# Supplementary material for: Emergence of a proton exchange-based isomerization and lactonization mechanism in the plant coumarin synthase COSY
Source: Nat Commun. 2023 Feb 3;14:597. doi: 10.1038/s41467-023-36299-1 (PMC9898226; doi:10.1038/s41467-023-36299-1)
Supplement: Supplementary file 4 — Source Data [file 41467_2023_36299_MOESM4_ESM.zip]

Archive with 92 entries (79 files):
- Source Data/
- __MACOSX/._Source Data
- Source Data/Figure 4b/
- __MACOSX/Source Data/._Figure 4b
- Source Data/Supplementary Figure 23/
- __MACOSX/Source Data/._Supplementary Figure 23
- Source Data/Supplementary Figure 24/
- __MACOSX/Source Data/._Supplementary Figure 24
- Source Data/.DS_Store
- __MACOSX/Source Data/._.DS_Store
- Source Data/Supplementary Figure 25/
- __MACOSX/Source Data/._Supplementary Figure 25
- Source Data/Supplementary Figure 38/
- __MACOSX/Source Data/._Supplementary Figure 38
- Source Data/Supplementary Figure 36/
- __MACOSX/Source Data/._Supplementary Figure 36
- Source Data/Supplementary Figure 37/
- __MACOSX/Source Data/._Supplementary Figure 37
- Source Data/Supplementary Figure 27/
- __MACOSX/Source Data/._Supplementary Figure 27
- Source Data/Supplementary Figure 29/
- __MACOSX/Source Data/._Supplementary Figure 29
- Source Data/Supplementary Figure 26/
- __MACOSX/Source Data/._Supplementary Figure 26
- Source Data/Supplementary Figure 32/
- __MACOSX/Source Data/._Supplementary Figure 32
- Source Data/Supplementary Figure 33/
- __MACOSX/Source Data/._Supplementary Figure 33
- Source Data/Source Data.xlsx
- __MACOSX/Source Data/._Source Data.xlsx
- Source Data/Figure 4b/.DS_Store
- __MACOSX/Source Data/Figure 4b/._.DS_Store
- Source Data/Figure 4b/cluster_model.xyz
- __MACOSX/Source Data/Figure 4b/._cluster_model.xyz
- Source Data/Supplementary Figure 23/.DS_Store
- __MACOSX/Source Data/Supplementary Figure 23/._.DS_Store
- Source Data/Supplementary Figure 23/combined.cxs
- __MACOSX/Source Data/Supplementary Figure 23/._combined.cxs
- Source Data/Supplementary Figure 24/.DS_Store
- __MACOSX/Source Data/Supplementary Figure 24/._.DS_Store
- Source Data/Supplementary Figure 24/b3lyp_dissociation_scan.xyz
- __MACOSX/Source Data/Supplementary Figure 24/._b3lyp_dissociation_scan.xyz
- Source Data/Supplementary Figure 24/wpbeh_dissociation_scan.xyz
- __MACOSX/Source Data/Supplementary Figure 24/._wpbeh_dissociation_scan.xyz
- Source Data/Supplementary Figure 25/.DS_Store
- __MACOSX/Source Data/Supplementary Figure 25/._.DS_Store
- Source Data/Supplementary Figure 25/sp3_isomerization_scan.xyz
- __MACOSX/Source Data/Supplementary Figure 25/._sp3_isomerization_scan.xyz
- Source Data/Supplementary Figure 25/sp2_isomerization_scan.xyz
- __MACOSX/Source Data/Supplementary Figure 25/._sp2_isomerization_scan.xyz
- Source Data/Supplementary Figure 38/SbCOSY-AF2.pdb
- __MACOSX/Source Data/Supplementary Figure 38/._SbCOSY-AF2.pdb
- Source Data/Supplementary Figure 38/StCOSY-AF2.pdb
- __MACOSX/Source Data/Supplementary Figure 38/._StCOSY-AF2.pdb
- Source Data/Supplementary Figure 38/GmCOSY-AF2.pdb
- __MACOSX/Source Data/Supplementary Figure 38/._GmCOSY-AF2.pdb
- Source Data/Supplementary Figure 38/AtCOSY-AF2.pdb
- __MACOSX/Source Data/Supplementary Figure 38/._AtCOSY-AF2.pdb
- Source Data/Supplementary Figure 36/COSY_MSA.meg
- __MACOSX/Source Data/Supplementary Figure 36/._COSY_MSA.meg
- Source Data/Supplementary Figure 36/.DS_Store
- __MACOSX/Source Data/Supplementary Figure 36/._.DS_Store
- Source Data/Supplementary Figure 36/COSY_ML-tree.nwk
- __MACOSX/Source Data/Supplementary Figure 36/._COSY_ML-tree.nwk
- Source Data/Supplementary Figure 37/F6'H1_MSA.meg
- __MACOSX/Source Data/Supplementary Figure 37/._F6'H1_MSA.meg
- Source Data/Supplementary Figure 37/.DS_Store
- __MACOSX/Source Data/Supplementary Figure 37/._.DS_Store
- Source Data/Supplementary Figure 37/F6'H1_ML-tree.nwk
- __MACOSX/Source Data/Supplementary Figure 37/._F6'H1_ML-tree.nwk
- Source Data/Supplementary Figure 27/.DS_Store
- __MACOSX/Source Data/Supplementary Figure 27/._.DS_Store
- Source Data/Supplementary Figure 27/lactonization_scan.xyz
- __MACOSX/Source Data/Supplementary Figure 27/._lactonization_scan.xyz
- Source Data/Supplementary Figure 29/.DS_Store
- __MACOSX/Source Data/Supplementary Figure 29/._.DS_Store
- Source Data/Supplementary Figure 29/IM3.xyz
- __MACOSX/Source Data/Supplementary Figure 29/._IM3.xyz
- Source Data/Supplementary Figure 29/IM2.xyz
- __MACOSX/Source Data/Supplementary Figure 29/._IM2.xyz
- Source Data/Supplementary Figure 26/dihedral.csv
- __MACOSX/Source Data/Supplementary Figure 26/._dihedral.csv
- Source Data/Supplementary Figure 26/.DS_Store
- __MACOSX/Source Data/Supplementary Figure 26/._.DS_Store
- Source Data/Supplementary Figure 32/.DS_Store
- __MACOSX/Source Data/Supplementary Figure 32/._.DS_Store
- Source Data/Supplementary Figure 32/oh_dissociation_scan.xyz
- __MACOSX/Source Data/Supplementary Figure 32/._oh_dissociation_scan.xyz
- Source Data/Supplementary Figure 33/.DS_Store
- __MACOSX/Source Data/Supplementary Figure 33/._.DS_Store
- Source Data/Supplementary Figure 33/intramolecular_scan.xyz
- __MACOSX/Source Data/Supplementary Figure 33/._intramolecular_scan.xyz
