# Supplementary material for: Emergence of a proton exchange-based isomerization and lactonization mechanism in the plant coumarin synthase COSY
Source: Nat Commun. 2023 Feb 3;14:597. doi: 10.1038/s41467-023-36299-1 (PMC9898226; doi:10.1038/s41467-023-36299-1)
Supplement: Supplementary file 4 — Source Data [file 41467_2023_36299_MOESM4_ESM.zip › Source Data/Source Data.xlsx]

## Sheet: Figure 2c
Figure 2c
		Ion Intensity
	Samples	6-hydroxyferulic acid			scopoletin
	No enzyme	450000000	515000000	482000000	14400000	21100000	20000000
	4CL1	351000000	109000000	142000000	295000000	231000000	191000000
	4CL1 + AtCOSY	77600000	729000	2.27602e+06	1040000000	611000000	709000000

## Sheet: Figure 2e
Figure 2e
		Log2 FC
	Samples	6-hydroxyferulic acid			scopoletin
	WT	-0.779	-0.993	-0.984	2.53	1.65	2.71
	H161A	-0.554	-0.947	-0.921	2.58	1.53	1.57
	H161Q	-0.491	-0.606	-0.569	2.75	5.58	5.1
	W371H	-0.428	-0.424	-0.481	2.27	2.37	2.4
	W371A	-0.0567	-0.0372	0.00771	0.606	0.345	0.526
	W371V	-0.49	-0.291	-0.144	0.793	0.923	0.676
	W371M	0.0931	0.0209	-0.219	0.667	0.522	0.559
	Y42F	-0.21	-0.559	-0.5	1.6	0.943	1.06
	F40T	-0.497	-0.524	-0.51	2.01	3.39	3.55
	C164A	-0.696	-0.951	-0.776	2.9	1.41	4.85
	F40T/Y42S	-0.211	-0.294	-0.307	1.77	2.39	2.61
	Y42F/H161A	0.0085	-0.0991	-0.0431	0.174	0.0949	0.162
	G166A	-0.371	-0.239	-0.281	1.76	1.68	1.53
	G166L	-0.0371	0.139	0.201	0.966	0.578	0.543
	Y373A	-0.669	-0.735		2.58	1.91
	Y373F	-0.897	-0.755	-0.733	3	2.36	2.19
	L374A	-0.315	0.119	0.161	0.532	0.484	0.38
	Loop-swap	-0.111	0.159	-0.0201	0.794	0.634	0.628

## Sheet: Figure 3c
Figure 3c
	Samples	% H/D-Exchange
	4CL1	26.7141	27.3444
	WT	89.6549	89.8388
	H161A	87.9651	89.0351
	H161Q	89.7135	89.4317
	W371H	90.031	89.8848
	W371A	69.434	65.1489
	W371V	86.8564	86.252
	W371M	81.252	81.6781
	Y42F	89.8679	90.003
	F40T	89.8158	89.6879
	C164A	89.9198	89.8066
	Y42S/F40T	83.9083	84.5334
	H161A/Y42F	35.2214	34.1801
	G166A	90.0475	90.1901
	G166L	59.6374	58.9458
	Y373A	89.8376	89.8733
	Y373F	89.8042	89.8017
	L374A	27.8305	27.8107
	Loop-swap	74.0086	73.3116

## Sheet: Supplementary Fig. 6b
Supplementary Fig. 6b
		Ion Intensity
	Samples	0 mM [H2O2]		0.5 mM [H2O2]		1 mM [H2O2]		5 mM [H2O2]		20 mM [H2O2]
	WT	494000000	492000000	545000000	571000000	586000000	591000000	518000000	550000000	653000000	658000000
	C308A	599000000	583000000	585000000	569000000	612000000	574000000	527000000	575000000	584000000	594000000
	C308S	616000000	597000000	576000000	595000000	549000000	594000000	579000000	579000000	574000000	628000000

## Sheet: Supplementary Fig. 9b
Supplementary Fig. 9b
		Log2 FC
	Samples	6OHFA			scopoletin
	0 µM	-0.947	-0.925	-0.924	1.48	1.96	1.83
	100 µM	-0.933	-0.928	-0.907	1.78	2.18	2.32

## Sheet: Supplementary Fig. 14
Supplementary Fig. 14
		Ion Intensity
	Samples	p-coumaric acid		shikimic acid		p-coumaroyl-shikimate
	No enzyme	1110000000	1112000000	117000000	117100000	0	0
	At4CL1	201000000	162000000	120000000	116000000	4.9312e+06	4.84612e+06
	At4CL1+AtHCT	43500000	41500000	60800000	61400000	393000000	379000000
	At4CL1+AtCOSY	160000000	162000000	136000000	132000000	5.29815e+06	5.24509e+06
	At4CL1+AtCOSY-Loop-swap	194000000	193000000	143000000	143000000	4.89e+06	4.69008e+06

## Sheet: Supplementary Fig. 21
Supplementary Fig. 21
		m/z (Ion Intensity)
	Samples	M+0 (191.03508 m/z)	M + 1 (192.04123 m/z)	M+2 (193.04744 m/z)	M+3 (194.05373 m/z)
	scopoletin standard	5.61279e+08	6.5226e+07	5.15438e+06	606800
	WT_D2O_1	1.42492e+07	4.42483e+07	4.74933e+07	1.67385e+07		3 technical replicates
	WT_D2O_2	1.87279e+07	4.823e+07	4.55102e+07	1.49892e+07
	WT_D2O_3	2.00958e+07	4.45396e+07	3.64795e+07	1.25812e+07
	COSY_D2O_1	6.85835e+06	1.68654e+07	1.51651e+07	6.85418e+06
	COSY_D2O_2	7.99916e+06	1.67122e+07	1.24486e+07	6.05727e+06
	COSY_D2O_3	8.78284e+06	1.53456e+07	1.02405e+07	4.99782e+06
	WT_H2O_1	6.86324e+07	8.10619e+06	75621.1	96115.6
	WT_H2O_2	7.17839e+07	8.12162e+06	880959	66564.7
	WT_H2O_3	6.68754e+07	7.71818e+06	866261	55745.7
	COSY_H2O_1	8.76413e+06	1.0635e+06	101658	17830
	COSY_H2O_2	9.32309e+06	982071	112460	33447.1
	COSY_H2O_3	8.95866e+06	1.0232e+06	123983	72097.7
