# Supplementary material for: Emergence of a proton exchange-based isomerization and lactonization mechanism in the plant coumarin synthase COSY
Source: Nat Commun. 2023 Feb 3;14:597. doi: 10.1038/s41467-023-36299-1 (PMC9898226; doi:10.1038/s41467-023-36299-1)
Supplement: Supplementary file 4 — Source Data [file 41467_2023_36299_MOESM4_ESM.zip › Source Data/Figure 4b/cluster_model.xyz]

395
-1.2039732212473711e+04 frame 114   xyz file generated by TeraChem
     N    -9.4189990825   25.1720008815  -21.0809988958
     C    -8.0910188629   24.8839882206  -20.7659995563
     C    -7.4100105925   24.2140003933  -21.9690002663
     O    -7.9241930355   23.2243602866  -22.5086901263
     C    -7.9144437308   23.9515637652  -19.5199717128
     C    -6.6469200954   24.1385633725  -18.7254355378
     C    -6.7220710571   24.5653127426  -17.3935151853
     C    -5.3781954996   23.8867438808  -19.2687576180
     C    -5.5738571928   24.7226552869  -16.6180439604
     C    -4.2247952569   24.0534307025  -18.5029735266
     C    -4.3177697354   24.4714399173  -17.1727108963
     H    -7.5638868614   25.8235515927  -20.5482976464
     H    -8.0092494625   22.9160633856  -19.8629672135
     H    -8.7688709150   24.1461638556  -18.8640891134
     H    -7.6971285048   24.7380859054  -16.9496520638
     H    -5.2896319234   23.5569642989  -20.2970718448
     H    -5.6613670569   25.0141283665  -15.5756399207
     H    -3.2534353924   23.8341772637  -18.9378612724
     H    -3.4204778235   24.5794152919  -16.5713743577
     H    -9.8785093435   25.5941098473  -20.2754325799
     H    -9.9333609440   24.3097732374  -21.2649674471
     N    -6.2560002071   24.7379988114  -22.3669996072
     C    -5.6059989527   24.2540013706  -23.5730003160
     C    -4.2179999608   23.7270001999  -23.2119880743
     O    -3.3837538412   24.4911071906  -22.7155617299
     H    -5.8824039731   25.5634311311  -21.9188585204
     H    -6.2482715691   23.4901009454  -24.0083922012
     H    -5.4797359859   25.0761201522  -24.2850547087
     N    -3.9949994365   22.4250016825  -23.4090125335
     C    -2.6220119147   21.9929749678  -23.2749881963
     C    -2.2559899131   20.9290003799  -24.2930007138
     C    -2.2086471340   21.5888846377  -21.8374367260
     C    -2.9755760061   20.4328944705  -21.2509267234
     C    -4.2734020679   20.6195482948  -20.7574350883
     C    -2.4123158990   19.1560793122  -21.1460662731
     C    -4.9810420469   19.5797913452  -20.1680151362
     C    -3.1096442690   18.0986117065  -20.5570975547
     C    -4.3991233158   18.3119230365  -20.0594285786
     O    -5.1373479455   17.3310317356  -19.4541361791
     O    -3.0303605408   20.4867198296  -25.1188890131
     H    -4.6284619804   21.8537161993  -23.9559008639
     H    -1.9836105846   22.8536330126  -23.5238509819
     H    -2.3412906714   22.4838749267  -21.2215569206
     H    -1.1359970288   21.3646591886  -21.8523164892
     H    -4.7350856339   21.5981704794  -20.8144357057
     H    -1.4033405437   18.9827543364  -21.5125881784
     H    -5.9701833027   19.7602805264  -19.7741077435
     H    -2.6497495030   17.1167741594  -20.4734051028
     H    -4.6208324478   16.5081114458  -19.4201322614
     H    -1.2073109627   20.5797346974  -24.2313404133
     N   -10.2910000070   21.4869999115  -23.3369999989
     C   -11.4179994858   21.0960001641  -22.4819994440
     C   -11.9100002740   22.3050000185  -21.6720002647
     O   -11.1554560705   22.8825064123  -20.8697838262
     C   -11.1534177991   19.9157485979  -21.4936129488
     C   -10.6336390054   18.6893927832  -22.2736040210
     C   -12.4117454134   19.5825273670  -20.6831188423
     C   -10.5157118575   17.3962031684  -21.4569036232
     H   -12.2300191922   20.7676797958  -23.1457748900
     H   -10.3667500553   20.2486748106  -20.8036316032
     H    -9.6475672069   18.9259160032  -22.6909908836
     H   -11.2994420636   18.5090267994  -23.1304304724
     H   -13.2354287444   19.2948031450  -21.3507166214
     H   -12.7491646140   20.4269796528  -20.0786166451
     H   -12.2304765212   18.7494832944  -19.9997051178
     H   -11.4964832418   16.9994048415  -21.1775016377
     H    -9.9492586223   17.5521744808  -20.5329558455
     H    -9.9993555861   16.6243704637  -22.0385005340
     H    -9.8994159994   20.6601541585  -23.7804676817
     H    -9.5510657248   21.9019262483  -22.7676804134
     N   -13.2069999184   22.5950000359  -21.7439996965
     C   -13.9489999340   23.5530000229  -20.8579999552
     C   -13.7719997253   23.1630001165  -19.3719999139
     O   -14.0422886171   22.0269487905  -18.9625857813
     H   -13.7810029766   22.0458190217  -22.3701314853
     H   -13.6076505176   24.5733890063  -21.0498134951
     H   -15.0034227508   23.4693555898  -21.1236127506
     N   -13.3409998466   24.1270001887  -18.5819996379
     C   -12.8540003389   23.8289995716  -17.2499993251
     C   -14.0050003392   23.4659996269  -16.3050001666
     O   -13.7999427759   22.8430668559  -15.2589768602
     C   -12.1220250520   25.1061233004  -16.7646879588
     C   -11.1952514244   24.9570259256  -15.6002494604
     C   -11.2014365779   24.2613737510  -14.4122363910
     N    -9.9734211203   25.6097420974  -15.6170150107
     C    -9.2982525336   25.2873200332  -14.4882720646
     N   -10.0080355011   24.4600896123  -13.7325419121
     H   -13.0270018368   24.9886318608  -19.0112730777
     H   -12.1725406030   22.9755739685  -17.2752184773
     H   -12.8729831803   25.8838059547  -16.5717863172
     H   -11.5166666277   25.4613500428  -17.6070881954
     H    -9.6359732123   26.2146839623  -16.3562577227
     H   -11.9657177740   23.5923343740  -14.0494678511
     H    -8.3009596943   25.6467547811  -14.2776673733
     N   -15.2269999537   23.8480001453  -16.6619999627
     C   -16.3629998692   23.4179999195  -15.9419997825
     C   -16.5679999187   21.8989999483  -15.9979999239
     O   -17.1713171971   21.3609659801  -15.0597425394
     H   -15.3487897952   24.3424940057  -17.5360444150
     H   -16.2877561589   23.6700425673  -14.8818839507
     H   -17.2535165298   23.9018424369  -16.3517652172
     N   -16.1720000226   21.1949999994  -17.0629999993
     C   -16.3929999893   19.7329999635  -17.1389999450
     C   -15.5319999762   19.0089999593  -16.0969999667
     O   -15.9423768201   17.9825625062  -15.5479659774
     H   -15.5962360218   21.6246471525  -17.7851604617
     H   -17.4389942306   19.4939678393  -16.9463262543
     H   -16.1093790835   19.4045418797  -18.1413842465
     N   -14.3079999655   19.5119999859  -15.9009999180
     C   -13.4139999173   18.7559999735  -15.1219999449
     C   -12.1359998406   19.5320000059  -14.8499999102
     O   -11.8926035413   20.5533445002  -15.4995778298
     C   -13.0102884990   17.4040813689  -15.7847365720
     S   -11.9151525313   17.5555320028  -17.2522190452
     H   -13.9731092864   20.3634892925  -16.3362516036
     H   -13.8924128938   18.4869672708  -14.1712568964
     H   -13.9131930258   16.8994900802  -16.1258805583
     H   -12.5243143987   16.7619213004  -15.0475172352
     H   -10.7877307742   17.8520501419  -16.5702647877
     N   -11.2660000750   19.0339995338  -13.9460000003
     C    -9.9969998842   19.6749998315  -13.5650000991
     C    -8.8769994487   18.8249996984  -14.1420004298
     O    -9.1026620969   17.8917680388  -14.9234183077
     H   -11.5191377751   18.1999596190  -13.4316775192
     H    -9.9838077355   20.6772883556  -13.9946242306
     H    -9.9176553114   19.7443773321  -12.4771651668
     N    -7.6400000655   19.1360014646  -13.7359994562
     C    -6.4500006214   18.3769988612  -14.0490003649
     C    -6.6059994992   16.9180002583  -13.7169994426
     O    -6.3332352357   16.0409995494  -14.5428458975
     H    -7.5304255900   19.9374555283  -13.1244832104
     H    -5.6159174587   18.7945349571  -13.4866566673
     H    -6.2089937577   18.4461527643  -15.1137983712
     N    -7.0430000757   16.6469998194  -12.4999997612
     C    -6.9539998768   15.2349993326  -12.1040002534
     C    -8.0129999835   14.5060002432  -12.9030002889
     O    -7.9066508240   13.3157394853  -13.2171666499
     C    -7.1627981107   15.0646376210  -10.5932200334
     C    -6.2047053491   15.8805611157   -9.7009572026
     C    -6.5075175982   15.5857835613   -8.2264860251
     C    -4.7262921730   15.6248475834  -10.0192626802
     H    -7.0799757034   17.3760091894  -11.7983967009
     H    -5.9815160741   14.8402646095  -12.4045755778
     H    -7.0443522958   13.9967769591  -10.3729900462
     H    -8.1980022552   15.3299109866  -10.3433250209
     H    -6.4011788642   16.9506154419   -9.8651970418
     H    -6.3072054200   14.5319221408   -7.9961335052
     H    -7.5574206308   15.7904347143   -7.9867832109
     H    -5.8807938994   16.1997903441   -7.5701583683
     H    -4.4731589613   15.9168673150  -11.0420197812
     H    -4.4821995974   14.5615578055   -9.9001016144
     H    -4.0829049406   16.1992074098   -9.3417035844
     N    -9.0820001177   15.2379998919  -13.1509997037
     C   -10.2719999571   14.6659999154  -13.8400000497
     C    -9.9459999806   14.2889999881  -15.2640000333
     O   -10.2575357094   13.1936101194  -15.7450056576
     H    -9.0947309065   16.2142642885  -12.9002344171
     H   -11.0535322313   15.4288769801  -13.8157323829
     H   -10.6146104949   13.7724795532  -13.3159963868
     N    -9.3229999490   15.2379999864  -15.9659999407
     C    -8.8439998984   14.9340000216  -17.2509999569
     C    -7.8749999763   13.7869999476  -17.1999999958
     C    -8.1230280999   16.1481492866  -17.8536671247
     O    -7.6082063254   13.0874196085  -18.1571082603
     H    -9.0297017168   16.0982450190  -15.5090298953
     H    -9.6662558768   14.6436767081  -17.9170742708
     H    -7.2571526756   16.4305493326  -17.2451044575
     H    -8.8155963549   16.9906613308  -17.8875617535
     H    -7.7839540353   15.9232541561  -18.8670992709
     H    -7.3646626807   13.6547647349  -16.2224927229
     N    -0.0459997445   27.4610000604  -10.4830000380
     C    -0.4699994176   26.0980002526  -10.6400006849
     C     0.7739998233   25.2319996996  -10.7609999397
     O     1.6568045841   25.4759054682  -11.5942410643
     C    -1.4441769432   25.9467233115  -11.8186165143
     C    -0.8598953659   26.2513582531  -13.1892361001
     O    -1.9314950122   24.5888714452  -11.8523488691
     H    -1.0276904303   25.8132413439   -9.7387429571
     H    -2.2794289059   26.6308184805  -11.6182491311
     H    -2.3225195203   24.3723885339  -10.9877171738
     H    -0.0201164279   25.5922396308  -13.4140549028
     H    -0.5123545701   27.2881155678  -13.2239879829
     H    -1.6254365099   26.1230752592  -13.9589709652
     H     0.3974559876   27.5780922696   -9.5731677977
     H     0.6824058147   27.6543942493  -11.1700835096
     N     0.8719998561   24.2610003207   -9.8589999337
     C     1.9739996403   23.3389999725   -9.8360000593
     C     1.5779996278   22.1320005134  -10.6870004836
     O     0.6767616135   21.3620317756  -10.3270803939
     C     2.2528494350   22.9039423243   -8.4031823945
     C     3.4972909614   22.0368992289   -8.2514501630
     O     4.2481540592   21.8727746785   -9.2514290714
     O     3.7126059755   21.5576762836   -7.0967499823
     H     0.0747586528   24.0470533357   -9.2733019484
     H     2.8425929564   23.8406730763  -10.2608744223
     H     1.3884670632   22.3617389851   -8.0075603795
     H     2.3824627557   23.7915027776   -7.7744892809
     N     2.2719999785   21.9669996004  -11.8139995132
     C     2.0200120281   20.8880102091  -12.7430004559
     C     3.0910000089   19.8129997725  -12.6270005710
     O     3.1206367578   18.8900727020  -13.4471020992
     C     1.8735165368   21.3708235173  -14.2011263682
     C     0.4737603747   21.7607350297  -14.5845666683
     C    -0.4039894991   22.5975013731  -13.9278645804
     C    -0.2302781466   21.2620059131  -15.7411116306
     C    -1.5356381964   21.8351214680  -15.7149831726
     C     0.1094192451   20.3895383657  -16.7915037966
     N    -1.6097090425   22.6441878055  -14.6032002483
     C    -2.4924190159   21.5457979675  -16.6963663367
     C    -0.8392463192   20.1034718357  -17.7667030054
     C    -2.1298314113   20.6740853980  -17.7173879199
     H     2.9686451733   22.6598997785  -12.0585703875
     H     1.0813349542   20.4230490684  -12.4293987705
     H     2.1901735546   20.5425749046  -14.8386102468
     H     2.5905980342   22.1867495646  -14.3701082808
     H    -0.2791767006   23.1581578365  -13.0133065981
     H    -2.4072637840   23.2378306334  -14.3618447249
     H     1.0990613659   19.9416559964  -16.8377052550
     H    -3.4767525651   21.9968240252  -16.6692549142
     H    -0.5922196642   19.4297890920  -18.5826303678
     H    -2.8489004928   20.4329527006  -18.4921197548
     N     4.0320001343   19.9729999709  -11.6849898902
     C     5.2169999741   19.0819996109  -11.5679996517
     C     4.8019999605   17.6169999884  -11.3270000730
     O     5.6258521669   16.7237925927  -11.5499018758
     C     6.1392225491   19.5169682617  -10.4279183310
     C     6.8979195958   20.8250635886  -10.6678578569
     C     7.7330294870   21.2229284143   -9.4461831843
     N     6.8491332649   21.4115090191   -8.2945115914
     C     7.2379295786   21.4471264356   -7.0252378826
     N     8.5237550211   21.5162679106   -6.6762545891
     N     6.2949583056   21.3634551237   -6.0447957677
     H     3.9570050314   20.7187017524  -10.9958890849
     H     5.7479506111   19.0789767009  -12.5248735283
     H     6.8596658900   18.7068544831  -10.2730298820
     H     5.5397700211   19.5856137346   -9.5165147130
     H     6.2044900425   21.6378142356  -10.9080994094
     H     7.5755213091   20.7154238748  -11.5220250688
     H     8.2935074937   22.1435107513   -9.6513264211
     H     8.4555450082   20.4315179072   -9.2106669869
     H     5.8444040160   21.5156860480   -8.5132611056
     H     9.2441394883   21.5429109356   -7.3838053835
     H     8.8042044285   21.3080645477   -5.7091345367
     H     5.3151117619   21.4180881720   -6.3685543087
     H     6.4780015163   21.8213298222   -5.1521674104
     N     3.5720001449   17.3819999122  -10.8430001120
     C     2.9829996365   16.0190000859  -10.6039999763
     C     1.7689999562   15.8829997724  -11.5350000911
     O     1.9691148783   16.0254139512  -12.7459751531
     C     2.7566215499   15.8189032007   -9.0925142557
     C     4.0436406172   16.0541589108   -8.3432950245
     C     5.0067890155   15.0462945179   -8.2447006490
     C     4.3606333150   17.3235334246   -7.8469058772
     C     6.2537654829   15.2944120461   -7.6767593533
     C     5.6044134966   17.5925794395   -7.2833839754
     C     6.5535636847   16.5714484338   -7.1985893111
     O     7.7794212904   16.8586186059   -6.6449074740
     H     2.9593056085   18.1720880713  -10.6899665405
     H     3.7316334808   15.3120139406  -10.9671482142
     H     2.3865703629   14.8017951718   -8.9184935684
     H     1.9856071777   16.5181868711   -8.7442987715
     H     4.7816106169   14.0502737084   -8.6156480916
     H     3.6299841155   18.1248923340   -7.9159619660
     H     6.9903502097   14.4992765403   -7.5972482204
     H     5.8372272375   18.5752155210   -6.8987186947
     H     8.3201582683   16.0511905999   -6.6203751930
     N     0.6049997483   15.4530000977  -11.0480095069
     C    -0.6689994607   15.4830005019  -11.9100009110
     C    -0.7579999264   14.2469998457  -12.8440000838
     C    -0.8090794016   16.7952952070  -12.7246814653
     C    -1.7547098456   16.7069340232  -13.9377505568
     C    -3.2166917128   16.5097574170  -13.5317556209
     C    -1.5819216899   17.9480684755  -14.8199021948
     O    -1.7473533423   13.5485812610  -12.9146194165
     H     0.4517843880   15.4226093660  -10.0485962251
     H    -1.4916610113   15.3856468547  -11.1987363374
     H     0.1772235962   17.0817174348  -13.0834149393
     H    -1.1539060208   17.5791968376  -12.0457225119
     H    -1.4520707801   15.8412147884  -14.5447035300
     H    -3.5577491127   17.3513948104  -12.9170610492
     H    -3.3580272978   15.5862753016  -12.9613050550
     H    -3.8643541111   16.4534717131  -14.4111622489
     H    -0.5458760853   18.0565473028  -15.1569510906
     H    -1.8615058023   18.8588514456  -14.2841768495
     H    -2.2163498108   17.8847395541  -15.7119543727
     H     0.1432569692   14.0447020594  -13.4532176708
     H    -5.9961877422   22.2346219765  -12.9266003146
     H    -4.8267995884   20.6079835132  -15.2479936851
     H    -5.8467038548   20.5508751626  -17.3249195582
     H    -9.9389278154   22.7090149982  -15.5803478815
     H    -7.5700145426   18.6948686208  -18.5717662233
     H    -8.2825449977   19.0457189764  -20.1720811884
     H    -9.2866639152   19.1891372451  -18.6957232819
     C    -8.2830434826   19.3175631324  -19.1163469827
     C    -5.3406300957   21.5772234347  -13.4765235994
     C    -5.5688023591   21.2506746263  -14.7791849375
     C    -9.0236442904   22.2745436268  -15.9518112167
     C    -6.7327803502   21.0413008309  -16.9329593760
     C    -8.9972475347   21.8056060009  -17.2588575247
     C    -7.8432259269   21.1687027127  -17.7465884718
     C    -4.2974763097   20.8776187112  -12.7391358698
     C    -6.7198460740   21.5297428935  -15.6046273926
     C    -7.9123849555   22.1363535342  -15.1242835177
     O    -3.5567988253   20.0146573485  -13.1963394278
     O   -10.1033121182   21.9657858745  -18.0270047740
     O    -7.8803839494   20.6969398037  -19.0489761774
     O    -7.9672912385   22.5174216110  -13.8225028635
     H    -9.8911123227   21.7647716835  -18.9588541844
     C     2.5189235079   20.9586487030   -3.9344185596
     O     3.0478219438   20.3232071991   -2.7772503906
     C     1.7589303906   22.2815908508   -3.6011799377
     C     0.3988518465   22.0252782437   -2.9256159979
     C     1.5670503120   23.0993963419   -4.8864702951
     P     4.3251383635   20.8073702904   -0.0674819657
     P     5.2190545786   22.6301273778   -2.3731548661
     P     9.5394471397   19.3338833235   -3.8794592382
     S    -4.2977633537   21.2316059582  -10.9477113267
     C    -3.7334806018   19.5818900704  -10.3586838892
     C    -2.2235747991   19.3523887462  -10.3388359474
     N    -1.5478354990   19.9826502568   -9.2189128352
     C    -1.5104704251   19.3802672863   -8.0049476098
     O    -2.1485682098   18.3516748638   -7.7459700393
     C    -0.5928526225   20.0375367502   -6.9881461980
     C     0.7416615527   19.2738224487   -6.8570555471
     N     1.6714370101   19.9900989010   -6.0002538050
     C     1.6117045702   19.9588757725   -4.6596112579
     O     0.8840810146   19.2040123763   -3.9994032365
     C     6.1404870699   17.1892590916   -3.2097720958
     N     4.1523180607   13.1549098001   -5.6767004938
     O     5.1392925914   21.1546344703    1.2735027650
     C     5.3626587091   13.3681342878   -5.1369912476
     C     6.3807916064   18.6773727152   -3.4655071429
     O     2.8660240733   20.6308884414    0.0960803116
     O     6.8724477727   18.8924952428   -4.7598799149
     C     7.3857405296   18.9962126600   -2.3541719431
     N     5.8136333395   14.4523538476   -4.4952515992
     O     4.7377219927   22.1271962575   -0.9132676803
     O     8.7109518059   18.5512106834   -2.7382303199
     C     4.8716198104   15.4026067340   -4.4199186458
     C     6.9111871177   18.0960433574   -1.2058488076
     O     6.0765821440   23.9344228679   -2.0073232517
     O     6.0494629246   17.0959277752   -1.7897748253
     C     3.5713296489   15.3281937385   -4.9249989967
     C     6.1509332458   18.8401017081   -0.1295243985
     O     5.9439845280   21.6303734449   -3.1928997948
     O     5.0947015534   19.6039737993   -0.7710757367
     C     3.2278062579   14.1347269827   -5.5917043845
     N     1.9953643801   13.9191152009   -6.1153942840
     O     3.9423016920   23.3031832820   -3.0214497331
     N     2.8671834213   16.4933317838   -4.6504672674
     O     9.1708430786   20.7712193317   -4.0251235253
     C     3.7198231018   17.2501511941   -3.9969586285
     O    11.0568415364   19.1724315180   -3.3874305379
     N     4.9597941833   16.6512549008   -3.8279538034
     O     9.5293333641   18.4376764479   -5.2007788080
     C     2.5685198932   23.0895048791   -2.5824554011
     H    -0.8701467957   20.7108206960   -9.4284249525
     H     2.3471873768   20.6277776115   -6.4359382191
     H     2.3040270412   19.8796715354   -2.3283960648
     H     6.5477544836   19.7515969144   -5.1131710426
     H     3.3828459792   21.2041192798   -4.5532946056
     H    -4.1453469749   19.4718102793   -9.3531752592
     H    -4.2082169413   18.8423453848  -11.0079043808
     H     6.9809696267   16.5986534275   -3.5898296768
     H    -2.0637828605   18.2702707435  -10.2769251214
     H    -1.7747203803   19.7169137897  -11.2629982649
     H     6.0699552149   12.5479989669   -5.2399294179
     H     5.4750824108   19.2550268062   -3.2744193283
     H     7.4164007833   20.0545528004   -2.1059494412
     H     7.7728767239   17.6101746289   -0.7334469998
     H    -0.3819713810   21.0734717935   -7.2711446830
     H    -1.0957902869   20.0418035393   -6.0170667058
     H     0.5707832313   18.2740575561   -6.4495522940
     H     1.2111259334   19.1725768432   -7.8406754009
     H     3.5105678823   18.2347218730   -3.6006782649
     H     2.1422256836   24.0897598016   -2.4815661513
     H     2.5742887701   22.6074110176   -1.6067152153
     H    -0.3026945780   21.5581230552   -3.6203507606
     H    -0.0362339130   22.9743397350   -2.5917284779
     H     0.5013411877   21.3747190235   -2.0516026390
     H     0.8955091458   22.5860778522   -5.5795400383
     H     2.5194918193   23.2545762665   -5.4010167322
     H     1.1267395792   24.0742289272   -4.6496695564
     H     6.8212170423   19.5113602696    0.4103664378
     H     5.6940388573   18.1339683163    0.5679660688
     H     1.8957038009   13.1501133199   -6.7652636270
     H     1.3926154472   14.7173908091   -6.2641131114
     H    -8.7832690002   23.0591120547  -13.6554885376
     H    11.3678711454   18.2485794989   -3.3939333072
     H     8.6112352678   18.2092125218   -5.4928380249
     H     4.6601023531   20.8578169694    2.0696222861
     H     7.0254487164   23.7286813266   -1.9098068784
     H    -3.6890747075   25.2924406000  -14.3145728436
     O    -3.7950104550   24.4420652658  -13.8597434598
     H    -3.2564617955   24.5374774209  -13.0396101502
