# Supplementary material for: Emergence of a proton exchange-based isomerization and lactonization mechanism in the plant coumarin synthase COSY
Source: Nat Commun. 2023 Feb 3;14:597. doi: 10.1038/s41467-023-36299-1 (PMC9898226; doi:10.1038/s41467-023-36299-1)
Supplement: Supplementary file 4 — Source Data [file 41467_2023_36299_MOESM4_ESM.zip › Source Data/Supplementary Figure 24/b3lyp_dissociation_scan.xyz]

198
Converged     Job 0: Energy -5.7121508852359439e+03 @ (1.820923)
   N      -9.4190003802   25.1719997346  -21.0809990890
   C      -8.0910130050   24.8839863261  -20.7660041493
   C      -7.4100098660   24.2140048603  -21.9690028263
   O      -7.9250943466   23.2242662060  -22.5087232830
   C      -7.9258262288   23.9538644040  -19.5251064655
   C      -6.5461306958   23.9285735252  -18.9285300865
   C      -6.2383996724   24.7483230271  -17.8344540034
   C      -5.5390296236   23.1051191013  -19.4497892528
   C      -4.9693305157   24.7325863200  -17.2539908677
   C      -4.2682253275   23.0909170254  -18.8765088503
   C      -3.9793620856   23.8961594758  -17.7727574810
   H      -7.5599522240   25.8209815066  -20.5451066808
   H      -8.2329741893   22.9543680614  -19.8371948299
   H      -8.6446313075   24.3013552239  -18.7737441612
   H      -7.0086949425   25.3991225933  -17.4291456835
   H      -5.7628547568   22.4528361867  -20.2899581432
   H      -4.7577566007   25.3646462866  -16.3955585402
   H      -3.5098340211   22.4304661432  -19.2768947684
   H      -2.9931924806   23.8638091746  -17.3182073637
   H      -9.8800412778   25.5934389768  -20.2758033678
   H      -9.9298691249   24.3076851237  -21.2635529313
   N      -6.2559976029   24.7379978505  -22.3669976649
   C      -5.6060014867   24.2539958222  -23.5729996190
   C      -4.2180020019   23.7269953895  -23.2119986759
   O      -3.3838391453   24.4901413967  -22.7151512406
   H      -5.8748852507   25.5550818077  -21.9103196531
   H      -6.2487894866   23.4899137886  -24.0075028578
   H      -5.4797456890   25.0757617760  -24.2856240943
   N      -3.9950001279   22.4249946430  -23.4089979042
   C      -2.6219975239   21.9929982853  -23.2750030220
   C      -2.2559996489   20.9290016480  -24.2930007046
   C      -2.2135856797   21.5914618393  -21.8404773458
   C      -2.9655166937   20.4548302422  -21.1740713390
   C      -3.9528980522   19.6857971215  -21.8018861899
   C      -2.6708628330   20.1598460675  -19.8336597939
   C      -4.6311486867   18.6755391222  -21.1192844841
   C      -3.3460864747   19.1634784448  -19.1320121474
   C      -4.3396437329   18.4187460069  -19.7776187908
   O      -5.0587947697   17.4383542086  -19.1480073059
   O      -3.0220467944   20.5082466605  -25.1383816655
   H      -4.6106424150   21.8809164893  -24.0029138752
   H      -1.9777405845   22.8505189483  -23.5177865056
   H      -2.3170454449   22.4963121607  -21.2321145504
   H      -1.1391038518   21.3643117908  -21.8601490906
   H      -4.2121244167   19.8574609478  -22.8395528494
   H      -1.9008152397   20.7286699728  -19.3179643932
   H      -5.3933469687   18.0873523191  -21.6195687529
   H      -3.1069545204   18.9695497784  -18.0890263650
   H      -4.7979517946   17.3909000985  -18.2124747397
   H      -1.2140176920   20.5636666037  -24.2167788440
   N     -10.2909998979   21.4870000373  -23.3370001163
   C     -11.4179997910   21.0960002095  -22.4820001608
   C     -11.9100000812   22.3050000943  -21.6720001475
   O     -11.1578108934   22.8752715718  -20.8580452801
   C     -11.2145481962   19.8621439849  -21.5521567245
   C     -10.8431428984   18.6418637979  -22.4230614800
   C     -12.4620424991   19.5884915083  -20.7043024107
   C     -10.8237508927   17.2882769700  -21.7033308516
   H     -12.2343188260   20.8112687565  -23.1627119418
   H     -10.3777622194   20.0873817327  -20.8827313225
   H      -9.8588811780   18.8093930727  -22.8765642047
   H     -11.5578112846   18.5791208585  -23.2573144761
   H     -13.3290015963   19.3739313931  -21.3443141739
   H     -12.7225397174   20.4330410074  -20.0636574505
   H     -12.3063388216   18.7252460721  -20.0525848826
   H     -11.8245627437   16.9872815340  -21.3788934437
   H     -10.1797747492   17.3022542996  -20.8180728502
   H     -10.4456378558   16.5097053800  -22.3754176168
   H      -9.9227943632   20.6631377825  -23.8062489254
   H      -9.5350224912   21.8656121096  -22.7626771679
   N     -13.2070000642   22.5949998885  -21.7439997106
   C     -13.9489999089   23.5530000670  -20.8580000809
   C     -13.7720001732   23.1629998592  -19.3720001329
   O     -14.0444827930   22.0271673040  -18.9637447546
   H     -13.7770361010   22.0600610301  -22.3858958242
   H     -13.6086402571   24.5734750837  -21.0509747172
   H     -15.0032486153   23.4680127240  -21.1236868792
   N     -13.3409998403   24.1269997612  -18.5820000878
   C     -12.8539999319   23.8290006147  -17.2500000588
   C     -14.0050002950   23.4660009823  -16.3049996198
   O     -13.7923882184   22.8602213826  -15.2506851527
   C     -12.0728055998   25.0644495611  -16.7296863614
   C     -10.9503834701   24.7470077047  -15.7934092697
   C     -10.8106789360   23.9467156424  -14.6840954891
   N      -9.6934677949   25.2926036348  -15.9954082799
   C      -8.8603923092   24.8132686943  -15.0414784253
   N      -9.5020135889   23.9859742398  -14.2269435874
   H     -13.0278471795   24.9885795156  -19.0117965492
   H     -12.1981418475   22.9555433075  -17.2921615615
   H     -12.7768952590   25.7772857844  -16.2837228468
   H     -11.6320491718   25.5679947067  -17.5973158966
   H      -9.4374760236   25.9256541386  -16.7432637882
   H     -11.5635945491   23.3206232178  -14.2311256661
   H      -7.8100915256   25.0625951095  -14.9963996086
   N     -15.2269999683   23.8479989810  -16.6620003850
   C     -16.3630001559   23.4180000293  -15.9420003311
   C     -16.5679999191   21.8990001129  -15.9979997177
   O     -17.1706276714   21.3606122593  -15.0594919561
   H     -15.3492386835   24.3302231813  -17.5427693085
   H     -16.2868513504   23.6701195499  -14.8820230406
   H     -17.2536992736   23.9020481182  -16.3510802508
   N     -16.1720001752   21.1950000478  -17.0630002878
   C     -16.3929997782   19.7330000047  -17.1390000497
   C     -15.5320000211   19.0089999162  -16.0969999575
   O     -15.9422671555   17.9826839817  -15.5477242193
   H     -15.5975393041   21.6246358241  -17.7861518171
   H     -17.4389679579   19.4938531519  -16.9463967208
   H     -16.1091637119   19.4046372512  -18.1413478673
   N     -14.3080001129   19.5120000574  -15.9009999205
   C     -13.4139999633   18.7560000911  -15.1220000736
   C     -12.1359999031   19.5319998504  -14.8500001180
   O     -11.8970092424   20.5558905380  -15.4965734609
   C     -13.0081128787   17.4065830044  -15.7892929892
   S     -11.9202772908   17.5677739056  -17.2616371404
   H     -13.9722403978   20.3617337758  -16.3387857751
   H     -13.8921005525   18.4849722436  -14.1718606703
   H     -13.9104866972   16.8997117930  -16.1284844680
   H     -12.5165242185   16.7638414271  -15.0563850424
   H     -10.7895466253   17.8634082873  -16.5849920270
   N     -11.2659998584   19.0339996995  -13.9460002194
   C      -9.9969996290   19.6749995504  -13.5650005145
   C      -8.8769987571   18.8249991745  -14.1420005602
   O      -9.1145336080   17.8543281035  -14.8726261077
   H     -11.5113552137   18.1924583868  -13.4407345207
   H      -9.9812941138   20.6872020261  -13.9693047832
   H      -9.9152100709   19.7244351135  -12.4761999556
   N      -7.6400004395   19.1360038409  -13.7359990369
   C      -6.4500015442   18.3769972589  -14.0490014991
   C      -6.6059986758   16.9180001608  -13.7169997686
   O      -6.2903752248   16.0447307012  -14.5315703511
   H      -7.5079856378   20.0509681548  -13.3183766087
   H      -5.6239869901   18.8063205361  -13.4769901713
   H      -6.1989064751   18.4467680461  -15.1116470103
   N      -7.0429998673   16.6470003440  -12.5000000539
   C      -6.9540002198   15.2350005725  -12.1039997061
   C      -8.0129999502   14.5059995727  -12.9030000434
   O      -7.9070952619   13.3149478218  -13.2151657823
   C      -7.1622460425   15.0457593347  -10.5991557703
   C      -6.1085277582   15.7284283658   -9.7074935707
   C      -6.4230676477   15.4389585574   -8.2345582082
   C      -4.6790649853   15.2978832416  -10.0578780441
   H      -7.1266869203   17.3799585934  -11.8063460929
   H      -5.9851701113   14.8380121720  -12.4115172595
   H      -7.1499210495   13.9652696222  -10.4096596433
   H      -8.1626952401   15.4062672787  -10.3271029652
   H      -6.1790725098   16.8160717184   -9.8558164489
   H      -6.3443501784   14.3638547573   -8.0295066134
   H      -7.4388235757   15.7582320938   -7.9735187035
   H      -5.7213659800   15.9603266443   -7.5739182499
   H      -4.3976257550   15.5972362525  -11.0730000314
   H      -4.5721095528   14.2079543655   -9.9846408390
   H      -3.9611153480   15.7534581400   -9.3667245882
   N      -9.0819997274   15.2380000396  -13.1510004759
   C     -10.2719999827   14.6659999581  -13.8400000569
   C      -9.9459999313   14.2890000208  -15.2640000281
   O     -10.2550485619   13.1926743228  -15.7444231589
   H      -9.0918311278   16.2170203287  -12.9116928366
   H     -11.0538201493   15.4284619080  -13.8152446756
   H     -10.6138763823   13.7723700821  -13.3157993680
   N      -9.3230000280   15.2380001102  -15.9660000501
   C      -8.8439999557   14.9340000523  -17.2510000384
   C      -7.8749999453   13.7869999741  -17.2000000123
   C      -8.0933013534   16.1494499028  -17.8328766586
   O      -7.6126160088   13.0812301152  -18.1534992622
   H      -9.0362076751   16.1008039523  -15.5105873927
   H      -9.6624991271   14.6575303265  -17.9267547401
   H      -7.2348946453   16.4047441289  -17.2017084237
   H      -8.7593076342   17.0158702020  -17.8766906051
   H      -7.7363121657   15.9248946098  -18.8401353321
   H      -7.3582796117   13.6640386268  -16.2243909169
   H      -5.4106456683   21.6836010932  -14.0200349630
   H      -4.6025494267   20.5958725192  -16.7669017841
   H      -6.0128064273   20.2946608367  -18.4510418680
   H      -9.8919687086   22.0644704616  -15.9735770804
   H      -7.0776964725   18.7741091080  -19.8507667497
   H      -8.0795115270   19.0735182849  -21.2973733400
   H      -8.8417927843   18.5442490200  -19.7659246667
   C      -8.0402807969   19.1421316528  -20.2099008536
   C      -4.8061063286   21.2973593883  -14.8302564753
   C      -5.3216009185   20.9723912529  -16.0421062774
   C      -9.0226006406   21.6909988646  -16.4950162938
   C      -6.8633421685   20.6646107860  -17.8898276099
   C      -9.1660576403   21.3566691886  -17.8426510416
   C      -8.0752629663   20.8053683265  -18.5370947975
   C      -3.3754484770   21.1096570283  -14.6077655161
   C      -6.6694266557   21.0519745112  -16.5478833918
   C      -7.7935833390   21.5647543968  -15.8479397713
   O      -2.5573779576   20.7224084682  -15.4342082587
   O     -10.3600630591   21.6038904456  -18.4357563070
   O      -8.2211828779   20.5284399133  -19.8830248114
   O      -7.6426176503   21.9377063218  -14.5458618617
   H     -10.2706041234   21.6712151556  -19.4091494913
   S      -2.8742239091   21.5066775429  -12.9116604567
   C      -1.0897529205   21.1540721846  -13.0380198312
   H      -0.6360139605   21.7916472234  -13.7985667625
   H      -0.6557326352   21.3702780889  -12.0598287779
   H      -0.9312766240   20.1052443967  -13.2945791471
   H      -8.3798116420   22.5528743143  -14.2784037534
198
Converged     Job 1: Energy -5.7121508912811623e+03 @ (1.810134)
   N      -9.4190003992   25.1719997213  -21.0809991081
   C      -8.0910130612   24.8839863089  -20.7660041706
   C      -7.4100098099   24.2140048622  -21.9690028129
   O      -7.9251006060   23.2242713013  -22.5086977756
   C      -7.9256957768   23.9537713264  -19.5251892157
   C      -6.5459221034   23.9288616887  -18.9288007658
   C      -6.2378685709   24.7499440163  -17.8358049968
   C      -5.5389999356   23.1047693529  -19.4493861098
   C      -4.9686681891   24.7347015714  -17.2556032179
   C      -4.2680523535   23.0910984372  -18.8763853146
   C      -3.9788832096   23.8975603867  -17.7735975787
   H      -7.5599471376   25.8209702275  -20.5450456915
   H      -8.2326201426   22.9542236202  -19.8372869988
   H      -8.6445370299   24.3010666930  -18.7737780360
   H      -7.0079488532   25.4014828638  -17.4312509684
   H      -5.7631057466   22.4516541045  -20.2888252020
   H      -4.7568010673   25.3677968738  -16.3979944044
   H      -3.5097881663   22.4301747320  -19.2762409008
   H      -2.9925929014   23.8656930115  -17.3192499441
   H      -9.8801480371   25.5930497616  -20.2756672630
   H      -9.9297431989   24.3077007595  -21.2639093355
   N      -6.2559976331   24.7379978453  -22.3669976781
   C      -5.6060015045   24.2539958250  -23.5729996167
   C      -4.2180019733   23.7269954031  -23.2119987059
   O      -3.3838194616   24.4901455963  -22.7151851794
   H      -5.8749204262   25.5551237037  -21.9103610481
   H      -6.2487893643   23.4899154889  -24.0075009487
   H      -5.4797415920   25.0757603865  -24.2856277529
   N      -3.9950001675   22.4249946111  -23.4089978501
   C      -2.6219975107   21.9929983858  -23.2750031052
   C      -2.2559996158   20.9290016385  -24.2930007037
   C      -2.2134468658   21.5915112918  -21.8405065027
   C      -2.9653457160   20.4549744728  -21.1739174138
   C      -3.9526048304   19.6857063802  -21.8016265787
   C      -2.6707116366   20.1602917564  -19.8334364575
   C      -4.6307507334   18.6755066728  -21.1188379399
   C      -3.3458788025   19.1640279276  -19.1315861475
   C      -4.3393005909   18.4190361501  -19.7770990594
   O      -5.0583162928   17.4386473375  -19.1473203645
   O      -3.0220747125   20.5082000515  -25.1383232744
   H      -4.6107029282   21.8808489201  -24.0027825236
   H      -1.9777815186   22.8505372498  -23.5178265969
   H      -2.3166988739   22.4963895718  -21.2321441605
   H      -1.1389853452   21.3642417936  -21.8603589399
   H      -4.2117942507   19.8571362873  -22.8393382939
   H      -1.9006884378   20.7292786733  -19.3178724431
   H      -5.3928305165   18.0871138937  -21.6190334159
   H      -3.1068139425   18.9703826488  -18.0885266930
   H      -4.7977167377   17.3916448765  -18.2116948812
   H      -1.2140160282   20.5636779194  -24.2167858618
   N     -10.2909998984   21.4870000249  -23.3370001123
   C     -11.4179997615   21.0960001858  -22.4820001252
   C     -11.9100000778   22.3050001325  -21.6720001826
   O     -11.1577477304   22.8752982131  -20.8581419886
   C     -11.2144811229   19.8620748361  -21.5522618401
   C     -10.8437230402   18.6417258763  -22.4233487846
   C     -12.4616489957   19.5885878661  -20.7038789392
   C     -10.8243667783   17.2881539229  -21.7035844169
   H     -12.2343033526   20.8113025578  -23.1627231851
   H     -10.3772980176   20.0870004271  -20.8832415811
   H      -9.8596146700   18.8090323432  -22.8772605121
   H     -11.5587711457   18.5791470612  -23.2572737238
   H     -13.3287121891   19.3733930564  -21.3435207677
   H     -12.7222406326   20.4334169752  -20.0636549235
   H     -12.3054816312   18.7257810781  -20.0516878170
   H     -11.8251307423   16.9874063568  -21.3787778090
   H     -10.1800678935   17.3020074703  -20.8185605259
   H     -10.4466715962   16.5094792039  -22.3757766577
   H      -9.9230450784   20.6631867633  -23.8065119092
   H      -9.5348942342   21.8653081722  -22.7626724581
   N     -13.2070000820   22.5949998833  -21.7439996940
   C     -13.9489998722   23.5530000763  -20.8580000587
   C     -13.7720001677   23.1629998639  -19.3720001308
   O     -14.0445646535   22.0271958729  -18.9637278447
   H     -13.7770430386   22.0600242292  -22.3858458593
   H     -13.6086784468   24.5734768615  -21.0509758089
   H     -15.0032512996   23.4679821029  -21.1236551830
   N     -13.3409998463   24.1269997790  -18.5820000645
   C     -12.8539999553   23.8290005929  -17.2500000061
   C     -14.0050002639   23.4660007999  -16.3049996836
   O     -13.7921619489   22.8605708029  -15.2505302296
   C     -12.0732280219   25.0645723566  -16.7289889222
   C     -10.9491719830   24.7465911529  -15.7947958366
   C     -10.8073652558   23.9446038005  -14.6870027415
   N      -9.6925682275   25.2923618948  -15.9985160346
   C      -8.8576091560   24.8114128716  -15.0471941588
   N      -9.4976068945   23.9827036041  -14.2327274575
   H     -13.0275605838   24.9884354386  -19.0118800580
   H     -12.1980019724   22.9556554338  -17.2921888496
   H     -12.7773090230   25.7760401725  -16.2808760124
   H     -11.6341059913   25.5699441138  -17.5963762024
   H      -9.4379563345   25.9265169125  -16.7459324398
   H     -11.5593627671   23.3177879106  -14.2334940851
   H      -7.8070870763   25.0600932581  -15.0039975728
   N     -15.2269999629   23.8479990530  -16.6620004242
   C     -16.3630000995   23.4180000933  -15.9420001918
   C     -16.5679999180   21.8990001066  -15.9979997759
   O     -17.1706255128   21.3606212710  -15.0594804959
   H     -15.3492688222   24.3298556476  -17.5429727538
   H     -16.2868225615   23.6701183087  -14.8820226516
   H     -17.2537077533   23.9020678131  -16.3510610562
   N     -16.1720001976   21.1950000520  -17.0630003077
   C     -16.3929997603   19.7330000047  -17.1390000452
   C     -15.5320000131   19.0089999118  -16.0969999463
   O     -15.9423088220   17.9827260402  -15.5476657351
   H     -15.5975530401   21.6246299031  -17.7861703433
   H     -17.4389727296   19.4938487900  -16.9463906614
   H     -16.1091660983   19.4046412831  -18.1413592801
   N     -14.3080001017   19.5120000619  -15.9009999173
   C     -13.4139999825   18.7560000778  -15.1220000335
   C     -12.1359999005   19.5319998547  -14.8500001302
   O     -11.8971013154   20.5558623523  -15.4966456315
   C     -13.0082677786   17.4064411011  -15.7890752748
   S     -11.9204118219   17.5671765378  -17.2614380446
   H     -13.9721747750   20.3616259419  -16.3389479554
   H     -13.8921151590   18.4851047212  -14.1718165785
   H     -13.9107077428   16.8996199994  -16.1281833327
   H     -12.5167900543   16.7637578272  -15.0560273450
   H     -10.7896802985   17.8629764607  -16.5848656065
   N     -11.2659998396   19.0339996804  -13.9460002080
   C      -9.9969995908   19.6749994504  -13.5650005567
   C      -8.8769986284   18.8249990680  -14.1420005962
   O      -9.1145945571   17.8541344251  -14.8723658471
   H     -11.5113198936   18.1924049969  -13.4407963806
   H      -9.9810665426   20.6872728048  -13.9691266833
   H      -9.9152022190   19.7242816622  -12.4761873103
   N      -7.6400003582   19.1360041444  -13.7359988268
   C      -6.4500016867   18.3769972901  -14.0490016326
   C      -6.6059989530   16.9179999754  -13.7169998155
   O      -6.2903248081   16.0447277823  -14.5315601364
   H      -7.5080020480   20.0514341236  -13.3193475109
   H      -5.6240007928   18.8062921528  -13.4769460800
   H      -6.1988639882   18.4467792835  -15.1116393229
   N      -7.0429996541   16.6470003364  -12.4999999256
   C      -6.9540001793   15.2350004989  -12.1039997102
   C      -8.0129999751   14.5059996458  -12.9030000533
   O      -7.9071380606   13.3149106511  -13.2150815096
   C      -7.1622322155   15.0457475169  -10.5991560315
   C      -6.1084827274   15.7283898698   -9.7075109794
   C      -6.4230083085   15.4389340063   -8.2345703481
   C      -4.6790402575   15.2977907704  -10.0579163570
   H      -7.1268142555   17.3799756624  -11.8063794839
   H      -5.9851643602   14.8380200639  -12.4115258545
   H      -7.1499175218   13.9652504513  -10.4096720260
   H      -8.1626711909   15.4062659632  -10.3270864639
   H      -6.1789878490   16.8160306929   -9.8558455976
   H      -6.3443204723   14.3638225564   -8.0295233122
   H      -7.4387469393   15.7582364229   -7.9735145959
   H      -5.7212771721   15.9602753374   -7.5739447867
   H      -4.3976004353   15.5971380744  -11.0730451074
   H      -4.5721276430   14.2078482435   -9.9846907017
   H      -3.9610594762   15.7533272814   -9.3667694645
   N      -9.0819997235   15.2380000084  -13.1510004449
   C     -10.2719999660   14.6659999756  -13.8400000867
   C      -9.9459999334   14.2889999987  -15.2640000246
   O     -10.2550562720   13.1926661399  -15.7444181227
   H      -9.0916937301   16.2171094367  -12.9120379324
   H     -11.0538404907   15.4284507022  -13.8152346450
   H     -10.6138488042   13.7723591523  -13.3157919246
   N      -9.3230000220   15.2380001047  -15.9660000446
   C      -8.8439999629   14.9340000416  -17.2510000364
   C      -7.8749999493   13.7869999728  -17.2000000116
   C      -8.0932820030   16.1494450146  -17.8328650000
   O      -7.6126297465   13.0811774896  -18.1534668956
   H      -9.0361967956   16.1007991011  -15.5105798666
   H      -9.6625024571   14.6575424214  -17.9267566192
   H      -7.2348703446   16.4047241404  -17.2016998974
   H      -8.7592671563   17.0158805346  -17.8766757454
   H      -7.7363022619   15.9248856767  -18.8401224296
   H      -7.3582411961   13.6640870851  -16.2243989110
   H      -5.4150023664   21.6850386996  -14.0189388473
   H      -4.6046696383   20.5965152134  -16.7648658625
   H      -6.0129956542   20.2950180029  -18.4502360451
   H      -9.8957359421   22.0613876963  -15.9762996803
   H      -7.0776946307   18.7724181151  -19.8506957996
   H      -8.0786944600   19.0717090954  -21.2979446137
   H      -8.8419379918   18.5434497656  -19.7666359376
   C      -8.0399171300   19.1407493151  -20.2104808603
   C      -4.8098852868   21.2986035301  -14.8286468755
   C      -5.3244147553   20.9731947278  -16.0408230051
   C      -9.0254813395   21.6890102117  -16.4968861567
   C      -6.8642721100   20.6644981675  -17.8898354173
   C      -9.1675088298   21.3547141473  -17.8446058009
   C      -8.0756708979   20.8044376366  -18.5382265289
   C      -3.3794789414   21.1104541126  -14.6050272570
   C      -6.6718183022   21.0521551238  -16.5477117750
   C      -7.7968947544   21.5642494746  -15.8485905343
   O      -2.5609012644   20.7230975388  -15.4309330175
   O     -10.3614313699   21.6006646214  -18.4384905016
   O      -8.2202791799   20.5272919568  -19.8842730852
   O      -7.6477230918   21.9378040126  -14.5466021090
   H     -10.2712479906   21.6698241184  -19.4116761365
   S      -2.8793243665   21.5066708728  -12.9083791202
   C      -1.0950511060   21.1525827707  -13.0334575948
   H      -0.6405164787   21.7890000489  -13.7945043568
   H      -0.6613345103   21.3695383049  -12.0552879329
   H      -0.9371807800   20.1033593700  -13.2888012224
   H      -8.3840229434   22.5564597279  -14.2811379933
198
Converged     Job 2: Energy -5.7121508904788170e+03 @ (1.799344)
   N      -9.4190003605   25.1719997360  -21.0809990515
   C      -8.0910129741   24.8839863823  -20.7660041304
   C      -7.4100097932   24.2140048524  -21.9690027615
   O      -7.9251349259   23.2242924348  -22.5086944925
   C      -7.9257135131   23.9536767569  -19.5252485237
   C      -6.5459277061   23.9289686831  -18.9288825422
   C      -6.2372559685   24.7510359911  -17.8368047664
   C      -5.5393105539   23.1041374610  -19.4488274401
   C      -4.9679943490   24.7360627539  -17.2567092670
   C      -4.2682988420   23.0907576580  -18.8759267069
   C      -3.9784876909   23.8981319777  -17.7739649122
   H      -7.5599282907   25.8209468890  -20.5449814260
   H      -8.2325213362   22.9540994183  -19.8373550276
   H      -8.6446213240   24.3008736086  -18.7738630620
   H      -7.0070119072   25.4033634922  -17.4329181536
   H      -5.7637188901   22.4503204009  -20.2876330990
   H      -4.7558222676   25.3700228268  -16.3998100883
   H      -3.5102985717   22.4292548409  -19.2753091228
   H      -2.9920956878   23.8664319291  -17.3198095660
   H      -9.8802081942   25.5928444049  -20.2755964008
   H      -9.9296738729   24.3077071565  -21.2641018046
   N      -6.2559976322   24.7379978549  -22.3669976827
   C      -5.6060014977   24.2539958228  -23.5729996020
   C      -4.2180019588   23.7269954194  -23.2119986971
   O      -3.3837953693   24.4901369157  -22.7152084989
   H      -5.8749391309   25.5551458117  -21.9103839023
   H      -6.2487894316   23.4899155327  -24.0074987925
   H      -5.4797394115   25.0757585299  -24.2856308409
   N      -3.9950001535   22.4249946226  -23.4089978202
   C      -2.6219974762   21.9929984171  -23.2750031160
   C      -2.2559996325   20.9290016345  -24.2930007013
   C      -2.2133545082   21.5916214684  -21.8405123041
   C      -2.9651882640   20.4551369544  -21.1737693149
   C      -3.9524919164   19.6857591097  -21.8012754792
   C      -2.6704731335   20.1606797701  -19.8332596534
   C      -4.6306740720   18.6756874579  -21.1183320888
   C      -3.3457216840   19.1645918498  -19.1312385266
   C      -4.3391974072   18.4194932216  -19.7765469908
   O      -5.0581978532   17.4392400732  -19.1465382641
   O      -3.0225074038   20.5085713905  -25.1381068954
   H      -4.6107222766   21.8808369904  -24.0027505854
   H      -1.9777905457   22.8505239800  -23.5179098765
   H      -2.3166138421   22.4965465039  -21.2322182209
   H      -1.1388821156   21.3643981312  -21.8604092862
   H      -4.2117210871   19.8570381469  -22.8390012291
   H      -1.9003605290   20.7297008686  -19.3178608192
   H      -5.3927763492   18.0872297002  -21.6184056261
   H      -3.1066760273   18.9711604553  -18.0881308146
   H      -4.7976365334   17.3925057099  -18.2108875317
   H      -1.2140384565   20.5635546192  -24.2170162396
   N     -10.2909999161   21.4870000178  -23.3370000902
   C     -11.4179998472   21.0960001464  -22.4820001718
   C     -11.9100000842   22.3050000754  -21.6720001475
   O     -11.1577028506   22.8754278332  -20.8582699689
   C     -11.2144317295   19.8620591484  -21.5522998409
   C     -10.8438314797   18.6416887001  -22.4234250646
   C     -12.4614834994   19.5886284719  -20.7037298646
   C     -10.8245456055   17.2881428445  -21.7036235461
   H     -12.2342997854   20.8113082504  -23.1627287583
   H     -10.3770930278   20.0868665970  -20.8834474579
   H      -9.8597277463   18.8089152637  -22.8773717548
   H     -11.5589274936   18.5791589134  -23.2573081829
   H     -13.3285626041   19.3731472691  -21.3432494719
   H     -12.7221629001   20.4335765586  -20.0637005062
   H     -12.3051312956   18.7260093161  -20.0513314894
   H     -11.8253149296   16.9875052503  -21.3787333531
   H     -10.1801723393   17.3019545325  -20.8186445972
   H     -10.4469763794   16.5094154046  -22.3758223315
   H      -9.9231436841   20.6631974500  -23.8066010217
   H      -9.5348383373   21.8651951327  -22.7626818700
   N     -13.2070001010   22.5949998993  -21.7439997114
   C     -13.9489998750   23.5530001219  -20.8580000462
   C     -13.7720002929   23.1629999391  -19.3720000676
   O     -14.0445985924   22.0272194337  -18.9636929557
   H     -13.7770516775   22.0599369545  -22.3857607050
   H     -13.6086893926   24.5734741136  -21.0509858832
   H     -15.0032519278   23.4679723934  -21.1236442585
   N     -13.3409997777   24.1269999271  -18.5820000625
   C     -12.8539997462   23.8290002036  -17.2500001312
   C     -14.0050002378   23.4660004776  -16.3049998579
   O     -13.7921685980   22.8608122111  -15.2503957163
   C     -12.0735058716   25.0646005653  -16.7283289498
   C     -10.9480565216   24.7458376657  -15.7960343979
   C     -10.8044258147   23.9416777804  -14.6900802923
   N      -9.6916899657   25.2917753468  -16.0009983627
   C      -8.8552673344   24.8086776814  -15.0521796826
   N      -9.4938272584   23.9784685278  -14.2380398369
   H     -13.0274273434   24.9883609985  -19.0119339678
   H     -12.1979113264   22.9557349417  -17.2922491721
   H     -12.7775057797   25.7748994438  -16.2782745475
   H     -11.6357638656   25.5715927821  -17.5954607293
   H      -9.4381765603   25.9272581527  -16.7476808455
   H     -11.5556644810   23.3139587914  -14.2365590084
   H      -7.8045266570   25.0566132811  -15.0104694710
   N     -15.2269999114   23.8479991657  -16.6620003962
   C     -16.3630000222   23.4180001741  -15.9420000604
   C     -16.5679998872   21.8990001480  -15.9979998223
   O     -17.1706133934   21.3606158739  -15.0594744610
   H     -15.3492737349   24.3296371446  -17.5430939794
   H     -16.2868075125   23.6701215344  -14.8820232051
   H     -17.2537138413   23.9020744605  -16.3510482243
   N     -16.1720002310   21.1950000733  -17.0630003448
   C     -16.3929997982   19.7330000179  -17.1390000493
   C     -15.5320000197   19.0089999354  -16.0969999483
   O     -15.9423644243   17.9827665447  -15.5476261024
   H     -15.5975653169   21.6246274853  -17.7861827780
   H     -17.4389754845   19.4938520964  -16.9463843709
   H     -16.1091725845   19.4046428694  -18.1413650464
   N     -14.3080000953   19.5120000738  -15.9009999264
   C     -13.4139999897   18.7560000828  -15.1220000295
   C     -12.1359999010   19.5319998559  -14.8500001389
   O     -11.8972609176   20.5558685590  -15.4966819193
   C     -13.0083906623   17.4063432122  -15.7889167415
   S     -11.9205794286   17.5667486626  -17.2613297228
   H     -13.9721264565   20.3615467467  -16.3390655272
   H     -13.8921227313   18.4851918431  -14.1717867439
   H     -13.9108856618   16.8995509635  -16.1279259148
   H     -12.5169651578   16.7637178918  -15.0557768856
   H     -10.7898420518   17.8627520642  -16.5848549428
   N     -11.2659998460   19.0339996923  -13.9460001979
   C      -9.9969995818   19.6749994636  -13.5650005924
   C      -8.8769986072   18.8249990500  -14.1420006034
   O      -9.1146484338   17.8540690846  -14.8722745866
   H     -11.5113085862   18.1923795192  -13.4408314250
   H      -9.9808089605   20.6873227627  -13.9690063766
   H      -9.9152002372   19.7241815200  -12.4761791256
   N      -7.6400003589   19.1360042077  -13.7359988024
   C      -6.4500017161   18.3769972711  -14.0490016530
   C      -6.6059989609   16.9179999821  -13.7169998460
   O      -6.2903021689   16.0447200917  -14.5315491021
   H      -7.5080758934   20.0515985885  -13.3196686249
   H      -5.6240036687   18.8062852384  -13.4769361491
   H      -6.1988588958   18.4467914238  -15.1116398867
   N      -7.0429996575   16.6470003655  -12.4999999714
   C      -6.9540001950   15.2350005914  -12.1039996779
   C      -8.0129999700   14.5059996363  -12.9029999848
   O      -7.9071467174   13.3148957829  -13.2150452126
   C      -7.1622101230   15.0457652470  -10.5991542231
   C      -6.1084240341   15.7284239925   -9.7075668109
   C      -6.4228818584   15.4390030571   -8.2346052136
   C      -4.6790006267   15.2978133642  -10.0580360093
   H      -7.1268587733   17.3799845733  -11.8063939389
   H      -5.9851623942   14.8380230333  -12.4115315565
   H      -7.1498979053   13.9652687175  -10.4096532879
   H      -8.1626384513   15.4062974959  -10.3270654464
   H      -6.1789328041   16.8160598089   -9.8559270062
   H      -6.3441875896   14.3638940403   -8.0295385120
   H      -7.4386061120   15.7583145247   -7.9735091562
   H      -5.7211167029   15.9603563155   -7.5740265221
   H      -4.3976151130   15.5971390418  -11.0731887307
   H      -4.5720875560   14.2078684970   -9.9847951237
   H      -3.9609803957   15.7533608205   -9.3669369869
   N      -9.0819997030   15.2380000091  -13.1510004569
   C     -10.2719999664   14.6660000086  -13.8400000875
   C      -9.9459999467   14.2889999915  -15.2640000152
   O     -10.2550643793   13.1926558425  -15.7444003918
   H      -9.0916426754   16.2171431467  -12.9121642200
   H     -11.0538433929   15.4284525315  -13.8152389407
   H     -10.6138448131   13.7723591198  -13.3157858270
   N      -9.3230000215   15.2380000968  -15.9660000395
   C      -8.8439999734   14.9340000387  -17.2510000322
   C      -7.8749999590   13.7869999722  -17.2000000030
   C      -8.0933008486   16.1494478239  -17.8328855353
   O      -7.6121133317   13.0806948484  -18.1529742524
   H      -9.0362132640   16.1008070549  -15.5105793741
   H      -9.6624975791   14.6575179125  -17.9267495020
   H      -7.2348667594   16.4047373337  -17.2017561071
   H      -8.7592733731   17.0158940857  -17.8766955936
   H      -7.7363555911   15.9248716601  -18.8401504536
   H      -7.3584551683   13.6643535041  -16.2242571600
   H      -5.4200421040   21.6870826845  -14.0182803537
   H      -4.6068316037   20.5982054690  -16.7631463533
   H      -6.0130416838   20.2961292134  -18.4497165761
   H      -9.8998739029   22.0580976964  -15.9792262213
   H      -7.0778609186   18.7705207164  -19.8504200164
   H      -8.0780088633   19.0693215577  -21.2984125285
   H      -8.8422744961   18.5425629210  -19.7671095243
   C      -8.0397021126   19.1391193108  -20.2109741959
   C      -4.8140389104   21.3006210288  -14.8273118853
   C      -5.3274457848   20.9747200106  -16.0398661316
   C      -9.0287040762   21.6870446937  -16.4990785155
   C      -6.8652223485   20.6649048481  -17.8902177363
   C      -9.1691179052   21.3527932250  -17.8469095189
   C      -8.0761523003   20.8036979772  -18.5397098161
   C      -3.3838487105   21.1125721166  -14.6023587170
   C      -6.6744401753   21.0527599617  -16.5478726765
   C      -7.8005891096   21.5637506742  -15.8494956760
   O      -2.5646217880   20.7252253169  -15.4276281312
   O     -10.3630654487   21.5970201107  -18.4415859035
   O      -8.2194257187   20.5260080281  -19.8858213953
   O      -7.6534289003   21.9372500114  -14.5474046198
   H     -10.2721511464   21.6685238384  -19.4145357159
   S      -2.8850734527   21.5085329056  -12.9051715507
   C      -1.1008194158   21.1538071193  -13.0287106475
   H      -0.6455924548   21.7895382921  -13.7899153185
   H      -0.6677122265   21.3713301081  -12.0503919419
   H      -0.9430725537   20.1043552100  -13.2831998824
   H      -8.3890886496   22.5589183026  -14.2835492845
198
Converged     Job 3: Energy -5.7121508828745173e+03 @ (1.788555)
   N      -9.4190004085   25.1719997307  -21.0809990604
   C      -8.0910130636   24.8839862719  -20.7660041669
   C      -7.4100098317   24.2140048520  -21.9690028225
   O      -7.9250896401   23.2242791835  -22.5087057817
   C      -7.9255492561   23.9536535498  -19.5253008330
   C      -6.5456563058   23.9292277461  -18.9291948584
   C      -6.2368203902   24.7523108889  -17.8379288821
   C      -5.5391754170   23.1039414372  -19.4486817853
   C      -4.9674642250   24.7377144493  -17.2580386798
   C      -4.2680588830   23.0909121470  -18.8760032866
   C      -3.9781410993   23.8992270509  -17.7747572976
   H      -7.5599278597   25.8209437256  -20.5449705158
   H      -8.2321979869   22.9540275628  -19.8373733168
   H      -8.6444483492   24.3006952021  -18.7738382101
   H      -7.0064481949   25.4051524590  -17.4346176280
   H      -5.7638189679   22.4495042351  -20.2869376497
   H      -4.7550635618   25.3724211512  -16.4017462597
   H      -3.5101395407   22.4290501834  -19.2749562630
   H      -2.9916811773   23.8678790537  -17.3207249711
   H      -9.8802380536   25.5927217477  -20.2755511596
   H      -9.9296248332   24.3077035499  -21.2641984719
   N      -6.2559976378   24.7379978315  -22.3669976716
   C      -5.6060015147   24.2539958246  -23.5729996118
   C      -4.2180019885   23.7269953911  -23.2119987001
   O      -3.3837998171   24.4901452378  -22.7152119321
   H      -5.8749524359   25.5551606006  -21.9103977483
   H      -6.2487913611   23.4899166851  -24.0074982726
   H      -5.4797394918   25.0757602611  -24.2856287238
   N      -3.9950001889   22.4249946056  -23.4089978566
   C      -2.6219975410   21.9929983670  -23.2750031283
   C      -2.2559996376   20.9290016213  -24.2930007148
   C      -2.2133201638   21.5917353264  -21.8404867032
   C      -2.9650549551   20.4552364369  -21.1736682562
   C      -3.9521259968   19.6856575798  -21.8012802487
   C      -2.6705113450   20.1610202080  -19.8330657018
   C      -4.6301962724   18.6755281382  -21.1183198646
   C      -3.3457345531   19.1649686053  -19.1309698737
   C      -4.3389092426   18.4196106447  -19.7764380153
   O      -5.0578064689   17.4392677063  -19.1464557938
   O      -3.0218975661   20.5080191760  -25.1383922878
   H      -4.6107292827   21.8808155603  -24.0027221891
   H      -1.9778350442   22.8505492428  -23.5179443796
   H      -2.3166732334   22.4966914685  -21.2322511291
   H      -1.1388278899   21.3645972852  -21.8603407483
   H      -4.2111973057   19.8567720561  -22.8390740542
   H      -1.9005480809   20.7302372925  -19.3176590906
   H      -5.3920656842   18.0868263248  -21.6184490390
   H      -3.1069177784   18.9717611313  -18.0877622911
   H      -4.7974748020   17.3927599815  -18.2107298034
   H      -1.2139831909   20.5637938989  -24.2167371686
   N     -10.2909999081   21.4870000161  -23.3370001040
   C     -11.4179998082   21.0960001297  -22.4820001722
   C     -11.9100000432   22.3050000969  -21.6720001758
   O     -11.1576281530   22.8754672759  -20.8583682190
   C     -11.2145670728   19.8618122671  -21.5525961419
   C     -10.8443477862   18.6416061708  -22.4241235015
   C     -12.4615674968   19.5884243050  -20.7039323830
   C     -10.8254756096   17.2878098936  -21.7047824233
   H     -12.2343165111   20.8114688922  -23.1627730699
   H     -10.3770316419   20.0861680705  -20.8838498032
   H      -9.8602012660   18.8087066774  -22.8780235541
   H     -11.5594750451   18.5795593347  -23.2580122158
   H     -13.3287022631   19.3730575567  -21.3434114808
   H     -12.7221676890   20.4333279530  -20.0638187979
   H     -12.3052280386   18.7257455408  -20.0516099277
   H     -11.8263346430   16.9873792158  -21.3799830189
   H     -10.1810890959   17.3011002977  -20.8198090014
   H     -10.4481651162   16.5091954366  -22.3772557262
   H      -9.9232886527   20.6632144381  -23.8067434939
   H      -9.5347471367   21.8649952745  -22.7626747744
   N     -13.2070000411   22.5949998724  -21.7439996988
   C     -13.9489998465   23.5530000324  -20.8580000885
   C     -13.7720000631   23.1629997505  -19.3720002297
   O     -14.0446191884   22.0272260640  -18.9637005550
   H     -13.7770601851   22.0598686258  -22.3856935237
   H     -13.6086936679   24.5734721172  -21.0509892240
   H     -15.0032517801   23.4679698415  -21.1236394852
   N     -13.3409999873   24.1269995686  -18.5820001029
   C     -12.8540001533   23.8290010389  -17.2499999587
   C     -14.0050002567   23.4660010656  -16.3049995467
   O     -13.7919610827   22.8610377692  -15.2503117841
   C     -12.0738072559   25.0647221501  -16.7278035965
   C     -10.9469794001   24.7457385122  -15.7971907954
   C     -10.8013115522   23.9395974265  -14.6930073591
   N      -9.6911329668   25.2926090848  -16.0033003260
   C      -8.8523260310   24.8080496543  -15.0575623322
   N      -9.4894450850   23.9757877800  -14.2442291893
   H     -13.0274094902   24.9883506568  -19.0119444923
   H     -12.1978023687   22.9558257789  -17.2923285584
   H     -12.7778007265   25.7739925985  -16.2761551167
   H     -11.6373264639   25.5730571046  -17.5947767579
   H      -9.4393152787   25.9296521066  -16.7492409407
   H     -11.5513631475   23.3106242220  -14.2392448994
   H      -7.8014722117   25.0557713119  -15.0175827987
   N     -15.2270000349   23.8479989606  -16.6620004792
   C     -16.3630001783   23.4180000886  -15.9420002450
   C     -16.5679999869   21.8990000505  -15.9979997962
   O     -17.1706145840   21.3606358654  -15.0594627480
   H     -15.3492958174   24.3294806007  -17.5431773190
   H     -16.2868042648   23.6701246932  -14.8820247305
   H     -17.2537152345   23.9020763472  -16.3510475827
   N     -16.1720001411   21.1950000209  -17.0630002521
   C     -16.3929996947   19.7329999861  -17.1390000284
   C     -15.5320000216   19.0089998881  -16.0969999234
   O     -15.9423778761   17.9827928424  -15.5475860918
   H     -15.5975890763   21.6246265051  -17.7862000690
   H     -17.4389752370   19.4938493137  -16.9463805959
   H     -16.1091751510   19.4046446909  -18.1413684915
   N     -14.3080001058   19.5120000522  -15.9009999146
   C     -13.4139999944   18.7560000637  -15.1220000210
   C     -12.1359999002   19.5319998313  -14.8500001375
   O     -11.8972515082   20.5557917166  -15.4967773782
   C     -13.0085232102   17.4062053886  -15.7887180018
   S     -11.9207372741   17.5661806679  -17.2611808456
   H     -13.9720810194   20.3614761519  -16.3391642666
   H     -13.8921445176   18.4853052743  -14.1717596380
   H     -13.9110779423   16.8994420471  -16.1276134763
   H     -12.5171620982   16.7636562522  -15.0554638046
   H     -10.7899788637   17.8623439829  -16.5848081827
   N     -11.2659998366   19.0339996637  -13.9460002125
   C      -9.9969995888   19.6749994363  -13.5650005656
   C      -8.8769986163   18.8249990516  -14.1420005997
   O      -9.1146369945   17.8540015322  -14.8722020233
   H     -11.5113105413   18.1923649257  -13.4408575045
   H      -9.9805874118   20.6873512734  -13.9689204600
   H      -9.9152044264   19.7241157639  -12.4761731924
   N      -7.6400003537   19.1360041723  -13.7359988175
   C      -6.4500017004   18.3769972641  -14.0490016404
   C      -6.6059989603   16.9179999642  -13.7169998148
   O      -6.2902880512   16.0447114076  -14.5315379298
   H      -7.5081536025   20.0517162121  -13.3199058747
   H      -5.6240059425   18.8062916723  -13.4769354477
   H      -6.1988594631   18.4468064317  -15.1116431920
   N      -7.0429996465   16.6470003204  -12.4999999061
   C      -6.9540001719   15.2350004530  -12.1039997298
   C      -8.0129999819   14.5059996506  -12.9030000728
   O      -7.9071560727   13.3148910842  -13.2150397817
   C      -7.1622432226   15.0457286833  -10.5991571833
   C      -6.1085263186   15.7283740649   -9.7074731609
   C      -6.4230762433   15.4388611171   -8.2345486939
   C      -4.6790610970   15.2978312069  -10.0578562955
   H      -7.1268841766   17.3799901584  -11.8064037530
   H      -5.9851591259   14.8380254401  -12.4115245841
   H      -7.1499144112   13.9652266848  -10.4096844945
   H      -8.1626915630   15.4062294640  -10.3271026635
   H      -6.1790596253   16.8160149344   -9.8557765442
   H      -6.3443608410   14.3637421725   -8.0295375842
   H      -7.4388290918   15.7581237837   -7.9735072260
   H      -5.7213761710   15.9601997788   -7.5738902241
   H      -4.3976046116   15.5972138441  -11.0729723215
   H      -4.5721144144   14.2078855128   -9.9846561172
   H      -3.9611111115   15.7533725951   -9.3666801333
   N      -9.0819997299   15.2380000002  -13.1510004377
   C     -10.2719999659   14.6659999583  -13.8400000871
   C      -9.9459999265   14.2889999934  -15.2640000236
   O     -10.2550604479   13.1926477982  -15.7443897422
   H      -9.0916160953   16.2171604624  -12.9122323922
   H     -11.0538457644   15.4284520874  -13.8152447989
   H     -10.6138439914   13.7723588813  -13.3157837932
   N      -9.3230000249   15.2380001064  -15.9660000505
   C      -8.8439999760   14.9340000121  -17.2510000423
   C      -7.8749999512   13.7869999521  -17.2000000005
   C      -8.0933048017   16.1494373472  -17.8329018767
   O      -7.6123189831   13.0808514692  -18.1531455883
   H      -9.0362153760   16.1008115060  -15.5105805664
   H      -9.6625042944   14.6575193821  -17.9267452305
   H      -7.2348516020   16.4047329337  -17.2018026137
   H      -8.7592645915   17.0158923485  -17.8767148004
   H      -7.7363853880   15.9248433932  -18.8401710711
   H      -7.3584045903   13.6642305041  -16.2242944982
   H      -5.4249297085   21.6882026438  -14.0171638714
   H      -4.6092170058   20.5987466043  -16.7612503303
   H      -6.0136102278   20.2959931277  -18.4489206235
   H      -9.9037974189   22.0549282019  -15.9821153117
   H      -7.0780932072   18.7689865017  -19.8506070014
   H      -8.0770472191   19.0681763254  -21.2994022757
   H      -8.8426890197   18.5420208573  -19.7685794192
   C      -8.0394591578   19.1380655869  -20.2119378015
   C      -4.8182106483   21.3017552681  -14.8256773061
   C      -5.3304828905   20.9751849019  -16.0385622569
   C      -9.0317159229   21.6848272164  -16.5009491871
   C      -6.8664536207   20.6643170552  -17.8901393232
   C      -9.1708386170   21.3506815449  -17.8488495996
   C      -8.0768118777   20.8025737243  -18.5407661119
   C      -3.3881285812   21.1142980858  -14.5997520788
   C      -6.6770644802   21.0524071752  -16.5476269894
   C      -7.8040480850   21.5629413675  -15.8501172425
   O      -2.5681025842   20.7272569695  -15.4243844150
   O     -10.3646541537   21.5938989193  -18.4443344098
   O      -8.2186041658   20.5250872474  -19.8870893215
   O      -7.6585349720   21.9376701369  -14.5483567905
   H     -10.2728486292   21.6679534099  -19.4170022081
   S      -2.8905428587   21.5105417392  -12.9022529765
   C      -1.1061057537   21.1564230896  -13.0248787402
   H      -0.6508248433   21.7919992967  -13.7861823240
   H      -0.6734823492   21.3745282699  -12.0464751359
   H      -0.9478406200   20.1069256429  -13.2788653839
   H      -8.3930449324   22.5633371312  -14.2868759613
198
Converged     Job 4: Energy -5.7121508679643703e+03 @ (1.777766)
   N      -9.4190004079   25.1719997633  -21.0809991352
   C      -8.0910130767   24.8839863324  -20.7660041597
   C      -7.4100098417   24.2140048564  -21.9690028220
   O      -7.9251055560   23.2242493647  -22.5086453642
   C      -7.9253769384   23.9535942739  -19.5253474834
   C      -6.5454798041   23.9297431258  -18.9292629674
   C      -6.2370778101   24.7540784242  -17.8388429986
   C      -5.5387805864   23.1042525084  -19.4480110999
   C      -4.9677168339   24.7402567435  -17.2589764889
   C      -4.2676208806   23.0920036865  -18.8754233560
   C      -3.9782141865   23.9015043795  -17.7749222014
   H      -7.5599670858   25.8209596321  -20.5449545773
   H      -8.2316249193   22.9538381339  -19.8374115923
   H      -8.6444427789   24.3003485535  -18.7739149575
   H      -7.0068674876   25.4072223987  -17.4363487285
   H      -5.7633180452   22.4490623476  -20.2857058847
   H      -4.7554262740   25.3758338181  -16.4033166131
   H      -3.5094707451   22.4300350298  -19.2737520194
   H      -2.9917795696   23.8709120878  -17.3208096765
   H      -9.8802892650   25.5925723458  -20.2754980204
   H      -9.9295723532   24.3076927681  -21.2643278832
   N      -6.2559976313   24.7379978398  -22.3669976818
   C      -5.6060014776   24.2539958492  -23.5729996129
   C      -4.2180019608   23.7269953806  -23.2119986976
   O      -3.3838082089   24.4901623261  -22.7152242293
   H      -5.8749657171   25.5551741451  -21.9104134968
   H      -6.2487897929   23.4899149883  -24.0074996470
   H      -5.4797388315   25.0757606364  -24.2856254650
   N      -3.9950001708   22.4249945757  -23.4089978372
   C      -2.6219974654   21.9929984439  -23.2750030639
   C      -2.2559997197   20.9290016115  -24.2930006687
   C      -2.2133875049   21.5917119357  -21.8404857117
   C      -2.9650849718   20.4551167563  -21.1737894871
   C      -3.9523197721   19.6856579400  -21.8012877365
   C      -2.6703379539   20.1606848263  -19.8332849337
   C      -4.6303560339   18.6755484302  -21.1182528982
   C      -3.3454999329   19.1646788670  -19.1310708446
   C      -4.3388716943   18.4194961235  -19.7764350946
   O      -5.0577414662   17.4391528658  -19.1464165039
   O      -3.0215050869   20.5077510633  -25.1386236727
   H      -4.6107269617   21.8808090056  -24.0027192143
   H      -1.9777818013   22.8505171885  -23.5179423162
   H      -2.3168606106   22.4966170885  -21.2321946234
   H      -1.1388784305   21.3646727102  -21.8603103039
   H      -4.2116001472   19.8569013448  -22.8390131981
   H      -1.9001678089   20.7297459331  -19.3180300526
   H      -5.3923865523   18.0869588941  -21.6182847877
   H      -3.1065218100   18.9713865516  -18.0879121024
   H      -4.7972979416   17.3925896684  -18.2107260575
   H      -1.2139585907   20.5639026879  -24.2165358009
   N     -10.2909998976   21.4870000327  -23.3370001105
   C     -11.4179997536   21.0960001872  -22.4820001241
   C     -11.9100000835   22.3050001324  -21.6720001875
   O     -11.1576471795   22.8755034643  -20.8583738674
   C     -11.2147367198   19.8615929714  -21.5528323737
   C     -10.8448245026   18.6414639638  -22.4246104839
   C     -12.4617635689   19.5882982929  -20.7041806227
   C     -10.8264409894   17.2875060310  -21.7055653638
   H     -12.2343308084   20.8116144331  -23.1628297430
   H     -10.3770582416   20.0855396649  -20.8841248097
   H      -9.8605904389   18.8083701192  -22.8783994644
   H     -11.5599262394   18.5798085094  -23.2585589507
   H     -13.3288899048   19.3729898005  -21.3436953002
   H     -12.7223535017   20.4332119624  -20.0640688609
   H     -12.3054842827   18.7256028713  -20.0518602114
   H     -11.8274324242   16.9873270263  -21.3809266500
   H     -10.1821358125   17.3003784722  -20.8205278708
   H     -10.4493183047   16.5089192333  -22.3781844117
   H      -9.9234210662   20.6632396176  -23.8069056534
   H      -9.5346522859   21.8648182696  -22.7626708234
   N     -13.2070000884   22.5949998738  -21.7439996849
   C     -13.9489998786   23.5530000725  -20.8580000565
   C     -13.7720001571   23.1629998744  -19.3720001317
   O     -14.0446477085   22.0272327859  -18.9637138524
   H     -13.7770642566   22.0597955057  -22.3856392474
   H     -13.6086920321   24.5734753678  -21.0510042707
   H     -15.0032530624   23.4679665651  -21.1236405213
   N     -13.3409998752   24.1269997998  -18.5820000402
   C     -12.8539999508   23.8290005787  -17.2499999798
   C     -14.0050002768   23.4660007173  -16.3049997231
   O     -13.7920198293   22.8612123075  -15.2502122475
   C     -12.0740634344   25.0647474701  -16.7271123465
   C     -10.9460365743   24.7451703938  -15.7980405045
   C     -10.7984008195   23.9369602792  -14.6956646828
   N      -9.6904885856   25.2924859853  -16.0049832924
   C      -8.8502930948   24.8062357077  -15.0614498651
   N      -9.4858483098   23.9721398224  -14.2487246494
   H     -13.0273301846   24.9883060579  -19.0119826689
   H     -12.1977380358   22.9558812878  -17.2923837673
   H     -12.7780190687   25.7729677578  -16.2737954649
   H     -11.6387997057   25.5745356513  -17.5938383276
   H      -9.4397545298   25.9309269758  -16.7501026252
   H     -11.5475994989   23.3068575739  -14.2420762197
   H      -7.7993549790   25.0536665070  -15.0226311387
   N     -15.2269999739   23.8479990488  -16.6620004485
   C     -16.3630000934   23.4180001215  -15.9420001537
   C     -16.5679999296   21.8990001009  -15.9979998010
   O     -17.1705998294   21.3606211057  -15.0594674496
   H     -15.3492932346   24.3292890006  -17.5432772862
   H     -16.2867892836   23.6701282605  -14.8820307581
   H     -17.2537110952   23.9020799043  -16.3510317414
   N     -16.1720001909   21.1950000508  -17.0630002923
   C     -16.3929997529   19.7330000055  -17.1390000424
   C     -15.5320000210   19.0089999088  -16.0969999500
   O     -15.9424116386   17.9828216363  -15.5475684661
   H     -15.5976082681   21.6246248480  -17.7862102233
   H     -17.4389694908   19.4938511435  -16.9463804330
   H     -16.1091819905   19.4046534978  -18.1413657383
   N     -14.3080001057   19.5120000624  -15.9009999179
   C     -13.4139999806   18.7560000721  -15.1220000441
   C     -12.1359999033   19.5319998545  -14.8500001282
   O     -11.8974798086   20.5557840864  -15.4968483196
   C     -13.0086423676   17.4060964519  -15.7885412732
   S     -11.9208860111   17.5657001484  -17.2610451045
   H     -13.9720340754   20.3613943196  -16.3392774424
   H     -13.8921525523   18.4853949762  -14.1717407097
   H     -13.9112448851   16.8993588714  -16.1273280785
   H     -12.5173369523   16.7636243144  -15.0551904946
   H     -10.7901197451   17.8620283906  -16.5847580704
   N     -11.2659998423   19.0339996799  -13.9460002072
   C      -9.9969995926   19.6749994475  -13.5650005548
   C      -8.8769986277   18.8249990771  -14.1420006036
   O      -9.1146741151   17.8539484143  -14.8721285021
   H     -11.5113008521   18.1923476347  -13.4408966146
   H      -9.9803439134   20.6873817065  -13.9688321560
   H      -9.9152013474   19.7240450490  -12.4761730429
   N      -7.6400003645   19.1360041468  -13.7359988240
   C      -6.4500016883   18.3769972848  -14.0490016304
   C      -6.6059989396   16.9179999815  -13.7169998135
   O      -6.2902946399   16.0446931585  -14.5315173962
   H      -7.5082255969   20.0518390199  -13.3201514417
   H      -5.6240048276   18.8063028724  -13.4769438322
   H      -6.1988686653   18.4468220481  -15.1116494573
   N      -7.0429996654   16.6470003392  -12.4999999257
   C      -6.9540001933   15.2350005065  -12.1039997043
   C      -8.0129999685   14.5059996440  -12.9030000486
   O      -7.9071626669   13.3148898655  -13.2150160490
   C      -7.1622519346   15.0457604820  -10.5991577289
   C      -6.1085637338   15.7284835118   -9.7074988093
   C      -6.4230993949   15.4390246096   -8.2345609271
   C      -4.6790817228   15.2979854326  -10.0578652669
   H      -7.1269148641   17.3799976123  -11.8064160225
   H      -5.9851609310   14.8380250290  -12.4115153868
   H      -7.1498891230   13.9652683661  -10.4096516113
   H      -8.1627150971   15.4062365280  -10.3271219494
   H      -6.1791449430   16.8161168892   -9.8558482361
   H      -6.3443355736   14.3639228147   -8.0294951572
   H      -7.4388689624   15.7582550094   -7.9735339979
   H      -5.7214222731   15.9604288245   -7.5739261565
   H      -4.3976414476   15.5973392328  -11.0729901116
   H      -4.5720903087   14.2080534060   -9.9846221278
   H      -3.9611505173   15.7535846257   -9.3667081912
   N      -9.0819997171   15.2380000005  -13.1510004470
   C     -10.2719999632   14.6659999782  -13.8400000946
   C      -9.9459999336   14.2889999953  -15.2640000267
   O     -10.2550434244   13.1926611916  -15.7444202648
   H      -9.0915828460   16.2171790912  -12.9123147038
   H     -11.0538406054   15.4284504568  -13.8152473328
   H     -10.6138415500   13.7723638280  -13.3157849052
   N      -9.3230000198   15.2380001035  -15.9660000429
   C      -8.8439999601   14.9340000470  -17.2510000353
   C      -7.8749999443   13.7869999762  -17.2000000094
   C      -8.0932854348   16.1494299380  -17.8328946615
   O      -7.6125969409   13.0810962851  -18.1533985162
   H      -9.0362213877   16.1008168334  -15.5105858445
   H      -9.6625049127   14.6575392123  -17.9267518728
   H      -7.2348168060   16.4047090127  -17.2018088677
   H      -8.7592155525   17.0159080720  -17.8767060764
   H      -7.7363791544   15.9248343826  -18.8401728435
   H      -7.3582279952   13.6641570145  -16.2243981835
   H      -5.4298625634   21.6899319857  -14.0161905553
   H      -4.6111483548   20.6000942491  -16.7589556529
   H      -6.0141648327   20.2964178795  -18.4484780924
   H      -9.9077508086   22.0519068004  -15.9851849550
   H      -7.0784939211   18.7671474506  -19.8507452887
   H      -8.0764677653   19.0663587423  -21.3002805558
   H      -8.8432937034   18.5413708307  -19.7696517729
   C      -8.0394185650   19.1367042556  -20.2128113310
   C      -4.8222289390   21.3035637447  -14.8240495110
   C      -5.3334670680   20.9763475869  -16.0372267019
   C      -9.0347817960   21.6828966009  -16.5031238090
   C      -6.8675982939   20.6642768440  -17.8902969549
   C      -9.1723993772   21.3488836553  -17.8511070574
   C      -8.0773707028   20.8017218047  -18.5421882240
   C      -3.3922050907   21.1169048407  -14.5971280350
   C      -6.6796067697   21.0526029096  -16.5475858427
   C      -7.8076218965   21.5623623001  -15.8510003670
   O      -2.5711667993   20.7302527509  -15.4209387385
   O     -10.3660942696   21.5909570598  -18.4474350036
   O      -8.2178128455   20.5239889724  -19.8886501068
   O      -7.6642337743   21.9375756845  -14.5493341653
   H     -10.2733800619   21.6675077635  -19.4198144186
   S      -2.8959948390   21.5136909170  -12.8993069738
   C      -1.1112818963   21.1605147298  -13.0207718531
   H      -0.6559586976   21.7960043781  -13.7821094621
   H      -0.6792952982   21.3792789519  -12.0422415323
   H      -0.9522809332   20.1110057518  -13.2742315558
   H      -8.3981698791   22.5665480919  -14.2901845168
198
Converged     Job 5: Energy -5.7121508454697905e+03 @ (1.766976)
   N      -9.4190004268   25.1719996719  -21.0809992005
   C      -8.0910130873   24.8839863972  -20.7660042225
   C      -7.4100097870   24.2140048668  -21.9690028020
   O      -7.9251022278   23.2242752442  -22.5086802570
   C      -7.9253185768   23.9534687098  -19.5254647974
   C      -6.5452875521   23.9295408786  -18.9296909810
   C      -6.2359920598   24.7546785128  -17.8401192717
   C      -5.5391083180   23.1032454995  -19.4481084447
   C      -4.9665965482   24.7411418771  -17.2603069070
   C      -4.2679591506   23.0913608778  -18.8754497988
   C      -3.9775263510   23.9015555222  -17.7757122623
   H      -7.5599338833   25.8209247906  -20.5448785053
   H      -8.2316663469   22.9537499362  -19.8375111417
   H      -8.6442501840   24.3002341871  -18.7739210035
   H      -7.0054001562   25.4086074249  -17.4381939629
   H      -5.7639983871   22.4474204793  -20.2852116143
   H      -4.7539456188   25.3775009031  -16.4053072815
   H      -3.5101405511   22.4287926931  -19.2733941227
   H      -2.9909249968   23.8709354242  -17.3219373726
   H      -9.8803430116   25.5923671192  -20.2754262132
   H      -9.9294969981   24.3076983454  -21.2645147886
   N      -6.2559976338   24.7379979095  -22.3669977151
   C      -5.6060015323   24.2539957592  -23.5729996078
   C      -4.2180019578   23.7269954078  -23.2119987819
   O      -3.3837603165   24.4901191871  -22.7152356550
   H      -5.8749716207   25.5551813103  -21.9104193085
   H      -6.2487926929   23.4899156290  -24.0074960605
   H      -5.4797395250   25.0757590698  -24.2856285685
   N      -3.9950001643   22.4249945521  -23.4089977140
   C      -2.6219973961   21.9929985799  -23.2750032213
   C      -2.2559996024   20.9290016295  -24.2930006533
   C      -2.2132830716   21.5918174009  -21.8404924839
   C      -2.9650792659   20.4554285496  -21.1735715232
   C      -3.9522885176   19.6858815910  -21.8009954900
   C      -2.6705240098   20.1613753442  -19.8329425469
   C      -4.6305180762   18.6760398616  -21.1177599243
   C      -3.3459448514   19.1656832742  -19.1305261363
   C      -4.3392911327   18.4203917296  -19.7758080810
   O      -5.0583381787   17.4402999155  -19.1455998280
   O      -3.0217840567   20.5079823901  -25.1384790272
   H      -4.6107459097   21.8807870247  -24.0026782076
   H      -1.9778003411   22.8505126826  -23.5180066823
   H      -2.3165866079   22.4968003458  -21.2322858000
   H      -1.1387954991   21.3646564629  -21.8604043454
   H      -4.2114068125   19.8568690269  -22.8388026186
   H      -1.9003343297   20.7305049935  -19.3177833183
   H      -5.3925159031   18.0873672324  -21.6177266469
   H      -3.1071933739   18.9727189997  -18.0872490400
   H      -4.7980601888   17.3940293660  -18.2098473838
   H      -1.2139743309   20.5638266164  -24.2166865154
   N     -10.2909998978   21.4870000328  -23.3370001161
   C     -11.4179997498   21.0960001909  -22.4820001064
   C     -11.9100000670   22.3050001663  -21.6720001917
   O     -11.1575424903   22.8755468886  -20.8585056611
   C     -11.2148550728   19.8614196376  -21.5530258835
   C     -10.8452553956   18.6413460376  -22.4250338245
   C     -12.4618489802   19.5882016313  -20.7043048948
   C     -10.8273050213   17.2872468084  -21.7062406150
   H     -12.2343402509   20.8117335903  -23.1628576442
   H     -10.3770220435   20.0850282347  -20.8844114366
   H      -9.8609551712   18.8080675500  -22.8787363503
   H     -11.5603380426   18.5800379208  -23.2590165063
   H     -13.3289908916   19.3728806957  -21.3437883794
   H     -12.7224255234   20.4331397786  -20.0642277077
   H     -12.3055608154   18.7255324709  -20.0519513227
   H     -11.8284028845   16.9873047102  -21.3817166630
   H     -10.1830518606   17.2997508507  -20.8211616563
   H     -10.4503737010   16.5086755444  -22.3789797040
   H      -9.9235702514   20.6632659575  -23.8070560205
   H      -9.5345648036   21.8646306671  -22.7626781490
   N     -13.2070001002   22.5949998725  -21.7439996920
   C     -13.9489998997   23.5530000610  -20.8580000493
   C     -13.7720001427   23.1629998787  -19.3720001315
   O     -14.0446761528   22.0272447100  -18.9637041208
   H     -13.7770749772   22.0597174131  -22.3855574785
   H     -13.6087009593   24.5734706001  -21.0510094757
   H     -15.0032525175   23.4679589411  -21.1236324594
   N     -13.3409999245   24.1269998071  -18.5820000289
   C     -12.8539999184   23.8290006467  -17.2499999657
   C     -14.0050002327   23.4660006192  -16.3049997395
   O     -13.7919512627   22.8614198028  -15.2501093302
   C     -12.0743271237   25.0647661490  -16.7264104844
   C     -10.9450680990   24.7446636505  -15.7989022996
   C     -10.7951043692   23.9342709753  -14.6984999304
   N      -9.6899877140   25.2928825393  -16.0065072773
   C      -8.8479044039   24.8049909385  -15.0656321189
   N      -9.4816223203   23.9683702821  -14.2539842124
   H     -13.0272866746   24.9882798396  -19.0120028348
   H     -12.1976664528   22.9559406963  -17.2924720981
   H     -12.7782526628   25.7719298388  -16.2714316377
   H     -11.6402775892   25.5759792890  -17.5929038024
   H      -9.4406934424   25.9330836772  -16.7506169453
   H     -11.5431733951   23.3026868366  -14.2451207512
   H      -7.7969309077   25.0524118866  -15.0281125095
   N     -15.2269999783   23.8479990066  -16.6620005198
   C     -16.3630000652   23.4180001890  -15.9420000603
   C     -16.5679999125   21.8990001157  -15.9979998241
   O     -17.1705919521   21.3606158032  -15.0594627386
   H     -15.3493008879   24.3291235712  -17.5433710592
   H     -16.2867787481   23.6701343244  -14.8820307208
   H     -17.2537154359   23.9020867679  -16.3510282790
   N     -16.1720002192   21.1950000601  -17.0630003301
   C     -16.3929997543   19.7330000108  -17.1390000462
   C     -15.5320000160   19.0089999106  -16.0969999472
   O     -15.9424431232   17.9828546577  -15.5475227613
   H     -15.5976229694   21.6246243538  -17.7862254187
   H     -17.4389733826   19.4938526810  -16.9463741171
   H     -16.1091861634   19.4046541766  -18.1413730920
   N     -14.3080001059   19.5120000660  -15.9009999180
   C     -13.4139999795   18.7560000810  -15.1220000401
   C     -12.1359998986   19.5319998592  -14.8500001298
   O     -11.8977071777   20.5557697046  -15.4969401013
   C     -13.0087513822   17.4059904869  -15.7883760773
   S     -11.9210235818   17.5652571108  -17.2609237727
   H     -13.9719915275   20.3613256923  -16.3393808861
   H     -13.8921643582   18.4854876085  -14.1717104262
   H     -13.9114064943   16.8992732526  -16.1270632947
   H     -12.5174945340   16.7635833299  -15.0549264507
   H     -10.7902475637   17.8617703364  -16.5847306223
   N     -11.2659998461   19.0339996894  -13.9460001927
   C      -9.9969995862   19.6749994569  -13.5650005746
   C      -8.8769986257   18.8249990625  -14.1420005893
   O      -9.1146876474   17.8538968032  -14.8720713129
   H     -11.5112863087   18.1923117422  -13.4409430190
   H      -9.9801062034   20.6874159354  -13.9687558115
   H      -9.9152035581   19.7239753734  -12.4761648491
   N      -7.6400003594   19.1360041568  -13.7359988188
   C      -6.4500016903   18.3769972933  -14.0490016298
   C      -6.6059989496   16.9179999809  -13.7169998272
   O      -6.2902745596   16.0446820498  -14.5315062179
   H      -7.5083112060   20.0519483785  -13.3203539792
   H      -5.6240056818   18.8063043241  -13.4769432829
   H      -6.1988726065   18.4468395754  -15.1116518175
   N      -7.0429996595   16.6470003444  -12.4999999315
   C      -6.9540001913   15.2350005200  -12.1039997002
   C      -8.0129999718   14.5059996487  -12.9030000313
   O      -7.9071759013   13.3148723277  -13.2149808931
   C      -7.1622543294   15.0457828870  -10.5991555454
   C      -6.1085492564   15.7285269147   -9.7075348335
   C      -6.4230420655   15.4391071239   -8.2345800501
   C      -4.6790799897   15.2980153391  -10.0579371907
   H      -7.1269460121   17.3800051472  -11.8064275538
   H      -5.9851569136   14.8380187923  -12.4115078733
   H      -7.1498955936   13.9652912421  -10.4096271473
   H      -8.1627135836   15.4062681604  -10.3271192254
   H      -6.1791321211   16.8161551258   -9.8559114480
   H      -6.3442731901   14.3640076882   -8.0294893716
   H      -7.4388014131   15.7583449044   -7.9735310122
   H      -5.7213434021   15.9605261136   -7.5739818383
   H      -4.3976775877   15.5973366028  -11.0730859736
   H      -4.5720876196   14.2080797386   -9.9846649342
   H      -3.9611201746   15.7536329703   -9.3668213210
   N      -9.0819997136   15.2380000025  -13.1510004486
   C     -10.2719999638   14.6659999877  -13.8400000930
   C      -9.9459999380   14.2889999970  -15.2640000244
   O     -10.2550455806   13.1926591632  -15.7444272546
   H      -9.0915502058   16.2172029267  -12.9123978231
   H     -11.0538422184   15.4284566285  -13.8152523247
   H     -10.6138449004   13.7723639851  -13.3157800296
   N      -9.3230000206   15.2380001039  -15.9660000438
   C      -8.8439999632   14.9340000517  -17.2510000337
   C      -7.8749999435   13.7869999851  -17.2000000123
   C      -8.0932983681   16.1494198378  -17.8329314790
   O      -7.6126086332   13.0811149466  -18.1534179893
   H      -9.0362350796   16.1008262415  -15.5105859059
   H      -9.6625130144   14.6575271514  -17.9267403563
   H      -7.2348107867   16.4047155618  -17.2018797122
   H      -8.7592173426   17.0159063851  -17.8767571588
   H      -7.7364195838   15.9247924097  -18.8402111314
   H      -7.3582241842   13.6641391339  -16.2243991108
   H      -5.4348609011   21.6933589388  -14.0159958511
   H      -4.6127277359   20.6027602399  -16.7574636192
   H      -6.0145983515   20.2979049015  -18.4487987074
   H      -9.9115223375   22.0478814017  -15.9874483462
   H      -7.0780873164   18.7658815776  -19.8509380788
   H      -8.0760692870   19.0639804864  -21.3007599615
   H      -8.8428613319   18.5398213599  -19.7698362356
   C      -8.0390634296   19.1350122845  -20.2133286913
   C      -4.8261659023   21.3068867488  -14.8230202274
   C      -5.3360232973   20.9787663338  -16.0365708910
   C      -9.0377374552   21.6804905706  -16.5049737408
   C      -6.8686346173   20.6648933013  -17.8909699333
   C      -9.1742299107   21.3464034970  -17.8529429161
   C      -8.0781739115   20.8007832836  -18.5435987975
   C      -3.3963571610   21.1206764964  -14.5945676185
   C      -6.6817511041   21.0535370910  -16.5481112699
   C      -7.8107782503   21.5619513143  -15.8520158556
   O      -2.5744553608   20.7338492139  -15.4174465087
   O     -10.3682719921   21.5864082672  -18.4495234809
   O      -8.2177032005   20.5224627125  -19.8900656886
   O      -7.6692202634   21.9374811358  -14.5504306823
   H     -10.2753412572   21.6652601479  -19.4216937832
   S      -2.9018268465   21.5176918971  -12.8962486045
   C      -1.1171030509   21.1639488774  -13.0159024865
   H      -0.6608953970   21.7989872991  -13.7770932779
   H      -0.6859476835   21.3829733188  -12.0370577977
   H      -0.9581734199   20.1142891623  -13.2687998467
   H      -8.4027455466   22.5695481359  -14.2930709761
198
Converged     Job 6: Energy -5.7121508150264162e+03 @ (1.756187)
   N      -9.4190004045   25.1719997237  -21.0809990633
   C      -8.0910130403   24.8839863230  -20.7660041812
   C      -7.4100098214   24.2140048310  -21.9690028071
   O      -7.9251084433   23.2242661418  -22.5086658735
   C      -7.9252750198   23.9535302803  -19.5254456951
   C      -6.5452238317   23.9301061952  -18.9297118925
   C      -6.2355623983   24.7562941000  -17.8410579636
   C      -5.5391175674   23.1033446132  -19.4474705056
   C      -4.9659609582   24.7429444553  -17.2616944399
   C      -4.2676760154   23.0914941372  -18.8754413860
   C      -3.9771020430   23.9027340506  -17.7765167303
   H      -7.5599442629   25.8209290715  -20.5448782463
   H      -8.2313960969   22.9537275463  -19.8374418389
   H      -8.6443111541   24.3001628327  -18.7739418429
   H      -7.0047161366   25.4108393445  -17.4396524948
   H      -5.7644099447   22.4468883894  -20.2839593408
   H      -4.7529187602   25.3800779948  -16.4073752206
   H      -3.5100801602   22.4284611408  -19.2730397252
   H      -2.9904173516   23.8724890347  -17.3229108499
   H      -9.8803946191   25.5922237249  -20.2753767515
   H      -9.9294446179   24.3076875340  -21.2646266219
   N      -6.2559976448   24.7379978420  -22.3669976934
   C      -5.6060015231   24.2539957837  -23.5729996109
   C      -4.2180019768   23.7269953905  -23.2119987257
   O      -3.3838228800   24.4901927602  -22.7152424673
   H      -5.8749845812   25.5551947117  -21.9104315551
   H      -6.2487844716   23.4899116487  -24.0075010728
   H      -5.4797389340   25.0757626111  -24.2856243620
   N      -3.9950001814   22.4249945873  -23.4089978259
   C      -2.6219975138   21.9929983848  -23.2750031118
   C      -2.2559996825   20.9290015662  -24.2930006625
   C      -2.2131393676   21.5919219507  -21.8404990450
   C      -2.9647559022   20.4554962294  -21.1734412981
   C      -3.9516678134   19.6855654559  -21.8008531500
   C      -2.6702903153   20.1617857229  -19.8327170528
   C      -4.6296196303   18.6755916770  -21.1175344855
   C      -3.3455394719   19.1660557800  -19.1301946073
   C      -4.3385047155   18.4202792203  -19.7754910896
   O      -5.0572475811   17.4400002799  -19.1452228041
   O      -3.0222898399   20.5083654294  -25.1382072365
   H      -4.6107765444   21.8807675809  -24.0026285915
   H      -1.9778690639   22.8505447709  -23.5180885080
   H      -2.3164862493   22.4969418678  -21.2323554640
   H      -1.1386357588   21.3648447494  -21.8604494327
   H      -4.2107000669   19.8562886728  -22.8387303736
   H      -1.9002967554   20.7312149839  -19.3176032745
   H      -5.3913198866   18.0865494186  -21.6175159002
   H      -3.1069231587   18.9733848833  -18.0868284313
   H      -4.7971964916   17.3940756070  -18.2093901911
   H      -1.2139993142   20.5636771276  -24.2169430999
   N     -10.2909999010   21.4870000109  -23.3370001092
   C     -11.4179997760   21.0960001571  -22.4820001348
   C     -11.9100000589   22.3050001177  -21.6720001796
   O     -11.1575449897   22.8757040965  -20.8585976486
   C     -11.2148479966   19.8613632716  -21.5531267335
   C     -10.8453083170   18.6413560120  -22.4252446396
   C     -12.4617970386   19.5881314484  -20.7043373660
   C     -10.8274141423   17.2872287649  -21.7065221869
   H     -12.2343354606   20.8117665381  -23.1628922620
   H     -10.3769087027   20.0848170781  -20.8846042613
   H      -9.8609874567   18.8080737294  -22.8789112922
   H     -11.5603863857   18.5801425105  -23.2592436073
   H     -13.3288922880   19.3725420345  -21.3437962629
   H     -12.7225447848   20.4331464544  -20.0644282214
   H     -12.3053726035   18.7256149030  -20.0518096046
   H     -11.8285279740   16.9873122454  -21.3820199200
   H     -10.1831570783   17.2996653181  -20.8214332025
   H     -10.4505087098   16.5086788997  -22.3793041268
   H      -9.9236651146   20.6632677250  -23.8071430782
   H      -9.5345007200   21.8645100898  -22.7626769842
   N     -13.2070000629   22.5949998735  -21.7439996923
   C     -13.9489998552   23.5530000521  -20.8580000697
   C     -13.7720001057   23.1629998072  -19.3720001794
   O     -14.0446890840   22.0272481606  -18.9637201819
   H     -13.7770847372   22.0596213813  -22.3854733057
   H     -13.6087045101   24.5734722028  -21.0510217969
   H     -15.0032538215   23.4679551345  -21.1236282932
   N     -13.3409999033   24.1269996608  -18.5820000834
   C     -12.8540000350   23.8290008193  -17.2499999769
   C     -14.0050002635   23.4660009561  -16.3049996113
   O     -13.7915976912   22.8617216105  -15.2500115364
   C     -12.0747507044   25.0649804141  -16.7260135227
   C     -10.9441102269   24.7446594646  -15.8002841568
   C     -10.7926311904   23.9321366129  -14.7017105162
   N      -9.6895074116   25.2937314604  -16.0090297954
   C      -8.8456818495   24.8042015140  -15.0708176461
   N      -9.4781049143   23.9656321855  -14.2600089648
   H     -13.0272044344   24.9882416373  -19.0120322871
   H     -12.1974857161   22.9560766405  -17.2924923519
   H     -12.7787232868   25.7710255670  -16.2694068155
   H     -11.6420356571   25.5776044156  -17.5923285525
   H      -9.4416191249   25.9354767428  -16.7522955777
   H     -11.5397054837   23.2992876607  -14.2484397411
   H      -7.7945957767   25.0513085029  -15.0346739794
   N     -15.2269999993   23.8479990244  -16.6620004415
   C     -16.3630001385   23.4180000989  -15.9420002104
   C     -16.5679999560   21.8990000776  -15.9979997912
   O     -17.1705999462   21.3606584374  -15.0594444229
   H     -15.3493374938   24.3289006349  -17.5434862046
   H     -16.2867697624   23.6701345745  -14.8820342575
   H     -17.2537129316   23.9020910012  -16.3510215103
   N     -16.1720001626   21.1950000370  -17.0630002746
   C     -16.3929997163   19.7329999974  -17.1390000334
   C     -15.5320000167   19.0089998987  -16.0969999298
   O     -15.9424553272   17.9828850342  -15.5474786363
   H     -15.5976449864   21.6246219026  -17.7862376867
   H     -17.4389698922   19.4938520907  -16.9463693359
   H     -16.1091922819   19.4046583551  -18.1413736392
   N     -14.3080001018   19.5120000577  -15.9009999136
   C     -13.4139999871   18.7560000702  -15.1220000213
   C     -12.1359998973   19.5319998414  -14.8500001327
   O     -11.8976936573   20.5557494730  -15.4969445148
   C     -13.0088958636   17.4058662422  -15.7881880820
   S     -11.9211960989   17.5647460403  -17.2607801457
   H     -13.9719445811   20.3612476428  -16.3394897789
   H     -13.8921823898   18.4856022507  -14.1716839182
   H     -13.9116081834   16.8991872271  -16.1267728487
   H     -12.5177089972   16.7635224248  -15.0546375803
   H     -10.7904086220   17.8614233271  -16.5846767955
   N     -11.2659998367   19.0339996728  -13.9460002036
   C      -9.9969995880   19.6749994486  -13.5650005629
   C      -8.8769986276   18.8249990653  -14.1420005926
   O      -9.1147102377   17.8538323267  -14.8719893843
   H     -11.5112580357   18.1922610954  -13.4410221269
   H      -9.9799073239   20.6874331052  -13.9687042285
   H      -9.9152006880   19.7239299913  -12.4761629511
   N      -7.6400003561   19.1360041337  -13.7359988258
   C      -6.4500016826   18.3769972722  -14.0490016329
   C      -6.6059989460   16.9179999662  -13.7169998085
   O      -6.2902627871   16.0446920753  -14.5315118093
   H      -7.5083774750   20.0520781138  -13.3206196524
   H      -5.6240114515   18.8063154496  -13.4769389661
   H      -6.1988698138   18.4468618356  -15.1116581213
   N      -7.0429996457   16.6470003172  -12.4999999004
   C      -6.9540001731   15.2350004406  -12.1039997291
   C      -8.0129999833   14.5059996523  -12.9030000785
   O      -7.9071914961   13.3148743058  -13.2149822227
   C      -7.1622542608   15.0457349103  -10.5991607488
   C      -6.1085618240   15.7284313347   -9.7074919805
   C      -6.4230896671   15.4389347984   -8.2345592741
   C      -4.6790867495   15.2979319442  -10.0578840127
   H      -7.1269817907   17.3800111371  -11.8064376597
   H      -5.9851575946   14.8380284483  -12.4115174900
   H      -7.1498930438   13.9652372402  -10.4096734998
   H      -8.1627160314   15.4062107027  -10.3271173607
   H      -6.1791372456   16.8160676628   -9.8558160023
   H      -6.3443285982   14.3638253528   -8.0295235643
   H      -7.4388558328   15.7581620993   -7.9735164827
   H      -5.7214058064   15.9603180305   -7.5739156662
   H      -4.3976607705   15.5973062881  -11.0730087190
   H      -4.5720997289   14.2079948638   -9.9846652284
   H      -3.9611440966   15.7535135933   -9.3667263117
   N      -9.0819997306   15.2380000011  -13.1510004354
   C     -10.2719999670   14.6659999615  -13.8400000871
   C      -9.9459999291   14.2889999965  -15.2640000231
   O     -10.2550577976   13.1926427103  -15.7443811659
   H      -9.0915113480   16.2172262545  -12.9124927096
   H     -11.0538430027   15.4284526993  -13.8152581055
   H     -10.6138397589   13.7723652971  -13.3157773485
   N      -9.3230000247   15.2380001072  -15.9660000478
   C      -8.8439999734   14.9340000207  -17.2510000391
   C      -7.8749999529   13.7869999554  -17.2000000012
   C      -8.0933132012   16.1494164361  -17.8329437996
   O      -7.6126083089   13.0811118754  -18.1534157959
   H      -9.0362391518   16.1008317642  -15.5105918560
   H      -9.6625152354   14.6575235100  -17.9267360740
   H      -7.2348030549   16.4047146130  -17.2019244491
   H      -8.7592188098   17.0159142058  -17.8767672217
   H      -7.7364673991   15.9247755092  -18.8402324256
   H      -7.3582326862   13.6641352369  -16.2243967274
   H      -5.4403507401   21.6949130531  -14.0145062472
   H      -4.6156000726   20.6034871429  -16.7549876652
   H      -6.0143879543   20.2979908312  -18.4465467687
   H      -9.9159545103   22.0450989830  -15.9903838280
   H      -7.0784228764   18.7639650617  -19.8500883773
   H      -8.0743674737   19.0628600578  -21.3011988877
   H      -8.8435236879   18.5397700444  -19.7710958857
   C      -8.0385594935   19.1340409815  -20.2137260267
   C      -4.8308028888   21.3084458421  -14.8208854509
   C      -5.3395509376   20.9794249040  -16.0346919319
   C      -9.0411810987   21.6786500128  -16.5067737567
   C      -6.8696290236   20.6644643735  -17.8902036873
   C      -9.1758258353   21.3446019215  -17.8548820014
   C      -8.0784501305   20.7998819787  -18.5442162050
   C      -3.4010357287   21.1234622675  -14.5914424431
   C      -6.6848951377   21.0533965909  -16.5471494993
   C      -7.8148968168   21.5613723785  -15.8521348006
   O      -2.5784750364   20.7370723373  -15.4138619212
   O     -10.3695197051   21.5834038758  -18.4528074643
   O      -8.2160703454   20.5217414683  -19.8909233277
   O      -7.6752663880   21.9378643964  -14.5507667020
   H     -10.2753197262   21.6645686203  -19.4246701059
   S      -2.9076478272   21.5215193693  -12.8929512232
   C      -1.1225331235   21.1695302367  -13.0117752567
   H      -0.6667257596   21.8046642311  -13.7731199084
   H      -0.6919507637   21.3894670239  -12.0328851467
   H      -0.9624461777   20.1199191667  -13.2641235872
   H      -8.4075465043   22.5739290450  -14.2955005102
198
Converged     Job 7: Energy -5.7121507770302269e+03 @ (1.745398)
   N      -9.4190003957   25.1719997084  -21.0809991199
   C      -8.0910130445   24.8839863462  -20.7660041469
   C      -7.4100097988   24.2140048639  -21.9690027810
   O      -7.9251045968   23.2242803553  -22.5086877718
   C      -7.9251479183   23.9533112181  -19.5255706692
   C      -6.5450508229   23.9300735942  -18.9299717675
   C      -6.2356744292   24.7576351072  -17.8422719326
   C      -5.5390203431   23.1026909498  -19.4469524186
   C      -4.9661040054   24.7450047756  -17.2628404735
   C      -4.2676411734   23.0916509786  -18.8747664797
   C      -3.9772629429   23.9042063856  -17.7767554849
   H      -7.5599063217   25.8208950849  -20.5448161998
   H      -8.2310213269   22.9534424453  -19.8375918872
   H      -8.6442498287   24.2997168892  -18.7740272956
   H      -7.0048950245   25.4126988677  -17.4418271385
   H      -5.7642985838   22.4453302136  -20.2827407466
   H      -4.7530686419   25.3831528432  -16.4092746654
   H      -3.5099298645   22.4282534436  -19.2715518662
   H      -2.9905786465   23.8745753199  -17.3231053963
   H      -9.8804539081   25.5919579605  -20.2752738397
   H      -9.9293688156   24.3076948588  -21.2648573286
   N      -6.2559976191   24.7379978777  -22.3669976769
   C      -5.6060015145   24.2539957966  -23.5729995891
   C      -4.2180019608   23.7269953844  -23.2119987372
   O      -3.3837665045   24.4901603512  -22.7152850050
   H      -5.8750016397   25.5552129957  -21.9104481331
   H      -6.2487908824   23.4899143020  -24.0074967146
   H      -5.4797365296   25.0757597761  -24.2856272308
   N      -3.9950001719   22.4249945382  -23.4089977529
   C      -2.6219973900   21.9929985499  -23.2750031555
   C      -2.2559996653   20.9290016423  -24.2930006870
   C      -2.2131561320   21.5921091244  -21.8404680913
   C      -2.9648433279   20.4558557917  -21.1732172966
   C      -3.9519334043   19.6858683607  -21.8002711767
   C      -2.6702700303   20.1624337749  -19.8324627390
   C      -4.6299678022   18.6762006882  -21.1165788131
   C      -3.3455846928   19.1670436613  -19.1295187122
   C      -4.3387441034   18.4212377566  -19.7744901842
   O      -5.0575182718   17.4412040752  -19.1438679059
   O      -3.0220594488   20.5082128026  -25.1383424739
   H      -4.6108010465   21.8807316828  -24.0025678236
   H      -1.9778312413   22.8505010115  -23.5181688395
   H      -2.3164852208   22.4972160090  -21.2324489899
   H      -1.1386536719   21.3650173791  -21.8604176196
   H      -4.2110809376   19.8563528491  -22.8381583450
   H      -1.9000588170   20.7318638987  -19.3176743574
   H      -5.3918155120   18.0871301504  -21.6162952999
   H      -3.1068724219   18.9746441442  -18.0861159322
   H      -4.7974059074   17.3955716521  -18.2080388972
   H      -1.2139812657   20.5637598275  -24.2168468303
   N     -10.2909998999   21.4870000101  -23.3370001106
   C     -11.4179997746   21.0960001718  -22.4820001348
   C     -11.9100000731   22.3050001149  -21.6720001760
   O     -11.1574870575   22.8756961312  -20.8586489692
   C     -11.2148870838   19.8612295783  -21.5532768092
   C     -10.8455116614   18.6412788819  -22.4255591893
   C     -12.4618059783   19.5879826394  -20.7044540241
   C     -10.8279525353   17.2870453432  -21.7070259727
   H     -12.2343403123   20.8118380291  -23.1629095404
   H     -10.3768265214   20.0844305858  -20.8848222976
   H      -9.8611168835   18.8078841411  -22.8791008476
   H     -11.5605342456   18.5803090888  -23.2596204403
   H     -13.3288492358   19.3721971960  -21.3439130570
   H     -12.7226948985   20.4330487898  -20.0646743586
   H     -12.3052860619   18.7255765952  -20.0517989599
   H     -11.8291611040   16.9872898322  -21.3826655359
   H     -10.1837862577   17.2992118701  -20.8218728272
   H     -10.4511394358   16.5085167709  -22.3798827886
   H      -9.9237762834   20.6632895120  -23.8072607328
   H      -9.5344345155   21.8643705528  -22.7626816379
   N     -13.2070000730   22.5949998810  -21.7439996944
   C     -13.9489998647   23.5530000694  -20.8580000613
   C     -13.7720001485   23.1629998426  -19.3720001470
   O     -14.0447249416   22.0272714913  -18.9636903388
   H     -13.7770942857   22.0595355231  -22.3853910121
   H     -13.6087094088   24.5734697406  -21.0510306036
   H     -15.0032540645   23.4679526212  -21.1236212103
   N     -13.3409998693   24.1269997364  -18.5820000712
   C     -12.8539999713   23.8290006713  -17.2499999989
   C     -14.0050002541   23.4660008402  -16.3049996656
   O     -13.7915508384   22.8619653478  -15.2498875640
   C     -12.0751125160   25.0650679220  -16.7253160900
   C     -10.9433266599   24.7441604068  -15.8011240482
   C     -10.7901235161   23.9295932761  -14.7043584536
   N      -9.6889954599   25.2936722023  -16.0105405254
   C      -8.8437584388   24.8022685347  -15.0747015352
   N      -9.4748142082   23.9617493910  -14.2647677051
   H     -13.0270327836   24.9881489053  -19.0120933026
   H     -12.1973709420   22.9561680927  -17.2925126024
   H     -12.7790828884   25.7699937714  -16.2670163234
   H     -11.6436240874   25.5791965354  -17.5913476423
   H      -9.4421545951   25.9369423936  -16.7528539309
   H     -11.5363941313   23.2955920575  -14.2513873289
   H      -7.7925462513   25.0489314076  -15.0397240128
   N     -15.2269999645   23.8479990231  -16.6620004485
   C     -16.3630000980   23.4180001071  -15.9420001861
   C     -16.5679999185   21.8990001101  -15.9979997740
   O     -17.1705838967   21.3606024954  -15.0594667783
   H     -15.3493489535   24.3286627027  -17.5436159090
   H     -16.2867491061   23.6701347608  -14.8820363595
   H     -17.2537147649   23.9021028491  -16.3510071637
   N     -16.1720001942   21.1950000529  -17.0630003085
   C     -16.3929997502   19.7330000052  -17.1390000429
   C     -15.5320000143   19.0089999111  -16.0969999402
   O     -15.9424994286   17.9829237445  -15.5474388040
   H     -15.5976704996   21.6246231899  -17.7862561316
   H     -17.4389710562   19.4938539716  -16.9463630646
   H     -16.1091988853   19.4046594733  -18.1413777739
   N     -14.3080001000   19.5120000626  -15.9009999165
   C     -13.4139999853   18.7560000755  -15.1220000273
   C     -12.1359998987   19.5319998502  -14.8500001326
   O     -11.8978677950   20.5558009616  -15.4969070260
   C     -13.0090341185   17.4057505044  -15.7880158214
   S     -11.9213644374   17.5642547073  -17.2606552426
   H     -13.9718928069   20.3611668988  -16.3396053589
   H     -13.8921894188   18.4857023320  -14.1716524868
   H     -13.9118044955   16.8991065116  -16.1264997749
   H     -12.5179112230   16.7634677110  -15.0543641111
   H     -10.7905650732   17.8610989025  -16.5846434021
   N     -11.2659998360   19.0339996768  -13.9460002116
   C      -9.9969995817   19.6749994354  -13.5650005582
   C      -8.8769986065   18.8249990483  -14.1420006038
   O      -9.1146886892   17.8537564606  -14.8719076998
   H     -11.5111976325   18.1921676237  -13.4411499159
   H      -9.9796977424   20.6874539194  -13.9686487764
   H      -9.9151995740   19.7238758181  -12.4761588238
   N      -7.6400003521   19.1360042024  -13.7359988144
   C      -6.4500017059   18.3769972558  -14.0490016421
   C      -6.6059989529   16.9179999717  -13.7169998129
   O      -6.2902413278   16.0446999708  -14.5315165224
   H      -7.5084520191   20.0522400535  -13.3209381062
   H      -5.6240208721   18.8063233886  -13.4769310293
   H      -6.1988665567   18.4468952764  -15.1116620052
   N      -7.0429996526   16.6470003275  -12.4999999164
   C      -6.9540001791   15.2350004736  -12.1039997192
   C      -8.0129999795   14.5059996519  -12.9030000601
   O      -7.9071879599   13.3148591588  -13.2149342409
   C      -7.1622494545   15.0457677039  -10.5991567648
   C      -6.1085240622   15.7284684102   -9.7075282359
   C      -6.4230291429   15.4390421703   -8.2345770963
   C      -4.6790674344   15.2979162129  -10.0579331739
   H      -7.1270212335   17.3800179192  -11.8064498869
   H      -5.9851554388   14.8380276320  -12.4115129718
   H      -7.1499173230   13.9652737147  -10.4096418944
   H      -8.1626972686   15.4062795708  -10.3271107085
   H      -6.1790708277   16.8160996043   -9.8558976775
   H      -6.3442973449   14.3639380821   -8.0294976493
   H      -7.4387786638   15.7583124349   -7.9735245013
   H      -5.7213150745   15.9604316423   -7.5739708124
   H      -4.3976562819   15.5972470180  -11.0730760698
   H      -4.5721078639   14.2079773715   -9.9846766653
   H      -3.9610967430   15.7535045095   -9.3668083646
   N      -9.0819997267   15.2380000044  -13.1510004367
   C     -10.2719999665   14.6659999725  -13.8400000866
   C      -9.9459999346   14.2889999986  -15.2640000229
   O     -10.2550453027   13.1926560191  -15.7444238392
   H      -9.0914692797   16.2172542341  -12.9126018992
   H     -11.0538442880   15.4284547340  -13.8152592375
   H     -10.6138373786   13.7723647365  -13.3157760272
   N      -9.3230000220   15.2380001039  -15.9660000450
   C      -8.8439999688   14.9340000298  -17.2510000368
   C      -7.8749999546   13.7869999614  -17.2000000043
   C      -8.0933127151   16.1494099308  -17.8329552504
   O      -7.6126032143   13.0811000326  -18.1534065442
   H      -9.0362447364   16.1008350411  -15.5105899559
   H      -9.6625189169   14.6575236911  -17.9267322767
   H      -7.2347824827   16.4047125018  -17.2019660109
   H      -8.7592019781   17.0159189084  -17.8767752379
   H      -7.7364920821   15.9247611320  -18.8402523838
   H      -7.3582292890   13.6641445924  -16.2243963957
   H      -5.4461962647   21.6986733693  -14.0132865525
   H      -4.6173967874   20.6060985047  -16.7518964178
   H      -6.0144754421   20.2994493613  -18.4454482203
   H      -9.9199269239   22.0422175133  -15.9926602502
   H      -7.0781486342   18.7625218588  -19.8490474029
   H      -8.0732335616   19.0606950875  -21.3009633294
   H      -8.8433987140   18.5391057282  -19.7708726184
   C      -8.0379481820   19.1327119240  -20.2135202792
   C      -4.8353203484   21.3120573993  -14.8185864450
   C      -5.3425814207   20.9818205442  -16.0327169320
   C      -9.0442939768   21.6771360875  -16.5084008329
   C      -6.8704969245   20.6652603334  -17.8898589226
   C      -9.1772156831   21.3431542787  -17.8566062883
   C      -8.0787637341   20.7995209739  -18.5451138863
   C      -3.4056652306   21.1284339125  -14.5875202906
   C      -6.6874241524   21.0544226916  -16.5465802693
   C      -7.8185498930   21.5612721043  -15.8524128082
   O      -2.5819301142   20.7422130111  -15.4088366585
   O     -10.3708562362   21.5803608212  -18.4554003388
   O      -8.2150396135   20.5207317657  -19.8918643051
   O      -7.6811162695   21.9376850252  -14.5509828339
   H     -10.2758494626   21.6637089637  -19.4269910346
   S      -2.9142860749   21.5279603652  -12.8887040617
   C      -1.1287681032   21.1774425272  -13.0056881584
   H      -0.6728898787   21.8123458548  -13.7671829993
   H      -0.6992027259   21.3985651934  -12.0266151343
   H      -0.9675435595   20.1277696362  -13.2570453259
   H      -8.4127854517   22.5770343284  -14.2975246772
198
Converged     Job 8: Energy -5.7121507300076119e+03 @ (1.734609)
   N      -9.4190004100   25.1719997332  -21.0809991189
   C      -8.0910130858   24.8839863172  -20.7660041818
   C      -7.4100098065   24.2140048771  -21.9690028049
   O      -7.9251040106   23.2242799396  -22.5086871922
   C      -7.9250446041   23.9533431860  -19.5255769304
   C      -6.5448695135   23.9304865373  -18.9301358256
   C      -6.2351421545   24.7588976263  -17.8431995025
   C      -5.5388988730   23.1028015633  -19.4466899747
   C      -4.9654258045   24.7466287877  -17.2640895794
   C      -4.2673297121   23.0920606512  -18.8749020394
   C      -3.9767013359   23.9054263930  -17.7775644594
   H      -7.5599271209   25.8209026462  -20.5448041185
   H      -8.2307915326   22.9534133503  -19.8375140860
   H      -8.6441461953   24.2996872332  -18.7740069209
   H      -7.0042098342   25.4143988783  -17.4431996388
   H      -5.7644215083   22.4449013540  -20.2819765200
   H      -4.7521407695   25.3854486410  -16.4110948309
   H      -3.5097447468   22.4283750562  -19.2714255043
   H      -2.9899057135   23.8761640871  -17.3241397367
   H      -9.8804991395   25.5918319353  -20.2752319911
   H      -9.9293229956   24.3076897023  -21.2649638371
   N      -6.2559976267   24.7379978395  -22.3669976793
   C      -5.6060015065   24.2539958069  -23.5729996202
   C      -4.2180019741   23.7269954002  -23.2119987145
   O      -3.3837839314   24.4901801740  -22.7152901178
   H      -5.8750061083   25.5552157694  -21.9104527958
   H      -6.2487862530   23.4899098055  -24.0074963704
   H      -5.4797390844   25.0757585230  -24.2856273478
   N      -3.9950001621   22.4249946084  -23.4089978490
   C      -2.6219974957   21.9929984049  -23.2750030871
   C      -2.2559996628   20.9290016133  -24.2930006749
   C      -2.2130001686   21.5921398439  -21.8404986272
   C      -2.9646826899   20.4559871898  -21.1730803277
   C      -3.9515724991   19.6858528198  -21.8002547963
   C      -2.6702979539   20.1628243096  -19.8322270570
   C      -4.6296007966   18.6762070790  -21.1165237011
   C      -3.3457039634   19.1675010549  -19.1292809593
   C      -4.3386380916   18.4214706534  -19.7743320456
   O      -5.0574054406   17.4414286925  -19.1437088325
   O      -3.0222384555   20.5083313463  -25.1382403034
   H      -4.6108274919   21.8806975062  -24.0025090253
   H      -1.9778771766   22.8505182183  -23.5182248782
   H      -2.3161384021   22.4972723067  -21.2324933583
   H      -1.1385203423   21.3649357282  -21.8606016872
   H      -4.2105413613   19.8561932269  -22.8382173000
   H      -1.9001933636   20.7323749521  -19.3174177100
   H      -5.3912795610   18.0869682238  -21.6162974609
   H      -3.1072221271   18.9752973132  -18.0857867908
   H      -4.7975042673   17.3959885335  -18.2078116045
   H      -1.2139875313   20.5637146375  -24.2169460480
   N     -10.2909998975   21.4870000238  -23.3370001127
   C     -11.4179997596   21.0960001859  -22.4820001272
   C     -11.9100000783   22.3050001271  -21.6720001826
   O     -11.1574147791   22.8757218869  -20.8587322118
   C     -11.2150051863   19.8610418156  -21.5534975608
   C     -10.8458361536   18.6412143459  -22.4260483164
   C     -12.4619393438   19.5878007373  -20.7046951034
   C     -10.8286596567   17.2868100340  -21.7078308322
   H     -12.2343505919   20.8119606339  -23.1629532517
   H     -10.3768304328   20.0839003607  -20.8850749244
   H      -9.8613607480   18.8077152643  -22.8794554390
   H     -11.5608046114   18.5805960112  -23.2601841968
   H     -13.3289611594   19.3720503928  -21.3441961708
   H     -12.7228575549   20.4328412589  -20.0648963871
   H     -12.3054497097   18.7253678963  -20.0520654558
   H     -11.8299734876   16.9872083208  -21.3836495221
   H     -10.1845889037   17.2986146263  -20.8226028614
   H     -10.4519504103   16.5083552603  -22.3808335027
   H      -9.9238808403   20.6633054344  -23.8073751752
   H      -9.5343605901   21.8642306360  -22.7626837751
   N     -13.2070000806   22.5949998795  -21.7439996921
   C     -13.9489998711   23.5530000705  -20.8580000586
   C     -13.7720001555   23.1629998557  -19.3720001380
   O     -14.0447466464   22.0272727501  -18.9637172138
   H     -13.7771073860   22.0594575556  -22.3853177765
   H     -13.6087101702   24.5734697747  -21.0510384077
   H     -15.0032541342   23.4679505414  -21.1236202934
   N     -13.3409998545   24.1269997583  -18.5820000657
   C     -12.8539999526   23.8290006192  -17.2500000020
   C     -14.0050002747   23.4660008265  -16.3049996807
   O     -13.7914719493   22.8621788225  -15.2497900886
   C     -12.0753590380   25.0651276414  -16.7247836546
   C     -10.9422323088   24.7438482262  -15.8022922732
   C     -10.7868179222   23.9268972819  -14.7076513618
   N      -9.6885225873   25.2946251993  -16.0124576303
   C      -8.8415039089   24.8015066717  -15.0792967127
   N      -9.4707541208   23.9588052667  -14.2701419374
   H     -13.0270004395   24.9881310928  -19.0121112580
   H     -12.1972819678   22.9562378335  -17.2926038698
   H     -12.7792795254   25.7690203039  -16.2648516695
   H     -11.6451463850   25.5806303225  -17.5906266728
   H      -9.4431941635   25.9397488891  -16.7536774346
   H     -11.5318337304   23.2911034937  -14.2551448252
   H      -7.7902911952   25.0482598240  -15.0455736326
   N     -15.2269999721   23.8479990581  -16.6620004270
   C     -16.3630001058   23.4180001016  -15.9420001843
   C     -16.5679999283   21.8990000997  -15.9979997858
   O     -17.1705802119   21.3606334455  -15.0594497370
   H     -15.3493616465   24.3285020745  -17.5436990286
   H     -16.2867422108   23.6701395412  -14.8820404717
   H     -17.2537127908   23.9021044433  -16.3510004928
   N     -16.1720001895   21.1950000492  -17.0630003023
   C     -16.3929997440   19.7330000037  -17.1390000429
   C     -15.5320000168   19.0089999080  -16.0969999417
   O     -15.9425003225   17.9829444469  -15.5474087313
   H     -15.5976934107   21.6246207754  -17.7862707092
   H     -17.4389671575   19.4938522023  -16.9463615350
   H     -16.1092028898   19.4046657991  -18.1413776484
   N     -14.3080001028   19.5120000627  -15.9009999167
   C     -13.4139999840   18.7560000759  -15.1220000319
   C     -12.1359998995   19.5319998503  -14.8500001330
   O     -11.8980543850   20.5558005698  -15.4969522697
   C     -13.0091520066   17.4056424399  -15.7878548890
   S     -11.9214899626   17.5638048246  -17.2605235469
   H     -13.9718569911   20.3611069521  -16.3396861910
   H     -13.8921986910   18.4858001270  -14.1716279177
   H     -13.9119703150   16.8990319133  -16.1262507271
   H     -12.5180958739   16.7634167557  -15.0541106746
   H     -10.7906834576   17.8607842751  -16.5845821516
   N     -11.2659998387   19.0339996800  -13.9460002064
   C      -9.9969995881   19.6749994504  -13.5650005630
   C      -8.8769986240   18.8249990588  -14.1420005917
   O      -9.1147323066   17.8536895875  -14.8718150016
   H     -11.5111529322   18.1920990692  -13.4412512496
   H      -9.9795100016   20.6874642955  -13.9686076776
   H      -9.9151985866   19.7238341527  -12.4761587153
   N      -7.6400003586   19.1360041591  -13.7359988224
   C      -6.4500016901   18.3769972810  -14.0490016326
   C      -6.6059989476   16.9179999755  -13.7169998178
   O      -6.2902413308   16.0446856425  -14.5315005042
   H      -7.5085177754   20.0523877228  -13.3212429835
   H      -5.6240258592   18.8063350138  -13.4769325804
   H      -6.1988662099   18.4469155760  -15.1116654901
   N      -7.0429996570   16.6470003337  -12.4999999228
   C      -6.9540001832   15.2350004906  -12.1039997126
   C      -8.0129999763   14.5059996481  -12.9030000545
   O      -7.9072000184   13.3148578902  -13.2149267919
   C      -7.1622707029   15.0457575209  -10.5991606010
   C      -6.1085743257   15.7284491781   -9.7074893182
   C      -6.4231324244   15.4390011369   -8.2345539835
   C      -4.6791011257   15.2979083580  -10.0578388706
   H      -7.1270484454   17.3800243287  -11.8064618066
   H      -5.9851558253   14.8380288240  -12.4115057471
   H      -7.1499439630   13.9652642708  -10.4096524639
   H      -8.1627252191   15.4062664210  -10.3271357692
   H      -6.1791200986   16.8160824880   -9.8558448397
   H      -6.3444055769   14.3638961925   -8.0294856419
   H      -7.4388933680   15.7582643290   -7.9735353971
   H      -5.7214457828   15.9603833208   -7.5739121541
   H      -4.3976454843   15.5972525793  -11.0729628741
   H      -4.5721385751   14.2079719499   -9.9845904847
   H      -3.9611634294   15.7534916987   -9.3666770320
   N      -9.0819997223   15.2380000046  -13.1510004430
   C     -10.2719999653   14.6659999752  -13.8400000895
   C      -9.9459999339   14.2889999975  -15.2640000247
   O     -10.2550395705   13.1926493609  -15.7444099827
   H      -9.0914417016   16.2172703128  -12.9126735605
   H     -11.0538444851   15.4284513887  -13.8152641607
   H     -10.6138357082   13.7723675799  -13.3157749550
   N      -9.3230000211   15.2380001044  -15.9660000447
   C      -8.8439999642   14.9340000390  -17.2510000366
   C      -7.8749999487   13.7869999700  -17.2000000085
   C      -8.0933154601   16.1494060088  -17.8329600647
   O      -7.6126010947   13.0810970286  -18.1534025580
   H      -9.0362522116   16.1008400249  -15.5105936062
   H      -9.6625164435   14.6575229247  -17.9267335695
   H      -7.2347731954   16.4047143506  -17.2019915355
   H      -8.7591892066   17.0159262761  -17.8767893228
   H      -7.7365090742   15.9247437818  -18.8402593282
   H      -7.3582260335   13.6641512394  -16.2243990194
   H      -5.4509726896   21.7009899846  -14.0124751054
   H      -4.6194345567   20.6077128142  -16.7501662304
   H      -6.0146716605   20.3001560012  -18.4446278070
   H      -9.9235705107   22.0389034787  -15.9949291690
   H      -7.0780318903   18.7611977299  -19.8490264061
   H      -8.0722419906   19.0593594638  -21.3015977421
   H      -8.8433958114   18.5383743931  -19.7718022289
   C      -8.0375032444   19.1316156589  -20.2141412787
   C      -4.8391912241   21.3144045963  -14.8171079203
   C      -5.3452566224   20.9832978656  -16.0315413397
   C      -9.0470992213   21.6750532157  -16.5099403109
   C      -6.8714270816   20.6653256080  -17.8897434836
   C      -9.1787282295   21.3410395259  -17.8581674584
   C      -8.0792462190   20.7986110828  -18.5460038668
   C      -3.4096343128   21.1317292070  -14.5848949889
   C      -6.6897403652   21.0548145431  -16.5463209321
   C      -7.8217225146   21.5609085848  -15.8528301398
   O      -2.5849300445   20.7457713220  -15.4053688292
   O     -10.3724078597   21.5767747396  -18.4575992258
   O      -8.2142775132   20.5197642143  -19.8929010052
   O      -7.6860501066   21.9382973030  -14.5516977021
   H     -10.2768237930   21.6622366989  -19.4289451365
   S      -2.9197759595   21.5319397938  -12.8857463772
   C      -1.1339894589   21.1823340915  -13.0013671247
   H      -0.6779182496   21.8172527524  -13.7627277521
   H      -0.7052167977   21.4039472215  -12.0220600455
   H      -0.9720356802   20.1326810433  -13.2523278574
   H      -8.4169544702   22.5813229395  -14.3004000078
198
Converged     Job 9: Energy -5.7121506745913503e+03 @ (1.723819)
   N      -9.4190004015   25.1719997134  -21.0809991183
   C      -8.0910130467   24.8839863496  -20.7660041809
   C      -7.4100098057   24.2140048576  -21.9690028020
   O      -7.9251070502   23.2242826652  -22.5086783180
   C      -7.9249220621   23.9532827769  -19.5256320458
   C      -6.5446994654   23.9308268209  -18.9303015952
   C      -6.2346392635   24.7601624267  -17.8441532590
   C      -5.5388463763   23.1027527260  -19.4464392135
   C      -4.9648347833   24.7484647734  -17.2652139064
   C      -4.2672000310   23.0926129986  -18.8747905186
   C      -3.9762019469   23.9068350805  -17.7781745096
   H      -7.5599328835   25.8209023794  -20.5447804980
   H      -8.2304354712   22.9532793035  -19.8375548389
   H      -8.6440808977   24.2994367766  -18.7740385168
   H      -7.0036156646   25.4160944066  -17.4446820187
   H      -5.7645154028   22.4442084728  -20.2811800027
   H      -4.7513924859   25.3880510960  -16.4128270228
   H      -3.5096709514   22.4286404335  -19.2709558954
   H      -2.9892836672   23.8779584811  -17.3249801475
   H      -9.8805420443   25.5916720605  -20.2751763247
   H      -9.9292609633   24.3076908545  -21.2651095484
   N      -6.2559976334   24.7379978720  -22.3669976946
   C      -5.6060015157   24.2539957930  -23.5729996042
   C      -4.2180019630   23.7269954014  -23.2119987342
   O      -3.3837753577   24.4901865851  -22.7153087285
   H      -5.8750007040   25.5552131617  -21.9104497048
   H      -6.2487889922   23.4899131695  -24.0074963495
   H      -5.4797341952   25.0757597209  -24.2856274277
   N      -3.9950001678   22.4249945814  -23.4089977833
   C      -2.6219974539   21.9929984713  -23.2750031625
   C      -2.2559996376   20.9290016255  -24.2930006769
   C      -2.2129748221   21.5922779581  -21.8404779747
   C      -2.9645972175   20.4561739951  -21.1729351069
   C      -3.9513227670   19.6857593805  -21.8000239894
   C      -2.6702602464   20.1633330680  -19.8320042933
   C      -4.6292157225   18.6761190535  -21.1161572471
   C      -3.3455857078   19.1680694624  -19.1288996013
   C      -4.3383138544   18.4217134567  -19.7738900487
   O      -5.0568989274   17.4416216828  -19.1431375108
   O      -3.0220786497   20.5081904941  -25.1383134832
   H      -4.6108385841   21.8806781082  -24.0024784422
   H      -1.9778876681   22.8505178757  -23.5182721737
   H      -2.3161249601   22.4974663711  -21.2325519160
   H      -1.1384909746   21.3650941785  -21.8605860477
   H      -4.2102379812   19.8558548313  -22.8380391771
   H      -1.9002424121   20.7330888699  -19.3172863222
   H      -5.3907289986   18.0866349055  -21.6158803226
   H      -3.1071814243   18.9761291674  -18.0853347588
   H      -4.7971555846   17.3965194980  -18.2071798184
   H      -1.2139730874   20.5637783647  -24.2168656417
   N     -10.2909998965   21.4870000252  -23.3370001121
   C     -11.4179997577   21.0960001887  -22.4820001278
   C     -11.9100000804   22.3050001271  -21.6720001828
   O     -11.1573940911   22.8758335154  -20.8588332922
   C     -11.2150504078   19.8609281790  -21.5536393503
   C     -10.8459314290   18.6411813644  -22.4263313774
   C     -12.4620080380   19.5876625745  -20.7048730349
   C     -10.8289320772   17.2867019803  -21.7082578866
   H     -12.2343513284   20.8120213348  -23.1629775887
   H     -10.3768053861   20.0835633798  -20.8852401478
   H      -9.8613997203   18.8076531817  -22.8796216387
   H     -11.5608346710   18.5807247347  -23.2605309807
   H     -13.3289505584   19.3717607007  -21.3444273709
   H     -12.7230795301   20.4327326170  -20.0651767106
   H     -12.3054790692   18.7253061347  -20.0521494731
   H     -11.8302976265   16.9871602514  -21.3841865782
   H     -10.1849254947   17.2983531525  -20.8229742149
   H     -10.4522436722   16.5082845338  -22.3813131349
   H      -9.9239929902   20.6633212191  -23.8074838002
   H      -9.5342925516   21.8640993658  -22.7626972905
   N     -13.2070000812   22.5949998781  -21.7439996905
   C     -13.9489998720   23.5530000696  -20.8580000585
   C     -13.7720001532   23.1629998556  -19.3720001388
   O     -14.0447426606   22.0272753008  -18.9637130033
   H     -13.7771150064   22.0593903000  -22.3852501649
   H     -13.6087185625   24.5734682702  -21.0510405331
   H     -15.0032547230   23.4679443004  -21.1236126156
   N     -13.3409998540   24.1269997583  -18.5820000658
   C     -12.8539999611   23.8290006264  -17.2499999978
   C     -14.0050002768   23.4660008341  -16.3049996749
   O     -13.7913838608   22.8624038023  -15.2496823173
   C     -12.0755855376   25.0651680323  -16.7241999869
   C     -10.9411671070   24.7434312070  -15.8033732099
   C     -10.7837138891   23.9238896122  -14.7110071761
   N      -9.6880537892   25.2955496490  -16.0139784025
   C      -8.8392880260   24.8005724573  -15.0835560721
   N      -9.4668462574   23.9552853176  -14.2756832849
   H     -13.0269592768   24.9881056481  -19.0121332307
   H     -12.1972063268   22.9562955880  -17.2926682453
   H     -12.7794286939   25.7680293400  -16.2625993940
   H     -11.6466351597   25.5820779108  -17.5898263394
   H      -9.4441962215   25.9427706048  -16.7538753085
   H     -11.5275178556   23.2861756702  -14.2592189317
   H      -7.7880851428   25.0474562195  -15.0508813977
   N     -15.2269999696   23.8479990432  -16.6620004297
   C     -16.3630001045   23.4180000939  -15.9420001924
   C     -16.5679999230   21.8990001009  -15.9979997778
   O     -17.1705736230   21.3606351634  -15.0594424805
   H     -15.3493787206   24.3283147884  -17.5438015906
   H     -16.2867332514   23.6701438130  -14.8820412741
   H     -17.2537157879   23.9021103041  -16.3509964859
   N     -16.1720001916   21.1950000500  -17.0630003052
   C     -16.3929997481   19.7330000039  -17.1390000438
   C     -15.5320000174   19.0089999090  -16.0969999432
   O     -15.9425386920   17.9829771284  -15.5473702257
   H     -15.5977158473   21.6246208056  -17.7862893421
   H     -17.4389695618   19.4938526995  -16.9463564377
   H     -16.1092073542   19.4046667612  -18.1413831708
   N     -14.3080001032   19.5120000629  -15.9009999164
   C     -13.4139999837   18.7560000748  -15.1220000336
   C     -12.1359999005   19.5319998520  -14.8500001323
   O     -11.8982218435   20.5558262797  -15.4969554296
   C     -13.0092795361   17.4055311759  -15.7876775651
   S     -11.9216384172   17.5633460473  -17.2603823861
   H     -13.9718189542   20.3610457729  -16.3397764032
   H     -13.8922066296   18.4859022391  -14.1715943238
   H     -13.9121493032   16.8989460937  -16.1259792278
   H     -12.5182811227   16.7633683737  -15.0538323883
   H     -10.7908298492   17.8605076331  -16.5845220208
   N     -11.2659998381   19.0339996786  -13.9460002101
   C      -9.9969995897   19.6749994488  -13.5650005577
   C      -8.8769986251   18.8249990642  -14.1420005979
   O      -9.1147558138   17.8536139619  -14.8717221679
   H     -11.5110815967   18.1919940374  -13.4413893812
   H      -9.9793294841   20.6874809732  -13.9685744904
   H      -9.9151973174   19.7237937255  -12.4761538351
   N      -7.6400003592   19.1360041557  -13.7359988242
   C      -6.4500016912   18.3769972796  -14.0490016328
   C      -6.6059989465   16.9179999775  -13.7169998130
   O      -6.2902251151   16.0446727750  -14.5314867442
   H      -7.5085656389   20.0525553472  -13.3215826019
   H      -5.6240351705   18.8063451732  -13.4769220607
   H      -6.1988587241   18.4469434048  -15.1116688111
   N      -7.0429996554   16.6470003339  -12.4999999225
   C      -6.9540001840   15.2350004905  -12.1039997122
   C      -8.0129999757   14.5059996498  -12.9030000539
   O      -7.9072125360   13.3148453458  -13.2149026504
   C      -7.1622704396   15.0457564443  -10.5991606242
   C      -6.1085839754   15.7284720806   -9.7074974184
   C      -6.4231220756   15.4390179742   -8.2345589540
   C      -4.6791059745   15.2979603711  -10.0578634135
   H      -7.1270802302   17.3800325189  -11.8064736735
   H      -5.9851530742   14.8380285205  -12.4115051065
   H      -7.1499201529   13.9652614555  -10.4096505014
   H      -8.1627319765   15.4062451093  -10.3271360551
   H      -6.1791534460   16.8161027498   -9.8558544989
   H      -6.3443670926   14.3639127237   -8.0294925172
   H      -7.4388874175   15.7582564839   -7.9735318587
   H      -5.7214405955   15.9604160819   -7.5739254017
   H      -4.3976698490   15.5973087904  -11.0729939881
   H      -4.5721209931   14.2080225754   -9.9846164929
   H      -3.9611672183   15.7535573763   -9.3667112211
   N      -9.0819997223   15.2380000040  -13.1510004422
   C     -10.2719999647   14.6659999756  -13.8400000898
   C      -9.9459999343   14.2889999979  -15.2640000252
   O     -10.2550454519   13.1926444151  -15.7444050619
   H      -9.0914043532   16.2172958475  -12.9127674704
   H     -11.0538468129   15.4284542814  -13.8152701349
   H     -10.6138359981   13.7723678914  -13.3157704990
   N      -9.3230000207   15.2380001040  -15.9660000446
   C      -8.8439999630   14.9340000398  -17.2510000364
   C      -7.8749999484   13.7869999706  -17.2000000094
   C      -8.0933341485   16.1493985831  -17.8329928191
   O      -7.6126115176   13.0810908762  -18.1534027544
   H      -9.0362559845   16.1008442783  -15.5105917029
   H      -9.6625242886   14.6575112415  -17.9267215461
   H      -7.2347637268   16.4047191773  -17.2020688790
   H      -8.7591987468   17.0159259671  -17.8768188297
   H      -7.7365709133   15.9247147979  -18.8403021925
   H      -7.3582189745   13.6641521686  -16.2244001378
   H      -5.4557224166   21.7033520969  -14.0117690217
   H      -4.6210715024   20.6094676546  -16.7482537508
   H      -6.0146854111   20.3008814231  -18.4441166302
   H      -9.9271620797   22.0354451552  -15.9976001227
   H      -7.0782677715   18.7593601757  -19.8488566052
   H      -8.0715032434   19.0575027195  -21.3021642745
   H      -8.8438360719   18.5378114994  -19.7725252407
   C      -8.0372731525   19.1302598659  -20.2147189710
   C      -4.8429823776   21.3167983854  -14.8156904028
   C      -5.3478374072   20.9847606438  -16.0304142513
   C      -9.0498384299   21.6728609036  -16.5118799289
   C      -6.8721587738   20.6653848572  -17.8898997330
   C      -9.1800673691   21.3389987921  -17.8601844060
   C      -8.0794949090   20.7977449530  -18.5472242614
   C      -3.4134806659   21.1353665137  -14.5823835469
   C      -6.6919254044   21.0550795531  -16.5462892451
   C      -7.8248984845   21.5602617525  -15.8535555401
   O      -2.5878846113   20.7497223484  -15.4021152643
   O     -10.3737360081   21.5733021537  -18.4603577089
   O      -8.2131789823   20.5186978141  -19.8942477497
   O      -7.6912070598   21.9382985630  -14.5526200500
   H     -10.2774121203   21.6611638924  -19.4314069296
   S      -2.9249877335   21.5367599073  -12.8830451176
   C      -1.1388436684   21.1886158036  -12.9975504581
   H      -0.6829055288   21.8236153090  -13.7589288565
   H      -0.7107747657   21.4109821066  -12.0181017998
   H      -0.9758659419   20.1390048115  -13.2480218650
   H      -8.4214537763   22.5849078342  -14.3034888346
198
Converged     Job 10: Energy -5.7121506105687367e+03 @ (1.713030)
   N      -9.4190004048   25.1719997200  -21.0809990970
   C      -8.0910130565   24.8839863149  -20.7660041737
   C      -7.4100098178   24.2140048550  -21.9690028145
   O      -7.9251156939   23.2242843494  -22.5086757109
   C      -7.9248114331   23.9532314042  -19.5256766732
   C      -6.5445365932   23.9311611425  -18.9304652748
   C      -6.2343358358   24.7614699586  -17.8451064747
   C      -5.5387125297   23.1027530275  -19.4461016896
   C      -4.9644368283   24.7503063357  -17.2663717838
   C      -4.2669511673   23.0931303618  -18.8746861093
   C      -3.9758487437   23.9082899267  -17.7787932049
   H      -7.5599372413   25.8208978641  -20.5447521752
   H      -8.2301209605   22.9531543059  -19.8375652503
   H      -8.6440145031   24.2992335797  -18.7740594013
   H      -7.0032674832   25.4177920058  -17.4462019106
   H      -5.7645149474   22.4435684053  -20.2802976388
   H      -4.7508560064   25.3906441307  -16.4145874830
   H      -3.5094417959   22.4288994866  -19.2704556865
   H      -2.9888469994   23.8798846573  -17.3257569224
   H      -9.8806034106   25.5914566375  -20.2750975959
   H      -9.9291913654   24.3076863375  -21.2652896485
   N      -6.2559976368   24.7379978523  -22.3669976850
   C      -5.6060015111   24.2539958154  -23.5729996129
   C      -4.2180019770   23.7269953974  -23.2119987148
   O      -3.3837704415   24.4901936612  -22.7153273202
   H      -5.8749996272   25.5552113839  -21.9104475908
   H      -6.2487885001   23.4899124680  -24.0074965670
   H      -5.4797338513   25.0757598787  -24.2856264309
   N      -3.9950001755   22.4249945958  -23.4089978310
   C      -2.6219974980   21.9929984181  -23.2750031329
   C      -2.2559996242   20.9290016293  -24.2930007054
   C      -2.2128912346   21.5923707929  -21.8404808946
   C      -2.9644891676   20.4563436381  -21.1727933926
   C      -3.9510808792   19.6857159011  -21.7998246480
   C      -2.6702247023   20.1637846986  -19.8317880857
   C      -4.6289045209   18.6761197340  -21.1158221894
   C      -3.3455235704   19.1686076824  -19.1285382119
   C      -4.3380933948   18.4220003746  -19.7734785160
   O      -5.0565742817   17.4419021561  -19.1426125092
   O      -3.0220365711   20.5081478014  -25.1383333010
   H      -4.6108627784   21.8806453316  -24.0024223990
   H      -1.9779018499   22.8505153205  -23.5183343605
   H      -2.3159615669   22.4975995325  -21.2326028838
   H      -1.1384152818   21.3651522543  -21.8606677146
   H      -4.2099416600   19.8556128521  -22.8378897842
   H      -1.9002599797   20.7336884111  -19.3171589043
   H      -5.3903029655   18.0864481210  -21.6154981430
   H      -3.1072051866   18.9768939567  -18.0849079485
   H      -4.7969724280   17.3970776607  -18.2066028179
   H      -1.2139641435   20.5638038367  -24.2168544248
   N     -10.2909998972   21.4870000222  -23.3370001095
   C     -11.4179997620   21.0960001859  -22.4820001294
   C     -11.9100000830   22.3050001201  -21.6720001814
   O     -11.1573580175   22.8758641759  -20.8588857927
   C     -11.2151244917   19.8607680523  -21.5538263957
   C     -10.8461431552   18.6411182913  -22.4267183819
   C     -12.4620941165   19.5874768695  -20.7050863750
   C     -10.8294100494   17.2865269728  -21.7088536038
   H     -12.2343551696   20.8121123269  -23.1630158061
   H     -10.3767785054   20.0831075765  -20.8854556151
   H      -9.8615509193   18.8075227568  -22.8799029069
   H     -11.5610076913   18.5809034710  -23.2609712028
   H     -13.3289747613   19.3714690537  -21.3446893104
   H     -12.7232884098   20.4325596781  -20.0654579671
   H     -12.3055336922   18.7251691681  -20.0523015659
   H     -11.8308545591   16.9870870729  -21.3849277128
   H     -10.1854913710   17.2979418192  -20.8235024087
   H     -10.4527698140   16.5081581428  -22.3819942865
   H      -9.9241322806   20.6633455490  -23.8076371519
   H      -9.5342026385   21.8639245050  -22.7627008182
   N     -13.2070000816   22.5949998780  -21.7439996905
   C     -13.9489998710   23.5530000720  -20.8580000570
   C     -13.7720001579   23.1629998605  -19.3720001348
   O     -14.0447550982   22.0272881826  -18.9636976733
   H     -13.7771248773   22.0593095527  -22.3851769735
   H     -13.6087210794   24.5734687564  -21.0510507123
   H     -15.0032555361   23.4679413913  -21.1236091144
   N     -13.3409998516   24.1269997668  -18.5820000640
   C     -12.8539999534   23.8290006068  -17.2500000010
   C     -14.0050002725   23.4660008095  -16.3049996844
   O     -13.7913236176   22.8626409678  -15.2495667902
   C     -12.0758486357   25.0652264310  -16.7236224165
   C     -10.9401262048   24.7430413510  -15.8044943369
   C     -10.7805942735   23.9208151105  -14.7145009735
   N      -9.6876629061   25.2966480206  -16.0154323470
   C      -8.8371970146   24.7998095621  -15.0877194877
   N      -9.4629800553   23.9517877269  -14.2812443457
   H     -13.0268693550   24.9880568721  -19.0121707316
   H     -12.1971182419   22.9563603130  -17.2927341804
   H     -12.7796329624   25.7670089523  -16.2603213940
   H     -11.6481993437   25.5835846644  -17.5890212841
   H      -9.4452937379   25.9460607665  -16.7539126266
   H     -11.5231275442   23.2809952022  -14.2636174134
   H      -7.7860437016   25.0469521577  -15.0559871683
   N     -15.2269999642   23.8479990463  -16.6620004331
   C     -16.3630000946   23.4180000987  -15.9420001797
   C     -16.5679999172   21.8990001046  -15.9979997796
   O     -17.1705663458   21.3606298892  -15.0594428325
   H     -15.3493952705   24.3280948241  -17.5439180044
   H     -16.2867162957   23.6701445709  -14.8820447571
   H     -17.2537150884   23.9021175938  -16.3509833160
   N     -16.1720001953   21.1950000522  -17.0630003107
   C     -16.3929997499   19.7330000054  -17.1390000445
   C     -15.5320000184   19.0089999106  -16.0969999430
   O     -15.9425687866   17.9830059614  -15.5473428788
   H     -15.5977321741   21.6246169476  -17.7863005381
   H     -17.4389676161   19.4938548098  -16.9463520877
   H     -16.1092139896   19.4046695900  -18.1413839397
   N     -14.3080001036   19.5120000635  -15.9009999161
   C     -13.4139999836   18.7560000762  -15.1220000332
   C     -12.1359998995   19.5319998526  -14.8500001329
   O     -11.8984110370   20.5558878121  -15.4969064358
   C     -13.0094053123   17.4054195494  -15.7875069775
   S     -11.9217757858   17.5628855648  -17.2602422391
   H     -13.9717796975   20.3609826659  -16.3398629755
   H     -13.8922130073   18.4860054129  -14.1715655431
   H     -13.9123234960   16.8988654829  -16.1257187091
   H     -12.5184724906   16.7633157626  -15.0535665742
   H     -10.7909608620   17.8601966812  -16.5844573329
   N     -11.2659998383   19.0339996783  -13.9460002102
   C      -9.9969995884   19.6749994473  -13.5650005578
   C      -8.8769986211   18.8249990610  -14.1420005985
   O      -9.1147853270   17.8535223315  -14.8716029743
   H     -11.5109741210   18.1918497480  -13.4415854891
   H      -9.9791624701   20.6874890263  -13.9685486242
   H      -9.9151918473   19.7237590689  -12.4761531393
   N      -7.6400003590   19.1360041676  -13.7359988229
   C      -6.4500016941   18.3769972736  -14.0490016366
   C      -6.6059989448   16.9179999775  -13.7169998133
   O      -6.2902117554   16.0446722068  -14.5314820588
   H      -7.5086099006   20.0527688507  -13.3220256868
   H      -5.6240464459   18.8063572123  -13.4769112752
   H      -6.1988473722   18.4469736226  -15.1116723921
   N      -7.0429996576   16.6470003347  -12.4999999234
   C      -6.9540001846   15.2350004931  -12.1039997110
   C      -8.0129999744   14.5059996484  -12.9030000531
   O      -7.9072192215   13.3148381567  -13.2148737286
   C      -7.1622801483   15.0457555443  -10.5991621837
   C      -6.1085954573   15.7284611603   -9.7074893322
   C      -6.4231559342   15.4390208873   -8.2345528169
   C      -4.6791187652   15.2979264450  -10.0578333411
   H      -7.1271343093   17.3800405198  -11.8064891313
   H      -5.9851520565   14.8380317567  -12.4115014427
   H      -7.1499419928   13.9652611907  -10.4096524180
   H      -8.1627408116   15.4062539618  -10.3271454221
   H      -6.1791477524   16.8160918113   -9.8558559467
   H      -6.3444198604   14.3639166222   -8.0294774169
   H      -7.4389206563   15.7582763460   -7.9735395827
   H      -5.7214752170   15.9604134158   -7.5739126519
   H      -4.3976638619   15.5972714710  -11.0729584337
   H      -4.5721515833   14.2079885898   -9.9845847939
   H      -3.9611838199   15.7535130591   -9.3666701365
   N      -9.0819997220   15.2380000051  -13.1510004419
   C     -10.2719999649   14.6659999759  -13.8400000886
   C      -9.9459999348   14.2889999985  -15.2640000241
   O     -10.2550417910   13.1926428986  -15.7444038530
   H      -9.0913583193   16.2173252768  -12.9128869194
   H     -11.0538488556   15.4284505141  -13.8152714536
   H     -10.6138300418   13.7723684956  -13.3157687091
   N      -9.3230000211   15.2380001034  -15.9660000440
   C      -8.8439999628   14.9340000396  -17.2510000356
   C      -7.8749999496   13.7869999682  -17.2000000078
   C      -8.0933351933   16.1493929238  -17.8330008178
   O      -7.6126124448   13.0810921927  -18.1534040411
   H      -9.0362603643   16.1008478797  -15.5105937601
   H      -9.6625247931   14.6575115044  -17.9267209985
   H      -7.2347484508   16.4047172094  -17.2021005768
   H      -8.7591835739   17.0159326063  -17.8768322057
   H      -7.7365901438   15.9246966201  -18.8403153350
   H      -7.3582170762   13.6641540450  -16.2244019163
   H      -5.4606470355   21.7061746452  -14.0110317267
   H      -4.6226205328   20.6114823706  -16.7461598133
   H      -6.0145279297   20.3017702644  -18.4433286286
   H      -9.9306318685   22.0320525454  -15.9999492436
   H      -7.0782414264   18.7577210320  -19.8485190490
   H      -8.0705029985   19.0558082230  -21.3025652060
   H      -8.8439856189   18.5372350119  -19.7731332069
   C      -8.0368178698   19.1290208290  -20.2151222319
   C      -4.8467772794   21.3196521364  -14.8141066956
   C      -5.3503177179   20.9865176972  -16.0291155730
   C      -9.0524679761   21.6707988563  -16.5135574434
   C      -6.8727696068   20.6655983616  -17.8898485433
   C      -9.1812863568   21.3370352982  -17.8619228123
   C      -8.0796414953   20.7969736165  -18.5482111912
   C      -3.4173270816   21.1397340444  -14.5795374067
   C      -6.6940092404   21.0555507235  -16.5460653361
   C      -7.8279427915   21.5598150555  -15.8540476104
   O      -2.5907167834   20.7544554386  -15.3984177186
   O     -10.3749623346   21.5698473169  -18.4628157580
   O      -8.2120525044   20.5176986168  -19.8953472594
   O      -7.6961846930   21.9384721220  -14.5533106441
   H     -10.2779614902   21.6598814954  -19.4335897288
   S      -2.9304633677   21.5425399718  -12.8799821349
   C      -1.1438799485   21.1962245468  -12.9931203558
   H      -0.6881033838   21.8313615782  -13.7544776557
   H      -0.7166907590   21.4194640141  -12.0134870276
   H      -0.9796384371   20.1466825857  -13.2430364058
   H      -8.4257584488   22.5886960797  -14.3062289802
198
Converged     Job 11: Energy -5.7121505367410828e+03 @ (1.702241)
   N      -9.4190004004   25.1719997389  -21.0809990801
   C      -8.0910130428   24.8839863488  -20.7660041724
   C      -7.4100098207   24.2140048503  -21.9690028049
   O      -7.9251210080   23.2242902651  -22.5086867152
   C      -7.9247158540   23.9532051078  -19.5257108571
   C      -6.5443809322   23.9315009618  -18.9306477092
   C      -6.2340518484   24.7626274235  -17.8459695348
   C      -5.5385529149   23.1028891289  -19.4459047657
   C      -4.9640523015   24.7519864185  -17.2674545564
   C      -4.2666657660   23.0937576675  -18.8747464674
   C      -3.9754657510   23.9097122072  -17.7794667599
   H      -7.5599443836   25.8208977735  -20.5447326752
   H      -8.2298657448   22.9530686655  -19.8375577002
   H      -8.6439440875   24.2990880710  -18.7740649557
   H      -7.0029690011   25.4192268052  -17.4475154138
   H      -5.7644552903   22.4431654314  -20.2796448421
   H      -4.7503538675   25.3929613236  -16.4161835294
   H      -3.5091549222   22.4293612925  -19.2702229095
   H      -2.9883707344   23.8817632161  -17.3266113409
   H      -9.8806501991   25.5913020871  -20.2750396837
   H      -9.9291352624   24.3076760723  -21.2654124990
   N      -6.2559976470   24.7379978428  -22.3669976949
   C      -5.6060015046   24.2539958218  -23.5729996241
   C      -4.2180019729   23.7269954121  -23.2119987073
   O      -3.3837629757   24.4902039486  -22.7153524426
   H      -5.8749976948   25.5552039839  -21.9104373882
   H      -6.2487874759   23.4899107224  -24.0074975038
   H      -5.4797341979   25.0757596979  -24.2856254331
   N      -3.9950001723   22.4249946270  -23.4089978591
   C      -2.6219975338   21.9929983761  -23.2750031041
   C      -2.2559996463   20.9290016174  -24.2930006981
   C      -2.2127560820   21.5924441323  -21.8405029285
   C      -2.9643699712   20.4565355898  -21.1726371378
   C      -3.9508005721   19.6856621424  -21.7996211248
   C      -2.6702372039   20.1643008568  -19.8315326262
   C      -4.6285980433   18.6761361806  -21.1154763570
   C      -3.3455317491   19.1692302375  -19.1281350418
   C      -4.3379275929   18.4223581767  -19.7730335135
   O      -5.0563532817   17.4423028359  -19.1420366027
   O      -3.0219047635   20.5080390568  -25.1384026757
   H      -4.6108934975   21.8806035985  -24.0023515554
   H      -1.9779234673   22.8505178080  -23.5184006994
   H      -2.3156539463   22.4977180329  -21.2326681272
   H      -1.1383017511   21.3651246704  -21.8608257768
   H      -4.2095750737   19.8553347923  -22.8377503117
   H      -1.9003589333   20.7343745007  -19.3169707931
   H      -5.3898775156   18.0862712058  -21.6151116383
   H      -3.1073382147   18.9777806078  -18.0844248638
   H      -4.7969429298   17.3978036555  -18.2059578866
   H      -1.2139406844   20.5638740713  -24.2168143406
   N     -10.2909999010   21.4870000213  -23.3370001079
   C     -11.4179997694   21.0960001749  -22.4820001294
   C     -11.9100000792   22.3050001197  -21.6720001813
   O     -11.1573306107   22.8759136474  -20.8589403333
   C     -11.2152685087   19.8605491174  -21.5540701405
   C     -10.8464986947   18.6410162486  -22.4272160243
   C     -12.4622866038   19.5872643415  -20.7054034718
   C     -10.8301006842   17.2862803343  -21.7096236379
   H     -12.2343661022   20.8122451294  -23.1630664015
   H     -10.3768217654   20.0825081134  -20.8856983783
   H      -9.8618451874   18.8073186176  -22.8803082931
   H     -11.5613435427   18.5811181069  -23.2615130721
   H     -13.3291150666   19.3712870519  -21.3450897928
   H     -12.7235391094   20.4323252652  -20.0657683361
   H     -12.3057796796   18.7249278020  -20.0526393422
   H     -11.8316348720   16.9869925813  -21.3858260221
   H     -10.1862421639   17.2973699757  -20.8242249944
   H     -10.4535824474   16.5079659856  -22.3828996155
   H      -9.9242592929   20.6633711932  -23.8077870207
   H      -9.5341159649   21.8637578008  -22.7627015775
   N     -13.2070000818   22.5949998810  -21.7439996946
   C     -13.9489998726   23.5530000744  -20.8580000564
   C     -13.7720001645   23.1629998644  -19.3720001313
   O     -14.0447599080   22.0272899567  -18.9637034254
   H     -13.7771293741   22.0592403288  -22.3851203766
   H     -13.6087220607   24.5734702757  -21.0510568580
   H     -15.0032570017   23.4679407614  -21.1236072756
   N     -13.3409998523   24.1269997756  -18.5820000632
   C     -12.8539999461   23.8290005866  -17.2500000075
   C     -14.0050002666   23.4660007821  -16.3049996947
   O     -13.7912657417   22.8628540258  -15.2494637833
   C     -12.0760398598   25.0652299331  -16.7230304599
   C     -10.9389926824   24.7425231082  -15.8056446967
   C     -10.7773488485   23.9171554415  -14.7184031859
   N      -9.6872999979   25.2980778302  -16.0164646945
   C      -8.8350441357   24.7991882951  -15.0916688496
   N      -9.4589951021   23.9478471094  -14.2871744774
   H     -13.0268201367   24.9880302960  -19.0121937279
   H     -12.1970607109   22.9563996467  -17.2928258488
   H     -12.7797201699   25.7659535528  -16.2579898856
   H     -11.6496884868   25.5850434720  -17.5881911084
   H      -9.4465365077   25.9501411685  -16.7531467769
   H     -11.5184683303   23.2747335400  -14.2689096276
   H      -7.7840148814   25.0468708535  -15.0606099758
   N     -15.2269999599   23.8479990495  -16.6620004351
   C     -16.3630000867   23.4180001044  -15.9420001661
   C     -16.5679999126   21.8990001074  -15.9979997835
   O     -17.1705600233   21.3606281590  -15.0594420059
   H     -15.3494091147   24.3279098642  -17.5440162029
   H     -16.2867052405   23.6701446348  -14.8820474942
   H     -17.2537137552   23.9021215403  -16.3509743037
   N     -16.1720002003   21.1950000537  -17.0630003174
   C     -16.3929997527   19.7330000060  -17.1390000451
   C     -15.5320000197   19.0089999120  -16.0969999427
   O     -15.9425879118   17.9830275859  -15.5473176736
   H     -15.5977567001   21.6246178461  -17.7863160148
   H     -17.4389656343   19.4938558419  -16.9463514944
   H     -16.1092180207   19.4046755817  -18.1413845687
   N     -14.3080001045   19.5120000641  -15.9009999160
   C     -13.4139999843   18.7560000767  -15.1220000331
   C     -12.1359999002   19.5319998545  -14.8500001327
   O     -11.8986177937   20.5559705568  -15.4968337793
   C     -13.0095363968   17.4053084462  -15.7873339718
   S     -11.9219123021   17.5624203840  -17.2600977119
   H     -13.9717496930   20.3609311610  -16.3399344175
   H     -13.8922151515   18.4861169036  -14.1715321881
   H     -13.9125012950   16.8987883518  -16.1254636945
   H     -12.5186747300   16.7632589701  -15.0533005144
   H     -10.7910855137   17.8598648766  -16.5843916499
   N     -11.2659998381   19.0339996791  -13.9460002121
   C      -9.9969995893   19.6749994458  -13.5650005531
   C      -8.8769986229   18.8249990661  -14.1420006018
   O      -9.1148154496   17.8534207080  -14.8714729199
   H     -11.5108487219   18.1916883988  -13.4418026069
   H      -9.9790008672   20.6875001254  -13.9685236831
   H      -9.9151830675   19.7237227573  -12.4761518738
   N      -7.6400003582   19.1360041632  -13.7359988267
   C      -6.4500016935   18.3769972776  -14.0490016376
   C      -6.6059989492   16.9179999768  -13.7169998136
   O      -6.2902047741   16.0446650329  -14.5314714267
   H      -7.5086415765   20.0530045884  -13.3225161998
   H      -5.6240566685   18.8063698425  -13.4768991049
   H      -6.1988337889   18.4469985005  -15.1116764648
   N      -7.0429996568   16.6470003370  -12.4999999257
   C      -6.9540001831   15.2350005017  -12.1039997071
   C      -8.0129999735   14.5059996474  -12.9030000470
   O      -7.9072290860   13.3148339148  -13.2148521738
   C      -7.1622970640   15.0457557139  -10.5991656761
   C      -6.1086272142   15.7284636368   -9.7074777912
   C      -6.4232161906   15.4390251470   -8.2345463514
   C      -4.6791445241   15.2979285562  -10.0577958850
   H      -7.1271700088   17.3800502712  -11.8065016513
   H      -5.9851495500   14.8380358148  -12.4114978748
   H      -7.1499633729   13.9652619142  -10.4096546060
   H      -8.1627615626   15.4062569294  -10.3271633077
   H      -6.1791802903   16.8160941471   -9.8558490026
   H      -6.3444842641   14.3639220069   -8.0294663729
   H      -7.4389879231   15.7582813769   -7.9735525164
   H      -5.7215482251   15.9604205474   -7.5738928052
   H      -4.3976739331   15.5972739842  -11.0729149364
   H      -4.5721780109   14.2079928236   -9.9845439412
   H      -3.9612242145   15.7535178867   -9.3666191248
   N      -9.0819997208   15.2380000064  -13.1510004432
   C     -10.2719999649   14.6659999780  -13.8400000880
   C      -9.9459999355   14.2889999982  -15.2640000229
   O     -10.2550383008   13.1926438462  -15.7444060083
   H      -9.0913122467   16.2173546631  -12.9129975482
   H     -11.0538490390   15.4284481487  -13.8152738290
   H     -10.6138224510   13.7723695716  -13.3157657094
   N      -9.3230000214   15.2380001030  -15.9660000437
   C      -8.8439999631   14.9340000396  -17.2510000349
   C      -7.8749999504   13.7869999683  -17.2000000077
   C      -8.0933277435   16.1493878629  -17.8330028615
   O      -7.6126068133   13.0810917080  -18.1534022666
   H      -9.0362555338   16.1008472054  -15.5105903761
   H      -9.6625245166   14.6575144763  -17.9267227398
   H      -7.2347299992   16.4047102221  -17.2021151594
   H      -8.7591566733   17.0159434525  -17.8768468399
   H      -7.7365892094   15.9246782036  -18.8403199411
   H      -7.3582197848   13.6641586047  -16.2244011683
   H      -5.4649631267   21.7087602869  -14.0106235922
   H      -4.6239023676   20.6134446588  -16.7447107007
   H      -6.0140841659   20.3027100942  -18.4429229418
   H      -9.9337660573   22.0282411306  -16.0023324966
   H      -7.0781509168   18.7559600118  -19.8485882935
   H      -8.0696270110   19.0540360344  -21.3032342939
   H      -8.8440629644   18.5365966851  -19.7739028448
   C      -8.0363350078   19.1276992995  -20.2157952525
   C      -4.8500931353   21.3222941911  -14.8129617568
   C      -5.3523714270   20.9881634392  -16.0282676852
   C      -9.0547606120   21.6684092131  -16.5153160195
   C      -6.8730928571   20.6657684304  -17.8901194775
   C      -9.1822534576   21.3348367192  -17.8637437058
   C      -8.0795693752   20.7960941075  -18.5494128776
   C      -3.4206996716   21.1437448439  -14.5772339642
   C      -6.6957175722   21.0559141977  -16.5461549995
   C      -7.8305935570   21.5591467277  -15.8547137154
   O      -2.5932391501   20.7587543572  -15.3953857923
   O     -10.3760039876   21.5661695880  -18.4652104941
   O      -8.2108097067   20.5166229235  -19.8966654448
   O      -7.7007437968   21.9384298627  -14.5541841408
   H     -10.2784527415   21.6584824836  -19.4357063818
   S      -2.9352578491   21.5478528950  -12.8774895018
   C      -1.1483076094   21.2030238122  -12.9893729480
   H      -0.6926036815   21.8382599204  -13.7506856434
   H      -0.7219047894   21.4269754692  -12.0095611679
   H      -0.9830344687   20.1535372675  -13.2388200030
   H      -8.4298019123   22.5921546190  -14.3091429507
198
Converged     Job 12: Energy -5.7121504546817305e+03 @ (1.691451)
   N      -9.4190004305   25.1719996845  -21.0809991834
   C      -8.0910131070   24.8839863653  -20.7660041882
   C      -7.4100097883   24.2140048905  -21.9690027933
   O      -7.9251293555   23.2243024408  -22.5086797139
   C      -7.9245689311   23.9530562822  -19.5258142490
   C      -6.5441722746   23.9316396234  -18.9309044484
   C      -6.2339652656   24.7635052818  -17.8467498674
   C      -5.5382848389   23.1029236038  -19.4458942068
   C      -4.9639665154   24.7535897353  -17.2682133839
   C      -4.2664465973   23.0946046569  -18.8746076063
   C      -3.9752460845   23.9112244695  -17.7798156680
   H      -7.5599311344   25.8208775925  -20.5446790522
   H      -8.2294910654   22.9528640755  -19.8376908060
   H      -8.6438221927   24.2987024594  -18.7740854958
   H      -7.0030628949   25.4201956392  -17.4487807267
   H      -5.7640698564   22.4426967694  -20.2792675926
   H      -4.7503788842   25.3951547653  -16.4173496950
   H      -3.5087604702   22.4301886154  -19.2697259944
   H      -2.9880893654   23.8837547247  -17.3270489952
   H      -9.8806880910   25.5911275235  -20.2749778987
   H      -9.9290768846   24.3076896412  -21.2655834341
   N      -6.2559976139   24.7379979117  -22.3669976830
   C      -5.6060015331   24.2539957698  -23.5729995904
   C      -4.2180019685   23.7269953990  -23.2119987763
   O      -3.3837546630   24.4902087828  -22.7153726834
   H      -5.8749858364   25.5551960397  -21.9104318910
   H      -6.2487878641   23.4899112406  -24.0074935017
   H      -5.4797306258   25.0757578556  -24.2856288801
   N      -3.9950001704   22.4249945545  -23.4089977421
   C      -2.6219974157   21.9929985721  -23.2750032217
   C      -2.2559995638   20.9290016749  -24.2930006647
   C      -2.2128027780   21.5925378536  -21.8404782168
   C      -2.9643767618   20.4566168612  -21.1726074412
   C      -3.9507564817   19.6856854414  -21.7995895264
   C      -2.6702540042   20.1644438540  -19.8314913305
   C      -4.6285325420   18.6761673100  -21.1154255096
   C      -3.3455428585   19.1693943509  -19.1280529029
   C      -4.3379012223   18.4224755454  -19.7729611129
   O      -5.0562985722   17.4424133477  -19.1419419773
   O      -3.0221412715   20.5082921621  -25.1383044720
   H      -4.6109060290   21.8805914621  -24.0023252615
   H      -1.9779034096   22.8504926256  -23.5184379687
   H      -2.3158122335   22.4978366794  -21.2326993788
   H      -1.1383242300   21.3653095452  -21.8607333762
   H      -4.2095145745   19.8553238984  -22.8377247280
   H      -1.9003711073   20.7345472387  -19.3169608197
   H      -5.3897657316   18.0862512156  -21.6150500562
   H      -3.1073811867   18.9779945016  -18.0843220328
   H      -4.7969607172   17.3980332155  -18.2058371163
   H      -1.2139709719   20.5637673580  -24.2169126724
   N     -10.2909999108   21.4870000305  -23.3370000969
   C     -11.4179997854   21.0960001396  -22.4820001373
   C     -11.9100000676   22.3050001018  -21.6720001835
   O     -11.1572763748   22.8758298107  -20.8589503679
   C     -11.2155077114   19.8602625031  -21.5544041832
   C     -10.8470397443   18.6409260184  -22.4279744015
   C     -12.4625964814   19.5869977985  -20.7058289082
   C     -10.8311174035   17.2859060501  -21.7109006483
   H     -12.2343750419   20.8124372607  -23.1631255308
   H     -10.3769542057   20.0817134699  -20.8860169620
   H      -9.8623057913   18.8071180233  -22.8809194325
   H     -11.5618365827   18.5815422789  -23.2623391585
   H     -13.3294038572   19.3712509585  -21.3456140556
   H     -12.7237972860   20.4319654304  -20.0660586442
   H     -12.3062461602   18.7245183399  -20.0532173296
   H     -11.8327741854   16.9867903519  -21.3873356466
   H     -10.1873652682   17.2964467464  -20.8254241911
   H     -10.4547540096   16.5077449228  -22.3844332955
   H      -9.9244250365   20.6634021298  -23.8079556414
   H      -9.5340174825   21.8635461125  -22.7627095614
   N     -13.2070000606   22.5949998771  -21.7439996915
   C     -13.9489998625   23.5530000612  -20.8580000699
   C     -13.7720001345   23.1629998251  -19.3720001601
   O     -14.0447511783   22.0273025142  -18.9636729731
   H     -13.7771376100   22.0592043153  -22.3850728916
   H     -13.6087294295   24.5734664888  -21.0510528692
   H     -15.0032562752   23.4679372298  -21.1235995201
   N     -13.3409998647   24.1269997038  -18.5820000816
   C     -12.8540000253   23.8290007158  -17.2499999899
   C     -14.0050002864   23.4660009541  -16.3049996238
   O     -13.7912465589   22.8630830074  -15.2493414827
   C     -12.0761954667   25.0651704062  -16.7224187748
   C     -10.9377724980   24.7417165280  -15.8069344409
   C     -10.7734019576   23.9127587406  -14.7228967174
   N      -9.6870528850   25.2997204273  -16.0173498837
   C      -8.8330459285   24.7985927053  -15.0954759197
   N      -9.4545320162   23.9433495772  -14.2931808609
   H     -13.0267900855   24.9880100627  -19.0122098950
   H     -12.1970381443   22.9564131177  -17.2929248731
   H     -12.7796902994   25.7647819953  -16.2554451308
   H     -11.6512625693   25.5865691938  -17.5873241805
   H      -9.4480373628   25.9548539857  -16.7518990014
   H     -11.5128402156   23.2670997355  -14.2753141013
   H      -7.7822662781   25.0473112569  -15.0648827615
   N     -15.2269999802   23.8479990021  -16.6620004337
   C     -16.3630001289   23.4180000601  -15.9420002484
   C     -16.5679999259   21.8990000924  -15.9979997482
   O     -17.1705490364   21.3606050141  -15.0594467710
   H     -15.3494241519   24.3277571774  -17.5440999662
   H     -16.2867038953   23.6701551199  -14.8820490934
   H     -17.2537174605   23.9021232992  -16.3509787065
   N     -16.1720001858   21.1950000417  -17.0630003013
   C     -16.3929997412   19.7329999950  -17.1390000398
   C     -15.5320000149   19.0089999025  -16.0969999360
   O     -15.9426229209   17.9830539223  -15.5472915959
   H     -15.5977713608   21.6246157252  -17.7863302269
   H     -17.4389689936   19.4938553970  -16.9463470791
   H     -16.1092208449   19.4046738084  -18.1413902524
   N     -14.3080001017   19.5120000571  -15.9009999155
   C     -13.4139999894   18.7560000665  -15.1220000232
   C     -12.1359999030   19.5319998442  -14.8500001343
   O     -11.8988315799   20.5560792854  -15.4967277734
   C     -13.0096447439   17.4052010352  -15.7871710755
   S     -11.9220171266   17.5619939035  -17.2599540790
   H     -13.9717236146   20.3608941899  -16.3399863338
   H     -13.8922165496   18.4862132019  -14.1714972440
   H     -13.9126525866   16.8986972931  -16.1252181288
   H     -12.5188380786   16.7632126635  -15.0530372204
   H     -10.7911924076   17.8595835685  -16.5843043545
   N     -11.2659998392   19.0339996799  -13.9460002073
   C      -9.9969995938   19.6749994509  -13.5650005528
   C      -8.8769986389   18.8249990720  -14.1420005895
   O      -9.1148493035   17.8533335386  -14.8713603273
   H     -11.5107428380   18.1915405340  -13.4419940584
   H      -9.9788618148   20.6875106706  -13.9685012895
   H      -9.9151858673   19.7236887832  -12.4761480114
   N      -7.6400003587   19.1360041148  -13.7359988396
   C      -6.4500016755   18.3769972964  -14.0490016281
   C      -6.6059989537   16.9179999694  -13.7169998126
   O      -6.2901807249   16.0446689847  -14.5314737658
   H      -7.5086782571   20.0532058589  -13.3229405451
   H      -5.6240652117   18.8063800364  -13.4768936156
   H      -6.1988237750   18.4470164153  -15.1116761704
   N      -7.0429996527   16.6470003288  -12.4999999142
   C      -6.9540001704   15.2350004793  -12.1039997119
   C      -8.0129999771   14.5059996518  -12.9030000555
   O      -7.9072330918   13.3148152224  -13.2148119650
   C      -7.1623226287   15.0457672817  -10.5991640338
   C      -6.1086832981   15.7284894159   -9.7074439830
   C      -6.4233102707   15.4390473736   -8.2345215863
   C      -4.6791811615   15.2979741058  -10.0577086368
   H      -7.1272009672   17.3800561251  -11.8065137896
   H      -5.9851462388   14.8380294365  -12.4114833183
   H      -7.1499902866   13.9652729544  -10.4096437100
   H      -8.1627952619   15.4062629092  -10.3271904399
   H      -6.1792437681   16.8161170769   -9.8558168658
   H      -6.3445670752   14.3639431165   -8.0294409920
   H      -7.4390924322   15.7582852279   -7.9735599614
   H      -5.7216704380   15.9604504263   -7.5738474403
   H      -4.3976723281   15.5973195262  -11.0728195126
   H      -4.5722032441   14.2080350680   -9.9844516411
   H      -3.9612890139   15.7535699151   -9.3665065599
   N      -9.0819997249   15.2380000017  -13.1510004365
   C     -10.2719999642   14.6659999700  -13.8400000878
   C      -9.9459999324   14.2889999944  -15.2640000222
   O     -10.2550367562   13.1926434794  -15.7444183886
   H      -9.0912832659   16.2173751868  -12.9130784697
   H     -11.0538518875   15.4284522427  -13.8152790022
   H     -10.6138275196   13.7723700571  -13.3157630653
   N      -9.3230000203   15.2380001015  -15.9660000434
   C      -8.8439999653   14.9340000284  -17.2510000354
   C      -7.8749999505   13.7869999605  -17.2000000036
   C      -8.0933230497   16.1493814100  -17.8330170370
   O      -7.6126067143   13.0810831117  -18.1533970217
   H      -9.0362623339   16.1008510855  -15.5105873157
   H      -9.6625260457   14.6575117892  -17.9267205193
   H      -7.2347205339   16.4047148721  -17.2021426889
   H      -8.7591360453   17.0159470647  -17.8768842845
   H      -7.7365886808   15.9246491218  -18.8403281051
   H      -7.3582092718   13.6641658477  -16.2244024554
   H      -5.4686433169   21.7100799422  -14.0109586057
   H      -4.6247421106   20.6146231014  -16.7439333959
   H      -6.0139691730   20.3030169486  -18.4434633459
   H      -9.9361524441   22.0246786021  -16.0046307882
   H      -7.0773425745   18.7546135858  -19.8490120319
   H      -8.0682839506   19.0520288815  -21.3042196853
   H      -8.8433170825   18.5355331943  -19.7748787949
   C      -8.0353450452   19.1262752928  -20.2168085662
   C      -4.8527656109   21.3238015756  -14.8126197569
   C      -5.3540555817   20.9890359863  -16.0281834554
   C      -9.0565726704   21.6660543837  -16.5173051743
   C      -6.8734156483   20.6655506813  -17.8909972940
   C      -9.1829654806   21.3327548982  -17.8658175253
   C      -8.0794919160   20.7950830857  -18.5511172250
   C      -3.4234361374   21.1463536386  -14.5759293741
   C      -6.6970717146   21.0558303617  -16.5468864246
   C      -7.8326494246   21.5582671945  -15.8558532912
   O      -2.5948967971   20.7617749134  -15.3932051072
   O     -10.3767726814   21.5630597032  -18.4676941518
   O      -8.2096474269   20.5153915296  -19.8984628890
   O      -7.7043216348   21.9382042969  -14.5556090509
   H     -10.2787064115   21.6576411827  -19.4379003960
   S      -2.9394606741   21.5513314040  -12.8759239622
   C      -1.1521863336   21.2078520260  -12.9867005724
   H      -0.6965284778   21.8432950435  -13.7478774690
   H      -0.7265121270   21.4323084333  -12.0066822521
   H      -0.9859638249   20.1584483443  -13.2358742171
   H      -8.4327022111   22.5955727129  -14.3123804507
198
Converged     Job 13: Energy -5.7121503622267774e+03 @ (1.680662)
   N      -9.4190004027   25.1719997290  -21.0809991108
   C      -8.0910130784   24.8839862753  -20.7660041720
   C      -7.4100098098   24.2140048834  -21.9690028115
   O      -7.9251308628   23.2243235703  -22.5087111607
   C      -7.9245362276   23.9530207293  -19.5258509943
   C      -6.5441140036   23.9319733891  -18.9310057607
   C      -6.2338687017   24.7642347747  -17.8471725003
   C      -5.5381104807   23.1033537674  -19.4458891681
   C      -4.9637477317   24.7547362863  -17.2688972536
   C      -4.2661193939   23.0953551137  -18.8749285108
   C      -3.9749526253   23.9124076576  -17.7804449944
   H      -7.5599229476   25.8208665959  -20.5446488826
   H      -8.2292819817   22.9527909290  -19.8377612497
   H      -8.6438481625   24.2984953580  -18.7741026089
   H      -7.0030791480   25.4208579479  -17.4493049101
   H      -5.7639372927   22.4428918348  -20.2790604404
   H      -4.7500888225   25.3966091414  -16.4182808450
   H      -3.5083754861   22.4309721733  -19.2700049251
   H      -2.9877033142   23.8853154429  -17.3278581768
   H      -9.8807352316   25.5909423600  -20.2749071372
   H      -9.9290078300   24.3076799208  -21.2657224452
   N      -6.2559976225   24.7379978447  -22.3669976694
   C      -5.6060015096   24.2539958149  -23.5729996096
   C      -4.2180019740   23.7269953889  -23.2119986994
   O      -3.3837576855   24.4902288132  -22.7153951511
   H      -5.8749730198   25.5551779595  -21.9104109953
   H      -6.2487904187   23.4899154851  -24.0074961689
   H      -5.4797259551   25.0757602123  -24.2856254229
   N      -3.9950001687   22.4249945914  -23.4089978230
   C      -2.6219974740   21.9929984248  -23.2750031257
   C      -2.2559996409   20.9290016292  -24.2930006985
   C      -2.2126826634   21.5927513877  -21.8404580878
   C      -2.9639595558   20.4567173774  -21.1724560678
   C      -3.9499468723   19.6852927125  -21.7994460901
   C      -2.6699115665   20.1649148139  -19.8312419721
   C      -4.6273054474   18.6755373688  -21.1152182929
   C      -3.3448453374   19.1696932935  -19.1277164052
   C      -4.3367311635   18.4221975852  -19.7726740969
   O      -5.0547270471   17.4418804745  -19.1416003225
   O      -3.0216391261   20.5078349737  -25.1385377803
   H      -4.6109170722   21.8805683689  -24.0022915786
   H      -1.9779680683   22.8505178664  -23.5185425708
   H      -2.3158898146   22.4980977774  -21.2327846774
   H      -1.1381560185   21.3657599773  -21.8606939241
   H      -4.2086475343   19.8546590004  -22.8376418374
   H      -1.9003425238   20.7354415051  -19.3167156361
   H      -5.3881727852   18.0851733090  -21.6148606179
   H      -3.1067686189   18.9785808757  -18.0839122414
   H      -4.7956502769   17.3979208853  -18.2054029018
   H      -1.2139223321   20.5639687571  -24.2166824816
   N     -10.2909999030   21.4870000212  -23.3370001099
   C     -11.4179998000   21.0960001695  -22.4820001606
   C     -11.9100000677   22.3050001216  -21.6720001697
   O     -11.1572344926   22.8759916215  -20.8590947949
   C     -11.2155040573   19.8602189805  -21.5544797516
   C     -10.8470248280   18.6409069061  -22.4280789654
   C     -12.4625875484   19.5869665543  -20.7058876400
   C     -10.8309992103   17.2859360940  -21.7109326238
   H     -12.2343721577   20.8124559515  -23.1631539173
   H     -10.3768753765   20.0815158948  -20.8861500471
   H      -9.8622996164   18.8071315057  -22.8810285900
   H     -11.5618346343   18.5814794773  -23.2624313721
   H     -13.3293284868   19.3709972773  -21.3456900543
   H     -12.7239367462   20.4320162147  -20.0662842326
   H     -12.3061692266   18.7246140121  -20.0531210800
   H     -11.8326267472   16.9867729914  -21.3873263171
   H     -10.1872141056   17.2965817375  -20.8254631698
   H     -10.4546015692   16.5077567740  -22.3844259674
   H      -9.9245331415   20.6634095511  -23.8080540469
   H      -9.5339425649   21.8634272882  -22.7627352948
   N     -13.2070000776   22.5949998845  -21.7439997055
   C     -13.9489998874   23.5530000655  -20.8580000654
   C     -13.7720001595   23.1629998542  -19.3720001433
   O     -14.0447111936   22.0272926858  -18.9636810505
   H     -13.7771467426   22.0591355426  -22.3850063336
   H     -13.6087362633   24.5734666265  -21.0510558181
   H     -15.0032568969   23.4679333815  -21.1235960340
   N     -13.3409999173   24.1269997728  -18.5820000625
   C     -12.8539999919   23.8290006564  -17.2500000098
   C     -14.0050002146   23.4660006947  -16.3049997006
   O     -13.7911720664   22.8633536132  -15.2492079359
   C     -12.0763194849   25.0651139692  -16.7218145187
   C     -10.9364923731   24.7410468233  -15.8082242388
   C     -10.7696980387   23.9072842156  -14.7283321154
   N      -9.6871066347   25.3028592841  -16.0170296311
   C      -8.8310351587   24.7990976483  -15.0986922781
   N      -9.4502714791   23.9386472458  -14.3001296065
   H     -13.0267702583   24.9879985185  -19.0122215025
   H     -12.1970240091   22.9564137475  -17.2930185533
   H     -12.7796565266   25.7635845561  -16.2528988949
   H     -11.6528014824   25.5881362521  -17.5864262017
   H      -9.4501899719   25.9622820311  -16.7484343178
   H     -11.5070572234   23.2569804018  -14.2840637156
   H      -7.7806778191   25.0495204064  -15.0678611156
   N     -15.2269999559   23.8479989850  -16.6620005066
   C     -16.3630000724   23.4180001640  -15.9420001063
   C     -16.5679998966   21.8990001411  -15.9979997816
   O     -17.1705457657   21.3606305014  -15.0594308366
   H     -15.3494503640   24.3275590800  -17.5442049409
   H     -16.2866942333   23.6701575681  -14.8820511335
   H     -17.2537172040   23.9021291743  -16.3509737163
   N     -16.1720002475   21.1950000655  -17.0630003642
   C     -16.3929997678   19.7330000049  -17.1390000593
   C     -15.5320000066   19.0089999064  -16.0969999512
   O     -15.9426453069   17.9830817884  -15.5472551180
   H     -15.5977992313   21.6246163061  -17.7863496590
   H     -17.4389693163   19.4938592356  -16.9463406510
   H     -16.1092285007   19.4046751336  -18.1413932976
   N     -14.3080001051   19.5120000655  -15.9009999132
   C     -13.4139999837   18.7560000778  -15.1220000399
   C     -12.1359999075   19.5319998664  -14.8500001258
   O     -11.8990318569   20.5563072864  -15.4964335923
   C     -13.0097875801   17.4051032498  -15.7870079715
   S     -11.9221701454   17.5616145308  -17.2598146279
   H     -13.9717125248   20.3608688368  -16.3400224098
   H     -13.8922048549   18.4863334209  -14.1714500136
   H     -13.9128409830   16.8986341804  -16.1249814623
   H     -12.5190503658   16.7631552000  -15.0527895273
   H     -10.7913491871   17.8593662113  -16.5842324666
   N     -11.2659998396   19.0339996862  -13.9460002159
   C      -9.9969996003   19.6749994595  -13.5650005401
   C      -8.8769986516   18.8249991002  -14.1420006067
   O      -9.1149030690   17.8532083436  -14.8711912008
   H     -11.5105096875   18.1912589295  -13.4423568962
   H      -9.9787310006   20.6875289078  -13.9684750025
   H      -9.9151749100   19.7236492904  -12.4761454445
   N      -7.6400003677   19.1360040934  -13.7359988594
   C      -6.4500016725   18.3769973084  -14.0490016312
   C      -6.6059989424   16.9179999883  -13.7169998196
   O      -6.2901780017   16.0446503716  -14.5314538126
   H      -7.5086772256   20.0534929467  -13.3235570099
   H      -5.6240754160   18.8063896337  -13.4768790458
   H      -6.1988002988   18.4470265219  -15.1116757248
   N      -7.0429996659   16.6470003565  -12.4999999557
   C      -6.9540001903   15.2350005631  -12.1039996919
   C      -8.0129999646   14.5059996310  -12.9030000176
   O      -7.9072521848   13.3148092664  -13.2147954959
   C      -7.1623007149   15.0457539826  -10.5991652269
   C      -6.1086449276   15.7284896807   -9.7074800252
   C      -6.4232042926   15.4390299132   -8.2345463507
   C      -4.6791534649   15.2979996811  -10.0578192901
   H      -7.1272348800   17.3800663962  -11.8065286614
   H      -5.9851467719   14.8380330054  -12.4114927954
   H      -7.1499392876   13.9652580607  -10.4096502570
   H      -8.1627744711   15.4062290017  -10.3271685004
   H      -6.1792317961   16.8161161722   -9.8558433344
   H      -6.3444263311   14.3639254126   -8.0294776699
   H      -7.4389830645   15.7582422558   -7.9735397964
   H      -5.7215485513   15.9604451374   -7.5738987237
   H      -4.3977056993   15.5973593861  -11.0729431983
   H      -4.5721556994   14.2080608015   -9.9845791049
   H      -3.9612326087   15.7536000787   -9.3666505942
   N      -9.0819997086   15.2380000080  -13.1510004586
   C     -10.2719999646   14.6659999908  -13.8400000933
   C      -9.9459999369   14.2889999920  -15.2640000212
   O     -10.2550471781   13.1926388406  -15.7444029505
   H      -9.0912332349   16.2174073161  -12.9132007847
   H     -11.0538541623   15.4284511849  -13.8152838177
   H     -10.6138227521   13.7723708134  -13.3157584745
   N      -9.3230000220   15.2380001040  -15.9660000450
   C      -8.8439999668   14.9340000448  -17.2510000383
   C      -7.8749999469   13.7869999775  -17.2000000067
   C      -8.0933212058   16.1493680488  -17.8330438674
   O      -7.6126375377   13.0810876238  -18.1534090386
   H      -9.0362562662   16.1008498903  -15.5105845883
   H      -9.6625328283   14.6575102342  -17.9267124365
   H      -7.2347093506   16.4047068844  -17.2021858674
   H      -8.7591117440   17.0159509472  -17.8769489879
   H      -7.7365962867   15.9245954974  -18.8403496166
   H      -7.3581959206   13.6641634968  -16.2244095479
   H      -5.4718533403   21.7109143613  -14.0115131700
   H      -4.6251964646   20.6157307852  -16.7437918402
   H      -6.0129240543   20.3032558005  -18.4443179646
   H      -9.9386080828   22.0195913658  -16.0079991070
   H      -7.0778235537   18.7516564527  -19.8499854746
   H      -8.0675229804   19.0497441652  -21.3059765453
   H      -8.8441263789   18.5348933785  -19.7768710020
   C      -8.0351033020   19.1243863927  -20.2185699295
   C      -4.8551246100   21.3249600298  -14.8126747322
   C      -5.3553207734   20.9896010265  -16.0285728187
   C      -9.0581639067   21.6624951585  -16.5200387919
   C      -6.8730888899   20.6649008874  -17.8923927452
   C      -9.1833741618   21.3296346781  -17.8686500308
   C      -8.0787968149   20.7934929423  -18.5533746320
   C      -3.4258378438   21.1487794982  -14.5750841035
   C      -6.6980451092   21.0552279861  -16.5480826711
   C      -7.8345456176   21.5565853348  -15.8575453120
   O      -2.5964706219   20.7647307188  -15.3917722235
   O     -10.3773531272   21.5584583635  -18.4709830654
   O      -8.2076868070   20.5138687058  -19.9008969229
   O      -7.7081012525   21.9375337074  -14.5576680306
   H     -10.2788554484   21.6558472978  -19.4408584337
   S      -2.9431208447   21.5546027662  -12.8748216936
   C      -1.1554855279   21.2126783031  -12.9846201472
   H      -0.6999844371   21.8484201599  -13.7456413115
   H      -0.7305106558   21.4376227929  -12.0044086607
   H      -0.9882173440   20.1633942396  -13.2335903700
   H      -8.4359591051   22.5986781553  -14.3168018302
198
Converged     Job 14: Energy -5.7121503311945416e+03 @ (1.669873)
   N      -9.4190003243   25.1719997270  -21.0809989395
   C      -8.0910126178   24.8839868587  -20.7660037696
   C      -7.4100101075   24.2140044729  -21.9690029458
   O      -7.9257280468   23.2251092927  -22.5095252308
   C      -7.9325936954   23.9476768802  -19.5279831828
   C      -6.5602830804   23.9205018741  -18.9152027020
   C      -6.2862974272   24.6878124801  -17.7751861141
   C      -5.5293937527   23.1437646662  -19.4615357628
   C      -5.0240689479   24.6717356206  -17.1801752793
   C      -4.2655573370   23.1299515960  -18.8733535973
   C      -4.0084260979   23.8861856467  -17.7279270695
   H      -7.5592660968   25.8196149024  -20.5417513800
   H      -8.2354438486   22.9495049382  -19.8487914407
   H      -8.6598354705   24.2875650418  -18.7815060401
   H      -7.0804595654   25.2915749921  -17.3434150212
   H      -5.7266736684   22.5254189144  -20.3335252027
   H      -4.8384179784   25.2617953163  -16.2865030368
   H      -3.4877329828   22.5060886969  -19.2950162074
   H      -3.0274874374   23.8529123005  -17.2622788114
   H      -9.8808115526   25.5901114882  -20.2745521315
   H      -9.9285045061   24.3074915927  -21.2661862891
   N      -6.2559976549   24.7379981225  -22.3669977374
   C      -5.6060014472   24.2539959593  -23.5729995106
   C      -4.2180020039   23.7269954341  -23.2119987699
   O      -3.3834619725   24.4903623251  -22.7160954006
   H      -5.8734763737   25.5534584973  -21.9086337529
   H      -6.2488247110   23.4900095547  -24.0075924204
   H      -5.4796118112   25.0757840789  -24.2855822620
   N      -3.9950001756   22.4249947209  -23.4089976993
   C      -2.6219976016   21.9929983762  -23.2750031089
   C      -2.2559997636   20.9290015208  -24.2930007205
   C      -2.2098521756   21.5966236211  -21.8403271138
   C      -2.9602722003   20.4630816233  -21.1674354715
   C      -3.9330901858   19.6774683185  -21.7973095610
   C      -2.6755511377   20.1847618607  -19.8214433552
   C      -4.6058463952   18.6654222982  -21.1120107616
   C      -3.3450659524   19.1862452486  -19.1175226948
   C      -4.3236686615   18.4239888462  -19.7655338699
   O      -5.0373171503   17.4413680021  -19.1330810722
   O      -3.0214806123   20.5091828834  -25.1393794769
   H      -4.6117835296   21.8793735990  -24.0002714070
   H      -1.9784513567   22.8503262041  -23.5209992274
   H      -2.3097836708   22.5040080985  -21.2353992133
   H      -1.1356027069   21.3682383437  -21.8631746703
   H      -4.1853114327   19.8379040302  -22.8385844533
   H      -1.9173908688   20.7671542500  -19.3034342037
   H      -5.3569391914   18.0643585944  -21.6136660085
   H      -3.1132610783   19.0043796037  -18.0707528665
   H      -4.7902726918   17.4118781291  -18.1930619296
   H      -1.2140996211   20.5634622339  -24.2164152368
   N     -10.2909999017   21.4870000104  -23.3370000984
   C     -11.4179998960   21.0960002507  -22.4820001875
   C     -11.9100000171   22.3050000189  -21.6720000934
   O     -11.1570840814   22.8752285881  -20.8585739987
   C     -11.2178523759   19.8578477537  -21.5573260075
   C     -10.8571105939   18.6386218024  -22.4341529702
   C     -12.4633319551   19.5876691138  -20.7055101624
   C     -10.8392026706   17.2835201744  -21.7173061478
   H     -12.2344313374   20.8143919771  -23.1640072722
   H     -10.3759300139   20.0735280060  -20.8915516802
   H      -9.8748594058   18.8032752739  -22.8930335657
   H     -11.5772066101   18.5811462405  -23.2640807820
   H     -13.3323857071   19.3747315813  -21.3432154382
   H     -12.7206737239   20.4329042997  -20.0646082634
   H     -12.3076117745   18.7242464532  -20.0539792986
   H     -11.8395467405   16.9856145314  -21.3885566087
   H     -10.1908142102   17.2934728474  -20.8351516231
   H     -10.4671849762   16.5048457707  -22.3926697953
   H      -9.9266859423   20.6638106353  -23.8104925082
   H      -9.5324416322   21.8605838911  -22.7628578956
   N     -13.2069999939   22.5949999505  -21.7439998548
   C     -13.9489999363   23.5529999554  -20.8580001082
   C     -13.7720001295   23.1629997213  -19.3720002178
   O     -14.0441011690   22.0271986877  -18.9635499780
   H     -13.7770100469   22.0596269556  -22.3855498018
   H     -13.6086500464   24.5734651227  -21.0509800234
   H     -15.0032394436   23.4680017656  -21.1237035701
   N     -13.3409999074   24.1269996441  -18.5820003425
   C     -12.8540002432   23.8290016888  -17.2500001035
   C     -14.0050000056   23.4660011091  -16.3049990189
   O     -13.7915345090   22.8629520082  -15.2495224725
   C     -12.0671756405   25.0577463171  -16.7269809761
   C     -10.9618962083   24.7234878909  -15.7757501421
   C     -10.7861404023   23.7758315484  -14.7969829356
   N      -9.7508078981   25.3957183175  -15.8404930161
   C      -8.9045602644   24.8411817136  -14.9415597530
   N      -9.4947713299   23.8470126010  -14.2916301117
   H     -13.0281120528   24.9889445559  -19.0113824373
   H     -12.2014959349   22.9527238604  -17.2957188723
   H     -12.7682612105   25.7833893603  -16.2958383466
   H     -11.6060810930   25.5493415542  -17.5915876614
   H      -9.5324666192   26.1678085352  -16.4586623637
   H     -11.4901213987   23.0194567257  -14.4860824721
   H      -7.8805143561   25.1626541288  -14.8172371457
   N     -15.2269999195   23.8479980573  -16.6620009069
   C     -16.3630000434   23.4180000788  -15.9420003174
   C     -16.5679996716   21.8990002328  -15.9979994829
   O     -17.1704089178   21.3605988239  -15.0593770553
   H     -15.3493669208   24.3291533380  -17.5433320752
   H     -16.2867699341   23.6701378672  -14.8820320724
   H     -17.2536826614   23.9021102699  -16.3510278815
   N     -16.1720003580   21.1950001230  -17.0630005522
   C     -16.3929998927   19.7330000374  -17.1390000531
   C     -15.5320000290   19.0089999859  -16.0969999247
   O     -15.9424377835   17.9829455663  -15.5474301707
   H     -15.5980948318   21.6247092342  -17.7865152885
   H     -17.4389583734   19.4938469561  -16.9463743951
   H     -16.1091594610   19.4046551059  -18.1413472392
   N     -14.3080000951   19.5120000642  -15.9009999594
   C     -13.4139999839   18.7560001251  -15.1220000093
   C     -12.1359999306   19.5319998184  -14.8500002018
   O     -11.9005486196   20.5608960994  -15.4902772643
   C     -13.0108745479   17.4042606343  -15.7857027247
   S     -11.9234628737   17.5587435000  -17.2587772639
   H     -13.9727167425   20.3621087946  -16.3383502551
   H     -13.8915757495   18.4877398117  -14.1707126820
   H     -13.9142960380   16.8980760282  -16.1230123242
   H     -12.5206523030   16.7625793429  -15.0509007195
   H     -10.7923282745   17.8569774225  -16.5839183650
   N     -11.2659997371   19.0339997687  -13.9460002473
   C      -9.9969995694   19.6749993389  -13.5650005433
   C      -8.8769985768   18.8249990292  -14.1420005941
   O      -9.1152521730   17.8530070122  -14.8708424619
   H     -11.5058538710   18.1861605813  -13.4487649897
   H      -9.9792008620   20.6869887276  -13.9695434888
   H      -9.9152269884   19.7246391562  -12.4762107509
   N      -7.6400003810   19.1360044425  -13.7359989138
   C      -6.4500018097   18.3769970119  -14.0490017851
   C      -6.6059988154   16.9180000356  -13.7169998587
   O      -6.2902985089   16.0446576352  -14.5314779058
   H      -7.5084160373   20.0535272122  -13.3240149847
   H      -5.6240862650   18.8063147344  -13.4767622289
   H      -6.1984976670   18.4467984872  -15.1115688751
   N      -7.0429995708   16.6470004329  -12.5000000024
   C      -6.9540001468   15.2350006966  -12.1039996378
   C      -8.0130000087   14.5059996010  -12.9029998551
   O      -7.9072534351   13.3148291076  -13.2147954402
   C      -7.1623011193   15.0457442738  -10.5991702916
   C      -6.1085856202   15.7283790318   -9.7074852534
   C      -6.4231591640   15.4389360761   -8.2345527293
   C      -4.6791287937   15.2977830558  -10.0578360149
   H      -7.1270495149   17.3800507857  -11.8064932265
   H      -5.9851573636   14.8380271890  -12.4114858429
   H      -7.1500254532   13.9652549852  -10.4096688866
   H      -8.1627469280   15.4062973885  -10.3271565429
   H      -6.1790869291   16.8160195107   -9.8558358224
   H      -6.3444954401   14.3638315380   -8.0294842590
   H      -7.4389073851   15.7582576973   -7.9735265832
   H      -5.7214453330   15.9602797548   -7.5739010927
   H      -4.3976660262   15.5971440903  -11.0729443245
   H      -4.5722102720   14.2078516043   -9.9846082761
   H      -3.9611787472   15.7533305148   -9.3666623025
   N      -9.0819996586   15.2379999956  -13.1510004887
   C     -10.2719999810   14.6660000731  -13.8400001606
   C      -9.9459999183   14.2889998977  -15.2639999883
   O     -10.2550925106   13.1926625070  -15.7443963757
   H      -9.0912046492   16.2174013613  -12.9132048647
   H     -11.0538840258   15.4284082351  -13.8153012859
   H     -10.6138101811   13.7723725321  -13.3157663496
   N      -9.3230000267   15.2380001540  -15.9660000680
   C      -8.8440000918   14.9340000101  -17.2510000811
   C      -7.8749999291   13.7870000173  -17.1999999811
   C      -8.0925196080   16.1492510968  -17.8329065729
   O      -7.6126895530   13.0810490266  -18.1533864119
   H      -9.0361107665   16.1007702449  -15.5105520440
   H      -9.6624483665   14.6577441470  -17.9268851763
   H      -7.2350129627   16.4048455233  -17.2006262234
   H      -8.7580406978   17.0160101935  -17.8790720315
   H      -7.7337962524   15.9235542603  -18.8393390690
   H      -7.3581720452   13.6642039247  -16.2244290979
   H      -5.4516700650   21.6668362490  -14.0430952209
   H      -4.5934528696   20.6283259868  -16.7936771791
   H      -5.9819130264   20.3187588272  -18.4965743183
   H      -9.9186269356   21.9707071133  -16.0401804605
   H      -7.0622537495   18.7381574789  -19.8927106288
   H      -8.0547233963   19.0384124322  -21.3469887718
   H      -8.8293526600   18.5328765875  -19.8136680648
   C      -8.0181059598   19.1160258858  -20.2598487320
   C      -4.8312243932   21.2982259381  -14.8494845236
   C      -5.3269101857   20.9843407051  -16.0730802014
   C      -9.0359041436   21.6262572558  -16.5547210850
   C      -6.8442792271   20.6653736874  -17.9386999762
   C      -9.1622818641   21.3004919439  -17.9043365952
   C      -8.0531795273   20.7833682834  -18.5960552903
   C      -3.4022892168   21.1252268731  -14.6116463003
   C      -6.6696011171   21.0479196008  -16.5920884592
   C      -7.8090442353   21.5355392259  -15.8961457399
   O      -2.5692903112   20.7537151433  -15.4306940307
   O     -10.3634811674   21.5180766815  -18.4979066309
   O      -8.1793324713   20.5075914607  -19.9449816989
   O      -7.6846968793   21.9202645296  -14.5982518526
   H     -10.2707215938   21.6421470048  -19.4652457450
   S      -2.9237443756   21.5141309580  -12.9056741329
   C      -1.1343347875   21.1821640696  -13.0168796232
   H      -0.6814119160   21.8275326068  -13.7712856343
   H      -0.7113476422   21.3997211162  -12.0341536279
   H      -0.9614206292   20.1362381414  -13.2759055607
   H      -8.4317861064   22.5605740402  -14.3517413719
198
Converged     Job 15: Energy -5.7121502286678260e+03 @ (1.659083)
   N      -9.4190004678   25.1719995589  -21.0809992371
   C      -8.0910131068   24.8839864100  -20.7660044294
   C      -7.4100097669   24.2140048472  -21.9690027760
   O      -7.9256981295   23.2251196545  -22.5095312000
   C      -7.9323568860   23.9478255237  -19.5279130761
   C      -6.5598350224   23.9210489519  -18.9156297754
   C      -6.2851715599   24.6903582304  -17.7771157809
   C      -5.5294131097   23.1431784099  -19.4612340720
   C      -5.0226745837   24.6750319071  -17.1826283199
   C      -4.2653487499   23.1300738177  -18.8735228810
   C      -4.0075161167   23.8882213266  -17.7295048684
   H      -7.5592961123   25.8196609555  -20.5418193521
   H      -8.2351458390   22.9495685356  -19.8484467835
   H      -8.6594197639   24.2878064093  -18.7813094240
   H      -7.0789567936   25.2951997295  -17.3461354813
   H      -5.7273034072   22.5235784488  -20.3321874060
   H      -4.8364011848   25.2666981760  -16.2901318647
   H      -3.4878254319   22.5053506025  -19.2944653228
   H      -3.0263272711   23.8555933229  -17.2643082067
   H      -9.8808514713   25.5899539048  -20.2745035812
   H      -9.9284377854   24.3075157860  -21.2663756592
   N      -6.2559977467   24.7379978828  -22.3669978431
   C      -5.6060016085   24.2539956427  -23.5729997031
   C      -4.2180019558   23.7269954510  -23.2119988498
   O      -3.3834639998   24.4903642016  -22.7160868467
   H      -5.8734775322   25.5534660192  -21.9086429768
   H      -6.2488256052   23.4900082601  -24.0075838603
   H      -5.4796109482   25.0757799101  -24.2855917942
   N      -3.9950001794   22.4249945557  -23.4089978178
   C      -2.6219974286   21.9929985290  -23.2750032391
   C      -2.2559996445   20.9290016039  -24.2930006974
   C      -2.2099804668   21.5963738376  -21.8403608404
   C      -2.9605807009   20.4628001937  -21.1677066185
   C      -3.9335490383   19.6774428179  -21.7976772007
   C      -2.6758948106   20.1841919281  -19.8217651295
   C      -4.6064921896   18.6654443649  -21.1124967488
   C      -3.3456062465   19.1857170567  -19.1179668761
   C      -4.3243708999   18.4237403741  -19.7660614948
   O      -5.0381597753   17.4411325717  -19.1337540695
   O      -3.0213931516   20.5091681282  -25.1394353560
   H      -4.6117524890   21.8794073441  -24.0003336945
   H      -1.9784173051   22.8503309987  -23.5208536869
   H      -2.3098360896   22.5036617000  -21.2352692856
   H      -1.1357515871   21.3678592290  -21.8631937550
   H      -4.1857595491   19.8380665668  -22.8389156327
   H      -1.9175769530   20.7663418211  -19.3036970583
   H      -5.3577107114   18.0646223787  -21.6142244726
   H      -3.1138545024   19.0036855050  -18.0712106272
   H      -4.7912154889   17.4115622469  -18.1937095420
   H      -1.2141112900   20.5634576954  -24.2163409261
   N     -10.2909999072   21.4870000726  -23.3370000921
   C     -11.4179997398   21.0960000900  -22.4820001476
   C     -11.9100000638   22.3050001082  -21.6720002062
   O     -11.1570944542   22.8752278501  -20.8585833171
   C     -11.2184516993   19.8574147865  -21.5577823069
   C     -10.8575034660   18.6385646297  -22.4350399024
   C     -12.4645514485   19.5869441385  -20.7069370533
   C     -10.8400990165   17.2831249207  -21.7188172832
   H     -12.2344244374   20.8147346839  -23.1641463128
   H     -10.3769051750   20.0724964472  -20.8913782108
   H      -9.8750799350   18.8033049577  -22.8934898957
   H     -11.5773178044   18.5815671869  -23.2652285411
   H     -13.3330188963   19.3738696560  -21.3453808936
   H     -12.7225961726   20.4320328301  -20.0661318917
   H     -12.3091770191   18.7234746451  -20.0553792680
   H     -11.8406343259   16.9852073668  -21.3906819726
   H     -10.1921453587   17.2925589186  -20.8363422495
   H     -10.4678689757   16.5047173849  -22.3943586724
   H      -9.9270813840   20.6639180372  -23.8109497644
   H      -9.5322161421   21.8600897488  -22.7628667972
   N     -13.2070000203   22.5949998770  -21.7439996570
   C     -13.9489998207   23.5530001077  -20.8580000944
   C     -13.7720001336   23.1629998260  -19.3720001834
   O     -14.0440997209   22.0271994540  -18.9635441814
   H     -13.7770064693   22.0596713314  -22.3855717732
   H     -13.6086982842   24.5734684717  -21.0509710958
   H     -15.0032415546   23.4679627607  -21.1236711524
   N     -13.3410000032   24.1269997335  -18.5820000358
   C     -12.8540000760   23.8290007703  -17.2499999972
   C     -14.0050000342   23.4660006960  -16.3049997829
   O     -13.7914038166   22.8631320611  -15.2494463109
   C     -12.0673641874   25.0578150379  -16.7266099299
   C     -10.9609387881   24.7231125698  -15.7768088067
   C     -10.7831392129   23.7734674200  -14.8004273640
   N      -9.7501500054   25.3959400387  -15.8421281591
   C      -8.9022458586   24.8395428687  -14.9460567891
   N      -9.4907749906   23.8435601097  -14.2972910396
   H     -13.0279471481   24.9888545497  -19.0114391877
   H     -12.2014164962   22.9527731181  -17.2957620722
   H     -12.7683884368   25.7827524782  -16.2942091954
   H     -11.6072126084   25.5504025756  -17.5911477600
   H      -9.5331661608   26.1697151968  -16.4586845366
   H     -11.4862635994   23.0160185538  -14.4901480610
   H      -7.8779808284   25.1607348020  -14.8229046981
   N     -15.2269998765   23.8479989955  -16.6620004658
   C     -16.3630000313   23.4180001775  -15.9420001342
   C     -16.5679998830   21.8990001759  -15.9979997810
   O     -17.1703954468   21.3605667094  -15.0593826011
   H     -15.3493685368   24.3290085838  -17.5434177704
   H     -16.2867724763   23.6701476649  -14.8820313649
   H     -17.2536928344   23.9021116808  -16.3510353310
   N     -16.1720001955   21.1950000772  -17.0630003144
   C     -16.3929997764   19.7330000207  -17.1390000542
   C     -15.5320000204   19.0089999415  -16.0969999515
   O     -15.9424472743   17.9829563078  -15.5473990817
   H     -15.5980992908   21.6247052758  -17.7865291588
   H     -17.4389665861   19.4938407352  -16.9463744649
   H     -16.1091578287   19.4046556991  -18.1413594087
   N     -14.3080000729   19.5120000797  -15.9009999309
   C     -13.4139999755   18.7560001111  -15.1220000105
   C     -12.1359998379   19.5319998966  -14.8500001250
   O     -11.9009013215   20.5610864206  -15.4901052590
   C     -13.0109090268   17.4042452118  -15.7856790625
   S     -11.9235487537   17.5587247182  -17.2588039781
   H     -13.9727057419   20.3620910933  -16.3383827929
   H     -13.8915588732   18.4877860371  -14.1706805277
   H     -13.9143349478   16.8980242313  -16.1229478122
   H     -12.5206372249   16.7625721924  -15.0508863080
   H     -10.7924028963   17.8570386807  -16.5839984144
   N     -11.2659998654   19.0339995995  -13.9460001896
   C      -9.9969996046   19.6749995111  -13.5650005593
   C      -8.8769986513   18.8249991104  -14.1420005898
   O      -9.1153190145   17.8528613698  -14.8706486419
   H     -11.5055657100   18.1858049291  -13.4492195148
   H      -9.9790451532   20.6869593341  -13.9695918450
   H      -9.9152258031   19.7246445180  -12.4762074100
   N      -7.6400003565   19.1360040599  -13.7359988516
   C      -6.4500016329   18.3769973283  -14.0490016078
   C      -6.6059989533   16.9179999661  -13.7169998248
   O      -6.2902594902   16.0446434904  -14.5314624941
   H      -7.5084275050   20.0539076650  -13.3248266106
   H      -5.6240947961   18.8063036490  -13.4767370858
   H      -6.1984716765   18.4468043716  -15.1115624966
   N      -7.0429996914   16.6470003205  -12.4999999457
   C      -6.9540001476   15.2350004930  -12.1039997058
   C      -8.0129999598   14.5059996829  -12.9030000372
   O      -7.9072754666   13.3147950176  -13.2147324084
   C      -7.1622988980   15.0457432951  -10.5991706205
   C      -6.1085703477   15.7283647863   -9.7074830964
   C      -6.4231526770   15.4389221802   -8.2345520556
   C      -4.6791200554   15.2977373830  -10.0578240159
   H      -7.1271136253   17.3800642542  -11.8065146935
   H      -5.9851524986   14.8380261797  -12.4114932016
   H      -7.1500324930   13.9652461243  -10.4096741071
   H      -8.1627385154   15.4063034443  -10.3271562555
   H      -6.1790484926   16.8160010843   -9.8558400597
   H      -6.3444971040   14.3638085635   -8.0294955855
   H      -7.4388957324   15.7582453770   -7.9735325846
   H      -5.7214340386   15.9602483024   -7.5738983505
   H      -4.3976354573   15.5970882072  -11.0729360133
   H      -4.5722313577   14.2077907022   -9.9846018277
   H      -3.9611573458   15.7532548479   -9.3666437142
   N      -9.0819997399   15.2380000024  -13.1510003999
   C     -10.2719999632   14.6660000118  -13.8400000917
   C      -9.9459999569   14.2889999952  -15.2640000153
   O     -10.2550937097   13.1926605192  -15.7444148505
   H      -9.0911298377   16.2174508406  -12.9133846862
   H     -11.0538988806   15.4284067332  -13.8152953365
   H     -10.6137991176   13.7723652890  -13.3157593400
   N      -9.3230000018   15.2380000831  -15.9660000289
   C      -8.8439999355   14.9340000311  -17.2510000254
   C      -7.8749999769   13.7869999455  -17.2000000063
   C      -8.0925534732   16.1492507659  -17.8329482484
   O      -7.6127157051   13.0810004102  -18.1533605238
   H      -9.0361141353   16.1007723340  -15.5105397522
   H      -9.6624589189   14.6577224519  -17.9268685777
   H      -7.2350494017   16.4048941041  -17.2006856546
   H      -8.7580938733   17.0159927821  -17.8791432146
   H      -7.7338433866   15.9235177576  -18.8393709606
   H      -7.3581274341   13.6642452105  -16.2244386254
   H      -5.4554107731   21.6682659547  -14.0434941815
   H      -4.5955401632   20.6284809916  -16.7930083201
   H      -5.9827133513   20.3188100050  -18.4968201097
   H      -9.9218493739   21.9669451935  -16.0423143458
   H      -7.0626307790   18.7367101119  -19.8932332216
   H      -8.0544971328   19.0366219721  -21.3480262279
   H      -8.8298058550   18.5319870340  -19.8147685162
   C      -8.0182279283   19.1147005352  -20.2609140076
   C      -4.8343973550   21.2993136189  -14.8493024395
   C      -5.3294722903   20.9847602745  -16.0730082707
   C      -9.0385211147   21.6239326095  -16.5565912907
   C      -6.8455399066   20.6650721571  -17.9394351762
   C      -9.1638285481   21.2985217287  -17.9062926299
   C      -8.0539915909   20.7824246970  -18.5976617715
   C      -3.4056537526   21.1260718631  -14.6106785273
   C      -6.6718639691   21.0477555115  -16.5926673086
   C      -7.8119800149   21.5346565640  -15.8971004301
   O      -2.5722691514   20.7541489143  -15.4291737908
   O     -10.3650451486   21.5151801332  -18.5002184261
   O      -8.1791501791   20.5064504579  -19.9466721758
   O      -7.6893730104   21.9201087496  -14.5995055243
   H     -10.2719596863   21.6413587110  -19.4672509438
   S      -2.9277524467   21.5151310972  -12.9045124287
   C      -1.1385307378   21.1818200943  -13.0148217924
   H      -0.6850108275   21.8259621266  -13.7699288640
   H      -0.7156311594   21.4003000196  -12.0322519949
   H      -0.9662236683   20.1354614856  -13.2725369629
   H      -8.4363062579   22.5639788404  -14.3549502616
198
Converged     Job 16: Energy -5.7121501156887789e+03 @ (1.648294)
   N      -9.4190003214   25.1720000175  -21.0809991101
   C      -8.0910132718   24.8839856221  -20.7660039615
   C      -7.4100098548   24.2140050816  -21.9690029693
   O      -7.9257194347   23.2251239367  -22.5095252571
   C      -7.9322035770   23.9480309114  -19.5278045679
   C      -6.5595308997   23.9218487173  -18.9158220767
   C      -6.2835571130   24.6931400029  -17.7789618202
   C      -5.5297129555   23.1426554161  -19.4606093817
   C      -5.0206887229   24.6783396682  -17.1852223896
   C      -4.2652586499   23.1299222112  -18.8737063914
   C      -4.0062389006   23.8900027639  -17.7312328877
   H      -7.5593159306   25.8196949714  -20.5418991976
   H      -8.2348312469   22.9496428153  -19.8480789094
   H      -8.6592263120   24.2880590664  -18.7811903436
   H      -7.0766795278   25.2993316086  -17.3486810857
   H      -5.7285039129   22.5217837909  -20.3304442993
   H      -4.8335195204   25.2716757671  -16.2940242329
   H      -3.4883160605   22.5040981038  -19.2940800423
   H      -3.0247298440   23.8578448439  -17.2666774436
   H      -9.8808991224   25.5898181251  -20.2744578260
   H      -9.9283896300   24.3075084987  -21.2664861094
   N      -6.2559974004   24.7379975652  -22.3669973632
   C      -5.6060012652   24.2539961637  -23.5729995778
   C      -4.2180019947   23.7269952303  -23.2119983380
   O      -3.3834744531   24.4903804542  -22.7160919742
   H      -5.8734889818   25.5534813704  -21.9086600098
   H      -6.2488250189   23.4900073484  -24.0075834817
   H      -5.4796104173   25.0757809096  -24.2855910921
   N      -3.9950001260   22.4249946118  -23.4089980477
   C      -2.6219976390   21.9929979397  -23.2750027303
   C      -2.2559994543   20.9290016953  -24.2930007203
   C      -2.2099297271   21.5964402547  -21.8403491104
   C      -2.9603746877   20.4628013718  -21.1676459100
   C      -3.9331566737   19.6773018931  -21.7977260934
   C      -2.6757539350   20.1843369630  -19.8216552019
   C      -4.6059818679   18.6651955437  -21.1125963476
   C      -3.3454412924   19.1858272687  -19.1178889356
   C      -4.3239611102   18.4236470360  -19.7661093015
   O      -5.0376133137   17.4409109982  -19.1338508071
   O      -3.0209579802   20.5087245553  -25.1396182336
   H      -4.6117616837   21.8793909137  -24.0003084500
   H      -1.9784630538   22.8503590047  -23.5208729988
   H      -2.3099054118   22.5037308429  -21.2352797596
   H      -1.1356769752   21.3680433481  -21.8631547269
   H      -4.1852687486   19.8378557278  -22.8390031980
   H      -1.9175377197   20.7666057226  -19.3035719553
   H      -5.3570160784   18.0641978428  -21.6143879949
   H      -3.1138534404   19.0039070238  -18.0710727993
   H      -4.7908810876   17.4115181488  -18.1937446940
   H      -1.2140642921   20.5636432859  -24.2161456832
   N     -10.2909998676   21.4869999937  -23.3370001627
   C     -11.4179996135   21.0960003212  -22.4820000415
   C     -11.9100001194   22.3050002397  -21.6720002111
   O     -11.1570245922   22.8753025106  -20.8586823822
   C     -11.2186546956   19.8572791715  -21.5579343554
   C     -10.8572074597   18.6386137614  -22.4352272898
   C     -12.4651353733   19.5865159203  -20.7077243277
   C     -10.8398342656   17.2831452178  -21.7190792018
   H     -12.2344095447   20.8148509751  -23.1642332784
   H     -10.3773880192   20.0722209034  -20.8911394391
   H      -9.8746425493   18.8035504046  -22.8932994320
   H     -11.5767253620   18.5815883795  -23.2656768551
   H     -13.3331580306   19.3731006119  -21.3466648301
   H     -12.7238288266   20.4315669367  -20.0671262523
   H     -12.3098619693   18.7231324844  -20.0560202748
   H     -11.8404471962   16.9850188682  -21.3913662951
   H     -10.1922377719   17.2926696754  -20.8363262938
   H     -10.4671755302   16.5048446057  -22.3945098785
   H      -9.9272932186   20.6639610046  -23.8111877958
   H      -9.5320745817   21.8598317783  -22.7628848399
   N     -13.2070000574   22.5949998396  -21.7439996413
   C     -13.9489998962   23.5529999849  -20.8580000905
   C     -13.7719999091   23.1629997229  -19.3720002596
   O     -14.0440613230   22.0271922389  -18.9635473053
   H     -13.7770157693   22.0596388066  -22.3855402905
   H     -13.6087106998   24.5734718938  -21.0509837037
   H     -15.0032423120   23.4679503785  -21.1236676266
   N     -13.3410001292   24.1269995601  -18.5819999715
   C     -12.8540004314   23.8290012913  -17.2499996709
   C     -14.0050003365   23.4660011027  -16.3049995016
   O     -13.7910005705   22.8633870991  -15.2493841126
   C     -12.0676389470   25.0579394209  -16.7261954222
   C     -10.9599129561   24.7227968855  -15.7780429306
   C     -10.7805187029   23.7711892154  -14.8039915002
   N      -9.7493039954   25.3960240195  -15.8440550993
   C      -8.8994126057   24.8381297337  -14.9510411032
   N      -9.4869584128   23.8406595717  -14.3034815577
   H     -13.0278636356   24.9888071195  -19.0114797344
   H     -12.2013130319   22.9528329803  -17.2957563106
   H     -12.7686506063   25.7819376043  -16.2922380200
   H     -11.6086457710   25.5517850455  -17.5906139711
   H      -9.5336607465   26.1712272152  -16.4592850945
   H     -11.4828247458   23.0127873206  -14.4940966649
   H      -7.8748405498   25.1588288394  -14.8292389285
   N     -15.2270001120   23.8479988236  -16.6620005397
   C     -16.3630002367   23.4180000045  -15.9420002965
   C     -16.5679999760   21.8990000192  -15.9979997261
   O     -17.1703971208   21.3606133568  -15.0593575465
   H     -15.3493908756   24.3287976512  -17.5435295355
   H     -16.2867565808   23.6701499073  -14.8820342594
   H     -17.2536922577   23.9021191943  -16.3510231740
   N     -16.1720001693   21.1950000059  -17.0630002569
   C     -16.3929997085   19.7329999644  -17.1390000407
   C     -15.5320000093   19.0089998597  -16.0969999537
   O     -15.9424712578   17.9829699686  -15.5473946485
   H     -15.5981304453   21.6247028875  -17.7865508413
   H     -17.4389652116   19.4938431609  -16.9463693666
   H     -16.1091630631   19.4046549706  -18.1413586714
   N     -14.3080001123   19.5120000415  -15.9009998989
   C     -13.4139999686   18.7560000358  -15.1220000625
   C     -12.1359998833   19.5319998627  -14.8500001055
   O     -11.9011217536   20.5613034680  -15.4898349219
   C     -13.0109561669   17.4042321456  -15.7856728213
   S     -11.9236503273   17.5587229633  -17.2588386777
   H     -13.9726936723   20.3620715571  -16.3384072318
   H     -13.8915399236   18.4878225949  -14.1706619218
   H     -13.9143941612   16.8980132304  -16.1229075714
   H     -12.5206637795   16.7625513189  -15.0509007989
   H     -10.7924886535   17.8570854640  -16.5840799687
   N     -11.2659998979   19.0339995937  -13.9460001646
   C      -9.9969996197   19.6749994672  -13.5650005696
   C      -8.8769986498   18.8249990739  -14.1420005924
   O      -9.1153864607   17.8527212050  -14.8704539731
   H     -11.5052605792   18.1854354566  -13.4497103122
   H      -9.9788905776   20.6869150558  -13.9696669211
   H      -9.9152186578   19.7246755638  -12.4762115714
   N      -7.6400003791   19.1360040991  -13.7359988259
   C      -6.4500016704   18.3769973165  -14.0490015932
   C      -6.6059989384   16.9179999821  -13.7169997729
   O      -6.2902471647   16.0446431788  -14.5314600328
   H      -7.5084400956   20.0542701637  -13.3255998124
   H      -5.6241035799   18.8063031274  -13.4767188778
   H      -6.1984478105   18.4468154313  -15.1115614611
   N      -7.0429996896   16.6470003020  -12.4999998712
   C      -6.9540001556   15.2350003959  -12.1039997462
   C      -8.0129999589   14.5059996697  -12.9030001416
   O      -7.9073022539   13.3147888429  -13.2147165233
   C      -7.1622799774   15.0457309641  -10.5991724478
   C      -6.1085254971   15.7283428665   -9.7075165081
   C      -6.4230649076   15.4389068532   -8.2345753015
   C      -4.6790929497   15.2977003162  -10.0579097386
   H      -7.1271681619   17.3800754366  -11.8065327476
   H      -5.9851521033   14.8380343032  -12.4115007180
   H      -7.1500117671   13.9652332905  -10.4096824478
   H      -8.1627124624   15.4062963319  -10.3271345830
   H      -6.1789964580   16.8159797441   -9.8558772655
   H      -6.3444123684   14.3637938170   -8.0295173336
   H      -7.4387976326   15.7582407890   -7.9735232232
   H      -5.7213203009   15.9602300918   -7.5739454800
   H      -4.3976457236   15.5970558610  -11.0730304771
   H      -4.5722128098   14.2077533420   -9.9846987875
   H      -3.9611009349   15.7532078734   -9.3667529079
   N      -9.0819997481   15.2379999823  -13.1510004135
   C     -10.2719999513   14.6659999327  -13.8400001140
   C      -9.9459999148   14.2889999892  -15.2640000481
   O     -10.2551101309   13.1926444536  -15.7443701226
   H      -9.0910700552   16.2174887543  -12.9135374265
   H     -11.0539072271   15.4283957863  -13.8152908397
   H     -10.6137874085   13.7723630952  -13.3157563809
   N      -9.3230000136   15.2380001081  -15.9660000459
   C      -8.8439999339   14.9340000708  -17.2510000418
   C      -7.8749999142   13.7870000039  -17.2000000240
   C      -8.0925857200   16.1492463491  -17.8329895917
   O      -7.6127385352   13.0810040797  -18.1533700915
   H      -9.0361052869   16.1007693459  -15.5105387681
   H      -9.6624643874   14.6577035929  -17.9268550709
   H      -7.2350631582   16.4049201928  -17.2007646434
   H      -8.7581276863   17.0159876850  -17.8792078380
   H      -7.7339039356   15.9234792997  -18.8394151146
   H      -7.3581156421   13.6642432807  -16.2244458372
   H      -5.4597966803   21.6704391364  -14.0430049258
   H      -4.5975003836   20.6293160607  -16.7913979152
   H      -5.9829073266   20.3193648920  -18.4963638669
   H      -9.9255774577   21.9626958314  -16.0449005886
   H      -7.0633989637   18.7348788592  -19.8932966642
   H      -8.0540699041   19.0351101726  -21.3488803108
   H      -8.8307744726   18.5315300943  -19.8159818748
   C      -8.0184428972   19.1134929153  -20.2617587733
   C      -4.8381266726   21.3011948481  -14.8481807147
   C      -5.3321221108   20.9857133920  -16.0721373898
   C      -9.0413112464   21.6213640398  -16.5584997755
   C      -6.8464706250   20.6650147138  -17.9397277297
   C      -9.1654263484   21.2963118819  -17.9082846216
   C      -8.0544905667   20.7815450523  -18.5989108464
   C      -3.4095950900   21.1281735155  -14.6083742873
   C      -6.6741418600   21.0478024719  -16.5927518447
   C      -7.8151954709   21.5337504385  -15.8978074773
   O      -2.5756094776   20.7561750506  -15.4262272485
   O     -10.3666997669   21.5114679969  -18.5028054643
   O      -8.1784655522   20.5054625441  -19.9480411219
   O      -7.6947207432   21.9198868922  -14.6004904796
   H     -10.2731877067   21.6396978058  -19.4695296112
   S      -2.9329219005   21.5173591001  -12.9018192289
   C      -1.1436835982   21.1836575707  -13.0107415392
   H      -0.6896408616   21.8270416866  -13.7661737965
   H      -0.7213194813   21.4029515364  -12.0281229745
   H      -0.9713619983   20.1370454714  -13.2674173585
   H      -8.4413858492   22.5676052265  -14.3580992299
198
Converged     Job 17: Energy -5.7121499915020213e+03 @ (1.637505)
   N      -9.4190003393   25.1719997020  -21.0809989842
   C      -8.0910128679   24.8839864162  -20.7660042058
   C      -7.4100098098   24.2140048015  -21.9690027713
   O      -7.9257266237   23.2251311577  -22.5095332844
   C      -7.9319583332   23.9481234527  -19.5277648181
   C      -6.5590976873   23.9223985799  -18.9162287080
   C      -6.2826799025   24.6957044849  -17.7808498298
   C      -5.5296745715   23.1421271912  -19.4602242245
   C      -5.0196346975   24.6817367823  -17.1874662138
   C      -4.2650721713   23.1302047419  -18.8736223473
   C      -4.0055842910   23.8922046740  -17.7325195583
   H      -7.5593034793   25.8197173084  -20.5419856453
   H      -8.2343908970   22.9496062774  -19.8478035581
   H      -8.6589179114   24.2881271237  -18.7810794132
   H      -7.0755050194   25.3029337916  -17.3514945098
   H      -5.7289229350   22.5199805646  -20.3290498165
   H      -4.8319891645   25.2766613571  -16.2974284204
   H      -3.4883233811   22.5035955386  -19.2931846112
   H      -3.0238922339   23.8607506284  -17.2683031566
   H      -9.8809272805   25.5897048219  -20.2744124817
   H      -9.9283570025   24.3075093430  -21.2665870678
   N      -6.2559976778   24.7379978630  -22.3669977510
   C      -5.6060015270   24.2539957521  -23.5729996223
   C      -4.2180019570   23.7269954162  -23.2119987178
   O      -3.3834521252   24.4903748492  -22.7161159798
   H      -5.8734996621   25.5534906559  -21.9086668258
   H      -6.2488259506   23.4900045455  -24.0075797075
   H      -5.4796124729   25.0757789007  -24.2855927027
   N      -3.9950001629   22.4249945963  -23.4089978086
   C      -2.6219974649   21.9929983783  -23.2750031575
   C      -2.2559996946   20.9290015942  -24.2930007302
   C      -2.2098983057   21.5965585364  -21.8403380567
   C      -2.9603837163   20.4630497187  -21.1674721881
   C      -3.9332135654   19.6774618336  -21.7973701411
   C      -2.6757987946   20.1848641458  -19.8214155065
   C      -4.6060801272   18.6655977853  -21.1119095154
   C      -3.3455480755   19.1866331555  -19.1173170087
   C      -4.3241170292   18.4243614304  -19.7653485443
   O      -5.0378243489   17.4418158276  -19.1328572528
   O      -3.0212972226   20.5090407833  -25.1394625048
   H      -4.6117819773   21.8793719863  -24.0002700676
   H      -1.9784516955   22.8503383732  -23.5209362641
   H      -2.3098524469   22.5039193752  -21.2353711767
   H      -1.1356500572   21.3681414237  -21.8631423465
   H      -4.1853439877   19.8377780328  -22.8386836386
   H      -1.9174901430   20.7671928358  -19.3035406406
   H      -5.3571625213   18.0645211073  -21.6135351675
   H      -3.1139922709   19.0050050942  -18.0704379658
   H      -4.7911701743   17.4127052963  -18.1927215302
   H      -1.2140754424   20.5635542117  -24.2163470077
   N     -10.2909998984   21.4869999907  -23.3370001564
   C     -11.4179997228   21.0960003287  -22.4820000736
   C     -11.9100000948   22.3050002339  -21.6720001851
   O     -11.1570204030   22.8752613829  -20.8586495438
   C     -11.2189673365   19.8569906535  -21.5582388624
   C     -10.8571733698   18.6386090614  -22.4357788247
   C     -12.4658697002   19.5859466133  -20.7087253033
   C     -10.8401502024   17.2829234772  -21.7200402784
   H     -12.2344008507   20.8150479048  -23.1643376524
   H     -10.3779587543   20.0716012286  -20.8910155289
   H      -9.8744087097   18.8036703479  -22.8933736232
   H     -11.5763450705   18.5818594656  -23.2665518649
   H     -13.3334968912   19.3725444561  -21.3482099114
   H     -12.7250358017   20.4308379916  -20.0681061529
   H     -12.3108709816   18.7224459336  -20.0571071553
   H     -11.8409149068   16.9847216416  -21.3928594245
   H     -10.1929480995   17.2921600851  -20.8369930482
   H     -10.4672130022   16.5048163284  -22.3955428244
   H      -9.9274926272   20.6640043161  -23.8114162686
   H      -9.5319457818   21.8595870806  -22.7628962921
   N     -13.2070000687   22.5949998866  -21.7439996760
   C     -13.9489999044   23.5530000282  -20.8580000839
   C     -13.7720000231   23.1629997307  -19.3720002432
   O     -14.0440365535   22.0271885239  -18.9635389652
   H     -13.7770151826   22.0596050866  -22.3855159306
   H     -13.6087105288   24.5734717486  -21.0509861336
   H     -15.0032433900   23.4679521396  -21.1236679451
   N     -13.3410001088   24.1269995541  -18.5820000507
   C     -12.8540001904   23.8290012792  -17.2499998671
   C     -14.0050002269   23.4660011384  -16.3049995156
   O     -13.7909521868   22.8635757308  -15.2492905014
   C     -12.0679140636   25.0580303563  -16.7256585459
   C     -10.9588476913   24.7223865299  -15.7791937459
   C     -10.7776232998   23.7689261677  -14.8073866128
   N      -9.7484670773   25.3960709152  -15.8458970754
   C      -8.8967447649   24.8367272103  -14.9557410464
   N      -9.4829434173   23.8375895894  -14.3094029430
   H     -13.0278472761   24.9887905435  -19.0115036787
   H     -12.2012264721   22.9528832280  -17.2957900059
   H     -12.7688995929   25.7810320492  -16.2900363041
   H     -11.6101482914   25.5532400809  -17.5899339598
   H      -9.5341313865   26.1726447056  -16.4598544673
   H     -11.4790770459   23.0095521174  -14.4978635986
   H      -7.8719481871   25.1571252919  -14.8351789773
   N     -15.2270000798   23.8479989330  -16.6620005174
   C     -16.3630002052   23.4180000660  -15.9420002575
   C     -16.5680000040   21.8990000241  -15.9979997904
   O     -17.1703800861   21.3605812948  -15.0593666553
   H     -15.3493875122   24.3285970056  -17.5436399421
   H     -16.2867377928   23.6701481354  -14.8820356755
   H     -17.2536957698   23.9021252441  -16.3510052976
   N     -16.1720001359   21.1950000203  -17.0630002237
   C     -16.3929996688   19.7329999978  -17.1390000206
   C     -15.5320000298   19.0089998825  -16.0969999269
   O     -15.9424788731   17.9829783262  -15.5473828447
   H     -15.5981517144   21.6247039244  -17.7865659279
   H     -17.4389653601   19.4938468896  -16.9463683504
   H     -16.1091670299   19.4046573516  -18.1413595546
   N     -14.3080001245   19.5120000737  -15.9009998864
   C     -13.4139999523   18.7560000931  -15.1220000554
   C     -12.1359998728   19.5319998894  -14.8500001184
   O     -11.9013750629   20.5615052061  -15.4896047620
   C     -13.0110165803   17.4042039230  -15.7856396140
   S     -11.9237358498   17.5586296410  -17.2588340087
   H     -13.9726779207   20.3620452207  -16.3384430934
   H     -13.8915240233   18.4878763504  -14.1706386743
   H     -13.9144681583   16.8979937385  -16.1228490336
   H     -12.5207289589   16.7625191184  -15.0508685102
   H     -10.7925576896   17.8570305423  -16.5841211083
   N     -11.2659998795   19.0339996352  -13.9460001675
   C      -9.9969996001   19.6749994926  -13.5650005830
   C      -8.8769986422   18.8249990924  -14.1420005919
   O      -9.1154404842   17.8525981723  -14.8702903399
   H     -11.5050007316   18.1851165986  -13.4501368772
   H      -9.9787447577   20.6868666523  -13.9697356910
   H      -9.9152090625   19.7247039044  -12.4762139388
   N      -7.6400003637   19.1360041325  -13.7359988441
   C      -6.4500016933   18.3769973079  -14.0490016487
   C      -6.6059989732   16.9179999936  -13.7169998376
   O      -6.2902354237   16.0446392671  -14.5314530412
   H      -7.5084649049   20.0546023537  -13.3263014742
   H      -5.6241110208   18.8063095873  -13.4767052072
   H      -6.1984336293   18.4468298732  -15.1115656714
   N      -7.0429996353   16.6470003737  -12.4999999544
   C      -6.9540001131   15.2350005876  -12.1039997137
   C      -8.0129999465   14.5059996544  -12.9030000158
   O      -7.9072979189   13.3147775853  -13.2146717326
   C      -7.1622928348   15.0457445513  -10.5991718414
   C      -6.1085623609   15.7283916858   -9.7075064806
   C      -6.4231230190   15.4389720349   -8.2345658017
   C      -4.6791125438   15.2977727155  -10.0578632541
   H      -7.1272121570   17.3800879802  -11.8065490804
   H      -5.9851505334   14.8380339690  -12.4114961559
   H      -7.1500113261   13.9652490023  -10.4096651940
   H      -8.1627361685   15.4062972653  -10.3271557120
   H      -6.1790561361   16.8160242016   -9.8558840608
   H      -6.3444546591   14.3638632165   -8.0294904878
   H      -7.4388680557   15.7582917202   -7.9735389853
   H      -5.7214004274   15.9603192426   -7.5739300336
   H      -4.3976517438   15.5971137633  -11.0729834987
   H      -4.5722112283   14.2078299144   -9.9846266870
   H      -3.9611450377   15.7533108954   -9.3667011069
   N      -9.0819997040   15.2380000148  -13.1510004488
   C     -10.2719999596   14.6659999852  -13.8400000770
   C      -9.9459999328   14.2890000013  -15.2640000201
   O     -10.2551028352   13.1926554232  -15.7443995941
   H      -9.0910128193   16.2175263224  -12.9136758200
   H     -11.0539109156   15.4283912840  -13.8152842448
   H     -10.6137748456   13.7723604544  -13.3157543237
   N      -9.3230000183   15.2380001087  -15.9660000421
   C      -8.8439999494   14.9340000791  -17.2510000352
   C      -7.8749999302   13.7870000098  -17.2000000286
   C      -8.0926070317   16.1492427936  -17.8330158938
   O      -7.6128384537   13.0811007288  -18.1534688871
   H      -9.0360897475   16.1007622902  -15.5105276958
   H      -9.6624712901   14.6576942640  -17.9268457782
   H      -7.2350621825   16.4049331507  -17.2008264941
   H      -8.7581508421   17.0159836077  -17.8792336049
   H      -7.7339555858   15.9234590539  -18.8394508772
   H      -7.3580780972   13.6641877956  -16.2244715179
   H      -5.4643611092   21.6725687531  -14.0423081855
   H      -4.5991801717   20.6304409831  -16.7894695783
   H      -5.9830003290   20.3201757809  -18.4956618208
   H      -9.9286746898   21.9593217108  -16.0467213277
   H      -7.0634866420   18.7338530065  -19.8931147197
   H      -8.0534586384   19.0340111111  -21.3492415044
   H      -8.8309932172   18.5313540184  -19.8164621980
   C      -8.0182058823   19.1127751420  -20.2621266432
   C      -4.8416596385   21.3032109832  -14.8466477205
   C      -5.3344766288   20.9868783021  -16.0708978704
   C      -9.0436548836   21.6194887553  -16.5598273588
   C      -6.8471816804   20.6653419233  -17.9396696843
   C      -9.1665770905   21.2948547883  -17.9097112485
   C      -8.0547500902   20.7811942741  -18.5997608278
   C      -3.4132946450   21.1308288980  -14.6055292956
   C      -6.6760894018   21.0481615208  -16.5924810599
   C      -7.8179503016   21.5332619021  -15.8980084654
   O      -2.5785028433   20.7589877976  -15.4226252576
   O     -10.3678385552   21.5089389023  -18.5047836860
   O      -8.1776655768   20.5049342167  -19.9489839503
   O      -7.6994127763   21.9198527261  -14.6009044407
   H     -10.2738677866   21.6391824068  -19.4711864634
   S      -2.9380962983   21.5205430037  -12.8986029037
   C      -1.1486825173   21.1873153616  -13.0061250932
   H      -0.6943679780   21.8303655686  -13.7616732686
   H      -0.7270180394   21.4073431001  -12.0233713618
   H      -0.9758667803   20.1406018384  -13.2620521081
   H      -8.4458905305   22.5713590796  -14.3604239975
198
Converged     Job 18: Energy -5.7121498560000764e+03 @ (1.626715)
   N      -9.4190004670   25.1719997098  -21.0809991201
   C      -8.0910131678   24.8839862198  -20.7660044076
   C      -7.4100097565   24.2140049054  -21.9690028320
   O      -7.9257052006   23.2251113518  -22.5095234766
   C      -7.9316450836   23.9482938126  -19.5277041191
   C      -6.5585792659   23.9231650004  -18.9166145027
   C      -6.2816699779   24.6980915439  -17.7824649226
   C      -5.5293922130   23.1422177362  -19.4600700015
   C      -5.0183313493   24.6847142766  -17.1896940973
   C      -4.2645032149   23.1308868149  -18.8740763142
   C      -4.0045515835   23.8943631622  -17.7340717933
   H      -7.5593613880   25.8197716622  -20.5420670176
   H      -8.2338926528   22.9496433621  -19.8474948500
   H      -8.6585044019   24.2882637998  -18.7809093031
   H      -7.0741857213   25.3061323757  -17.3537011049
   H      -5.7291281252   22.5191103504  -20.3280891248
   H      -4.8301912727   25.2808710253  -16.3005921526
   H      -3.4879678879   22.5037315166  -19.2932029867
   H      -3.0226635297   23.8635217856  -17.2702342624
   H      -9.8809483676   25.5896426321  -20.2743902572
   H      -9.9283338492   24.3074998768  -21.2666275414
   N      -6.2559976502   24.7379978276  -22.3669977302
   C      -5.6060015482   24.2539957376  -23.5729996532
   C      -4.2180019712   23.7269953899  -23.2119987528
   O      -3.3834527345   24.4903788544  -22.7161229710
   H      -5.8735120613   25.5535032336  -21.9086811224
   H      -6.2488254616   23.4900027620  -24.0075787697
   H      -5.4796114695   25.0757792062  -24.2855907234
   N      -3.9950001856   22.4249945418  -23.4089978592
   C      -2.6219974567   21.9929984685  -23.2750031932
   C      -2.2559996141   20.9290016598  -24.2930007346
   C      -2.2098758389   21.5965215249  -21.8403544021
   C      -2.9603646101   20.4629931333  -21.1675218981
   C      -3.9331336457   19.6773140855  -21.7973968895
   C      -2.6758367567   20.1848695927  -19.8214450415
   C      -4.6060206603   18.6654285104  -21.1119880056
   C      -3.3456525296   19.1866725534  -19.1173596103
   C      -4.3241418941   18.4242972045  -19.7653914492
   O      -5.0378178792   17.4417375905  -19.1328849765
   O      -3.0213681323   20.5091192729  -25.1394416784
   H      -4.6118013043   21.8793535434  -24.0002316383
   H      -1.9784490271   22.8503378277  -23.5209362217
   H      -2.3098028855   22.5038487678  -21.2353327195
   H      -1.1356303165   21.3680957282  -21.8632085699
   H      -4.1852160534   19.8375856497  -22.8387295253
   H      -1.9175380173   20.7672149749  -19.3035773777
   H      -5.3570336660   18.0642926182  -21.6136483223
   H      -3.1142016162   19.0051306097  -18.0704388067
   H      -4.7912718315   17.4127534679  -18.1927178548
   H      -1.2140983505   20.5634832731  -24.2163421522
   N     -10.2909998607   21.4870001234  -23.3370001717
   C     -11.4179994355   21.0960002956  -22.4819999476
   C     -11.9100000905   22.3050003123  -21.6720003327
   O     -11.1570082785   22.8753003795  -20.8586830723
   C     -11.2192653862   19.8567269290  -21.5585400528
   C     -10.8572401160   18.6386018403  -22.4363514637
   C     -12.4665146178   19.5854821787  -20.7095926006
   C     -10.8405757986   17.2826826567  -21.7210467261
   H     -12.2344015257   20.8152262101  -23.1644220837
   H     -10.3784453128   20.0709949642  -20.8909801707
   H      -9.8742943127   18.8037477787  -22.8935213705
   H     -11.5761125883   18.5821620072  -23.2674089816
   H     -13.3338344933   19.3721731356  -21.3495287409
   H     -12.7260191239   20.4302290328  -20.0689210249
   H     -12.3117887585   18.7218438958  -20.0580895944
   H     -11.8414902486   16.9844200656  -21.3943804778
   H     -10.1937480143   17.2915959735  -20.8377231198
   H     -10.4673923149   16.5047759831  -22.3966470127
   H      -9.9276334050   20.6640353111  -23.8115794131
   H      -9.5318430817   21.8593990790  -22.7629069023
   N     -13.2070000153   22.5949998075  -21.7439996032
   C     -13.9489998674   23.5529999482  -20.8580001240
   C     -13.7719997457   23.1629996453  -19.3720003453
   O     -14.0440202598   22.0271835485  -18.9635551067
   H     -13.7770182937   22.0595722275  -22.3854882717
   H     -13.6087114993   24.5734727966  -21.0509925130
   H     -15.0032434358   23.4679527185  -21.1236685620
   N     -13.3410001905   24.1269993703  -18.5819999840
   C     -12.8540006408   23.8290017308  -17.2499995590
   C     -14.0050003321   23.4660015068  -16.3049993227
   O     -13.7907477071   22.8638670634  -15.2491736700
   C     -12.0682986011   25.0581953486  -16.7251897304
   C     -10.9579210694   24.7221145125  -15.7803844905
   C     -10.7748537656   23.7670359328  -14.8106200039
   N      -9.7478077712   25.3962961562  -15.8477986755
   C      -8.8945001297   24.8352948350  -14.9603675907
   N      -9.4791838278   23.8346318849  -14.3149180949
   H     -13.0277720023   24.9887485582  -19.0115400604
   H     -12.2011038167   22.9529564478  -17.2957755519
   H     -12.7693223322   25.7801379138  -16.2879121988
   H     -11.6117977064   25.5548184661  -17.5893043541
   H      -9.5346654397   26.1741629654  -16.4605338782
   H     -11.4755502716   23.0068314939  -14.5013769430
   H      -7.8694654016   25.1553194842  -14.8410399577
   N     -15.2270001705   23.8479987573  -16.6620005527
   C     -16.3630003541   23.4179999667  -15.9420004427
   C     -16.5680000528   21.8989999944  -15.9979996898
   O     -17.1703685594   21.3605943822  -15.0593548304
   H     -15.3493929304   24.3284002531  -17.5437447283
   H     -16.2867224569   23.6701514326  -14.8820390739
   H     -17.2536960334   23.9021298382  -16.3509912795
   N     -16.1720001275   21.1949999893  -17.0630001972
   C     -16.3929996426   19.7329999533  -17.1390000449
   C     -15.5319999870   19.0089998278  -16.0969999567
   O     -15.9424718393   17.9829892594  -15.5473653749
   H     -15.5981877081   21.6247041284  -17.7865894171
   H     -17.4389623845   19.4938474271  -16.9463647626
   H     -16.1091712678   19.4046593211  -18.1413583309
   N     -14.3080001067   19.5120000379  -15.9009998807
   C     -13.4139999528   18.7560000358  -15.1220000542
   C     -12.1359998822   19.5319998626  -14.8500000971
   O     -11.9016722035   20.5616757877  -15.4894372985
   C     -13.0110469951   17.4041803097  -15.7856015119
   S     -11.9237518365   17.5585872256  -17.2587859050
   H     -13.9726658818   20.3620195224  -16.3384784857
   H     -13.8915101189   18.4879234034  -14.1706211738
   H     -13.9144981194   16.8979718384  -16.1228056487
   H     -12.5207720459   16.7625010605  -15.0508192438
   H     -10.7925885392   17.8570288660  -16.5840648399
   N     -11.2659998820   19.0339995801  -13.9460001840
   C      -9.9969996257   19.6749994633  -13.5650005398
   C      -8.8769986534   18.8249990833  -14.1420005962
   O      -9.1155075678   17.8524790476  -14.8701229392
   H     -11.5048019251   18.1848692349  -13.4504722521
   H      -9.9785858127   20.6868159818  -13.9698235794
   H      -9.9152057290   19.7247416244  -12.4762195325
   N      -7.6400003857   19.1360040643  -13.7359988165
   C      -6.4500016433   18.3769973329  -14.0490015456
   C      -6.6059988993   16.9179999871  -13.7169997392
   O      -6.2902365439   16.0446175436  -14.5314301891
   H      -7.5084857518   20.0549244304  -13.3269881619
   H      -5.6241180957   18.8063210586  -13.4767004634
   H      -6.1984200639   18.4468415910  -15.1115678558
   N      -7.0429997258   16.6470002807  -12.4999998470
   C      -6.9540002020   15.2350003470  -12.1039997150
   C      -8.0129999700   14.5059996617  -12.9030001695
   O      -7.9073160261   13.3147732901  -13.2146545226
   C      -7.1623048688   15.0457467249  -10.5991747941
   C      -6.1085804739   15.7283961772   -9.7075070969
   C      -6.4231442283   15.4389793553   -8.2345668342
   C      -4.6791301515   15.2977800009  -10.0578616985
   H      -7.1272365807   17.3800971176  -11.8065625983
   H      -5.9851498984   14.8380347519  -12.4114905043
   H      -7.1500273498   13.9652531238  -10.4096668488
   H      -8.1627489277   15.4063036742  -10.3271647378
   H      -6.1790767573   16.8160290909   -9.8558888258
   H      -6.3444712925   14.3638737762   -8.0294837320
   H      -7.4388922435   15.7582956952   -7.9735434070
   H      -5.7214274767   15.9603350350   -7.5739300550
   H      -4.3976717721   15.5971280162  -11.0729792250
   H      -4.5722266160   14.2078396515   -9.9846293212
   H      -3.9611655146   15.7533182795   -9.3666962384
   N      -9.0819997560   15.2379999815  -13.1510004150
   C     -10.2719999506   14.6659999272  -13.8400001249
   C      -9.9459999174   14.2889999944  -15.2640000663
   O     -10.2551012345   13.1926544348  -15.7443963554
   H      -9.0909745541   16.2175494527  -12.9137731875
   H     -11.0539137576   15.4283853027  -13.8152825765
   H     -10.6137683669   13.7723605434  -13.3157538602
   N      -9.3229999999   15.2380001007  -15.9660000374
   C      -8.8439998945   14.9340000900  -17.2510000295
   C      -7.8749999014   13.7870000052  -17.2000000349
   C      -8.0926211858   16.1492418289  -17.8330326879
   O      -7.6127120482   13.0809774951  -18.1533435517
   H      -9.0360830228   16.1007581743  -15.5105233270
   H      -9.6624687080   14.6576823492  -17.9268421809
   H      -7.2350721141   16.4049575029  -17.2008599352
   H      -8.7581641543   17.0159819448  -17.8792779825
   H      -7.7339722031   15.9234371227  -18.8394648756
   H      -7.3581326125   13.6642547826  -16.2244374307
   H      -5.4684188568   21.6750081683  -14.0416103166
   H      -4.6007872917   20.6317781175  -16.7874968317
   H      -5.9831180038   20.3207813473  -18.4948254651
   H      -9.9320386282   21.9551709961  -16.0484161261
   H      -7.0631845292   18.7325985494  -19.8925503332
   H      -8.0519975903   19.0325652601  -21.3495641602
   H      -8.8308276201   18.5307814319  -19.8171546549
   C      -8.0174923377   19.1117287179  -20.2624455766
   C      -4.8449567579   21.3054409793  -14.8452688194
   C      -5.3368546404   20.9881568804  -16.0696734649
   C      -9.0462308293   21.6169849793  -16.5610796721
   C      -6.8479233619   20.6653640065  -17.9394345070
   C      -9.1678323995   21.2927514686  -17.9110748719
   C      -8.0549974033   20.7803819686  -18.6005326684
   C      -3.4167147812   21.1336706657  -14.6032019808
   C      -6.6781336727   21.0483684731  -16.5920836216
   C      -7.8208995995   21.5324776945  -15.8981762036
   O      -2.5811294690   20.7618080484  -15.4194823023
   O     -10.3690764648   21.5056286881  -18.5067592177
   O      -8.1765982571   20.5040516659  -19.9498993729
   O      -7.7043908922   21.9198278709  -14.6014172349
   H     -10.2745624976   21.6379413963  -19.4728196987
   S      -2.9427312768   21.5240837412  -12.8960432873
   C      -1.1532139910   21.1910358027  -13.0024108747
   H      -0.6985940498   21.8336949661  -13.7581030720
   H      -0.7320906986   21.4116807407  -12.0195672156
   H      -0.9801252704   20.1442002080  -13.2576490635
   H      -8.4507498894   22.5751860269  -14.3630819864
198
Converged     Job 19: Energy -5.7121497100485394e+03 @ (1.615926)
   N      -9.4190004099   25.1719996065  -21.0809991636
   C      -8.0910130666   24.8839863387  -20.7660042681
   C      -7.4100097452   24.2140048671  -21.9690027822
   O      -7.9257170025   23.2251239643  -22.5095260663
   C      -7.9314236971   23.9484386275  -19.5276290786
   C      -6.5581944514   23.9238987737  -18.9168776898
   C      -6.2805634057   24.7006948679  -17.7841755803
   C      -5.5293703627   23.1419463166  -19.4595580099
   C      -5.0169721795   24.6880127809  -17.1919139727
   C      -4.2642340942   23.1312602285  -18.8740741711
   C      -4.0036087834   23.8965144953  -17.7354110758
   H      -7.5593716608   25.8198004944  -20.5421389697
   H      -8.2334570654   22.9496420960  -19.8471590261
   H      -8.6582359007   24.2883987453  -18.7807892419
   H      -7.0726895816   25.3097878110  -17.3561925321
   H      -5.7296630095   22.5176481789  -20.3265873276
   H      -4.8282696447   25.2856789454  -16.3039422728
   H      -3.4879971699   22.5033100455  -19.2925604588
   H      -3.0214981249   23.8662897045  -17.2719968020
   H      -9.8809869208   25.5895117432  -20.2743472384
   H      -9.9282897647   24.3075059963  -21.2667554402
   N      -6.2559976591   24.7379978699  -22.3669977411
   C      -5.6060015484   24.2539957035  -23.5729996531
   C      -4.2180019640   23.7269954168  -23.2119987793
   O      -3.3834423151   24.4903833626  -22.7161454193
   H      -5.8735095058   25.5535060833  -21.9086870467
   H      -6.2488252364   23.4900016717  -24.0075764852
   H      -5.4796093805   25.0757774411  -24.2855936266
   N      -3.9950001541   22.4249945775  -23.4089978116
   C      -2.6219974299   21.9929984687  -23.2750031590
   C      -2.2559996527   20.9290016112  -24.2930006807
   C      -2.2098084466   21.5965903703  -21.8403585754
   C      -2.9602731639   20.4631296755  -21.1673969992
   C      -3.9329609012   19.6773077486  -21.7972130884
   C      -2.6758003806   20.1852529617  -19.8212584765
   C      -4.6058180535   18.6654949467  -21.1116758522
   C      -3.3456436247   19.1871719846  -19.1170318589
   C      -4.3240196885   18.4246141699  -19.7650158396
   O      -5.0376295103   17.4420731220  -19.1324014792
   O      -3.0214687200   20.5091825277  -25.1393790361
   H      -4.6118277478   21.8793288075  -24.0001794253
   H      -1.9784702473   22.8503414031  -23.5209799919
   H      -2.3096858887   22.5039543994  -21.2353842955
   H      -1.1355656605   21.3681438913  -21.8632610570
   H      -4.1849887303   19.8374102436  -22.8385855167
   H      -1.9175054377   20.7676925511  -19.3034880157
   H      -5.3567533170   18.0642220416  -21.6132774603
   H      -3.1142843936   19.0058343159  -18.0700486988
   H      -4.7912083589   17.4133258172  -18.1921941980
   H      -1.2140953175   20.5634775672  -24.2164099725
   N     -10.2909999338   21.4870001948  -23.3370000757
   C     -11.4179997343   21.0960001582  -22.4820000959
   C     -11.9100000552   22.3050001370  -21.6720002030
   O     -11.1569751490   22.8752843615  -20.8587059749
   C     -11.2194481968   19.8565477415  -21.5587335581
   C     -10.8569234814   18.6386598509  -22.4366611684
   C     -12.4670805234   19.5849666230  -20.7104450888
   C     -10.8404747547   17.2826161319  -21.7215950729
   H     -12.2343878329   20.8153390149  -23.1644868400
   H     -10.3789060567   20.0706340340  -20.8907679893
   H      -9.8737780659   18.8039823882  -22.8933256461
   H     -11.5754099412   18.5823242079  -23.2680570315
   H     -13.3339868427   19.3715244369  -21.3508954963
   H     -12.7271294323   20.4295858416  -20.0698261945
   H     -12.3125308748   18.7212838100  -20.0589551072
   H     -11.8415210025   16.9841873128  -21.3954888716
   H     -10.1940999046   17.2914533563  -20.8379319904
   H     -10.4668594595   16.5048732440  -22.3971424884
   H      -9.9277980001   20.6640806051  -23.8117707247
   H      -9.5317417726   21.8592006920  -22.7629208986
   N     -13.2070000267   22.5949998482  -21.7439996844
   C     -13.9489998890   23.5529999951  -20.8580001141
   C     -13.7719999977   23.1629997414  -19.3720002445
   O     -14.0439932521   22.0271806121  -18.9635529918
   H     -13.7770292069   22.0595339713  -22.3854434710
   H     -13.6087221323   24.5734733817  -21.0509936928
   H     -15.0032438870   23.4679444209  -21.1236609774
   N     -13.3410000316   24.1269995737  -18.5820000628
   C     -12.8540002623   23.8290011387  -17.2499998681
   C     -14.0050002997   23.4660011416  -16.3049995053
   O     -13.7905126679   22.8641470901  -15.2490661374
   C     -12.0687109942   25.0583847352  -16.7247144745
   C     -10.9569506346   24.7219534209  -15.7816439833
   C     -10.7719466508   23.7652650839  -14.8139337097
   N      -9.7471140807   25.3966439240  -15.8500436968
   C      -8.8918648024   24.8343748800  -14.9655027538
   N      -9.4751375219   23.8322562039  -14.3208901498
   H     -13.0276795098   24.9886943730  -19.0115846954
   H     -12.2009555889   22.9530509294  -17.2957680845
   H     -12.7698051639   25.7792115446  -16.2857516506
   H     -11.6135153478   25.5564590860  -17.5886663109
   H      -9.5353628426   26.1757472650  -16.4616951666
   H     -11.4717010087   23.0041219479  -14.5048060087
   H      -7.8665850999   25.1541074402  -14.8476349491
   N     -15.2270000987   23.8479989368  -16.6620004904
   C     -16.3630002457   23.4180000433  -15.9420002927
   C     -16.5679999915   21.8990000319  -15.9979997433
   O     -17.1703605875   21.3606003020  -15.0593460489
   H     -15.3494122775   24.3281342807  -17.5438881052
   H     -16.2867049376   23.6701542973  -14.8820415498
   H     -17.2536993708   23.9021384880  -16.3509778767
   N     -16.1720001719   21.1950000072  -17.0630002723
   C     -16.3929997037   19.7329999618  -17.1390000375
   C     -15.5320000042   19.0089998673  -16.0969999324
   O     -15.9424850491   17.9830028208  -15.5473491693
   H     -15.5982102840   21.6246978876  -17.7866090934
   H     -17.4389632716   19.4938456692  -16.9463615078
   H     -16.1091739508   19.4046590819  -18.1413611320
   N     -14.3080001016   19.5120000427  -15.9009999073
   C     -13.4139999797   18.7560000572  -15.1220000256
   C     -12.1359998805   19.5319998486  -14.8500001197
   O     -11.9019622317   20.5618920090  -15.4891920312
   C     -13.0110945736   17.4041576847  -15.7855839885
   S     -11.9238232991   17.5585511686  -17.2587889240
   H     -13.9726442179   20.3619877904  -16.3385212998
   H     -13.8914932261   18.4879634922  -14.1705997263
   H     -13.9145576025   16.8979527958  -16.1227654558
   H     -12.5208161362   16.7624703007  -15.0508057173
   H     -10.7926567516   17.8570427464  -16.5840934007
   N     -11.2659998785   19.0339996063  -13.9460001827
   C      -9.9969996037   19.6749994741  -13.5650005689
   C      -8.8769986359   18.8249990760  -14.1420005994
   O      -9.1155767166   17.8523156111  -14.8698982439
   H     -11.5045133379   18.1845112934  -13.4509478891
   H      -9.9784600674   20.6867656312  -13.9698975068
   H      -9.9152001183   19.7247651546  -12.4762227471
   N      -7.6400003674   19.1360041215  -13.7359988166
   C      -6.4500016882   18.3769973044  -14.0490016101
   C      -6.6059989543   16.9179999849  -13.7169998028
   O      -6.2902154570   16.0446146003  -14.5314257029
   H      -7.5084890882   20.0553521024  -13.3279030617
   H      -5.6241356696   18.8063227272  -13.4766716518
   H      -6.1983888263   18.4468719905  -15.1115670940
   N      -7.0429996588   16.6470003340  -12.4999999121
   C      -6.9540001568   15.2350004869  -12.1039997044
   C      -8.0129999732   14.5059996627  -12.9030000478
   O      -7.9073312721   13.3147590027  -13.2146246523
   C      -7.1623141440   15.0457310068  -10.5991768733
   C      -6.1085989086   15.7283576950   -9.7074836657
   C      -6.4231922835   15.4389218843   -8.2345533142
   C      -4.6791458221   15.2977326987  -10.0578146578
   H      -7.1272959669   17.3801085346  -11.8065828096
   H      -5.9851460625   14.8380404553  -12.4114871330
   H      -7.1500459114   13.9652338816  -10.4096817238
   H      -8.1627579590   15.4062921526  -10.3271734507
   H      -6.1790788471   16.8159919700   -9.8558540293
   H      -6.3445347029   14.3638104201   -8.0294880877
   H      -7.4389407009   15.7582435579   -7.9735425139
   H      -5.7214808913   15.9602562850   -7.5738955019
   H      -4.3976615081   15.5970899189  -11.0729234824
   H      -4.5722533261   14.2077878538   -9.9845953876
   H      -3.9611896431   15.7532531111   -9.3666283839
   N      -9.0819997249   15.2379999899  -13.1510004254
   C     -10.2719999522   14.6659999651  -13.8400001019
   C      -9.9459999266   14.2889999835  -15.2640000320
   O     -10.2551054415   13.1926485689  -15.7443896944
   H      -9.0909180754   16.2175866576  -12.9139232485
   H     -11.0539226043   15.4283784210  -13.8152788193
   H     -10.6137612018   13.7723580688  -13.3157513996
   N      -9.3230000099   15.2380000978  -15.9660000442
   C      -8.8439999478   14.9340000500  -17.2510000378
   C      -7.8749999189   13.7870000004  -17.2000000181
   C      -8.0926627030   16.1492419434  -17.8330756116
   O      -7.6127158572   13.0809694666  -18.1533399982
   H      -9.0360764532   16.1007540036  -15.5105163497
   H      -9.6624738810   14.6576581688  -17.9268277068
   H      -7.2350934721   16.4050008783  -17.2009496651
   H      -8.7582206152   17.0159696536  -17.8793307369
   H      -7.7340470881   15.9234121868  -18.8395130114
   H      -7.3581288259   13.6642536445  -16.2244378696
   H      -5.4731941518   21.6780997841  -14.0405561752
   H      -4.6023857492   20.6335465083  -16.7849311406
   H      -5.9830291672   20.3218819985  -18.4936165745
   H      -9.9355103177   21.9513586581  -16.0501009453
   H      -7.0633364096   18.7314253080  -19.8919187843
   H      -8.0510699129   19.0314969840  -21.3496875932
   H      -8.8311436578   18.5307154311  -19.8175919691
   C      -8.0171680132   19.1110158022  -20.2625689050
   C      -4.8486837626   21.3083422367  -14.8433175665
   C      -5.3393378580   20.9898619502  -16.0679627998
   C      -9.0488132021   21.6148894753  -16.5621862481
   C      -6.8485756539   20.6658219676  -17.9389646108
   C      -9.1690476100   21.2910605850  -17.9122962439
   C      -8.0551694422   20.7799922657  -18.6010823290
   C      -3.4205774128   21.1376972368  -14.5999044690
   C      -6.6802152470   21.0489193678  -16.5913919454
   C      -7.8239229676   21.5320041249  -15.8980574747
   O      -2.5839550555   20.7660346857  -15.4152240265
   O     -10.3702613267   21.5025647076  -18.5086864449
   O      -8.1755742348   20.5035419778  -19.9505716695
   O      -7.7094958155   21.9198862611  -14.6015634555
   H     -10.2751714405   21.6368320982  -19.4744124061
   S      -2.9483041343   21.5292527118  -12.8924520508
   C      -1.1584803150   21.1973526468  -12.9971996924
   H      -0.7037027628   21.8398772603  -13.7529138686
   H      -0.7382653064   21.4188442425  -12.0141535752
   H      -0.9844790693   20.1504920004  -13.2517097861
   H      -8.4554621386   22.5794533482  -14.3651941550
198
Converged     Job 20: Energy -5.7121495518807169e+03 @ (1.605137)
   N      -9.4190003789   25.1719998675  -21.0809991415
   C      -8.0910132089   24.8839859132  -20.7660041028
   C      -7.4100098369   24.2140049774  -21.9690029357
   O      -7.9257177570   23.2251336831  -22.5095257197
   C      -7.9311607253   23.9485977598  -19.5275549729
   C      -6.5577853564   23.9247885017  -18.9170977753
   C      -6.2796105349   24.7031975781  -17.7856259768
   C      -5.5291311426   23.1422044289  -19.4591670373
   C      -5.0157758909   24.6913135293  -17.1938427147
   C      -4.2637505592   23.1322968797  -18.8741807781
   C      -4.0026218238   23.8990534698  -17.7366364955
   H      -7.5594135906   25.8198456477  -20.5422026160
   H      -8.2329004915   22.9496444159  -19.8468550529
   H      -8.6579635452   24.2884702863  -18.7806728592
   H      -7.0714886000   25.3130541363  -17.3582673084
   H      -5.7298036139   22.5168972498  -20.3253715923
   H      -4.8266770276   25.2902694065  -16.3068160550
   H      -3.4876650655   22.5038477461  -19.2921951760
   H      -3.0202968284   23.8695059294  -17.2736144032
   H      -9.8810103096   25.5894156077  -20.2743162851
   H      -9.9282545085   24.3075178217  -21.2668576657
   N      -6.2559975034   24.7379977061  -22.3669975295
   C      -5.6060013714   24.2539959914  -23.5729996067
   C      -4.2180019807   23.7269952841  -23.2119985362
   O      -3.3834387276   24.4903963762  -22.7161675152
   H      -5.8735040847   25.5535058148  -21.9086889781
   H      -6.2488249271   23.4900009255  -24.0075713373
   H      -5.4796056709   25.0757750766  -24.2855983153
   N      -3.9950001446   22.4249945511  -23.4089979228
   C      -2.6219975173   21.9929982140  -23.2750029141
   C      -2.2559995233   20.9290016695  -24.2930007182
   C      -2.2097669520   21.5966105519  -21.8403661259
   C      -2.9602147655   20.4631708869  -21.1673532133
   C      -3.9328783430   19.6773023661  -21.7971455456
   C      -2.6757550397   20.1853871454  -19.8211924514
   C      -4.6057577073   18.6655399175  -21.1115636982
   C      -3.3456654642   19.1873881042  -19.1169083424
   C      -4.3240112142   18.4247753959  -19.7648723986
   O      -5.0376057391   17.4422536518  -19.1322083926
   O      -3.0214117880   20.5091239315  -25.1393945085
   H      -4.6118414046   21.8793141016  -24.0001485245
   H      -1.9784781811   22.8503397749  -23.5210058076
   H      -2.3096139609   22.5039795497  -21.2353909416
   H      -1.1355236301   21.3681527745  -21.8633119542
   H      -4.1848720758   19.8373480333  -22.8385321584
   H      -1.9174132964   20.7678267833  -19.3034805700
   H      -5.3566655482   18.0642275955  -21.6131388090
   H      -3.1143695621   19.0061384250  -18.0698887949
   H      -4.7912680565   17.4136405151  -18.1919735301
   H      -1.2140888680   20.5635105924  -24.2163820627
   N     -10.2909999237   21.4870000234  -23.3370000578
   C     -11.4179999290   21.0960001040  -22.4820002881
   C     -11.9100001095   22.3050000074  -21.6720001137
   O     -11.1569613374   22.8752802336  -20.8587268301
   C     -11.2196615341   19.8563342261  -21.5589755658
   C     -10.8567579002   18.6387100298  -22.4371161781
   C     -12.4676506878   19.5844686455  -20.7112931629
   C     -10.8405859408   17.2824678082  -21.7224214130
   H     -12.2343755854   20.8154700816  -23.1645485246
   H     -10.3793579970   20.0701707937  -20.8906409603
   H      -9.8734250198   18.8041843175  -22.8933045111
   H     -11.5748915643   18.5825908027  -23.2688227216
   H     -13.3342067480   19.3710426139  -21.3522178702
   H     -12.7281119189   20.4289340036  -20.0706434490
   H     -12.3133324450   18.7206730304  -20.0598973565
   H     -11.8417635607   16.9839153121  -21.3968464225
   H     -10.1946136318   17.2910823920  -20.8384606306
   H     -10.4666402543   16.5049279444  -22.3980122095
   H      -9.9279445017   20.6641244348  -23.8119378195
   H      -9.5316560272   21.8590234337  -22.7629367690
   N     -13.2070000870   22.5949998780  -21.7439997131
   C     -13.9489998588   23.5530000777  -20.8580000542
   C     -13.7720002504   23.1629998581  -19.3720001092
   O     -14.0439655493   22.0271738822  -18.9635580754
   H     -13.7770363575   22.0595065974  -22.3854045317
   H     -13.6087353906   24.5734722791  -21.0509855184
   H     -15.0032441803   23.4679368508  -21.1236499700
   N     -13.3409998847   24.1269998418  -18.5820000211
   C     -12.8540000434   23.8290002425  -17.2500000120
   C     -14.0050003531   23.4660004775  -16.3049998500
   O     -13.7902701707   22.8644366932  -15.2489535047
   C     -12.0691148001   25.0585699648  -16.7242634567
   C     -10.9558778016   24.7217658595  -15.7830683626
   C     -10.7689611917   23.7633253270  -14.8175866023
   N      -9.7463479378   25.3970425161  -15.8523756092
   C      -8.8889710014   24.8334101652  -14.9710014628
   N      -9.4709447015   23.8297901583  -14.3273744189
   H     -13.0276075229   24.9886516447  -19.0116194867
   H     -12.2008099239   22.9531439265  -17.2957807887
   H     -12.7702386486   25.7782637487  -16.2835309839
   H     -11.6152895800   25.5581226069  -17.5880661738
   H      -9.5360696617   26.1774715044  -16.4628537633
   H     -11.4677148301   23.0011650788  -14.5086402021
   H      -7.8634251493   25.1528134396  -14.8546404672
   N     -15.2270000191   23.8479991064  -16.6620004179
   C     -16.3630001143   23.4180000871  -15.9420000959
   C     -16.5679999157   21.8990000740  -15.9979998011
   O     -17.1703546342   21.3606137162  -15.0593322197
   H     -15.3494310182   24.3278950850  -17.5440194267
   H     -16.2866952518   23.6701591321  -14.8820424719
   H     -17.2537061424   23.9021438001  -16.3509719203
   N     -16.1720002610   21.1950000213  -17.0630003659
   C     -16.3929998008   19.7329999524  -17.1390000555
   C     -15.5320000200   19.0089998782  -16.0969999578
   O     -15.9424966856   17.9830168633  -15.5473248510
   H     -15.5982284551   21.6246915967  -17.7866287790
   H     -17.4389671950   19.4938413323  -16.9463585027
   H     -16.1091744708   19.4046579668  -18.1413677968
   N     -14.3080001083   19.5120000288  -15.9009999266
   C     -13.4139999843   18.7560000160  -15.1220000726
   C     -12.1359998826   19.5319998431  -14.8500001285
   O     -11.9022100604   20.5621014302  -15.4889463120
   C     -13.0111337503   17.4041373033  -15.7855621279
   S     -11.9238692788   17.5585261260  -17.2587739823
   H     -13.9726253573   20.3619604793  -16.3385602822
   H     -13.8914785995   18.4880029385  -14.1705754365
   H     -13.9146028815   16.8979275504  -16.1227334736
   H     -12.5208545802   16.7624435209  -15.0507792993
   H     -10.7927110008   17.8570808128  -16.5840909117
   N     -11.2659999229   19.0339995785  -13.9460001495
   C      -9.9969996322   19.6749994822  -13.5650006118
   C      -8.8769986600   18.8249990647  -14.1420006049
   O      -9.1156504342   17.8521626456  -14.8696879608
   H     -11.5042663060   18.1841951327  -13.4513660326
   H      -9.9783319236   20.6867122051  -13.9699702706
   H      -9.9151983797   19.7247891103  -12.4762245757
   N      -7.6400003854   19.1360040960  -13.7359988670
   C      -6.4500016880   18.3769973004  -14.0490016342
   C      -6.6059989560   16.9179999822  -13.7169998000
   O      -6.2901850383   16.0446049632  -14.5314128333
   H      -7.5084917103   20.0557654564  -13.3287877045
   H      -5.6241543927   18.8063285620  -13.4766445301
   H      -6.1983600356   18.4469019398  -15.1115668524
   N      -7.0429996874   16.6470003361  -12.4999999292
   C      -6.9540001682   15.2350005042  -12.1039997300
   C      -8.0129999649   14.5059996454  -12.9030000783
   O      -7.9073525552   13.3147390847  -13.2145893952
   C      -7.1623470298   15.0457042625  -10.5991813638
   C      -6.1086727728   15.7283056134   -9.7074205675
   C      -6.4233371299   15.4388106817   -8.2345168394
   C      -4.6792000186   15.2976984715  -10.0576935021
   H      -7.1273495527   17.3801192435  -11.8066016106
   H      -5.9851389705   14.8380436731  -12.4114788333
   H      -7.1500813754   13.9651993981  -10.4097110998
   H      -8.1628000225   15.4062547577  -10.3272042092
   H      -6.1791475903   16.8159421685   -9.8557569812
   H      -6.3446833416   14.3636874455   -8.0294952882
   H      -7.4390982616   15.7581126145   -7.9735444562
   H      -5.7216610835   15.9601174977   -7.5738037537
   H      -4.3976605104   15.5970913996  -11.0727798693
   H      -4.5723083115   14.2077451910   -9.9845092047
   H      -3.9612788256   15.7531923332   -9.3664531502
   N      -9.0819997305   15.2379999912  -13.1510004409
   C     -10.2719999530   14.6659999433  -13.8400001062
   C      -9.9459999143   14.2889999731  -15.2640000316
   O     -10.2551144278   13.1926408339  -15.7443815060
   H      -9.0908649296   16.2176222646  -12.9140605277
   H     -11.0539316892   15.4283759637  -13.8152783550
   H     -10.6137564917   13.7723544145  -13.3157476752
   N      -9.3230000220   15.2380000999  -15.9660000549
   C      -8.8439999743   14.9340000096  -17.2510000559
   C      -7.8749999347   13.7869999649  -17.2000000062
   C      -8.0926978645   16.1492429720  -17.8331139811
   O      -7.6127043666   13.0809627374  -18.1533339043
   H      -9.0360671205   16.1007490677  -15.5105059538
   H      -9.6624794969   14.6576363062  -17.9268142083
   H      -7.2351084144   16.4050378652  -17.2010328851
   H      -8.7582674879   17.0159603092  -17.8793723525
   H      -7.7341173441   15.9233925474  -18.8395562237
   H      -7.3581243100   13.6642573692  -16.2244356319
   H      -5.4776419669   21.6808502388  -14.0394767527
   H      -4.6039030037   20.6351527744  -16.7825442853
   H      -5.9828502779   20.3228171391  -18.4923274370
   H      -9.9387639909   21.9476244649  -16.0516504508
   H      -7.0628864778   18.7305680410  -19.8910353545
   H      -8.0496433710   19.0303997392  -21.3495650540
   H      -8.8308070344   18.5304921843  -19.8177464813
   C      -8.0163533264   19.1103288071  -20.2624553648
   C      -4.8521676387   21.3109559421  -14.8414324474
   C      -5.3416403948   20.9913697105  -16.0663100169
   C      -9.0511989876   21.6128080805  -16.5631476106
   C      -6.8491154504   20.6661728804  -17.9384183995
   C      -9.1701805201   21.2893928414  -17.9133722924
   C      -8.0552519792   20.7795873110  -18.6014611446
   C      -3.4241673874   21.1415064555  -14.5968692632
   C      -6.6821324703   21.0493539967  -16.5906507821
   C      -7.8267106500   21.5315058523  -15.8978429362
   O      -2.5866619385   20.7700423362  -15.4113848190
   O     -10.3713594649   21.4996389989  -18.5104445155
   O      -8.1743977275   20.5030300658  -19.9510689864
   O      -7.7141973560   21.9199483230  -14.6016469277
   H     -10.2757288840   21.6357692343  -19.4758437481
   S      -2.9533047082   21.5343602359  -12.8892430711
   C      -1.1631767680   21.2037354491  -12.9927626364
   H      -0.7084290727   21.8462253481  -13.7485338185
   H      -0.7436924775   21.4260135502  -12.0095743750
   H      -0.9882547174   20.1568821422  -13.2466771214
   H      -8.4596723783   22.5839112940  -14.3671132313
198
Converged     Job 21: Energy -5.7121493822102275e+03 @ (1.594348)
   N      -9.4190003774   25.1719997727  -21.0809991121
   C      -8.0910130881   24.8839861779  -20.7660041874
   C      -7.4100097847   24.2140049157  -21.9690028177
   O      -7.9257169550   23.2251340807  -22.5095335159
   C      -7.9309070956   23.9487178431  -19.5274995360
   C      -6.5573247346   23.9253386167  -18.9174969539
   C      -6.2785532422   24.7054400433  -17.7873436208
   C      -5.5290524824   23.1418333273  -19.4589422860
   C      -5.0145081703   24.6941881785  -17.1960121465
   C      -4.2634801042   23.1325431922  -18.8743644686
   C      -4.0017557428   23.9008910249  -17.7380328628
   H      -7.5594215624   25.8198735105  -20.5422877451
   H      -8.2325373877   22.9496397006  -19.8465215998
   H      -8.6575922769   24.2886256464  -18.7805223440
   H      -7.0700770832   25.3162527154  -17.3607237444
   H      -5.7302180027   22.5154381911  -20.3242467339
   H      -4.8249004603   25.2944879626  -16.3100118458
   H      -3.4876541460   22.5033836765  -19.2917766291
   H      -3.0192403676   23.8718763414  -17.2753935203
   H      -9.8810396280   25.5893226921  -20.2742804978
   H      -9.9282305340   24.3075107963  -21.2669248917
   N      -6.2559975911   24.7379977905  -22.3669976407
   C      -5.6060014545   24.2539958621  -23.5729996162
   C      -4.2180019587   23.7269953659  -23.2119986421
   O      -3.3834375803   24.4904017012  -22.7161805952
   H      -5.8735040412   25.5535020193  -21.9086869732
   H      -6.2488251638   23.4900001921  -24.0075710427
   H      -5.4796066264   25.0757747212  -24.2855959626
   N      -3.9950001494   22.4249945769  -23.4089978613
   C      -2.6219974737   21.9929983468  -23.2750030440
   C      -2.2559995835   20.9290016437  -24.2930006986
   C      -2.2096915244   21.5967162460  -21.8403666566
   C      -2.9601415090   20.4633849080  -21.1671901492
   C      -3.9327318861   19.6773521403  -21.7968795698
   C      -2.6757627965   20.1859098811  -19.8209532559
   C      -4.6055845352   18.6656969478  -21.1111133431
   C      -3.3456910931   19.1880741784  -19.1164645301
   C      -4.3239198258   18.4252492516  -19.7643462993
   O      -5.0374552595   17.4427821063  -19.1315314261
   O      -3.0212129761   20.5089376100  -25.1394888976
   H      -4.6118590182   21.8792852952  -24.0001025488
   H      -1.9784949498   22.8503402423  -23.5210608763
   H      -2.3094677634   22.5041386415  -21.2354662075
   H      -1.1354582234   21.3682236535  -21.8633680624
   H      -4.1846811446   19.8371792308  -22.8383154146
   H      -1.9174398716   20.7684785019  -19.3033696545
   H      -5.3564252597   18.0642258488  -21.6126048836
   H      -3.1144915616   19.0070869257  -18.0693738726
   H      -4.7912331758   17.4144345955  -18.1912599989
   H      -1.2140634107   20.5635991815  -24.2163060674
   N     -10.2909999342   21.4869999865  -23.3370000272
   C     -11.4180000587   21.0959999940  -22.4820004146
   C     -11.9100000950   22.3049998721  -21.6720000724
   O     -11.1569355187   22.8752344326  -20.8587126690
   C     -11.2198511951   19.8561144192  -21.5592133499
   C     -10.8565265237   18.6387372162  -22.4375206862
   C     -12.4681883897   19.5839466548  -20.7121334453
   C     -10.8406028211   17.2823320097  -21.7231346127
   H     -12.2343722145   20.8155981583  -23.1646204653
   H     -10.3797782954   20.0697204932  -20.8905107849
   H      -9.8729974842   18.8043682345  -22.8932276793
   H     -11.5743012609   18.5827843076  -23.2695567572
   H     -13.3343933545   19.3705112460  -21.3535341217
   H     -12.7290859611   20.4282606167  -20.0714616120
   H     -12.3140808575   18.7200463126  -20.0608238177
   H     -11.8419130175   16.9836421883  -21.3980898975
   H     -10.1950435828   17.2907872052  -20.8388691509
   H     -10.4662957051   16.5049674284  -22.3987325392
   H      -9.9280758676   20.6641545810  -23.8120962317
   H      -9.5315599861   21.8588568389  -22.7629490264
   N     -13.2070000728   22.5949999046  -21.7439997438
   C     -13.9489997949   23.5530001440  -20.8580000450
   C     -13.7720003975   23.1629998976  -19.3720000665
   O     -14.0439356386   22.0271745063  -18.9635504229
   H     -13.7770397100   22.0594822285  -22.3853869314
   H     -13.6087342460   24.5734744550  -21.0509940911
   H     -15.0032440023   23.4679390881  -21.1236528421
   N     -13.3409997927   24.1269999243  -18.5820000861
   C     -12.8539998724   23.8289999448  -17.2500002113
   C     -14.0050002202   23.4660002473  -16.3049999711
   O     -13.7901118969   22.8647118094  -15.2488395358
   C     -12.0695515489   25.0587717731  -16.7237479293
   C     -10.9549325078   24.7217119447  -15.7842374985
   C     -10.7659577298   23.7617107335  -14.8208011233
   N      -9.7457898057   25.3977019949  -15.8543680482
   C      -8.8865663470   24.8328312735  -14.9757917622
   N      -9.4669506265   23.8277003254  -14.3329777253
   H     -13.0275478105   24.9886140822  -19.0116566179
   H     -12.2006649980   22.9532335626  -17.2957723657
   H     -12.7707569127   25.7773218601  -16.2813257005
   H     -11.6170679016   25.5597987497  -17.5873830577
   H      -9.5369194698   26.1793877161  -16.4637169248
   H     -11.4636855390   22.9985137218  -14.5120475895
   H      -7.8608613912   25.1521120226  -14.8607404436
   N     -15.2269998879   23.8479991268  -16.6620004097
   C     -16.3629999820   23.4180001529  -15.9420000273
   C     -16.5679998339   21.8990001558  -15.9979998061
   O     -17.1703408012   21.3606054844  -15.0593344710
   H     -15.3494390411   24.3276513501  -17.5441472375
   H     -16.2866719245   23.6701591456  -14.8820474239
   H     -17.2537033496   23.9021529635  -16.3509506071
   N     -16.1720002825   21.1950000605  -17.0630004202
   C     -16.3929998582   19.7329999837  -17.1390000688
   C     -15.5320000307   19.0089999262  -16.0969999626
   O     -15.9424958744   17.9830264237  -15.5473184992
   H     -15.5982648690   21.6246910597  -17.7866505570
   H     -17.4389625203   19.4938443727  -16.9463565548
   H     -16.1091807611   19.4046624050  -18.1413642624
   N     -14.3080000958   19.5120000452  -15.9009999507
   C     -13.4139999958   18.7560000467  -15.1220000600
   C     -12.1359998670   19.5319998505  -14.8500001430
   O     -11.9025313542   20.5623160361  -15.4887115453
   C     -13.0111789307   17.4041149373  -15.7855364271
   S     -11.9239071753   17.5584824460  -17.2587462858
   H     -13.9726078362   20.3619260391  -16.3386031883
   H     -13.8914600487   18.4880526724  -14.1705578055
   H     -13.9146512795   16.8979194740  -16.1227046235
   H     -12.5209179870   16.7624117446  -15.0507561666
   H     -10.7927532161   17.8570509585  -16.5840656656
   N     -11.2659999179   19.0339995783  -13.9460001609
   C      -9.9969996211   19.6749994999  -13.5650006233
   C      -8.8769986557   18.8249990727  -14.1420006180
   O      -9.1157232186   17.8519802445  -14.8694332442
   H     -11.5039948748   18.1838662092  -13.4518144545
   H      -9.9782103435   20.6866530049  -13.9700454767
   H      -9.9151868286   19.7248153790  -12.4762313575
   N      -7.6400003725   19.1360040864  -13.7359988866
   C      -6.4500016796   18.3769972848  -14.0490016537
   C      -6.6059989629   16.9179999700  -13.7169998154
   O      -6.2901943880   16.0445928326  -14.5313997506
   H      -7.5084819809   20.0562333844  -13.3298008987
   H      -5.6241690525   18.8063412261  -13.4766277481
   H      -6.1983345384   18.4469270821  -15.1115697770
   N      -7.0429996830   16.6470003373  -12.4999999604
   C      -6.9540001902   15.2350005267  -12.1039997258
   C      -8.0129999810   14.5059996468  -12.9030000439
   O      -7.9073587901   13.3147379328  -13.2145665112
   C      -7.1623540360   15.0457016276  -10.5991830830
   C      -6.1086934134   15.7283087556   -9.7074099670
   C      -6.4233768080   15.4388215453   -8.2345089986
   C      -4.6792133061   15.2977053360  -10.0576566808
   H      -7.1273951646   17.3801311818  -11.8066213283
   H      -5.9851407661   14.8380479644  -12.4114759701
   H      -7.1500853510   13.9652003419  -10.4097098197
   H      -8.1628115484   15.4062483238  -10.3272161277
   H      -6.1791714618   16.8159446755   -9.8557522260
   H      -6.3447232794   14.3637031992   -8.0294763081
   H      -7.4391438432   15.7581233555   -7.9735519696
   H      -5.7217130829   15.9601370530   -7.5737873904
   H      -4.3976579058   15.5970981655  -11.0727344631
   H      -4.5723181040   14.2077578060   -9.9844668864
   H      -3.9613080608   15.7532055121   -9.3664046713
   N      -9.0819997309   15.2380000002  -13.1510004405
   C     -10.2719999638   14.6659999728  -13.8400000971
   C      -9.9459999329   14.2889999755  -15.2640000156
   O     -10.2551060181   13.1926465206  -15.7443903308
   H      -9.0908091028   16.2176569391  -12.9142077523
   H     -11.0539356525   15.4283648966  -13.8152716393
   H     -10.6137431266   13.7723543281  -13.3157475477
   N      -9.3230000247   15.2380000914  -15.9660000554
   C      -8.8439999982   14.9339999643  -17.2510000582
   C      -7.8749999771   13.7869999114  -17.1999999862
   C      -8.0927261780   16.1492408551  -17.8331380228
   O      -7.6127100239   13.0809711367  -18.1533396017
   H      -9.0360475664   16.1007370633  -15.5104973383
   H      -9.6624809465   14.6576227708  -17.9268054902
   H      -7.2351160504   16.4050621157  -17.2010968069
   H      -8.7583015627   17.0159522995  -17.8793993328
   H      -7.7341738229   15.9233769811  -18.8395893775
   H      -7.3581291770   13.6642491792  -16.2244374855
   H      -5.4820492905   21.6837628261  -14.0384867019
   H      -4.6051969151   20.6371469932  -16.7801398762
   H      -5.9825921761   20.3239626851  -18.4911789497
   H      -9.9419246510   21.9436680452  -16.0531634623
   H      -7.0629265526   18.7293785215  -19.8903887939
   H      -8.0485856714   19.0294125989  -21.3496775464
   H      -8.8310320853   18.5305118687  -19.8181873817
   C      -8.0158998127   19.1096617943  -20.2625610159
   C      -4.8554773470   21.3138624728  -14.8395862556
   C      -5.3437872078   20.9931772657  -16.0646783517
   C      -9.0534847857   21.6106182215  -16.5641104281
   C      -6.8495327241   20.6666536992  -17.9378999432
   C      -9.1711267287   21.2875974773  -17.9144302603
   C      -8.0551898618   20.7791698175  -18.6019422004
   C      -3.4275423981   21.1457919622  -14.5938616303
   C      -6.6839093742   21.0499589589  -16.5899370436
   C      -7.8293925998   21.5311090201  -15.8976467511
   O      -2.5888781803   20.7747433724  -15.4073707324
   O     -10.3723186869   21.4964763006  -18.5121294484
   O      -8.1731469073   20.5025575016  -19.9516882059
   O      -7.7189192076   21.9203681541  -14.6018353869
   H     -10.2761603474   21.6345769314  -19.4771830226
   S      -2.9583841801   21.5399097542  -12.8859845534
   C      -1.1678669687   21.2109259628  -12.9880737747
   H      -0.7131601040   21.8535980062  -13.7437064003
   H      -0.7493008748   21.4338792479  -12.0046529988
   H      -0.9917934114   20.1641670102  -13.2415583209
   H      -8.4641491104   22.5887497003  -14.3695360360
198
Converged     Job 22: Energy -5.7121492009718386e+03 @ (1.583558)
   N      -9.4190003863   25.1719997459  -21.0809990115
   C      -8.0910130077   24.8839862631  -20.7660042319
   C      -7.4100098080   24.2140048514  -21.9690028080
   O      -7.9257479143   23.2251493268  -22.5095327106
   C      -7.9306545811   23.9488312791  -19.5274521753
   C      -6.5568877946   23.9259252381  -18.9178481039
   C      -6.2775505177   24.7077097058  -17.7889931348
   C      -5.5289485137   23.1415243347  -19.4586451804
   C      -5.0132824591   24.6970373791  -17.1981141123
   C      -4.2631532359   23.1327873858  -18.8745233073
   C      -4.0009118186   23.9027091166  -17.7393651446
   H      -7.5594137470   25.8198969729  -20.5423747857
   H      -8.2321084614   22.9496147526  -19.8462087301
   H      -8.6572716208   24.2887394320  -18.7804136671
   H      -7.0687206470   25.3194924790  -17.3631209495
   H      -5.7306079238   22.5140645631  -20.3230608638
   H      -4.8231688434   25.2986593016  -16.3131149116
   H      -3.4875748586   22.5029292083  -19.2913552742
   H      -3.0182150623   23.8742241990  -17.2770699137
   H      -9.8810543569   25.5892427403  -20.2742474331
   H      -9.9282125035   24.3075148812  -21.2669919822
   N      -6.2559976582   24.7379978199  -22.3669977027
   C      -5.6060015174   24.2539958127  -23.5729996265
   C      -4.2180019821   23.7269953931  -23.2119986872
   O      -3.3834148835   24.4903995395  -22.7162102410
   H      -5.8734967009   25.5534985422  -21.9086825012
   H      -6.2488275235   23.4900010435  -24.0075693133
   H      -5.4796031514   25.0757757435  -24.2855965202
   N      -3.9950001787   22.4249945932  -23.4089978666
   C      -2.6219975046   21.9929983654  -23.2750031453
   C      -2.2559996609   20.9290016360  -24.2930007743
   C      -2.2096346694   21.5968744695  -21.8403486337
   C      -2.9600231282   20.4636173000  -21.1669939954
   C      -3.9324436160   19.6772678204  -21.7965475547
   C      -2.6757185737   20.1865357347  -19.8206602485
   C      -4.6051475175   18.6656615769  -21.1105642749
   C      -3.3455508289   19.1888065994  -19.1159226330
   C      -4.3235557023   18.4256114051  -19.7637074181
   O      -5.0369149349   17.4431281092  -19.1307149575
   O      -3.0216042157   20.5092771066  -25.1392996043
   H      -4.6118925895   21.8792564645  -24.0000410337
   H      -1.9785099862   22.8503340965  -23.5211374841
   H      -2.3094213747   22.5043688611  -21.2355559217
   H      -1.1353926193   21.3684136115  -21.8633614237
   H      -4.1843456186   19.8367896538  -22.8380423533
   H      -1.9174805069   20.7693436627  -19.3032181400
   H      -5.3558285032   18.0639163919  -21.6119570914
   H      -3.1144289222   19.0081528018  -18.0687488874
   H      -4.7908470567   17.4151422455  -18.1903913434
   H      -1.2140923233   20.5634671871  -24.2165006050
   N     -10.2909998972   21.4869998581  -23.3370000778
   C     -11.4180000874   21.0959999990  -22.4820004501
   C     -11.9100000183   22.3049998434  -21.6720000172
   O     -11.1569080029   22.8752746903  -20.8587621260
   C     -11.2198737136   19.8560418603  -21.5592874468
   C     -10.8559616230   18.6388117321  -22.4375465406
   C     -12.4684938102   19.5835384994  -20.7127239011
   C     -10.8399644620   17.2824116331  -21.7231585748
   H     -12.2343588347   20.8156101914  -23.1646458316
   H     -10.3800462645   20.0696420980  -20.8902686258
   H      -9.8722939280   18.8046831064  -22.8928578885
   H     -11.5734131918   18.5827169397  -23.2698520185
   H     -13.3343411341   19.3698729728  -21.3545316777
   H     -12.7299096043   20.4277731837  -20.0721585841
   H     -12.3144575392   18.7196598506  -20.0613644735
   H     -11.8413184556   16.9834620859  -21.3984882917
   H     -10.1947385953   17.2910554248  -20.8386420025
   H     -10.4651975145   16.5051398668  -22.3986070249
   H      -9.9281487103   20.6641710419  -23.8121712326
   H      -9.5315115797   21.8587796928  -22.7629699056
   N     -13.2069999941   22.5949999684  -21.7439997727
   C     -13.9489997534   23.5530001843  -20.8580000721
   C     -13.7720004342   23.1629998266  -19.3720001036
   O     -14.0439110682   22.0271785911  -18.9635238840
   H     -13.7770452627   22.0594506919  -22.3853548531
   H     -13.6087368111   24.5734733072  -21.0509982000
   H     -15.0032453001   23.4679396685  -21.1236488364
   N     -13.3409997683   24.1269997616  -18.5820002293
   C     -12.8539996436   23.8290003050  -17.2500004436
   C     -14.0049999302   23.4660006510  -16.3049998549
   O     -13.7899893008   22.8650030023  -15.2487036481
   C     -12.0699684629   25.0589466339  -16.7232181372
   C     -10.9540681485   24.7214972123  -15.7853268876
   C     -10.7631997794   23.7599579950  -14.8238916504
   N      -9.7452040582   25.3980059363  -15.8561679479
   C      -8.8844700734   24.8317661183  -14.9801170049
   N      -9.4632712162   23.8250369078  -14.3382829476
   H     -13.0274774701   24.9885678434  -19.0117017098
   H     -12.2005289968   22.9533162969  -17.2957434072
   H     -12.7712312503   25.7763912166  -16.2791311391
   H     -11.6187532185   25.5614288196  -17.5866566816
   H      -9.5375097336   26.1809061681  -16.4643678650
   H     -11.4600809283   22.9958657518  -14.5153989105
   H      -7.8586129003   25.1508674736  -14.8661240641
   N     -15.2269997702   23.8479991414  -16.6620004098
   C     -16.3629999429   23.4180002672  -15.9420001092
   C     -16.5679998275   21.8990002443  -15.9979997769
   O     -17.1703196016   21.3605814832  -15.0593337245
   H     -15.3494466186   24.3273968008  -17.5442875321
   H     -16.2866479626   23.6701615943  -14.8820487223
   H     -17.2537088308   23.9021631059  -16.3509329815
   N     -16.1720002067   21.1950001030  -17.0630003722
   C     -16.3929997963   19.7330000435  -17.1390000445
   C     -15.5320000187   19.0089999794  -16.0969999100
   O     -15.9425257970   17.9830472358  -15.5472991215
   H     -15.5982973245   21.6246920334  -17.7866760455
   H     -17.4389655995   19.4938489819  -16.9463500856
   H     -16.1091853839   19.4046588246  -18.1413673560
   N     -14.3080000633   19.5120000901  -15.9009999494
   C     -13.4139999937   18.7560001493  -15.1219999756
   C     -12.1359998120   19.5319998751  -14.8500001593
   O     -11.9028686892   20.5625382324  -15.4884833802
   C     -13.0112220656   17.4040969364  -15.7855137506
   S     -11.9239507057   17.5584689075  -17.2587255238
   H     -13.9725894933   20.3618967523  -16.3386484765
   H     -13.8914406667   18.4881016065  -14.1705315935
   H     -13.9147014192   16.8979076857  -16.1226792398
   H     -12.5209680237   16.7623813237  -15.0507335272
   H     -10.7927989553   17.8570673587  -16.5840509324
   N     -11.2659998603   19.0339995839  -13.9460001877
   C      -9.9969995729   19.6749995175  -13.5650006121
   C      -8.8769986172   18.8249990859  -14.1420006167
   O      -9.1157997128   17.8517870756  -14.8691694300
   H     -11.5037045597   18.1835081359  -13.4522895531
   H      -9.9780808185   20.6866092989  -13.9701089724
   H      -9.9151759929   19.7248229175  -12.4762326595
   N      -7.6400003165   19.1360041112  -13.7359988798
   C      -6.4500016708   18.3769972198  -14.0490017071
   C      -6.6059990002   16.9179999241  -13.7169998529
   O      -6.2901700961   16.0445980374  -14.5314039818
   H      -7.5084625440   20.0567577201  -13.3309261059
   H      -5.6241862044   18.8063463913  -13.4765994669
   H      -6.1982992606   18.4469538973  -15.1115720044
   N      -7.0429995905   16.6470003137  -12.4999999624
   C      -6.9540001179   15.2350004610  -12.1039997652
   C      -8.0130000292   14.5059996680  -12.9030000242
   O      -7.9073695965   13.3147187174  -13.2145155806
   C      -7.1623373116   15.0457219266  -10.5991810524
   C      -6.1086361143   15.7283406116   -9.7074680769
   C      -6.4232526814   15.4389029616   -8.2345432265
   C      -4.6791802387   15.2977074779  -10.0577788728
   H      -7.1274400452   17.3801447589  -11.8066393298
   H      -5.9851382453   14.8380466392  -12.4114761236
   H      -7.1500760655   13.9652217146  -10.4096891292
   H      -8.1627838330   15.4062877633  -10.3271960052
   H      -6.1791063503   16.8159729229   -9.8558421523
   H      -6.3446046653   14.3637883622   -8.0294801417
   H      -7.4390015999   15.7582293549   -7.9735460561
   H      -5.7215481439   15.9602302702   -7.5738738620
   H      -4.3976822961   15.5970673968  -11.0728851770
   H      -4.5722949586   14.2077579976   -9.9845624324
   H      -3.9612288830   15.7532208073   -9.3665820514
   N      -9.0819997461   15.2380000323  -13.1510004142
   C     -10.2719999875   14.6660000059  -13.8400000552
   C      -9.9459999561   14.2889999956  -15.2639999806
   O     -10.2551198407   13.1926471192  -15.7443928522
   H      -9.0907480403   16.2176998766  -12.9143691630
   H     -11.0539423730   15.4283621466  -13.8152677237
   H     -10.6137365277   13.7723514499  -13.3157438143
   N      -9.3230000301   15.2380001003  -15.9660000560
   C      -8.8440000480   14.9339998985  -17.2510000601
   C      -7.8750000468   13.7869998551  -17.1999999711
   C      -8.0927631998   16.1492372352  -17.8331830783
   O      -7.6127353504   13.0809635026  -18.1533435046
   H      -9.0360257620   16.1007256833  -15.5104830809
   H      -9.6624903655   14.6576022840  -17.9267893889
   H      -7.2351297793   16.4050952432  -17.2011884138
   H      -8.7583521876   17.0159391688  -17.8794526422
   H      -7.7342457972   15.9233481851  -18.8396424582
   H      -7.3581233817   13.6642427531  -16.2244390939
   H      -5.4864610053   21.6875282360  -14.0373480318
   H      -4.6062047653   20.6397843330  -16.7774713601
   H      -5.9821254117   20.3255125726  -18.4900848085
   H      -9.9450918185   21.9392040591  -16.0544965803
   H      -7.0633358494   18.7278107804  -19.8896734227
   H      -8.0477366569   19.0282820062  -21.3497746350
   H      -8.8316811642   18.5306570149  -19.8186460145
   C      -8.0156805433   19.1088787977  -20.2626555772
   C      -4.8587944205   21.3175126740  -14.8375413078
   C      -5.3457878771   20.9955573822  -16.0628816347
   C      -9.0557326901   21.6081786853  -16.5649846307
   C      -6.8497550855   20.6673712998  -17.9373551321
   C      -9.1718964209   21.2856158991  -17.9154309633
   C      -8.0549394536   20.7787389895  -18.6024565241
   C      -3.4309770191   21.1507998467  -14.5904657033
   C      -6.6855225080   21.0508434907  -16.5891741400
   C      -7.8320335028   21.5306677380  -15.8973563051
   O      -2.5915117710   20.7798885177  -15.4032101606
   O     -10.3731387442   21.4928997938  -18.5137469486
   O      -8.1717755095   20.5020229253  -19.9523366330
   O      -7.7237703027   21.9204509265  -14.6018376634
   H     -10.2765120323   21.6328905904  -19.4784703400
   S      -2.9633490547   21.5461949955  -12.8823532315
   C      -1.1725277983   21.2183952787  -12.9829713106
   H      -0.7176713107   21.8611338327  -13.7384615919
   H      -0.7548423931   21.4419155975  -11.9992997440
   H      -0.9955732780   20.1716805152  -13.2360205170
   H      -8.4690629799   22.5929263053  -14.3716024705
198
Converged     Job 23: Energy -5.7121490073604364e+03 @ (1.572769)
   N      -9.4190003875   25.1719997553  -21.0809990265
   C      -8.0910130240   24.8839862530  -20.7660042250
   C      -7.4100097996   24.2140048684  -21.9690028020
   O      -7.9257464075   23.2251557741  -22.5095484950
   C      -7.9303837609   23.9489735898  -19.5273914422
   C      -6.5564302014   23.9266497962  -18.9181820182
   C      -6.2765573141   24.7100403176  -17.7905776410
   C      -5.5287387377   23.1415271290  -19.4583795486
   C      -5.0120565483   24.7000332672  -17.2001900062
   C      -4.2627037294   23.1334321035  -18.8747644669
   C      -3.9999780211   23.9048537644  -17.7407378446
   H      -7.5594396677   25.8199331328  -20.5424535447
   H      -8.2316441886   22.9496155906  -19.8458908460
   H      -8.6569274200   24.2888568295  -18.7802745180
   H      -7.0674259026   25.3226603315  -17.3653722957
   H      -5.7308318572   22.5130561327  -20.3219542712
   H      -4.8214907296   25.3029154280  -16.3161512194
   H      -3.4873264527   22.5029998262  -19.2910907793
   H      -3.0170893872   23.8769699940  -17.2788201951
   H      -9.8810822136   25.5891628886  -20.2742195055
   H      -9.9281854802   24.3075095500  -21.2670593345
   N      -6.2559976443   24.7379978215  -22.3669976849
   C      -5.6060015108   24.2539958185  -23.5729996141
   C      -4.2180019787   23.7269953880  -23.2119986801
   O      -3.3834094036   24.4904072831  -22.7162316123
   H      -5.8734887960   25.5534892863  -21.9086751969
   H      -6.2488273021   23.4899995042  -24.0075686631
   H      -5.4796022103   25.0757749487  -24.2855961592
   N      -3.9950001769   22.4249945833  -23.4089978598
   C      -2.6219974894   21.9929983851  -23.2750031421
   C      -2.2559996481   20.9290016509  -24.2930007605
   C      -2.2095459446   21.5969614672  -21.8403546809
   C      -2.9599284713   20.4637982066  -21.1668446237
   C      -3.9322510057   19.6772642578  -21.7963127921
   C      -2.6757095902   20.1870113885  -19.8204353763
   C      -4.6049201402   18.6657410853  -21.1101714463
   C      -3.3455504928   19.1894145677  -19.1155222742
   C      -4.3234198115   18.4259917416  -19.7632385656
   O      -5.0367056891   17.4435397841  -19.1301125603
   O      -3.0215283990   20.5092052718  -25.1393362104
   H      -4.6119161511   21.8792275105  -23.9999891894
   H      -1.9785292221   22.8503352779  -23.5211971511
   H      -2.3092481220   22.5045004242  -21.2356184524
   H      -1.1353137349   21.3684598184  -21.8634412933
   H      -4.1840954262   19.8365775600  -22.8378575565
   H      -1.9175031411   20.7699505040  -19.3031010885
   H      -5.3555152296   18.0638297034  -21.6114958650
   H      -3.1145223124   19.0090058273  -18.0682799902
   H      -4.7907672766   17.4158206279  -18.1897475435
   H      -1.2140781485   20.5635094981  -24.2164759517
   N     -10.2909999212   21.4869997627  -23.3370000168
   C     -11.4180003767   21.0959998046  -22.4820006971
   C     -11.9099999903   22.3049996074  -21.6719999138
   O     -11.1568759848   22.8752353941  -20.8587614887
   C     -11.2200187621   19.8558601735  -21.5594895870
   C     -10.8556714140   18.6388582570  -22.4378859818
   C     -12.4689604675   19.5830604422  -20.7134893243
   C     -10.8398348490   17.2823202189  -21.7237578742
   H     -12.2343508833   20.8157058292  -23.1647038443
   H     -10.3804154681   20.0692738195  -20.8901275780
   H      -9.8718302144   18.8049064812  -22.8927542563
   H     -11.5727903499   18.5828726750  -23.2704900901
   H     -13.3344732613   19.3693685146  -21.3557423967
   H     -12.7307921036   20.4271586211  -20.0729130332
   H     -12.3151107626   18.7190915992  -20.0622029142
   H     -11.8412917413   16.9832023143  -21.3995597738
   H     -10.1949789471   17.2908684040  -20.8389676346
   H     -10.4647031756   16.5052166263  -22.3992002705
   H      -9.9282552015   20.6642011915  -23.8123047705
   H      -9.5314357905   21.8586519682  -22.7629850424
   N     -13.2069999832   22.5950000121  -21.7439998392
   C     -13.9489996867   23.5530002689  -20.8580000541
   C     -13.7720007014   23.1629998818  -19.3720000155
   O     -14.0438899297   22.0271789154  -18.9635183841
   H     -13.7770513904   22.0594322513  -22.3853374070
   H     -13.6087376351   24.5734752198  -21.0510010521
   H     -15.0032461426   23.4679402567  -21.1236470151
   N     -13.3409996191   24.1269998972  -18.5820003075
   C     -12.8539993297   23.8289996684  -17.2500007576
   C     -14.0049998272   23.4660002463  -16.3050000956
   O     -13.7898090147   22.8653035449  -15.2485777770
   C     -12.0704040036   25.0591580825  -16.7227599711
   C     -10.9530332650   24.7214641811  -15.7866848489
   C     -10.7599284200   23.7583593148  -14.8273818281
   N      -9.7445896493   25.3987419760  -15.8584285742
   C      -8.8817592748   24.8313916762  -14.9853793192
   N      -9.4589364775   23.8231140918  -14.3443814390
   H     -13.0274192821   24.9885315480  -19.0117374097
   H     -12.2003756558   22.9534118647  -17.2957471285
   H     -12.7717311638   25.7754321998  -16.2769282975
   H     -11.6205894808   25.5631299150  -17.5860428021
   H      -9.5384468682   26.1829089430  -16.4655216593
   H     -11.4556473179   22.9931435984  -14.5190085433
   H      -7.8557504897   25.1504392412  -14.8728138237
   N     -15.2269996464   23.8479992994  -16.6620003513
   C     -16.3629997996   23.4180003548  -15.9419999648
   C     -16.5679997479   21.8990003071  -15.9979998349
   O     -17.1703044872   21.3605749795  -15.0593309190
   H     -15.3494599692   24.3271387570  -17.5444241786
   H     -16.2866293517   23.6701630366  -14.8820523487
   H     -17.2537092725   23.9021693026  -16.3509158431
   N     -16.1720002398   21.1950001254  -17.0630004602
   C     -16.3929998591   19.7330000516  -17.1390000498
   C     -15.5320000383   19.0090000266  -16.0969998912
   O     -15.9425271583   17.9830592339  -15.5472843168
   H     -15.5983302976   21.6246900157  -17.7866984329
   H     -17.4389628479   19.4938487673  -16.9463490370
   H     -16.1091891524   19.4046614291  -18.1413659853
   N     -14.3080000496   19.5120000910  -15.9009999891
   C     -13.4140000352   18.7560001728  -15.1219999358
   C     -12.1359997984   19.5319998488  -14.8500001936
   O     -11.9032158373   20.5627691539  -15.4882374929
   C     -13.0112631236   17.4040787650  -15.7854931007
   S     -11.9239796684   17.5584511395  -17.2586973697
   H     -13.9725738066   20.3618655448  -16.3386902054
   H     -13.8914202877   18.4881491348  -14.1705106224
   H     -13.9147434239   16.8978997395  -16.1226625915
   H     -12.5210259449   16.7623492185  -15.0507160037
   H     -10.7928373316   17.8570735513  -16.5840185431
   N     -11.2659998434   19.0339995631  -13.9460002181
   C      -9.9969995685   19.6749995233  -13.5650006277
   C      -8.8769986081   18.8249990876  -14.1420006341
   O      -9.1158862670   17.8515706839  -14.8688670416
   H     -11.5034128609   18.1831547008  -13.4527675306
   H      -9.9779648812   20.6865563211  -13.9701684781
   H      -9.9151640226   19.7248304696  -12.4762373075
   N      -7.6400003015   19.1360041226  -13.7359989016
   C      -6.4500016816   18.3769971833  -14.0490017596
   C      -6.6059990324   16.9179999005  -13.7169998917
   O      -6.2901618793   16.0445897461  -14.5313930323
   H      -7.5084334279   20.0573176357  -13.3321445662
   H      -5.6242071954   18.8063547150  -13.4765691183
   H      -6.1982607086   18.4469848163  -15.1115726755
   N      -7.0429995612   16.6470003202  -12.5000000037
   C      -6.9540001005   15.2350004939  -12.1039997860
   C      -8.0130000489   14.5059996617  -12.9029999905
   O      -7.9073815496   13.3147092721  -13.2144802823
   C      -7.1623621463   15.0457049850  -10.5991870200
   C      -6.1086864961   15.7283096003   -9.7074368814
   C      -6.4233463903   15.4388478689   -8.2345255674
   C      -4.6792211010   15.2976814801  -10.0577122946
   H      -7.1274944022   17.3801580569  -11.8066603644
   H      -5.9851349733   14.8380529744  -12.4114679334
   H      -7.1501044529   13.9652036181  -10.4097084531
   H      -8.1628150628   15.4062677480  -10.3272199634
   H      -6.1791527923   16.8159441365   -9.8557984738
   H      -6.3447057951   14.3637307731   -8.0294775618
   H      -7.4391038503   15.7581705080   -7.9735520980
   H      -5.7216609868   15.9601634554   -7.5738254205
   H      -4.3976961985   15.5970552360  -11.0728052608
   H      -4.5723368186   14.2077330522   -9.9845072757
   H      -3.9612901811   15.7531864048   -9.3664886214
   N      -9.0819997480   15.2380000449  -13.1510004191
   C     -10.2719999996   14.6660000183  -13.8400000379
   C      -9.9459999624   14.2889999895  -15.2639999582
   O     -10.2551191973   13.1926503468  -15.7443992879
   H      -9.0906846702   16.2177406341  -12.9145363728
   H     -11.0539478966   15.4283528713  -13.8152632276
   H     -10.6137253225   13.7723504312  -13.3157429292
   N      -9.3230000405   15.2380000973  -15.9660000670
   C      -8.8440001002   14.9339998144  -17.2510000768
   C      -7.8750000949   13.7869997801  -17.1999999385
   C      -8.0927919340   16.1492368008  -17.8332105381
   O      -7.6127572720   13.0809799325  -18.1533610477
   H      -9.0360019472   16.1007110030  -15.5104701636
   H      -9.6624929294   14.6575873753  -17.9267801702
   H      -7.2351412388   16.4051250338  -17.2012524367
   H      -8.7583893649   17.0159315276  -17.8794882174
   H      -7.7342983928   15.9233314754  -18.8396764390
   H      -7.3581148591   13.6642315524  -16.2244461881
   H      -5.4906987602   21.6907622940  -14.0361523336
   H      -4.6074235986   20.6419095400  -16.7748969060
   H      -5.9816374090   20.3268140467  -18.4886081377
   H      -9.9482091674   21.9349956833  -16.0557112790
   H      -7.0629820474   18.7267973167  -19.8887398987
   H      -8.0463116643   19.0273520866  -21.3496071415
   H      -8.8314926847   18.5306900734  -19.8188010418
   C      -8.0148659178   19.1082879044  -20.2624841358
   C      -4.8619843323   21.3206482694  -14.8354812730
   C      -5.3478052555   20.9974768272  -16.0610119584
   C      -9.0579102264   21.6058719659  -16.5656184776
   C      -6.8499853442   20.6679373184  -17.9365340663
   C      -9.1726654689   21.2837930507  -17.9161927054
   C      -8.0546760039   20.7783686229  -18.6026555032
   C      -3.4342382835   21.1553993284  -14.5872551578
   C      -6.6871919555   21.0514908751  -16.5881415904
   C      -7.8346231269   21.5302002380  -15.8967722515
   O      -2.5936164722   20.7847801412  -15.3989387439
   O     -10.3738991643   21.4897097815  -18.5151792347
   O      -8.1702795886   20.5016157916  -19.9526824261
   O      -7.7284017321   21.9206349687  -14.6016105151
   H     -10.2767218373   21.6316986734  -19.4795415787
   S      -2.9683155850   21.5523764516  -12.8789671499
   C      -1.1771015546   21.2262788752  -12.9781282625
   H      -0.7222896297   21.8691878052  -13.7334971278
   H      -0.7603590483   21.4505212183  -11.9942239176
   H      -0.9989669027   20.1796546745  -13.2307066861
   H      -8.4733297972   22.5978231681  -14.3734632815
198
Converged     Job 24: Energy -5.7121488019739118e+03 @ (1.561980)
   N      -9.4190003810   25.1719997430  -21.0809991111
   C      -8.0910130497   24.8839862619  -20.7660042256
   C      -7.4100097856   24.2140048892  -21.9690027755
   O      -7.9257469239   23.2251553440  -22.5095544113
   C      -7.9301166910   23.9490675159  -19.5273604521
   C      -6.5559763826   23.9272560058  -18.9185520663
   C      -6.2756007519   24.7120315632  -17.7920406437
   C      -5.5285148311   23.1415330883  -19.4582910350
   C      -5.0108955426   24.7026376256  -17.2020852399
   C      -4.2622706825   23.1340519009  -18.8751201209
   C      -3.9990784767   23.9067451461  -17.7420676323
   H      -7.5594686664   25.8199656671  -20.5425116521
   H      -8.2312062869   22.9495768752  -19.8456292410
   H      -8.6565762553   24.2889091121  -18.7801474408
   H      -7.0662054458   25.3253677035  -17.3674090332
   H      -5.7309923086   22.5121951043  -20.3211411935
   H      -4.8199370095   25.3066066158  -16.3188792852
   H      -3.4870622520   22.5031570542  -19.2910433505
   H      -3.0160079402   23.8793797612  -17.2805150566
   H      -9.8811079643   25.5890868285  -20.2741924594
   H      -9.9281630015   24.3075041983  -21.2671221822
   N      -6.2559976407   24.7379978085  -22.3669976816
   C      -5.6060015072   24.2539958115  -23.5729996203
   C      -4.2180019679   23.7269953932  -23.2119986790
   O      -3.3834055552   24.4904116804  -22.7162452060
   H      -5.8734793898   25.5534782766  -21.9086659922
   H      -6.2488271406   23.4899987264  -24.0075693153
   H      -5.4796009155   25.0757756021  -24.2855935009
   N      -3.9950001689   22.4249945863  -23.4089978511
   C      -2.6219974864   21.9929983761  -23.2750031047
   C      -2.2559996420   20.9290016192  -24.2930007046
   C      -2.2094923598   21.5969987812  -21.8403609742
   C      -2.9598729932   20.4638855902  -21.1667710089
   C      -3.9321622699   19.6772718895  -21.7961894313
   C      -2.6756777375   20.1872371927  -19.8203293983
   C      -4.6048296900   18.6658005279  -21.1099681879
   C      -3.3455482511   19.1897265120  -19.1153242749
   C      -4.3233642528   18.4262031233  -19.7629984278
   O      -5.0366148492   17.4437717719  -19.1298000864
   O      -3.0214181392   20.5091250439  -25.1394016723
   H      -4.6119323260   21.8792060410  -23.9999522159
   H      -1.9785301712   22.8503291270  -23.5212321157
   H      -2.3091334729   22.5045504642  -21.2356367110
   H      -1.1352679400   21.3684692345  -21.8635100918
   H      -4.1840016475   19.8365026411  -22.8377521901
   H      -1.9174530252   20.7702127001  -19.3030693715
   H      -5.3554078304   18.0638250515  -21.6112471412
   H      -3.1145759724   19.0094423046  -18.0680441647
   H      -4.7907419441   17.4161964956  -18.1894149747
   H      -1.2140681128   20.5635450154  -24.2164254661
   N     -10.2909998535   21.4869999558  -23.3370001768
   C     -11.4179997313   21.0960001951  -22.4820001457
   C     -11.9099999833   22.3050002021  -21.6720001465
   O     -11.1568730080   22.8752193206  -20.8587490624
   C     -11.2200594467   19.8557529648  -21.5596041097
   C     -10.8552432547   18.6389131095  -22.4380260585
   C     -12.4692425556   19.5826505767  -20.7140528282
   C     -10.8393749751   17.2823364157  -21.7239756569
   H     -12.2343404382   20.8157392493  -23.1647412233
   H     -10.3806454672   20.0690958540  -20.8899751066
   H      -9.8712765655   18.8051734111  -22.8925456924
   H     -11.5720904629   18.5828671273  -23.2708667445
   H     -13.3344655818   19.3688514627  -21.3566654594
   H     -12.7314818801   20.4266375329  -20.0734975806
   H     -12.3154858096   18.7186387507  -20.0627986297
   H     -11.8408796380   16.9829985665  -21.4001225655
   H     -10.1948108992   17.2909748101  -20.8389687679
   H     -10.4638616884   16.5053453617  -22.3993396956
   H      -9.9283193636   20.6642135376  -23.8123783541
   H      -9.5313873821   21.8585811161  -22.7629987939
   N     -13.2070000118   22.5949998975  -21.7439997233
   C     -13.9489998862   23.5530000111  -20.8580001105
   C     -13.7720000623   23.1629997279  -19.3720002159
   O     -14.0438524298   22.0271761529  -18.9635111958
   H     -13.7770560278   22.0594055160  -22.3853160433
   H     -13.6087372808   24.5734774484  -21.0510069136
   H     -15.0032465114   23.4679400891  -21.1236495182
   N     -13.3409998462   24.1269994991  -18.5820001815
   C     -12.8540000945   23.8290011671  -17.2500000721
   C     -14.0050001717   23.4660016341  -16.3049993642
   O     -13.7896688858   22.8655992506  -15.2484492231
   C     -12.0707959100   25.0593262557  -16.7222607156
   C     -10.9520098858   24.7212646460  -15.7879922483
   C     -10.7572225477   23.7562589746  -14.8310446063
   N      -9.7439103683   25.3992320872  -15.8603171050
   C      -8.8793795801   24.8303612566  -14.9901756016
   N      -9.4552415126   23.8204257684  -14.3504600747
   H     -13.0273963496   24.9885095728  -19.0117681636
   H     -12.2002515819   22.9534877144  -17.2957459834
   H     -12.7720965084   25.7744974071  -16.2746635686
   H     -11.6223635371   25.5647638640  -17.5853909810
   H      -9.5390365411   26.1847624988  -16.4660749868
   H     -11.4519919954   22.9899685591  -14.5231358307
   H      -7.8532076240   25.1491675425  -14.8786528213
   N     -15.2270000168   23.8479990318  -16.6620003702
   C     -16.3630002753   23.4179999796  -15.9420005586
   C     -16.5679999870   21.8990000858  -15.9979996539
   O     -17.1702952760   21.3605705767  -15.0593306436
   H     -15.3494663609   24.3269140993  -17.5445429384
   H     -16.2866135215   23.6701699640  -14.8820577662
   H     -17.2537070289   23.9021748362  -16.3509039339
   N     -16.1720000918   21.1950000359  -17.0630001935
   C     -16.3929996634   19.7330000161  -17.1390000240
   C     -15.5319999919   19.0089999051  -16.0969999259
   O     -15.9425396828   17.9830685562  -15.5472835630
   H     -15.5983611371   21.6246898765  -17.7867171314
   H     -17.4389596919   19.4938519322  -16.9463467842
   H     -16.1091937792   19.4046647778  -18.1413635287
   N     -14.3080000760   19.5120000773  -15.9009999134
   C     -13.4139999576   18.7560001133  -15.1220000176
   C     -12.1359998187   19.5319999047  -14.8500001217
   O     -11.9034597526   20.5629862308  -15.4879754582
   C     -13.0113049288   17.4040588875  -15.7854738350
   S     -11.9240143389   17.5584229412  -17.2586748525
   H     -13.9725537562   20.3618328356  -16.3387302562
   H     -13.8914030008   18.4881934572  -14.1704936929
   H     -13.9147899447   16.8978945124  -16.1226415867
   H     -12.5210835109   16.7623188208  -15.0506990870
   H     -10.7928727710   17.8570523381  -16.5839970966
   N     -11.2659998859   19.0339995503  -13.9460001728
   C      -9.9969996009   19.6749995126  -13.5650005691
   C      -8.8769986221   18.8249990905  -14.1420006271
   O      -9.1159749958   17.8513854096  -14.8686062440
   H     -11.5031861664   18.1828700147  -13.4531595921
   H      -9.9778412971   20.6865027043  -13.9702192179
   H      -9.9151534729   19.7248375552  -12.4762425025
   N      -7.6400003364   19.1360041084  -13.7359988516
   C      -6.4500016721   18.3769972389  -14.0490016359
   C      -6.6059989492   16.9179999545  -13.7169997773
   O      -6.2901609215   16.0445845043  -14.5313877519
   H      -7.5084139378   20.0578186405  -13.3332334705
   H      -5.6242182180   18.8063701227  -13.4765591773
   H      -6.1982396197   18.4470041436  -15.1115777291
   N      -7.0429996151   16.6470002905  -12.4999998847
   C      -6.9540001466   15.2350003700  -12.1039997428
   C      -8.0130000496   14.5059996411  -12.9030000954
   O      -7.9073862268   13.3147020593  -13.2144486894
   C      -7.1623537255   15.0457283566  -10.5991830523
   C      -6.1086618166   15.7283521367   -9.7074609258
   C      -6.4232917197   15.4389270632   -8.2345368279
   C      -4.6792003079   15.2977170244  -10.0577463873
   H      -7.1275312981   17.3801706525  -11.8066790505
   H      -5.9851389960   14.8380495927  -12.4114643178
   H      -7.1501004539   13.9652334128  -10.4096798445
   H      -8.1628041304   15.4063008970  -10.3272171237
   H      -6.1791325498   16.8159839348   -9.8558451382
   H      -6.3446473005   14.3638173336   -8.0294604360
   H      -7.4390452549   15.7582579611   -7.9735514888
   H      -5.7215934044   15.9602615890   -7.5738626035
   H      -4.3976908091   15.5970648468  -11.0728482903
   H      -4.5723129670   14.2077739931   -9.9845145408
   H      -3.9612591515   15.7532417545   -9.3665463131
   N      -9.0819997599   15.2380000242  -13.1510004287
   C     -10.2719999693   14.6659999590  -13.8400000921
   C      -9.9459999328   14.2890000017  -15.2640000244
   O     -10.2551153904   13.1926548042  -15.7444099842
   H      -9.0906311189   16.2177755104  -12.9146808015
   H     -11.0539506687   15.4283453441  -13.8152586655
   H     -10.6137170782   13.7723512991  -13.3157416879
   N      -9.3230000272   15.2380001186  -15.9660000585
   C      -8.8439999971   14.9339999957  -17.2510000520
   C      -7.8749999792   13.7869999542  -17.2000000021
   C      -8.0928188476   16.1492353925  -17.8332349483
   O      -7.6127359987   13.0809518298  -18.1533345511
   H      -9.0359870035   16.1007011182  -15.5104605245
   H      -9.6624941316   14.6575732758  -17.9267721985
   H      -7.2351539982   16.4051555070  -17.2013092038
   H      -8.7584268378   17.0159210691  -17.8795236261
   H      -7.7343442573   15.9233128745  -18.8397058843
   H      -7.3581293594   13.6642425661  -16.2244397719
   H      -5.4945984163   21.6933918773  -14.0351029309
   H      -4.6082180715   20.6439773694  -16.7725938756
   H      -5.9810035906   20.3279676643  -18.4876393718
   H      -9.9510220841   21.9306871503  -16.0573435863
   H      -7.0630670395   18.7254238426  -19.8882272233
   H      -8.0452229350   19.0264180386  -21.3498477739
   H      -8.8317946299   18.5307887913  -19.8194279539
   C      -8.0143900767   19.1076059704  -20.2627135038
   C      -4.8648674837   21.3233686227  -14.8336801605
   C      -5.3494973923   20.9992705164  -16.0594899329
   C      -9.0597723448   21.6034857618  -16.5666383303
   C      -6.8500245828   20.6684056616  -17.9361846753
   C      -9.1733164278   21.2819036830  -17.9173193774
   C      -8.0543004323   20.7779220860  -18.6031976157
   C      -3.4372181398   21.1593661588  -14.5843531691
   C      -6.6884861907   21.0520817646  -16.5875976420
   C      -7.8368242408   21.5297161517  -15.8966680013
   O      -2.5958651923   20.7891225553  -15.3954547763
   O     -10.3745860263   21.4864247696  -18.5169134291
   O      -8.1688110556   20.5011331233  -19.9533566043
   O      -7.7325971769   21.9208726779  -14.6019093290
   H     -10.2769165873   21.6300943997  -19.4809598262
   S      -2.9725296951   21.5572654200  -12.8758458302
   C      -1.1810140469   21.2324783819  -12.9739890528
   H      -0.7262523426   21.8756603022  -13.7291505181
   H      -0.7649528446   21.4570681410  -11.9898785565
   H      -1.0019850911   20.1859769792  -13.2264273073
   H      -8.4775483177   22.6025369161  -14.3757661200
198
Converged     Job 25: Energy -5.7121485840756941e+03 @ (1.551190)
   N      -9.4190004301   25.1719997014  -21.0809992077
   C      -8.0910130956   24.8839863664  -20.7660043608
   C      -7.4100097547   24.2140048715  -21.9690028073
   O      -7.9257351943   23.2251549868  -22.5095661713
   C      -7.9298043177   23.9491775778  -19.5273326173
   C      -6.5554742351   23.9280625696  -18.9189278650
   C      -6.2745864009   24.7142781209  -17.7935621821
   C      -5.5281602365   23.1418647378  -19.4582085454
   C      -5.0096353221   24.7056364212  -17.2041133947
   C      -4.2616503466   23.1351101869  -18.8755897483
   C      -3.9979951371   23.9091283531  -17.7435407190
   H      -7.5595166164   25.8200124413  -20.5425725321
   H      -8.2306270369   22.9495451764  -19.8454075166
   H      -8.6562228990   24.2888917245  -18.7800242133
   H      -7.0649569147   25.3282664717  -17.3694609460
   H      -5.7309896844   22.5116385036  -20.3203212676
   H      -4.8182926791   25.3107364944  -16.3217663348
   H      -3.4865729305   22.5038253004  -19.2911509679
   H      -3.0147116777   23.8824030547  -17.2824020427
   H      -9.8811328485   25.5889885336  -20.2741518654
   H      -9.9281293701   24.3074954051  -21.2671902416
   N      -6.2559976375   24.7379978782  -22.3669977384
   C      -5.6060015060   24.2539957360  -23.5729996261
   C      -4.2180019334   23.7269953925  -23.2119987612
   O      -3.3833921199   24.4904180720  -22.7162719423
   H      -5.8734729839   25.5534668113  -21.9086524948
   H      -6.2488265513   23.4899951045  -24.0075648685
   H      -5.4796024966   25.0757732942  -24.2855955397
   N      -3.9950001560   22.4249945315  -23.4089977881
   C      -2.6219974032   21.9929984923  -23.2750031260
   C      -2.2559996247   20.9290015921  -24.2930006067
   C      -2.2093858740   21.5970649787  -21.8403796742
   C      -2.9597900037   20.4640653709  -21.1666328759
   C      -3.9320870923   19.6774061914  -21.7959897927
   C      -2.6756465075   20.1876194953  -19.8201347868
   C      -4.6048773798   18.6661000672  -21.1096327861
   C      -3.3456709134   19.1903049448  -19.1150073770
   C      -4.3235111998   18.4267453223  -19.7625966707
   O      -5.0368601670   17.4444765486  -19.1292627874
   O      -3.0216948468   20.5093735827  -25.1392709361
   H      -4.6119594986   21.8791761079  -23.9998954770
   H      -1.9785317931   22.8503161949  -23.5213002133
   H      -2.3089179139   22.5046589873  -21.2357043302
   H      -1.1351756742   21.3684730417  -21.8636185814
   H      -4.1838750918   19.8365166976  -22.8375886905
   H      -1.9173622539   20.7706028078  -19.3029739552
   H      -5.3554827095   18.0640985590  -21.6108428088
   H      -3.1147961259   19.0101894929  -18.0676717569
   H      -4.7911024916   17.4171146601  -18.1888407401
   H      -1.2140828200   20.5634572564  -24.2165687654
   N     -10.2909998515   21.4870001287  -23.3370002423
   C     -11.4179991888   21.0960005876  -22.4819996584
   C     -11.9100002116   22.3050005517  -21.6720004062
   O     -11.1569278060   22.8752180351  -20.8586924825
   C     -11.2201446762   19.8556322243  -21.5597452184
   C     -10.8548129158   18.6389864427  -22.4382093283
   C     -12.4696294290   19.5822381605  -20.7147322781
   C     -10.8389600721   17.2823539380  -21.7242805885
   H     -12.2343257195   20.8157878068  -23.1647895093
   H     -10.3809662917   20.0688796705  -20.8897857659
   H      -9.8706953701   18.8054654226  -22.8923193284
   H     -11.5713373784   18.5829147710  -23.2713298409
   H     -13.3345146048   19.3683347654  -21.3577673240
   H     -12.7323096868   20.4261254667  -20.0742204291
   H     -12.3160186742   18.7181871073  -20.0634950633
   H     -11.8405290885   16.9827879786  -21.4008391539
   H     -10.1947360136   17.2910514419  -20.8390179774
   H     -10.4630308800   16.5054977695  -22.3995696531
   H      -9.9284028825   20.6642337270  -23.8124755376
   H      -9.5313291490   21.8584900372  -22.7630165920
   N     -13.2070001288   22.5949997774  -21.7439995587
   C     -13.9489999973   23.5529999136  -20.8580000767
   C     -13.7719996504   23.1629997773  -19.3720002682
   O     -14.0437946289   22.0271471836  -18.9635547526
   H     -13.7770504075   22.0593947768  -22.3853133937
   H     -13.6087478478   24.5734816344  -21.0510027252
   H     -15.0032481950   23.4679354952  -21.1236465034
   N     -13.3410001171   24.1269995809  -18.5819998502
   C     -12.8540007035   23.8290016516  -17.2499993098
   C     -14.0050005734   23.4660015335  -16.3049992461
   O     -13.7893405458   22.8658914411  -15.2483536816
   C     -12.0712039915   25.0595002663  -16.7217775859
   C     -10.9509122092   24.7209698911  -15.7894982810
   C     -10.7546352655   23.7539164244  -14.8350313170
   N      -9.7430974548   25.3995468972  -15.8624888835
   C      -8.8767097019   24.8291311259  -14.9954926940
   N      -9.4515452078   23.8176097763  -14.3571744373
   H     -13.0273540577   24.9884790271  -19.0118011675
   H     -12.2001042053   22.9535735698  -17.2957422763
   H     -12.7724657955   25.7734923806  -16.2722803229
   H     -11.6242263418   25.5665147002  -17.5847192378
   H      -9.5395400935   26.1864689394  -16.4668865736
   H     -11.4484806208   22.9865800518  -14.5275494592
   H      -7.8503239635   25.1475814016  -14.8850904179
   N     -15.2270002128   23.8479986467  -16.6620005210
   C     -16.3630003744   23.4179997629  -15.9420005839
   C     -16.5680000083   21.8989999534  -15.9979995830
   O     -17.1702921196   21.3606289867  -15.0592961945
   H     -15.3494889906   24.3266423017  -17.5446880588
   H     -16.2865960988   23.6701701529  -14.8820598450
   H     -17.2537087033   23.9021832386  -16.3508895578
   N     -16.1720001383   21.1949999965  -17.0630001559
   C     -16.3929996809   19.7329999787  -17.1390000521
   C     -15.5319999975   19.0089998223  -16.0970000202
   O     -15.9425421767   17.9830794048  -15.5472624346
   H     -15.5983981513   21.6246895520  -17.7867437010
   H     -17.4389596017   19.4938548460  -16.9463434999
   H     -16.1091982237   19.4046683874  -18.1413657557
   N     -14.3080001434   19.5120000598  -15.9009998428
   C     -13.4139998734   18.7560000224  -15.1220001740
   C     -12.1359998791   19.5319999533  -14.8500000423
   O     -11.9036586474   20.5632379691  -15.4876517890
   C     -13.0113612543   17.4040380660  -15.7854475230
   S     -11.9240678990   17.5583891109  -17.2586491264
   H     -13.9725337417   20.3617944272  -16.3387832810
   H     -13.8913857639   18.4882498607  -14.1704695376
   H     -13.9148509013   16.8978864577  -16.1226203024
   H     -12.5211577203   16.7622796264  -15.0506783441
   H     -10.7929220559   17.8570293703  -16.5839874287
   N     -11.2659999779   19.0339995675  -13.9460000885
   C      -9.9969996404   19.6749994898  -13.5650005740
   C      -8.8769986443   18.8249990879  -14.1420006288
   O      -9.1161001293   17.8511578876  -14.8682775621
   H     -11.5028883375   18.1825036968  -13.4536569475
   H      -9.9777214243   20.6864637908  -13.9702413152
   H      -9.9151343960   19.7248194864  -12.4762437728
   N      -7.6400004116   19.1360041447  -13.7359988055
   C      -6.4500016876   18.3769973496  -14.0490015206
   C      -6.6059988710   16.9180000537  -13.7169996946
   O      -6.2901527805   16.0445609357  -14.5313598050
   H      -7.5083670909   20.0584573724  -13.3346246572
   H      -5.6242416792   18.8063829557  -13.4765221018
   H      -6.1981948687   18.4470307777  -15.1115796334
   N      -7.0429997565   16.6470003389  -12.4999998610
   C      -6.9540002278   15.2350004839  -12.1039996576
   C      -8.0129999276   14.5059996471  -12.9030001312
   O      -7.9074209617   13.3146930591  -13.2144236576
   C      -7.1623475651   15.0457430491  -10.5991808240
   C      -6.1086436021   15.7283759869   -9.7074739793
   C      -6.4232694990   15.4389805743   -8.2345431270
   C      -4.6791848924   15.2977257087  -10.0577559181
   H      -7.1275772907   17.3801899352  -11.8067015252
   H      -5.9851390907   14.8380516233  -12.4114686680
   H      -7.1501009244   13.9652491810  -10.4096651007
   H      -8.1627943412   15.4063271500  -10.3272152072
   H      -6.1791095343   16.8160045413   -9.8558797939
   H      -6.3446321750   14.3638737349   -8.0294455945
   H      -7.4390209982   15.7583250951   -7.9735594998
   H      -5.7215646332   15.9603245876   -7.5738818020
   H      -4.3976767060   15.5970558613  -11.0728626075
   H      -4.5723046326   14.2077835558   -9.9845048689
   H      -3.9612412238   15.7532599435   -9.3665644309
   N      -9.0819997143   15.2379999865  -13.1510004499
   C     -10.2719999245   14.6659999442  -13.8400001435
   C      -9.9459999181   14.2890000052  -15.2640000802
   O     -10.2551322612   13.1926478980  -15.7443847894
   H      -9.0905562617   16.2178249409  -12.9148678246
   H     -11.0539559471   15.4283383992  -13.8152550262
   H     -10.6137034113   13.7723503949  -13.3157356362
   N      -9.3229999961   15.2380001046  -15.9660000177
   C      -8.8439998320   14.9340002355  -17.2510000045
   C      -7.8749998382   13.7870001163  -17.2000000679
   C      -8.0928430168   16.1492389294  -17.8332573933
   O      -7.6127145629   13.0809366938  -18.1533182201
   H      -9.0359531924   16.1006834439  -15.5104432781
   H      -9.6624975842   14.6575597447  -17.9267632792
   H      -7.2351634551   16.4051887815  -17.2013621977
   H      -8.7584608900   17.0159177262  -17.8795567240
   H      -7.7343839375   15.9233035806  -18.8397339452
   H      -7.3581392361   13.6642527723  -16.2244336383
   H      -5.4987190725   21.6960381703  -14.0336501433
   H      -4.6089334823   20.6458026924  -16.7697611116
   H      -5.9802391286   20.3289229854  -18.4863653145
   H      -9.9538898513   21.9264499922  -16.0590463755
   H      -7.0626460574   18.7243067525  -19.8874079862
   H      -8.0437140777   19.0254830021  -21.3497828226
   H      -8.8315670110   18.5308683306  -19.8196928161
   C      -8.0134831810   19.1069935563  -20.2626430332
   C      -4.8679621396   21.3260460018  -14.8314398179
   C      -5.3512170102   21.0008502319  -16.0575591229
   C      -9.0616461669   21.6011155285  -16.5676283029
   C      -6.8499697429   20.6687509888  -17.9356325430
   C      -9.1739854052   21.2801505233  -17.9184493332
   C      -8.0538245024   20.7775474613  -18.6035072816
   C      -3.4403961012   21.1635882197  -14.5809403197
   C      -6.6897452097   21.0524683812  -16.5868396746
   C      -7.8390681121   21.5290555751  -15.8964629327
   O      -2.5982804826   20.7937955398  -15.3914454288
   O     -10.3752044220   21.4834627059  -18.5188045611
   O      -8.1670581505   20.5007275530  -19.9538035134
   O      -7.7368798620   21.9207709850  -14.6020433073
   H     -10.2769064029   21.6291404281  -19.4824681420
   S      -2.9770445999   21.5628330150  -12.8722606762
   C      -1.1851182398   21.2399807518  -12.9693880859
   H      -0.7306631961   21.8835048201  -13.7244411123
   H      -0.7697931760   21.4651943931  -11.9851088251
   H      -1.0048378586   20.1936343520  -13.2215609591
   H      -8.4816817554   22.6071845970  -14.3778314423
198
Converged     Job 26: Energy -5.7121483540276022e+03 @ (1.540401)
   N      -9.4190004326   25.1719997598  -21.0809990507
   C      -8.0910130653   24.8839862575  -20.7660043780
   C      -7.4100097876   24.2140048699  -21.9690028637
   O      -7.9257602976   23.2251791537  -22.5095553037
   C      -7.9295292507   23.9493692510  -19.5272238792
   C      -6.5550426902   23.9289973166  -18.9191249486
   C      -6.2737052074   24.7169409709  -17.7950610988
   C      -5.5278588277   23.1421371884  -19.4576854017
   C      -5.0085746641   24.7092833339  -17.2059591277
   C      -4.2611891715   23.1363863388  -18.8753807738
   C      -3.9970736113   23.9120208630  -17.7445368092
   H      -7.5595420822   25.8200555970  -20.5426614733
   H      -8.2300899041   22.9495549489  -19.8449577176
   H      -8.6559055990   24.2890867974  -18.7798867186
   H      -7.0638972983   25.3317112790  -17.3717587679
   H      -5.7309396817   22.5107561191  -20.3188815553
   H      -4.8169509788   25.3157972384  -16.3246285426
   H      -3.4861908999   22.5045949468  -19.2903168269
   H      -3.0135868259   23.8860676955  -17.2837577832
   H      -9.8811390488   25.5889303477  -20.2741351278
   H      -9.9281152991   24.3075224843  -21.2672731577
   N      -6.2559976342   24.7379978564  -22.3669977213
   C      -5.6060014859   24.2539958017  -23.5729996249
   C      -4.2180019560   23.7269953725  -23.2119987055
   O      -3.3833893876   24.4904348876  -22.7162988695
   H      -5.8734464422   25.5534479561  -21.9086383326
   H      -6.2488282713   23.4899978543  -24.0075593242
   H      -5.4795966516   25.0757709680  -24.2856015433
   N      -3.9950001658   22.4249945448  -23.4089978818
   C      -2.6219974352   21.9929984400  -23.2750031632
   C      -2.2559996162   20.9290016841  -24.2930007435
   C      -2.2093168310   21.5970666329  -21.8404043517
   C      -2.9596182556   20.4640143096  -21.1666347510
   C      -3.9317196881   19.6771050465  -21.7959718881
   C      -2.6754687510   20.1876971929  -19.8201172117
   C      -4.6042922744   18.6656475732  -21.1096463502
   C      -3.3453127977   19.1902627610  -19.1149781238
   C      -4.3229025976   18.4264101787  -19.7625985040
   O      -5.0359669431   17.4439331274  -19.1292632052
   O      -3.0211797451   20.5089078077  -25.1395003292
   H      -4.6119671249   21.8791558472  -23.9998639257
   H      -1.9785597986   22.8503322689  -23.5213102363
   H      -2.3087921100   22.5046453715  -21.2356954220
   H      -1.1351016801   21.3684761660  -21.8637443032
   H      -4.1834931422   19.8361294084  -22.8375785914
   H      -1.9172763834   20.7708364413  -19.3029823525
   H      -5.3547130946   18.0634464771  -21.6108598220
   H      -3.1144512779   19.0102336300  -18.0676168427
   H      -4.7902927986   17.4167321602  -18.1888130360
   H      -1.2140386021   20.5636669464  -24.2163289205
   N     -10.2909999125   21.4869997822  -23.3370001123
   C     -11.4179999994   21.0960000321  -22.4820003106
   C     -11.9099999912   22.3049999275  -21.6720000871
   O     -11.1568301006   22.8750821693  -20.8587118933
   C     -11.2202618709   19.8554471179  -21.5599411869
   C     -10.8545519559   18.6390184882  -22.4385565468
   C     -12.4700301898   19.5817460830  -20.7154406272
   C     -10.8388793288   17.2822435172  -21.7248856377
   H     -12.2343156562   20.8158771731  -23.1648163425
   H     -10.3812844692   20.0684919367  -20.8896733978
   H      -9.8702763652   18.8056502786  -22.8922404373
   H     -11.5707580061   18.5830703848  -23.2719426349
   H     -13.3346115965   19.3678580107  -21.3588781475
   H     -12.7330698911   20.4254729999  -20.0748775831
   H     -12.3165920502   18.7175792740  -20.0643166991
   H     -11.8405429522   16.9825454580  -21.4018788022
   H     -10.1949987461   17.2908293772  -20.8393738127
   H     -10.4626361071   16.5055450007  -22.4001681968
   H      -9.9285253621   20.6642814577  -23.8126159230
   H      -9.5312651872   21.8583484729  -22.7630387844
   N     -13.2069999093   22.5949999459  -21.7439997426
   C     -13.9489997298   23.5530000928  -20.8580001350
   C     -13.7720000980   23.1629995844  -19.3720003117
   O     -14.0437567469   22.0271629323  -18.9634900666
   H     -13.7770603969   22.0594052960  -22.3852962470
   H     -13.6087566042   24.5734754981  -21.0509907505
   H     -15.0032468504   23.4679324732  -21.1236354344
   N     -13.3410000750   24.1269992956  -18.5820002719
   C     -12.8540001737   23.8290016329  -17.2500001917
   C     -14.0049998273   23.4660015377  -16.3049993647
   O     -13.7892760190   22.8662049978  -15.2481973987
   C     -12.0716123717   25.0596802732  -16.7213114613
   C     -10.9499859430   24.7208907717  -15.7907021744
   C     -10.7511935205   23.7523601629  -14.8383702314
   N      -9.7426671673   25.4003565142  -15.8644145498
   C      -8.8744028324   24.8288580363  -15.0001671766
   N      -9.4473221667   23.8157692019  -14.3625356275
   H     -13.0273554483   24.9884627931  -19.0118268782
   H     -12.1999738163   22.9536581684  -17.2957393311
   H     -12.7729199561   25.7725645769  -16.2701671163
   H     -11.6259442279   25.5681101768  -17.5840861325
   H      -9.5405869013   26.1885415131  -16.4676777267
   H     -11.4437866307   22.9838175437  -14.5310881685
   H      -7.8479586117   25.1474689398  -14.8909673921
   N     -15.2269998715   23.8479987267  -16.6620005833
   C     -16.3630001036   23.4180001333  -15.9420004319
   C     -16.5679998913   21.8990001681  -15.9979996472
   O     -17.1702673114   21.3605747667  -15.0593091557
   H     -15.3495017524   24.3263663480  -17.5448411242
   H     -16.2865801209   23.6701792761  -14.8820619450
   H     -17.2537186901   23.9021913046  -16.3508821976
   N     -16.1720000786   21.1950000698  -17.0630002331
   C     -16.3929996607   19.7330000492  -17.1390000064
   C     -15.5320000168   19.0089999518  -16.0969998773
   O     -15.9425692090   17.9831032839  -15.5472303388
   H     -15.5984109620   21.6246818596  -17.7867633210
   H     -17.4389666521   19.4938522035  -16.9463383226
   H     -16.1091991774   19.4046640150  -18.1413755313
   N     -14.3080000794   19.5120001075  -15.9009998956
   C     -13.4139999525   18.7560001678  -15.1219999754
   C     -12.1359997732   19.5319999098  -14.8500001382
   O     -11.9040741426   20.5634678189  -15.4874363768
   C     -13.0113861778   17.4040249843  -15.7854303534
   S     -11.9240724460   17.5584143944  -17.2586150178
   H     -13.9725130040   20.3617623050  -16.3388335364
   H     -13.8913644448   18.4882921815  -14.1704386148
   H     -13.9148762002   16.8978666150  -16.1226136361
   H     -12.5211888581   16.7622509970  -15.0506531787
   H     -10.7929532000   17.8571212052  -16.5839361674
   N     -11.2659998925   19.0339995281  -13.9460001423
   C      -9.9969995645   19.6749995299  -13.5650006393
   C      -8.8769985761   18.8249990721  -14.1420006478
   O      -9.1161956836   17.8508874458  -14.8679040019
   H     -11.5025794481   18.1821199000  -13.4541604891
   H      -9.9776213940   20.6864274068  -13.9702629553
   H      -9.9151290588   19.7247886347  -12.4762432879
   N      -7.6400002963   19.1360041823  -13.7359988648
   C      -6.4500016995   18.3769971547  -14.0490017290
   C      -6.6059990142   16.9179999124  -13.7169998209
   O      -6.2901105958   16.0445656919  -14.5313630250
   H      -7.5083121543   20.0591575178  -13.3361654356
   H      -5.6242677973   18.8063814230  -13.4764819986
   H      -6.1981421591   18.4470596650  -15.1115743731
   N      -7.0429995455   16.6470002987  -12.4999999229
   C      -6.9540000410   15.2350004075  -12.1039997785
   C      -8.0130000396   14.5059996624  -12.9030000561
   O      -7.9074321988   13.3146589845  -13.2143503727
   C      -7.1623643262   15.0457349352  -10.5991830558
   C      -6.1086983933   15.7283982521   -9.7074602916
   C      -6.4233357246   15.4389917617   -8.2345339604
   C      -4.6792242280   15.2977860771  -10.0577240592
   H      -7.1276505385   17.3802035260  -11.8067283681
   H      -5.9851289811   14.8380544658  -12.4114570307
   H      -7.1500835447   13.9652361297  -10.4096704044
   H      -8.1628242053   15.4062853394  -10.3272334544
   H      -6.1791870029   16.8160205943   -9.8558700431
   H      -6.3446718222   14.3638811612   -8.0294441766
   H      -7.4390935314   15.7583047471   -7.9735626807
   H      -5.7216511020   15.9603444006   -7.5738652294
   H      -4.3977118645   15.5971136524  -11.0728365606
   H      -4.5723148111   14.2078376298   -9.9844674665
   H      -3.9612942284   15.7533378794   -9.3665301878
   N      -9.0819997609   15.2380000578  -13.1510004028
   C     -10.2719999898   14.6659999854  -13.8400000334
   C      -9.9459999494   14.2890000088  -15.2639999691
   O     -10.2551407299   13.1926479366  -15.7444007174
   H      -9.0904791668   16.2178790785  -12.9150817107
   H     -11.0539692109   15.4283367951  -13.8152516200
   H     -10.6136992419   13.7723455032  -13.3157307153
   N      -9.3230000346   15.2380001091  -15.9660000464
   C      -8.8440000363   14.9339999056  -17.2510000479
   C      -7.8750000520   13.7869998270  -17.1999999522
   C      -8.0928839527   16.1492351082  -17.8333115172
   O      -7.6127757381   13.0809717711  -18.1533628079
   H      -9.0359314344   16.1006688797  -15.5104232957
   H      -9.6625080768   14.6575335265  -17.9267434370
   H      -7.2351793384   16.4052240034  -17.2014719155
   H      -8.7585149038   17.0159016330  -17.8796119017
   H      -7.7344713567   15.9232725831  -18.8397928424
   H      -7.3581036744   13.6642269971  -16.2244485164
   H      -5.5024299476   21.6998774032  -14.0328611949
   H      -4.6098575153   20.6485453002  -16.7676138052
   H      -5.9794447043   20.3308463125  -18.4850544658
   H      -9.9567716194   21.9217171572  -16.0598330362
   H      -7.0620862411   18.7233502269  -19.8864535465
   H      -8.0422228705   19.0244258041  -21.3495166051
   H      -8.8311274483   18.5308802231  -19.8196443097
   C      -8.0124969441   19.1063805477  -20.2623966379
   C      -4.8706101584   21.3297567566  -14.8297489916
   C      -5.3528524223   21.0033503578  -16.0560029828
   C      -9.0635693686   21.5986179804  -16.5679900287
   C      -6.8498994169   20.6697294000  -17.9348645971
   C      -9.1744191900   21.2781155140  -17.9189386743
   C      -8.0532953380   20.7772414038  -18.6037355479
   C      -3.4431530291   21.1686037162  -14.5780713144
   C      -6.6911207640   21.0535651900  -16.5858573110
   C      -7.8413385339   21.5287897477  -15.8956936351
   O      -2.5998198545   20.7989075024  -15.3873802659
   O     -10.3757373745   21.4797542160  -18.5198049139
   O      -8.1654517338   20.5003101122  -19.9541578761
   O      -7.7411618935   21.9211522347  -14.6016861126
   H     -10.2770566581   21.6273253694  -19.4831203211
   S      -2.9816037731   21.5693263622  -12.8691696689
   C      -1.1893799564   21.2476180954  -12.9645648155
   H      -0.7346282444   21.8912102685  -13.7193985069
   H      -0.7750857492   21.4733808504  -11.9799643241
   H      -1.0082034811   20.2013138540  -13.2162813952
   H      -8.4858689754   22.6123760792  -14.3794644930
198
Converged     Job 27: Energy -5.7121481112567853e+03 @ (1.529612)
   N      -9.4190003771   25.1719997834  -21.0809989079
   C      -8.0910129838   24.8839862162  -20.7660041824
   C      -7.4100098149   24.2140048559  -21.9690028072
   O      -7.9257431594   23.2251835803  -22.5095951994
   C      -7.9292344734   23.9495175671  -19.5271517074
   C      -6.5545512703   23.9297523411  -18.9194642016
   C      -6.2727870975   24.7194926753  -17.7967768229
   C      -5.5276069380   23.1420691841  -19.4572859495
   C      -5.0074227318   24.7125346042  -17.2081843268
   C      -4.2606908346   23.1369719913  -18.8755075250
   C      -3.9962249143   23.9143181038  -17.7459235931
   H      -7.5595421665   25.8200832738  -20.5427737783
   H      -8.2295704057   22.9495300362  -19.8445752012
   H      -8.6555580146   24.2892179868  -18.7797579305
   H      -7.0626773904   25.3351895981  -17.3742944910
   H      -5.7311273220   22.5095391209  -20.3175330770
   H      -4.8153356783   25.3204335669  -16.3279217336
   H      -3.4858847330   22.5045210690  -19.2897986297
   H      -3.0125752379   23.8890436977  -17.2854748882
   H      -9.8811655803   25.5888453212  -20.2740987717
   H      -9.9280929599   24.3075039092  -21.2673113703
   N      -6.2559976480   24.7379978088  -22.3669976717
   C      -5.6060015022   24.2539958532  -23.5729996102
   C      -4.2180019907   23.7269953951  -23.2119986420
   O      -3.3833627578   24.4904267379  -22.7163339455
   H      -5.8734266915   25.5534232960  -21.9086136068
   H      -6.2488294195   23.4899958561  -24.0075595909
   H      -5.4795962666   25.0757704231  -24.2855997698
   N      -3.9950001731   22.4249946205  -23.4089978996
   C      -2.6219975169   21.9929983346  -23.2750031351
   C      -2.2559996759   20.9290016806  -24.2930008304
   C      -2.2092109433   21.5972788449  -21.8403918411
   C      -2.9593973399   20.4642997928  -21.1663984721
   C      -3.9312698380   19.6770484234  -21.7956489009
   C      -2.6753359667   20.1884173795  -19.8197754044
   C      -4.6036085484   18.6656005910  -21.1090769154
   C      -3.3450357473   19.1910566799  -19.1144014955
   C      -4.3223274332   18.4267533639  -19.7619311247
   O      -5.0351560665   17.4442006539  -19.1284399804
   O      -3.0219310395   20.5095537266  -25.1391417322
   H      -4.6120093625   21.8791280631  -23.9997961661
   H      -1.9785854100   22.8503238021  -23.5214338019
   H      -2.3087229192   22.5049530048  -21.2358407700
   H      -1.1349840544   21.3687610528  -21.8637466860
   H      -4.1829873156   19.8357470980  -22.8373286509
   H      -1.9172818283   20.7718453885  -19.3027769864
   H      -5.3538199006   18.0630641143  -21.6102094400
   H      -3.1142575319   19.0113704813  -18.0669583866
   H      -4.7896677648   17.4173706785  -18.1879318241
   H      -1.2140960169   20.5633947043  -24.2166966584
   N     -10.2909999687   21.4869999329  -23.3370000107
   C     -11.4180001148   21.0959999333  -22.4820003202
   C     -11.9100000212   22.3049998738  -21.6720000815
   O     -11.1568611714   22.8750522154  -20.8586473512
   C     -11.2204722413   19.8552340058  -21.5601778659
   C     -10.8544415082   18.6390262122  -22.4389721263
   C     -12.4705797679   19.5813389245  -20.7162418801
   C     -10.8390544682   17.2820773801  -21.7256223962
   H     -12.2343174609   20.8159923720  -23.1648796240
   H     -10.3817032752   20.0680045037  -20.8895489711
   H      -9.8699830683   18.8057622491  -22.8922238603
   H     -11.5703322255   18.5832757665  -23.2726557027
   H     -13.3348640187   19.3675647584  -21.3601249424
   H     -12.7339049849   20.4249436886  -20.0756262569
   H     -12.3174253522   18.7170337336  -20.0652322685
   H     -11.8408503625   16.9822867672  -21.4031037385
   H     -10.1955450405   17.2904641316  -20.8398392061
   H     -10.4625195551   16.5055420890  -22.4009390514
   H      -9.9286386808   20.6643137675  -23.8127670571
   H      -9.5311776497   21.8582057117  -22.7630504014
   N     -13.2069999937   22.5949999611  -21.7439997630
   C     -13.9489997740   23.5530001903  -20.8580000779
   C     -13.7720003917   23.1629998666  -19.3720000868
   O     -14.0437163272   22.0271502173  -18.9635122542
   H     -13.7770598041   22.0594046242  -22.3853075286
   H     -13.6087530089   24.5734813603  -21.0509988213
   H     -15.0032480602   23.4679367691  -21.1236391630
   N     -13.3409997791   24.1269998120  -18.5820001785
   C     -12.8539996408   23.8290003084  -17.2500003780
   C     -14.0049999514   23.4660005967  -16.3049998671
   O     -13.7889810205   22.8665740757  -15.2480577636
   C     -12.0721850632   25.0599614741  -16.7208250979
   C     -10.9489260510   24.7209266243  -15.7922790523
   C     -10.7480872070   23.7507528163  -14.8422063248
   N      -9.7420141846   25.4011541796  -15.8668220461
   C      -8.8715662429   24.8286117501  -15.0057116704
   N      -9.4430566590   23.8138269554  -14.3693205882
   H     -13.0272891778   24.9884240329  -19.0118675426
   H     -12.1997673036   22.9537861493  -17.2957311445
   H     -12.7735679039   25.7714777612  -16.2676863017
   H     -11.6281564222   25.5701220674  -17.5834006971
   H      -9.5414976609   26.1906146088  -16.4689312726
   H     -11.4394894975   22.9810545676  -14.5350944203
   H      -7.8449789356   25.1471359792  -14.8978542786
   N     -15.2269997986   23.8479991721  -16.6620004102
   C     -16.3629999504   23.4180002856  -15.9420000557
   C     -16.5679998377   21.8990002282  -15.9979997903
   O     -17.1702594807   21.3605919965  -15.0592993544
   H     -15.3495249329   24.3260523581  -17.5450050006
   H     -16.2865517216   23.6701768991  -14.8820665549
   H     -17.2537141674   23.9022025587  -16.3508574051
   N     -16.1720002065   21.1950001036  -17.0630003570
   C     -16.3929997511   19.7330000558  -17.1390000316
   C     -15.5320000226   19.0089999640  -16.0969999025
   O     -15.9425580663   17.9831090820  -15.5472250495
   H     -15.5984618578   21.6246825214  -17.7867940118
   H     -17.4389602717   19.4938523442  -16.9463386662
   H     -16.1092025386   19.4046692593  -18.1413696470
   N     -14.3080000929   19.5120001087  -15.9009998988
   C     -13.4139999562   18.7560001588  -15.1220000077
   C     -12.1359998102   19.5319999158  -14.8500001236
   O     -11.9043871866   20.5637415656  -15.4871140569
   C     -13.0114238206   17.4040139266  -15.7854174476
   S     -11.9240876650   17.5584408945  -17.2585820823
   H     -13.9724964568   20.3617270784  -16.3388794773
   H     -13.8913432483   18.4883392149  -14.1704221973
   H     -13.9149086943   16.8978725099  -16.1226200708
   H     -12.5212501343   16.7622139468  -15.0506551582
   H     -10.7929773095   17.8571334650  -16.5838844972
   N     -11.2659999044   19.0339995835  -13.9460001410
   C      -9.9969995547   19.6749995285  -13.5650006447
   C      -8.8769985726   18.8249990671  -14.1420006570
   O      -9.1163363491   17.8505453947  -14.8674148519
   H     -11.5021961495   18.1816708729  -13.4547723367
   H      -9.9775316657   20.6864007382  -13.9702447136
   H      -9.9151022343   19.7247326799  -12.4762467564
   N      -7.6400003192   19.1360042322  -13.7359988478
   C      -6.4500017299   18.3769971706  -14.0490017224
   C      -6.6059990000   16.9179999485  -13.7169998393
   O      -6.2901070851   16.0445473656  -14.5313405747
   H      -7.5082283934   20.0600265038  -13.3380930888
   H      -5.6243029467   18.8063887627  -13.4764251019
   H      -6.1980676611   18.4470948657  -15.1115714092
   N      -7.0429995898   16.6470003552  -12.4999999913
   C      -6.9540001093   15.2350005796  -12.1039997014
   C      -8.0130000087   14.5059996451  -12.9029999559
   O      -7.9074524993   13.3146515424  -13.2143085405
   C      -7.1624041541   15.0457356435  -10.5991905792
   C      -6.1087605522   15.7283894345   -9.7074373480
   C      -6.4234588972   15.4390018501   -8.2345203186
   C      -4.6792806146   15.2977519850  -10.0576427432
   H      -7.1277318205   17.3802244481  -11.8067595779
   H      -5.9851260114   14.8380604676  -12.4114418932
   H      -7.1501479854   13.9652409952  -10.4096747253
   H      -8.1628686711   15.4063012455  -10.3272699531
   H      -6.1792308494   16.8160139779   -9.8558601312
   H      -6.3448217773   14.3638962409   -8.0294113630
   H      -7.4392249740   15.7583358289   -7.9735897939
   H      -5.7217929331   15.9603547194   -7.5738267293
   H      -4.3977285156   15.5970760685  -11.0727411718
   H      -4.5723891157   14.2078088801   -9.9843766235
   H      -3.9613745456   15.7533000378   -9.3664207868
   N      -9.0819997183   15.2380000462  -13.1510004310
   C     -10.2719999821   14.6660000311  -13.8400000469
   C      -9.9459999657   14.2889999956  -15.2639999678
   O     -10.2551416040   13.1926519646  -15.7444019794
   H      -9.0903869230   16.2179395096  -12.9153303951
   H     -11.0539780392   15.4283185591  -13.8152415454
   H     -10.6136764444   13.7723428682  -13.3157303781
   N      -9.3230000303   15.2380000929  -15.9660000333
   C      -8.8440000299   14.9339999490  -17.2510000344
   C      -7.8750000351   13.7869998735  -17.1999999570
   C      -8.0929087510   16.1492355606  -17.8333268746
   O      -7.6127255202   13.0809439461  -18.1533280491
   H      -9.0358759196   16.1006358204  -15.5103995823
   H      -9.6625060415   14.6575226827  -17.9267397833
   H      -7.2351872323   16.4052516279  -17.2015204137
   H      -8.7585450631   17.0158982902  -17.8796402751
   H      -7.7345107931   15.9232614635  -18.8398148581
   H      -7.3581328758   13.6642387943  -16.2244360747
   H      -5.5065126521   21.7035297487  -14.0312803840
   H      -4.6105226238   20.6511606006  -16.7646388141
   H      -5.9782539199   20.3326293497  -18.4832827271
   H      -9.9596592152   21.9170323109  -16.0609482399
   H      -7.0614240736   18.7223744956  -19.8848825918
   H      -8.0403914900   19.0234223369  -21.3488117644
   H      -8.8306506067   18.5312224633  -19.8191943160
   C      -8.0112967568   19.1058915229  -20.2616971111
   C      -4.8735590010   21.3333890223  -14.8272606585
   C      -5.3544003554   21.0056366160  -16.0537587727
   C      -9.0653455668   21.5961550873  -16.5683988394
   C      -6.8495168800   20.6706334087  -17.9338014490
   C      -9.1747846562   21.2763094576  -17.9195129379
   C      -8.0524666726   20.7771279714  -18.6036380637
   C      -3.4461680232   21.1741523965  -14.5743048545
   C      -6.6922899993   21.0544249162  -16.5845424681
   C      -7.8435349996   21.5282977626  -15.8948080159
   O      -2.6017321668   20.8049267633  -15.3826640993
   O     -10.3761543289   21.4763182893  -18.5210947262
   O      -8.1633425905   20.5000695924  -19.9541890711
   O      -7.7455148777   21.9211313797  -14.6011451854
   H     -10.2770080431   21.6258759581  -19.4840417930
   S      -2.9864275515   21.5767839222  -12.8652595427
   C      -1.1937010598   21.2574464489  -12.9591739315
   H      -0.7392077715   21.9014033533  -13.7138409214
   H      -0.7804569668   21.4840242301  -11.9743265748
   H      -1.0109734535   20.2113172044  -13.2104643077
   H      -8.4899608570   22.6175057907  -14.3810005022
198
Converged     Job 28: Energy -5.7121478562485390e+03 @ (1.518822)
   N      -9.4190003551   25.1719998902  -21.0809990642
   C      -8.0910131485   24.8839859187  -20.7660040249
   C      -7.4100098785   24.2140049730  -21.9690029094
   O      -7.9257878794   23.2252246608  -22.5096093675
   C      -7.9289012797   23.9495507546  -19.5271848122
   C      -6.5539542866   23.9303003538  -18.9200659908
   C      -6.2712736702   24.7213891518  -17.7985552120
   C      -5.5273846955   23.1419662336  -19.4576290970
   C      -5.0055641229   24.7149008770  -17.2106806243
   C      -4.2600975981   23.1372899226  -18.8766342385
   C      -3.9948203855   23.9158624500  -17.7480747544
   H      -7.5595557814   25.8201060031  -20.5428036874
   H      -8.2290660241   22.9494572744  -19.8444305530
   H      -8.6550786307   24.2891403618  -18.7796068508
   H      -7.0607185159   25.3379230070  -17.3764723364
   H      -5.7315479357   22.5086287881  -20.3171193233
   H      -4.8128132237   25.3238702822  -16.3312929187
   H      -3.4856224209   22.5042944066  -19.2907336926
   H      -3.0108780454   23.8910051125  -17.2882119225
   H      -9.8811967665   25.5887249063  -20.2740589482
   H      -9.9280576604   24.3075206179  -21.2674468216
   N      -6.2559975324   24.7379976978  -22.3669975073
   C      -5.6060014046   24.2539960134  -23.5729995835
   C      -4.2180020135   23.7269953022  -23.2119985014
   O      -3.3833671172   24.4904439765  -22.7163464820
   H      -5.8733978177   25.5533970416  -21.9085886278
   H      -6.2488306502   23.4900016504  -24.0075611172
   H      -5.4795886747   25.0757744853  -24.2855967752
   N      -3.9950001705   22.4249946000  -23.4089979610
   C      -2.6219975891   21.9929981692  -23.2750029704
   C      -2.2559995599   20.9290017035  -24.2930007884
   C      -2.2091636168   21.5974617382  -21.8403566553
   C      -2.9593649367   20.4646335576  -21.1661393055
   C      -3.9309776506   19.6769939228  -21.7953017169
   C      -2.6755450715   20.1892797951  -19.8193583787
   C      -4.6032231358   18.6656251931  -21.1085311015
   C      -3.3452005234   19.1920618932  -19.1137350919
   C      -4.3221437742   18.4273052980  -19.7612506948
   O      -5.0348283661   17.4447569771  -19.1275945399
   O      -3.0214630181   20.5091318688  -25.1393532829
   H      -4.6120297061   21.8790915923  -23.9997361790
   H      -1.9786195702   22.8503326875  -23.5214943905
   H      -2.3086106774   22.5052267797  -21.2359272112
   H      -1.1349407968   21.3688994649  -21.8637219546
   H      -4.1825279249   19.8353089001  -22.8370756190
   H      -1.9176709026   20.7730244491  -19.3024464405
   H      -5.3531984676   18.0627560135  -21.6095983230
   H      -3.1146282310   19.0127927364  -18.0661670721
   H      -4.7895760638   17.4183470870  -18.1870124474
   H      -1.2140489755   20.5635941616  -24.2164792749
   N     -10.2909998771   21.4869999294  -23.3370001142
   C     -11.4179998846   21.0960000922  -22.4820003296
   C     -11.9100000495   22.3049999171  -21.6720000997
   O     -11.1568199981   22.8750836942  -20.8587200631
   C     -11.2202602638   19.8552446022  -21.5601693195
   C     -10.8535158087   18.6391705602  -22.4388424237
   C     -12.4705175450   19.5808977176  -20.7165909350
   C     -10.8376814504   17.2823050035  -21.7253427167
   H     -12.2342944119   20.8158937061  -23.1648557738
   H     -10.3816858991   20.0681579438  -20.8893369006
   H      -9.8689958068   18.8062997465  -22.8918022300
   H     -11.5691519397   18.5830565168  -23.2727110123
   H     -13.3345035139   19.3668130605  -21.3607654954
   H     -12.7343571028   20.4243949386  -20.0760556112
   H     -12.3172782528   18.7166338171  -20.0655475472
   H     -11.8394122435   16.9820702588  -21.4030482973
   H     -10.1944051822   17.2911336536  -20.8393866995
   H     -10.4605908260   16.5058698126  -22.4004567936
   H      -9.9286612843   20.6643225940  -23.8127793420
   H      -9.5311723005   21.8582104337  -22.7630794411
   N     -13.2069999700   22.5949999213  -21.7439997348
   C     -13.9489997850   23.5530001028  -20.8580001080
   C     -13.7720002063   23.1629997423  -19.3720001996
   O     -14.0436920652   22.0271563343  -18.9634810735
   H     -13.7770663699   22.0593966722  -22.3852855548
   H     -13.6087652784   24.5734793744  -21.0509897255
   H     -15.0032492941   23.4679315482  -21.1236267352
   N     -13.3409999010   24.1269996012  -18.5820001876
   C     -12.8540000130   23.8290008734  -17.2500001819
   C     -14.0050000614   23.4660010613  -16.3049995943
   O     -13.7888503643   22.8669246123  -15.2478924968
   C     -12.0726677693   25.0602070354  -16.7203265706
   C     -10.9477141627   24.7210633795  -15.7938448858
   C     -10.7444945761   23.7493781257  -14.8459052621
   N      -9.7413498256   25.4022713509  -15.8695362104
   C      -8.8688835291   24.8285265929  -15.0115041004
   N      -9.4384800605   23.8122683824  -14.3756491179
   H     -13.0272320006   24.9883825167  -19.0119053353
   H     -12.1996046135   22.9538902122  -17.2957345697
   H     -12.7740780606   25.7703972965  -16.2652000925
   H     -11.6302955191   25.5720335593  -17.5827507744
   H      -9.5424282957   26.1929374401  -16.4706075800
   H     -11.4346192647   22.9785360503  -14.5387732788
   H      -7.8421689678   25.1470580777  -14.9051356815
   N     -15.2269998816   23.8479989066  -16.6620004807
   C     -16.3630000728   23.4180000997  -15.9420003161
   C     -16.5679998613   21.8990001664  -15.9979996900
   O     -17.1702391105   21.3605699226  -15.0592976356
   H     -15.3495409075   24.3257468105  -17.5451718990
   H     -16.2865345315   23.6701845162  -14.8820694149
   H     -17.2537215584   23.9022111175  -16.3508474243
   N     -16.1720001751   21.1950000681  -17.0630003349
   C     -16.3929997681   19.7330000170  -17.1390000535
   C     -15.5320000159   19.0089999476  -16.0969999283
   O     -15.9425831407   17.9831317678  -15.5471940089
   H     -15.5984849173   21.6246780794  -17.7868175090
   H     -17.4389655233   19.4938536474  -16.9463321895
   H     -16.1092071530   19.4046672730  -18.1413774400
   N     -14.3080000763   19.5120000803  -15.9009999359
   C     -13.4139999795   18.7560001327  -15.1220000034
   C     -12.1359998071   19.5319998786  -14.8500001409
   O     -11.9047453047   20.5639891325  -15.4868509139
   C     -13.0114771444   17.4039881317  -15.7853915581
   S     -11.9241393845   17.5583982213  -17.2585584260
   H     -13.9724738738   20.3616892669  -16.3389354152
   H     -13.8913216100   18.4883956173  -14.1703900878
   H     -13.9149740447   16.8978560134  -16.1225905119
   H     -12.5213176033   16.7621703370  -15.0506246983
   H     -10.7930277163   17.8571181197  -16.5838763139
   N     -11.2659998773   19.0339994923  -13.9460002045
   C      -9.9969995889   19.6749994697  -13.5650005949
   C      -8.8769985600   18.8249990809  -14.1420006980
   O      -9.1164757954   17.8502233531  -14.8669576061
   H     -11.5018719755   18.1812716590  -13.4553049939
   H      -9.9774352871   20.6863759817  -13.9702139584
   H      -9.9150863919   19.7246634196  -12.4762443740
   N      -7.6400003325   19.1360042744  -13.7359988154
   C      -6.4500017427   18.3769971501  -14.0490016865
   C      -6.6059989669   16.9179999522  -13.7169997909
   O      -6.2900778818   16.0445393101  -14.5313305610
   H      -7.5081446923   20.0608904364  -13.3400129569
   H      -5.6243303514   18.8063944323  -13.4763798397
   H      -6.1980103334   18.4471249421  -15.1115707818
   N      -7.0429996266   16.6470003060  -12.4999999297
   C      -6.9540001604   15.2350004326  -12.1039997433
   C      -8.0130000313   14.5059996458  -12.9030000701
   O      -7.9074730356   13.3146222802  -13.2142393468
   C      -7.1623929200   15.0457219904  -10.5991897108
   C      -6.1087164956   15.7283407116   -9.7074485912
   C      -6.4233798044   15.4389358318   -8.2345277598
   C      -4.6792559205   15.2976717777  -10.0576997166
   H      -7.1278056099   17.3802441466  -11.8067896937
   H      -5.9851234368   14.8380616871  -12.4114452389
   H      -7.1501493256   13.9652207543  -10.4096882066
   H      -8.1628470533   15.4063002983  -10.3272548098
   H      -6.1791617433   16.8159652432   -9.8558585230
   H      -6.3447613341   14.3638205077   -8.0294446485
   H      -7.4391281336   15.7582867853   -7.9735630507
   H      -5.7216805796   15.9602554016   -7.5738471560
   H      -4.3977249805   15.5969984216  -11.0728068022
   H      -4.5723915985   14.2077181329   -9.9844536838
   H      -3.9613125952   15.7531871988   -9.3664953112
   N      -9.0819997468   15.2380000305  -13.1510004287
   C     -10.2719999738   14.6659999746  -13.8400000802
   C      -9.9459999414   14.2889999959  -15.2640000096
   O     -10.2551562331   13.1926535129  -15.7444113884
   H      -9.0902940293   16.2180044322  -12.9155834211
   H     -11.0539886953   15.4283148729  -13.8152370928
   H     -10.6136682182   13.7723396749  -13.3157238291
   N      -9.3230000219   15.2380001035  -15.9660000539
   C      -8.8440000039   14.9339999511  -17.2510000571
   C      -7.8750000041   13.7869998933  -17.1999999866
   C      -8.0929554620   16.1492349103  -17.8333743345
   O      -7.6127511578   13.0809343198  -18.1533297903
   H      -9.0358440686   16.1006154253  -15.5103749768
   H      -9.6625170670   14.6574973491  -17.9267190600
   H      -7.2352135895   16.4052978848  -17.2016170202
   H      -8.7586193109   17.0158751693  -17.8796883775
   H      -7.7345955255   15.9232389854  -18.8398691225
   H      -7.3581216703   13.6642345214  -16.2244382170
   H      -5.5105259626   21.7065921657  -14.0300160485
   H      -4.6109881849   20.6530882863  -16.7617716125
   H      -5.9772951408   20.3335891076  -18.4818890116
   H      -9.9621355879   21.9121151462  -16.0619202908
   H      -7.0621397040   18.7206176069  -19.8844522894
   H      -8.0395859558   19.0230900995  -21.3491581455
   H      -8.8316974258   18.5320148085  -19.8201560817
   C      -8.0111588725   19.1054998987  -20.2620152159
   C      -4.8763092377   21.3364365876  -14.8249909331
   C      -5.3557937368   21.0073274319  -16.0517180263
   C      -9.0668526533   21.5933689666  -16.5688270774
   C      -6.8491928949   20.6708637273  -17.9329486222
   C      -9.1748738739   21.2742012756  -17.9200933191
   C      -8.0516195601   20.7765646360  -18.6038225869
   C      -3.4489995754   21.1790957187  -14.5707094778
   C      -6.6932765574   21.0547380223  -16.5834667321
   C      -7.8453967635   21.5275221387  -15.8940591925
   O      -2.6033997990   20.8103141797  -15.3780651851
   O     -10.3762268375   21.4729376413  -18.5223093777
   O      -8.1613826348   20.4998861058  -19.9545996699
   O      -7.7493770357   21.9211953684  -14.6009000590
   H     -10.2764854036   21.6244231578  -19.4848671094
   S      -2.9910539791   21.5836854486  -12.8615334736
   C      -1.1978285628   21.2667145478  -12.9539889692
   H      -0.7436082431   21.9110370994  -13.7085223088
   H      -0.7856143543   21.4941537197  -11.9689000797
   H      -1.0135188294   20.2207550133  -13.2048267600
   H      -8.4937178278   22.6230709238  -14.3830171576
198
Converged     Job 29: Energy -5.7121475885243090e+03 @ (1.508033)
   N      -9.4190004270   25.1719996841  -21.0809990885
   C      -8.0910130094   24.8839864131  -20.7660043496
   C      -7.4100097981   24.2140048123  -21.9690028227
   O      -7.9257869478   23.2252256554  -22.5096161958
   C      -7.9285111235   23.9496658812  -19.5271433444
   C      -6.5533452166   23.9312278737  -18.9204837155
   C      -6.2704108026   24.7240502737  -17.8002629530
   C      -5.5268225818   23.1424279157  -19.4574401169
   C      -5.0045263305   24.7186926658  -17.2127530098
   C      -4.2593820982   23.1389534451  -18.8767614630
   C      -3.9938011135   23.9191083998  -17.7493624985
   H      -7.5595949596   25.8201508408  -20.5428863911
   H      -8.2283368142   22.9493771776  -19.8441168856
   H      -8.6546380044   24.2891065342  -18.7794519065
   H      -7.0597768452   25.3412077764  -17.3789711472
   H      -5.7311403276   22.5079652509  -20.3160605140
   H      -4.8115856931   25.3290223616  -16.3343538217
   H      -3.4848709325   22.5056356868  -19.2902765247
   H      -3.0096656112   23.8951476059  -17.2898651271
   H      -9.8812188674   25.5886248931  -20.2740174712
   H      -9.9280305402   24.3075128136  -21.2675142769
   N      -6.2559976935   24.7379978981  -22.3669977828
   C      -5.6060015432   24.2539957286  -23.5729996379
   C      -4.2180019594   23.7269954180  -23.2119987738
   O      -3.3833512480   24.4904499751  -22.7163820340
   H      -5.8733718875   25.5533687528  -21.9085622595
   H      -6.2488308301   23.4899972272  -24.0075558211
   H      -5.4795901443   25.0757707003  -24.2856000344
   N      -3.9950001760   22.4249945693  -23.4089978166
   C      -2.6219974497   21.9929984736  -23.2750032024
   C      -2.2559996687   20.9290016142  -24.2930007185
   C      -2.2090583114   21.5975024366  -21.8403854384
   C      -2.9593190822   20.4648025821  -21.1660280084
   C      -3.9309430123   19.6771165699  -21.7951141599
   C      -2.6755224732   20.1896139161  -19.8192111535
   C      -4.6032971912   18.6658805538  -21.1082504116
   C      -3.3452905721   19.1925348673  -19.1134994331
   C      -4.3222637586   18.4277403049  -19.7609268910
   O      -5.0349949634   17.4453005817  -19.1271513333
   O      -3.0215304087   20.5092145167  -25.1393353038
   H      -4.6120585174   21.8790565153  -23.9996736000
   H      -1.9786145943   22.8503158257  -23.5215593310
   H      -2.3083218441   22.5053012955  -21.2359834675
   H      -1.1348620117   21.3688213702  -21.8638877978
   H      -4.1824747129   19.8353537636  -22.8369087364
   H      -1.9175791051   20.7733470247  -19.3023906038
   H      -5.3533138789   18.0630029578  -21.6092490712
   H      -3.1147620467   19.0133715141  -18.0658989566
   H      -4.7897963984   17.4190536963  -18.1865503445
   H      -1.2140522059   20.5635698652  -24.2165223896
   N     -10.2909998943   21.4870000343  -23.3370001327
   C     -11.4179996795   21.0960001975  -22.4820000695
   C     -11.9100000667   22.3050001525  -21.6720002260
   O     -11.1568452488   22.8749899317  -20.8586304494
   C     -11.2203196804   19.8551030182  -21.5603318486
   C     -10.8531772433   18.6392183912  -22.4390995904
   C     -12.4708088624   19.5804864901  -20.7171849002
   C     -10.8373687869   17.2822660846  -21.7257655310
   H     -12.2342857385   20.8159411032  -23.1648914806
   H     -10.3819135610   20.0678709980  -20.8892333875
   H      -9.8685316794   18.8065369827  -22.8917133478
   H     -11.5685523438   18.5831272049  -23.2731971564
   H     -13.3345393002   19.3664126022  -21.3617076106
   H     -12.7349542101   20.4238570090  -20.0766076521
   H     -12.3177144862   18.7161238512  -20.0662372914
   H     -11.8391538975   16.9818383121  -21.4038191151
   H     -10.1943695870   17.2910956583  -20.8396059318
   H     -10.4599470300   16.5059702596  -22.4008568443
   H      -9.9287355727   20.6643466956  -23.8128747435
   H      -9.5311202505   21.8581250977  -22.7630924452
   N     -13.2070000273   22.5949998781  -21.7439996873
   C     -13.9489998646   23.5530000385  -20.8580000951
   C     -13.7720000397   23.1629997701  -19.3720002087
   O     -14.0436385234   22.0271486966  -18.9634762541
   H     -13.7770647141   22.0594104999  -22.3853008464
   H     -13.6087683807   24.5734827194  -21.0509886070
   H     -15.0032504295   23.4679325026  -21.1236258755
   N     -13.3409998887   24.1269995816  -18.5820001124
   C     -12.8540001638   23.8290010670  -17.2499999551
   C     -14.0050002662   23.4660013606  -16.3049994423
   O     -13.7886448410   22.8672691428  -15.2477489926
   C     -12.0731547021   25.0604251116  -16.7198216356
   C     -10.9465608891   24.7209122351  -15.7954907415
   C     -10.7414129657   23.7474592961  -14.8499178284
   N      -9.7405733833   25.4028368403  -15.8720474827
   C      -8.8660620306   24.8278936427  -15.0171769329
   N      -9.4343211205   23.8100561829  -14.3824799343
   H     -13.0271926842   24.9883495068  -19.0119460547
   H     -12.1994381488   22.9539925844  -17.2957301891
   H     -12.7745441881   25.7692700802  -16.2626167568
   H     -11.6324411349   25.5739979272  -17.5820385281
   H      -9.5431219356   26.1947686907  -16.4719391028
   H     -11.4303954486   22.9755069135  -14.5429713205
   H      -7.8391935964   25.1462684788  -14.9120783812
   N     -15.2270000059   23.8479989530  -16.6620004067
   C     -16.3630002053   23.4179999608  -15.9420004354
   C     -16.5679999523   21.8990000580  -15.9979996843
   O     -17.1702248545   21.3605771861  -15.0592868655
   H     -15.3495605327   24.3254325309  -17.5453386001
   H     -16.2865088888   23.6701855705  -14.8820735756
   H     -17.2537220090   23.9022224022  -16.3508270515
   N     -16.1720001251   21.1950000306  -17.0630002459
   C     -16.3929996799   19.7330000056  -17.1390000406
   C     -15.5320000131   19.0089998960  -16.0969999366
   O     -15.9425991459   17.9831472185  -15.5471830294
   H     -15.5985278161   21.6246766654  -17.7868468847
   H     -17.4389638313   19.4938555099  -16.9463289853
   H     -16.1092108714   19.4046689232  -18.1413769512
   N     -14.3080001111   19.5120000847  -15.9009998852
   C     -13.4139999381   18.7560001167  -15.1220000500
   C     -12.1359998186   19.5319999186  -14.8500001035
   O     -11.9050378155   20.5642596811  -15.4865263909
   C     -13.0115234825   17.4039674479  -15.7853699471
   S     -11.9241625064   17.5583874473  -17.2585187794
   H     -13.9724504734   20.3616473950  -16.3389914813
   H     -13.8913003858   18.4884492127  -14.1703667460
   H     -13.9150221973   16.8978528184  -16.1225842041
   H     -12.5213906494   16.7621261672  -15.0506063560
   H     -10.7930575122   17.8571000196  -16.5838247258
   N     -11.2659999150   19.0339994865  -13.9460001623
   C      -9.9969995956   19.6749994556  -13.5650006025
   C      -8.8769985370   18.8249990681  -14.1420007194
   O      -9.1166399247   17.8498413318  -14.8664070922
   H     -11.5015113076   18.1808403119  -13.4558901582
   H      -9.9773514640   20.6863727588  -13.9701342394
   H      -9.9150607327   19.7245574405  -12.4762437888
   N      -7.6400003478   19.1360043664  -13.7359987795
   C      -6.4500017849   18.3769971462  -14.0490016608
   C      -6.6059989453   16.9179999882  -13.7169997543
   O      -6.2900568957   16.0445352418  -14.5313209340
   H      -7.5080385963   20.0618939007  -13.3422591257
   H      -5.6243667928   18.8064008280  -13.4763198204
   H      -6.1979301418   18.4471564885  -15.1115670726
   N      -7.0429996473   16.6470003325  -12.4999999110
   C      -6.9540001778   15.2350004906  -12.1039996898
   C      -8.0129999994   14.5059996249  -12.9030000593
   O      -7.9074979672   13.3146034635  -13.2141782006
   C      -7.1624074574   15.0457309307  -10.5991900607
   C      -6.1087484360   15.7283645643   -9.7074377141
   C      -6.4234369181   15.4389811699   -8.2345178698
   C      -4.6792781557   15.2976971256  -10.0576527945
   H      -7.1278898623   17.3802663029  -11.8068233375
   H      -5.9851204307   14.8380665489  -12.4114359064
   H      -7.1501632810   13.9652321833  -10.4096782537
   H      -8.1628670745   15.4063093843  -10.3272738422
   H      -6.1791951143   16.8159864551   -9.8558659443
   H      -6.3448197434   14.3638701875   -8.0294148160
   H      -7.4391914975   15.7583343446   -7.9735755787
   H      -5.7217516992   15.9603143215   -7.5738315253
   H      -4.3977268840   15.5970154406  -11.0727552534
   H      -4.5724100078   14.2077462891   -9.9843919940
   H      -3.9613524958   15.7532248912   -9.3664375055
   N      -9.0819997242   15.2380000309  -13.1510004499
   C     -10.2719999614   14.6659999695  -13.8400000900
   C      -9.9459999340   14.2890000018  -15.2640000241
   O     -10.2551674470   13.1926563185  -15.7444124539
   H      -9.0901883646   16.2180758814  -12.9158719752
   H     -11.0539989177   15.4283014769  -13.8152284425
   H     -10.6136499804   13.7723368641  -13.3157200761
   N      -9.3230000195   15.2380001079  -15.9660000388
   C      -8.8439999526   14.9340000508  -17.2510000325
   C      -7.8749999481   13.7869999675  -17.2000000079
   C      -8.0929790043   16.1492371301  -17.8333958360
   O      -7.6127276299   13.0809234587  -18.1533159696
   H      -9.0357856903   16.1005799186  -15.5103458884
   H      -9.6625182799   14.6574829081  -17.9267115656
   H      -7.2352174093   16.4053271562  -17.2016756268
   H      -8.7586497437   17.0158722121  -17.8797140519
   H      -7.7346384531   15.9232349376  -18.8398989777
   H      -7.3581375149   13.6642346016  -16.2244309627
   H      -5.5142895706   21.7101864646  -14.0286739401
   H      -4.6111821063   20.6556744291  -16.7588258819
   H      -5.9760784923   20.3351839692  -18.4805255848
   H      -9.9646925524   21.9072198683  -16.0630192413
   H      -7.0609145207   18.7197971111  -19.8832644189
   H      -8.0375297011   19.0219839148  -21.3486531254
   H      -8.8306092347   18.5320068607  -19.8198022721
   C      -8.0095797436   19.1049058316  -20.2615251182
   C      -4.8789082440   21.3400290923  -14.8227211530
   C      -5.3570254141   21.0095882026  -16.0496786121
   C      -9.0683410433   21.5907598301  -16.5693186903
   C      -6.8486616964   20.6716519432  -17.9321539323
   C      -9.1750524400   21.2722762540  -17.9207509313
   C      -8.0506744271   20.7763184627  -18.6039041558
   C      -3.4516733744   21.1845887983  -14.5672036356
   C      -6.6940948817   21.0555350996  -16.5824486797
   C      -7.8472042353   21.5269637675  -15.8933847191
   O      -2.6050973778   20.8162300534  -15.3737256786
   O     -10.3764393019   21.4695217091  -18.5236497820
   O      -8.1592262126   20.4995021734  -19.9548017050
   O      -7.7532090857   21.9210823380  -14.6006059646
   H     -10.2761422656   21.6229444270  -19.4858201389
   S      -2.9953352733   21.5910571141  -12.8579317692
   C      -1.2016451268   21.2763407435  -12.9491190209
   H      -0.7477249587   21.9210452067  -13.7035063578
   H      -0.7903484576   21.5045133421  -11.9638172411
   H      -1.0158772297   20.2305622285  -13.1996135630
   H      -8.4975066274   22.6283042495  -14.3845810408
198
Converged     Job 30: Energy -5.7121473084507124e+03 @ (1.497244)
   N      -9.4190003981   25.1719997351  -21.0809991335
   C      -8.0910130049   24.8839863456  -20.7660043517
   C      -7.4100098152   24.2140048199  -21.9690028894
   O      -7.9257788390   23.2252185419  -22.5096184123
   C      -7.9280928840   23.9498214357  -19.5270924639
   C      -6.5527300621   23.9323590581  -18.9208617912
   C      -6.2696298397   24.7268881671  -17.8019196265
   C      -5.5261249928   23.1433038297  -19.4572620718
   C      -5.0034416787   24.7225319243  -17.2150702292
   C      -4.2582944918   23.1407852537  -18.8774269435
   C      -3.9927292173   23.9225354939  -17.7511274072
   H      -7.5596675671   25.8202202564  -20.5429859039
   H      -8.2274953388   22.9493192103  -19.8438052744
   H      -8.6542240057   24.2890779601  -18.7793267178
   H      -7.0588892541   25.3445914270  -17.3812646137
   H      -5.7307160746   22.5078465324  -20.3150715548
   H      -4.8101785368   25.3341067608  -16.3376152371
   H      -3.4837422350   22.5072728706  -19.2905678263
   H      -3.0083874974   23.8995891485  -17.2920350937
   H      -9.8812351855   25.5885621743  -20.2739878256
   H      -9.9280145148   24.3075021510  -21.2675465826
   N      -6.2559976463   24.7379978723  -22.3669977610
   C      -5.6060014680   24.2539957734  -23.5729996452
   C      -4.2180019378   23.7269953844  -23.2119987201
   O      -3.3833547413   24.4904715175  -22.7164044877
   H      -5.8733514492   25.5533389807  -21.9085296380
   H      -6.2488302773   23.4899950071  -24.0075536539
   H      -5.4795919438   25.0757704755  -24.2855978377
   N      -3.9950001452   22.4249945680  -23.4089978549
   C      -2.6219974576   21.9929983524  -23.2750030865
   C      -2.2559996253   20.9290015823  -24.2930006540
   C      -2.2089482790   21.5975453211  -21.8404034385
   C      -2.9592107163   20.4649414141  -21.1659015763
   C      -3.9307407243   19.6771713295  -21.7950272552
   C      -2.6754740387   20.1899011377  -19.8190358777
   C      -4.6030732437   18.6660289420  -21.1079909598
   C      -3.3452290613   19.1929192923  -19.1131876113
   C      -4.3221333799   18.4280458811  -19.7606135309
   O      -5.0348829617   17.4456569135  -19.1267855304
   O      -3.0212412428   20.5089830755  -25.1394878817
   H      -4.6120787194   21.8790112597  -23.9996095604
   H      -1.9786081959   22.8503043432  -23.5216141376
   H      -2.3080304774   22.5053613284  -21.2359998350
   H      -1.1347808793   21.3687487952  -21.8640632898
   H      -4.1822464560   19.8353165297  -22.8368518382
   H      -1.9175174571   20.7736845059  -19.3023024894
   H      -5.3530763660   18.0630784270  -21.6089314797
   H      -3.1147548437   19.0138837472  -18.0655490819
   H      -4.7898344576   17.4195981063  -18.1861407099
   H      -1.2140225418   20.5636764362  -24.2163863812
   N     -10.2909999078   21.4870001593  -23.3370001813
   C     -11.4179993423   21.0960004260  -22.4819996763
   C     -11.9100001103   22.3050004969  -21.6720003929
   O     -11.1568604145   22.8748923501  -20.8585412615
   C     -11.2203564401   19.8549562446  -21.5604785300
   C     -10.8527659864   18.6392440289  -22.4392845338
   C     -12.4710873455   19.5800422672  -20.7177893214
   C     -10.8369171685   17.2822524108  -21.7260338245
   H     -12.2342771288   20.8159878165  -23.1649316275
   H     -10.3821392606   20.0676217251  -20.8890958448
   H      -9.8680050329   18.8067670485  -22.8915727739
   H     -11.5678885995   18.5831023678  -23.2736033788
   H     -13.3345465830   19.3659510009  -21.3626735518
   H     -12.7355741890   20.4232808272  -20.0771784668
   H     -12.3181240862   18.7155882570  -20.0669309419
   H     -11.8387364920   16.9816153081  -21.4043822957
   H     -10.1941659897   17.2911655569  -20.8396919542
   H     -10.4591577179   16.5060613141  -22.4010616914
   H      -9.9287855745   20.6643637724  -23.8129459368
   H      -9.5310797413   21.8580741708  -22.7631078728
   N     -13.2070000899   22.5949997825  -21.7439995862
   C     -13.9489999702   23.5529998899  -20.8580001045
   C     -13.7719995968   23.1629996963  -19.3720003671
   O     -14.0435856671   22.0271320350  -18.9634906427
   H     -13.7770575880   22.0594231501  -22.3853240275
   H     -13.6087664047   24.5734856868  -21.0509868564
   H     -15.0032514996   23.4679377337  -21.1236296010
   N     -13.3410002614   24.1269993943  -18.5819999321
   C     -12.8540007400   23.8290020571  -17.2499993481
   C     -14.0050005041   23.4660015403  -16.3049991404
   O     -13.7884529834   22.8675745607  -15.2476229141
   C     -12.0735550086   25.0605791386  -16.7192403214
   C     -10.9453227073   24.7206281908  -15.7970418060
   C     -10.7383297086   23.7452012599  -14.8540504957
   N      -9.7396459253   25.4031947790  -15.8742911360
   C      -8.8631092692   24.8270801194  -15.0225814747
   N      -9.4302613698   23.8077279425  -14.3891364451
   H     -13.0272270535   24.9883539718  -19.0119636096
   H     -12.1993031635   22.9540722519  -17.2957532237
   H     -12.7748633083   25.7681313600  -16.2599566175
   H     -11.6344464477   25.5758619679  -17.5812365113
   H      -9.5435996425   26.1964039671  -16.4729529065
   H     -11.4261546353   22.9720330615  -14.5475207925
   H      -7.8360954902   25.1452680199  -14.9186193750
   N     -15.2270002907   23.8479987348  -16.6620005814
   C     -16.3630003740   23.4179999028  -15.9420003215
   C     -16.5680001125   21.8989998562  -15.9979997851
   O     -17.1702116883   21.3605834522  -15.0592796495
   H     -15.3495728892   24.3251499073  -17.5454886325
   H     -16.2864862395   23.6701863755  -14.8820774137
   H     -17.2537216176   23.9022302452  -16.3508081170
   N     -16.1720001043   21.1949999613  -17.0630001512
   C     -16.3929995153   19.7329999681  -17.1390000115
   C     -15.5320000265   19.0089997747  -16.0969999420
   O     -15.9426131014   17.9831556648  -15.5471799321
   H     -15.5985651697   21.6246785157  -17.7868707082
   H     -17.4389614782   19.4938609116  -16.9463288018
   H     -16.1092159711   19.4046748199  -18.1413756462
   N     -14.3080001874   19.5120000658  -15.9009997866
   C     -13.4139998578   18.7560000201  -15.1220001675
   C     -12.1359998726   19.5319999323  -14.8500000557
   O     -11.9052918006   20.5645489012  -15.4861605803
   C     -13.0115849319   17.4039538930  -15.7853599570
   S     -11.9242144360   17.5583671038  -17.2585070742
   H     -13.9724292247   20.3616077497  -16.3390423077
   H     -13.8912759174   18.4885037188  -14.1703427704
   H     -13.9150880744   16.8978666432  -16.1225936736
   H     -12.5214821916   16.7620761524  -15.0506138288
   H     -10.7930974008   17.8570513509  -16.5838270027
   N     -11.2659999685   19.0339995718  -13.9460000777
   C      -9.9969995888   19.6749994202  -13.5650006219
   C      -8.8769985385   18.8249990273  -14.1420006871
   O      -9.1168129603   17.8494648434  -14.8658606717
   H     -11.5011711221   18.1804336437  -13.4564490586
   H      -9.9772484450   20.6863697670  -13.9700433535
   H      -9.9150289622   19.7244453515  -12.4762424731
   N      -7.6400003754   19.1360044272  -13.7359987348
   C      -6.4500018257   18.3769971728  -14.0490016128
   C      -6.6059989229   16.9180000394  -13.7169997046
   O      -6.2900507865   16.0445275412  -14.5313083243
   H      -7.5079304388   20.0628938301  -13.3445036384
   H      -5.6243945164   18.8064143638  -13.4762760719
   H      -6.1978682560   18.4471788032  -15.1115689124
   N      -7.0429996564   16.6470003528  -12.4999998395
   C      -6.9540001536   15.2350004887  -12.1039996878
   C      -8.0129999196   14.5059996349  -12.9030001159
   O      -7.9075158900   13.3145880512  -13.2141121450
   C      -7.1624123322   15.0457543271  -10.5991902220
   C      -6.1087617787   15.7284396454   -9.7074642999
   C      -6.4234314274   15.4391037126   -8.2345304912
   C      -4.6792866455   15.2977884682  -10.0576807139
   H      -7.1279613994   17.3802908119  -11.8068547887
   H      -5.9851185023   14.8380702550  -12.4114315352
   H      -7.1501478429   13.9652612872  -10.4096512713
   H      -8.1628797967   15.4063221133  -10.3272856067
   H      -6.1792369168   16.8160547082   -9.8559314909
   H      -6.3447920420   14.3640034980   -8.0293852773
   H      -7.4391920268   15.7584493473   -7.9735905004
   H      -5.7217504647   15.9604784439   -7.5738690951
   H      -4.3977619231   15.5970737304  -11.0727976600
   H      -4.5723941527   14.2078461689   -9.9843764195
   H      -3.9613630472   15.7533630787   -9.3664943898
   N      -9.0819996950   15.2380000084  -13.1510004600
   C     -10.2719999378   14.6659999111  -13.8400000913
   C      -9.9459999010   14.2890000175  -15.2640000524
   O     -10.2551780496   13.1926634508  -15.7444165195
   H      -9.0900741209   16.2181523410  -12.9161714330
   H     -11.0540056657   15.4282889374  -13.8152187961
   H     -10.6136268191   13.7723347784  -13.3157147453
   N      -9.3230000167   15.2380001246  -15.9660000289
   C      -8.8439998699   14.9340001983  -17.2510000073
   C      -7.8749998389   13.7870000964  -17.2000000569
   C      -8.0929937949   16.1492376259  -17.8334135579
   O      -7.6127621426   13.0809677237  -18.1533572795
   H      -9.0357217705   16.1005427403  -15.5103150979
   H      -9.6625216668   14.6574751103  -17.9267044933
   H      -7.2352170077   16.4053450959  -17.2017189583
   H      -8.7586665158   17.0158727739  -17.8797450395
   H      -7.7346629931   15.9232230697  -18.8399225466
   H      -7.3581307086   13.6642093842  -16.2244393290
   H      -5.5177319719   21.7135470873  -14.0278946332
   H      -4.6113819979   20.6583354875  -16.7568422335
   H      -5.9747622334   20.3369961583  -18.4795755806
   H      -9.9670283705   21.9017528899  -16.0642676502
   H      -7.0604080943   18.7186650065  -19.8827125938
   H      -8.0363844947   19.0210583914  -21.3485516002
   H      -8.8302709468   18.5321520680  -19.8197791853
   C      -8.0086810392   19.1043179284  -20.2614261385
   C      -4.8810945227   21.3435098823  -14.8210040929
   C      -5.3579076595   21.0118893060  -16.0482121812
   C      -9.0694616530   21.5878370663  -16.5697866201
   C      -6.8480146184   20.6725240706  -17.9316693325
   C      -9.1750790648   21.2701111602  -17.9213448319
   C      -8.0497009756   20.7760025987  -18.6041671316
   C      -3.4539320272   21.1898038000  -14.5642019952
   C      -6.6946456572   21.0563760136  -16.5817234495
   C      -7.8486336515   21.5263414300  -15.8926796638
   O      -2.6059915203   20.8219585189  -15.3695165541
   O     -10.3766665353   21.4657280741  -18.5246139439
   O      -8.1573641729   20.4991107072  -19.9551817261
   O      -7.7566771588   21.9208785477  -14.6002713762
   H     -10.2761293665   21.6210763148  -19.4864265852
   S      -2.9996196418   21.5978694428  -12.8546715105
   C      -1.2054842215   21.2851206745  -12.9441356513
   H      -0.7515318493   21.9302687395  -13.6981194452
   H      -0.7953552688   21.5137624015  -11.9584604096
   H      -1.0183692275   20.2395393831  -13.1944274423
   H      -8.5012888270   22.6335309922  -14.3860197325
198
Converged     Job 31: Energy -5.7121470152471520e+03 @ (1.486454)
   N      -9.4190004177   25.1719996930  -21.0809991910
   C      -8.0910130583   24.8839863674  -20.7660043098
   C      -7.4100097987   24.2140048511  -21.9690028152
   O      -7.9257855701   23.2252406836  -22.5096487452
   C      -7.9277445439   23.9499014387  -19.5270754590
   C      -6.5521211481   23.9330234624  -18.9213843511
   C      -6.2683375033   24.7291006431  -17.8037024026
   C      -5.5258116112   23.1432711392  -19.4573123268
   C      -5.0019313679   24.7255368655  -17.2173106844
   C      -4.2578103889   23.1415701618  -18.8778347887
   C      -3.9915118579   23.9247351399  -17.7526917826
   H      -7.5596774022   25.8202419018  -20.5430489138
   H      -8.2269620367   22.9492566547  -19.8435330150
   H      -8.6537355128   24.2890648305  -18.7791344090
   H      -7.0573073043   25.3476161825  -17.3837166445
   H      -5.7307988642   22.5067766786  -20.3142526360
   H      -4.8082492209   25.3383794910  -16.3408336836
   H      -3.4834590346   22.5074954988  -19.2904806029
   H      -3.0069371786   23.9023470679  -17.2940672342
   H      -9.8812534641   25.5884870701  -20.2739599154
   H      -9.9279966586   24.3075006496  -21.2676024093
   N      -6.2559976496   24.7379978860  -22.3669977410
   C      -5.6060015051   24.2539957606  -23.5729996274
   C      -4.2180019486   23.7269953975  -23.2119987500
   O      -3.3833459490   24.4904789808  -22.7164341742
   H      -5.8733193106   25.5533083559  -21.9085029625
   H      -6.2488317897   23.4899954572  -24.0075524465
   H      -5.4795878178   25.0757701412  -24.2855983559
   N      -3.9950001619   22.4249945662  -23.4089978143
   C      -2.6219974488   21.9929984413  -23.2750031304
   C      -2.2559996126   20.9290016099  -24.2930006492
   C      -2.2088779489   21.5977041498  -21.8403942394
   C      -2.9590687272   20.4651392963  -21.1657600024
   C      -3.9303073758   19.6769640417  -21.7948164790
   C      -2.6755078533   20.1905235471  -19.8187795917
   C      -4.6024658642   18.6657345494  -21.1077529974
   C      -3.3451573749   19.1935250394  -19.1128485833
   C      -4.3216693538   18.4281525619  -19.7602779436
   O      -5.0341464486   17.4456227994  -19.1263565175
   O      -3.0212205101   20.5089874595  -25.1395111836
   H      -4.6121068128   21.8789863654  -23.9995565580
   H      -1.9786472596   22.8503122506  -23.5216947192
   H      -2.3079931982   22.5055879741  -21.2361056383
   H      -1.1346952544   21.3689702441  -21.8640507697
   H      -4.1816814021   19.8348209840  -22.8367149068
   H      -1.9177822217   20.7746213110  -19.3020629117
   H      -5.3521784549   18.0624395357  -21.6087058247
   H      -3.1148487606   19.0147874430  -18.0651187129
   H      -4.7893309985   17.4199427118  -18.1856414288
   H      -1.2140276399   20.5636698484  -24.2163747576
   N     -10.2909999467   21.4869998269  -23.3370000500
   C     -11.4180001093   21.0959999876  -22.4820003749
   C     -11.9100001024   22.3049998142  -21.6720000722
   O     -11.1568135697   22.8747873469  -20.8585159650
   C     -11.2204195538   19.8547822203  -21.5606983855
   C     -10.8525996511   18.6392859748  -22.4397095919
   C     -12.4713173924   19.5796537152  -20.7183259273
   C     -10.8367536043   17.2821570692  -21.7267155470
   H     -12.2342746434   20.8160564329  -23.1649653374
   H     -10.3822784599   20.0671921962  -20.8891340146
   H      -9.8677612684   18.8069791262  -22.8917613438
   H     -11.5675631771   18.5832560101  -23.2741708526
   H     -13.3346029323   19.3656805372  -21.3634815244
   H     -12.7359793138   20.4227506147  -20.0776032017
   H     -12.3185043866   18.7150530914  -20.0676277945
   H     -11.8386010653   16.9813451609  -21.4053214874
   H     -10.1941788360   17.2909880130  -20.8402437393
   H     -10.4587693929   16.5061380762  -22.4018145391
   H      -9.9288483079   20.6643893876  -23.8130303878
   H      -9.5310309274   21.8579936120  -22.7631231167
   N     -13.2070000572   22.5949999632  -21.7439997534
   C     -13.9489997449   23.5530002607  -20.8580000232
   C     -13.7720005558   23.1629999737  -19.3719999894
   O     -14.0435364546   22.0271263315  -18.9634916109
   H     -13.7770641468   22.0594457475  -22.3853355260
   H     -13.6087688494   24.5734888517  -21.0509808885
   H     -15.0032514682   23.4679399227  -21.1236269078
   N     -13.3409996735   24.1270000137  -18.5820001295
   C     -12.8539994332   23.8289996797  -17.2500004522
   C     -14.0050000037   23.4660001303  -16.3050001290
   O     -13.7881229573   22.8679748064  -15.2474742993
   C     -12.0740654068   25.0608567417  -16.7188826361
   C     -10.9440553280   24.7208185664  -15.7989185452
   C     -10.7343387054   23.7439960949  -14.8580804339
   N      -9.7391375607   25.4047100744  -15.8773664332
   C      -8.8602993056   24.8275637138  -15.0289850053
   N      -9.4251824672   23.8064497711  -14.3962401803
   H     -13.0271784647   24.9883208334  -19.0120000410
   H     -12.1991100751   22.9541918811  -17.2957800550
   H     -12.7753944400   25.7670302200  -16.2575596995
   H     -11.6367197886   25.5778562426  -17.5807291005
   H      -9.5449842376   26.1992214664  -16.4749283742
   H     -11.4206474405   22.9695599623  -14.5513643947
   H      -7.8332267243   25.1459887921  -14.9266529950
   N     -15.2269997405   23.8479993130  -16.6620003785
   C     -16.3629998451   23.4180003334  -15.9419999110
   C     -16.5679998024   21.8990002558  -15.9979998622
   O     -17.1702040547   21.3606184420  -15.0592569235
   H     -15.3496039487   24.3248454302  -17.5456482539
   H     -16.2864667582   23.6701908409  -14.8820810238
   H     -17.2537209500   23.9022400145  -16.3507936281
   N     -16.1720002437   21.1950001209  -17.0630004046
   C     -16.3929997882   19.7330000608  -17.1390000459
   C     -15.5320000487   19.0089999823  -16.0969999131
   O     -15.9425943040   17.9831702169  -15.5471494198
   H     -15.5986145845   21.6246739684  -17.7869062286
   H     -17.4389592771   19.4938560615  -16.9463246947
   H     -16.1092176771   19.4046751648  -18.1413757171
   N     -14.3080001055   19.5120001204  -15.9009999045
   C     -13.4139999643   18.7560001723  -15.1220000201
   C     -12.1359998038   19.5319999042  -14.8500001320
   O     -11.9057188392   20.5647884908  -15.4859357181
   C     -13.0116055442   17.4039370795  -15.7853369669
   S     -11.9241837284   17.5584019131  -17.2584390713
   H     -13.9724148827   20.3615698537  -16.3390985607
   H     -13.8912537170   18.4885536056  -14.1703197457
   H     -13.9151005445   16.8978573703  -16.1226005321
   H     -12.5215305126   16.7620395520  -15.0505869958
   H     -10.7930947456   17.8570803075  -16.5837093236
   N     -11.2659998934   19.0339995089  -13.9460001984
   C      -9.9969995483   19.6749994650  -13.5650006434
   C      -8.8769984570   18.8249990456  -14.1420007885
   O      -9.1170050860   17.8489977660  -14.8651852597
   H     -11.5008208312   18.1800205437  -13.4570061642
   H      -9.9771876319   20.6863869679  -13.9699200438
   H      -9.9150053292   19.7243003565  -12.4762405999
   N      -7.6400003254   19.1360045607  -13.7359987681
   C      -6.4500018709   18.3769970012  -14.0490017694
   C      -6.6059989789   16.9179999702  -13.7169998265
   O      -6.2900324098   16.0445038682  -14.5312815531
   H      -7.5077943122   20.0640806994  -13.3472126461
   H      -5.6244357012   18.8064181646  -13.4762087383
   H      -6.1977705545   18.4472001670  -15.1115604263
   N      -7.0429996127   16.6470003875  -12.5000000399
   C      -6.9540001501   15.2350006847  -12.1039996777
   C      -8.0129999887   14.5059995940  -12.9029999416
   O      -7.9075612761   13.3145681452  -13.2140628971
   C      -7.1624615094   15.0457130969  -10.5992002476
   C      -6.1088666524   15.7283502617   -9.7073775920
   C      -6.4236412553   15.4389365060   -8.2344816643
   C      -4.6793673185   15.2977144498  -10.0575089978
   H      -7.1280490812   17.3803142792  -11.8068928826
   H      -5.9851115969   14.8380803096  -12.4114153983
   H      -7.1502116156   13.9652141708  -10.4096994524
   H      -8.1629402219   15.4062767324  -10.3273318434
   H      -6.1793261384   16.8159727438   -9.8557957568
   H      -6.3450195832   14.3638255119   -8.0293875511
   H      -7.4394195032   15.7582691567   -7.9735959941
   H      -5.7220082278   15.9602732436   -7.5737400428
   H      -4.3977642600   15.5970519995  -11.0725882575
   H      -4.5724802192   14.2077687511   -9.9842518040
   H      -3.9614954149   15.7532529567   -9.3662444815
   N      -9.0819996957   15.2380000655  -13.1510004748
   C     -10.2719999823   14.6660000293  -13.8400000480
   C      -9.9459999630   14.2889999993  -15.2639999721
   O     -10.2551902070   13.1926584653  -15.7444029572
   H      -9.0899624233   16.2182277854  -12.9164862623
   H     -11.0540199133   15.4282725903  -13.8152124133
   H     -10.6136097268   13.7723313377  -13.3157118106
   N      -9.3230000347   15.2380000954  -15.9660000321
   C      -8.8440000137   14.9339999639  -17.2510000344
   C      -7.8750000317   13.7869998545  -17.1999999543
   C      -8.0930114570   16.1492393961  -17.8334286293
   O      -7.6127234961   13.0809216487  -18.1533131859
   H      -9.0356597605   16.1005038691  -15.5102845564
   H      -9.6625198476   14.6574636670  -17.9267002974
   H      -7.2352272903   16.4053772549  -17.2017574115
   H      -8.7586899447   17.0158684729  -17.8797821280
   H      -7.7346847455   15.9232133300  -18.8399362578
   H      -7.3581436448   13.6642320809  -16.2244296040
   H      -5.5210054444   21.7164149559  -14.0264212448
   H      -4.6114223133   20.6601067060  -16.7537160958
   H      -5.9734856249   20.3379840127  -18.4780667661
   H      -9.9693633361   21.8966197162  -16.0648640571
   H      -7.0595670959   18.7176983497  -19.8816718520
   H      -8.0341798653   19.0204902763  -21.3484034115
   H      -8.8296240396   18.5326036973  -19.8201175980
   C      -8.0072253867   19.1039980866  -20.2612682227
   C      -4.8833982081   21.3463009313  -14.8187114419
   C      -5.3590460294   21.0133428360  -16.0460627167
   C      -9.0709337485   21.5848467919  -16.5700831383
   C      -6.8473974666   20.6727379013  -17.9307125380
   C      -9.1750886071   21.2679925872  -17.9218725754
   C      -8.0485960661   20.7755481407  -18.6041586513
   C      -3.4562903265   21.1945018190  -14.5609154817
   C      -6.6954047143   21.0564741458  -16.5805220340
   C      -7.8503830853   21.5252356034  -15.8919253008
   O      -2.6072965806   20.8270854007  -15.3653250845
   O     -10.3765746985   21.4625164218  -18.5259446471
   O      -8.1549113395   20.4989725145  -19.9553955196
   O      -7.7604086425   21.9206685214  -14.6001126029
   H     -10.2752530986   21.6200984212  -19.4872842094
   S      -3.0034939004   21.6046614630  -12.8513850208
   C      -1.2088675553   21.2944222062  -12.9397388897
   H      -0.7553832936   21.9399362759  -13.6936947936
   H      -0.7995946408   21.5239720458  -11.9539184856
   H      -1.0201565289   20.2490246246  -13.1895818342
   H      -8.5048844184   22.6391717923  -14.3883367876
198
Converged     Job 32: Energy -5.7121467097966270e+03 @ (1.475665)
   N      -9.4190004189   25.1719997118  -21.0809990696
   C      -8.0910130254   24.8839863421  -20.7660043302
   C      -7.4100097884   24.2140048360  -21.9690028192
   O      -7.9258011397   23.2252460813  -22.5096523924
   C      -7.9274407865   23.9500339567  -19.5270162410
   C      -6.5516101794   23.9337941195  -18.9217631478
   C      -6.2672320751   24.7314501765  -17.8053664634
   C      -5.5255249630   23.1433868804  -19.4571184570
   C      -5.0006061375   24.7286506744  -17.2194452076
   C      -4.2572868888   23.1424269824  -18.8781429555
   C      -3.9904506538   23.9270590627  -17.7541449670
   H      -7.5597086385   25.8202819955  -20.5431304228
   H      -8.2264751357   22.9492324045  -19.8431767590
   H      -8.6533301457   24.2891803594  -18.7789719160
   H      -7.0559102094   25.3507928519  -17.3860908057
   H      -5.7308929804   22.5058598106  -20.3131947668
   H      -4.8065056724   25.3427522189  -16.3439482745
   H      -3.4831145140   22.5078254071  -19.2902976966
   H      -3.0056693391   23.9052806107  -17.2959422886
   H      -9.8812760442   25.5884191039  -20.2739316304
   H      -9.9279787700   24.3074914300  -21.2676478127
   N      -6.2559976662   24.7379978704  -22.3669977474
   C      -5.6060015112   24.2539957703  -23.5729996331
   C      -4.2180019577   23.7269954034  -23.2119987311
   O      -3.3833317465   24.4904815024  -22.7164584554
   H      -5.8732999312   25.5532850561  -21.9084801181
   H      -6.2488323552   23.4899946042  -24.0075525197
   H      -5.4795861441   25.0757701230  -24.2855973005
   N      -3.9950001646   22.4249945732  -23.4089978433
   C      -2.6219974515   21.9929984320  -23.2750031538
   C      -2.2559996482   20.9290016349  -24.2930007256
   C      -2.2088149329   21.5976954564  -21.8404234206
   C      -2.9589683321   20.4651204902  -21.1657694395
   C      -3.9300766954   19.6767964534  -21.7948501329
   C      -2.6754488505   20.1906000610  -19.8187594656
   C      -4.6021133479   18.6654957426  -21.1077651669
   C      -3.3450047026   19.1935560964  -19.1128105439
   C      -4.3213425388   18.4279932421  -19.7602676841
   O      -5.0336624779   17.4453440242  -19.1263586662
   O      -3.0212491022   20.5090463245  -25.1395192241
   H      -4.6121280552   21.8789639225  -23.9995138876
   H      -1.9786491701   22.8503106280  -23.5217163005
   H      -2.3078766198   22.5055716830  -21.2361217442
   H      -1.1346370403   21.3689477878  -21.8641525141
   H      -4.1814460443   19.8345933142  -22.8367641119
   H      -1.9177898831   20.7747947156  -19.3020634692
   H      -5.3517315632   18.0620812309  -21.6087244244
   H      -3.1147367008   19.0148881118  -18.0650574869
   H      -4.7889329158   17.4197631704  -18.1856184803
   H      -1.2140348502   20.5636369038  -24.2163792992
   N     -10.2909999360   21.4870000584  -23.3370000674
   C     -11.4179998049   21.0960001569  -22.4820001379
   C     -11.9100001223   22.3050000149  -21.6720001759
   O     -11.1568290201   22.8747258037  -20.8584489117
   C     -11.2204035134   19.8547017713  -21.5607965832
   C     -10.8521900847   18.6393418423  -22.4398252404
   C     -12.4714730733   19.5793290899  -20.7187626035
   C     -10.8362330683   17.2822077242  -21.7268516948
   H     -12.2342632836   20.8160633664  -23.1649943963
   H     -10.3823960287   20.0670489760  -20.8890328422
   H      -9.8672658919   18.8072299828  -22.8916209650
   H     -11.5669556314   18.5832201567  -23.2744576591
   H     -13.3345428952   19.3652968388  -21.3641932481
   H     -12.7364211719   20.4223400862  -20.0780410398
   H     -12.3187353968   18.7146793596  -20.0681107094
   H     -11.8380942748   16.9811698105  -21.4057056444
   H     -10.1938723394   17.2911875211  -20.8402181392
   H     -10.4579077902   16.5062787372  -22.4018684355
   H      -9.9288937992   20.6644026887  -23.8130919631
   H      -9.5309946155   21.8579516212  -22.7631383831
   N     -13.2070000288   22.5949998873  -21.7439996947
   C     -13.9489998235   23.5530000901  -20.8580000757
   C     -13.7720001680   23.1629998167  -19.3720001475
   O     -14.0434901201   22.0271249589  -18.9634699491
   H     -13.7770640998   22.0594481268  -22.3853439393
   H     -13.6087703438   24.5734931031  -21.0509841284
   H     -15.0032538833   23.4679398604  -21.1236253235
   N     -13.3409998046   24.1269997183  -18.5820001180
   C     -12.8540000808   23.8290007525  -17.2500000355
   C     -14.0050002353   23.4660011377  -16.3049995338
   O     -13.7879891098   22.8683308693  -15.2473088981
   C     -12.0745241127   25.0610600079  -16.7183933986
   C     -10.9427940360   24.7207037028  -15.8006617515
   C     -10.7308569271   23.7420973799  -14.8622987095
   N      -9.7383788754   25.4055217901  -15.8800442922
   C      -8.8574274330   24.8272387678  -15.0349163513
   N      -9.4207694966   23.8046333575  -14.4030695497
   H     -13.0271506560   24.9882936602  -19.0120386595
   H     -12.1989556556   22.9542874727  -17.2957880959
   H     -12.7758037069   25.7658553281  -16.2549359529
   H     -11.6389055683   25.5798302265  -17.5800335065
   H      -9.5458198115   26.2012949470  -16.4764462805
   H     -11.4158360801   22.9664015539  -14.5557782118
   H      -7.8302481742   25.1456432882  -14.9339168844
   N     -15.2269998880   23.8479987782  -16.6620004507
   C     -16.3630000902   23.4179999170  -15.9420004879
   C     -16.5679998125   21.8990001574  -15.9979995560
   O     -17.1701871215   21.3606035698  -15.0592575630
   H     -15.3496135163   24.3245644994  -17.5457973517
   H     -16.2864472809   23.6701936533  -14.8820854869
   H     -17.2537211493   23.9022458569  -16.3507772536
   N     -16.1720001852   21.1950000745  -17.0630002982
   C     -16.3929998334   19.7330000260  -17.1390000494
   C     -15.5320000250   19.0089999536  -16.0969999633
   O     -15.9426084633   17.9831825860  -15.5471404337
   H     -15.5986505742   21.6246746018  -17.7869291068
   H     -17.4389568529   19.4938593494  -16.9463234161
   H     -16.1092226495   19.4046790091  -18.1413739913
   N     -14.3080000966   19.5120000859  -15.9009999061
   C     -13.4139999384   18.7560001097  -15.1220000601
   C     -12.1359998189   19.5319999035  -14.8500001000
   O     -11.9060159496   20.5650428970  -15.4856445770
   C     -13.0116435764   17.4039248028  -15.7853205959
   S     -11.9241994595   17.5584192891  -17.2584040481
   H     -13.9723918463   20.3615256395  -16.3391588716
   H     -13.8912340864   18.4886063133  -14.1702987021
   H     -13.9151341957   16.8978568460  -16.1226035187
   H     -12.5215881267   16.7620054879  -15.0505808604
   H     -10.7931163787   17.8570881753  -16.5836623795
   N     -11.2659999201   19.0339994756  -13.9460001724
   C      -9.9969995511   19.6749994045  -13.5650006329
   C      -8.8769984160   18.8249990059  -14.1420008157
   O      -9.1171735930   17.8485919873  -14.8646041364
   H     -11.5005222776   18.1796635149  -13.4574978981
   H      -9.9771021820   20.6864026065  -13.9697951058
   H      -9.9149763971   19.7241655178  -12.4762379887
   N      -7.6400003399   19.1360046751  -13.7359987046
   C      -6.4500019199   18.3769969541  -14.0490017235
   C      -6.6059989394   16.9179999912  -13.7169997409
   O      -6.2900204434   16.0444985157  -14.5312735452
   H      -7.5076833904   20.0651388868  -13.3496297584
   H      -5.6244567598   18.8064362581  -13.4761788262
   H      -6.1977150807   18.4472040209  -15.1115643646
   N      -7.0429996306   16.6470003479  -12.4999999442
   C      -6.9540001651   15.2350005403  -12.1039996830
   C      -8.0130000011   14.5059996258  -12.9030000262
   O      -7.9075787008   13.3145514047  -13.2140028911
   C      -7.1624701287   15.0457148477  -10.5992022508
   C      -6.1088597899   15.7283243388   -9.7073743693
   C      -6.4236551263   15.4389286354   -8.2344793718
   C      -4.6793686845   15.2976441977  -10.0574880584
   H      -7.1281200426   17.3803386546  -11.8069246349
   H      -5.9851100607   14.8380863467  -12.4114125453
   H      -7.1502540805   13.9652166046  -10.4097001880
   H      -8.1629411007   15.4063103120  -10.3273422174
   H      -6.1792873886   16.8159482087   -9.8558022511
   H      -6.3450685756   14.3638174493   -8.0293764375
   H      -7.4394283912   15.7582951835   -7.9736037165
   H      -5.7220114712   15.9602501814   -7.5737337255
   H      -4.3977469268   15.5969715354  -11.0725627042
   H      -4.5725151439   14.2076981798   -9.9842258484
   H      -3.9614922400   15.7531653171   -9.3662162141
   N      -9.0819997176   15.2380000357  -13.1510004446
   C     -10.2719999583   14.6659999816  -13.8400000795
   C      -9.9459999468   14.2890000004  -15.2640000137
   O     -10.2551971727   13.1926644197  -15.7444125467
   H      -9.0898532207   16.2183018980  -12.9167807343
   H     -11.0540268257   15.4282606086  -13.8152052815
   H     -10.6135913100   13.7723299526  -13.3157075838
   N      -9.3230000173   15.2380000926  -15.9660000315
   C      -8.8439999566   14.9340000280  -17.2510000281
   C      -7.8749999707   13.7869999330  -17.1999999922
   C      -8.0930315988   16.1492400550  -17.8334455901
   O      -7.6127336062   13.0809263590  -18.1533201295
   H      -9.0356086967   16.1004732756  -15.5102570979
   H      -9.6625221149   14.6574551911  -17.9266944821
   H      -7.2352392815   16.4054060021  -17.2017937256
   H      -8.7587178721   17.0158638218  -17.8798194905
   H      -7.7347098204   15.9231979134  -18.8399546468
   H      -7.3581439095   13.6642270596  -16.2244316906
   H      -5.5241012133   21.7192891453  -14.0253650616
   H      -4.6114659358   20.6623053804  -16.7513683796
   H      -5.9719514267   20.3395028662  -18.4768447162
   H      -9.9716142681   21.8913015790  -16.0658967267
   H      -7.0590594327   18.7163916610  -19.8809963076
   H      -8.0325716470   19.0196965479  -21.3484110540
   H      -8.8293267421   18.5329102325  -19.8204612519
   C      -8.0061397384   19.1034553415  -20.2612660969
   C      -4.8854448952   21.3492544040  -14.8168497433
   C      -5.3599353914   21.0152194964  -16.0444228957
   C      -9.0721114594   21.5819490945  -16.5705632555
   C      -6.8466008834   20.6733722479  -17.9300971571
   C      -9.1749511039   21.2658225500  -17.9225156075
   C      -8.0474049511   20.7751543015  -18.6043857307
   C      -3.4584375150   21.1990046332  -14.5579409884
   C      -6.6959571296   21.0570586084  -16.5796629587
   C      -7.8518564483   21.5244848443  -15.8912439861
   O      -2.6085979470   20.8319891198  -15.3616366595
   O     -10.3765233700   21.4587529975  -18.5271897775
   O      -8.1526587726   20.4986321251  -19.9557818011
   O      -7.7638687875   21.9205218678  -14.5999233181
   H     -10.2747812732   21.6180925289  -19.4881747961
   S      -3.0070820947   21.6105197483  -12.8482236368
   C      -1.2120890429   21.3020108473  -12.9353520730
   H      -0.7587321022   21.9478119844  -13.6891327652
   H      -0.8036542889   21.5321144096  -11.9493156690
   H      -1.0222252599   20.2567582679  -13.1849062166
   H      -8.5085476896   22.6447738987  -14.3902214955
198
Converged     Job 33: Energy -5.7121463928511148e+03 @ (1.464876)
   N      -9.4190003698   25.1719996879  -21.0809991007
   C      -8.0910129333   24.8839864410  -20.7660043168
   C      -7.4100097603   24.2140048171  -21.9690027558
   O      -7.9257947686   23.2252642069  -22.5096903147
   C      -7.9271032889   23.9500670195  -19.5270312644
   C      -6.5510286368   23.9343862730  -18.9223042878
   C      -6.2660506225   24.7334774888  -17.8070916203
   C      -5.5251821967   23.1434179288  -19.4572659142
   C      -4.9991718023   24.7313839243  -17.2217103329
   C      -4.2566925818   23.1431752463  -18.8788258990
   C      -3.9892687542   23.9291179836  -17.7558785334
   H      -7.5597318506   25.8203089495  -20.5431712340
   H      -8.2259551681   22.9491366957  -19.8429781656
   H      -8.6528600481   24.2891081866  -18.7788137899
   H      -7.0544475363   25.3535504950  -17.3883939939
   H      -5.7309512315   22.5049757690  -20.3125579831
   H      -4.8046346810   25.3466230586  -16.3471119209
   H      -3.4826946188   22.5081269540  -19.2906138476
   H      -3.0042555828   23.9079163016  -17.2981468367
   H      -9.8813025786   25.5883220310  -20.2738942202
   H      -9.9279528174   24.3074899891  -21.2677310304
   N      -6.2559976722   24.7379978961  -22.3669977681
   C      -5.6060015119   24.2539957290  -23.5729996211
   C      -4.2180019280   23.7269954190  -23.2119987454
   O      -3.3833142814   24.4904814407  -22.7164862490
   H      -5.8732750514   25.5532562811  -21.9084511273
   H      -6.2488324431   23.4899934662  -24.0075514126
   H      -5.4795839088   25.0757693180  -24.2855974529
   N      -3.9950001475   22.4249945697  -23.4089977964
   C      -2.6219974159   21.9929984336  -23.2750031363
   C      -2.2559996607   20.9290015866  -24.2930006476
   C      -2.2087472596   21.5977747343  -21.8404316494
   C      -2.9588996243   20.4652819291  -21.1656535257
   C      -3.9298592828   19.6767519800  -21.7947100062
   C      -2.6754983565   20.1910374383  -19.8185634513
   C      -4.6018618616   18.6654822776  -21.1075448009
   C      -3.3450604881   19.1940515629  -19.1125414670
   C      -4.3212156813   18.4282387596  -19.7599750759
   O      -5.0334569767   17.4455854607  -19.1259856412
   O      -3.0217474949   20.5095159330  -25.1392954532
   H      -4.6121608388   21.8789354036  -23.9994535232
   H      -1.9786512778   22.8502972777  -23.5217764445
   H      -2.3077414813   22.5056961706  -21.2361936812
   H      -1.1345755156   21.3689977418  -21.8642134720
   H      -4.1811506146   19.8343761975  -22.8366719124
   H      -1.9179297599   20.7753800931  -19.3019047988
   H      -5.3513656322   18.0619087421  -21.6084857037
   H      -3.1149124441   19.0155809849  -18.0647259016
   H      -4.7888845923   17.4202496805  -18.1851983097
   H      -1.2140757975   20.5634500540  -24.2166195805
   N     -10.2909998746   21.4869998876  -23.3370001963
   C     -11.4179996275   21.0960004448  -22.4820000166
   C     -11.9100002209   22.3050001953  -21.6720001901
   O     -11.1568371391   22.8746545997  -20.8583909022
   C     -11.2203240325   19.8546534632  -21.5608611118
   C     -10.8516592420   18.6394171448  -22.4398623493
   C     -12.4715319892   19.5790037688  -20.7191239418
   C     -10.8354342194   17.2823199706  -21.7268312127
   H     -12.2342485571   20.8160378351  -23.1650091547
   H     -10.3824440900   20.0669866222  -20.8889227227
   H      -9.8666823206   18.8075597529  -22.8914474441
   H     -11.5662535876   18.5831015511  -23.2746307724
   H     -13.3343933701   19.3648631575  -21.3647996750
   H     -12.7367828210   20.4219297068  -20.0784141598
   H     -12.3188191110   18.7143255076  -20.0685036002
   H     -11.8372619968   16.9809878845  -21.4058562325
   H     -10.1932357265   17.2915611462  -20.8400740352
   H     -10.4567390909   16.5064746865  -22.4017379863
   H      -9.9289223902   20.6644127214  -23.8131292126
   H      -9.5309735286   21.8579330134  -22.7631559183
   N     -13.2070000916   22.5949999106  -21.7439996733
   C     -13.9489998887   23.5530000979  -20.8580000501
   C     -13.7720001667   23.1629998553  -19.3720000950
   O     -14.0434324298   22.0271086726  -18.9634841862
   H     -13.7770652261   22.0594612900  -22.3853555235
   H     -13.6087766697   24.5734972633  -21.0509786473
   H     -15.0032551984   23.4679375971  -21.1236225370
   N     -13.3409997393   24.1269997990  -18.5820000631
   C     -12.8540000705   23.8290006916  -17.2499999751
   C     -14.0050003339   23.4660013827  -16.3049995084
   O     -13.7877368790   22.8686754012  -15.2471733642
   C     -12.0749373165   25.0612362741  -16.7178999482
   C     -10.9414692847   24.7205218069  -15.8024501649
   C     -10.7274292679   23.7400195266  -14.8666875100
   N      -9.7375557006   25.4062886225  -15.8826600751
   C      -8.8544533679   24.8268259757  -15.0409065959
   N      -9.4163600822   23.8026187974  -14.4102142303
   H     -13.0271460645   24.9882785081  -19.0120684501
   H     -12.1988103982   22.9543757877  -17.2958208638
   H     -12.7761132958   25.7646835422  -16.2522887420
   H     -11.6410482826   25.5817625449  -17.5793368406
   H      -9.5465991364   26.2033994357  -16.4777987950
   H     -11.4110776940   22.9630422428  -14.5604255893
   H      -7.8271567846   25.1451623273  -14.9411970157
   N     -15.2269999120   23.8479988464  -16.6620003230
   C     -16.3630001751   23.4179997628  -15.9420006869
   C     -16.5679998568   21.8990000957  -15.9979994979
   O     -17.1701768803   21.3606252230  -15.0592408907
   H     -15.3496330779   24.3242796175  -17.5459482396
   H     -16.2864307466   23.6701997774  -14.8820896722
   H     -17.2537210725   23.9022527803  -16.3507656739
   N     -16.1720001126   21.1950000574  -17.0630001832
   C     -16.3929997779   19.7330000438  -17.1390000394
   C     -15.5320000328   19.0089999366  -16.0969999943
   O     -15.9426093227   17.9831951266  -15.5471207845
   H     -15.5986881789   21.6246726195  -17.7869556656
   H     -17.4389556963   19.4938609950  -16.9463204592
   H     -16.1092270359   19.4046824696  -18.1413749072
   N     -14.3080001268   19.5120001137  -15.9009998615
   C     -13.4139998703   18.7560001106  -15.1220001560
   C     -12.1359997988   19.5319999839  -14.8500000697
   O     -11.9063168996   20.5653094263  -15.4853350170
   C     -13.0116828981   17.4039167376  -15.7853172175
   S     -11.9242257423   17.5584548115  -17.2583874949
   H     -13.9723702395   20.3614835303  -16.3392170133
   H     -13.8912116814   18.4886518543  -14.1702766964
   H     -13.9151725666   16.8978624098  -16.1226203825
   H     -12.5216442828   16.7619680735  -15.0505925539
   H     -10.7931449152   17.8571081611  -16.5836381087
   N     -11.2659999683   19.0339994191  -13.9460001423
   C      -9.9969995428   19.6749993433  -13.5650006645
   C      -8.8769982792   18.8249989393  -14.1420009390
   O      -9.1173716452   17.8481462266  -14.8639574511
   H     -11.5002077189   18.1792857307  -13.4580156229
   H      -9.9770234043   20.6864291924  -13.9696387669
   H      -9.9149477135   19.7240039414  -12.4762339394
   N      -7.6400003133   19.1360050568  -13.7359985915
   C      -6.4500020772   18.3769968391  -14.0490017894
   C      -6.6059990257   16.9180000069  -13.7169997233
   O      -6.2900053377   16.0444825254  -14.5312542904
   H      -7.5075531637   20.0663039571  -13.3523107533
   H      -5.6244828953   18.8064526105  -13.4761405738
   H      -6.1976490645   18.4472074574  -15.1115653897
   N      -7.0429996259   16.6470003743  -12.4999999421
   C      -6.9540001114   15.2350006073  -12.1039996882
   C      -8.0129999817   14.5059996427  -12.9030000192
   O      -7.9076116468   13.3145308965  -13.2139419966
   C      -7.1624758491   15.0457189625  -10.5992038381
   C      -6.1088567834   15.7283217505   -9.7073797186
   C      -6.4236518518   15.4389372683   -8.2344827440
   C      -4.6793704007   15.2976229057  -10.0574919038
   H      -7.1281957375   17.3803651570  -11.8069606017
   H      -5.9851079811   14.8380902884  -12.4114084088
   H      -7.1502729328   13.9652214362  -10.4096963854
   H      -8.1629438745   15.4063279806  -10.3273496252
   H      -6.1792728112   16.8159448277   -9.8558162492
   H      -6.3450783942   14.3638261426   -8.0293743070
   H      -7.4394214361   15.7583178896   -7.9736058271
   H      -5.7219997198   15.9602537844   -7.5737408145
   H      -4.3977472772   15.5969419842  -11.0725675738
   H      -4.5725293663   14.2076766335   -9.9842242596
   H      -3.9614876893   15.7531399259   -9.3662235287
   N      -9.0819997176   15.2380000653  -13.1510004395
   C     -10.2719999469   14.6659999937  -13.8400000778
   C      -9.9459999436   14.2890000123  -15.2640000150
   O     -10.2552091588   13.1926663025  -15.7444129722
   H      -9.0897357591   16.2183821235  -12.9171012291
   H     -11.0540358363   15.4282492318  -13.8151984044
   H     -10.6135742336   13.7723285003  -13.3157016518
   N      -9.3230000134   15.2380001011  -15.9660000219
   C      -8.8439999231   14.9340001035  -17.2510000226
   C      -7.8749999480   13.7869999945  -17.2000000238
   C      -8.0930498435   16.1492414341  -17.8334639333
   O      -7.6127374162   13.0809277334  -18.1533226888
   H      -9.0355500357   16.1004377038  -15.5102257924
   H      -9.6625244290   14.6574447403  -17.9266877354
   H      -7.2352493331   16.4054343518  -17.2018324393
   H      -8.7587439122   17.0158595120  -17.8798566785
   H      -7.7347324534   15.9231854900  -18.8399739248
   H      -7.3581461221   13.6642226080  -16.2244312701
   H      -5.5272160424   21.7217219512  -14.0242101571
   H      -4.6111929437   20.6640857478  -16.7487715912
   H      -5.9704373480   20.3406194697  -18.4759168150
   H      -9.9736568436   21.8858523768  -16.0671371618
   H      -7.0587163496   18.7150123074  -19.8805033505
   H      -8.0310602604   19.0190025723  -21.3486128511
   H      -8.8292221186   18.5333668107  -19.8210376426
   C      -8.0051633291   19.1029676832  -20.2614578367
   C      -4.8874916662   21.3517798686  -14.8148806145
   C      -5.3606921155   21.0166585619  -16.0427246885
   C      -9.0731139691   21.5788613978  -16.5712555009
   C      -6.8457296699   20.6736944902  -17.9296847777
   C      -9.1747837157   21.2636542315  -17.9233971798
   C      -8.0461547148   20.7746996305  -18.6047490325
   C      -3.4605970713   21.2031775288  -14.5548234942
   C      -6.6962835933   21.0572244974  -16.5789902633
   C      -7.8531266767   21.5233664774  -15.8908186887
   O      -2.6099250520   20.8366548964  -15.3578652738
   O     -10.3763864633   21.4552769991  -18.5287081086
   O      -8.1503283067   20.4983541996  -19.9563196086
   O      -7.7671455761   21.9200002525  -14.6000257150
   H     -10.2741092378   21.6165711414  -19.4892832215
   S      -3.0106406682   21.6161462983  -12.8449531979
   C      -1.2152446805   21.3096358781  -12.9310016994
   H      -0.7621756406   21.9557752252  -13.6846653853
   H      -0.8075946782   21.5403843761  -11.9447912800
   H      -1.0240820532   20.2645519134  -13.1802547811
   H      -8.5121737753   22.6502318641  -14.3924626640
198
Converged     Job 34: Energy -5.7121460645649495e+03 @ (1.454087)
   N      -9.4190003830   25.1719996784  -21.0809991201
   C      -8.0910129604   24.8839864758  -20.7660042461
   C      -7.4100097822   24.2140048295  -21.9690027392
   O      -7.9258359372   23.2253076543  -22.5097021002
   C      -7.9266901248   23.9501553231  -19.5270105552
   C      -6.5503702764   23.9353313242  -18.9227819394
   C      -6.2649370007   24.7362594281  -17.8089932444
   C      -5.5246156649   23.1437912161  -19.4570893914
   C      -4.9977857540   24.7352129369  -17.2241717350
   C      -4.2558757182   23.1446500537  -18.8791675228
   C      -3.9879656255   23.9322858434  -17.7575149119
   H      -7.5597441151   25.8203366288  -20.5432378704
   H      -8.2251713944   22.9490306018  -19.8426825833
   H      -8.6523806650   24.2890168657  -18.7786580987
   H      -7.0531490083   25.3571001642  -17.3910922039
   H      -5.7306796335   22.5041546292  -20.3114013576
   H      -4.8029126941   25.3519155549  -16.3506664566
   H      -3.4819467312   22.5091515506  -19.2903977176
   H      -3.0027057690   23.9119872570  -17.3002428583
   H      -9.8813211186   25.5882093322  -20.2738552506
   H      -9.9279205257   24.3075067169  -21.2678436166
   N      -6.2559976626   24.7379979100  -22.3669977502
   C      -5.6060015206   24.2539957331  -23.5729996124
   C      -4.2180019401   23.7269954237  -23.2119987654
   O      -3.3832960519   24.4904885813  -22.7165238096
   H      -5.8732219978   25.5532087719  -21.9084093624
   H      -6.2488356068   23.4899968107  -24.0075462843
   H      -5.4795772090   25.0757675561  -24.2856020628
   N      -3.9950001532   22.4249945817  -23.4089977820
   C      -2.6219974212   21.9929984809  -23.2750031453
   C      -2.2559996599   20.9290015938  -24.2930006325
   C      -2.2086743535   21.5979399226  -21.8404200608
   C      -2.9587567119   20.4654979377  -21.1654909650
   C      -3.9294152912   19.6765561679  -21.7944890108
   C      -2.6754915458   20.1916464397  -19.8183008108
   C      -4.6012581308   18.6651911534  -21.1073273312
   C      -3.3449394484   19.1945995533  -19.1122436789
   C      -4.3207292382   18.4283127576  -19.7596747556
   O      -5.0327142673   17.4455327954  -19.1255894977
   O      -3.0214146249   20.5092321960  -25.1394495791
   H      -4.6121857633   21.8789020998  -23.9993920247
   H      -1.9786801298   22.8502967067  -23.5218579847
   H      -2.3076454172   22.5059237091  -21.2362723351
   H      -1.1344909410   21.3691898156  -21.8642517347
   H      -4.1805834179   19.8339388140  -22.8365086489
   H      -1.9181273256   20.7762760031  -19.3016507018
   H      -5.3504893621   18.0613078313  -21.6082726254
   H      -3.1149197914   19.0163735918  -18.0643523001
   H      -4.7883387213   17.4205555582  -18.1847397926
   H      -1.2140501870   20.5635827398  -24.2164606730
   N     -10.2909998131   21.4870000905  -23.3370002584
   C     -11.4179992297   21.0960005808  -22.4819997852
   C     -11.9100001843   22.3050004280  -21.6720003450
   O     -11.1567984515   22.8746367282  -20.8584341111
   C     -11.2202212090   19.8546078773  -21.5609167009
   C     -10.8511247138   18.6394784138  -22.4399004729
   C     -12.4715543119   19.5786706003  -20.7194598432
   C     -10.8346092389   17.2823986842  -21.7268230045
   H     -12.2342392244   20.8159805634  -23.1649747782
   H     -10.3824751905   20.0669205002  -20.8888094089
   H      -9.8661115905   18.8078804388  -22.8912849203
   H     -11.5655544345   18.5829562535  -23.2747810117
   H     -13.3342140657   19.3644445938  -21.3653678853
   H     -12.7370730412   20.4215018261  -20.0787491113
   H     -12.3188719889   18.7139531106  -20.0688867447
   H     -11.8363872391   16.9807693421  -21.4059895967
   H     -10.1925542434   17.2918943993  -20.8399654675
   H     -10.4555650881   16.5066416287  -22.4016230985
   H      -9.9289736338   20.6644417904  -23.8131846145
   H      -9.5309490953   21.8579019741  -22.7631975984
   N     -13.2070000535   22.5949998008  -21.7439995811
   C     -13.9489999541   23.5529999070  -20.8580001092
   C     -13.7719996742   23.1629996848  -19.3720003186
   O     -14.0433822767   22.0271167339  -18.9634362567
   H     -13.7770688962   22.0595025382  -22.3853708015
   H     -13.6087917755   24.5734943052  -21.0509655130
   H     -15.0032551044   23.4679310652  -21.1236087568
   N     -13.3410001090   24.1269994086  -18.5819999569
   C     -12.8540006696   23.8290018416  -17.2499994414
   C     -14.0050004940   23.4660018141  -16.3049991475
   O     -13.7875692220   22.8690610479  -15.2469997642
   C     -12.0753615053   25.0613770908  -16.7172574505
   C     -10.9402532605   24.7202287870  -15.8039857725
   C     -10.7241672055   23.7380234966  -14.8706612532
   N      -9.7367310523   25.4067228498  -15.8848590139
   C      -8.8517709986   24.8259099533  -15.0462488474
   N      -9.4122648836   23.8002180107  -14.4165928210
   H     -13.0271264892   24.9882498789  -19.0121028015
   H     -12.1986937546   22.9544504019  -17.2958502235
   H     -12.7764386641   25.7634109836  -16.2494210704
   H     -11.6431950074   25.5837589058  -17.5784214800
   H      -9.5471136118   26.2050799039  -16.4787754949
   H     -11.4066382123   22.9599190365  -14.5646778864
   H      -7.8243098286   25.1439935935  -14.9477292458
   N     -15.2270002275   23.8479987155  -16.6620005399
   C     -16.3630004345   23.4179998455  -15.9420005959
   C     -16.5680000694   21.8989999645  -15.9979995975
   O     -17.1701505581   21.3605999818  -15.0592364363
   H     -15.3496558467   24.3239178836  -17.5461453719
   H     -16.2864008673   23.6702082675  -14.8820934728
   H     -17.2537294925   23.9022695908  -16.3507493807
   N     -16.1720001320   21.1949999880  -17.0630001659
   C     -16.3929995866   19.7329999638  -17.1390000529
   C     -15.5319999693   19.0089997914  -16.0969999758
   O     -15.9426445760   17.9832246279  -15.5470861642
   H     -15.5987288932   21.6246668297  -17.7869944426
   H     -17.4389626978   19.4938596753  -16.9463141083
   H     -16.1092281389   19.4046783498  -18.1413847429
   N     -14.3080001455   19.5120000755  -15.9009997995
   C     -13.4139998569   18.7560000654  -15.1220001457
   C     -12.1359998161   19.5319999437  -14.8500000232
   O     -11.9066879076   20.5656007576  -15.4850140810
   C     -13.0117235823   17.4039087587  -15.7853170951
   S     -11.9242553217   17.5585169782  -17.2583735116
   H     -13.9723429791   20.3614391114  -16.3392836477
   H     -13.8911850062   18.4886963882  -14.1702439272
   H     -13.9152188978   16.8978652818  -16.1226423954
   H     -12.5216999483   16.7619178591  -15.0506025195
   H     -10.7931848037   17.8571709061  -16.5836109612
   N     -11.2659999346   19.0339993167  -13.9460002090
   C      -9.9969995381   19.6749992371  -13.5650005885
   C      -8.8769981919   18.8249989328  -14.1420010367
   O      -9.1176468953   17.8474472434  -14.8629424014
   H     -11.4997492793   18.1787450124  -13.4587371300
   H      -9.9769980915   20.6865063161  -13.9693542837
   H      -9.9149057819   19.7237201302  -12.4762243550
   N      -7.6400003456   19.1360052915  -13.7359984767
   C      -6.4500021792   18.3769966643  -14.0490017328
   C      -6.6059989010   16.9180000397  -13.7169996152
   O      -6.2899542274   16.0444803063  -14.5312490373
   H      -7.5073332492   20.0680573059  -13.3564017561
   H      -5.6245436135   18.8064331675  -13.4760260463
   H      -6.1974936054   18.4472247938  -15.1115454901
   N      -7.0429996587   16.6470003181  -12.4999998328
   C      -6.9540001764   15.2350004101  -12.1039997161
   C      -8.0129999661   14.5059996079  -12.9030001883
   O      -7.9076553871   13.3144772876  -13.2138087211
   C      -7.1624761962   15.0457370919  -10.5992028347
   C      -6.1088384366   15.7283661406   -9.7074263729
   C      -6.4235795845   15.4390353698   -8.2345078471
   C      -4.6793684027   15.2976440870  -10.0575792461
   H      -7.1283289272   17.3803998404  -11.8070168819
   H      -5.9850986393   14.8380936614  -12.4113948976
   H      -7.1502651823   13.9652392461  -10.4096745417
   H      -8.1629400388   15.4063472930  -10.3273477020
   H      -6.1792486257   16.8159796229   -9.8559056246
   H      -6.3450054718   14.3639263451   -8.0293697186
   H      -7.4393310786   15.7584295933   -7.9736020959
   H      -5.7218961751   15.9603631914   -7.5738142933
   H      -4.3977852399   15.5969234338  -11.0726836744
   H      -4.5725321907   14.2076903659   -9.9842817241
   H      -3.9614469951   15.7531737691   -9.3663594536
   N      -9.0819997242   15.2380000311  -13.1510004479
   C     -10.2719999304   14.6659998876  -13.8400001230
   C      -9.9459998950   14.2890000079  -15.2640000752
   O     -10.2552386122   13.1926695333  -15.7444244405
   H      -9.0895562591   16.2185087483  -12.9176127177
   H     -11.0540595339   15.4282345163  -13.8151862341
   H     -10.6135519342   13.7723209353  -13.3156922019
   N      -9.3230000039   15.2380001294  -15.9660000344
   C      -8.8439998721   14.9340001681  -17.2510000292
   C      -7.8749998545   13.7870000734  -17.2000000527
   C      -8.0930797176   16.1492365910  -17.8335132899
   O      -7.6127603255   13.0809296519  -18.1533326153
   H      -9.0354467619   16.1003717103  -15.5101677789
   H      -9.6625352541   14.6574220209  -17.9266671750
   H      -7.2352572110   16.4054605694  -17.2019295979
   H      -8.7587818686   17.0158474406  -17.8799165898
   H      -7.7347940950   15.9231572417  -18.8400255250
   H      -7.3581342955   13.6642087663  -16.2244332841
   H      -5.5302671906   21.7261627590  -14.0237495970
   H      -4.6108867164   20.6668035708  -16.7465619733
   H      -5.9686201131   20.3426079543  -18.4748317589
   H      -9.9755083533   21.8795357489  -16.0673306027
   H      -7.0578507701   18.7137055425  -19.8795826288
   H      -8.0293049188   19.0179231820  -21.3483026230
   H      -8.8285458035   18.5336116737  -19.8208841208
   C      -8.0037823101   19.1022965852  -20.2611691691
   C      -4.8892095255   21.3559652554  -14.8132199874
   C      -5.3611425196   21.0191001010  -16.0411423670
   C      -9.0739281145   21.5753290037  -16.5711396706
   C      -6.8445693767   20.6745105754  -17.9289090978
   C      -9.1741792334   21.2610148168  -17.9234775712
   C      -8.0445945571   20.7741766367  -18.6048379631
   C      -3.4624432013   21.2094161265  -14.5516740326
   C      -6.6964725973   21.0579130821  -16.5779372989
   C      -7.8542086684   21.5222554481  -15.8896131334
   O      -2.6103356784   20.8429785491  -15.3532484133
   O     -10.3760224989   21.4508244635  -18.5291198998
   O      -8.1477648720   20.4979131654  -19.9565784822
   O      -7.7702888359   21.9191667059  -14.5992714118
   H     -10.2736150518   21.6142458167  -19.4892931882
   S      -3.0147841488   21.6249525912  -12.8417156757
   C      -1.2189456725   21.3204440860  -12.9255691935
   H      -0.7657324347   21.9666000616  -13.6791490164
   H      -0.8126469152   21.5522808560  -11.9390440699
   H      -1.0263443671   20.2754139081  -13.1739434141
   H      -8.5159532224   22.6554633647  -14.3936253030
198
Converged     Job 35: Energy -5.7121457257338188e+03 @ (1.443297)
   N      -9.4190003465   25.1719998027  -21.0809990434
   C      -8.0910130170   24.8839861300  -20.7660041058
   C      -7.4100098584   24.2140049053  -21.9690028342
   O      -7.9258548521   23.2253312101  -22.5097207192
   C      -7.9263495766   23.9502843775  -19.5269487086
   C      -6.5498370573   23.9363238760  -18.9231235304
   C      -6.2639579320   24.7388981895  -17.8106336792
   C      -5.5241469692   23.1443370051  -19.4568680895
   C      -4.9965597109   24.7388582166  -17.2263445796
   C      -4.2551060073   23.1461187926  -18.8795978071
   C      -3.9869113664   23.9353250546  -17.7591130998
   H      -7.5597802230   25.8203815195  -20.5433220415
   H      -8.2245005329   22.9489651989  -19.8423373047
   H      -8.6520041686   24.2890098501  -18.7785037164
   H      -7.0519951491   25.3604168941  -17.3934281249
   H      -5.7305190663   22.5036522671  -20.3103085919
   H      -4.8013230527   25.3568530845  -16.3538305521
   H      -3.4812287638   22.5102588540  -19.2903753642
   H      -3.0014227208   23.9158607365  -17.3022985115
   H      -9.8813299828   25.5881482668  -20.2738266201
   H      -9.9279201594   24.3075151536  -21.2678878047
   N      -6.2559975764   24.7379977864  -22.3669976049
   C      -5.6060014334   24.2539959179  -23.5729995938
   C      -4.2180019884   23.7269953342  -23.2119985953
   O      -3.3832862171   24.4905015311  -22.7165604983
   H      -5.8731821977   25.5531650414  -21.9083654777
   H      -6.2488381936   23.4900000083  -24.0075433180
   H      -5.4795731862   25.0757671927  -24.2856024360
   N      -3.9950001568   22.4249945969  -23.4089979193
   C      -2.6219975235   21.9929982562  -23.2750030289
   C      -2.2559996105   20.9290016602  -24.2930007347
   C      -2.2085708882   21.5979890528  -21.8404423374
   C      -2.9585278466   20.4655147907  -21.1654423730
   C      -3.9288454162   19.6762404203  -21.7945356646
   C      -2.6753748682   20.1918791066  -19.8181834232
   C      -4.6003425327   18.6647158067  -21.1072821184
   C      -3.3445168375   19.1946931871  -19.1120413577
   C      -4.3199021482   18.4280025058  -19.7595823062
   O      -5.0315684749   17.4449641216  -19.1255447555
   O      -3.0213947420   20.5092363930  -25.1394687124
   H      -4.6122121872   21.8788695850  -23.9993313471
   H      -1.9787113143   22.8503077380  -23.5219105260
   H      -2.3074920676   22.5059869888  -21.2363142381
   H      -1.1343874522   21.3692443539  -21.8643655013
   H      -4.1799650629   19.8334488368  -22.8365948051
   H      -1.9182263812   20.7767923396  -19.3015422726
   H      -5.3493048777   18.0605232302  -21.6082426443
   H      -3.1145570920   19.0166250931  -18.0641065639
   H      -4.7874142624   17.4202176622  -18.1846311337
   H      -1.2140546994   20.5635769084  -24.2164473205
   N     -10.2909998977   21.4869998009  -23.3370001429
   C     -11.4179998716   21.0960003285  -22.4820001567
   C     -11.9100002015   22.3050000636  -21.6720001026
   O     -11.1568043866   22.8744877868  -20.8583256225
   C     -11.2202609706   19.8544375534  -21.5611162759
   C     -10.8509584900   18.6394975280  -22.4402589150
   C     -12.4717370555   19.5782889992  -20.7199451099
   C     -10.8344011569   17.2823352926  -21.7273462774
   H     -12.2342292948   20.8160516358  -23.1650185563
   H     -10.3825819451   20.0665301409  -20.8888429204
   H      -9.8658933711   18.8080530762  -22.8914685446
   H     -11.5652706842   18.5830316528  -23.2752425174
   H     -13.3342512403   19.3642012277  -21.3660924946
   H     -12.7373952955   20.4209710020  -20.0791009896
   H     -12.3191929248   18.7134137465  -20.0695516688
   H     -11.8361859384   16.9805469254  -21.4066884814
   H     -10.1924671393   17.2918190489  -20.8403985864
   H     -10.4551690519   16.5067026824  -22.4021816914
   H      -9.9290210931   20.6644641595  -23.8132497352
   H      -9.5309177265   21.8578424454  -22.7632062193
   N     -13.2070001429   22.5949999356  -21.7439997223
   C     -13.9489998707   23.5530001727  -20.8579999958
   C     -13.7720004449   23.1629999841  -19.3719999587
   O     -14.0433091279   22.0271147127  -18.9634069984
   H     -13.7770656669   22.0595254142  -22.3853901846
   H     -13.6087909780   24.5734943988  -21.0509575818
   H     -15.0032553252   23.4679402662  -21.1236079107
   N     -13.3409996029   24.1270000260  -18.5820000707
   C     -12.8539995672   23.8289997953  -17.2500002606
   C     -14.0050002158   23.4660004813  -16.3049999322
   O     -13.7873600802   22.8694406894  -15.2468382630
   C     -12.0758239277   25.0615760305  -16.7167929068
   C     -10.9389547448   24.7201098447  -15.8058418050
   C     -10.7203782531   23.7359951369  -14.8752784713
   N      -9.7361113787   25.4078567984  -15.8875082778
   C      -8.8486502057   24.8262446895  -15.0524650413
   N      -9.4076029207   23.7990024260  -14.4238070019
   H     -13.0271593318   24.9882522128  -19.0121237047
   H     -12.1985166176   22.9545634462  -17.2958862777
   H     -12.7768299156   25.7622069189  -16.2467966130
   H     -11.6454199735   25.5857602117  -17.5777283316
   H      -9.5484015179   26.2076277653  -16.4801407024
   H     -11.4011842421   22.9563261717  -14.5695703444
   H      -7.8211448794   25.1445250443  -14.9553348467
   N     -15.2269998799   23.8479993631  -16.6620002754
   C     -16.3630000140   23.4180001417  -15.9420000791
   C     -16.5679998593   21.8990001594  -15.9979997784
   O     -17.1701325134   21.3606024108  -15.0592281777
   H     -15.3496750975   24.3236190681  -17.5463044014
   H     -16.2863780224   23.6702067331  -14.8820957142
   H     -17.2537320399   23.9022809070  -16.3507303843
   N     -16.1720002495   21.1950000849  -17.0630003528
   C     -16.3929997320   19.7330000426  -17.1390000482
   C     -15.5320000162   19.0089999107  -16.0969999470
   O     -15.9426680119   17.9832417586  -15.5470758317
   H     -15.5987735650   21.6246654076  -17.7870265658
   H     -17.4389636347   19.4938620257  -16.9463100718
   H     -16.1092328710   19.4046784962  -18.1413869556
   N     -14.3080001488   19.5120001236  -15.9009998194
   C     -13.4139998655   18.7560001352  -15.1220001382
   C     -12.1359997868   19.5319999641  -14.8500000621
   O     -11.9070127965   20.5658841681  -15.4846842686
   C     -13.0117571172   17.4038990738  -15.7853037052
   S     -11.9242298824   17.5585541098  -17.2583138919
   H     -13.9723227853   20.3613976494  -16.3393412337
   H     -13.8911606779   18.4887511105  -14.1702170121
   H     -13.9152434069   16.8978736823  -16.1226803186
   H     -12.5217736989   16.7618681019  -15.0505951619
   H     -10.7931761224   17.8571667899  -16.5835122507
   N     -11.2659999459   19.0339993662  -13.9460001738
   C      -9.9969994640   19.6749992396  -13.5650007222
   C      -8.8769980490   18.8249988216  -14.1420011105
   O      -9.1179157537   17.8467795893  -14.8619669092
   H     -11.4993638310   18.1782930581  -13.4593524062
   H      -9.9769667741   20.6865792486  -13.9690606311
   H      -9.9148632983   19.7234464341  -12.4762163982
   N      -7.6400002836   19.1360056566  -13.7359984241
   C      -6.4500023434   18.3769964753  -14.0490019292
   C      -6.6059990412   16.9180000190  -13.7169997466
   O      -6.2899323163   16.0444709791  -14.5312335617
   H      -7.5071168448   20.0697491042  -13.3604045646
   H      -5.6245860274   18.8064417211  -13.4759541656
   H      -6.1973790414   18.4472205070  -15.1115391827
   N      -7.0429995615   16.6470004071  -12.4999999944
   C      -6.9540000614   15.2350006897  -12.1039997083
   C      -8.0129999839   14.5059995879  -12.9029999752
   O      -7.9076927394   13.3144445473  -13.2137022347
   C      -7.1625160201   15.0457168741  -10.5992095736
   C      -6.1089375478   15.7283448195   -9.7073593404
   C      -6.4237653793   15.4389708622   -8.2344680657
   C      -4.6794355251   15.2976592395  -10.0574266589
   H      -7.1284483663   17.3804345210  -11.8070685508
   H      -5.9850920232   14.8381024268  -12.4113826151
   H      -7.1502943620   13.9652159291  -10.4096966777
   H      -8.1629972063   15.4063065639  -10.3273948303
   H      -6.1793603352   16.8159582762   -9.8558177067
   H      -6.3451852762   14.3638578342   -8.0293516553
   H      -7.4395389115   15.7583398218   -7.9736192396
   H      -5.7221361102   15.9602945879   -7.5737145502
   H      -4.3977897207   15.5969680788  -11.0725042440
   H      -4.5725818096   14.2077057695   -9.9841444666
   H      -3.9615707512   15.7531894227   -9.3661483960
   N      -9.0819996931   15.2380000957  -13.1510004638
   C     -10.2719999581   14.6659999805  -13.8400000496
   C      -9.9459999319   14.2890000049  -15.2639999918
   O     -10.2552567100   13.1926741060  -15.7444252648
   H      -9.0893788042   16.2186302427  -12.9181046005
   H     -11.0540760866   15.4282162162  -13.8151731803
   H     -10.6135218493   13.7723150237  -13.3156851850
   N      -9.3230000310   15.2380001194  -15.9660000315
   C      -8.8439999800   14.9340000544  -17.2510000358
   C      -7.8749999638   13.7869999561  -17.1999999857
   C      -8.0930852193   16.1492382413  -17.8335150068
   O      -7.6127148671   13.0808959855  -18.1532952326
   H      -9.0353473883   16.1003111932  -15.5101190610
   H      -9.6625343515   14.6574187269  -17.9266653264
   H      -7.2352563223   16.4054740073  -17.2019447616
   H      -8.7587827743   17.0158521141  -17.8799411747
[truncated: 381,053 more chars]
