# Supplementary material for: Emergence of a proton exchange-based isomerization and lactonization mechanism in the plant coumarin synthase COSY
Source: Nat Commun. 2023 Feb 3;14:597. doi: 10.1038/s41467-023-36299-1 (PMC9898226; doi:10.1038/s41467-023-36299-1)
Supplement: Supplementary file 4 — Source Data [file 41467_2023_36299_MOESM4_ESM.zip › Source Data/Supplementary Figure 24/wpbeh_dissociation_scan.xyz]

198
Converged     Job 0: Energy -5.7069098979706723e+03 @ (1.820923)
   N      -9.4190003978   25.1719997186  -21.0809991686
   C      -8.0910130870   24.8839862431  -20.7660041338
   C      -7.4100098573   24.2140048988  -21.9690028297
   O      -7.9245726501   23.2302316442  -22.5070081643
   C      -7.9252188268   23.9514219696  -19.5424556724
   C      -6.5513116948   23.9510782527  -18.9388063093
   C      -6.2723169735   24.7729304341  -17.8437830756
   C      -5.5235246256   23.1565603393  -19.4542891018
   C      -5.0090323403   24.7915733020  -17.2598033820
   C      -4.2566611991   23.1807805060  -18.8802100581
   C      -3.9947813421   23.9913677020  -17.7784861853
   H      -7.5605553683   25.8222257426  -20.5454453132
   H      -8.2121595075   22.9458682765  -19.8635161490
   H      -8.6538842628   24.2773535346  -18.7894520131
   H      -7.0648217987   25.3990845719  -17.4383359854
   H      -5.7249307000   22.4930630874  -20.2939943129
   H      -4.8187964643   25.4271379002  -16.3976978091
   H      -3.4751006414   22.5450260644  -19.2818552203
   H      -3.0070770975   23.9917235652  -17.3234416383
   H      -9.8743110119   25.5981110076  -20.2772807884
   H      -9.9290486715   24.3069572454  -21.2571717569
   N      -6.2559975838   24.7379978318  -22.3669976447
   C      -5.6060014648   24.2539958725  -23.5729996041
   C      -4.2180019992   23.7269953535  -23.2119986777
   O      -3.3851011056   24.4851214317  -22.7190718491
   H      -5.8781517145   25.5562234021  -21.9112390612
   H      -6.2509055145   23.4874765763  -24.0045460335
   H      -5.4809770462   25.0744355673  -24.2874648601
   N      -3.9950001671   22.4249945914  -23.4089978837
   C      -2.6219975137   21.9929983575  -23.2750030615
   C      -2.2559995924   20.9290016720  -24.2930006999
   C      -2.2104586904   21.6008576889  -21.8510137347
   C      -2.9698190371   20.4819387909  -21.1751116935
   C      -3.9539853112   19.7110236053  -21.7963262537
   C      -2.6795907708   20.1996819932  -19.8357486304
   C      -4.6314199086   18.7086852703  -21.1089256271
   C      -3.3516499523   19.2095338089  -19.1299178906
   C      -4.3394825356   18.4591470447  -19.7697521577
   O      -5.0486458537   17.4845579800  -19.1393465641
   O      -3.0218410059   20.5181782892  -25.1373365488
   H      -4.6124252669   21.8803344531  -23.9994367766
   H      -1.9805689284   22.8516305240  -23.5288394488
   H      -2.2946199081   22.5107693937  -21.2460051201
   H      -1.1393396299   21.3566518553  -21.8754133069
   H      -4.2129967155   19.8755126279  -22.8376461545
   H      -1.9088368617   20.7742896283  -19.3240971257
   H      -5.3949959677   18.1158423395  -21.6051013302
   H      -3.1116545380   19.0210735702  -18.0845439692
   H      -4.7806040349   17.4394262854  -18.2083513475
   H      -1.2154109840   20.5594391551  -24.2169553152
   N     -10.2909999337   21.4870000779  -23.3370000474
   C     -11.4179998259   21.0960001707  -22.4820001242
   C     -11.9100001597   22.3049999011  -21.6720001411
   O     -11.1587708545   22.8760314364  -20.8678582016
   C     -11.1977226637   19.8844660307  -21.5460115594
   C     -10.8053842967   18.6669179071  -22.3979720805
   C     -12.4389856883   19.6070019786  -20.7040598481
   C     -10.8001592201   17.3263238932  -21.6691825314
   H     -12.2348821192   20.8022070583  -23.1596598367
   H     -10.3641406097   20.1289069413  -20.8750431449
   H      -9.8101073946   18.8352176144  -22.8282988226
   H     -11.5000724115   18.5978226658  -23.2491099276
   H     -13.3051330177   19.3913878032  -21.3453065586
   H     -12.6998375859   20.4524050938  -20.0616365509
   H     -12.2827533811   18.7441203596  -20.0510878109
   H     -11.8110905279   17.0145106628  -21.3872361726
   H     -10.1978840135   17.3578894465  -20.7547138684
   H     -10.3822168894   16.5456326735  -22.3145697778
   H      -9.9234899857   20.6614656177  -23.8006983342
   H      -9.5386026080   21.8692427650  -22.7628052766
   N     -13.2070000276   22.5949999616  -21.7439996611
   C     -13.9489998916   23.5530001851  -20.8580001026
   C     -13.7720004242   23.1630000453  -19.3719999411
   O     -14.0403372347   22.0320355183  -18.9649109489
   H     -13.7779667761   22.0521484645  -22.3770967066
   H     -13.6069510671   24.5736433569  -21.0517594223
   H     -15.0043260268   23.4683116230  -21.1226537855
   N     -13.3409994501   24.1270001281  -18.5820000343
   C     -12.8539994840   23.8289995400  -17.2500002812
   C     -14.0050003881   23.4660005586  -16.3049999912
   O     -13.7977298569   22.8560623901  -15.2584561891
   C     -12.0839592105   25.0603718982  -16.7367985219
   C     -10.9985848223   24.7631718200  -15.7558570834
   C     -10.8822376907   23.9614130260  -14.6489737982
   N      -9.7550858984   25.3346260267  -15.9055663046
   C      -8.9513732320   24.8681486345  -14.9305934445
   N      -9.5985270798   24.0239478209  -14.1480203805
   H     -13.0390005229   24.9938731212  -19.0077014669
   H     -12.1971308022   22.9536874291  -17.2924756763
   H     -12.7934103705   25.7951048663  -16.3354247392
   H     -11.6055054602   25.5339676945  -17.6027458956
   H      -9.4860297124   25.9849978541  -16.6329312460
   H     -11.6374176951   23.3134735293  -14.2267009506
   H      -7.9083275870   25.1444788919  -14.8446452562
   N     -15.2269999107   23.8479995938  -16.6620001381
   C     -16.3630000747   23.4180001134  -15.9420001893
   C     -16.5679998925   21.8990001273  -15.9979998086
   O     -17.1653471928   21.3610806699  -15.0631908099
   H     -15.3477007544   24.3385409778  -17.5379960660
   H     -16.2854137801   23.6681375291  -14.8807001937
   H     -17.2550560257   23.9009070151  -16.3501607581
   N     -16.1720002074   21.1950000683  -17.0630002954
   C     -16.3929997119   19.7330000179  -17.1390000334
   C     -15.5320000277   19.0089999056  -16.0969999356
   O     -15.9363016312   17.9855071175  -15.5498936021
   H     -15.6011672770   21.6274939301  -17.7860252396
   H     -17.4399139296   19.4941372699  -16.9449613510
   H     -16.1084298855   19.4020412078  -18.1409166589
   N     -14.3080001330   19.5120000922  -15.9009998678
   C     -13.4139999854   18.7560000819  -15.1220000517
   C     -12.1359999525   19.5319998488  -14.8500001293
   O     -11.9003698087   20.5516853698  -15.4935594354
   C     -13.0107364473   17.4208603212  -15.7926445836
   S     -11.9361372144   17.5979660888  -17.2445678110
   H     -13.9718271333   20.3611122160  -16.3402649258
   H     -13.8927014033   18.4872429841  -14.1702956721
   H     -13.9166794185   16.9151691193  -16.1309566527
   H     -12.5242388559   16.7684105293  -15.0634371700
   H     -10.8066547117   17.8760620229  -16.5661270373
   N     -11.2659998161   19.0339998420  -13.9460002342
   C      -9.9969996239   19.6749995488  -13.5650004201
   C      -8.8769988391   18.8249992093  -14.1420005117
   O      -9.1108386317   17.8530004843  -14.8623499996
   H     -11.5200270148   18.2011911877  -13.4319212944
   H      -9.9839329272   20.6861116616  -13.9775856003
   H      -9.9153306059   19.7285933263  -12.4760529550
   N      -7.6400003753   19.1360034603  -13.7359989754
   C      -6.4500013876   18.3769976992  -14.0490013721
   C      -6.6059989800   16.9180001462  -13.7169998925
   O      -6.2915875351   16.0455409197  -14.5247407335
   H      -7.5100177599   20.0400591299  -13.2961883528
   H      -5.6233407509   18.8019509180  -13.4737605402
   H      -6.2001952523   18.4461787018  -15.1127995887
   N      -7.0429999424   16.6470002958  -12.5000001010
   C      -6.9540001251   15.2350006031  -12.1039997061
   C      -8.0129999584   14.5059995195  -12.9029999877
   O      -7.9101597051   13.3190910812  -13.2109231556
   C      -7.1691822654   15.0470163006  -10.6082191168
   C      -6.1210993620   15.7193272562   -9.7153117440
   C      -6.4421992968   15.4236587655   -8.2526749352
   C      -4.7005443400   15.2803079379  -10.0595289036
   H      -7.1298587196   17.3790890210  -11.8067560691
   H      -5.9848315149   14.8366424610  -12.4156502239
   H      -7.1625825738   13.9657692293  -10.4173628410
   H      -8.1702862430   15.4116201642  -10.3402846819
   H      -6.1841478239   16.8086421761   -9.8572124413
   H      -6.3695064297   14.3465481724   -8.0543231435
   H      -7.4578544467   15.7460957083   -7.9942142137
   H      -5.7409680021   15.9372619227   -7.5851650775
   H      -4.4052799584   15.5930449321  -11.0672598670
   H      -4.6078829000   14.1878280138  -10.0024422623
   H      -3.9830287066   15.7160832189   -9.3549006475
   N      -9.0819997940   15.2380001530  -13.1510004569
   C     -10.2719999670   14.6660000074  -13.8400000045
   C      -9.9459998401   14.2890000041  -15.2639999887
   O     -10.2543130059   13.1987175878  -15.7444963903
   H      -9.0844525644   16.2198284173  -12.9214363379
   H     -11.0574329219   15.4250049358  -13.8128948732
   H     -10.6091553434   13.7694858105  -13.3155637752
   N      -9.3230000767   15.2380000913  -15.9660000430
   C      -8.8439999696   14.9340000712  -17.2510000383
   C      -7.8749999351   13.7869999729  -17.1999999678
   C      -8.0944527584   16.1418935050  -17.8223582100
   O      -7.6071253638   13.0952710155  -18.1568873291
   H      -9.0362353049   16.1011642878  -15.5112449583
   H      -9.6632843657   14.6550494132  -17.9261548442
   H      -7.2392413866   16.3958708110  -17.1850831329
   H      -8.7590860752   17.0097018990  -17.8663413200
   H      -7.7303875003   15.9233767035  -18.8293672556
   H      -7.3693285991   13.6502557404  -16.2197448803
   H      -5.5089064650   21.7904150763  -13.8727766266
   H      -4.6301999925   20.6037523648  -16.5573702671
   H      -6.0056843070   20.3292526682  -18.2941446954
   H      -9.9076924240   22.1898650528  -15.9250159653
   H      -7.0970054125   18.8078016378  -19.6878360603
   H      -8.0707149315   19.1098639907  -21.1530443675
   H      -8.8706588015   18.6309861337  -19.6238532846
   C      -8.0453569779   19.1999743637  -20.0653858863
   C      -4.8888118907   21.3662856624  -14.6545471475
   C      -5.3667453545   21.0143522256  -15.8657385828
   C      -9.0318595360   21.7952170840  -16.4250644982
   C      -6.8646652657   20.7188717731  -17.7537934551
   C      -9.1516667788   21.4420962930  -17.7644377318
   C      -8.0577183749   20.8709708502  -18.4282480847
   C      -3.4649804547   21.1517620452  -14.3879959532
   C      -6.7009052638   21.1104794833  -16.4151018949
   C      -7.8244526704   21.6476676557  -15.7482569474
   O      -2.6458441130   20.7315892984  -15.1882904858
   O     -10.3242944433   21.6840365452  -18.3840154617
   O      -8.1884796263   20.5848309627  -19.7663201292
   O      -7.7024197341   22.0091927365  -14.4493548308
   H     -10.2139831234   21.6820460029  -19.3540828330
   S      -2.9989497810   21.5626221722  -12.7136627579
   C      -1.2422299695   21.1716757631  -12.7916767676
   H      -0.7522781564   21.7819046990  -13.5533446906
   H      -0.8211597561   21.3978297575  -11.8092973338
   H      -1.0973742096   20.1138721740  -13.0213017127
   H      -8.4504876366   22.6112506191  -14.1933408811
198
Converged     Job 1: Energy -5.7069099034656610e+03 @ (1.810134)
   N      -9.4190003696   25.1719997572  -21.0809990457
   C      -8.0910129259   24.8839863664  -20.7660041905
   C      -7.4100098673   24.2140047967  -21.9690028065
   O      -7.9245371936   23.2302184184  -22.5070393982
   C      -7.9251450421   23.9513423001  -19.5425281506
   C      -6.5511596934   23.9510612432  -18.9390623230
   C      -6.2717342917   24.7734669641  -17.8445732912
   C      -5.5236119800   23.1561202941  -19.4543104494
   C      -5.0084425188   24.7922616696  -17.2606306734
   C      -4.2567251309   23.1804473284  -18.8802880675
   C      -3.9944724456   23.9915088415  -17.7790059252
   H      -7.5605745215   25.8222182718  -20.5453865663
   H      -8.2121085605   22.9457877214  -19.8635834598
   H      -8.6537552548   24.2771994763  -18.7894355340
   H      -7.0640155644   25.4001391019  -17.4395362218
   H      -5.7252204497   22.4922213905  -20.2936576365
   H      -4.8179924376   25.4283016858  -16.3989323299
   H      -3.4753402359   22.5443361996  -19.2816985468
   H      -3.0067162183   23.9918473737  -17.3240919834
   H      -9.8743437747   25.5980581096  -20.2772595929
   H      -9.9290166009   24.3069345179  -21.2572043672
   N      -6.2559976659   24.7379979046  -22.3669977227
   C      -5.6060014691   24.2539958391  -23.5729995880
   C      -4.2180019596   23.7269953837  -23.2119986951
   O      -3.3851113801   24.4851089604  -22.7190396180
   H      -5.8781450769   25.5562142390  -21.9112228181
   H      -6.2509090700   23.4874707510  -24.0045406546
   H      -5.4809921453   25.0744383201  -24.2874621160
   N      -3.9950001710   22.4249945891  -23.4089978262
   C      -2.6219974981   21.9929983461  -23.2750031072
   C      -2.2559996557   20.9290016236  -24.2930007035
   C      -2.2104627896   21.6007378231  -21.8510470911
   C      -2.9698565418   20.4817691224  -21.1752634587
   C      -3.9538426685   19.7107716453  -21.7966634202
   C      -2.6798098993   20.1994896645  -19.8358576776
   C      -4.6311829991   18.7083248143  -21.1093146396
   C      -3.3518173392   19.2092698989  -19.1300776988
   C      -4.3394370173   18.4587586492  -19.7700986971
   O      -5.0485069478   17.4839955706  -19.1398599130
   O      -3.0217967444   20.5180627628  -25.1373346590
   H      -4.6123756028   21.8803602134  -23.9995204427
   H      -1.9805339849   22.8516199318  -23.5288010287
   H      -2.2945312715   22.5105814196  -21.2459246828
   H      -1.1393624433   21.3564517038  -21.8755097697
   H      -4.2127498716   19.8752527172  -22.8380191815
   H      -1.9091850999   20.7741715624  -19.3241049556
   H      -5.3945896053   18.1153583897  -21.6056233112
   H      -3.1119654597   19.0208453482  -18.0846652915
   H      -4.7806593739   17.4389089520  -18.2088058656
   H      -1.2153748357   20.5595178404  -24.2169683960
   N     -10.2909997695   21.4869998253  -23.3370003165
   C     -11.4179995239   21.0960005989  -22.4820001146
   C     -11.9100001520   22.3050002487  -21.6720001432
   O     -11.1587563753   22.8760637411  -20.8678747933
   C     -11.1980157811   19.8841019395  -21.5464223745
   C     -10.8061268812   18.6667617868  -22.3989083121
   C     -12.4393250383   19.6066994808  -20.7045314355
   C     -10.8014914355   17.3258335707  -21.6707372953
   H     -12.2349054888   20.8024479977  -23.1597602171
   H     -10.3642281470   20.1278803368  -20.8754603274
   H      -9.8107576197   18.8348677783  -22.8291113023
   H     -11.5008079965   18.5983182199  -23.2501182966
   H     -13.3054680876   19.3912805305  -21.3458611782
   H     -12.7001368169   20.4520420995  -20.0620034293
   H     -12.2832224015   18.7437061607  -20.0516741714
   H     -11.8125675884   17.0143505409  -21.3889250496
   H     -10.1991863173   17.3566825742  -20.7562655949
   H     -10.3839170266   16.5452538275  -22.3165101825
   H      -9.9237030749   20.6614956287  -23.8009472036
   H      -9.5384609570   21.8689566544  -22.7627822013
   N     -13.2070000886   22.5949999007  -21.7439996954
   C     -13.9489999079   23.5529999903  -20.8580000467
   C     -13.7719999520   23.1629997017  -19.3720002401
   O     -14.0402898285   22.0320204269  -18.9649244260
   H     -13.7779751218   22.0520508764  -22.3770255068
   H     -13.6069092969   24.5736394369  -21.0517685376
   H     -15.0043262734   23.4683435946  -21.1226816489
   N     -13.3410001076   24.1269994961  -18.5820000430
   C     -12.8540001546   23.8290013632  -17.2499998164
   C     -14.0050002632   23.4660012098  -16.3049994690
   O     -13.7974812286   22.8562616948  -15.2583910522
   C     -12.0843109635   25.0605111898  -16.7363115815
   C     -10.9972966605   24.7627137498  -15.7573576900
   C     -10.8786552000   23.9586093185  -14.6524892396
   N      -9.7541309020   25.3346063709  -15.9084627860
   C      -8.9481593099   24.8659310508  -14.9365549993
   N      -9.5936020679   24.0197195892  -14.1546533937
   H     -13.0391818212   24.9939593785  -19.0076649292
   H     -12.1970586080   22.9537444505  -17.2925402378
   H     -12.7937901118   25.7941521678  -16.3330184441
   H     -11.6073620671   25.5356691897  -17.6022178998
   H      -9.4866377748   25.9864849242  -16.6350606957
   H     -11.6329386646   23.3097622006  -14.2299925334
   H      -7.9048461744   25.1417233438  -14.8523572297
   N     -15.2270000586   23.8479989161  -16.6620005088
   C     -16.3630001895   23.4180000788  -15.9420002695
   C     -16.5679999910   21.8990000522  -15.9979997973
   O     -17.1653563556   21.3610766841  -15.0632007875
   H     -15.3477068323   24.3384658876  -17.5380356146
   H     -16.2854228892   23.6681500697  -14.8807049903
   H     -17.2550500887   23.9008945538  -16.3501708056
   N     -16.1720001320   21.1950000388  -17.0630002380
   C     -16.3929996925   19.7330000144  -17.1390000568
   C     -15.5320000049   19.0089998880  -16.0969999737
   O     -15.9362965111   17.9854946703  -15.5499158585
   H     -15.6011622154   21.6274924223  -17.7860188957
   H     -17.4399095254   19.4941403591  -16.9449631925
   H     -16.1084312030   19.4020470859  -18.1409118063
   N     -14.3080001056   19.5120000635  -15.9009999241
   C     -13.4139999685   18.7560000814  -15.1220000768
   C     -12.1359999112   19.5319998697  -14.8500001279
   O     -11.9004239578   20.5516767446  -15.4935853780
   C     -13.0106956919   17.4209194763  -15.7927518038
   S     -11.9360212270   17.5981904464  -17.2446160216
   H     -13.9718167177   20.3611100401  -16.3402566377
   H     -13.8926901636   18.4872122633  -14.1703077328
   H     -13.9166074420   16.9152650598  -16.1311913401
   H     -12.5242462165   16.7683738966  -15.0636075491
   H     -10.8065662470   17.8762349924  -16.5661034900
   N     -11.2659998253   19.0339997000  -13.9460002189
   C      -9.9969996097   19.6749994603  -13.5650005231
   C      -8.8769986961   18.8249991231  -14.1420005583
   O      -9.1108397691   17.8528737898  -14.8621998696
   H     -11.5199496690   18.2010920166  -13.4320564709
   H      -9.9837233171   20.6861561288  -13.9774340787
   H      -9.9153177057   19.7284872468  -12.4760500536
   N      -7.6400003625   19.1360039410  -13.7359988873
   C      -6.4500015958   18.3769973755  -14.0490015996
   C      -6.6059989358   16.9179999694  -13.7169998039
   O      -6.2915767560   16.0455208649  -14.5247119724
   H      -7.5100682255   20.0403275615  -13.2967122610
   H      -5.6233460916   18.8019541635  -13.4737428959
   H      -6.2001770424   18.4461962774  -15.1128029338
   N      -7.0429996522   16.6470002975  -12.4999998767
   C      -6.9540001818   15.2350003502  -12.1039998159
   C      -8.0130000097   14.5059996492  -12.9030001983
   O      -7.9101565368   13.3190776654  -13.2108432684
   C      -7.1692073074   15.0470059543  -10.6082240867
   C      -6.1211252095   15.7192611622   -9.7152713022
   C      -6.4423106023   15.4236116759   -8.2526482962
   C      -4.7005707675   15.2801766527  -10.0594059948
   H      -7.1299923275   17.3791032484  -11.8067843313
   H      -5.9848262255   14.8366617779  -12.4156450462
   H      -7.1626678166   13.9657606170  -10.4173784146
   H      -8.1703034392   15.4116570950  -10.3403126019
   H      -6.1841118187   16.8085823410   -9.8571767041
   H      -6.3696130725   14.3465095694   -8.0542702690
   H      -7.4579917404   15.7460378807   -7.9942543139
   H      -5.7411288898   15.9372413367   -7.5851007762
   H      -4.4052649865   15.5928248682  -11.0671474605
   H      -4.6079347202   14.1877072741  -10.0022209474
   H      -3.9830725518   15.7159998388   -9.3547883292
   N      -9.0819997429   15.2380000251  -13.1510004492
   C     -10.2719999609   14.6659999204  -13.8400001053
   C      -9.9459999179   14.2890000205  -15.2640000674
   O     -10.2542976348   13.1987180484  -15.7444983269
   H      -9.0843194333   16.2199103419  -12.9217812395
   H     -11.0574431037   15.4249846356  -13.8128697738
   H     -10.6091177756   13.7694788623  -13.3155623592
   N      -9.3230000228   15.2380001291  -15.9660000724
   C      -8.8439999665   14.9340000631  -17.2510000769
   C      -7.8749999376   13.7869999998  -17.2000000300
   C      -8.0944207351   16.1418922678  -17.8223284583
   O      -7.6071249473   13.0952634739  -18.1568826237
   H      -9.0362360658   16.1011696858  -15.5112549786
   H      -9.6632746107   14.6550604587  -17.9261711249
   H      -7.2390780055   16.3957087543  -17.1851581000
   H      -8.7589682641   17.0097830156  -17.8660948587
   H      -7.7305385151   15.9234644462  -18.8294288678
   H      -7.3693249038   13.6502728784  -16.2197482359
   H      -5.5130354806   21.7905941641  -13.8727440731
   H      -4.6317229534   20.6044542130  -16.5566931502
   H      -6.0053790207   20.3291996984  -18.2943131099
   H      -9.9111854105   22.1852721838  -15.9281618177
   H      -7.0970685617   18.8053808821  -19.6880963702
   H      -8.0695726520   19.1073661774  -21.1542090357
   H      -8.8709321032   18.6301221246  -19.6252356393
   C      -8.0448373252   19.1981310357  -20.0665746174
   C      -4.8920749149   21.3669021211  -14.6540761044
   C      -5.3689865628   21.0146485075  -15.8655799809
   C      -9.0343799103   21.7920868799  -16.4275172443
   C      -6.8651209478   20.7181777581  -17.7546890703
   C      -9.1527119981   21.4393169696  -17.7670500169
   C      -8.0576813752   20.8694865212  -18.4301690695
   C      -3.4682839784   21.1531907733  -14.3867145013
   C      -6.7028163572   21.1098857166  -16.4158204435
   C      -7.8272933198   21.6461727352  -15.7496378051
   O      -2.6483996019   20.7336221069  -15.1865693906
   O     -10.3252954962   21.6801815641  -18.3872752682
   O      -8.1868907264   20.5832855970  -19.7684033644
   O      -7.7068434703   22.0084186879  -14.4509057890
   H     -10.2140347969   21.6811645732  -19.3572329241
   S      -3.0033992754   21.5640441013  -12.7120630397
   C      -1.2464636360   21.1739039388  -12.7892721153
   H      -0.7564816913   21.7842464653  -13.5508217466
   H      -0.8259102048   21.4003752375  -11.8067550734
   H      -1.1010205570   20.1161397575  -13.0187083803
   H      -8.4539226187   22.6140393857  -14.1967975386
198
Converged     Job 2: Energy -5.7069099020241083e+03 @ (1.799344)
   N      -9.4190004671   25.1719997306  -21.0809992983
   C      -8.0910131972   24.8839862477  -20.7660042876
   C      -7.4100098578   24.2140048561  -21.9690028964
   O      -7.9247220905   23.2302550337  -22.5069046927
   C      -7.9250989048   23.9510993464  -19.5426984096
   C      -6.5510441163   23.9507627151  -18.9393863041
   C      -6.2710003888   24.7739223402  -17.8456244523
   C      -5.5239068603   23.1549915478  -19.4541478119
   C      -5.0076106643   24.7923930725  -17.2618691810
   C      -4.2569173239   23.1789625966  -18.8803178802
   C      -3.9940938374   23.9906590822  -17.7796393394
   H      -7.5605423017   25.8221732603  -20.5452773766
   H      -8.2120018975   22.9455927084  -19.8639260781
   H      -8.6536829497   24.2767153258  -18.7894842987
   H      -7.0628241323   25.4015158918  -17.4411055798
   H      -5.7259702443   22.4906204748  -20.2929971718
   H      -4.8166976530   25.4290382615  -16.4007081038
   H      -3.4759462090   22.5421142976  -19.2813839340
   H      -3.0063057288   23.9907666766  -17.3247717668
   H      -9.8744018493   25.5978263481  -20.2771776614
   H      -9.9289502289   24.3069606476  -21.2574365468
   N      -6.2559976254   24.7379978150  -22.3669976456
   C      -5.6060014667   24.2539959148  -23.5729996110
   C      -4.2180019867   23.7269953646  -23.2119986578
   O      -3.3850982888   24.4850923888  -22.7190336794
   H      -5.8781375339   25.5562177407  -21.9112339117
   H      -6.2509130053   23.4874785002  -24.0045362197
   H      -5.4809884029   25.0744396128  -24.2874624808
   N      -3.9950001865   22.4249945794  -23.4089978909
   C      -2.6219975468   21.9929983340  -23.2750030621
   C      -2.2559995775   20.9290016691  -24.2930007087
   C      -2.2105736250   21.6007137551  -21.8510168738
   C      -2.9698715818   20.4815714951  -21.1754175719
   C      -3.9538042859   19.7106429046  -21.7969897022
   C      -2.6798193939   20.1990943139  -19.8360528630
   C      -4.6311367526   18.7080335413  -21.1098836277
   C      -3.3518579969   19.2087347785  -19.1305042371
   C      -4.3394118922   18.4582919076  -19.7707038041
   O      -5.0483922428   17.4833492243  -19.1406567672
   O      -3.0210654738   20.5174311967  -25.1376880566
   H      -4.6123623813   21.8803648068  -23.9995341358
   H      -1.9805333910   22.8516301753  -23.5287419294
   H      -2.2949017310   22.5104912911  -21.2458207406
   H      -1.1394268079   21.3566128588  -21.8753428850
   H      -4.2126817633   19.8753069974  -22.8383148059
   H      -1.9092136199   20.7737091170  -19.3241798021
   H      -5.3944717980   18.1151148161  -21.6063311173
   H      -3.1120808892   19.0201202076  -18.0851101092
   H      -4.7806646174   17.4382287018  -18.2095685487
   H      -1.2153252149   20.5597699410  -24.2165969345
   N     -10.2909999869   21.4870000166  -23.3370000412
   C     -11.4179999446   21.0959999676  -22.4820001413
   C     -11.9100000119   22.3049999739  -21.6720001488
   O     -11.1587360670   22.8761935132  -20.8679914772
   C     -11.1980251787   19.8840099791  -21.5465200769
   C     -10.8061563760   18.6667173014  -22.3990824336
   C     -12.4393486829   19.6065282550  -20.7046792957
   C     -10.8017264010   17.3257683591  -21.6709628257
   H     -12.2348974265   20.8024836149  -23.1597747154
   H     -10.3641634990   20.1275606523  -20.8755758876
   H      -9.8107212503   18.8347620174  -22.8291331402
   H     -11.5007399869   18.5983833597  -23.2503679142
   H     -13.3053877865   19.3908824599  -21.3460613760
   H     -12.7003802425   20.4518960871  -20.0622817212
   H     -12.2831495485   18.7436377497  -20.0517108223
   H     -11.8128565956   17.0144048477  -21.3892286962
   H     -10.1994698902   17.3565028637  -20.7564483729
   H     -10.3842077096   16.5451728984  -22.3167402498
   H      -9.9237960390   20.6615244832  -23.8010445074
   H      -9.5384116922   21.8688539801  -22.7628023814
   N     -13.2069999970   22.5949999129  -21.7439997396
   C     -13.9489998129   23.5530001017  -20.8580000971
   C     -13.7720001551   23.1629997786  -19.3720001971
   O     -14.0402524801   22.0320223248  -18.9649002858
   H     -13.7779760859   22.0519925018  -22.3769585997
   H     -13.6069284094   24.5736330912  -21.0517690811
   H     -15.0043229682   23.4683307352  -21.1226710761
   N     -13.3409999805   24.1269996117  -18.5820000931
   C     -12.8539998799   23.8290008944  -17.2500000588
   C     -14.0050001428   23.4660008786  -16.3049996905
   O     -13.7973985977   22.8565890138  -15.2582177712
   C     -12.0849171428   25.0607818044  -16.7357521411
   C     -10.9960125354   24.7623867537  -15.7590977731
   C     -10.8748065329   23.9564257980  -14.6559337380
   N      -9.7531057711   25.3343588863  -15.9121528571
   C      -8.9448574672   24.8635475189  -14.9432796549
   N      -9.5882836845   24.0155329268  -14.1616128017
   H     -13.0391159476   24.9939142384  -19.0077028539
   H     -12.1968807236   22.9538909937  -17.2925464181
   H     -12.7945414214   25.7929909768  -16.3301552418
   H     -11.6098296831   25.5379066125  -17.6015791649
   H      -9.4872052291   25.9874797533  -16.6382399952
   H     -11.6282424732   23.3070434052  -14.2327464099
   H      -7.9011967664   25.1386151794  -14.8611904052
   N     -15.2269999502   23.8479989389  -16.6620005059
   C     -16.3630001019   23.4180002122  -15.9420001831
   C     -16.5679999464   21.8990001483  -15.9979997839
   O     -17.1653500746   21.3611094812  -15.0631756308
   H     -15.3477153048   24.3382080295  -17.5381832230
   H     -16.2854138530   23.6681587890  -14.8807050135
   H     -17.2550596295   23.9008997983  -16.3501643462
   N     -16.1720001767   21.1950000628  -17.0630002542
   C     -16.3929997500   19.7330000115  -17.1390000080
   C     -15.5320000059   19.0089999206  -16.0969999114
   O     -15.9363040489   17.9855017532  -15.5498995189
   H     -15.6011700626   21.6274843744  -17.7860330954
   H     -17.4399156354   19.4941403201  -16.9449593634
   H     -16.1084314434   19.4020459529  -18.1409197642
   N     -14.3080000855   19.5120000562  -15.9009999201
   C     -13.4139999813   18.7560001019  -15.1219999878
   C     -12.1359998734   19.5319998410  -14.8500001394
   O     -11.9005831295   20.5516363852  -15.4937063688
   C     -13.0106085750   17.4210002838  -15.7928717762
   S     -11.9359443387   17.5985518600  -17.2447204375
   H     -13.9717799231   20.3610562453  -16.3403356124
   H     -13.8926945773   18.4871487080  -14.1703247427
   H     -13.9164811305   16.9153031331  -16.1313746692
   H     -12.5240937838   16.7684134744  -15.0637969333
   H     -10.8065125894   17.8766057250  -16.5661729160
   N     -11.2659998323   19.0339996993  -13.9460001765
   C      -9.9969995835   19.6749994654  -13.5650005506
   C      -8.8769986505   18.8249990713  -14.1420005602
   O      -9.1109208855   17.8527901496  -14.8620783559
   H     -11.5199171692   18.2010381738  -13.4321156195
   H      -9.9835003246   20.6862171468  -13.9772462904
   H      -9.9153155087   19.7283437746  -12.4760355419
   N      -7.6400003392   19.1360040618  -13.7359988746
   C      -6.4500016509   18.3769973055  -14.0490016566
   C      -6.6059989855   16.9179999404  -13.7169998343
   O      -6.2915422197   16.0455147353  -14.5246997818
   H      -7.5101402682   20.0405539837  -13.2971490423
   H      -5.6233626640   18.8019514006  -13.4737158389
   H      -6.2001475009   18.4462134107  -15.1127956650
   N      -7.0429996084   16.6470003352  -12.4999999183
   C      -6.9540001306   15.2350004962  -12.1039997064
   C      -8.0129999960   14.5059996339  -12.9030000214
   O      -7.9101750038   13.3190543764  -13.2107948660
   C      -7.1692042347   15.0469954142  -10.6082279886
   C      -6.1210996617   15.7192290613   -9.7152920791
   C      -6.4422615304   15.4235724784   -8.2526664595
   C      -4.7005650564   15.2801122697  -10.0594641541
   H      -7.1300523551   17.3791122979  -11.8068023054
   H      -5.9848218565   14.8366605450  -12.4156490304
   H      -7.1626710650   13.9657423554  -10.4173937312
   H      -8.1702929981   15.4116515309  -10.3403031426
   H      -6.1840646309   16.8085484151   -9.8571950896
   H      -6.3695641519   14.3464632171   -8.0543017045
   H      -7.4579338952   15.7459980325   -7.9942522780
   H      -5.7410647961   15.9371900390   -7.5851299447
   H      -4.4052846886   15.5927375520  -11.0672256332
   H      -4.6079506949   14.1876329022  -10.0022675278
   H      -3.9830318316   15.7159273689   -9.3548767629
   N      -9.0819997284   15.2380000357  -13.1510004266
   C     -10.2719999774   14.6659999714  -13.8400000520
   C      -9.9459999402   14.2889999998  -15.2639999975
   O     -10.2543155566   13.1986930130  -15.7444462457
   H      -9.0842594687   16.2199503443  -12.9219382664
   H     -11.0574521818   15.4249845357  -13.8128633688
   H     -10.6091101189   13.7694733381  -13.3155548471
   N      -9.3230000226   15.2380000915  -15.9660000314
   C      -8.8439999945   14.9339999842  -17.2510000246
   C      -7.8749999900   13.7869999058  -17.1999999790
   C      -8.0944380776   16.1418948128  -17.8223584889
   O      -7.6071296913   13.0952530768  -18.1568785959
   H      -9.0362582053   16.1011856523  -15.5112623162
   H      -9.6632782680   14.6550459238  -17.9261625596
   H      -7.2390596096   16.3957021686  -17.1852344474
   H      -8.7589768138   17.0097933347  -17.8660922851
   H      -7.7306145763   15.9234638276  -18.8294751978
   H      -7.3693026383   13.6502881448  -16.2197514804
   H      -5.5177636854   21.7927314076  -13.8734902501
   H      -4.6327287755   20.6068694226  -16.5559885627
   H      -6.0051843221   20.3302323971  -18.2950738386
   H      -9.9150754519   22.1798405404  -15.9309590454
   H      -7.0973606395   18.8029090695  -19.6888271772
   H      -8.0690046958   19.1047112909  -21.1555937616
   H      -8.8713586461   18.6287776327  -19.6267650592
   C      -8.0446952958   19.1960563106  -20.0679954451
   C      -4.8954680077   21.3693706391  -14.6539299185
   C      -5.3711466082   21.0164654809  -15.8657510433
   C      -9.0371910599   21.7886232345  -16.4298404082
   C      -6.8656916849   20.7181858903  -17.7559209245
   C      -9.1541420766   21.4360094130  -17.7694774094
   C      -8.0579902089   20.8679410628  -18.4322360251
   C      -3.4718665932   21.1565655374  -14.3849572762
   C      -6.7047018918   21.1101331799  -16.4169113760
   C      -7.8302326969   21.6449249771  -15.7511459614
   O      -2.6509618641   20.7373672628  -15.1839641639
   O     -10.3270146879   21.6749471246  -18.3900280432
   O      -8.1859777592   20.5814705092  -19.7705776253
   O      -7.7113135833   22.0076194163  -14.4525178325
   H     -10.2151165169   21.6792063041  -19.3599015409
   S      -3.0090845716   21.5674890149  -12.7096759194
   C      -1.2519667556   21.1777106399  -12.7846132015
   H      -0.7611903070   21.7879736046  -13.5457217764
   H      -0.8326577201   21.4044999984  -11.8016270877
   H      -1.1060179502   20.1199214839  -13.0136254857
   H      -8.4576131068   22.6163350783  -14.1999250003
198
Converged     Job 3: Energy -5.7069098940989934e+03 @ (1.788555)
   N      -9.4190003862   25.1719997331  -21.0809991586
   C      -8.0910130201   24.8839862683  -20.7660041873
   C      -7.4100098909   24.2140048527  -21.9690028815
   O      -7.9245776123   23.2302770722  -22.5070590571
   C      -7.9250828303   23.9509748907  -19.5427678678
   C      -6.5509934483   23.9507227389  -18.9395416091
   C      -6.2706537817   24.7748923870  -17.8466186156
   C      -5.5241258775   23.1541379388  -19.4535585162
   C      -5.0072864372   24.7934386864  -17.2628142099
   C      -4.2571680032   23.1781237056  -18.8796495766
   C      -3.9940816530   23.9907455740  -17.7797192873
   H      -7.5605348539   25.8221495503  -20.5451917197
   H      -8.2119166434   22.9454562718  -19.8640169704
   H      -8.6536597753   24.2764506176  -18.7894891016
   H      -7.0622219962   25.4033257051  -17.4428892184
   H      -5.7264214702   22.4890829007  -20.2917985843
   H      -4.8161427841   25.4308968842  -16.4022984277
   H      -3.4764369328   22.5405743803  -19.2800704794
   H      -3.0063281421   23.9908506340  -17.3247657566
   H      -9.8744402766   25.5976720359  -20.2771215738
   H      -9.9288975475   24.3069663199  -21.2575743551
   N      -6.2559976397   24.7379978642  -22.3669976910
   C      -5.6060014714   24.2539958671  -23.5729995976
   C      -4.2180019803   23.7269953611  -23.2119986658
   O      -3.3851637342   24.4851519418  -22.7190137503
   H      -5.8781532063   25.5562304825  -21.9112453829
   H      -6.2509026919   23.4874691382  -24.0045356326
   H      -5.4809901868   25.0744352889  -24.2874708632
   N      -3.9950001792   22.4249945705  -23.4089978469
   C      -2.6219974943   21.9929983655  -23.2750031194
   C      -2.2559996098   20.9290016758  -24.2930007441
   C      -2.2106789970   21.6005185706  -21.8510437199
   C      -2.9698288902   20.4810381602  -21.1758190077
   C      -3.9537105720   19.7101825554  -21.7975633107
   C      -2.6796680354   20.1981189263  -19.8365736768
   C      -4.6308415894   18.7072242391  -21.1107808465
   C      -3.3515600661   19.2074479520  -19.1313162170
   C      -4.3390297465   18.4570623756  -19.7717041679
   O      -5.0477676657   17.4817488305  -19.1419640792
   O      -3.0218982711   20.5182153309  -25.1372997466
   H      -4.6123513519   21.8804048783  -23.9995829733
   H      -1.9805285068   22.8516443783  -23.5286548650
   H      -2.2952997327   22.5101599848  -21.2456793207
   H      -1.1394771177   21.3566421716  -21.8752554825
   H      -4.2126826206   19.8751401053  -22.8388104002
   H      -1.9090816058   20.7726388606  -19.3245562571
   H      -5.3940796365   18.1143503943  -21.6074107695
   H      -3.1117315803   19.0185026148  -18.0859954210
   H      -4.7800699675   17.4364336022  -18.2108766183
   H      -1.2154172941   20.5594174478  -24.2169659586
   N     -10.2910000552   21.4870000768  -23.3369998882
   C     -11.4180002587   21.0959996223  -22.4820003439
   C     -11.9099998735   22.3049997536  -21.6720001038
   O     -11.1586810605   22.8762214635  -20.8680663341
   C     -11.1981408900   19.8838070687  -21.5467545238
   C     -10.8064000978   18.6666678091  -22.3996173231
   C     -12.4395116001   19.6062802778  -20.7049881387
   C     -10.8023006176   17.3255157735  -21.6718709626
   H     -12.2348997815   20.8025992355  -23.1598189496
   H     -10.3641773198   20.1269668387  -20.8757993594
   H      -9.8108796285   18.8346562869  -22.8294821272
   H     -11.5008816782   18.5986866701  -23.2510077036
   H     -13.3054818618   19.3906296534  -21.3464554573
   H     -12.7006517071   20.4516069048  -20.0625870682
   H     -12.2833426407   18.7433745692  -20.0520356995
   H     -11.8135158054   17.0142734224  -21.3903212956
   H     -10.2001193538   17.3558659121  -20.7572905622
   H     -10.3848783803   16.5450220261  -22.3178287057
   H      -9.9239189106   20.6615410910  -23.8011599088
   H      -9.5383418778   21.8686926356  -22.7627989396
   N     -13.2069998606   22.5949998921  -21.7439997991
   C     -13.9489997723   23.5529999946  -20.8580002045
   C     -13.7719999777   23.1629995118  -19.3720004460
   O     -14.0402341965   22.0320158099  -18.9649122267
   H     -13.7779806463   22.0519653732  -22.3769222635
   H     -13.6069388327   24.5736308600  -21.0517654197
   H     -15.0043221066   23.4683275271  -21.1226654985
   N     -13.3410003361   24.1269990862  -18.5820002044
   C     -12.8540002774   23.8290018569  -17.2500000548
   C     -14.0050000653   23.4660014061  -16.3049993690
   O     -13.7970876296   22.8568250152  -15.2581398915
   C     -12.0853235540   25.0609143326  -16.7351097527
   C     -10.9947255899   24.7617389918  -15.7605738634
   C     -10.8716589705   23.9536822776  -14.6592523916
   N      -9.7518450538   25.3334502661  -15.9152358270
   C      -8.9413530187   24.8606075088  -14.9494005357
   N      -9.5838966831   24.0117473439  -14.1678031934
   H     -13.0390539663   24.9938701181  -19.0077435168
   H     -12.1967687174   22.9539895568  -17.2925787420
   H     -12.7949975622   25.7918537286  -16.3273503337
   H     -11.6118388685   25.5398738089  -17.6007779082
   H      -9.4872440709   25.9876282556  -16.6408605571
   H     -11.6243884225   23.3037338395  -14.2356442770
   H      -7.8972637414   25.1345915867  -14.8692322071
   N     -15.2270000495   23.8479987213  -16.6620005713
   C     -16.3630002004   23.4180001511  -15.9420002434
   C     -16.5680000046   21.8990000119  -15.9979998414
   O     -17.1653387538   21.3610994778  -15.0631732149
   H     -15.3477338738   24.3379734706  -17.5383140230
   H     -16.2854044382   23.6681650340  -14.8807072877
   H     -17.2550641809   23.9009066097  -16.3501576903
   N     -16.1720000843   21.1949999860  -17.0630002459
   C     -16.3929996682   19.7329999602  -17.1389999820
   C     -15.5320000309   19.0089999005  -16.0969998441
   O     -15.9363111952   17.9855108545  -15.5498872404
   H     -15.6011940457   21.6274821152  -17.7860523108
   H     -17.4399182341   19.4941396094  -16.9449565331
   H     -16.1084319995   19.4020424227  -18.1409229793
   N     -14.3080000755   19.5120000382  -15.9009999197
   C     -13.4140000391   18.7560000119  -15.1219999330
   C     -12.1359999111   19.5319997958  -14.8500001784
   O     -11.9006419687   20.5516943530  -15.4936313334
   C     -13.0105099901   17.4211115005  -15.7930507144
   S     -11.9358781874   17.5990257197  -17.2448953742
   H     -13.9717422268   20.3610096196  -16.3403959024
   H     -13.8926888475   18.4870451406  -14.1703514214
   H     -13.9163393489   16.9153801914  -16.1316295882
   H     -12.5239182236   16.7684609662  -15.0640779698
   H     -10.8064640500   17.8770863670  -16.5663208655
   N     -11.2659998391   19.0339997156  -13.9460001804
   C      -9.9969995874   19.6749994606  -13.5650005771
   C      -8.8769986817   18.8249990704  -14.1420005375
   O      -9.1109239749   17.8527085196  -14.8619817572
   H     -11.5198846179   18.2009768240  -13.4321955750
   H      -9.9832719032   20.6862745154  -13.9770603939
   H      -9.9153173380   19.7282076223  -12.4760242149
   N      -7.6400003335   19.1360039447  -13.7359989235
   C      -6.4500016248   18.3769973118  -14.0490016636
   C      -6.6059990082   16.9179999079  -13.7169998373
   O      -6.2915352549   16.0454860049  -14.5246719559
   H      -7.5102153902   20.0407436473  -13.2975126505
   H      -5.6233759902   18.8019670374  -13.4737046851
   H      -6.2001331466   18.4462415999  -15.1127926793
   N      -7.0429995623   16.6470003128  -12.4999998914
   C      -6.9540001078   15.2350004410  -12.1039997160
   C      -8.0130000335   14.5059996178  -12.9030000050
   O      -7.9101977662   13.3190407677  -13.2107725819
   C      -7.1692008216   15.0470036222  -10.6082261445
   C      -6.1211049639   15.7192685313   -9.7153044329
   C      -6.4422455911   15.4236237214   -8.2526721141
   C      -4.7005639632   15.2801797574  -10.0594845212
   H      -7.1300787191   17.3791195056  -11.8068150466
   H      -5.9848192476   14.8366608121  -12.4156465561
   H      -7.1626483149   13.9657503402  -10.4173809057
   H      -8.1702933413   15.4116468927  -10.3403029734
   H      -6.1840904322   16.8085834539   -9.8572207592
   H      -6.3695222933   14.3465158909   -8.0542964650
   H      -7.4579196929   15.7460299778   -7.9942518088
   H      -5.7410531965   15.9372631610   -7.5851505403
   H      -4.4053046658   15.5927886498  -11.0672599325
   H      -4.6079218441   14.1876994658  -10.0022637021
   H      -3.9830303485   15.7160281924   -9.3549179509
   N      -9.0819997358   15.2380000225  -13.1510004144
   C     -10.2719999761   14.6659999341  -13.8400000409
   C      -9.9459999247   14.2889999762  -15.2639999785
   O     -10.2543031405   13.1986959766  -15.7444695595
   H      -9.0842220718   16.2199740025  -12.9220354510
   H     -11.0574555852   15.4249860175  -13.8128568431
   H     -10.6091071380   13.7694705295  -13.3155538245
   N      -9.3230000402   15.2380000940  -15.9660000442
   C      -8.8440000506   14.9339998736  -17.2510000299
   C      -7.8750000075   13.7869998359  -17.1999999287
   C      -8.0944595974   16.1419024033  -17.8223739450
   O      -7.6071500439   13.0952500040  -18.1568824164
   H      -9.0362809390   16.1011995524  -15.5112670961
   H      -9.6632814689   14.6550367722  -17.9261556346
   H      -7.2390635323   16.3957165410  -17.1852777980
   H      -8.7590056209   17.0097954631  -17.8660865665
   H      -7.7306693448   15.9234760628  -18.8295003733
   H      -7.3692842543   13.6502933816  -16.2197566186
   H      -5.5227264331   21.7937176691  -13.8727001556
   H      -4.6345056457   20.6084140291  -16.5546713983
   H      -6.0047966169   20.3305325371  -18.2948454058
   H      -9.9193890581   22.1747235115  -15.9347798138
   H      -7.0974866048   18.8004481348  -19.6886784683
   H      -8.0672408925   19.1024472161  -21.1567285662
   H      -8.8717352626   18.6281949469  -19.6285168958
   C      -8.0439870600   19.1943589592  -20.0691539743
   C      -4.8995811308   21.3709032474  -14.6527673766
   C      -5.3738209760   21.0174003682  -15.8650136007
   C      -9.0401862148   21.7852995684  -16.4325876470
   C      -6.8661875708   20.7177334313  -17.7565498234
   C      -9.1554667391   21.4331874402  -17.7724364121
   C      -8.0579005637   20.8665961431  -18.4340938886
   C      -3.4759981640   21.1595154925  -14.3828349924
   C      -6.7069573431   21.1097831867  -16.4173296642
   C      -7.8336978562   21.6434172721  -15.7525065271
   O      -2.6539414700   20.7412942877  -15.1811784889
   O     -10.3281983766   21.6707458844  -18.3939567184
   O      -8.1840834347   20.5800776859  -19.7726036042
   O      -7.7168860109   22.0067028867  -14.4540027425
   H     -10.2150626998   21.6782330127  -19.3636588948
   S      -3.0148693145   21.5707492852  -12.7071530927
   C      -1.2572739434   21.1828555977  -12.7809581040
   H      -0.7666567378   21.7936561116  -13.5417453819
   H      -0.8388336269   21.4100750878  -11.7976975345
   H      -1.1100272616   20.1252290955  -13.0099031556
   H      -8.4623110221   22.6190200989  -14.2036140827
198
Converged     Job 4: Energy -5.7069098796060098e+03 @ (1.777766)
   N      -9.4190003795   25.1719997202  -21.0809990483
   C      -8.0910130012   24.8839863959  -20.7660042236
   C      -7.4100097234   24.2140048250  -21.9690027681
   O      -7.9246125613   23.2302564208  -22.5070233488
   C      -7.9249670827   23.9507909900  -19.5429084460
   C      -6.5507794261   23.9504611045  -18.9399219834
   C      -6.2701752439   24.7758006895  -17.8479747095
   C      -5.5243338439   23.1528099856  -19.4531166988
   C      -5.0068217686   24.7941120615  -17.2641696597
   C      -4.2573926742   23.1765263794  -18.8791699820
   C      -3.9940893585   23.9901704364  -17.7800624991
   H      -7.5605250107   25.8221232732  -20.5451312150
   H      -8.2117550415   22.9452757076  -19.8642436914
   H      -8.6534934462   24.2760692044  -18.7894901831
   H      -7.0613414580   25.4053011455  -17.4451640694
   H      -5.7270116173   22.4870271159  -20.2906939162
   H      -4.8153109494   25.4324105853  -16.4043819724
   H      -3.4770236264   22.5380641011  -19.2788335641
   H      -3.0064355700   23.9901229351  -17.3249275636
   H      -9.8745233126   25.5974432424  -20.2770307230
   H      -9.9288243199   24.3069356824  -21.2577374647
   N      -6.2559976553   24.7379978495  -22.3669977025
   C      -5.6060015351   24.2539957631  -23.5729996049
   C      -4.2180019299   23.7269954535  -23.2119987120
   O      -3.3851124866   24.4850826465  -22.7189983456
   H      -5.8781722488   25.5562500314  -21.9112622253
   H      -6.2509130848   23.4874723867  -24.0045367861
   H      -5.4809983194   25.0744398572  -24.2874609666
   N      -3.9950001623   22.4249945958  -23.4089977851
   C      -2.6219974554   21.9929984267  -23.2750031020
   C      -2.2559996663   20.9290016166  -24.2930007030
   C      -2.2108494891   21.6003379499  -21.8510457400
   C      -2.9698437272   20.4804767790  -21.1762623688
   C      -3.9538559024   19.7098670431  -21.7981230081
   C      -2.6794422629   20.1969532521  -19.8371960822
   C      -4.6309589450   18.7065916502  -21.1117517475
   C      -3.3513282676   19.2060029165  -19.1323340676
   C      -4.3389398911   18.4558825449  -19.7728210306
   O      -5.0475143273   17.4802667312  -19.1433695862
   O      -3.0217234236   20.5181452989  -25.1374444387
   H      -4.6123305344   21.8804406808  -23.9996433578
   H      -1.9804846618   22.8516447774  -23.5285486911
   H      -2.2958913259   22.5098185533  -21.2454929351
   H      -1.1395800543   21.3567760894  -21.8750696986
   H      -4.2130108733   19.8752772870  -22.8392595401
   H      -1.9087362926   20.7711908673  -19.3250561750
   H      -5.3942793984   18.1139414111  -21.6085594768
   H      -3.1113763872   19.0165680026  -18.0871385196
   H      -4.7797412952   17.4346457133  -18.2123205864
   H      -1.2154294809   20.5593932715  -24.2168484017
   N     -10.2909998383   21.4869999697  -23.3370002073
   C     -11.4179996479   21.0960004463  -22.4820001284
   C     -11.9100001378   22.3050002057  -21.6720001612
   O     -11.1586490826   22.8761972013  -20.8680406874
   C     -11.1984430123   19.8834390261  -21.5471598405
   C     -10.8069923766   18.6665354263  -22.4005009779
   C     -12.4399556316   19.6058834578  -20.7056241059
   C     -10.8035871870   17.3250453102  -21.6733873568
   H     -12.2349288288   20.8028439320  -23.1599213579
   H     -10.3643724546   20.1259669765  -20.8760911684
   H      -9.8113155776   18.8343502299  -22.8300893250
   H     -11.5013475667   18.5992036325  -23.2520680779
   H     -13.3058154913   19.3903677536  -21.3473005759
   H     -12.7012082918   20.4511235131  -20.0631449223
   H     -12.2839392213   18.7428720135  -20.0527724147
   H     -11.8149981974   17.0140932467  -21.3921897074
   H     -10.2015758192   17.3546898659  -20.7586758327
   H     -10.3863634403   16.5446842224  -22.3196512633
   H      -9.9240990692   20.6615608922  -23.8013751875
   H      -9.5382047287   21.8684393509  -22.7627793745
   N     -13.2070001055   22.5949998984  -21.7439997046
   C     -13.9489999481   23.5530000037  -20.8580000560
   C     -13.7720000527   23.1629997780  -19.3720002088
   O     -14.0402532177   22.0320238259  -18.9649161422
   H     -13.7779780692   22.0519219097  -22.3769140639
   H     -13.6069236215   24.5736366131  -21.0517978339
   H     -15.0043253615   23.4683333578  -21.1226780084
   N     -13.3410000687   24.1269996013  -18.5820000097
   C     -12.8540000490   23.8290010576  -17.2499998850
   C     -14.0050003006   23.4660009451  -16.3049995904
   O     -13.7969409709   22.8571411470  -15.2579960386
   C     -12.0860624087   25.0612159316  -16.7343153298
   C     -10.9934304322   24.7614192037  -15.7622565624
   C     -10.8680176686   23.9515706769  -14.6625565529
   N      -9.7507582899   25.3330341377  -15.9191202641
   C      -8.9381430814   24.8581909881  -14.9561994160
   N      -9.5789556326   24.0082116940  -14.1743233171
   H     -13.0388844067   24.9937853130  -19.0078166409
   H     -12.1965581101   22.9541525463  -17.2925832063
   H     -12.7959781969   25.7904007175  -16.3238932302
   H     -11.6146836165   25.5425686490  -17.5997800657
   H      -9.4876511133   25.9881771547  -16.6444207297
   H     -11.6199207517   23.3011292029  -14.2382271290
   H      -7.8936817790   25.1312686360  -14.8782148636
   N     -15.2270000228   23.8479989290  -16.6620004587
   C     -16.3630001439   23.4180000620  -15.9420002217
   C     -16.5679999428   21.8990000613  -15.9979998015
   O     -17.1653295927   21.3610842865  -15.0631827522
   H     -15.3477426149   24.3376701714  -17.5384783075
   H     -16.2853780459   23.6681632520  -14.8807145652
   H     -17.2550561656   23.9009148631  -16.3501311527
   N     -16.1720001763   21.1950000424  -17.0630002908
   C     -16.3929997743   19.7330000033  -17.1390000595
   C     -15.5320000166   19.0089999090  -16.0969999780
   O     -15.9363050289   17.9855099275  -15.5498982192
   H     -15.6012325893   21.6274841188  -17.7860713377
   H     -17.4399101663   19.4941445553  -16.9449593828
   H     -16.1084356812   19.4020504476  -18.1409139242
   N     -14.3080001047   19.5120000579  -15.9009999408
   C     -13.4139999878   18.7560000753  -15.1220000601
   C     -12.1359999177   19.5319998625  -14.8500001417
   O     -11.9007620382   20.5517345784  -15.4936029109
   C     -13.0103978886   17.4212012419  -15.7931991204
   S     -11.9357597042   17.5994236178  -17.2450181566
   H     -13.9716981457   20.3609407624  -16.3404836115
   H     -13.8926946933   18.4869672673  -14.1703954798
   H     -13.9161690937   16.9154336343  -16.1318552430
   H     -12.5237404151   16.7685086444  -15.0643276254
   H     -10.8063559658   17.8774286796  -16.5664016092
   N     -11.2659998329   19.0339997129  -13.9460002126
   C      -9.9969996125   19.6749994699  -13.5650005394
   C      -8.8769986867   18.8249991044  -14.1420005533
   O      -9.1109336261   17.8526108026  -14.8618635362
   H     -11.5198358495   18.2009158279  -13.4322933647
   H      -9.9830418777   20.6863260442  -13.9768616155
   H      -9.9153038904   19.7280599165  -12.4760213306
   N      -7.6400003757   19.1360040098  -13.7359988672
   C      -6.4500016335   18.3769973854  -14.0490016089
   C      -6.6059989456   16.9179999923  -13.7169998420
   O      -6.2915380189   16.0455054175  -14.5246855477
   H      -7.5102972531   20.0409624781  -13.2979422474
   H      -5.6233831936   18.8019885192  -13.4736988247
   H      -6.2001171154   18.4462651829  -15.1127980026
   N      -7.0429996621   16.6470003551  -12.4999999400
   C      -6.9540001884   15.2350005270  -12.1039997362
   C      -8.0129999772   14.5059996411  -12.9030000695
   O      -7.9101851109   13.3190502939  -13.2107536227
   C      -7.1692180408   15.0470064965  -10.6082272396
   C      -6.1211367334   15.7192649906   -9.7152784984
   C      -6.4423296681   15.4236446034   -8.2526516094
   C      -4.7005850820   15.2801624239  -10.0594010262
   H      -7.1301214864   17.3791272224  -11.8068270591
   H      -5.9848221064   14.8366680199  -12.4156397423
   H      -7.1626873134   13.9657615953  -10.4173760092
   H      -8.1703129741   15.4116676241  -10.3403244993
   H      -6.1841126760   16.8085830369   -9.8572070258
   H      -6.3696251779   14.3465475788   -8.0542469329
   H      -7.4580150872   15.7460697047   -7.9942713595
   H      -5.7411583475   15.9372971500   -7.5851100767
   H      -4.4052881097   15.5927693409  -11.0671578425
   H      -4.6079491834   14.1876953924  -10.0021684867
   H      -3.9830831049   15.7160182012   -9.3548067362
   N      -9.0819997071   15.2380000127  -13.1510004683
   C     -10.2719999537   14.6659999678  -13.8400001045
   C      -9.9459999289   14.2890000055  -15.2640000500
   O     -10.2542821983   13.1987016901  -15.7444765665
   H      -9.0841805810   16.2199984317  -12.9221471973
   H     -11.0574502081   15.4249749953  -13.8128452156
   H     -10.6090935204   13.7694731492  -13.3155572946
   N      -9.3230000174   15.2380001101  -15.9660000548
   C      -8.8439999543   14.9340000812  -17.2510000539
   C      -7.8749999230   13.7870000193  -17.2000000286
   C      -8.0944668376   16.1419094552  -17.8223669185
   O      -7.6071596778   13.0952702394  -18.1568982590
   H      -9.0362911503   16.1012072376  -15.5112763354
   H      -9.6632740684   14.6550400300  -17.9261653205
   H      -7.2390503937   16.3957171027  -17.1852874796
   H      -8.7590075482   17.0098113406  -17.8660663124
   H      -7.7306926120   15.9234921345  -18.8295104351
   H      -7.3692978690   13.6502782840  -16.2197606776
   H      -5.5283811974   21.7960502402  -13.8729661805
   H      -4.6357687130   20.6110832623  -16.5535673071
   H      -6.0044031574   20.3314771891  -18.2951063321
   H      -9.9235368415   22.1689505129  -15.9375923543
   H      -7.0972502471   18.7980187960  -19.6889928680
   H      -8.0660230336   19.0996782431  -21.1578522245
   H      -8.8716484572   18.6267912262  -19.6298068933
   C      -8.0433183697   19.1922344454  -20.0702973693
   C      -4.9036082968   21.3738044539  -14.6520393619
   C      -5.3761834098   21.0193773928  -15.8646756198
   C      -9.0431788822   21.7816248583  -16.4348596238
   C      -6.8666599866   20.7176490359  -17.7574336400
   C      -9.1568511464   21.4296541597  -17.7748054173
   C      -8.0580224566   20.8649549916  -18.4359630471
   C      -3.4800988641   21.1642672275  -14.3803465640
   C      -6.7089833299   21.1099708671  -16.4180628557
   C      -7.8368819466   21.6421181385  -15.7538286113
   O      -2.6565774876   20.7469187565  -15.1776209848
   O     -10.3298501905   21.6651490860  -18.3967838715
   O      -8.1827525363   20.5781933890  -19.7745999198
   O      -7.7218097621   22.0061553420  -14.4555218098
   H     -10.2158809484   21.6762960422  -19.3663546724
   S      -3.0215911885   21.5762649235  -12.7040956985
   C      -1.2634615585   21.1903242670  -12.7755346007
   H      -0.7725614762   21.8014572149  -13.5358551128
   H      -0.8465343976   21.4182530753  -11.7918104902
   H      -1.1147509088   20.1328060619  -13.0040151025
   H      -8.4663577504   22.6220289908  -14.2071003631
198
Converged     Job 5: Energy -5.7069098585691063e+03 @ (1.766976)
   N      -9.4190004167   25.1719997349  -21.0809990740
   C      -8.0910131288   24.8839862807  -20.7660041289
   C      -7.4100097955   24.2140048942  -21.9690028150
   O      -7.9246308800   23.2302918033  -22.5070281869
   C      -7.9249143261   23.9505611446  -19.5430570958
   C      -6.5506347937   23.9501288324  -18.9402665163
   C      -6.2693185556   24.7764636779  -17.8492477516
   C      -5.5247235063   23.1513581250  -19.4527688280
   C      -5.0059674958   24.7946013157  -17.2654221321
   C      -4.2577954105   23.1748051593  -18.8787616851
   C      -3.9938444382   23.9893443796  -17.7804689763
   H      -7.5604935692   25.8220757080  -20.5450055200
   H      -8.2116942029   22.9450837883  -19.8644941200
   H      -8.6533597923   24.2756621986  -18.7894914465
   H      -7.0600119663   25.4070644112  -17.4472121175
   H      -5.7278640136   22.4849008600  -20.2896828557
   H      -4.8139983347   25.4337354678  -16.4063413706
   H      -3.4778828565   22.5353736156  -19.2777839763
   H      -3.0061878696   23.9889958672  -17.3253173321
   H      -9.8745918562   25.5971922070  -20.2769476729
   H      -9.9287413571   24.3069604811  -21.2579980997
   N      -6.2559975964   24.7379978305  -22.3669976757
   C      -5.6060015306   24.2539957748  -23.5729996359
   C      -4.2180019807   23.7269954067  -23.2119987439
   O      -3.3851373138   24.4850927895  -22.7189674949
   H      -5.8781845754   25.5562693575  -21.9112883879
   H      -6.2509063656   23.4874702704  -24.0045357172
   H      -5.4809944191   25.0744344644  -24.2874706804
   N      -3.9950001728   22.4249946283  -23.4089978377
   C      -2.6219975281   21.9929984006  -23.2750030836
   C      -2.2559996482   20.9290016075  -24.2930006773
   C      -2.2110871614   21.6001210686  -21.8510365119
   C      -2.9699877836   20.4798978714  -21.1767430403
   C      -3.9540481130   19.7096104630  -21.7989280952
   C      -2.6794702033   20.1956938426  -19.8378475751
   C      -4.6310249885   18.7059909565  -21.1129572451
   C      -3.3512780555   19.2044084871  -19.1333769462
   C      -4.3389140720   18.4546017710  -19.7741794119
   O      -5.0473385811   17.4785801316  -19.1451994463
   O      -3.0217359762   20.5181914301  -25.1374398852
   H      -4.6123002357   21.8804913755  -23.9997198267
   H      -1.9804625652   22.8516609520  -23.5283902575
   H      -2.2965123184   22.5094372497  -21.2452799657
   H      -1.1397538355   21.3568090809  -21.8748381229
   H      -4.2133066698   19.8755062633  -22.8399491265
   H      -1.9086914588   20.7696720891  -19.3255113686
   H      -5.3943423299   18.1135591684  -21.6099952403
   H      -3.1112490742   19.0144123932  -18.0883027390
   H      -4.7795653853   17.4325471462  -18.2141695803
   H      -1.2154524962   20.5593523908  -24.2168182184
   N     -10.2909998593   21.4869999749  -23.3370001655
   C     -11.4179997655   21.0960002150  -22.4820001536
   C     -11.9099999807   22.3050002599  -21.6720001920
   O     -11.1586130864   22.8762321193  -20.8681182921
   C     -11.1985441849   19.8832514118  -21.5473637695
   C     -10.8070905772   18.6665024176  -22.4009456415
   C     -12.4401644564   19.6055608506  -20.7060242169
   C     -10.8041181247   17.3248334247  -21.6741624350
   H     -12.2349195726   20.8029369543  -23.1599536209
   H     -10.3644411375   20.1254201271  -20.8762166071
   H      -9.8112708749   18.8342585176  -22.8302002176
   H     -11.5012227145   18.5995000231  -23.2527040564
   H     -13.3058407882   19.3898585632  -21.3478715890
   H     -12.7017216800   20.4507761226  -20.0636474917
   H     -12.2841297757   18.7426113396  -20.0530995506
   H     -11.8156536889   17.0140191055  -21.3932832332
   H     -10.2023175767   17.3541264238  -20.7592970557
   H     -10.3868961900   16.5445571840  -22.3205169878
   H      -9.9242518903   20.6615977616  -23.8015317359
   H      -9.5381240461   21.8682549316  -22.7627909632
   N     -13.2070000780   22.5949999166  -21.7439997434
   C     -13.9489999838   23.5530000161  -20.8580000797
   C     -13.7720000848   23.1629998190  -19.3720002105
   O     -14.0402318377   22.0320213225  -18.9649121530
   H     -13.7779828604   22.0519010719  -22.3768720724
   H     -13.6069513484   24.5736338851  -21.0517868920
   H     -15.0043242388   23.4683173474  -21.1226588814
   N     -13.3410001399   24.1269996966  -18.5820000227
   C     -12.8539999395   23.8290011013  -17.2499999708
   C     -14.0050002019   23.4660007368  -16.3049996392
   O     -13.7967673819   22.8574421867  -15.2578528468
   C     -12.0867134353   25.0614769159  -16.7336067693
   C     -10.9921831550   24.7609889263  -15.7639111405
   C     -10.8646281719   23.9493066060  -14.6658862774
   N      -9.7496209140   25.3323686107  -15.9227366294
   C      -8.9349377971   24.8555412283  -14.9626858616
   N      -9.5742588616   24.0043253940  -14.1808503863
   H     -13.0387755338   24.9937184343  -19.0078667069
   H     -12.1963655969   22.9543150253  -17.2925783605
   H     -12.7968062034   25.7890598927  -16.3206974134
   H     -11.6172733678   25.5450281208  -17.5988738636
   H      -9.4878742226   25.9885007392  -16.6476565456
   H     -11.6157965768   23.2984177515  -14.2409281631
   H      -7.8900963763   25.1276856255  -14.8867019937
   N     -15.2269999882   23.8479987960  -16.6620005449
   C     -16.3630000854   23.4180001443  -15.9420001431
   C     -16.5679999078   21.8990000925  -15.9979998190
   O     -17.1653181623   21.3610953175  -15.0631652447
   H     -15.3477599871   24.3373624068  -17.5386522588
   H     -16.2853681537   23.6681728883  -14.8807154952
   H     -17.2550652449   23.9009247696  -16.3501235476
   N     -16.1720001956   21.1950000566  -17.0630003095
   C     -16.3929997965   19.7330000189  -17.1390000392
   C     -15.5320000329   19.0089999396  -16.0969999531
   O     -15.9363113381   17.9855152673  -15.5498858102
   H     -15.6012482822   21.6274750110  -17.7860916543
   H     -17.4399162913   19.4941396754  -16.9449579264
   H     -16.1084332873   19.4020470965  -18.1409217124
   N     -14.3080000973   19.5120000664  -15.9009999516
   C     -13.4140000015   18.7560000833  -15.1220000361
   C     -12.1359999107   19.5319998702  -14.8500001655
   O     -11.9009195889   20.5517837321  -15.4935838575
   C     -13.0102808886   17.4213143914  -15.7933766104
   S     -11.9356822616   17.5999240854  -17.2451940512
   H     -13.9716574892   20.3608912906  -16.3405519410
   H     -13.8926929709   18.4868657603  -14.1704201399
   H     -13.9160028700   16.9154899115  -16.1321043751
   H     -12.5235244905   16.7685653616  -15.0646083085
   H     -10.8063025458   17.8779776458  -16.5665566343
   N     -11.2659998245   19.0339997292  -13.9460002193
   C      -9.9969996087   19.6749994705  -13.5650005323
   C      -8.8769986878   18.8249991170  -14.1420005587
   O      -9.1109819218   17.8525242715  -14.8617481329
   H     -11.5197666531   18.2008078962  -13.4324220293
   H      -9.9828215863   20.6863912791  -13.9766491517
   H      -9.9153070732   19.7278998689  -12.4760049654
   N      -7.6400003638   19.1360040051  -13.7359988791
   C      -6.4500016431   18.3769973894  -14.0490016208
   C      -6.6059989757   16.9179999870  -13.7169998639
   O      -6.2915118849   16.0454853358  -14.5246666592
   H      -7.5103791106   20.0411726021  -13.2983482211
   H      -5.6234012947   18.8020060962  -13.4736835581
   H      -6.2000986324   18.4462976412  -15.1127934281
   N      -7.0429996239   16.6470003834  -12.4999999671
   C      -6.9540001683   15.2350006071  -12.1039997001
   C      -8.0129999939   14.5059996129  -12.9030000047
   O      -7.9102104380   13.3190227112  -13.2107132453
   C      -7.1692089599   15.0470044308  -10.6082272964
   C      -6.1211000494   15.7192420087   -9.7152988205
   C      -6.4422697758   15.4236290214   -8.2526657539
   C      -4.7005686621   15.2800949983  -10.0594475419
   H      -7.1301731425   17.3791355050  -11.8068445922
   H      -5.9848184658   14.8366651685  -12.4156424987
   H      -7.1626876575   13.9657529467  -10.4173800082
   H      -8.1702928925   15.4116771127  -10.3403104925
   H      -6.1840430516   16.8085570711   -9.8572333925
   H      -6.3695908160   14.3465227429   -8.0542736122
   H      -7.4579358109   15.7460785687   -7.9942621177
   H      -5.7410653467   15.9372509713   -7.5851414602
   H      -4.4052796336   15.5926793447  -11.0672195862
   H      -4.6079676270   14.1876146353  -10.0022104861
   H      -3.9830322550   15.7159266577   -9.3548731302
   N      -9.0819996934   15.2380000443  -13.1510004868
   C     -10.2719999581   14.6659999808  -13.8400000857
   C      -9.9459999332   14.2890000034  -15.2640000334
   O     -10.2542853403   13.1986853260  -15.7444609098
   H      -9.0841319709   16.2200306978  -12.9222749174
   H     -11.0574585946   15.4249771164  -13.8128391476
   H     -10.6090910483   13.7694686127  -13.3155517057
   N      -9.3230000260   15.2380001193  -15.9660000562
   C      -8.8439999776   14.9340000620  -17.2510000441
   C      -7.8749999379   13.7870000302  -17.2000000440
   C      -8.0945070608   16.1419169092  -17.8224097128
   O      -7.6071573315   13.0952473203  -18.1568826592
   H      -9.0363266788   16.1012280924  -15.5112823138
   H      -9.6632812286   14.6550156025  -17.9261486808
   H      -7.2390571547   16.3957415186  -17.1853846075
   H      -8.7590635845   17.0098066586  -17.8660736978
   H      -7.7307990218   15.9234933631  -18.8295694225
   H      -7.3692814336   13.6502952554  -16.2197595456
   H      -5.5342298840   21.7986939607  -13.8728365207
   H      -4.6371049447   20.6137272547  -16.5519253242
   H      -6.0041064278   20.3322522547  -18.2951909769
   H      -9.9280220510   22.1631496869  -15.9409220178
   H      -7.0972351039   18.7954815764  -19.6891122830
   H      -8.0645556395   19.0970698467  -21.1590041295
   H      -8.8718162527   18.6256612641  -19.6313910853
   C      -8.0426631374   19.1902107555  -20.0714840389
   C      -4.9079998693   21.3768982260  -14.6509780718
   C      -5.3788251306   21.0212798128  -15.8639841398
   C      -9.0463637081   21.7779034954  -16.4373774431
   C      -6.8672237763   20.7174337621  -17.7581747923
   C      -9.1583581281   21.4262868161  -17.7774946370
   C      -8.0581243334   20.8633704934  -18.4378354087
   C      -3.4845431135   21.1696070721  -14.3776166996
   C      -6.7112219616   21.1099539073  -16.4186189053
   C      -7.8404020204   21.6405605817  -15.7551671136
   O      -2.6595522202   20.7530434254  -15.1737835931
   O     -10.3314200755   21.6598974407  -18.4002306805
   O      -8.1811969903   20.5764428835  -19.7766177675
   O      -7.7273418677   22.0050550863  -14.4569706430
   H     -10.2163852640   21.6747510985  -19.3696174162
   S      -3.0285428005   21.5831784423  -12.7010027995
   C      -1.2697452148   21.1998581877  -12.7701672504
   H      -0.7788683810   21.8113436418  -13.5302325504
   H      -0.8543099153   21.4289238730  -11.7860650000
   H      -1.1191616835   20.1424487129  -12.9979335779
   H      -8.4710697871   22.6243608534  -14.2104941027
198
Converged     Job 6: Energy -5.7069098297449236e+03 @ (1.756187)
   N      -9.4190003292   25.1719997400  -21.0809988552
   C      -8.0910128335   24.8839864549  -20.7660041156
   C      -7.4100098108   24.2140047706  -21.9690027196
   O      -7.9246109304   23.2302865883  -22.5070407103
   C      -7.9248234649   23.9504432374  -19.5431395570
   C      -6.5504687594   23.9500642219  -18.9405202074
   C      -6.2688129106   24.7773977820  -17.8503526705
   C      -5.5248771206   23.1504537475  -19.4523135553
   C      -5.0055124552   24.7955764277  -17.2664311157
   C      -4.2580113615   23.1738997704  -18.8781636666
   C      -3.9937479604   23.9893108736  -17.7805994746
   H      -7.5605093521   25.8220657034  -20.5449363839
   H      -8.2115818298   22.9449584387  -19.8645854467
   H      -8.6532038172   24.2754133050  -18.7894549227
   H      -7.0592209150   25.4088599917  -17.4491202555
   H      -5.7282487071   22.4833329464  -20.2886398610
   H      -4.8133114383   25.4354952739  -16.4079914019
   H      -3.4783644633   22.5337429237  -19.2765285307
   H      -3.0061436386   23.9888729850  -17.3253408129
   H      -9.8746471830   25.5970155546  -20.2768806254
   H      -9.9286813537   24.3069500135  -21.2581367345
   N      -6.2559976784   24.7379978844  -22.3669977613
   C      -5.6060015418   24.2539957332  -23.5729996287
   C      -4.2180019599   23.7269954302  -23.2119987539
   O      -3.3851418007   24.4850837310  -22.7189481510
   H      -5.8781998674   25.5562851030  -21.9113047133
   H      -6.2509059368   23.4874674997  -24.0045345155
   H      -5.4809985436   25.0744337406  -24.2874709661
   N      -3.9950001713   22.4249946382  -23.4089978163
   C      -2.6219975317   21.9929983162  -23.2750031041
   C      -2.2559997447   20.9290015447  -24.2930007007
   C      -2.2112325998   21.5998561356  -21.8510689871
   C      -2.9700501971   20.4792930502  -21.1772259911
   C      -3.9542762118   19.7093512457  -21.7995828097
   C      -2.6793146838   20.1944062402  -19.8385219274
   C      -4.6312203065   18.7054549232  -21.1139784106
   C      -3.3510959242   19.2028601285  -19.1343966446
   C      -4.3389048591   18.4534259859  -19.7753676359
   O      -5.0472041116   17.4770941745  -19.1467386926
   O      -3.0219958416   20.5185063082  -25.1373578702
   H      -4.6122789712   21.8805306651  -23.9997803141
   H      -1.9804189438   22.8516593989  -23.5282706458
   H      -2.2969315117   22.5089917970  -21.2450740431
   H      -1.1398551373   21.3567409436  -21.8747677823
   H      -4.2137205112   19.8757385585  -22.8404776938
   H      -1.9083734956   20.7680574801  -19.3260653228
   H      -5.3946495766   18.1133002052  -21.6111791765
   H      -3.1109164746   19.0123237652  -18.0894597081
   H      -4.7793137533   17.4306493175  -18.2157634161
   H      -1.2155049808   20.5591752188  -24.2169004723
   N     -10.2909998147   21.4869998857  -23.3370002729
   C     -11.4179997205   21.0960005381  -22.4820002805
   C     -11.9100001542   22.3050001496  -21.6720000813
   O     -11.1586113028   22.8762225418  -20.8681036684
   C     -11.1988357540   19.8829048487  -21.5477494222
   C     -10.8075922890   18.6664045508  -22.4018043804
   C     -12.4406154669   19.6051479791  -20.7066691920
   C     -10.8052631979   17.3243826834  -21.6756730730
   H     -12.2349320981   20.8031530078  -23.1600419655
   H     -10.3646642699   20.1244806785  -20.8764728997
   H      -9.8116172243   18.8340415229  -22.8307445433
   H     -11.5015568652   18.6000226029  -23.2537524433
   H     -13.3061649985   19.3896099455  -21.3487445956
   H     -12.7022972666   20.4502460121  -20.0641893520
   H     -12.2847530457   18.7420669469  -20.0538783762
   H     -11.8169800185   17.0137946329  -21.3951921650
   H     -10.2036741287   17.3529855978  -20.7606521829
   H     -10.3881692403   16.5442792011  -22.3223229628
   H      -9.9244193963   20.6616240020  -23.8017184842
   H      -9.5380132273   21.8680265481  -22.7627792902
   N     -13.2070000905   22.5949999160  -21.7439997465
   C     -13.9489999401   23.5530000109  -20.8580000884
   C     -13.7720000667   23.1629997571  -19.3720002754
   O     -14.0402285236   22.0320259577  -18.9649054687
   H     -13.7779807127   22.0518665842  -22.3768495744
   H     -13.6069500685   24.5736344426  -21.0517988028
   H     -15.0043246664   23.4683191998  -21.1226609318
   N     -13.3410002866   24.1269996106  -18.5820000113
   C     -12.8540001682   23.8290013191  -17.2499999286
   C     -14.0050002248   23.4660008319  -16.3049996372
   O     -13.7967779097   22.8576992050  -15.2577100637
   C     -12.0872314482   25.0616775905  -16.7329681762
   C     -10.9907845252   24.7604836522  -15.7656649244
   C     -10.8608313978   23.9468171129  -14.6694502102
   N      -9.7484446235   25.3318607516  -15.9264294256
   C      -8.9317016752   24.8527384005  -14.9693933108
   N      -9.5692699548   24.0002904772  -14.1874177154
   H     -13.0386691813   24.9936562505  -19.0079231334
   H     -12.1962316398   22.9544293694  -17.2926115599
   H     -12.7973975142   25.7877782327  -16.3176217071
   H     -11.6197155235   25.5472939154  -17.5981002656
   H      -9.4881398437   25.9891530315  -16.6508298058
   H     -11.6111760730   23.2953176226  -14.2439719550
   H      -7.8865057473   25.1239935856  -14.8954709809
   N     -15.2270000597   23.8479986043  -16.6620006972
   C     -16.3630001968   23.4180002147  -15.9420002256
   C     -16.5679999835   21.8990001002  -15.9979997734
   O     -17.1653002092   21.3610619212  -15.0631760372
   H     -15.3477569243   24.3371109883  -17.5387922559
   H     -16.2853513136   23.6681759883  -14.8807197380
   H     -17.2550671330   23.9009296346  -16.3501054797
   N     -16.1720001721   21.1950000483  -17.0630002543
   C     -16.3929997423   19.7330000059  -17.1390000651
   C     -15.5320000235   19.0089998968  -16.0969999832
   O     -15.9363088885   17.9855139759  -15.5498921071
   H     -15.6012762267   21.6274745139  -17.7861099390
   H     -17.4399142455   19.4941405050  -16.9449592236
   H     -16.1084340620   19.4020504510  -18.1409198521
   N     -14.3080001134   19.5120000766  -15.9009999411
   C     -13.4140000249   18.7560000414  -15.1220000801
   C     -12.1359999577   19.5319998738  -14.8500001771
   O     -11.9010423950   20.5518349015  -15.4935441719
   C     -13.0101590733   17.4214249022  -15.7935516004
   S     -11.9355613967   17.6004078327  -17.2453433966
   H     -13.9716209814   20.3608436680  -16.3406104354
   H     -13.8926916679   18.4867735405  -14.1704544745
   H     -13.9158209868   16.9155564071  -16.1323707016
   H     -12.5233268804   16.7686188642  -15.0648900380
   H     -10.8062070374   17.8784570455  -16.5666601699
   N     -11.2659998287   19.0339997584  -13.9460002538
   C      -9.9969996329   19.6749994761  -13.5650005395
   C      -8.8769987248   18.8249991355  -14.1420005356
   O      -9.1109929480   17.8524458007  -14.8616572399
   H     -11.5197132113   18.2007286470  -13.4325319791
   H      -9.9825909472   20.6864410059  -13.9764594980
   H      -9.9153044959   19.7277656641  -12.4759973546
   N      -7.6400004005   19.1360039311  -13.7359989110
   C      -6.4500016027   18.3769974755  -14.0490016130
   C      -6.6059989615   16.9180000061  -13.7169999144
   O      -6.2915075038   16.0454844730  -14.5246637328
   H      -7.5104687555   20.0413518615  -13.2986939673
   H      -5.6234095352   18.8020351604  -13.4736859212
   H      -6.2000927079   18.4463244098  -15.1127974203
   N      -7.0429997260   16.6470004122  -12.5000000471
   C      -6.9540002104   15.2350007289  -12.1039996964
   C      -8.0129999543   14.5059995738  -12.9030000010
   O      -7.9102076308   13.3190179062  -13.2106858903
   C      -7.1692393691   15.0470120976  -10.6082284532
   C      -6.1211540921   15.7192465041   -9.7152651343
   C      -6.4423886162   15.4236585615   -8.2526411495
   C      -4.7006109065   15.2800790274  -10.0593426904
   H      -7.1302074833   17.3791429443  -11.8068570621
   H      -5.9848167367   14.8366656997  -12.4156296271
   H      -7.1627385985   13.9657635070  -10.4173745555
   H      -8.1703273575   15.4116972744  -10.3403419957
   H      -6.1840791718   16.8085611261   -9.8572163786
   H      -6.3697342015   14.3465561641   -8.0542277659
   H      -7.4580620362   15.7461272135   -7.9942847818
   H      -5.7412067424   15.9372824511   -7.5850928925
   H      -4.4052722527   15.5926493202  -11.0671021723
   H      -4.6080240503   14.1876015681  -10.0020862960
   H      -3.9831041745   15.7159141537   -9.3547400286
   N      -9.0819996808   15.2380000587  -13.1510005319
   C     -10.2719999536   14.6659999870  -13.8400001078
   C      -9.9459999260   14.2889999988  -15.2640000521
   O     -10.2542643441   13.1986915327  -15.7444849837
   H      -9.0840957877   16.2200530444  -12.9223709521
   H     -11.0574582156   15.4249733842  -13.8128304529
   H     -10.6090833218   13.7694678780  -13.3155529704
   N      -9.3230000304   15.2380001198  -15.9660000693
   C      -8.8439999555   14.9340000887  -17.2510000681
   C      -7.8749999159   13.7870000321  -17.2000000427
   C      -8.0945162161   16.1419235465  -17.8224111393
   O      -7.6071328395   13.0952373851  -18.1568685756
   H      -9.0363450277   16.1012399892  -15.5112883179
   H      -9.6632778694   14.6550135342  -17.9261518780
   H      -7.2390452734   16.3957426660  -17.1854094615
   H      -8.7590684559   17.0098179402  -17.8660526873
   H      -7.7308363243   15.9235093008  -18.8295852077
   H      -7.3692926070   13.6503031049  -16.2197548947
   H      -5.5395525163   21.8008227863  -13.8730513157
   H      -4.6384127792   20.6161332354  -16.5509128978
   H      -6.0037110104   20.3330510491  -18.2953187628
   H      -9.9320000317   22.1574945297  -15.9434024432
   H      -7.0970462941   18.7930953135  -19.6888712585
   H      -8.0631601352   19.0941855312  -21.1597458825
   H      -8.8717910083   18.6244275508  -19.6323513884
   C      -8.0419570122   19.1881242421  -20.0722700614
   C      -4.9118665074   21.3795688246  -14.6503132424
   C      -5.3811504671   21.0229926870  -15.8636497675
   C      -9.0492913692   21.7743056892  -16.4394702578
   C      -6.8676652987   20.7172792110  -17.7589456156
   C      -9.1596518902   21.4229965011  -17.7797457377
   C      -8.0581820810   20.8618529182  -18.4395534005
   C      -3.4884243533   21.1743354973  -14.3754998105
   C      -6.7132273340   21.1099885545  -16.4192374153
   C      -7.8435235790   21.6391181248  -15.7563460954
   O      -2.6620430901   20.7585921295  -15.1706480710
   O     -10.3328364456   21.6548265325  -18.4030719181
   O      -8.1797464424   20.5746526686  -19.7784505771
   O      -7.7321757271   22.0041125652  -14.4582952310
   H     -10.2168641960   21.6731145904  -19.3722817507
   S      -3.0346934015   21.5892532821  -12.6985659571
   C      -1.2753024314   21.2082957474  -12.7657774516
   H      -0.7844773472   21.8201428209  -13.5255812799
   H      -0.8611816976   21.4382903532  -11.7813421847
   H      -1.1230685226   20.1510048681  -12.9929907583
   H      -8.4750209495   22.6269277484  -14.2136234422
198
Converged     Job 7: Energy -5.7069097935235332e+03 @ (1.745398)
   N      -9.4190004018   25.1719997434  -21.0809991207
   C      -8.0910129810   24.8839864094  -20.7660042092
   C      -7.4100098819   24.2140047806  -21.9690027952
   O      -7.9246365652   23.2303106431  -22.5070602888
   C      -7.9247813054   23.9502643991  -19.5432677555
   C      -6.5502866075   23.9496277728  -18.9409611637
   C      -6.2677519146   24.7777255409  -17.8516152403
   C      -5.5253338618   23.1489453477  -19.4522983474
   C      -5.0043670686   24.7954635650  -17.2678764912
   C      -4.2583763347   23.1718671776  -18.8783267853
   C      -3.9933086734   23.9879387527  -17.7814554980
   H      -7.5604875539   25.8220331437  -20.5448573306
   H      -8.2117146957   22.9448383962  -19.8647417421
   H      -8.6529874142   24.2752109154  -18.7894088045
   H      -7.0575603372   25.4102685619  -17.4509294463
   H      -5.7293232918   22.4813196775  -20.2880678940
   H      -4.8115472599   25.4360102188  -16.4100499448
   H      -3.4792953406   22.5307708108  -19.2762905603
   H      -3.0056636768   23.9870596296  -17.3262952528
   H      -9.8747212501   25.5967989735  -20.2768046575
   H      -9.9286141818   24.3069498654  -21.2583361804
   N      -6.2559977146   24.7379978792  -22.3669977309
   C      -5.6060014855   24.2539958602  -23.5729996123
   C      -4.2180019689   23.7269954069  -23.2119987004
   O      -3.3851610972   24.4850835290  -22.7189220730
   H      -5.8782076673   25.5562911326  -21.9113090867
   H      -6.2509094762   23.4874730089  -24.0045363108
   H      -5.4810038402   25.0744398548  -24.2874618322
   N      -3.9950001834   22.4249946042  -23.4089978578
   C      -2.6219975414   21.9929983315  -23.2750030893
   C      -2.2559996753   20.9290015936  -24.2930006934
   C      -2.2113271144   21.5997569232  -21.8510660017
   C      -2.9700528186   20.4789896145  -21.1774605010
   C      -3.9541966043   19.7090976414  -21.8000070371
   C      -2.6793486184   20.1938845822  -19.8387917587
   C      -4.6310736153   18.7049965211  -21.1146374807
   C      -3.3511313507   19.2021817753  -19.1348989290
   C      -4.3388268283   18.4527608484  -19.7760553962
   O      -5.0470193548   17.4762150927  -19.1476519702
   O      -3.0217665934   20.5182989383  -25.1374713635
   H      -4.6122621844   21.8805430318  -23.9998078246
   H      -1.9804100543   22.8516705158  -23.5281879210
   H      -2.2972547747   22.5087953457  -21.2449545704
   H      -1.1399124699   21.3568082307  -21.8746561415
   H      -4.2136085932   19.8756501872  -22.8408827863
   H      -1.9084635724   20.7674902882  -19.3262032667
   H      -5.3943999550   18.1128510859  -21.6120102549
   H      -3.1110334531   19.0114616171  -18.0899829190
   H      -4.7792570514   17.4296968823  -18.2166453334
   H      -1.2154930689   20.5592352541  -24.2167694296
   N     -10.2909998406   21.4869999393  -23.3370001941
   C     -11.4179996975   21.0960002513  -22.4820001863
   C     -11.9100000287   22.3050000799  -21.6720001894
   O     -11.1585508452   22.8762416863  -20.8681573006
   C     -11.1989414952   19.8827204902  -21.5479463439
   C     -10.8076656991   18.6663754176  -22.4022149996
   C     -12.4408468143   19.6048421582  -20.7070876632
   C     -10.8056955559   17.3241994151  -21.6763798746
   H     -12.2349424309   20.8032573893  -23.1600866848
   H     -10.3647552118   20.1239716583  -20.8765653735
   H      -9.8115632198   18.8339813246  -22.8308672905
   H     -11.5014435011   18.6002815031  -23.2543434580
   H     -13.3062193126   19.3891718158  -21.3493589212
   H     -12.7028139298   20.4499067962  -20.0646800694
   H     -12.2850065233   18.7417944325  -20.0542498839
   H     -11.8175235176   17.0137061702  -21.3961937008
   H     -10.2043016087   17.3525086984  -20.7612171122
   H     -10.3885771341   16.5441760349  -22.3231135820
   H      -9.9245494737   20.6616433069  -23.8018624485
   H      -9.5379278612   21.8678700132  -22.7627853410
   N     -13.2069999561   22.5949999455  -21.7439997299
   C     -13.9489998527   23.5530000493  -20.8580001506
   C     -13.7719999976   23.1629996691  -19.3720003161
   O     -14.0402125591   22.0320242514  -18.9649137609
   H     -13.7779819977   22.0518395432  -22.3768314446
   H     -13.6069530129   24.5736347287  -21.0518120692
   H     -15.0043236478   23.4683110404  -21.1226635701
   N     -13.3410000996   24.1269994063  -18.5820000903
   C     -12.8540002094   23.8290013813  -17.2499999032
   C     -14.0050003314   23.4660013998  -16.3049994242
   O     -13.7964927325   22.8579815556  -15.2576095651
   C     -12.0877003517   25.0618173911  -16.7322424217
   C     -10.9895496015   24.7598647068  -15.7670961282
   C     -10.8577663388   23.9441985376  -14.6726817600
   N      -9.7473289601   25.3311712757  -15.9293608603
   C      -8.9285263834   24.8501867091  -14.9751970804
   N      -9.5648821735   23.9961702400  -14.1938301050
   H     -13.0385933757   24.9936093599  -19.0079667309
   H     -12.1961112624   22.9545307692  -17.2926221490
   H     -12.7979339888   25.7865097021  -16.3145990881
   H     -11.6218927622   25.5494153771  -17.5971569056
   H      -9.4883380321   25.9896215200  -16.6531872019
   H     -11.6073828854   23.2920540384  -14.2468829049
   H      -7.8830169641   25.1206282538  -14.9029862868
   N     -15.2270001202   23.8479988973  -16.6620004856
   C     -16.3630003109   23.4180000507  -15.9420003829
   C     -16.5680000745   21.8990000018  -15.9979997678
   O     -17.1652991863   21.3610844760  -15.0631661992
   H     -15.3477736881   24.3368564455  -17.5389304662
   H     -16.2853380677   23.6681820054  -14.8807256421
   H     -17.2550641904   23.9009347001  -16.3500950008
   N     -16.1720001198   21.1949999939  -17.0630001999
   C     -16.3929996585   19.7329999618  -17.1390000231
   C     -15.5319999974   19.0089998564  -16.0969999270
   O     -15.9363069687   17.9855161088  -15.5498894302
   H     -15.6012882035   21.6274693990  -17.7861178666
   H     -17.4399117157   19.4941457369  -16.9449592709
   H     -16.1084376986   19.4020551857  -18.1409177036
   N     -14.3080000929   19.5120000366  -15.9009999134
   C     -13.4139999975   18.7560000234  -15.1220000212
   C     -12.1359999274   19.5319998353  -14.8500001573
   O     -11.9011852385   20.5518971028  -15.4934920992
   C     -13.0100512272   17.4215366497  -15.7937261416
   S     -11.9354800057   17.6008769731  -17.2455101694
   H     -13.9715912017   20.3607982517  -16.3406660780
   H     -13.8926863089   18.4866803314  -14.1704876037
   H     -13.9156594465   16.9156270591  -16.1326181827
   H     -12.5231374138   16.7686726347  -15.0651784296
   H     -10.8061391097   17.8789182793  -16.5668049304
   N     -11.2659998291   19.0339996888  -13.9460002337
   C      -9.9969996064   19.6749994186  -13.5650005264
   C      -8.8769986563   18.8249990895  -14.1420005851
   O      -9.1110295738   17.8523696902  -14.8615551668
   H     -11.5196514810   18.2006412888  -13.4326537952
   H      -9.9823593129   20.6864868827  -13.9762931202
   H      -9.9152966027   19.7276392382  -12.4759918017
   N      -7.6400003641   19.1360040606  -13.7359988528
   C      -6.4500016656   18.3769973117  -14.0490016296
   C      -6.6059989594   16.9179999670  -13.7169998060
   O      -6.2915197659   16.0454738436  -14.5246503789
   H      -7.5105342681   20.0415431232  -13.2990640527
   H      -5.6234169966   18.8020621381  -13.4736885250
   H      -6.2000894970   18.4463501746  -15.1128013568
   N      -7.0429996272   16.6470003206  -12.4999998783
   C      -6.9540001628   15.2350004178  -12.1039997427
   C      -8.0130000052   14.5059996738  -12.9030000899
   O      -7.9102209044   13.3190183209  -13.2106685438
   C      -7.1692311209   15.0470173701  -10.6082290363
   C      -6.1211361990   15.7192640012   -9.7152868170
   C      -6.4423510347   15.4237047662   -8.2526524336
   C      -4.7006006858   15.2800853175  -10.0593797698
   H      -7.1302401442   17.3791496310  -11.8068691580
   H      -5.9848180654   14.8366709461  -12.4156311778
   H      -7.1627248519   13.9657721361  -10.4173691356
   H      -8.1703186687   15.4117008880  -10.3403382350
   H      -6.1840620513   16.8085755739   -9.8572592469
   H      -6.3696991339   14.3466081907   -8.0542180293
   H      -7.4580201626   15.7461828802   -7.9942860612
   H      -5.7411573685   15.9373378242   -7.5851222907
   H      -4.4052815526   15.5926351831  -11.0671481095
   H      -4.6080160286   14.1876125004  -10.0021066201
   H      -3.9830790617   15.7159294878   -9.3547991939
   N      -9.0819997352   15.2380000017  -13.1510004368
   C     -10.2719999608   14.6659999487  -13.8400001018
   C      -9.9459999266   14.2889999986  -15.2640000553
   O     -10.2542588503   13.1986869604  -15.7444700673
   H      -9.0840522620   16.2200787540  -12.9224842198
   H     -11.0574574236   15.4249673851  -13.8128206869
   H     -10.6090741249   13.7694696199  -13.3155506851
   N      -9.3230000126   15.2380001004  -15.9660000605
   C      -8.8439999672   14.9340000215  -17.2510000566
   C      -7.8749999425   13.7869999907  -17.2000000473
   C      -8.0945414941   16.1419308028  -17.8224210257
   O      -7.6071038149   13.0952126042  -18.1568421168
   H      -9.0363627516   16.1012509079  -15.5112972602
   H      -9.6632761299   14.6550025839  -17.9261481924
   H      -7.2390504570   16.3957552783  -17.1854473574
   H      -8.7591010929   17.0098197952  -17.8660397431
   H      -7.7308943629   15.9235207513  -18.8296092052
   H      -7.3693224139   13.6503025239  -16.2197435154
   H      -5.5445864548   21.8027118516  -13.8728855114
   H      -4.6396749085   20.6182894236  -16.5495946933
   H      -6.0031952407   20.3334894548  -18.2952976114
   H      -9.9361408649   22.1517172728  -15.9468991518
   H      -7.0975358682   18.7902363521  -19.6891199096
   H      -8.0619593826   19.0918126925  -21.1610729359
   H      -8.8725308134   18.6236996491  -19.6342197410
   C      -8.0416108424   19.1862204610  -20.0736124404
   C      -4.9156895858   21.3819606690  -14.6494409999
   C      -5.3835184083   21.0243972272  -15.8630730259
   C      -9.0521356024   21.7705599465  -16.4420689323
   C      -6.8680234303   20.7168083751  -17.7596692756
   C      -9.1608306945   21.4197526899  -17.7825270109
   C      -8.0580215368   20.8602684431  -18.4414477953
   C      -3.4921921804   21.1788355856  -14.3734826552
   C      -6.7152451822   21.1096604406  -16.4197660459
   C      -7.8467761503   21.6374072157  -15.7576724407
   O      -2.6646115837   20.7639262585  -15.1678110193
   O     -10.3339909975   21.6499798205  -18.4066683355
   O      -8.1779914338   20.5730329330  -19.7805030087
   O      -7.7375621930   22.0029608826  -14.4597620870
   H     -10.2169321661   21.6715881869  -19.3756686656
   S      -3.0402713710   21.5952236408  -12.6963857984
   C      -1.2802524089   21.2168525983  -12.7621577865
   H      -0.7897627209   21.8291392749  -13.5218206629
   H      -0.8671912765   21.4478039932  -11.7775064247
   H      -1.1262904601   20.1597101695  -12.9888846772
   H      -8.4796610622   22.6293654573  -14.2172980559
198
Converged     Job 8: Energy -5.7069097501282522e+03 @ (1.734609)
   N      -9.4190002917   25.1719997814  -21.0809987620
   C      -8.0910127438   24.8839864915  -20.7660041373
   C      -7.4100097667   24.2140047511  -21.9690027188
   O      -7.9246759788   23.2303212987  -22.5070282271
   C      -7.9246654246   23.9501317290  -19.5433553000
   C      -6.5501090359   23.9496579227  -18.9411901182
   C      -6.2672804954   24.7789818641  -17.8528470423
   C      -5.5254593696   23.1480270876  -19.4516595613
   C      -5.0039221454   24.7967921374  -17.2690444055
   C      -4.2585343377   23.1709429907  -18.8775953927
   C      -3.9932465791   23.9881191057  -17.7815960041
   H      -7.5604715609   25.8220083574  -20.5447942847
   H      -8.2114349214   22.9446685119  -19.8648612685
   H      -8.6528840554   24.2748295534  -18.7894011597
   H      -7.0567967381   25.4124927242  -17.4530923037
   H      -5.7297313398   22.4796008748  -20.2867112304
   H      -4.8108316647   25.4382793615  -16.4119709033
   H      -3.4797243527   22.5290196330  -19.2747751047
   H      -3.0056628946   23.9872268109  -17.3262878630
   H      -9.8747506264   25.5966421115  -20.2767411576
   H      -9.9285692837   24.3069546170  -21.2584568306
   N      -6.2559976503   24.7379978889  -22.3669977550
   C      -5.6060014974   24.2539957640  -23.5729996123
   C      -4.2180019199   23.7269954374  -23.2119987097
   O      -3.3851642112   24.4850846160  -22.7189104767
   H      -5.8782166963   25.5563078543  -21.9113288625
   H      -6.2509070341   23.4874688507  -24.0045324320
   H      -5.4810009182   25.0744362831  -24.2874700064
   N      -3.9950001433   22.4249946346  -23.4089978022
   C      -2.6219974887   21.9929982909  -23.2750030731
   C      -2.2559996983   20.9290015727  -24.2930007099
   C      -2.2115401257   21.5995933281  -21.8510473962
   C      -2.9700759378   20.4784049023  -21.1779130405
   C      -3.9542289033   19.7087127728  -21.8006994130
   C      -2.6791759906   20.1926584183  -19.8394226572
   C      -4.6308942481   18.7041977420  -21.1157346811
   C      -3.3507923132   19.2005683608  -19.1359070614
   C      -4.3384744694   18.4513419206  -19.7773094605
   O      -5.0463905000   17.4743298953  -19.1493244178
   O      -3.0217000147   20.5183250798  -25.1375410377
   H      -4.6122418716   21.8805843082  -23.9998690932
   H      -1.9803921171   22.8516861946  -23.5280735596
   H      -2.2979402921   22.5084799176  -21.2447617880
   H      -1.1400430353   21.3569851731  -21.8743972491
   H      -4.2138015061   19.8757113412  -22.8414559323
   H      -1.9082474188   20.7660668774  -19.3266658422
   H      -5.3941715943   18.1121866119  -21.6133210060
   H      -3.1105618069   19.0093302102  -18.0911167129
   H      -4.7786100038   17.4274770405  -18.2183377887
   H      -1.2155252885   20.5591772755  -24.2166881768
   N     -10.2909999295   21.4870000590  -23.3370000705
   C     -11.4179998655   21.0960001562  -22.4820001334
   C     -11.9100000395   22.3050000387  -21.6720000990
   O     -11.1585300192   22.8762634955  -20.8681874565
   C     -11.1991719644   19.8824539848  -21.5482363597
   C     -10.8079934153   18.6662762363  -22.4027985047
   C     -12.4412320131   19.6044969063  -20.7076327148
   C     -10.8065781872   17.3238961244  -21.6773512824
   H     -12.2349386235   20.8034279351  -23.1601673017
   H     -10.3649325593   20.1232035764  -20.8767437772
   H      -9.8117315825   18.8337568257  -22.8311163168
   H     -11.5015563882   18.6006088727  -23.2551288328
   H     -13.3064202731   19.3887609350  -21.3501263368
   H     -12.7034701501   20.4495165751  -20.0652814715
   H     -12.2854712089   18.7414464073  -20.0547785769
   H     -11.8185676856   17.0136025545  -21.3975314767
   H     -10.2054205282   17.3517649856  -20.7620126035
   H     -10.3895006782   16.5439525511  -22.3242024004
   H      -9.9246954864   20.6616693617  -23.8020108496
   H      -9.5378338757   21.8676688532  -22.7627853109
   N     -13.2070000247   22.5949998755  -21.7439997270
   C     -13.9489999353   23.5530000354  -20.8580001186
   C     -13.7720000565   23.1629998103  -19.3720002410
   O     -14.0401704853   22.0320211198  -18.9648972410
   H     -13.7779791941   22.0518209717  -22.3768089437
   H     -13.6069657512   24.5736328602  -21.0518142174
   H     -15.0043236904   23.4683090108  -21.1226567124
   N     -13.3410002183   24.1269996809  -18.5820000005
   C     -12.8539999361   23.8290011875  -17.2499999513
   C     -14.0050000787   23.4660006003  -16.3049997015
   O     -13.7962406649   22.8582766923  -15.2574861222
   C     -12.0882618550   25.0620468374  -16.7315974475
   C     -10.9882387515   24.7594542710  -15.7687935817
   C     -10.8541304856   23.9416553467  -14.6763360483
   N      -9.7462639895   25.3308903509  -15.9328143821
   C      -8.9251836810   24.8479022773  -14.9817829966
   N      -9.5599212393   23.9922445852  -14.2008014976
   H     -13.0385144918   24.9935592523  -19.0080123679
   H     -12.1959560798   22.9546575545  -17.2926141138
   H     -12.7986113531   25.7852001288  -16.3115272091
   H     -11.6243707395   25.5517379741  -17.5963387879
   H      -9.4888403919   25.9906485484  -16.6560284085
   H     -11.6028217229   23.2887076639  -14.2501168541
   H      -7.8793811615   25.1176744196  -14.9114935046
   N     -15.2269999259   23.8479986886  -16.6620006033
   C     -16.3630000146   23.4180002232  -15.9420000575
   C     -16.5679998397   21.8990001427  -15.9979998054
   O     -17.1652857008   21.3611002842  -15.0631455268
   H     -15.3477918254   24.3365940256  -17.5390787397
   H     -16.2853204088   23.6681864570  -14.8807253046
   H     -17.2550705777   23.9009462880  -16.3500829034
   N     -16.1720002001   21.1950000733  -17.0630003443
   C     -16.3929998136   19.7330000228  -17.1390000245
   C     -15.5320000264   19.0089999644  -16.0969999277
   O     -15.9363156244   17.9855187847  -15.5498889912
   H     -15.6013264846   21.6274678600  -17.7861488945
   H     -17.4399173267   19.4941456564  -16.9449550206
   H     -16.1084359806   19.4020485309  -18.1409222520
   N     -14.3080000683   19.5120000783  -15.9009999360
   C     -13.4140000296   18.7560000250  -15.1219999836
   C     -12.1359999279   19.5319998956  -14.8500001952
   O     -11.9013327459   20.5519439428  -15.4934735649
   C     -13.0098964006   17.4216844015  -15.7939621683
   S     -11.9353733932   17.6015462764  -17.2457402234
   H     -13.9715563205   20.3607607020  -16.3407174490
   H     -13.8926830271   18.4865526757  -14.1705236761
   H     -13.9154383108   16.9157092471  -16.1329569423
   H     -12.5228540272   16.7687451701  -15.0655584391
   H     -10.8060564652   17.8796049048  -16.5669963810
   N     -11.2659998107   19.0339997927  -13.9460002150
   C      -9.9969996083   19.6749994709  -13.5650004862
   C      -8.8769987466   18.8249991542  -14.1420004915
   O      -9.1110835096   17.8522702395  -14.8614266132
   H     -11.5195795801   18.2005303383  -13.4327884784
   H      -9.9821375687   20.6865551092  -13.9760677056
   H      -9.9152973850   19.7274735398  -12.4759757532
   N      -7.6400003548   19.1360037889  -13.7359989534
   C      -6.4500015325   18.3769974830  -14.0490016022
   C      -6.6059989943   16.9179999599  -13.7169998691
   O      -6.2914875033   16.0454653552  -14.5246400948
   H      -7.5106039690   20.0417859074  -13.2995453587
   H      -5.6234289894   18.8020923454  -13.4736851659
   H      -6.2000743953   18.4463755070  -15.1128025651
   N      -7.0429996489   16.6470003454  -12.4999999358
   C      -6.9540001133   15.2350005329  -12.1039997217
   C      -8.0129999898   14.5059996035  -12.9030000328
   O      -7.9102395351   13.3189987492  -13.2106347091
   C      -7.1692290421   15.0470123656  -10.6082292592
   C      -6.1211103673   15.7192342907   -9.7153032414
   C      -6.4423081916   15.4236862810   -8.2526641388
   C      -4.7005928608   15.2800168312  -10.0594234843
   H      -7.1302697506   17.3791587979  -11.8068821857
   H      -5.9848146827   14.8366663360  -12.4156307149
   H      -7.1627401585   13.9657622394  -10.4173719839
   H      -8.1703060016   15.4117169291  -10.3403283723
   H      -6.1840073761   16.8085462549   -9.8572793967
   H      -6.3696825207   14.3465842600   -8.0542295957
   H      -7.4579614633   15.7461950208   -7.9942807068
   H      -5.7410881514   15.9373024600   -7.5851504957
   H      -4.4052886213   15.5925559873  -11.0672046633
   H      -4.6080362081   14.1875353732  -10.0021453433
   H      -3.9830451242   15.7158488474   -9.3548599844
   N      -9.0819997262   15.2380000751  -13.1510004430
   C     -10.2719999646   14.6659999492  -13.8400000511
   C      -9.9459999276   14.2890000087  -15.2640000095
   O     -10.2542696822   13.1986680817  -15.7444370682
   H      -9.0840109367   16.2201081175  -12.9225965419
   H     -11.0574630494   15.4249694403  -13.8128149388
   H     -10.6090718595   13.7694646212  -13.3155468800
   N      -9.3230000358   15.2380001173  -15.9660000438
   C      -8.8439999793   14.9340000242  -17.2510000253
   C      -7.8749999616   13.7869999625  -17.2000000072
   C      -8.0945727469   16.1419383749  -17.8224523630
   O      -7.6070739648   13.0951627089  -18.1568004367
   H      -9.0363904161   16.1012710300  -15.5113056943
   H      -9.6632805417   14.6549848316  -17.9261387773
   H      -7.2390580325   16.3957818679  -17.1855165604
   H      -8.7591461303   17.0098190026  -17.8660588887
   H      -7.7309641582   15.9235224323  -18.8296515734
   H      -7.3693180714   13.6503391663  -16.2197359130
   H      -5.5501451534   21.8050610322  -13.8736782744
   H      -4.6407077268   20.6211069782  -16.5490536254
   H      -6.0027512567   20.3344418986  -18.2963439884
   H      -9.9405898843   22.1446907919  -15.9503196702
   H      -7.0978360079   18.7872726556  -19.6898179170
   H      -8.0609361780   19.0887707907  -21.1627272745
   H      -8.8730233870   18.6222806729  -19.6361998972
   C      -8.0412822624   19.1838239938  -20.0753039915
   C      -4.9197345687   21.3849365354  -14.6493421648
   C      -5.3858292587   21.0262965122  -15.8633622413
   C      -9.0552843128   21.7659693146  -16.4449226174
   C      -6.8684666482   20.7164979500  -17.7612292568
   C      -9.1624900910   21.4155593887  -17.7855430090
   C      -8.0581899254   20.8583171865  -18.4438704381
   C      -3.4962843466   21.1840956439  -14.3717267002
   C      -6.7172236406   21.1094911457  -16.4211493033
   C      -7.8500419181   21.6354151734  -15.7596344983
   O      -2.6671457296   20.7700323232  -15.1648743604
   O     -10.3359242816   21.6435066656  -18.4102219724
   O      -8.1766060209   20.5709355601  -19.7830713158
   O      -7.7426623509   22.0017810040  -14.4619745769
   H     -10.2179288657   21.6693488425  -19.3790016996
   S      -3.0470075659   21.6019358201  -12.6942252297
   C      -1.2863388391   21.2261349285  -12.7575683897
   H      -0.7957657523   21.8388527764  -13.5168392781
   H      -0.8748784075   21.4580621416  -11.7724684256
   H      -1.1305313199   20.1691330439  -12.9836997588
   H      -8.4838364078   22.6319219668  -14.2215717613
198
Converged     Job 9: Energy -5.7069096987623197e+03 @ (1.723819)
   N      -9.4190004527   25.1719997175  -21.0809992393
   C      -8.0910131547   24.8839862745  -20.7660041849
   C      -7.4100098920   24.2140048583  -21.9690028412
   O      -7.9246618212   23.2303378096  -22.5070616979
   C      -7.9245766334   23.9499573915  -19.5434778769
   C      -6.5499041611   23.9493519406  -18.9415694413
   C      -6.2664508920   24.7796683289  -17.8541581194
   C      -5.5257915686   23.1466107780  -19.4513392138
   C      -5.0030514082   24.7971364466  -17.2704448926
   C      -4.2588372113   23.1691165771  -18.8773195057
   C      -3.9929700901   23.9871646693  -17.7821213065
   H      -7.5604574095   25.8219801336  -20.5447148751
   H      -8.2113845363   22.9445228907  -19.8650326587
   H      -8.6526779426   24.2745346163  -18.7893609194
   H      -7.0554524721   25.4142809568  -17.4551404412
   H      -5.7305723560   22.4775451870  -20.2857482862
   H      -4.8094571975   25.4393964248  -16.4140689091
   H      -3.4805183190   22.5262126936  -19.2738770744
   H      -3.0054145382   23.9859548935  -17.3267575136
   H      -9.8748346338   25.5964004686  -20.2766598186
   H      -9.9284824977   24.3069543444  -21.2586914800
   N      -6.2559976542   24.7379978681  -22.3669976738
   C      -5.6060014879   24.2539958737  -23.5729996085
   C      -4.2180019960   23.7269953747  -23.2119987064
   O      -3.3851747854   24.4850791052  -22.7188848368
   H      -5.8782247812   25.5563175022  -21.9113392210
   H      -6.2509074801   23.4874690021  -24.0045339003
   H      -5.4810044505   25.0744378821  -24.2874684149
   N      -3.9950001916   22.4249946020  -23.4089978773
   C      -2.6219975612   21.9929983564  -23.2750030743
   C      -2.2559996197   20.9290016434  -24.2930006854
   C      -2.2117031175   21.5994448856  -21.8510453771
   C      -2.9701241006   20.4779510369  -21.1782849447
   C      -3.9543247422   19.7084532511  -21.8012438159
   C      -2.6791128918   20.1917336301  -19.8399187096
   C      -4.6309304622   18.7036929702  -21.1165786230
   C      -3.3507080639   19.1994331934  -19.1366827336
   C      -4.3384388560   18.4504136504  -19.7782506704
   O      -5.0462564136   17.4731575078  -19.1505452674
   O      -3.0217189241   20.5183864284  -25.1375526286
   H      -4.6122138931   21.8806225028  -23.9999357955
   H      -1.9803595902   22.8516879004  -23.5279638632
   H      -2.2984642061   22.5081994893  -21.2446079661
   H      -1.1401439285   21.3571012833  -21.8742165371
   H      -4.2139950905   19.8757957601  -22.8419191480
   H      -1.9081200416   20.7649486382  -19.3270421962
   H      -5.3942188427   18.1118291731  -21.6143255237
   H      -3.1104172201   19.0078197115  -18.0919795669
   H      -4.7784705249   17.4260589041  -18.2195728141
   H      -1.2155354787   20.5591418164  -24.2166789357
   N     -10.2909999949   21.4870001414  -23.3370000059
   C     -11.4179998856   21.0960000916  -22.4820000987
   C     -11.9100001124   22.3049999615  -21.6720001328
   O     -11.1585424841   22.8762855920  -20.8681871789
   C     -11.1994181983   19.8821600430  -21.5485546734
   C     -10.8082819371   18.6662165157  -22.4034881954
   C     -12.4416907824   19.6040628395  -20.7083123249
   C     -10.8074788818   17.3235490660  -21.6785780392
   H     -12.2349456935   20.8036031705  -23.1602375210
   H     -10.3651954141   20.1224168222  -20.8768687341
   H      -9.8118368471   18.8336127452  -22.8314046929
   H     -11.5015931337   18.6010651163  -23.2560644595
   H     -13.3066264199   19.3882058494  -21.3511040979
   H     -12.7042888946   20.4490298739  -20.0660372317
   H     -12.2860119737   18.7410274282  -20.0554190650
   H     -11.8196513948   17.0134412267  -21.3992132291
   H     -10.2066166054   17.3508662141  -20.7630304907
   H     -10.3904114294   16.5437499313  -22.3256112028
   H      -9.9249004756   20.6617145579  -23.8022525994
   H      -9.5377097507   21.8674089687  -22.7627784617
   N     -13.2070000430   22.5949998491  -21.7439996876
   C     -13.9489998245   23.5530000473  -20.8580000798
   C     -13.7720001246   23.1629998019  -19.3720001908
   O     -14.0401553061   22.0320125485  -18.9649161127
   H     -13.7779754756   22.0518161312  -22.3768111201
   H     -13.6069805491   24.5736373739  -21.0518198612
   H     -15.0043246819   23.4682918645  -21.1226489773
   N     -13.3409999039   24.1269996097  -18.5820000792
   C     -12.8539999215   23.8290007896  -17.2500000256
   C     -14.0050002683   23.4660010297  -16.3049996420
   O     -13.7960902635   22.8585786698  -15.2573454248
   C     -12.0887585013   25.0622121595  -16.7309094985
   C     -10.9868058884   24.7588811161  -15.7705438935
   C     -10.8503810224   23.9391182765  -14.6799135405
   N      -9.7451177489   25.3304968124  -15.9363537718
   C      -8.9218992402   24.8453949036  -14.9883985223
   N      -9.5549650541   23.9883851989  -14.2074612746
   H     -13.0384262189   24.9935115135  -19.0080526383
   H     -12.1958181883   22.9547729290  -17.2926542867
   H     -12.7991445055   25.7838502327  -16.3083471532
   H     -11.6267984296   25.5540070439  -17.5954718267
   H      -9.4891907719   25.9914826027  -16.6589910678
   H     -11.5981438534   23.2853559649  -14.2533093221
   H      -7.8757755804   25.1143601849  -14.9201537220
   N     -15.2269999890   23.8479990693  -16.6620004061
   C     -16.3630001503   23.4180001124  -15.9420002420
   C     -16.5679999641   21.8990000769  -15.9979997846
   O     -17.1652838380   21.3610911895  -15.0631502359
   H     -15.3478057671   24.3363128474  -17.5392338515
   H     -16.2853073488   23.6681903285  -14.8807293953
   H     -17.2550708842   23.9009523688  -16.3500710233
   N     -16.1720001381   21.1950000353  -17.0630002486
   C     -16.3929996946   19.7329999975  -17.1390000115
   C     -15.5320000082   19.0089999002  -16.0969999022
   O     -15.9363005959   17.9855100324  -15.5498920451
   H     -15.6013331916   21.6274609990  -17.7861561984
   H     -17.4399156760   19.4941421173  -16.9449589593
   H     -16.1084344729   19.4020546292  -18.1409223114
   N     -14.3080000929   19.5120000620  -15.9009998982
   C     -13.4139999940   18.7560000646  -15.1219999852
   C     -12.1359999081   19.5319998376  -14.8500001317
   O     -11.9014684295   20.5520096038  -15.4934186093
   C     -13.0097892298   17.4217910412  -15.7941351887
   S     -11.9353226008   17.6020079351  -17.2459287987
   H     -13.9715228883   20.3607172261  -16.3407714547
   H     -13.8926805218   18.4864623150  -14.1705549121
   H     -13.9152792498   16.9157594023  -16.1331847449
   H     -12.5226439848   16.7688021877  -15.0658479237
   H     -10.8060095566   17.8800944714  -16.5671896304
   N     -11.2659998225   19.0339997025  -13.9460002011
   C      -9.9969995875   19.6749994523  -13.5650005387
   C      -8.8769986430   18.8249990790  -14.1420005796
   O      -9.1111066129   17.8521602015  -14.8612891428
   H     -11.5194876082   18.2004016773  -13.4329581827
   H      -9.9819357670   20.6866024694  -13.9758937510
   H      -9.9152908837   19.7273398431  -12.4759674924
   N      -7.6400003471   19.1360040754  -13.7359988538
   C      -6.4500016585   18.3769972968  -14.0490016450
   C      -6.6059989726   16.9179999404  -13.7169998156
   O      -6.2914841176   16.0454578466  -14.5246325830
   H      -7.5106631361   20.0420322040  -13.3000329091
   H      -5.6234383945   18.8021185707  -13.4736823551
   H      -6.2000662551   18.4464046797  -15.1128054427
   N      -7.0429996278   16.6470003270  -12.4999999024
   C      -6.9540001452   15.2350004793  -12.1039996970
   C      -8.0129999801   14.5059996220  -12.9030000382
   O      -7.9102503032   13.3189878640  -13.2106023300
   C      -7.1692500502   15.0469965944  -10.6082338973
   C      -6.1211409497   15.7191822395   -9.7152679479
   C      -6.4424017700   15.4236292865   -8.2526427913
   C      -4.7006252341   15.2799177125  -10.0593333466
   H      -7.1303361297   17.3791677452  -11.8068998393
   H      -5.9848126355   14.8366715688  -12.4156275318
   H      -7.1627799469   13.9657436870  -10.4173943834
   H      -8.1703282642   15.4117083825  -10.3403473574
   H      -6.1839979760   16.8084966231   -9.8572414135
   H      -6.3698214960   14.3465219092   -8.0542214074
   H      -7.4580541894   15.7461679622   -7.9942913249
   H      -5.7411855971   15.9372086069   -7.5850961463
   H      -4.4052677481   15.5924494309  -11.0670998368
   H      -4.6081103326   14.1874330565  -10.0020601083
   H      -3.9830881547   15.7157156034   -9.3547378859
   N      -9.0819997198   15.2380000152  -13.1510004321
   C     -10.2719999688   14.6659999560  -13.8400000620
   C      -9.9459999332   14.2889999982  -15.2640000023
   O     -10.2542488291   13.1986700928  -15.7444570296
   H      -9.0839517422   16.2201440464  -12.9227471932
   H     -11.0574672728   15.4249619542  -13.8128022895
   H     -10.6090583619   13.7694622257  -13.3155459775
   N      -9.3230000263   15.2380000956  -15.9660000311
   C      -8.8439999758   14.9340000033  -17.2510000215
   C      -7.8749999626   13.7869999108  -17.1999999571
   C      -8.0946004830   16.1419478011  -17.8224770588
   O      -7.6071661989   13.0952572057  -18.1568937354
   H      -9.0364136331   16.1012851003  -15.5113117448
   H      -9.6632824566   14.6549718259  -17.9261327298
   H      -7.2390626327   16.3958021865  -17.1855743101
   H      -8.7591823222   17.0098254732  -17.8660659151
   H      -7.7310286605   15.9235268630  -18.8296896242
   H      -7.3692825977   13.6502829936  -16.2197610042
   H      -5.5554077449   21.8074981085  -13.8743033188
   H      -4.6418095693   20.6238477162  -16.5483568388
   H      -6.0023433392   20.3352058281  -18.2968144647
   H      -9.9445278947   22.1386833736  -15.9531189509
   H      -7.0973523121   18.7850572517  -19.6905244158
   H      -8.0594336832   19.0863217148  -21.1642163571
   H      -8.8726475644   18.6208567699  -19.6379835794
   C      -8.0403838242   19.1818482236  -20.0768147821
   C      -4.9234855679   21.3879925988  -14.6490706068
   C      -5.3880420783   21.0281699789  -15.8633508890
   C      -9.0581383876   21.7620694699  -16.4472689196
   C      -6.8688945740   20.7161906927  -17.7622693588
   C      -9.1637810097   21.4119449886  -17.7880190308
   C      -8.0582435228   20.8565843833  -18.4458642273
   C      -3.4999666527   21.1897901788  -14.3701149227
   C      -6.7191633780   21.1093602282  -16.4220272114
   C      -7.8531008579   21.6337891888  -15.7610474990
   O      -2.6694403890   20.7766160397  -15.1622693024
   O     -10.3374029224   21.6379662417  -18.4132079921
   O      -8.1752165064   20.5691327194  -19.7852112488
   O      -7.7474508542   22.0009225929  -14.4636404861
   H     -10.2185977589   21.6674444718  -19.3817782185
   S      -3.0528815586   21.6096339106  -12.6924793013
   C      -1.2914766616   21.2369601179  -12.7539912070
   H      -0.8012749806   21.8501986809  -13.5130809038
   H      -0.8813485464   21.4700584630  -11.7686140714
   H      -1.1335833934   20.1801380805  -12.9795054417
   H      -8.4878343292   22.6346976248  -14.2251675845
198
Converged     Job 10: Energy -5.7069096391973471e+03 @ (1.713030)
   N      -9.4190003797   25.1719997513  -21.0809989972
   C      -8.0910130049   24.8839863288  -20.7660041719
   C      -7.4100097968   24.2140048427  -21.9690028058
   O      -7.9246855027   23.2303530766  -22.5070483198
   C      -7.9244857626   23.9498748858  -19.5435378664
   C      -6.5497502884   23.9494339523  -18.9417641406
   C      -6.2658013939   24.7807459896  -17.8552423726
   C      -5.5259677431   23.1458490859  -19.4508286201
   C      -5.0023906172   24.7982306731  -17.2715463368
   C      -4.2590063900   23.1682874203  -18.8768051642
   C      -3.9927061231   23.9872249283  -17.7823778214
   H      -7.5604620157   25.8219689248  -20.5446569288
   H      -8.2112071995   22.9444161992  -19.8650844232
   H      -8.6525589079   24.2743005024  -18.7893327231
   H      -7.0544626310   25.4162481777  -17.4569539676
   H      -5.7310674292   22.4761108851  -20.2846106519
   H      -4.8084794663   25.4412964801  -16.4158393828
   H      -3.4810104165   22.5246171392  -19.2727603202
   H      -3.0051639321   23.9859182028  -17.3269730935
   H      -9.8748803540   25.5962415879  -20.2766049645
   H      -9.9284291540   24.3069635279  -21.2588433027
   N      -6.2559976234   24.7379978309  -22.3669976971
   C      -5.6060015019   24.2539957996  -23.5729996282
   C      -4.2180019661   23.7269954084  -23.2119986991
   O      -3.3851715377   24.4850668878  -22.7188697579
   H      -5.8782285213   25.5563270200  -21.9113523186
   H      -6.2509065591   23.4874695476  -24.0045333357
   H      -5.4810021190   25.0744369224  -24.2874710858
   N      -3.9950001615   22.4249946288  -23.4089978567
   C      -2.6219975302   21.9929983191  -23.2750030570
   C      -2.2559996656   20.9290015942  -24.2930007013
   C      -2.2118352567   21.5992931913  -21.8510446579
   C      -2.9700642000   20.4774430666  -21.1786509041
   C      -3.9542032501   19.7080680298  -21.8018626788
   C      -2.6789399188   20.1907479773  -19.8404082733
   C      -4.6306369172   18.7029366706  -21.1175799403
   C      -3.3504327922   19.1981124104  -19.1375447988
   C      -4.3380779856   18.4491929666  -19.7793587887
   O      -5.0456797006   17.4715553818  -19.1520142816
   O      -3.0221863324   20.5188423443  -25.1373392472
   H      -4.6122043791   21.8806565970  -23.9999763833
   H      -1.9803486928   22.8516983909  -23.5278796905
   H      -2.2989661419   22.5079128317  -21.2444493817
   H      -1.1402092586   21.3572334824  -21.8740566239
   H      -4.2139355983   19.8757615250  -22.8424601620
   H      -1.9079656981   20.7638340261  -19.3273490586
   H      -5.3938218003   18.1111419938  -21.6155497471
   H      -3.1101045711   19.0061027557  -18.0929250436
   H      -4.7779419225   17.4242168777  -18.2210396839
   H      -1.2155980596   20.5589207131  -24.2168663192
   N     -10.2909998563   21.4869999952  -23.3370001373
   C     -11.4179996701   21.0960003473  -22.4820001085
   C     -11.9100001488   22.3050000275  -21.6720001568
   O     -11.1584591849   22.8762051219  -20.8682046712
   C     -11.1996783250   19.8818525523  -21.5488859042
   C     -10.8086417771   18.6661456390  -22.4042143180
   C     -12.4421416128   19.6036293026  -20.7089611731
   C     -10.8083754299   17.3232018266  -21.6798214668
   H     -12.2349512983   20.8038033171  -23.1603149536
   H     -10.3654432204   20.1215743049  -20.8770315214
   H      -9.8120524630   18.8334664869  -22.8318106290
   H     -11.5017607820   18.6014921980  -23.2569791034
   H     -13.3068726320   19.3877663689  -21.3520215951
   H     -12.7050144770   20.4485015875  -20.0666817842
   H     -12.2865797034   18.7405421216  -20.0561102593
   H     -11.8207012742   17.0132663035  -21.4008312296
   H     -10.2077353132   17.3499892070  -20.7641106644
   H     -10.3913614919   16.5435445907  -22.3270551186
   H      -9.9250829101   20.6617476605  -23.8024441298
   H      -9.5375977948   21.8671782384  -22.7627854565
   N     -13.2070000346   22.5949998437  -21.7439996279
   C     -13.9489998600   23.5530000566  -20.8580000892
   C     -13.7720000069   23.1629998193  -19.3720002313
   O     -14.0401314778   22.0320196605  -18.9648850072
   H     -13.7779771592   22.0518136016  -22.3768004494
   H     -13.6069890375   24.5736343364  -21.0518186413
   H     -15.0043241562   23.4682883590  -21.1226435853
   N     -13.3410000481   24.1269996543  -18.5820000048
   C     -12.8540000430   23.8290011739  -17.2499998218
   C     -14.0050002411   23.4660009565  -16.3049996025
   O     -13.7960253487   22.8588415469  -15.2572098470
   C     -12.0891990212   25.0623787514  -16.7303193502
   C     -10.9854020094   24.7583972366  -15.7722768931
   C     -10.8466815745   23.9364103887  -14.6836878319
   N      -9.7440764276   25.3304654686  -15.9395784315
   C      -8.9187999136   24.8434010182  -14.9945699902
   N      -9.5500352185   23.9842805152  -14.2143936257
   H     -13.0383785833   24.9934765037  -19.0080870521
   H     -12.1957055823   22.9548697464  -17.2926704603
   H     -12.7995978612   25.7826016838  -16.3054067018
   H     -11.6290928054   25.5561222634  -17.5947430773
   H      -9.4896971233   25.9929513301  -16.6614071440
   H     -11.5934601003   23.2815965662  -14.2569606514
   H      -7.8724873339   25.1119809051  -14.9279596413
   N     -15.2269999863   23.8479987170  -16.6620006126
   C     -16.3630001114   23.4180001264  -15.9420002570
   C     -16.5679999106   21.8990001188  -15.9979997146
   O     -17.1652679180   21.3610839807  -15.0631434422
   H     -15.3478123697   24.3360697611  -17.5393707230
   H     -16.2852953454   23.6681971296  -14.8807309795
   H     -17.2550775914   23.9009575918  -16.3500607658
   N     -16.1720001647   21.1950000655  -17.0630002515
   C     -16.3929997426   19.7330000230  -17.1390000343
   C     -15.5320000102   19.0089999149  -16.0969999484
   O     -15.9363040495   17.9855087630  -15.5498932320
   H     -15.6013512118   21.6274564013  -17.7861736128
   H     -17.4399193867   19.4941417957  -16.9449588494
   H     -16.1084327313   19.4020528403  -18.1409256916
   N     -14.3080000931   19.5120000702  -15.9009999103
   C     -13.4139999818   18.7560000644  -15.1220000267
   C     -12.1359999077   19.5319998659  -14.8500001418
   O     -11.9016477654   20.5520676422  -15.4933944330
   C     -13.0096492783   17.4219217250  -15.7943372670
   S     -11.9352288488   17.6025859697  -17.2461296720
   H     -13.9714957900   20.3606869335  -16.3408095433
   H     -13.8926761677   18.4863529937  -14.1705860525
   H     -13.9150762693   16.9158213774  -16.1334668062
   H     -12.5223845386   16.7688730745  -15.0661777193
   H     -10.8059355015   17.8807123294  -16.5673721624
   N     -11.2659998154   19.0339997122  -13.9460002225
   C      -9.9969996032   19.6749994616  -13.5650005101
   C      -8.8769986859   18.8249991195  -14.1420005577
   O      -9.1111496342   17.8520609856  -14.8611618853
   H     -11.5194043847   18.2002791678  -13.4331115304
   H      -9.9817345276   20.6866548014  -13.9757082259
   H      -9.9152906226   19.7272019755  -12.4759555457
   N      -7.6400003583   19.1360039682  -13.7359988891
   C      -6.4500016088   18.3769973534  -14.0490016061
   C      -6.6059989399   16.9179999589  -13.7169997982
   O      -6.2914706181   16.0454489376  -14.5246241253
   H      -7.5107166904   20.0422826869  -13.3005356654
   H      -5.6234458894   18.8021489655  -13.4736844218
   H      -6.2000610250   18.4464290013  -15.1128082714
   N      -7.0429996311   16.6470003141  -12.4999998776
   C      -6.9540001594   15.2350004075  -12.1039997597
   C      -8.0129999887   14.5059996609  -12.9030001131
   O      -7.9102624580   13.3189707841  -13.2105662557
   C      -7.1692615150   15.0469855881  -10.6082363661
   C      -6.1211480663   15.7191399399   -9.7152517314
   C      -6.4424317706   15.4235776486   -8.2526339118
   C      -4.7006393508   15.2798409253  -10.0593032532
   H      -7.1303766854   17.3791762628  -11.8069144967
   H      -5.9848099886   14.8366694350  -12.4156245194
   H      -7.1628087991   13.9657273443  -10.4174092777
   H      -8.1703364712   15.4117079951  -10.3403552572
   H      -6.1839748654   16.8084553546   -9.8572174830
   H      -6.3698827571   14.3464625817   -8.0542290921
   H      -7.4580767642   15.7461387316   -7.9942891626
   H      -5.7412079357   15.9371257829   -7.5850734271
   H      -4.4052609623   15.5923684432  -11.0670674219
   H      -4.6081555775   14.1873485526  -10.0020359224
   H      -3.9830954165   15.7156124664   -9.3546979775
   N      -9.0819997322   15.2380000185  -13.1510004238
   C     -10.2719999583   14.6659999483  -13.8400000819
   C      -9.9459999332   14.2890000173  -15.2640000367
   O     -10.2542446395   13.1986623985  -15.7444534427
   H      -9.0839063748   16.2201742750  -12.9228675558
   H     -11.0574719189   15.4249618054  -13.8127939931
   H     -10.6090533444   13.7694587845  -13.3155428257
   N      -9.3230000169   15.2380001048  -15.9660000436
   C      -8.8439999498   14.9340000461  -17.2510000355
   C      -7.8749999497   13.7869999591  -17.2000000150
   C      -8.0946275547   16.1419559444  -17.8224934577
   O      -7.6071906054   13.0952766407  -18.1569157621
   H      -9.0364388168   16.1013013319  -15.5113165537
   H      -9.6632849750   14.6549594711  -17.9261269162
   H      -7.2390740748   16.3958238938  -17.1856171430
   H      -8.7592232756   17.0098232430  -17.8660660338
   H      -7.7310861088   15.9235340260  -18.8297147485
   H      -7.3692664603   13.6502722692  -16.2197670562
   H      -5.5602094929   21.8091653837  -13.8748037478
   H      -4.6428875486   20.6261697319  -16.5479019611
   H      -6.0018565852   20.3358405467  -18.2975077915
   H      -9.9485152366   22.1324103660  -15.9564102884
   H      -7.0973416413   18.7824200323  -19.6911294962
   H      -8.0579728112   19.0837402309  -21.1658214373
   H      -8.8728158300   18.6197119198  -19.6400353254
   C      -8.0397150398   19.1797936364  -20.0784496803
   C      -4.9270716185   21.3903543354  -14.6489506993
   C      -5.3901940726   21.0296259913  -15.8635406530
   C      -9.0609380101   21.7579542785  -16.4499581261
   C      -6.8692303458   20.7157554940  -17.7635248896
   C      -9.1650760512   21.4082392022  -17.7908744484
   C      -8.0581846233   20.8548123715  -18.4480828282
   C      -3.5034990636   21.1944830946  -14.3689088843
   C      -6.7210303615   21.1090413260  -16.4231138594
   C      -7.8561219004   21.6319581598  -15.7627344140
   O      -2.6717887196   20.7822821300  -15.1603299298
   O     -10.3388406128   21.6323233845  -18.4166873867
   O      -8.1735744730   20.5673305521  -19.7875909960
   O      -7.7523000605   21.9998409645  -14.4655759864
   H     -10.2191581705   21.6653964443  -19.3850264418
   S      -3.0582599735   21.6158430175  -12.6911080733
   C      -1.2961860039   21.2460670151  -12.7511776737
   H      -0.8063988311   21.8599454918  -13.5100251224
   H      -0.8871940019   21.4800447296  -11.7655317727
   H      -1.1363851773   20.1894589773  -12.9763544936
   H      -8.4918975383   22.6372103385  -14.2291449788
198
Converged     Job 11: Energy -5.7069095717673881e+03 @ (1.702241)
   N      -9.4190003192   25.1719997401  -21.0809988934
   C      -8.0910128240   24.8839864733  -20.7660041651
   C      -7.4100097642   24.2140047861  -21.9690027242
   O      -7.9246949883   23.2303686433  -22.5070706293
   C      -7.9243968625   23.9497255391  -19.5436418866
   C      -6.5495656208   23.9492445280  -18.9420819115
   C      -6.2650973114   24.7814380454  -17.8563777904
   C      -5.5262086452   23.1447683885  -19.4505633052
   C      -5.0016610618   24.7987532917  -17.2727401637
   C      -4.2592236666   23.1669729760  -18.8765771684
   C      -3.9924626539   23.9866844183  -17.7828477154
   H      -7.5604538810   25.8219487495  -20.5445935049
   H      -8.2111129424   22.9442734044  -19.8652225360
   H      -8.6523953775   24.2739987195  -18.7892998849
   H      -7.0533644737   25.4178365413  -17.4587450907
   H      -5.7317140638   22.4744580720  -20.2837834230
   H      -4.8073507209   25.4425056365  -16.4176453680
   H      -3.4816044686   22.5225236592  -19.2720073936
   H      -3.0049356029   23.9851665271  -17.3274183581
   H      -9.8749378214   25.5960461470  -20.2765286905
   H      -9.9283681566   24.3069533065  -21.2589952522
   N      -6.2559976584   24.7379978843  -22.3669977435
   C      -5.6060015041   24.2539957688  -23.5729996147
   C      -4.2180019306   23.7269954308  -23.2119987182
   O      -3.3851838865   24.4850728504  -22.7188593554
   H      -5.8782358055   25.5563345484  -21.9113593388
   H      -6.2509088245   23.4874698167  -24.0045322664
   H      -5.4810058118   25.0744379648  -24.2874694194
   N      -3.9950001463   22.4249946153  -23.4089978022
   C      -2.6219974634   21.9929983620  -23.2750030926
   C      -2.2559996926   20.9290015881  -24.2930006999
   C      -2.2119677559   21.5991872151  -21.8510359848
   C      -2.9700991038   20.4770822104  -21.1789505515
   C      -3.9541784642   19.7077421447  -21.8023032765
   C      -2.6789379297   20.1900754670  -19.8407832225
   C      -4.6304820631   18.7023717055  -21.1182411399
   C      -3.3503290559   19.1972407301  -19.1381070377
   C      -4.3379013832   18.4483600499  -19.7800764349
   O      -5.0453383021   17.4704616169  -19.1529609764
   O      -3.0216794965   20.5184493153  -25.1376183150
   H      -4.6121905254   21.8806680235  -24.0000023202
   H      -1.9803278238   22.8517057076  -23.5277932134
   H      -2.2993811664   22.5076977197  -21.2443125828
   H      -1.1402944696   21.3573334509  -21.8739122144
   H      -4.2139752457   19.8756359053  -22.8428516172
   H      -1.9079858334   20.7630963443  -19.3276220137
   H      -5.3935881066   18.1105928783  -21.6163549857
   H      -3.1099742795   19.0049979980  -18.0935397044
   H      -4.7776770928   17.4230250327  -18.2219698373
   H      -1.2155780138   20.5590441223  -24.2165884594
   N     -10.2909999392   21.4870001210  -23.3370000488
   C     -11.4179998337   21.0960000914  -22.4820001503
   C     -11.9100000638   22.3050000766  -21.6720001931
   O     -11.1585062730   22.8763012598  -20.8682081878
   C     -11.1999195934   19.8815859159  -21.5491825911
   C     -10.8089209996   18.6660746469  -22.4048159367
   C     -12.4425771940   19.6032572058  -20.7095806977
   C     -10.8091270065   17.3229172612  -21.6808331050
   H     -12.2349552283   20.8039699104  -23.1604029855
   H     -10.3656792124   20.1208252379  -20.8771631904
   H      -9.8121853877   18.8333266927  -22.8320957478
   H     -11.5018416099   18.6018256594  -23.2577800175
   H     -13.3070691936   19.3872465627  -21.3529170248
   H     -12.7058102702   20.4481016657  -20.0674105776
   H     -12.2870881700   18.7402089044  -20.0566596823
   H     -11.8215961324   17.0131230288  -21.4021991039
   H     -10.2087126459   17.3492832667  -20.7649570828
   H     -10.3921195211   16.5433683093  -22.3282057458
   H      -9.9252473349   20.6617736413  -23.8026286945
   H      -9.5374854428   21.8669574579  -22.7627800296
   N     -13.2070000732   22.5949999034  -21.7439997370
   C     -13.9489999011   23.5530000679  -20.8580000613
   C     -13.7720002070   23.1629998820  -19.3720001271
   O     -14.0400963081   22.0320098039  -18.9649010714
   H     -13.7779675364   22.0518066092  -22.3768089470
   H     -13.6069941284   24.5736372128  -21.0518321664
   H     -15.0043243884   23.4682844278  -21.1226460082
   N     -13.3409999397   24.1269998364  -18.5820000374
   C     -12.8539998734   23.8290005427  -17.2500000416
   C     -14.0050002432   23.4660005306  -16.3049997910
   O     -13.7957114366   22.8591426700  -15.2571030385
   C     -12.0896052536   25.0624884160  -16.7296474240
   C     -10.9839076332   24.7576329467  -15.7740804543
   C     -10.8428959469   23.9330739662  -14.6878265780
   N      -9.7429152068   25.3301226349  -15.9427598445
   C      -8.9153916116   24.8406939298  -15.0011083841
   N      -9.5450934748   23.9798516215  -14.2214966098
   H     -13.0383080686   24.9934360118  -19.0081264174
   H     -12.1956042366   22.9549535782  -17.2926969769
   H     -12.7999671193   25.7812246327  -16.3022002157
   H     -11.6314205086   25.5583238049  -17.5938751520
   H      -9.4901130574   25.9942705065  -16.6636257879
   H     -11.5886397398   23.2770066801  -14.2611974302
   H      -7.8688148059   25.1086055152  -14.9362983671
   N     -15.2269999204   23.8479989687  -16.6620004625
   C     -16.3630000184   23.4180001275  -15.9420000829
   C     -16.5679998676   21.8990001229  -15.9979998104
   O     -17.1652614495   21.3610856793  -15.0631413981
   H     -15.3478342240   24.3358137513  -17.5395100189
   H     -16.2852774223   23.6681977301  -14.8807348146
   H     -17.2550747257   23.9009675925  -16.3500460147
   N     -16.1720002327   21.1950000659  -17.0630003631
   C     -16.3929998214   19.7330000096  -17.1390000504
   C     -15.5320000316   19.0089999388  -16.0969999531
   O     -15.9362960151   17.9855034573  -15.5499031004
   H     -15.6013857348   21.6274564963  -17.7861950715
   H     -17.4399177074   19.4941437635  -16.9449599115
   H     -16.1084333267   19.4020543762  -18.1409230316
   N     -14.3080000965   19.5120000609  -15.9009999405
   C     -13.4140000013   18.7560000679  -15.1220000287
   C     -12.1359999161   19.5319998606  -14.8500001551
   O     -11.9017565874   20.5521624628  -15.4932795949
   C     -13.0095203238   17.4220584275  -15.7945651421
   S     -11.9351744851   17.6031892478  -17.2463768495
   H     -13.9714671314   20.3606529277  -16.3408475282
   H     -13.8926694856   18.4862344951  -14.1706266455
   H     -13.9148862304   16.9159004976  -16.1337692580
   H     -12.5221274813   16.7689409526  -15.0665589962
   H     -10.8058829430   17.8813114741  -16.5676151853
   N     -11.2659998351   19.0339997235  -13.9460002130
   C      -9.9969996065   19.6749994752  -13.5650005469
   C      -8.8769986793   18.8249991032  -14.1420005660
   O      -9.1111837253   17.8519346774  -14.8609964982
   H     -11.5192995629   18.2001337598  -13.4333049351
   H      -9.9815269174   20.6867067305  -13.9755244157
   H      -9.9152822576   19.7270607985  -12.4759484309
   N      -7.6400003693   19.1360040260  -13.7359988716
   C      -6.4500016472   18.3769973748  -14.0490016201
   C      -6.6059989606   16.9179999908  -13.7169998453
   O      -6.2914650171   16.0454526439  -14.5246240163
   H      -7.5107558750   20.0425867885  -13.3011491933
   H      -5.6234541217   18.8021798557  -13.4736859014
   H      -6.2000483500   18.4464521571  -15.1128117990
   N      -7.0429996570   16.6470003831  -12.4999999770
   C      -6.9540001922   15.2350006275  -12.1039996708
   C      -8.0129999599   14.5059996381  -12.9029999718
   O      -7.9102721278   13.3189666263  -13.2105394996
   C      -7.1692689111   15.0469848817  -10.6082378254
   C      -6.1211523246   15.7191315154   -9.7152527743
   C      -6.4424499236   15.4235946751   -8.2526328717
   C      -4.7006483853   15.2798054942  -10.0592912956
   H      -7.1304224098   17.3791853976  -11.8069301094
   H      -5.9848093552   14.8366734741  -12.4156206767
   H      -7.1628271002   13.9657287752  -10.4174092417
   H      -8.1703418048   15.4117179044  -10.3403606305
   H      -6.1839614760   16.8084467388   -9.8572339802
   H      -6.3699236168   14.3464831957   -8.0542096421
   H      -7.4580909994   15.7461812143   -7.9942975682
   H      -5.7412208444   15.9371415996   -7.5850748690
   H      -4.4052639209   15.5923183803  -11.0670562606
   H      -4.6081801436   14.1873158471  -10.0020090150
   H      -3.9831032896   15.7155785562   -9.3546881285
   N      -9.0819996906   15.2380000155  -13.1510004563
   C     -10.2719999565   14.6660000054  -13.8400000878
   C      -9.9459999466   14.2889999922  -15.2640000177
   O     -10.2542332778   13.1986597128  -15.7444499501
   H      -9.0838549502   16.2202064916  -12.9230062353
   H     -11.0574733664   15.4249550683  -13.8127817096
   H     -10.6090420780   13.7694573405  -13.3155427467
   N      -9.3230000137   15.2380000913  -15.9660000357
   C      -8.8439999569   14.9340000529  -17.2510000284
   C      -7.8749999416   13.7869999885  -17.2000000123
   C      -8.0946563302   16.1419677960  -17.8225129374
   O      -7.6070983143   13.0951931743  -18.1568301199
   H      -9.0364584288   16.1013137774  -15.5113247704
   H      -9.6632824530   14.6549439630  -17.9261235166
   H      -7.2390895005   16.3958572188  -17.1856597921
   H      -8.7592633509   17.0098295719  -17.8660908395
   H      -7.7311308598   15.9235384103  -18.8297409539
   H      -7.3693149681   13.6503118843  -16.2197400530
   H      -5.5651945341   21.8113824997  -13.8762093737
   H      -4.6436810740   20.6289494351  -16.5480367993
   H      -6.0011318003   20.3366886624  -18.2986855514
   H      -9.9523508930   22.1254985677  -15.9594882124
   H      -7.0972761851   18.7796657185  -19.6922411827
   H      -8.0568292838   19.0808963716  -21.1677292053
   H      -8.8729025304   18.6182279681  -19.6421965907
   C      -8.0391321508   19.1775053951  -20.0803858866
   C      -4.9305131453   21.3932480821  -14.6494557712
   C      -5.3921169152   21.0314079872  -15.8643139902
   C      -9.0636862823   21.7534035440  -16.4527398087
   C      -6.8694226607   20.7153400845  -17.7652720167
   C      -9.1663253922   21.4041045800  -17.7938096219
   C      -8.0581142165   20.8528389608  -18.4506144728
   C      -3.5068880884   21.1999877218  -14.3680457588
   C      -6.7227161335   21.1087292258  -16.4246904240
   C      -7.8589705087   21.6298838617  -15.7647142107
   O      -2.6737450143   20.7886352348  -15.1583949973
   O     -10.3403830647   21.6260195504  -18.4200436041
   O      -8.1721146728   20.5652760405  -19.7902616463
   O      -7.7568715324   21.9985008864  -14.4678214460
   H     -10.2199330401   21.6630654679  -19.3881416057
   S      -3.0639373651   21.6233480568  -12.6900942487
   C      -1.3011530485   21.2566029130  -12.7481876931
   H      -0.8116377085   21.8709790616  -13.5068053873
   H      -0.8935706113   21.4917080821  -11.7622298102
   H      -1.1393141132   20.2001744960  -12.9727398974
   H      -8.4956600320   22.6396367486  -14.2332612103
198
Converged     Job 12: Energy -5.7069094949721475e+03 @ (1.691451)
   N      -9.4190004199   25.1719996997  -21.0809992194
   C      -8.0910131075   24.8839862842  -20.7660041565
   C      -7.4100098733   24.2140048685  -21.9690028172
   O      -7.9247023795   23.2303795411  -22.5070913615
   C      -7.9243264637   23.9496020230  -19.5437200707
   C      -6.5494198404   23.9491155139  -18.9423377003
   C      -6.2646138280   24.7820574191  -17.8573113653
   C      -5.5263685298   23.1439669200  -19.4503308813
   C      -5.0011699839   24.7993329855  -17.2737032280
   C      -4.2593798751   23.1660835196  -18.8763529270
   C      -3.9923122605   23.9864614099  -17.7832047208
   H      -7.5604450994   25.8219303614  -20.5445483836
   H      -8.2110382483   22.9441450711  -19.8652966177
   H      -8.6522725463   24.2737612844  -18.7892795795
   H      -7.0526067927   25.4191402989  -17.4602454778
   H      -5.7321492337   22.4731530215  -20.2830786448
   H      -4.8065885148   25.4436683699  -16.4191171647
   H      -3.4820135311   22.5210509449  -19.2713270806
   H      -3.0048034445   23.9848490197  -17.3277484218
   H      -9.8749781400   25.5959294887  -20.2764847740
   H      -9.9283274583   24.3069435583  -21.2590892704
   N      -6.2559976435   24.7379978693  -22.3669976745
   C      -5.6060014998   24.2539958398  -23.5729995971
   C      -4.2180019893   23.7269953815  -23.2119987029
   O      -3.3851926177   24.4850786351  -22.7188561937
   H      -5.8782398524   25.5563367635  -21.9113590514
   H      -6.2509123550   23.4874719737  -24.0045321641
   H      -5.4810109292   25.0744424405  -24.2874622511
   N      -3.9950001851   22.4249946027  -23.4089978644
   C      -2.6219975379   21.9929983654  -23.2750030945
   C      -2.2559996208   20.9290016605  -24.2930006890
   C      -2.2120486165   21.5991694555  -21.8510209854
   C      -2.9700864845   20.4769041483  -21.1790975394
   C      -3.9541110634   19.7075815012  -21.8025612473
   C      -2.6789168803   20.1897425889  -19.8409607439
   C      -4.6303436759   18.7020611269  -21.1186416956
   C      -3.3502727405   19.1967916479  -19.1384224368
   C      -4.3377777507   18.4479126287  -19.7805004401
   O      -5.0451004423   17.4698471693  -19.1535275010
   O      -3.0216552388   20.5184886133  -25.1376664865
   H      -4.6121856367   21.8806732446  -24.0000125252
   H      -1.9803073470   22.8516987660  -23.5277635302
   H      -2.2997065157   22.5076272715  -21.2442530454
   H      -1.1403343657   21.3575016855  -21.8737785063
   H      -4.2139228757   19.8755987966  -22.8430890130
   H      -1.9079944264   20.7627337431  -19.3277268906
   H      -5.3933783766   18.1102731851  -21.6168616782
   H      -3.1099378896   19.0044277897  -18.0938768883
   H      -4.7775261907   17.4223925974  -18.2225126908
   H      -1.2155886972   20.5590100507  -24.2165580372
   N     -10.2909999349   21.4870002558  -23.3370000714
   C     -11.4179997103   21.0960003823  -22.4820001324
   C     -11.9100002404   22.3049999229  -21.6720001144
   O     -11.1584636321   22.8762749323  -20.8682113135
   C     -11.2002652546   19.8812006499  -21.5496061012
   C     -10.8095231274   18.6659524893  -22.4057469514
   C     -12.4431128593   19.6028336282  -20.7103004729
   C     -10.8103571629   17.3224384171  -21.6824316939
   H     -12.2349768004   20.8042221170  -23.1605023395
   H     -10.3659633935   20.1197825485  -20.8774330037
   H      -9.8126483683   18.8330764059  -22.8327521251
   H     -11.5023093216   18.6023476875  -23.2588757263
   H     -13.3074757341   19.3870649151  -21.3538954508
   H     -12.7064423018   20.4475437589  -20.0679930845
   H     -12.2878559252   18.7396117110  -20.0575549838
   H     -11.8229999579   17.0128733964  -21.4041693068
   H     -10.2101287516   17.3481056894  -20.7664189369
   H     -10.3934991397   16.5430654601  -22.3301180367
   H      -9.9254211303   20.6618023080  -23.8028276290
   H      -9.5373670495   21.8667256793  -22.7627742023
   N     -13.2070000483   22.5949998358  -21.7439996833
   C     -13.9489998796   23.5530000407  -20.8580001164
   C     -13.7720000486   23.1629997947  -19.3720002369
   O     -14.0400732802   22.0320077354  -18.9649017197
   H     -13.7779634399   22.0517966657  -22.3768132286
   H     -13.6069908648   24.5736386540  -21.0518435427
   H     -15.0043236818   23.4682825620  -21.1226528767
   N     -13.3410000839   24.1269996250  -18.5819999776
   C     -12.8540000885   23.8290009115  -17.2499998537
   C     -14.0050003882   23.4660009454  -16.3049997110
   O     -13.7956610863   22.8593717478  -15.2569905717
   C     -12.0898892167   25.0625412120  -16.7290230563
   C     -10.9823982071   24.7568866352  -15.7757725444
   C     -10.8389109151   23.9293710846  -14.6921726122
   N      -9.7419862671   25.3304842688  -15.9453413395
   C      -8.9123149010   24.8384250418  -15.0071072082
   N      -9.5400661079   23.9751390048  -14.2285576815
   H     -13.0382886689   24.9934193375  -19.0081510493
   H     -12.1955557522   22.9549984219  -17.2927618361
   H     -12.8001582194   25.7799627619  -16.2992514731
   H     -11.6334533562   25.5602391122  -17.5930907356
   H      -9.4908835331   25.9967878740  -16.6648213214
   H     -11.5834414277   23.2715332152  -14.2661421405
   H      -7.8656118517   25.1060955951  -14.9437572329
   N     -15.2270000992   23.8479989586  -16.6620004780
   C     -16.3630002451   23.4180001027  -15.9420002299
   C     -16.5680000084   21.8990000415  -15.9979997999
   O     -17.1652518524   21.3610786008  -15.0631424275
   H     -15.3478344494   24.3356412146  -17.5396041422
   H     -16.2852712665   23.6682039388  -14.8807394047
   H     -17.2550733777   23.9009658595  -16.3500390021
   N     -16.1720001851   21.1950000144  -17.0630002873
   C     -16.3929997057   19.7329999590  -17.1390000598
   C     -15.5320000000   19.0089998591  -16.0969999558
   O     -15.9362857823   17.9854944333  -15.5499149196
   H     -15.6014115364   21.6274577321  -17.7862102033
   H     -17.4399147844   19.4941464447  -16.9449634773
   H     -16.1084323816   19.4020587925  -18.1409188188
   N     -14.3080001017   19.5120000552  -15.9009999073
   C     -13.4140000217   18.7559999908  -15.1220000382
   C     -12.1359999754   19.5319998600  -14.8500001563
   O     -11.9019559322   20.5522435763  -15.4932230050
   C     -13.0094079404   17.4221729217  -15.7947509528
   S     -11.9350881906   17.6036789593  -17.2465561628
   H     -13.9714509175   20.3606330593  -16.3408657506
   H     -13.8926588347   18.4861446761  -14.1706568786
   H     -13.9147170464   16.9159748708  -16.1340365708
   H     -12.5219308230   16.7689929472  -15.0668660480
   H     -10.8058084323   17.8817926856  -16.5677707696
   N     -11.2659998262   19.0339997625  -13.9460002375
   C      -9.9969996584   19.6749994968  -13.5650004862
   C      -8.8769987985   18.8249991705  -14.1420004875
   O      -9.1112165329   17.8518420132  -14.8608801830
   H     -11.5192287214   18.2000342031  -13.4334426091
   H      -9.9813138960   20.6867409862  -13.9753864904
   H      -9.9152742409   19.7269581206  -12.4759443468
   N      -7.6400004094   19.1360037185  -13.7359989580
   C      -6.4500015041   18.3769975669  -14.0490015326
   C      -6.6059989278   16.9180000139  -13.7169998498
   O      -6.2914710570   16.0454420174  -14.5246103121
   H      -7.5108035795   20.0428234814  -13.3016242570
   H      -5.6234536554   18.8022097781  -13.4736993857
   H      -6.2000513290   18.4464638463  -15.1128190038
   N      -7.0429997735   16.6470003717  -12.4999999821
   C      -6.9540002200   15.2350006292  -12.1039996744
   C      -8.0129999333   14.5059995974  -12.9030000261
   O      -7.9102722026   13.3189675298  -13.2105220415
   C      -7.1692998179   15.0469812384  -10.6082411077
   C      -6.1212110961   15.7191165604   -9.7152110874
   C      -6.4425673505   15.4235685093   -8.2526057576
   C      -4.7006933505   15.2797913678  -10.0591941456
   H      -7.1304442109   17.3791936712  -11.8069410640
   H      -5.9848079907   14.8366763031  -12.4156097080
   H      -7.1628736160   13.9657263848  -10.4174181889
   H      -8.1703793798   15.4117199940  -10.3403929000
   H      -6.1840155030   16.8084337787   -9.8571854609
   H      -6.3700523214   14.3464580834   -8.0541853741
   H      -7.4582203974   15.7461556443   -7.9943080736
   H      -5.7413655608   15.9371102225   -7.5850124140
   H      -4.4052687051   15.5923134202  -11.0669406178
   H      -4.6082277676   14.1873061315  -10.0019171970
   H      -3.9831779558   15.7155589446   -9.3545577799
   N      -9.0819997045   15.2380000346  -13.1510004665
   C     -10.2719999489   14.6659999549  -13.8400000913
   C      -9.9459999268   14.2889999992  -15.2640000473
   O     -10.2542185459   13.1986624409  -15.7444581774
   H      -9.0838228295   16.2202261221  -12.9230895165
   H     -11.0574701221   15.4249514298  -13.8127750437
   H     -10.6090355201   13.7694594019  -13.3155419437
   N      -9.3230000148   15.2380000897  -15.9660000395
   C      -8.8439999009   14.9340000987  -17.2510000288
   C      -7.8749999007   13.7869999947  -17.2000000193
   C      -8.0946635525   16.1419767564  -17.8225113475
   O      -7.6071179403   13.0952086656  -18.1568466881
   H      -9.0364737905   16.1013240544  -15.5113308058
   H      -9.6632787563   14.6549433100  -17.9261268854
   H      -7.2390933462   16.3958698195  -17.1856612483
   H      -8.7592709004   17.0098400886  -17.8660928328
   H      -7.7311376788   15.9235491416  -18.8297430327
   H      -7.3693138521   13.6502990650  -16.2197454567
   H      -5.5692821886   21.8125935479  -13.8773174723
   H      -4.6443859286   20.6308837619  -16.5482810935
   H      -6.0005629949   20.3372449608  -18.2999928457
   H      -9.9556278803   22.1191320106  -15.9624886515
   H      -7.0972289532   18.7771034477  -19.6930101684
   H      -8.0557303395   19.0780520993  -21.1693237884
   H      -8.8730059100   18.6169503778  -19.6439615940
   C      -8.0385743102   19.1753559039  -20.0820233447
   C      -4.9334122248   21.3950683956  -14.6499217786
   C      -5.3937320541   21.0325452798  -15.8650803497
   C      -9.0659260519   21.7492055881  -16.4553576058
   C      -6.8695449072   20.7148607465  -17.7669564103
   C      -9.1673223104   21.4004135874  -17.7965777183
   C      -8.0579479147   20.8510707639  -18.4530280766
   C      -3.5097989102   21.2035368000  -14.3674679567
   C      -6.7240693959   21.1082807790  -16.4262097438
   C      -7.8613137880   21.6279320958  -15.7665481139
   O      -2.6755645966   20.7929186952  -15.1570492405
   O     -10.3416220582   21.6205896078  -18.4231469928
   O      -8.1706621202   20.5633906092  -19.7927883407
   O      -7.7608056597   21.9972969724  -14.4699461497
   H     -10.2205537745   21.6610038673  -19.3910226653
   S      -3.0685166529   21.6279447220  -12.6893058467
   C      -1.3052967550   21.2630424955  -12.7460434619
   H      -0.8158613865   21.8777802681  -13.5044134878
   H      -0.8986750259   21.4987282338  -11.7598342218
   H      -1.1422109440   20.2067457739  -12.9703053906
   H      -8.4988852107   22.6421444349  -14.2372333785
198
Converged     Job 13: Energy -5.7069094103132011e+03 @ (1.680662)
   N      -9.4190005014   25.1719996681  -21.0809994303
   C      -8.0910132795   24.8839862008  -20.7660042181
   C      -7.4100099483   24.2140049049  -21.9690028975
   O      -7.9247266350   23.2304045317  -22.5071067773
   C      -7.9242430194   23.9494364092  -19.5438301272
   C      -6.5492995378   23.9491693155  -18.9425246721
   C      -6.2641647510   24.7829494448  -17.8582347028
   C      -5.5264619493   23.1433983565  -19.4499197559
   C      -5.0007102509   24.8002975811  -17.2746454473
   C      -4.2594722450   23.1655142775  -18.8759272897
   C      -3.9921070821   23.9866442637  -17.7834190565
   H      -7.5604362495   25.8219039534  -20.5444665913
   H      -8.2107389996   22.9439541312  -19.8655183642
   H      -8.6522546710   24.2732683050  -18.7893128996
   H      -7.0519405205   25.4206802693  -17.4617661081
   H      -5.7324676675   22.4720282195  -20.2821580699
   H      -4.8059100991   25.4453003619  -16.4206118350
   H      -3.4823334938   22.5198923123  -19.2703970297
   H      -3.0046221287   23.9850138527  -17.3279068336
   H      -9.8750420008   25.5956963539  -20.2763966759
   H      -9.9282519845   24.3069392753  -21.2592804633
   N      -6.2559976433   24.7379978689  -22.3669976567
   C      -5.6060014992   24.2539958808  -23.5729995999
   C      -4.2180020328   23.7269953486  -23.2119987118
   O      -3.3851969097   24.4850814231  -22.7188515331
   H      -5.8782376364   25.5563365925  -21.9113588507
   H      -6.2509129461   23.4874710102  -24.0045301598
   H      -5.4810131478   25.0744419433  -24.2874635734
   N      -3.9950002097   22.4249945886  -23.4089979030
   C      -2.6219975705   21.9929983994  -23.2750031196
   C      -2.2559995810   20.9290016987  -24.2930006970
   C      -2.2121697372   21.5990946406  -21.8510037803
   C      -2.9700475097   20.4765324838  -21.1793895243
   C      -3.9538242353   19.7071325441  -21.8031513406
   C      -2.6789548311   20.1891060756  -19.8412906533
   C      -4.6298744476   18.7012528960  -21.1195829557
   C      -3.3501871733   19.1958269323  -19.1390937700
   C      -4.3374304243   18.4468518232  -19.7814647618
   O      -5.0445406114   17.4684233621  -19.1548275601
   O      -3.0215671081   20.5184749380  -25.1377416655
   H      -4.6121869097   21.8806792080  -24.0000170612
   H      -1.9803020159   22.8517095619  -23.5277013074
   H      -2.3001776934   22.5074522960  -21.2441321256
   H      -1.1403929938   21.3576912239  -21.8735944669
   H      -4.2135798234   19.8753467561  -22.8436594544
   H      -1.9081972143   20.7621207596  -19.3278328679
   H      -5.3926647363   18.1093824450  -21.6180715686
   H      -3.1099344407   19.0032206304  -18.0945765038
   H      -4.7772372831   17.4209683199  -18.2237343086
   H      -1.2156035302   20.5589861100  -24.2164865764
   N     -10.2909999490   21.4870000830  -23.3370000605
   C     -11.4179998586   21.0960001425  -22.4820001826
   C     -11.9100001022   22.3049999309  -21.6720001219
   O     -11.1584520908   22.8762217089  -20.8681548295
   C     -11.2006675171   19.8807948018  -21.5500501611
   C     -10.8101453398   18.6658090577  -22.4066797897
   C     -12.4437609760   19.6023416841  -20.7111382325
   C     -10.8117284658   17.3219726049  -21.6839790650
   H     -12.2349826397   20.8045125809  -23.1606361553
   H     -10.3663248623   20.1186445469  -20.8776789641
   H      -9.8130845795   18.8327539932  -22.8333103095
   H     -11.5027119667   18.6028627442  -23.2600373850
   H     -13.3078372300   19.3864184961  -21.3550671547
   H     -12.7075091525   20.4470165434  -20.0689606700
   H     -12.2886171420   18.7391594547  -20.0583128206
   H     -11.8245835662   17.0126999903  -21.4061644664
   H     -10.2117642674   17.3469624919  -20.7677685945
   H     -10.3949943993   16.5427294999  -22.3319014636
   H      -9.9256794266   20.6618467074  -23.8031106078
   H      -9.5371989507   21.8663768798  -22.7627661677
   N     -13.2069999926   22.5949998923  -21.7439997214
   C     -13.9489998510   23.5530000259  -20.8580001184
   C     -13.7720000514   23.1629997343  -19.3720002594
   O     -14.0400368765   22.0320033787  -18.9648985745
   H     -13.7779494705   22.0518206773  -22.3768474765
   H     -13.6069963542   24.5736382346  -21.0518517569
   H     -15.0043229349   23.4682797495  -21.1226541072
   N     -13.3410000282   24.1269995018  -18.5820000868
   C     -12.8540001461   23.8290010958  -17.2499999650
   C     -14.0050002715   23.4660011421  -16.3049995396
   O     -13.7954430581   22.8596453019  -15.2568809377
   C     -12.0901718009   25.0625864034  -16.7284352301
   C     -10.9808878116   24.7558602549  -15.7776414562
   C     -10.8351383048   23.9248515979  -14.6971393740
   N      -9.7409754940   25.3305220190  -15.9476571502
   C      -8.9092012517   24.8357576398  -15.0128544753
   N      -9.5353010189   23.9695637894  -14.2361244917
   H     -13.0381894429   24.9933608719  -19.0082005770
   H     -12.1954994270   22.9550460111  -17.2927793016
   H     -12.8003116519   25.7786159989  -16.2961606390
   H     -11.6355857208   25.5622791294  -17.5923108512
   H      -9.4915072487   25.9993478836  -16.6653773440
   H     -11.5784929302   23.2649566569  -14.2722114341
   H      -7.8624241309   25.1033247402  -14.9505602201
   N     -15.2270000289   23.8479988817  -16.6620004910
   C     -16.3630001969   23.4180000865  -15.9420003007
   C     -16.5679999582   21.8990000640  -15.9979997393
   O     -17.1652402988   21.3610871349  -15.0631310154
   H     -15.3478558759   24.3353390014  -17.5397710481
   H     -16.2852426337   23.6682011394  -14.8807415686
   H     -17.2550748446   23.9009828084  -16.3500159294
   N     -16.1720001616   21.1950000242  -17.0630002791
   C     -16.3929997223   19.7329999777  -17.1390000335
   C     -15.5320000062   19.0089998912  -16.0969999253
   O     -15.9362828176   17.9854906200  -15.5499207170
   H     -15.6014508344   21.6274572830  -17.7862381523
   H     -17.4399159250   19.4941481217  -16.9449631458
   H     -16.1084312712   19.4020579508  -18.1409186844
   N     -14.3080000897   19.5120000534  -15.9009999128
   C     -13.4140000205   18.7560000177  -15.1220000022
   C     -12.1359999497   19.5319998365  -14.8500001540
   O     -11.9021609861   20.5523943000  -15.4930608811
   C     -13.0092574259   17.4223250936  -15.7949961983
   S     -11.9350463911   17.6043631760  -17.2468380956
   H     -13.9714245951   20.3606014903  -16.3409041842
   H     -13.8926474184   18.4860152678  -14.1706957321
   H     -13.9144985411   16.9160443858  -16.1343463088
   H     -12.5216118016   16.7690795351  -15.0672834622
   H     -10.8057649521   17.8825200120  -16.5680746904
   N     -11.2659998110   19.0339997419  -13.9460002322
   C      -9.9969996313   19.6749994471  -13.5650004853
   C      -8.8769987322   18.8249991454  -14.1420005630
   O      -9.1112900087   17.8516492481  -14.8606156140
   H     -11.5190394668   18.1997897508  -13.4337503602
   H      -9.9811313945   20.6868176800  -13.9751474163
   H      -9.9152611837   19.7267678873  -12.4759320097
   N      -7.6400003524   19.1360038340  -13.7359989133
   C      -6.4500015748   18.3769974669  -14.0490015855
   C      -6.6059990222   16.9179999425  -13.7169998165
   O      -6.2914517718   16.0454385489  -14.5246014036
   H      -7.5107980672   20.0432954291  -13.3025994427
   H      -5.6234703432   18.8022309827  -13.4736752901
   H      -6.2000140431   18.4464909249  -15.1128165134
   N      -7.0429996452   16.6470003219  -12.4999999032
   C      -6.9540001687   15.2350004720  -12.1039997126
   C      -8.0129999994   14.5059996455  -12.9030000532
   O      -7.9102931604   13.3189523962  -13.2104753077
   C      -7.1692839309   15.0469961641  -10.6082398327
   C      -6.1211572691   15.7191226101   -9.7152486096
   C      -6.4425003932   15.4236439329   -8.2526267463
   C      -4.7006620384   15.2797294314  -10.0592382203
   H      -7.1305055418   17.3792072943  -11.8069625585
   H      -5.9848071766   14.8366790756  -12.4156142563
   H      -7.1628824169   13.9657433773  -10.4174023200
   H      -8.1703481651   15.4117677878  -10.3403780236
   H      -6.1839209510   16.8084365346   -9.8572653817
   H      -6.3700297136   14.3465379186   -8.0541648433
   H      -7.4581340993   15.7462877483   -7.9943227154
   H      -5.7412635212   15.9371820060   -7.5850668762
   H      -4.4052438767   15.5921992870  -11.0670033716
   H      -4.6082352787   14.1872427396  -10.0019159399
   H      -3.9831196482   15.7155026660   -9.3546321077
   N      -9.0819997269   15.2380000305  -13.1510004243
   C     -10.2719999597   14.6659999465  -13.8400000786
   C      -9.9459999364   14.2889999925  -15.2640000210
   O     -10.2542137478   13.1986542254  -15.7444459297
   H      -9.0837473078   16.2202749876  -12.9232913098
   H     -11.0574749008   15.4249458836  -13.8127601615
   H     -10.6090224254   13.7694557892  -13.3155390764
   N      -9.3230000208   15.2380000894  -15.9660000426
   C      -8.8439999682   14.9340000078  -17.2510000346
   C      -7.8749999553   13.7869999362  -17.1999999873
   C      -8.0947051862   16.1419902306  -17.8225492951
   O      -7.6072393919   13.0953089028  -18.1569526510
   H      -9.0364925275   16.1013366897  -15.5113366975
   H      -9.6632821796   14.6549240960  -17.9261180885
   H      -7.2391197316   16.3959187252  -17.1857315581
   H      -8.7593307063   17.0098440693  -17.8661490855
   H      -7.7311996389   15.9235417842  -18.8297848976
   H      -7.3692575336   13.6502465068  -16.2197796031
   H      -5.5744368400   21.8142306989  -13.8792380301
   H      -4.6448445419   20.6335140477  -16.5490120557
   H      -5.9994944236   20.3380698373  -18.3021312530
   H      -9.9594576368   22.1113173450  -15.9666384930
   H      -7.0969018073   18.7738961828  -19.6948546554
   H      -8.0541227918   19.0748199925  -21.1720830334
   H      -8.8728593413   18.6153957179  -19.6470075628
   C      -8.0376054129   19.1727753254  -20.0848217344
   C      -4.9369530066   21.3975725891  -14.6509698241
   C      -5.3954790887   21.0339727566  -15.8665100091
   C      -9.0685430982   21.7438980157  -16.4590828234
   C      -6.8694009664   20.7142215421  -17.7695539909
   C      -9.1683612853   21.3957317274  -17.8005275826
   C      -8.0575056705   20.8487970457  -18.4564963377
   C      -3.5133176469   21.2090305718  -14.3669401083
   C      -6.7255417808   21.1075401772  -16.4285791462
   C      -7.8640874189   21.6251381850  -15.7693552981
   O      -2.6774811867   20.7995493625  -15.1554034238
   O     -10.3429722609   21.6135703116  -18.4275974262
   O      -8.1685055735   20.5611092908  -19.7964417001
   O      -7.7655138636   21.9949659443  -14.4729449335
   H     -10.2209803706   21.6591694952  -19.3951311507
   S      -3.0747908973   21.6356053477  -12.6885446892
   C      -1.3106914952   21.2745908813  -12.7429631450
   H      -0.8216888128   21.8900716863  -13.5010129109
   H      -0.9057884364   21.5116100217  -11.7563662240
   H      -1.1450054321   20.2185599493  -12.9665587985
   H      -8.5029175978   22.6433766573  -14.2420662117
198
Converged     Job 14: Energy -5.7069093158989708e+03 @ (1.669873)
   N      -9.4190004891   25.1719996917  -21.0809993650
   C      -8.0910132442   24.8839862215  -20.7660042158
   C      -7.4100099371   24.2140048997  -21.9690029000
   O      -7.9247421415   23.2304318418  -22.5071127508
   C      -7.9241932668   23.9493282259  -19.5438886495
   C      -6.5492435496   23.9492278957  -18.9425983362
   C      -6.2641223454   24.7835163759  -17.8586899414
   C      -5.5264246258   23.1431961675  -19.4496215261
   C      -5.0007221839   24.8010276071  -17.2749893635
   C      -4.2594984771   23.1654302602  -18.8754849102
   C      -3.9921800155   23.9870043438  -17.7832999140
   H      -7.5604293664   25.8218815200  -20.5443950587
   H      -8.2105435291   22.9438191411  -19.8656075414
   H      -8.6522436969   24.2729652592  -18.7893288450
   H      -7.0518995187   25.4215240352  -17.4626448158
   H      -5.7324295325   22.4715029705  -20.2815918380
   H      -4.8059259331   25.4464149871  -16.4212375900
   H      -3.4823810319   22.5195522987  -19.2695933985
   H      -3.0047530263   23.9854255641  -17.3276528431
   H      -9.8750865379   25.5955256383  -20.2763384392
   H      -9.9281905583   24.3069472108  -21.2594438394
   N      -6.2559976308   24.7379978775  -22.3669976678
   C      -5.6060014889   24.2539958779  -23.5729996032
   C      -4.2180020169   23.7269953549  -23.2119987133
   O      -3.3851996141   24.4850879083  -22.7188519644
   H      -5.8782293760   25.5563319215  -21.9113606062
   H      -6.2509076306   23.4874691338  -24.0045317276
   H      -5.4810056549   25.0744372042  -24.2874707863
   N      -3.9950002003   22.4249945988  -23.4089978949
   C      -2.6219975615   21.9929983994  -23.2750031252
   C      -2.2559995674   20.9290017007  -24.2930006974
   C      -2.2122768443   21.5990490872  -21.8509862561
   C      -2.9700200208   20.4762539945  -21.1796094528
   C      -3.9535160886   19.7066964331  -21.8036207044
   C      -2.6790383949   20.1886981417  -19.8415200583
   C      -4.6293528497   18.7005010941  -21.1203202037
   C      -3.3500982134   19.1951243263  -19.1395676160
   C      -4.3370218287   18.4459609271  -19.7822050333
   O      -5.0438834442   17.4671815965  -19.1558386982
   O      -3.0214688083   20.5184511958  -25.1378115932
   H      -4.6121908995   21.8806806788  -24.0000131862
   H      -1.9802978684   22.8517152981  -23.5276555095
   H      -2.3005454978   22.5073314781  -21.2440372593
   H      -1.1404500522   21.3578494914  -21.8734580037
   H      -4.2131996248   19.8750123372  -22.8441254462
   H      -1.9084819763   20.7618177431  -19.3278714982
   H      -5.3918797120   18.1084857469  -21.6190203979
   H      -3.1099390710   19.0023924212  -18.0950526026
   H      -4.7767851163   17.4197415472  -18.2246855730
   H      -1.2156132760   20.5589855864  -24.2164132671
   N     -10.2909999442   21.4870001161  -23.3370000483
   C     -11.4179997915   21.0960001930  -22.4820001022
   C     -11.9100001481   22.3049999657  -21.6720001340
   O     -11.1584274610   22.8761990094  -20.8681717384
   C     -11.2009519437   19.8804619272  -21.5504095195
   C     -10.8106328249   18.6656868076  -22.4074445417
   C     -12.4442194598   19.6019371093  -20.7117753093
   C     -10.8127381318   17.3215986997  -21.6852170430
   H     -12.2349835431   20.8047201869  -23.1607204760
   H     -10.3665502960   20.1176966060  -20.8779065171
   H      -9.8134534620   18.8325067463  -22.8338303172
   H     -11.5030748104   18.6032378993  -23.2609316788
   H     -13.3081043273   19.3859843633  -21.3559448914
   H     -12.7082227575   20.4465487311  -20.0696289058
   H     -12.2891815820   18.7387296942  -20.0589589157
   H     -11.8257339478   17.0125372315  -21.4076893877
   H     -10.2129274111   17.3460788928  -20.7688885150
   H     -10.3961245161   16.5424638380  -22.3333409122
   H      -9.9258871319   20.6618945846  -23.8033428366
   H      -9.5370730543   21.8661065130  -22.7627675367
   N     -13.2070000388   22.5949998731  -21.7439996934
   C     -13.9489998432   23.5530000777  -20.8580000843
   C     -13.7720001323   23.1629998439  -19.3720001677
   O     -14.0400019297   22.0320011322  -18.9648866777
   H     -13.7779506810   22.0518318705  -22.3768451733
   H     -13.6070162409   24.5736394894  -21.0518447390
   H     -15.0043234773   23.4682686305  -21.1226404568
   N     -13.3409998755   24.1269996982  -18.5820000416
   C     -12.8539999428   23.8290006709  -17.2499999848
   C     -14.0050002715   23.4660008900  -16.3049996951
   O     -13.7953289522   22.8599149720  -15.2567499595
   C     -12.0904130502   25.0626050085  -16.7278453589
   C     -10.9795722685   24.7550152087  -15.7791319659
   C     -10.8313308720   23.9201880801  -14.7020090336
   N      -9.7404983765   25.3316818406  -15.9489131451
   C      -8.9067018711   24.8342779346  -15.0174565930
   N      -9.5306663952   23.9643218237  -14.2431583486
   H     -13.0381500301   24.9933330276  -19.0082261109
   H     -12.1954742222   22.9550670064  -17.2927972645
   H     -12.8004531849   25.7774064926  -16.2934019426
   H     -11.6374035270   25.5640482894  -17.5915262429
   H      -9.4928359384   26.0035370758  -16.6644443605
   H     -11.5731890846   23.2574479555  -14.2788733825
   H      -7.8600532351   25.1024198473  -14.9557555864
   N     -15.2269999617   23.8479990079  -16.6620004059
   C     -16.3630001181   23.4180001088  -15.9420002175
   C     -16.5679999054   21.8990001041  -15.9979997475
   O     -17.1652260008   21.3610796865  -15.0631249171
   H     -15.3478649970   24.3351255521  -17.5398898547
   H     -16.2852362040   23.6682107482  -14.8807438468
   H     -17.2550785255   23.9009888424  -16.3500116424
   N     -16.1720001771   21.1950000488  -17.0630003001
   C     -16.3929997566   19.7329999992  -17.1390000377
   C     -15.5320000138   19.0089999134  -16.0969999332
   O     -15.9362822161   17.9854892108  -15.5499228745
   H     -15.6014711248   21.6274504070  -17.7862571734
   H     -17.4399186573   19.4941438064  -16.9449635519
   H     -16.1084291051   19.4020567555  -18.1409223611
   N     -14.3080000913   19.5120000586  -15.9009999130
   C     -13.4140000068   18.7560000396  -15.1220000067
   C     -12.1359999446   19.5319998495  -14.8500001508
   O     -11.9023905843   20.5525529400  -15.4928981442
   C     -13.0091719993   17.4224146321  -15.7951458790
   S     -11.9350319770   17.6047889319  -17.2470149598
   H     -13.9714067974   20.3605899045  -16.3409137693
   H     -13.8926334478   18.4859471261  -14.1707086314
   H     -13.9143730349   16.9160783206  -16.1345332330
   H     -12.5214208814   16.7691259880  -15.0675355215
   H     -10.8057554437   17.8830190603  -16.5682724460
   N     -11.2659998008   19.0339997814  -13.9460002352
   C      -9.9969996319   19.6749994680  -13.5650004466
   C      -8.8769987747   18.8249991817  -14.1420005271
   O      -9.1113447898   17.8514982091  -14.8604125240
   H     -11.5188821914   18.1995775925  -13.4340154059
   H      -9.9809500024   20.6868629711  -13.9749927829
   H      -9.9152578060   19.7266463569  -12.4759227357
   N      -7.6400003625   19.1360037125  -13.7359989612
   C      -6.4500015093   18.3769975015  -14.0490015573
   C      -6.6059989736   16.9179999617  -13.7169998013
   O      -6.2914328888   16.0454260694  -14.5245910247
   H      -7.5108093892   20.0436846936  -13.3033988560
   H      -5.6234769546   18.8022548585  -13.4736774909
   H      -6.2000033947   18.4465068764  -15.1128167967
   N      -7.0429996746   16.6470003143  -12.4999998945
   C      -6.9540001673   15.2350004429  -12.1039997252
   C      -8.0129999872   14.5059996516  -12.9030000757
   O      -7.9103109607   13.3189291457  -13.2104327226
   C      -7.1692881081   15.0469853121  -10.6082413808
   C      -6.1211350103   15.7190632953   -9.7152474391
   C      -6.4424901389   15.4235980603   -8.2526257595
   C      -4.7006615790   15.2795942576  -10.0592339782
   H      -7.1305641448   17.3792174418  -11.8069830913
   H      -5.9848048855   14.8366787257  -12.4156116695
   H      -7.1629181587   13.9657275741  -10.4174161196
   H      -8.1703395590   15.4117837987  -10.3403752962
   H      -6.1838389721   16.8083775529   -9.8572694518
   H      -6.3700764016   14.3464839302   -8.0541732214
   H      -7.4581030802   15.7462929927   -7.9943169832
   H      -5.7412211626   15.9370902791   -7.5850677516
   H      -4.4052235322   15.5920418889  -11.0670026840
   H      -4.6082963183   14.1870971068  -10.0019106117
   H      -3.9830921005   15.7153250029   -9.3546292490
   N      -9.0819997355   15.2380000388  -13.1510004044
   C     -10.2719999592   14.6659999490  -13.8400000740
   C      -9.9459999374   14.2889999986  -15.2640000184
   O     -10.2542079244   13.1986468611  -15.7444496422
   H      -9.0836897099   16.2203119710  -12.9234469988
   H     -11.0574802338   15.4249451268  -13.8127536318
   H     -10.6090179379   13.7694533772  -13.3155359811
   N      -9.3230000202   15.2380000938  -15.9660000334
   C      -8.8439999527   14.9340000267  -17.2510000212
   C      -7.8749999560   13.7869999393  -17.1999999938
   C      -8.0947444582   16.1420027056  -17.8225834391
   O      -7.6071719463   13.0952309963  -18.1568786688
   H      -9.0365187907   16.1013511415  -15.5113387412
   H      -9.6632853688   14.6548994828  -17.9261047692
   H      -7.2391566463   16.3959712946  -17.1857866120
   H      -8.7593949382   17.0098383602  -17.8662015020
   H      -7.7312504306   15.9235326494  -18.8298152704
   H      -7.3692833167   13.6502850837  -16.2197584833
   H      -5.5785198064   21.8158665339  -13.8809207445
   H      -4.6450737397   20.6359606920  -16.5497158204
   H      -5.9984350066   20.3387923449  -18.3039573194
   H      -9.9626196294   22.1039554903  -15.9699935811
   H      -7.0967514822   18.7709823942  -19.6965642339
   H      -8.0529711275   19.0720405069  -21.1744846571
   H      -8.8728622612   18.6140180646  -19.6496241724
   C      -8.0368976868   19.1704809732  -20.0872580266
   C      -4.9396619476   21.3999616072  -14.6519208557
   C      -5.3967533751   21.0353867826  -15.8677484659
   C      -9.0706151473   21.7389546153  -16.4621097457
   C      -6.8691275896   20.7136292054  -17.7717253715
   C      -9.1691194027   21.3913935760  -17.8037244164
   C      -8.0569847555   20.8467057451  -18.4594081075
   C      -3.5159723995   21.2140051740  -14.3667612086
   C      -6.7265796556   21.1069379719  -16.4305498767
   C      -7.8662335238   21.6227520883  -15.7716381126
   O      -2.6787738587   20.8053709803  -15.1542310880
   O     -10.3440445125   21.6072205693  -18.4310843618
   O      -8.1666920072   20.5590540562  -19.7995111992
   O      -7.7694293564   21.9934461263  -14.4755787902
   H     -10.2214810684   21.6566591360  -19.3983482226
   S      -3.0794514077   21.6426071914  -12.6882993609
   C      -1.3146759409   21.2845984598  -12.7410450676
   H      -0.8260500468   21.9005957223  -13.4989268948
   H      -0.9110156752   21.5227034660  -11.7541946865
   H      -1.1469979168   20.2287618301  -12.9640739514
   H      -8.5062534375   22.6455953367  -14.2467784191
198
Converged     Job 15: Energy -5.7069092127577424e+03 @ (1.659083)
   N      -9.4190003284   25.1719997265  -21.0809988933
   C      -8.0910127699   24.8839864878  -20.7660041852
   C      -7.4100098792   24.2140047647  -21.9690027814
   O      -7.9247420936   23.2304487036  -22.5071358937
   C      -7.9242087523   23.9492200593  -19.5439332110
   C      -6.5493650703   23.9494976172  -18.9424072071
   C      -6.2646831083   24.7838979834  -17.8584717377
   C      -5.5262092892   23.1437926690  -19.4492433518
   C      -5.0014201162   24.8018516871  -17.2744874983
   C      -4.2594262313   23.1664375239  -18.8748029881
   C      -3.9925445032   23.9881007037  -17.7825779368
   H      -7.5604411996   25.8218677375  -20.5443225511
   H      -8.2102510420   22.9436584412  -19.8657642189
   H      -8.6524727655   24.2725383048  -18.7894433894
   H      -7.0527911378   25.4216200948  -17.4626085971
   H      -5.7318384574   22.4720200128  -20.2812409357
   H      -4.8069928703   25.4473158656  -16.4207086651
   H      -3.4820286459   22.5207836027  -19.2687346467
   H      -3.0052184035   23.9867814391  -17.3267111596
   H      -9.8751275616   25.5953657425  -20.2762768492
   H      -9.9281326520   24.3069409763  -21.2595710589
   N      -6.2559976867   24.7379979237  -22.3669977980
   C      -5.6060015110   24.2539957542  -23.5729996166
   C      -4.2180019605   23.7269954019  -23.2119987472
   O      -3.3851915071   24.4850885856  -22.7188663975
   H      -5.8782169623   25.5563186988  -21.9113476641
   H      -6.2509073982   23.4874682112  -24.0045308923
   H      -5.4810050607   25.0744358241  -24.2874717822
   N      -3.9950001617   22.4249946065  -23.4089978305
   C      -2.6219974688   21.9929983798  -23.2750031905
   C      -2.2559997135   20.9290015917  -24.2930007274
   C      -2.2123282624   21.5990239357  -21.8509812144
   C      -2.9699378697   20.4760268836  -21.1797871505
   C      -3.9529815059   19.7061224642  -21.8040818165
   C      -2.6791961224   20.1885076919  -19.8416383979
   C      -4.6285509152   18.6995758239  -21.1210357067
   C      -3.3500116462   19.1946061167  -19.1399160271
   C      -4.3364405947   18.4450595119  -19.7828688242
   O      -5.0429951310   17.4658988099  -19.1567586313
   O      -3.0218446504   20.5188689354  -25.1376701514
   H      -4.6122132846   21.8806634219  -23.9999730924
   H      -1.9802887446   22.8517110830  -23.5276473338
   H      -2.3008026931   22.5072501641  -21.2439812930
   H      -1.1404610995   21.3579969838  -21.8733795058
   H      -4.2125028661   19.8744174399  -22.8446317622
   H      -1.9089781284   20.7618794877  -19.3277672080
   H      -5.3906837513   18.1072664987  -21.6199847650
   H      -3.1100279224   19.0018764484  -18.0953613389
   H      -4.7762479554   17.4186417561  -18.2254948930
   H      -1.2156641520   20.5587961841  -24.2165724449
   N     -10.2909998398   21.4869999536  -23.3370002078
   C     -11.4179996600   21.0960004189  -22.4820001821
   C     -11.9100001971   22.3050000692  -21.6720001191
   O     -11.1584117970   22.8761791218  -20.8681574104
   C     -11.2012846944   19.8800704486  -21.5508453889
   C     -10.8112834214   18.6655417120  -22.4083868703
   C     -12.4447048811   19.6015061711  -20.7124514667
   C     -10.8139427097   17.3211469037  -21.6867416085
   H     -12.2349960584   20.8049750463  -23.1608271485
   H     -10.3667750916   20.1165909219  -20.8782353999
   H      -9.8140016265   18.8322168662  -22.8345819322
   H     -11.5036577405   18.6036929380  -23.2619739938
   H     -13.3084362285   19.3855951636  -21.3568409979
   H     -12.7089020174   20.4460437228  -20.0702930523
   H     -12.2897926926   18.7382392211  -20.0596834659
   H     -11.8270834827   17.0123271701  -21.4094736372
   H     -10.2142353400   17.3450015133  -20.7703273503
   H     -10.3975267808   16.5421499459  -22.3351588355
   H      -9.9261054085   20.6619353627  -23.8035878519
   H      -9.5369320512   21.8658163711  -22.7627628821
   N     -13.2070000958   22.5949999274  -21.7439997077
   C     -13.9489998749   23.5530001136  -20.8580000386
   C     -13.7720002443   23.1629999148  -19.3720000901
   O     -14.0399713809   22.0319973225  -18.9648860529
   H     -13.7779424321   22.0518400308  -22.3768602894
   H     -13.6070207251   24.5736400345  -21.0518484747
   H     -15.0043231888   23.4682650340  -21.1226405421
   N     -13.3409998026   24.1269998673  -18.5820000074
   C     -12.8539998299   23.8290003122  -17.2500000389
   C     -14.0050002949   23.4660006554  -16.3049998431
   O     -13.7952564815   22.8601649709  -15.2566271989
   C     -12.0905351272   25.0625430742  -16.7273238337
   C     -10.9782442993   24.7538582066  -15.7806727776
   C     -10.8271112950   23.9138992350  -14.7080642187
   N      -9.7404255514   25.3337767337  -15.9489648110
   C      -8.9044911915   24.8330416345  -15.0213277868
   N      -9.5259052839   23.9580171722  -14.2506640791
   H     -13.0381087274   24.9933093046  -19.0082472489
   H     -12.1954859293   22.9550550440  -17.2928535429
   H     -12.8003937466   25.7762353650  -16.2907716928
   H     -11.6389837286   25.5656252755  -17.5908133144
   H      -9.4948893446   26.0099476406  -16.6611695114
   H     -11.5670267538   23.2469065032  -14.2881876812
   H      -7.8582088234   25.1025151193  -14.9595340900
   N     -15.2269999400   23.8479990679  -16.6620003839
   C     -16.3630001023   23.4180001337  -15.9420001986
   C     -16.5679999095   21.8990001261  -15.9979997671
   O     -17.1652133303   21.3610723632  -15.0631228015
   H     -15.3478755266   24.3349178241  -17.5400040105
   H     -16.2852232551   23.6682139815  -14.8807466060
   H     -17.2550790289   23.9009948602  -16.3500013994
   N     -16.1720001961   21.1950000640  -17.0630003137
   C     -16.3929997624   19.7330000135  -17.1390000662
   C     -15.5320000220   19.0089999098  -16.0969999720
   O     -15.9362727555   17.9854847873  -15.5499259105
   H     -15.6015010783   21.6274502715  -17.7862778486
   H     -17.4399184220   19.4941442653  -16.9449640197
   H     -16.1084287249   19.4020580098  -18.1409219902
   N     -14.3080001085   19.5120000580  -15.9009999309
   C     -13.4140000184   18.7560000441  -15.1220000543
   C     -12.1359999796   19.5319998418  -14.8500001684
   O     -11.9026500587   20.5527903072  -15.4926258183
   C     -13.0091114056   17.4224911584  -15.7952758928
   S     -11.9350230432   17.6051617803  -17.2471623393
   H     -13.9714001637   20.3605860334  -16.3409122843
   H     -13.8926117613   18.4859032148  -14.1707147166
   H     -13.9142747820   16.9161138760  -16.1347033818
   H     -12.5212761512   16.7691563867  -15.0677640814
   H     -10.8057462387   17.8834157348  -16.5684295128
   N     -11.2659997801   19.0339998493  -13.9460002990
   C      -9.9969996642   19.6749995032  -13.5650003789
   C      -8.8769988917   18.8249992900  -14.1420004998
   O      -9.1114148328   17.8513148662  -14.8601632430
   H     -11.5186605660   18.1992989881  -13.4343655964
   H      -9.9807891511   20.6869067266  -13.9748383784
   H      -9.9152445457   19.7265227386  -12.4759160444
   N      -7.6400004051   19.1360034201  -13.7359990809
   C      -6.4500013941   18.3769976100  -14.0490015041
   C      -6.6059988951   16.9179999943  -13.7169997956
   O      -6.2914253777   16.0454156505  -14.5245781410
   H      -7.5107972884   20.0441552463  -13.3043761042
   H      -5.6234828487   18.8022835671  -13.4736784481
   H      -6.1999882863   18.4465168081  -15.1128196433
   N      -7.0429997232   16.6470003231  -12.4999999309
   C      -6.9540002165   15.2350004571  -12.1039997602
   C      -8.0129999825   14.5059996470  -12.9030001346
   O      -7.9103224193   13.3189178554  -13.2103955213
   C      -7.1692985764   15.0469792879  -10.6082435390
   C      -6.1211354959   15.7190202958   -9.7152324513
   C      -6.4425320953   15.4235748180   -8.2526158600
   C      -4.7006723548   15.2794899641  -10.0591845520
   H      -7.1306166723   17.3792296285  -11.8070031213
   H      -5.9848036093   14.8366816596  -12.4156095620
   H      -7.1629595935   13.9657203607  -10.4174248805
   H      -8.1703423996   15.4118030568  -10.3403834184
   H      -6.1837924033   16.8083356201   -9.8572641056
   H      -6.3701726113   14.3464580520   -8.0541581503
   H      -7.4581353135   15.7463176038   -7.9943270756
   H      -5.7412523625   15.9370363318   -7.5850451814
   H      -4.4051984921   15.5919188458  -11.0669479321
   H      -4.6083540493   14.1869895711  -10.0018520123
   H      -3.9831006092   15.7151955061   -9.3545663768
   N      -9.0819997301   15.2380000585  -13.1510004338
   C     -10.2719999506   14.6659999506  -13.8400001034
   C      -9.9459999299   14.2889999989  -15.2640000445
   O     -10.2541992915   13.1986457180  -15.7444544760
   H      -9.0836269143   16.2203517159  -12.9236136912
   H     -11.0574818420   15.4249419072  -13.8127460818
   H     -10.6090092915   13.7694525129  -13.3155335408
   N      -9.3230000200   15.2380001089  -15.9660000553
   C      -8.8439999497   14.9340000496  -17.2510000534
   C      -7.8749999439   13.7869999785  -17.2000000295
   C      -8.0947727954   16.1420160570  -17.8226082557
   O      -7.6071638300   13.0952262219  -18.1568733595
   H      -9.0365270501   16.1013570002  -15.5113386617
   H      -9.6632853211   14.6548828373  -17.9260987635
   H      -7.2391878658   16.3960199176  -17.1858199644
   H      -8.7594356636   17.0098452195  -17.8662658217
   H      -7.7312691733   15.9235218684  -18.8298325457
   H      -7.3692904553   13.6502827847  -16.2197555071
   H      -5.5823014628   21.8168349283  -13.8832520381
   H      -4.6447770679   20.6379976345  -16.5510465585
   H      -5.9969450688   20.3393827308  -18.3064627269
   H      -9.9651785172   22.0962305782  -15.9735278306
   H      -7.0963693707   18.7678283186  -19.6987342278
   H      -8.0516267337   19.0690165682  -21.1773379609
   H      -8.8726496466   18.6125825051  -19.6526175861
   C      -8.0359394013   19.1680191288  -20.0901473737
   C      -4.9419294195   21.4017714050  -14.6534464606
   C      -5.3975162634   21.0363288332  -15.8696027351
   C      -9.0721823782   21.7336246253  -16.4654571981
   C      -6.8684071178   20.7128070788  -17.7744834524
   C      -9.1694192030   21.3867461360  -17.8072633912
   C      -8.0560540317   20.8444038260  -18.4628212331
   C      -3.5182123646   21.2184446504  -14.3669938759
   C      -6.7271226067   21.1059554055  -16.4330865822
   C      -7.8678205338   21.6199366842  -15.7743367650
   O      -2.6794877944   20.8107793798  -15.1533426530
   O     -10.3447407642   21.6005791332  -18.4347781180
   O      -8.1644368617   20.5568576914  -19.8031020425
   O      -7.7726025292   21.9914365630  -14.4786278426
   H     -10.2216956889   21.6542592940  -19.4017484790
   S      -3.0840508159   21.6490610431  -12.6883835148
   C      -1.3185607672   21.2942597954  -12.7391478986
   H      -0.8302535999   21.9108438410  -13.4967589813
   H      -0.9163572758   21.5334672953  -11.7519702598
   H      -1.1487465026   20.2386449698  -12.9616023430
   H      -8.5089734709   22.6471368505  -14.2516026249
198
Converged     Job 16: Energy -5.7069091366833491e+03 @ (1.648294)
   N      -9.4190011196   25.1719995091  -21.0809999140
   C      -8.0910147719   24.8839860029  -20.7660036903
   C      -7.4100098830   24.2140052807  -21.9690027785
   O      -7.9250890317   23.2309355576  -22.5075812463
   C      -7.9283459172   23.9486233027  -19.5430567712
   C      -6.5596145735   23.9558042844  -18.9279606198
   C      -6.3036446443   24.7565937980  -17.8119193667
   C      -5.5144608975   23.1906876729  -19.4530871115
   C      -5.0448804725   24.7849551109  -17.2186289613
   C      -4.2522722861   23.2247958153  -18.8692911299
   C      -4.0126661814   24.0153365849  -17.7480706842
   H      -7.5603480778   25.8215611208  -20.5436289903
   H      -8.2067299347   22.9420976472  -19.8685881219
   H      -8.6653733390   24.2663530407  -18.7945533688
   H      -7.1118322040   25.3560292185  -17.3968913105
   H      -5.6979517854   22.5418271264  -20.3082652082
   H      -4.8722349166   25.4033500888  -16.3404432226
   H      -3.4560684834   22.6127465882  -19.2792915077
   H      -3.0283465126   24.0229494562  -17.2857821028
   H      -9.8748444815   25.5957681849  -20.2763724271
   H      -9.9280812288   24.3068157435  -21.2590448491
   N      -6.2559973190   24.7379977717  -22.3669973071
   C      -5.6060020358   24.2539955327  -23.5729996205
   C      -4.2180022707   23.7269954566  -23.2119993244
   O      -3.3846258107   24.4853936361  -22.7202524480
   H      -5.8773271682   25.5553380099  -21.9103429111
   H      -6.2509162860   23.4875008960  -24.0045595747
   H      -5.4808683593   25.0744104364  -24.2874699672
   N      -3.9950004482   22.4249945723  -23.4089974494
   C      -2.6219976690   21.9929993784  -23.2750032425
   C      -2.2559997811   20.9290013439  -24.2930003105
   C      -2.2071326850   21.6057131195  -21.8507719276
   C      -2.9635733198   20.4878619424  -21.1703613306
   C      -3.9288070956   19.6973905213  -21.7965250657
   C      -2.6852509177   20.2216818982  -19.8252997315
   C      -4.5980013529   18.6896209825  -21.1091353528
   C      -3.3494515975   19.2260635017  -19.1196519352
   C      -4.3178552170   18.4549903486  -19.7647165217
   O      -5.0196857637   17.4750826996  -19.1343898900
   O      -3.0211033302   20.5194168618  -25.1386216704
   H      -4.6139479191   21.8783802002  -23.9959652047
   H      -1.9812923269   22.8514447058  -23.5318425608
   H      -2.2894376262   22.5173240843  -21.2483346189
   H      -1.1359698943   21.3616077163  -21.8778361890
   H      -4.1791317765   19.8507209721  -22.8417773229
   H      -1.9292299808   20.8116833412  -19.3093299950
   H      -5.3462086198   18.0810073379  -21.6094781163
   H      -3.1176508120   19.0491201103  -18.0704284329
   H      -4.7654548258   17.4453121546  -18.1988872779
   H      -1.2155723450   20.5590416628  -24.2164005379
   N     -10.2909998319   21.4870001356  -23.3370002100
   C     -11.4179994367   21.0960004680  -22.4820001343
   C     -11.9100004393   22.3049997651  -21.6720001228
   O     -11.1584518902   22.8749846997  -20.8669806353
   C     -11.2069442318   19.8751642198  -21.5562133135
   C     -10.8281718563   18.6618276738  -22.4203935484
   C     -12.4503321639   19.6004120311  -20.7165262478
   C     -10.8342326315   17.3150953917  -21.7032179784
   H     -12.2352068338   20.8089450111  -23.1624735785
   H     -10.3688001877   20.1013358961  -20.8848384927
   H      -9.8326106543   18.8246106803  -22.8519851561
   H     -11.5258715165   18.6067088884  -23.2700964384
   H     -13.3154951170   19.3884154492  -21.3603137814
   H     -12.7112344500   20.4448172333  -20.0729484520
   H     -12.2976698325   18.7356269819  -20.0652137963
   H     -11.8476608931   17.0104735536  -21.4223697308
   H     -10.2302985376   17.3327202849  -20.7893892377
   H     -10.4246706802   16.5361528882  -22.3560472754
   H      -9.9293906506   20.6625979592  -23.8073644732
   H      -9.5348154920   21.8611331031  -22.7624564419
   N     -13.2070001400   22.5950000850  -21.7439996109
   C     -13.9490000732   23.5530001833  -20.8579999396
   C     -13.7720007729   23.1630005129  -19.3719996450
   O     -14.0398892365   22.0320287160  -18.9647888530
   H     -13.7776480334   22.0531736838  -22.3782622422
   H     -13.6071188139   24.5736754552  -21.0518299340
   H     -15.0043185653   23.4681626405  -21.1226278389
   N     -13.3409986261   24.1270004826  -18.5819997236
   C     -12.8539987839   23.8289971673  -17.2500002444
   C     -14.0050011395   23.4660001513  -16.3050006544
   O     -13.7956491988   22.8620183679  -15.2556393436
   C     -12.0790073128   25.0534723860  -16.7289439454
   C     -10.9815029378   24.7265320531  -15.7715084472
   C     -10.8151939830   23.7958046039  -14.7799120807
   N      -9.7722045680   25.3827070712  -15.8453706543
   C      -8.9357994777   24.8379390373  -14.9425911087
   N      -9.5306484054   23.8635055354  -14.2789820881
   H     -13.0382064425   24.9936018512  -19.0077567340
   H     -12.2004390178   22.9508962755  -17.2946712024
   H     -12.7812120547   25.7817141356  -16.3033499479
   H     -11.6102186026   25.5427864361  -17.5916244922
   H      -9.5458118657   26.1410473000  -16.4765841345
   H     -11.5259723844   23.0470522718  -14.4573444677
   H      -7.9082488020   25.1551225923  -14.8208696058
   N     -15.2269999730   23.8480005663  -16.6619996499
   C     -16.3630000919   23.4179999242  -15.9420000122
   C     -16.5679999637   21.8990000328  -15.9979999488
   O     -17.1650707070   21.3610055154  -15.0630763157
   H     -15.3479831983   24.3346828767  -17.5401151873
   H     -16.2851652466   23.6682088704  -14.8807477975
   H     -17.2550656016   23.9010165300  -16.3499983393
   N     -16.1720003697   21.1950000332  -17.0630005169
   C     -16.3929996456   19.7329999227  -17.1390001129
   C     -15.5320000175   19.0089997891  -16.0969999529
   O     -15.9361404681   17.9854471316  -15.5499510050
   H     -15.6018466097   21.6275101682  -17.7865023513
   H     -17.4399134779   19.4941249504  -16.9449682067
   H     -16.1083899036   19.4020390585  -18.1409012983
   N     -14.3080001601   19.5119999847  -15.9009999052
   C     -13.4140001059   18.7559999485  -15.1220000439
   C     -12.1360001036   19.5319996944  -14.8500002159
   O     -11.9043578997   20.5569524817  -15.4874401958
   C     -13.0096718700   17.4222928841  -15.7951173237
   S     -11.9367976187   17.6051936204  -17.2478718836
   H     -13.9719557252   20.3611504379  -16.3402041042
   H     -13.8920494111   18.4866582321  -14.1702181703
   H     -13.9150487736   16.9158014117  -16.1337624115
   H     -12.5212592960   16.7689903395  -15.0679648357
   H     -10.8068492716   17.8832155136  -16.5702042009
   N     -11.2659996683   19.0340000471  -13.9460004876
   C      -9.9969998072   19.6749994268  -13.5649999682
   C      -8.8769992069   18.8249995864  -14.1420005175
   O      -9.1125069452   17.8489146453  -14.8565919200
   H     -11.5147076876   18.1948840192  -13.4397083923
   H      -9.9815877729   20.6869865477  -13.9744486177
   H      -9.9151334320   19.7262978124  -12.4759378746
   N      -7.6400004603   19.1360025110  -13.7359992408
   C      -6.4500010591   18.3769980847  -14.0490012423
   C      -6.6059988515   16.9180000371  -13.7169996193
   O      -6.2913899842   16.0454267595  -14.5245701495
   H      -7.5087408935   20.0504861887  -13.3185767005
   H      -5.6233943165   18.8022415035  -13.4736156407
   H      -6.1996848220   18.4460546774  -15.1127646016
   N      -7.0429998679   16.6470002425  -12.4999997863
   C      -6.9540003979   15.2350001153  -12.1039999622
   C      -8.0130000276   14.5059995831  -12.9030005964
   O      -7.9104384113   13.3188132918  -13.2100678866
   C      -7.1693858911   15.0469053343  -10.6082712395
   C      -6.1210303912   15.7185170960   -9.7151737710
   C      -6.4426751250   15.4232263246   -8.2525813574
   C      -4.7007283730   15.2783417289  -10.0589966765
   H      -7.1309910774   17.3793256999  -11.8071555400
   H      -5.9847875363   14.8367048546  -12.4155818138
   H      -7.1633891620   13.9656272758  -10.4175528942
   H      -8.1703289852   15.4120155368  -10.3404209267
   H      -6.1832005727   16.8078516072   -9.8572570885
   H      -6.3708315305   14.3460792032   -8.0541109058
   H      -7.4581507065   15.7464400126   -7.9943640272
   H      -5.7412099793   15.9363677633   -7.5849551274
   H      -4.4050366381   15.5906273959  -11.0667359599
   H      -4.6089131025   14.1858039030  -10.0016397790
   H      -3.9830200850   15.7137373361   -9.3543234488
   N      -9.0819997607   15.2380003525  -13.1510002963
   C     -10.2719998576   14.6659996362  -13.8400000481
   C      -9.9459998629   14.2890000025  -15.2640000811
   O     -10.2543114702   13.1986734812  -15.7444624105
   H      -9.0831053960   16.2206882228  -12.9250514451
   H     -11.0575017803   15.4249085573  -13.8127200684
   H     -10.6089408529   13.7694446020  -13.3155136381
   N      -9.3230000642   15.2380001311  -15.9660000772
   C      -8.8439998245   14.9340001086  -17.2510000357
   C      -7.8749998885   13.7869999631  -17.2000000798
   C      -8.0952668997   16.1422967843  -17.8232181396
   O      -7.6071899243   13.0953511677  -18.1569685748
   H      -9.0361233904   16.1011027654  -15.5111350250
   H      -9.6633267899   14.6545314913  -17.9259119299
   H      -7.2408201554   16.3979063335  -17.1855469858
   H      -8.7605427969   17.0097005875  -17.8695269971
   H      -7.7298564806   15.9225518818  -18.8295076314
   H      -7.3694834147   13.6499864619  -16.2197056853
   H      -5.5356984778   21.7688732983  -13.9550279890
   H      -4.6077933832   20.6309751586  -16.6439429262
   H      -5.9682356979   20.3376087685  -18.3911884902
   H      -9.9392711288   22.0205266992  -16.0150538500
   H      -7.0751676914   18.7510419836  -19.7786080259
   H      -8.0402531079   19.0557333044  -21.2504890519
   H      -8.8503400317   18.5939249394  -19.7214593749
   C      -8.0173871672   19.1516860018  -20.1631580160
   C      -4.8978928469   21.3677601593  -14.7346818434
   C      -5.3590037878   21.0133297389  -15.9519954083
   C      -9.0458503633   21.6719774284  -16.5147795946
   C      -6.8402181176   20.6938531854  -17.8486641631
   C      -9.1495069027   21.3378738634  -17.8590172275
   C      -8.0336895840   20.8176665705  -18.5282255513
   C      -3.4704805023   21.1944628811  -14.4623260766
   C      -6.6932020494   21.0759538197  -16.5047484652
   C      -7.8340404427   21.5738020468  -15.8339271052
   O      -2.6358479579   20.7955651361  -15.2577985895
   O     -10.3338998400   21.5434646891  -18.4733347203
   O      -8.1442738101   20.5395921721  -19.8705730959
   O      -7.7328934856   21.9502333264  -14.5408603541
   H     -10.2187499766   21.6347288547  -19.4385849301
   S      -3.0228275171   21.6237793401  -12.7868339045
   C      -1.2550966880   21.2837534976  -12.8566549990
   H      -0.7791284511   21.9083035626  -13.6156028282
   H      -0.8452356562   21.5209587859  -11.8721425622
   H      -1.0789564199   20.2307718362  -13.0865080528
   H      -8.4822511533   22.5919369968  -14.3081846707
198
Converged     Job 17: Energy -5.7069090287752733e+03 @ (1.637505)
   N      -9.4190004437   25.1719996183  -21.0809988647
   C      -8.0910130175   24.8839865908  -20.7660041269
   C      -7.4100096681   24.2140047694  -21.9690026626
   O      -7.9250219486   23.2309248890  -22.5076214933
   C      -7.9283768346   23.9487232474  -19.5430084440
   C      -6.5595784908   23.9553881074  -18.9280783544
   C      -6.3033045579   24.7562685101  -17.8121822371
   C      -5.5149063152   23.1894695166  -19.4529451793
   C      -5.0446613374   24.7837726426  -17.2185993415
   C      -4.2528962680   23.2225929533  -18.8687478011
   C      -4.0129916385   24.0131161321  -17.7475868585
   H      -7.5603675547   25.8215765534  -20.5436406024
   H      -8.2071786593   22.9422556414  -19.8683433414
   H      -8.6651657308   24.2667545015  -18.7943940706
   H      -7.1111388598   25.3564006431  -17.3974636760
   H      -5.6987079068   22.5406122618  -20.3080539991
   H      -4.8717396339   25.4021890898  -16.3404819062
   H      -3.4571051181   22.6097316843  -19.2783426782
   H      -3.0288394093   24.0198635231  -17.2849289905
   H      -9.8748399697   25.5958261272  -20.2764013876
   H      -9.9280832587   24.3068185572  -21.2590277868
   N      -6.2559977050   24.7379979553  -22.3669977835
   C      -5.6060016961   24.2539956023  -23.5729996292
   C      -4.2180019520   23.7269955097  -23.2119989466
   O      -3.3846678439   24.4853759629  -22.7201592557
   H      -5.8774013871   25.5554193970  -21.9104227093
   H      -6.2509217880   23.4875098464  -24.0045697365
   H      -5.4808710434   25.0744241954  -24.2874571950
   N      -3.9950002100   22.4249945929  -23.4089975824
   C      -2.6219974316   21.9929987079  -23.2750033454
   C      -2.2559997187   20.9290015715  -24.2930007073
   C      -2.2075845593   21.6053870677  -21.8507195329
   C      -2.9636717833   20.4867346975  -21.1711885626
   C      -3.9290734413   19.6967581590  -21.7977348159
   C      -2.6850319420   20.2194005179  -19.8264114285
   C      -4.5980645962   18.6883475824  -21.1111092989
   C      -3.3490913203   19.2232340346  -19.1213931155
   C      -4.3176014899   18.4526995300  -19.7669416123
   O      -5.0192485721   17.4722608553  -19.1372729570
   O      -3.0212269622   20.5194876961  -25.1385518883
   H      -4.6138192677   21.8785255661  -23.9962443141
   H      -1.9811984607   22.8514395779  -23.5315776415
   H      -2.2909323707   22.5167164192  -21.2479823786
   H      -1.1362392972   21.3620532315  -21.8772196365
   H      -4.1796600058   19.8509420980  -22.8427904616
   H      -1.9288849784   20.8089773138  -19.3101366848
   H      -5.3463220788   18.0801004361  -21.6118249855
   H      -3.1171500122   19.0454780659  -18.0723349839
   H      -4.7650052164   17.4418804960  -18.2017927101
   H      -1.2155766456   20.5590063638  -24.2164675448
   N     -10.2909998334   21.4869999658  -23.3370002434
   C     -11.4179995142   21.0960005201  -22.4820000131
   C     -11.9100002044   22.3050001841  -21.6720001559
   O     -11.1584284744   22.8749653144  -20.8669651355
   C     -11.2075795756   19.8746239011  -21.5567962214
   C     -10.8293869849   18.6615616990  -22.4216494601
   C     -12.4512671068   19.6000518547  -20.7175019344
   C     -10.8361907714   17.3143990753  -21.7052894361
   H     -12.2352318282   20.8093668021  -23.1626377351
   H     -10.3693649270   20.0998648430  -20.8852235779
   H      -9.8337267691   18.8240895327  -22.8531066787
   H     -11.5270834436   18.6072814447  -23.2714114941
   H     -13.3163601755   19.3887551573  -21.3616198421
   H     -12.7119944466   20.4442512317  -20.0735885785
   H     -12.2991505566   18.7348720304  -20.0665842223
   H     -11.8497881146   17.0101670572  -21.4246280368
   H     -10.2322458814   17.3311005040  -20.7914533537
   H     -10.4270723794   16.5356284845  -22.3586059773
   H      -9.9296563802   20.6626539549  -23.8076714622
   H      -9.5346395648   21.8607618439  -22.7624422256
   N     -13.2070000796   22.5949999200  -21.7439996905
   C     -13.9489998808   23.5530001218  -20.8580000451
   C     -13.7720001408   23.1629999138  -19.3720001014
   O     -14.0397490295   22.0319986116  -18.9647865537
   H     -13.7776587704   22.0530290472  -22.3781343070
   H     -13.6070614164   24.5736589045  -21.0518223875
   H     -15.0043108370   23.4682028549  -21.1226704321
   N     -13.3409998957   24.1269998811  -18.5819999926
   C     -12.8539998744   23.8290005984  -17.2499999686
   C     -14.0050001095   23.4660006741  -16.3049997959
   O     -13.7954786852   22.8624199433  -15.2554575147
   C     -12.0796378157   25.0536518244  -16.7281465348
   C     -10.9804047790   24.7258674248  -15.7730047068
   C     -10.8109840212   23.7909928313  -14.7859928621
   N      -9.7725016924   25.3848620239  -15.8453050029
   C      -8.9338424823   24.8373938955  -14.9463448523
   N      -9.5257984842   23.8585730267  -14.2866137227
   H     -13.0385989618   24.9937856691  -19.0076590354
   H     -12.2003235792   22.9509713493  -17.2946370372
   H     -12.7819984953   25.7802046613  -16.2999499001
   H     -11.6127677239   25.5453146660  -17.5905188299
   H      -9.5483809495   26.1466066155  -16.4732266733
   H     -11.5196849001   23.0391632331  -14.4659101975
   H      -7.9066988336   25.1557693974  -14.8244721878
   N     -15.2269999151   23.8479990462  -16.6620004274
   C     -16.3630000725   23.4180002137  -15.9420001373
   C     -16.5679998816   21.8990001807  -15.9979997598
   O     -17.1650539005   21.3609997983  -15.0630725193
   H     -15.3479991270   24.3344953859  -17.5402151978
   H     -16.2851873863   23.6682386545  -14.8807550171
   H     -17.2550635594   23.9010005274  -16.3500211036
   N     -16.1720001984   21.1950000987  -17.0630003175
   C     -16.3929997465   19.7330000519  -17.1390000683
   C     -15.5320000236   19.0089999285  -16.0969999684
   O     -15.9361492016   17.9854581198  -15.5499384674
   H     -15.6018767630   21.6275131229  -17.7865207943
   H     -17.4399113848   19.4941235941  -16.9449726421
   H     -16.1083872087   19.4020451576  -18.1408999845
   N     -14.3080001246   19.5120000940  -15.9009999045
   C     -13.4139999569   18.7560001572  -15.1220000693
   C     -12.1359998924   19.5319998688  -14.8500001176
   O     -11.9045641904   20.5571747079  -15.4872060338
   C     -13.0097391037   17.4222295788  -15.7950239101
   S     -11.9368887469   17.6049713446  -17.2478021501
   H     -13.9719627074   20.3611364227  -16.3402282093
   H     -13.8920137362   18.4867552200  -14.1701727447
   H     -13.9151425243   16.9157642830  -16.1336289952
   H     -12.5213798211   16.7689355768  -15.0678262917
   H     -10.8069458380   17.8832343026  -16.5702190925
   N     -11.2659998035   19.0339997300  -13.9460002463
   C      -9.9969996105   19.6749994802  -13.5650004752
   C      -8.8769986888   18.8249991483  -14.1420005845
   O      -9.1125658744   17.8487945412  -14.8564318975
   H     -11.5145810481   18.1947105341  -13.4399373078
   H      -9.9813243562   20.6869426160  -13.9744951016
   H      -9.9151317613   19.7263085424  -12.4759425623
   N      -7.6400003672   19.1360039537  -13.7359988755
   C      -6.4500015899   18.3769974034  -14.0490015957
   C      -6.6059989486   16.9179999722  -13.7169998162
   O      -6.2914000779   16.0454271986  -14.5245696442
   H      -7.5087688708   20.0508157207  -13.3192858577
   H      -5.6234019460   18.8022421828  -13.4735968958
   H      -6.1996647982   18.4460619904  -15.1127615978
   N      -7.0429996900   16.6470003366  -12.4999999431
   C      -6.9540001799   15.2350005118  -12.1039997087
   C      -8.0129999897   14.5059996101  -12.9030000905
   O      -7.9104454547   13.3188139104  -13.2100495318
   C      -7.1693444763   15.0469185529  -10.6082658075
   C      -6.1209360912   15.7185089171   -9.7152093400
   C      -6.4425597107   15.4232752012   -8.2525998376
   C      -4.7006604383   15.2782660500  -10.0590439196
   H      -7.1309887519   17.3793361661  -11.8071645160
   H      -5.9847939117   14.8367093189  -12.4156009285
   H      -7.1633724117   13.9656429187  -10.4175389328
   H      -8.1702687239   15.4120587013  -10.3403847706
   H      -6.1830649346   16.8078428590   -9.8573230317
   H      -6.3707714744   14.3461289415   -8.0541048266
   H      -7.4580109564   15.7465498962   -7.9943642849
   H      -5.7410467526   15.9363899219   -7.5850030318
   H      -4.4049653856   15.5905115009  -11.0667940592
   H      -4.6088893441   14.1857261316  -10.0016668038
   H      -3.9829197723   15.7136416196   -9.3543924580
   N      -9.0819997272   15.2380000663  -13.1510004645
   C     -10.2719999633   14.6659999885  -13.8400001003
   C      -9.9459999474   14.2890000161  -15.2640000398
   O     -10.2543036254   13.1986792418  -15.7444745825
   H      -9.0830760087   16.2207054211  -12.9251209446
   H     -11.0574935765   15.4249183600  -13.8127270860
   H     -10.6089496202   13.7694555098  -13.3155059673
   N      -9.3230000187   15.2380001155  -15.9660000397
   C      -8.8439999343   14.9340000961  -17.2510000391
   C      -7.8749999494   13.7869999983  -17.2000000310
   C      -8.0952876060   16.1422971088  -17.8232520009
   O      -7.6071299993   13.0953383027  -18.1569440662
   H      -9.0361100865   16.1010966169  -15.5111258532
   H      -9.6633279500   14.6545124122  -17.9259024771
   H      -7.2408400160   16.3979371151  -17.1855909656
   H      -8.7605618195   17.0097037905  -17.8696029437
   H      -7.7298787079   15.9225150520  -18.8295335434
   H      -7.3695153516   13.6499842088  -16.2196899755
   H      -5.5398021233   21.7680721511  -13.9571120461
   H      -4.6080440095   20.6323818574  -16.6455307645
   H      -5.9672721681   20.3378338481  -18.3937651249
   H      -9.9421392038   22.0125651850  -16.0188609141
   H      -7.0752173533   18.7477180476  -19.7809657045
   H      -8.0394772812   19.0525018179  -21.2534532048
   H      -8.8505561230   18.5924581408  -19.7244135766
   C      -8.0168729229   19.1490934816  -20.1661655577
   C      -4.9005707969   21.3680231773  -14.7361432174
   C      -5.3602269250   21.0136981538  -15.9540617225
   C      -9.0477003906   21.6665644792  -16.5183528242
   C      -6.8399625604   20.6928564887  -17.8515674994
   C      -9.1501264947   21.3332046075  -17.8627851736
   C      -8.0331675949   20.8152557627  -18.5318513919
   C      -3.4734186629   21.1957612345  -14.4621999786
   C      -6.6941675299   21.0749044300  -16.5074711529
   C      -7.8359669268   21.5710972388  -15.8368117911
   O      -2.6373667392   20.7980676332  -15.2567778260
   O     -10.3349003686   21.5369398663  -18.4771797227
   O      -8.1423570491   20.5372862053  -19.8743794768
   O      -7.7365312796   21.9486335856  -14.5441850004
   H     -10.2196268090   21.6320168658  -19.4420527405
   S      -3.0284167268   21.6242130634  -12.7856852509
   C      -1.2604385687   21.2849965279  -12.8530588684
   H      -0.7836589193   21.9099734764  -13.6111388978
   H      -0.8520931083   21.5220834475  -11.8678906947
   H      -1.0834992463   20.2321601919  -13.0829643797
   H      -8.4854661886   22.5942944661  -14.3136541953
198
Converged     Job 18: Energy -5.7069089094634473e+03 @ (1.626715)
   N      -9.4190005372   25.1719997356  -21.0809994986
   C      -8.0910135081   24.8839861294  -20.7660041115
   C      -7.4100098959   24.2140049870  -21.9690029059
   O      -7.9250709966   23.2309727539  -22.5076395957
   C      -7.9284362012   23.9485864666  -19.5430857127
   C      -6.5595670655   23.9548301585  -18.9282964837
   C      -6.3026716359   24.7555870727  -17.8124563184
   C      -5.5153206361   23.1883876606  -19.4532281601
   C      -5.0439364939   24.7823062581  -17.2190157012
   C      -4.2531843508   23.2205615647  -18.8692469202
   C      -4.0128187122   24.0109551381  -17.7480898493
   H      -7.5603240705   25.8215380920  -20.5435695577
   H      -8.2074676875   22.9421922382  -19.8684347378
   H      -8.6650907531   24.2666503368  -18.7943544032
   H      -7.1101008917   25.3562178482  -17.3976585748
   H      -5.6996323756   22.5396621604  -20.3083143208
   H      -4.8705238783   25.4006190055  -16.3409088103
   H      -3.4578324039   22.6071532461  -19.2789062018
   H      -3.0286526545   24.0170372740  -17.2854376999
   H      -9.8748705264   25.5956787478  -20.2763468140
   H      -9.9280384824   24.3068335427  -21.2591715438
   N      -6.2559976068   24.7379977342  -22.3669975747
   C      -5.6060014974   24.2539959165  -23.5729996587
   C      -4.2180020225   23.7269953793  -23.2119986917
   O      -3.3846819102   24.4853851101  -22.7201476263
   H      -5.8774047440   25.5554255473  -21.9104289307
   H      -6.2509237428   23.4875154576  -24.0045688477
   H      -5.4808672102   25.0744277769  -24.2874551375
   N      -3.9950002020   22.4249946603  -23.4089979640
   C      -2.6219976833   21.9929983140  -23.2750029347
   C      -2.2559996365   20.9290015729  -24.2930005641
   C      -2.2077355167   21.6055155983  -21.8506414154
   C      -2.9636094703   20.4866238923  -21.1712720750
   C      -3.9288808357   19.6965664037  -21.7979201042
   C      -2.6850190355   20.2192624722  -19.8264895221
   C      -4.5978666744   18.6879791493  -21.1115599105
   C      -3.3491983422   19.2229640594  -19.1217685309
   C      -4.3175759394   18.4523038983  -19.7673728601
   O      -5.0191740963   17.4717751723  -19.1377961912
   O      -3.0210348272   20.5193569313  -25.1386565311
   H      -4.6137995504   21.8785471274  -23.9962831394
   H      -1.9811974614   22.8514354146  -23.5315678159
   H      -2.2916487741   22.5168376213  -21.2479615493
   H      -1.1362828898   21.3626248479  -21.8768171180
   H      -4.1793921083   19.8508276662  -22.8429728926
   H      -1.9289992685   20.8088739592  -19.3100511019
   H      -5.3459595100   18.0796973683  -21.6124538715
   H      -3.1174488677   19.0451890635  -18.0726737996
   H      -4.7651447943   17.4415208913  -18.2022537057
   H      -1.2155691000   20.5590653661  -24.2163669594
   N     -10.2909998712   21.4869999784  -23.3370001753
   C     -11.4179996638   21.0960003410  -22.4820000382
   C     -11.9100000988   22.3050002044  -21.6720001837
   O     -11.1583805771   22.8748799852  -20.8669488709
   C     -11.2079301582   19.8742493895  -21.5572142355
   C     -10.8299625910   18.6614222805  -22.4225011484
   C     -12.4518115707   19.5996230720  -20.7182214374
   C     -10.8372543818   17.3140129276  -21.7066218111
   H     -12.2352333471   20.8096397083  -23.1627508556
   H     -10.3696768478   20.0988421186  -20.8854953528
   H      -9.8342035529   18.8238350410  -22.8537531721
   H     -11.5275614560   18.6076526557  -23.2723662543
   H     -13.3167098226   19.3883297848  -21.3625944214
   H     -12.7127755925   20.4437611572  -20.0743333339
   H     -12.2998350397   18.7344040158  -20.0673216374
   H     -11.8509788790   17.0099778067  -21.4262220554
   H     -10.2334434167   17.3302128921  -20.7926837343
   H     -10.4282625035   16.5353601513  -22.3601487579
   H      -9.9299221109   20.6627184226  -23.8079694386
   H      -9.5344803616   21.8604056998  -22.7624370186
   N     -13.2070001071   22.5949998875  -21.7439997058
   C     -13.9489999200   23.5530000256  -20.8580000500
   C     -13.7720000898   23.1629998512  -19.3720001623
   O     -14.0396883120   22.0319878114  -18.9647832127
   H     -13.7776545140   22.0530303420  -22.3781284099
   H     -13.6070727272   24.5736548996  -21.0518132190
   H     -15.0043081307   23.4681982330  -21.1226676222
   N     -13.3409998314   24.1269996493  -18.5820000485
   C     -12.8539999553   23.8290008152  -17.2499999298
   C     -14.0050004068   23.4660011061  -16.3049995277
   O     -13.7951822419   22.8628006582  -15.2553046579
   C     -12.0798160434   25.0536056219  -16.7276045258
   C     -10.9791357250   24.7247253720  -15.7745280277
   C     -10.8070951267   23.7855106572  -14.7922639644
   N      -9.7723451442   25.3860655750  -15.8452729426
   C      -8.9313603887   24.8358529712  -14.9503438290
   N      -9.5210955911   23.8528952769  -14.2946939369
   H     -13.0385653430   24.9937595899  -19.0076842266
   H     -12.2002994069   22.9509729660  -17.2946859388
   H     -12.7820217208   25.7791111125  -16.2973960926
   H     -11.6142782047   25.5468506926  -17.5897834135
   H      -9.5503464472   26.1512038337  -16.4698273393
   H     -11.5139529903   23.0307450136  -14.4748869069
   H      -7.9044703799   25.1549971729  -14.8283969796
   N     -15.2270000996   23.8479990568  -16.6620004057
   C     -16.3630002212   23.4180000310  -15.9420003056
   C     -16.5679999805   21.8990000196  -15.9979997608
   O     -17.1650379768   21.3610243466  -15.0630471174
   H     -15.3480201888   24.3342082763  -17.5403751337
   H     -16.2851706037   23.6682428596  -14.8807565714
   H     -17.2550713814   23.9010092712  -16.3500097400
   N     -16.1720001544   21.1950000228  -17.0630002514
   C     -16.3929996921   19.7329999901  -17.1390000223
   C     -15.5320000198   19.0089998788  -16.0969999203
   O     -15.9361730192   17.9854853163  -15.5499003400
   H     -15.6019126895   21.6275106953  -17.7865515566
   H     -17.4399158930   19.4941232411  -16.9449663465
   H     -16.1083889001   19.4020429858  -18.1409072362
   N     -14.3080001233   19.5120000536  -15.9009999025
   C     -13.4139999869   18.7560000856  -15.1220000211
   C     -12.1359999137   19.5319998265  -14.8500001331
   O     -11.9048137825   20.5574180122  -15.4869379137
   C     -13.0098086889   17.4221866137  -15.7949653518
   S     -11.9370642923   17.6048382100  -17.2478289130
   H     -13.9719468121   20.3610864500  -16.3403115100
   H     -13.8919859336   18.4868227324  -14.1701326858
   H     -13.9152427705   16.9157065122  -16.1334803754
   H     -12.5214097873   16.7689184114  -15.0677606542
   H     -10.8070831225   17.8832317591  -16.5703629134
   N     -11.2659998112   19.0339996916  -13.9460002391
   C      -9.9969996127   19.6749994232  -13.5650004709
   C      -8.8769986729   18.8249991313  -14.1420006082
   O      -9.1126487757   17.8486359839  -14.8562044078
   H     -11.5143472066   18.1944102287  -13.4403125224
   H      -9.9810782452   20.6869117311  -13.9745238533
   H      -9.9151313572   19.7263020673  -12.4759416458
   N      -7.6400003595   19.1360040225  -13.7359988615
   C      -6.4500016577   18.3769973480  -14.0490016029
   C      -6.6059989693   16.9179999757  -13.7169997992
   O      -6.2913780536   16.0454123730  -14.5245500994
   H      -7.5087567375   20.0512636336  -13.3202376184
   H      -5.6234198286   18.8022404651  -13.4735625735
   H      -6.1996245111   18.4460767553  -15.1127529838
   N      -7.0429996021   16.6470003292  -12.4999998786
   C      -6.9540001539   15.2350004385  -12.1039997377
   C      -8.0130000115   14.5059996444  -12.9030000946
   O      -7.9104749107   13.3187953199  -13.2100110122
   C      -7.1693569393   15.0469191869  -10.6082690260
   C      -6.1209682775   15.7185299913   -9.7152094068
   C      -6.4425988815   15.4232982720   -8.2526012970
   C      -4.7006869900   15.2783039887  -10.0590376272
   H      -7.1310317358   17.3793477839  -11.8071822882
   H      -5.9847869307   14.8367099066  -12.4155956120
   H      -7.1633682454   13.9656395011  -10.4175409902
   H      -8.1702879197   15.4120440312  -10.3403972695
   H      -6.1831097369   16.8078595176   -9.8573327341
   H      -6.3708045165   14.3461490040   -8.0541048303
   H      -7.4580515389   15.7465653808   -7.9943721761
   H      -5.7410931243   15.9364168203   -7.5850030724
   H      -4.4049964074   15.5905456425  -11.0667944107
   H      -4.6089012762   14.1857592334  -10.0016523162
   H      -3.9829509312   15.7136935231   -9.3543893395
   N      -9.0819997131   15.2380000390  -13.1510004492
   C     -10.2719999516   14.6659999267  -13.8400000829
   C      -9.9459999190   14.2890000075  -15.2640000361
   O     -10.2543174493   13.1986664868  -15.7444483818
   H      -9.0830176491   16.2207435707  -12.9252729684
   H     -11.0574973137   15.4249222269  -13.8127287588
   H     -10.6089479609   13.7694539414  -13.3154989001
   N      -9.3230000271   15.2380001224  -15.9660000530
   C      -8.8439999692   14.9340000570  -17.2510000393
   C      -7.8749999184   13.7870000011  -17.2000000272
   C      -8.0953038922   16.1423019823  -17.8232898425
   O      -7.6071109836   13.0953280885  -18.1569330661
   H      -9.0361075008   16.1010978530  -15.5111214852
   H      -9.6633324292   14.6544959358  -17.9258921351
   H      -7.2408607740   16.3979778579  -17.1856367976
   H      -8.7605758685   17.0097115180  -17.8696999682
   H      -7.7298838708   15.9224783366  -18.8295553441
   H      -7.3695244463   13.6499830447  -16.2196810978
   H      -5.5435056649   21.7678744196  -13.9586766294
   H      -4.6083899939   20.6332113183  -16.6464658288
   H      -5.9661924371   20.3378195478  -18.3958453500
   H      -9.9448600029   22.0051167866  -16.0227944844
   H      -7.0757533168   18.7444515723  -19.7828917221
   H      -8.0386828236   19.0497517225  -21.2562056542
   H      -8.8513125772   18.5916474966  -19.7274297635
   C      -8.0165947636   19.1469194745  -20.1689570233
   C      -4.9031722024   21.3684059858  -14.7371095458
   C      -5.3614530050   21.0136720467  -15.9554669346
   C      -9.0493470092   21.6615140287  -16.5218208664
   C      -6.8395912598   20.6917843667  -17.8540824833
   C      -9.1504769954   21.3293910090  -17.8665593886
   C      -8.0324181654   20.8133028683  -18.5352083288
   C      -3.4761607506   21.1974091288  -14.4619378601
   C      -6.6950665233   21.0735120762  -16.5097029086
   C      -7.8378886222   21.5680540148  -15.8393048842
   O      -2.6389652346   20.8005654522  -15.2557487746
   O     -10.3353106412   21.5320966934  -18.4813741279
   O      -8.1402948520   20.5354338994  -19.8779047613
   O      -7.7404782761   21.9459938151  -14.5469199510
   H     -10.2194084315   21.6310570251  -19.4457725596
   S      -3.0330494790   21.6260550284  -12.7849126657
   C      -1.2647297889   21.2882305524  -12.8506651076
   H      -0.7877655638   21.9134941861  -13.6084023875
   H      -0.8574301285   21.5257448279  -11.8651597835
   H      -1.0867469838   20.2355081801  -13.0803036068
   H      -8.4891227595   22.5956445544  -14.3182680161
198
Converged     Job 19: Energy -5.7069087816886677e+03 @ (1.615926)
   N      -9.4190004987   25.1719997584  -21.0809995013
   C      -8.0910133634   24.8839861615  -20.7660041374
   C      -7.4100099643   24.2140049445  -21.9690029082
   O      -7.9250708640   23.2309666551  -22.5076393078
   C      -7.9283801770   23.9486543697  -19.5430342936
   C      -6.5594883270   23.9550025365  -18.9282987142
   C      -6.3026457532   24.7560396937  -17.8126535243
   C      -5.5152510077   23.1884362680  -19.4530542560
   C      -5.0439398106   24.7828256456  -17.2191704357
   C      -4.2531763135   23.2206878200  -18.8689548319
   C      -4.0128173364   24.0112956704  -17.7479582021
   H      -7.5603480769   25.8215526466  -20.5435871468
   H      -8.2073982756   22.9422085416  -19.8682522383
   H      -8.6650016042   24.2667318942  -18.7942706932
   H      -7.1100699419   25.3568218229  -17.3980841888
   H      -5.6995425125   22.5395295874  -20.3080107305
   H      -4.8705523176   25.4013380160  -16.3412133887
   H      -3.4578418054   22.6071365262  -19.2784155070
   H      -3.0287005203   24.0173917767  -17.2852215639
   H      -9.8749093822   25.5955885814  -20.2763144817
   H      -9.9279992247   24.3068112735  -21.2592326475
   N      -6.2559976142   24.7379978029  -22.3669975933
   C      -5.6060014351   24.2539959900  -23.5729996017
   C      -4.2180020219   23.7269953400  -23.2119986384
   O      -3.3846783115   24.4853809265  -22.7201473456
   H      -5.8773947708   25.5554141880  -21.9104201859
   H      -6.2509215939   23.4875118688  -24.0045726079
   H      -5.4808664220   25.0744264394  -24.2874547366
   N      -3.9950001990   22.4249946282  -23.4089979522
   C      -2.6219976288   21.9929983231  -23.2750029803
   C      -2.2559995950   20.9290016626  -24.2930006345
   C      -2.2077711223   21.6054075663  -21.8506634917
   C      -2.9635150679   20.4862896698  -21.1715225267
   C      -3.9285988548   19.6961793607  -21.7983917835
   C      -2.6849676427   20.2187128317  -19.8267734943
   C      -4.5973404805   18.6873305658  -21.1121761474
   C      -3.3489165847   19.2221958582  -19.1221476062
   C      -4.3170782422   18.4514821119  -19.7680058384
   O      -5.0184889724   17.4706711193  -19.1386684239
   O      -3.0210609695   20.5194452322  -25.1386852998
   H      -4.6138085747   21.8785423856  -23.9962730232
   H      -1.9811843273   22.8514390405  -23.5315292661
   H      -2.2918412934   22.5166365342  -21.2478694058
   H      -1.1362873268   21.3626647425  -21.8768181630
   H      -4.1791328745   19.8505707817  -22.8434274787
   H      -1.9290696093   20.8083742908  -19.3102296732
   H      -5.3452724300   18.0789505696  -21.6132081209
   H      -3.1172075070   19.0443096773  -18.0730626002
   H      -4.7646344944   17.4403990329  -18.2030795444
   H      -1.2155902100   20.5589934935  -24.2163492079
   N     -10.2909999060   21.4870000604  -23.3370000921
   C     -11.4179997043   21.0960002427  -22.4820001047
   C     -11.9100001845   22.3050000294  -21.6720001755
   O     -11.1583810643   22.8749255168  -20.8669576898
   C     -11.2082024825   19.8739434730  -21.5575783575
   C     -10.8303287278   18.6613479332  -22.4232312363
   C     -12.4522557721   19.5992037316  -20.7188782569
   C     -10.8379472681   17.3137364708  -21.7077488483
   H     -12.2352384920   20.8098508564  -23.1628667230
   H     -10.3699369656   20.0980160534  -20.8857123655
   H      -9.8344749125   18.8237357686  -22.8542826899
   H     -11.5278280473   18.6079614616  -23.2732161587
   H     -13.3169500174   19.3878134151  -21.3635040567
   H     -12.7135220779   20.4432950317  -20.0750516764
   H     -12.3003487251   18.7339852584  -20.0679535943
   H     -11.8517740575   17.0097806057  -21.4276136461
   H     -10.2342902257   17.3295774954  -20.7936954434
   H     -10.4289591409   16.5352093346  -22.3614388457
   H      -9.9301576415   20.6627553090  -23.8082368108
   H      -9.5343186947   21.8600872846  -22.7624257335
   N     -13.2070000560   22.5949998932  -21.7439996711
   C     -13.9489998391   23.5530001305  -20.8580000661
   C     -13.7720001982   23.1629998997  -19.3720001187
   O     -14.0396547741   22.0319859393  -18.9647761702
   H     -13.7776546732   22.0530232594  -22.3781352944
   H     -13.6070717061   24.5736621073  -21.0518273645
   H     -15.0043109753   23.4681969588  -21.1226704804
   N     -13.3409998818   24.1269998321  -18.5819999677
   C     -12.8539999163   23.8290003994  -17.2499999665
   C     -14.0050002169   23.4660005725  -16.3049998670
   O     -13.7949456984   22.8631063598  -15.2551846561
   C     -12.0801616918   25.0537650080  -16.7272124722
   C     -10.9780657412   24.7243622198  -15.7759711875
   C     -10.8033700633   23.7816882436  -14.7976221265
   N      -9.7723882602   25.3879494997  -15.8457756865
   C      -8.9291961486   24.8354736084  -14.9544896427
   N      -9.5165718957   23.8489968926  -14.3019533989
   H     -13.0384967932   24.9937247438  -19.0077184484
   H     -12.2002069953   22.9510225061  -17.2946838251
   H     -12.7823541857   25.7782177958  -16.2952326045
   H     -11.6160110293   25.5484444776  -17.5893082828
   H      -9.5524623962   26.1559443544  -16.4675478359
   H     -11.5085496926   23.0245044550  -14.4821559972
   H      -7.9025415228   25.1553972963  -14.8327917885
   N     -15.2269999162   23.8479990676  -16.6620003845
   C     -16.3630000566   23.4180001286  -15.9420001366
   C     -16.5679998637   21.8990001433  -15.9979997573
   O     -17.1650277569   21.3610168386  -15.0630496664
   H     -15.3480307079   24.3339448258  -17.5405162453
   H     -16.2851520450   23.6682465727  -14.8807621407
   H     -17.2550658851   23.9010171188  -16.3499907210
   N     -16.1720002282   21.1950000692  -17.0630003497
   C     -16.3929998051   19.7330000062  -17.1390000599
   C     -15.5320000197   19.0089999191  -16.0969999652
   O     -15.9361791731   17.9855045459  -15.5498845865
   H     -15.6019578844   21.6275106561  -17.7865776756
   H     -17.4399084171   19.4941221589  -16.9449643788
   H     -16.1083943423   19.4020491849  -18.1409017226
   N     -14.3080001076   19.5120000631  -15.9009999168
   C     -13.4139999727   18.7560000787  -15.1220000574
   C     -12.1359999102   19.5319998396  -14.8500001263
   O     -11.9050339367   20.5576195706  -15.4867164479
   C     -13.0098875739   17.4221318824  -15.7949071159
   S     -11.9372726461   17.6046674671  -17.2478783568
   H     -13.9719255730   20.3610284503  -16.3403952455
   H     -13.8919623885   18.4869003879  -14.1701061098
   H     -13.9153561394   16.9156530324  -16.1333104722
   H     -12.5214518286   16.7688969323  -15.0677078625
   H     -10.8072356110   17.8831770370  -16.5705522642
   N     -11.2659998329   19.0339997237  -13.9460002279
   C      -9.9969996200   19.6749994618  -13.5650004910
   C      -8.8769986875   18.8249991214  -14.1420005916
   O      -9.1127098351   17.8484560302  -14.8559584440
   H     -11.5141302478   18.1941428132  -13.4406659749
   H      -9.9808670544   20.6868664644  -13.9745487586
   H      -9.9151254274   19.7263046804  -12.4759482049
   N      -7.6400003700   19.1360039665  -13.7359988742
   C      -6.4500016038   18.3769973944  -14.0490015909
   C      -6.6059989653   16.9179999716  -13.7169998003
   O      -6.2913764767   16.0454113989  -14.5245483667
   H      -7.5087588004   20.0517419796  -13.3212758286
   H      -5.6234302043   18.8022457222  -13.4735410542
   H      -6.1995904100   18.4460875957  -15.1127510515
   N      -7.0429997101   16.6470003254  -12.4999999246
   C      -6.9540001739   15.2350004897  -12.1039997106
   C      -8.0129999688   14.5059996528  -12.9030000812
   O      -7.9104770414   13.3187932540  -13.2099883516
   C      -7.1693515959   15.0469039344  -10.6082699124
   C      -6.1209392536   15.7184715101   -9.7152045304
   C      -6.4425802647   15.4232424178   -8.2525980767
   C      -4.7006696306   15.2781995767  -10.0590280648
   H      -7.1310842042   17.3793599998  -11.8072027301
   H      -5.9847912204   14.8367173065  -12.4155982154
   H      -7.1633926910   13.9656270632  -10.4175532215
   H      -8.1702721332   15.4120558137  -10.3403909464
   H      -6.1830437521   16.8078058595   -9.8573229587
   H      -6.3708259973   14.3460936787   -8.0541057207
   H      -7.4580238295   15.7465467815   -7.9943666640
   H      -5.7410555702   15.9363336597   -7.5849947738
   H      -4.4049613154   15.5904434841  -11.0667736468
   H      -4.6089214065   14.1856583854  -10.0016548945
   H      -3.9829259650   15.7135581994   -9.3543688328
   N      -9.0819997319   15.2380000399  -13.1510004140
   C     -10.2719999541   14.6659999666  -13.8400000944
   C      -9.9459999437   14.2889999952  -15.2640000267
   O     -10.2543046234   13.1986697019  -15.7444587841
   H      -9.0829602771   16.2207770599  -12.9254268768
   H     -11.0574938138   15.4249156273  -13.8127274966
   H     -10.6089412016   13.7694583801  -13.3154994450
   N      -9.3230000074   15.2380000906  -15.9660000275
   C      -8.8439999281   14.9340000587  -17.2510000266
   C      -7.8749999526   13.7869999603  -17.2000000125
   C      -8.0953229943   16.1423069301  -17.8233087114
   O      -7.6071157933   13.0953281271  -18.1569333244
   H      -9.0361122870   16.1010998835  -15.5111223917
   H      -9.6633304292   14.6544848159  -17.9258889243
   H      -7.2408886899   16.3980165528  -17.1856545517
   H      -8.7605998182   17.0097135147  -17.8697733424
   H      -7.7298808810   15.9224532421  -18.8295644259
   H      -7.3695327509   13.6499774412  -16.2196831003
   H      -5.5475291583   21.7687407141  -13.9599788389
   H      -4.6088420145   20.6352397916  -16.6469149230
   H      -5.9653634802   20.3387913748  -18.3974985881
   H      -9.9479567985   21.9980504424  -16.0259649855
   H      -7.0755886607   18.7420466283  -19.7846274907
   H      -8.0375683518   19.0475573913  -21.2585977549
   H      -8.8512942631   18.5905689234  -19.7300701020
   C      -8.0159330139   19.1450805171  -20.1713568967
   C      -4.9059454355   21.3700352197  -14.7377718229
   C      -5.3628837634   21.0149192209  -15.9565513353
   C      -9.0513990162   21.6569698686  -16.5246798591
   C      -6.8395028199   20.6915250740  -17.8561111833
   C      -9.1513725992   21.3253843845  -17.8695512081
   C      -8.0320907369   20.8115588152  -18.5379326609
   C      -3.4790892535   21.2004170575  -14.4612851751
   C      -6.6962023629   21.0732840026  -16.5115589361
   C      -7.8400165193   21.5662418804  -15.8414490301
   O      -2.6407896615   20.8044880389  -15.2543901881
   O     -10.3365629797   21.5260430047  -18.4845499589
   O      -8.1386694568   20.5337868287  -19.8808033543
   O      -7.7443604329   21.9454155669  -14.5495647153
   H     -10.2204940223   21.6280734952  -19.4486137479
   S      -3.0380059462   21.6290730034  -12.7836626623
   C      -1.2693468455   21.2926419594  -12.8476246820
   H      -0.7920874681   21.9183699374  -13.6047804660
   H      -0.8632418792   21.5303187686  -11.8616744991
   H      -1.0903071667   20.2400951207  -13.0772342420
   H      -8.4926822294   22.5990286921  -14.3231117335
198
Converged     Job 20: Energy -5.7069086415508973e+03 @ (1.605137)
   N      -9.4190003509   25.1719997207  -21.0809988834
   C      -8.0910128521   24.8839864766  -20.7660041947
   C      -7.4100097592   24.2140048013  -21.9690027366
   O      -7.9250649865   23.2309731203  -22.5076501376
   C      -7.9282603602   23.9487258330  -19.5429885138
   C      -6.5593163236   23.9553113673  -18.9283724014
   C      -6.3024826853   24.7568097833  -17.8130613506
   C      -5.5150678269   23.1886258423  -19.4529172606
   C      -5.0437857812   24.7838700796  -17.2195784007
   C      -4.2530060849   23.2211403628  -18.8688084879
   C      -4.0126703405   24.0121443869  -17.7480886294
   H      -7.5603655931   25.8215721950  -20.5436215342
   H      -8.2071922285   22.9422104719  -19.8680564767
   H      -8.6648505329   24.2667764174  -18.7941820710
   H      -7.1099075731   25.3577856058  -17.3987841354
   H      -5.6993424649   22.5394123856  -20.3076418628
   H      -4.8704028977   25.4027328495  -16.3418674007
   H      -3.4576514637   22.6074741485  -19.2780478180
   H      -3.0285586645   24.0184043511  -17.2853455145
   H      -9.8749315118   25.5955082815  -20.2762831984
   H      -9.9279669616   24.3068062736  -21.2592947625
   N      -6.2559976423   24.7379979263  -22.3669977551
   C      -5.6060015031   24.2539957486  -23.5729996062
   C      -4.2180019365   23.7269954282  -23.2119987545
   O      -3.3846738524   24.4853810945  -22.7201542546
   H      -5.8773792216   25.5553976540  -21.9104041277
   H      -6.2509222277   23.4875121571  -24.0045728051
   H      -5.4808647733   25.0744264333  -24.2874541279
   N      -3.9950001441   22.4249946057  -23.4089977864
   C      -2.6219974100   21.9929984815  -23.2750031788
   C      -2.2559996481   20.9290016314  -24.2930007140
   C      -2.2077822077   21.6053555929  -21.8506772433
   C      -2.9634492109   20.4861039421  -21.1716673207
   C      -3.9282827026   19.6958052842  -21.7986834991
   C      -2.6850525006   20.2185376717  -19.8268858455
   C      -4.5968882897   18.6867724279  -21.1126070952
   C      -3.3489076883   19.2218821595  -19.1223683021
   C      -4.3167900800   18.4509625840  -19.7683969685
   O      -5.0180487316   17.4699633542  -19.1391892004
   O      -3.0211331309   20.5195614154  -25.1386757737
   H      -4.6138223588   21.8785302083  -23.9962461297
   H      -1.9811805379   22.8514412472  -23.5315147237
   H      -2.2919472807   22.5165352436  -21.2478236163
   H      -1.1362769230   21.3627050721  -21.8768204604
   H      -4.1787153462   19.8501788431  -22.8437463343
   H      -1.9293348074   20.8083249283  -19.3102245481
   H      -5.3445938424   18.0782322258  -21.6137790071
   H      -3.1173612307   19.0440417537  -18.0732395765
   H      -4.7644531265   17.4398461048  -18.2035251253
   H      -1.2156106364   20.5589286385  -24.2163625381
   N     -10.2909998655   21.4870000674  -23.3370001614
   C     -11.4179995841   21.0960002899  -22.4820001117
   C     -11.9100001665   22.3050000973  -21.6720002087
   O     -11.1583816658   22.8749589998  -20.8669729887
   C     -11.2084798713   19.8736299821  -21.5579395196
   C     -10.8306521489   18.6612766022  -22.4239605875
   C     -12.4527393529   19.5987468367  -20.7195911435
   C     -10.8386125278   17.3134359297  -21.7089160034
   H     -12.2352433481   20.8100569474  -23.1629583119
   H     -10.3702482868   20.0972038602  -20.8858827772
   H      -9.8346971786   18.8236601109  -22.8547738706
   H     -11.5280191841   18.6082806885  -23.2740799658
   H     -13.3171982696   19.3872808772  -21.3645083522
   H     -12.7143258046   20.4427706934  -20.0758119516
   H     -12.3009329929   18.7335132935  -20.0686600806
   H     -11.8525414629   17.0095481742  -21.4290766480
   H     -10.2351348074   17.3288882220  -20.7947365142
   H     -10.4296140516   16.5350559290  -22.3627754855
   H      -9.9303861936   20.6628011435  -23.8084917915
   H      -9.5341751574   21.8597868126  -22.7624219440
   N     -13.2070000369   22.5949998992  -21.7439996691
   C     -13.9489998406   23.5530001131  -20.8580000752
   C     -13.7720001398   23.1629998644  -19.3720001433
   O     -14.0396132831   22.0319798530  -18.9647722181
   H     -13.7776503908   22.0530181533  -22.3781357630
   H     -13.6070763378   24.5736627553  -21.0518302027
   H     -15.0043109460   23.4681938096  -21.1226702147
   N     -13.3409999446   24.1269998035  -18.5819999653
   C     -12.8540000118   23.8290005744  -17.2499999330
   C     -14.0050001794   23.4660006642  -16.3049998400
   O     -13.7948189244   22.8634136535  -15.2550399338
   C     -12.0805603770   25.0539567398  -16.7268031160
   C     -10.9771165713   24.7241266447  -15.7772792628
   C     -10.7998584341   23.7784545087  -14.8024058535
   N      -9.7723704948   25.3895699880  -15.8465291201
   C      -8.9271680868   24.8349436232  -14.9586414011
   N      -9.5122652348   23.8454070101  -14.3086422592
   H     -13.0384762634   24.9937080128  -19.0077405083
   H     -12.2000944987   22.9510937824  -17.2946769357
   H     -12.7827842283   25.7773774579  -16.2931718223
   H     -11.6177250139   25.5500161765  -17.5888053621
   H      -9.5542911010   26.1600346212  -16.4659009632
   H     -11.5035988163   23.0192635432  -14.4884631801
   H      -7.9006399471   25.1553883336  -14.8374213685
   N     -15.2269999232   23.8479990118  -16.6620004119
   C     -16.3630000867   23.4180001305  -15.9420001841
   C     -16.5679998840   21.8990001427  -15.9979997539
   O     -17.1650103436   21.3610035112  -15.0630484751
   H     -15.3480318136   24.3337123983  -17.5406450205
   H     -16.2851353352   23.6682512514  -14.8807654187
   H     -17.2550674555   23.9010244933  -16.3499759504
   N     -16.1720002021   21.1950000697  -17.0630003384
   C     -16.3929997744   19.7330000132  -17.1390000766
   C     -15.5320000273   19.0089999135  -16.0969999772
   O     -15.9361839883   17.9855252740  -15.5498530776
   H     -15.6019940724   21.6275106438  -17.7866032828
   H     -17.4399070431   19.4941221390  -16.9449607823
   H     -16.1083979429   19.4020520011  -18.1409030021
   N     -14.3080001168   19.5120000603  -15.9009999297
   C     -13.4139999839   18.7560001049  -15.1220000652
   C     -12.1359998990   19.5319998355  -14.8500001353
   O     -11.9052724305   20.5577858633  -15.4865525386
   C     -13.0099579082   17.4220797486  -15.7948426628
   S     -11.9374288543   17.6044912804  -17.2478911698
   H     -13.9719038511   20.3609726200  -16.3404807394
   H     -13.8919438883   18.4869728087  -14.1700764792
   H     -13.9154559841   16.9155982134  -16.1331608747
   H     -12.5215014020   16.7688724981  -15.0676322275
   H     -10.8073525539   17.8831018112  -16.5706706350
   N     -11.2659998175   19.0339997050  -13.9460002555
   C      -9.9969996299   19.6749994749  -13.5650004779
   C      -8.8769987117   18.8249991456  -14.1420005829
   O      -9.1127788787   17.8482855030  -14.8557234201
   H     -11.5139377343   18.1938953005  -13.4409865339
   H      -9.9806461086   20.6868210000  -13.9745837710
   H      -9.9151198334   19.7263057309  -12.4759509934
   N      -7.6400003856   19.1360039040  -13.7359988919
   C      -6.4500015664   18.3769974125  -14.0490015612
   C      -6.6059989179   16.9179999791  -13.7169997880
   O      -6.2913687546   16.0453957779  -14.5245311484
   H      -7.5087715060   20.0522075747  -13.3222693173
   H      -5.6234459787   18.8022517703  -13.4735147541
   H      -6.1995540748   18.4461074310  -15.1127475086
   N      -7.0429997460   16.6470003133  -12.4999999261
   C      -6.9540002180   15.2350004579  -12.1039997181
   C      -8.0129999836   14.5059996336  -12.9030001272
   O      -7.9104858721   13.3187820154  -13.2099529688
   C      -7.1693527869   15.0468962224  -10.6082702735
   C      -6.1209277701   15.7184363449   -9.7151972262
   C      -6.4425816333   15.4232105868   -8.2525927158
   C      -4.7006668342   15.2781279032  -10.0590119474
   H      -7.1311332688   17.3793723624  -11.8072225963
   H      -5.9847914850   14.8367186300  -12.4155982066
   H      -7.1634119301   13.9656182612  -10.4175590326
   H      -8.1702678527   15.4120626731  -10.3403911319
   H      -6.1830040115   16.8077717593   -9.8573150833
   H      -6.3708581186   14.3460589717   -8.0541049252
   H      -7.4580173313   15.7465416214   -7.9943631641
   H      -5.7410449365   15.9362789470   -7.5849841116
   H      -4.4049424738   15.5903664089  -11.0667536621
   H      -4.6089482890   14.1855841845  -10.0016417321
   H      -3.9829157598   15.7134644013   -9.3543466605
   N      -9.0819997388   15.2380000462  -13.1510004296
   C     -10.2719999522   14.6659999655  -13.8400001157
   C      -9.9459999441   14.2889999971  -15.2640000453
   O     -10.2542956492   13.1986731118  -15.7444749123
   H      -9.0829000019   16.2208144829  -12.9255858325
   H     -11.0574940137   15.4249148253  -13.8127254879
   H     -10.6089359960   13.7694591793  -13.3154965727
   N      -9.3230000070   15.2380000978  -15.9660000394
   C      -8.8439999154   14.9340000652  -17.2510000407
   C      -7.8749999489   13.7869999687  -17.2000000237
   C      -8.0953380566   16.1423099226  -17.8233318577
   O      -7.6071154988   13.0953176576  -18.1569261427
   H      -9.0361147664   16.1011016062  -15.5111191506
   H      -9.6633324357   14.6544733254  -17.9258825909
   H      -7.2409153770   16.3980511790  -17.1856741118
   H      -8.7606182517   17.0097139094  -17.8698500055
   H      -7.7298744125   15.9224255013  -18.8295738447
   H      -7.3695384695   13.6499755300  -16.2196804046
   H      -5.5519166153   21.7701139570  -13.9607054699
   H      -4.6096284090   20.6372458958  -16.6465917050
   H      -5.9646582754   20.3398050767  -18.3983351921
   H      -9.9511344769   21.9914706647  -16.0285384460
   H      -7.0755483470   18.7399853907  -19.7857640218
   H      -8.0364861981   19.0457915125  -21.2604267059
   H      -8.8514055204   18.5899679922  -19.7321944900
   C      -8.0153414410   19.1436547383  -20.1731984357
   C      -4.9090235486   21.3719686080  -14.7377088963
   C      -5.3645971402   21.0162212049  -15.9568430830
   C      -9.0535749640   21.6528266151  -16.5269400882
   C      -6.8395565987   20.6913858472  -17.8574063777
   C      -9.1522173297   21.3219081410  -17.8719828579
   C      -8.0317928932   20.8101483796  -18.5400574106
   C      -3.4822990713   21.2038671532  -14.4598829471
   C      -6.6975894358   21.0731069841  -16.5126471494
   C      -7.8423879989   21.5645410105  -15.8428368633
   O      -2.6427835161   20.8086565537  -15.2520661839
   O     -10.3376125805   21.5208831003  -18.4873036990
   O      -8.1370321613   20.5325435668  -19.8831135847
   O      -7.7485989488   21.9447153193  -14.5513915812
   H     -10.2212223518   21.6259120439  -19.4510042478
   S      -3.0432704587   21.6331948814  -12.7818391630
   C      -1.2742364677   21.2983485619  -12.8439872147
   H      -0.7967760921   21.9244144708  -13.6007360369
   H      -0.8693199175   21.5364773187  -11.8576585920
   H      -1.0940322981   20.2459399289  -13.0733202026
   H      -8.4965730438   22.6026304823  -14.3271060102
198
Converged     Job 21: Energy -5.7069084912642174e+03 @ (1.594348)
   N      -9.4190004650   25.1719997320  -21.0809993589
   C      -8.0910132604   24.8839861954  -20.7660041524
   C      -7.4100099113   24.2140049332  -21.9690028777
   O      -7.9251056862   23.2310158017  -22.5076789042
   C      -7.9281674504   23.9486639256  -19.5430325046
   C      -6.5591296626   23.9553085632  -18.9286140181
   C      -6.3019276402   24.7571052468  -17.8136073876
   C      -5.5150440017   23.1884006811  -19.4531437054
   C      -5.0431005650   24.7841048328  -17.2203883289
   C      -4.2528356569   23.2208471685  -18.8693381497
   C      -4.0121725428   24.0120878303  -17.7488536199
   H      -7.5603489178   25.8215624926  -20.5436041855
   H      -8.2070754589   22.9421295842  -19.8680534253
   H      -8.6646883643   24.2666376862  -18.7941269856
   H      -7.1091441796   25.3584087792  -17.3994031735
   H      -5.6995738992   22.5390053984  -20.3076690499
   H      -4.8694480170   25.4032010964  -16.3428895307
   H      -3.4576518097   22.6069740524  -19.2786087957
   H      -3.0279773008   24.0183204720  -17.2862782192
   H      -9.8749664592   25.5953632440  -20.2762277356
   H      -9.9279252940   24.3068141995  -21.2594280848
   N      -6.2559976003   24.7379978257  -22.3669976208
   C      -5.6060014552   24.2539959004  -23.5729996068
   C      -4.2180020077   23.7269953536  -23.2119986711
   O      -3.3846734376   24.4853902067  -22.7201672567
   H      -5.8773525295   25.5553711324  -21.9103758902
   H      -6.2509258678   23.4875155788  -24.0045696794
   H      -5.4808646214   25.0744283862  -24.2874531890
   N      -3.9950001787   22.4249946228  -23.4089979263
   C      -2.6219975690   21.9929983506  -23.2750030159
   C      -2.2559996110   20.9290016522  -24.2930006381
   C      -2.2077721572   21.6054527301  -21.8506549981
   C      -2.9634787000   20.4862981144  -21.1715429877
   C      -3.9281100141   19.6958033174  -21.7986213135
   C      -2.6853453032   20.2190525510  -19.8266408092
   C      -4.5967727570   18.6868643847  -21.1124680383
   C      -3.3493064735   19.2225174812  -19.1220561593
   C      -4.3169778065   18.4513815701  -19.7681396658
   O      -5.0182743014   17.4704514995  -19.1388748771
   O      -3.0210144242   20.5194718747  -25.1387388066
   H      -4.6138394849   21.8785042107  -23.9962014452
   H      -1.9811874255   22.8514353328  -23.5315496745
   H      -2.2919259524   22.5166862544  -21.2478805982
   H      -1.1362690842   21.3627815783  -21.8767717569
   H      -4.1783420294   19.8499569267  -22.8437635977
   H      -1.9297748566   20.8090052590  -19.3099473130
   H      -5.3443082566   18.0781568053  -21.6136768525
   H      -3.1180288538   19.0449379246  -18.0728234404
   H      -4.7650059251   17.4406816800  -18.2031105968
   H      -1.2156027146   20.5589690530  -24.2163010037
   N     -10.2909998604   21.4870000007  -23.3370001664
   C     -11.4179996747   21.0960002424  -22.4820000822
   C     -11.9100000616   22.3050001798  -21.6720001685
   O     -11.1583390281   22.8748727256  -20.8669474904
   C     -11.2087275261   19.8733431200  -21.5582654701
   C     -10.8308799657   18.6612170297  -22.4245942827
   C     -12.4531956922   19.5983083081  -20.7202739811
   C     -10.8391664947   17.3131866304  -21.7099203278
   H     -12.2352425735   20.8102607158  -23.1630494136
   H     -10.3705472598   20.0964737673  -20.8860113520
   H      -9.8348149885   18.8236034173  -22.8551403611
   H     -11.5280807848   18.6085617493  -23.2748678953
   H     -13.3174103549   19.3867450862  -21.3654835302
   H     -12.7151142258   20.4422725983  -20.0765565735
   H     -12.3014815304   18.7330716536  -20.0693233164
   H     -11.8531951825   17.0093542814  -21.4303900317
   H     -10.2358902016   17.3283202198  -20.7955984483
   H     -10.4301190305   16.5349340953  -22.3638967654
   H      -9.9305976390   20.6628522400  -23.8087333795
   H      -9.5340465388   21.8595101846  -22.7624206040
   N     -13.2070000881   22.5949999114  -21.7439997249
   C     -13.9489999277   23.5530000549  -20.8580000467
   C     -13.7720002069   23.1629999170  -19.3720000697
   O     -14.0395617038   22.0319718892  -18.9647679261
   H     -13.7776482013   22.0530197037  -22.3781355983
   H     -13.6070847749   24.5736616921  -21.0518275338
   H     -15.0043100160   23.4681896695  -21.1226687860
   N     -13.3409996093   24.1269997880  -18.5820000615
   C     -12.8539997206   23.8290003325  -17.2500000840
   C     -14.0050004302   23.4660011301  -16.3049996498
   O     -13.7944561084   22.8636598938  -15.2549716267
   C     -12.0808930704   25.0540907760  -16.7263696872
   C     -10.9760706112   24.7236030433  -15.7787025476
   C     -10.7967959508   23.7750343422  -14.8071687185
   N      -9.7718975227   25.3902477554  -15.8476904316
   C      -8.9246624204   24.8336076983  -14.9632075366
   N      -9.5082232824   23.8414773561  -14.3156591763
   H     -13.0384119489   24.9936669966  -19.0077783397
   H     -12.1999876844   22.9511616321  -17.2946902856
   H     -12.7830996385   25.7764521795  -16.2909696017
   H     -11.6193601912   25.5515958751  -17.5882223116
   H      -9.5554198808   26.1628663344  -16.4649501198
   H     -11.4994222604   23.0142506166  -14.4944849354
   H      -7.8980943211   25.1541310527  -14.8426163705
   N     -15.2270000258   23.8479993006  -16.6620001987
   C     -16.3630002064   23.4179999687  -15.9420004081
   C     -16.5679999653   21.8990000369  -15.9979997494
   O     -17.1650015956   21.3610282348  -15.0630287227
   H     -15.3480485561   24.3334821580  -17.5407732864
   H     -16.2851222903   23.6682548041  -14.8807671044
   H     -17.2550714811   23.9010316241  -16.3499668097
   N     -16.1720001117   21.1950000313  -17.0630002274
   C     -16.3929997045   19.7330000116  -17.1390000200
   C     -15.5320000297   19.0089999099  -16.0969999313
   O     -15.9362078714   17.9855484032  -15.5498240673
   H     -15.6020267393   21.6275092074  -17.7866295521
   H     -17.4399093453   19.4941230099  -16.9449557755
   H     -16.1084007739   19.4020517441  -18.1409076033
   N     -14.3080001046   19.5120000574  -15.9009999301
   C     -13.4139999961   18.7560000890  -15.1220000272
   C     -12.1359998947   19.5319998297  -14.8500001457
   O     -11.9054781700   20.5579624732  -15.4863560382
   C     -13.0100115947   17.4220450670  -15.7947982252
   S     -11.9375670795   17.6043762724  -17.2479160712
   H     -13.9718817399   20.3609198182  -16.3405632649
   H     -13.8919267887   18.4870218751  -14.1700502460
   H     -13.9155326724   16.9155511522  -16.1330435145
   H     -12.5215226384   16.7688601269  -15.0675840802
   H     -10.8074613824   17.8831076578  -16.5707932891
   N     -11.2659998231   19.0339996930  -13.9460002154
   C      -9.9969996040   19.6749994391  -13.5650004979
   C      -8.8769986772   18.8249991148  -14.1420005852
   O      -9.1128445623   17.8481310108  -14.8555090004
   H     -11.5137568811   18.1936541356  -13.4412958723
   H      -9.9804179846   20.6867866167  -13.9746081282
   H      -9.9151153879   19.7262946716  -12.4759507772
   N      -7.6400003553   19.1360039843  -13.7359988641
   C      -6.4500016180   18.3769973458  -14.0490015790
   C      -6.6059989380   16.9179999685  -13.7169997752
   O      -6.2913458203   16.0453916648  -14.5245207152
   H      -7.5087803925   20.0526576396  -13.3232177721
   H      -5.6234656064   18.8022611601  -13.4734844284
   H      -6.1995169554   18.4461357207  -15.1127440948
   N      -7.0429996508   16.6470002882  -12.4999998683
   C      -6.9540002074   15.2350003468  -12.1039997489
   C      -8.0130000431   14.5059996394  -12.9030001470
   O      -7.9105109072   13.3187675056  -13.2099152508
   C      -7.1693676084   15.0468889803  -10.6082749914
   C      -6.1209533394   15.7184186889   -9.7151851849
   C      -6.4426345960   15.4231911933   -8.2525870010
   C      -4.7006912802   15.2781015611  -10.0589808275
   H      -7.1311914124   17.3793846082  -11.8072416138
   H      -5.9847849398   14.8367247584  -12.4155953578
   H      -7.1634366010   13.9656069235  -10.4175721656
   H      -8.1702825173   15.4120637147  -10.3404060221
   H      -6.1830194971   16.8077534580   -9.8573049587
   H      -6.3709215331   14.3460364466   -8.0541009693
   H      -7.4580723308   15.7465277667   -7.9943741983
   H      -5.7411063080   15.9362525947   -7.5849650443
   H      -4.4049508900   15.5903473234  -11.0667178161
   H      -4.6089818521   14.1855535168  -10.0016186600
   H      -3.9829471030   15.7134268861   -9.3543007831
   N      -9.0819997391   15.2380000332  -13.1510004296
   C     -10.2719999552   14.6659999228  -13.8400000947
   C      -9.9459999299   14.2890000075  -15.2640000398
   O     -10.2543056147   13.1986625755  -15.7444506160
   H      -9.0828406068   16.2208535837  -12.9257422584
   H     -11.0574959425   15.4249166356  -13.8127261066
   H     -10.6089321465   13.7694584681  -13.3154905833
   N      -9.3230000268   15.2380001190  -15.9660000572
   C      -8.8439999800   14.9340000330  -17.2510000487
   C      -7.8749999506   13.7869999791  -17.2000000122
   C      -8.0953493687   16.1423164541  -17.8233486730
   O      -7.6071212224   13.0953298906  -18.1569378969
   H      -9.0361145162   16.1011047653  -15.5111174793
   H      -9.6633339661   14.6544639463  -17.9258786035
   H      -7.2409387179   16.3980847357  -17.1856848064
   H      -8.7606303617   17.0097201964  -17.8699157053
   H      -7.7298618338   15.9224092600  -18.8295766686
   H      -7.3695322580   13.6499699984  -16.2196819231
   H      -5.5564693284   21.7718096764  -13.9607109836
   H      -4.6105434912   20.6393054615  -16.6455294367
   H      -5.9638719738   20.3409485366  -18.3985988367
   H      -9.9545178571   21.9853675852  -16.0313764224
   H      -7.0756056205   18.7379457421  -19.7861407128
   H      -8.0353276036   19.0439358531  -21.2616248771
   H      -8.8516393569   18.5897388108  -19.7336668544
   C      -8.0147353603   19.1423604523  -20.1744301181
   C      -4.9123739384   21.3740987993  -14.7369480029
   C      -5.3664822973   21.0175941123  -15.9564464057
   C      -9.0558083869   21.6491064029  -16.5291605659
   C      -6.8395647820   20.6914819469  -17.8582564297
   C      -9.1530017192   21.3190653217  -17.8744359124
   C      -8.0313595104   20.8091559008  -18.5418761282
   C      -3.4857574341   21.2076687800  -14.4578146955
   C      -6.6990832803   21.0730448917  -16.5132392135
   C      -7.8449992549   21.5628950775  -15.8438878020
   O      -2.6450394155   20.8130844710  -15.2490392977
   O     -10.3383914187   21.5166688039  -18.4903958695
   O      -8.1351379985   20.5315236164  -19.8850824534
   O      -7.7534239893   21.9434475387  -14.5526804700
   H     -10.2213263135   21.6247018034  -19.4536745144
   S      -3.0487042552   21.6382084426  -12.7795150412
   C      -1.2792283853   21.3053129199  -12.8399454218
   H      -0.8017688066   21.9316686912  -13.5964617255
   H      -0.8754548779   21.5441836968  -11.8533250285
   H      -1.0976536924   20.2530356954  -13.0688058694
   H      -8.5011087692   22.6055778038  -14.3303686219
198
Converged     Job 22: Energy -5.7069083299701088e+03 @ (1.583558)
   N      -9.4190003002   25.1719997555  -21.0809988798
   C      -8.0910127149   24.8839864969  -20.7660042453
   C      -7.4100097991   24.2140047393  -21.9690027211
   O      -7.9251034815   23.2310133117  -22.5076746092
   C      -7.9280144625   23.9487677553  -19.5429691348
   C      -6.5588883646   23.9557268246  -18.9287545678
   C      -6.3016268864   24.7582655485  -17.8143070477
   C      -5.5148206141   23.1885874212  -19.4529470676
   C      -5.0427836299   24.7856843588  -17.2211515483
   C      -4.2525902159   23.2214673746  -18.8692207557
   C      -4.0118836689   24.0133610172  -17.7492116445
   H      -7.5603805914   25.8215923073  -20.5436505990
   H      -8.2068659026   22.9421510295  -19.8677775552
   H      -8.6644569362   24.2667698079  -18.7939998207
   H      -7.1088018968   25.3599112122  -17.4005385376
   H      -5.6993689043   22.5386845028  -20.3070786882
   H      -4.8690928895   25.4053496431  -16.3440640514
   H      -3.4574043152   22.6074085884  -19.2781792511
   H      -3.0276629128   24.0198856268  -17.2866996667
   H      -9.8749798808   25.5953260778  -20.2762133769
   H      -9.9279086729   24.3068120771  -21.2594580192
   N      -6.2559977027   24.7379979118  -22.3669977715
   C      -5.6060014867   24.2539957843  -23.5729995751
   C      -4.2180019217   23.7269954122  -23.2119986771
   O      -3.3846647081   24.4853824256  -22.7201730038
   H      -5.8773382708   25.5553551049  -21.9103611160
   H      -6.2509276693   23.4875173022  -24.0045685870
   H      -5.4808646436   25.0744293743  -24.2874499638
   N      -3.9950001557   22.4249945602  -23.4089977745
   C      -2.6219974072   21.9929983801  -23.2750031626
   C      -2.2559997107   20.9290016106  -24.2930007365
   C      -2.2077354817   21.6053319312  -21.8506991900
   C      -2.9634154158   20.4860772193  -21.1717082067
   C      -3.9278631901   19.6954698502  -21.7989260020
   C      -2.6854297158   20.2188096740  -19.8267780363
   C      -4.5964689829   18.6864078641  -21.1128956706
   C      -3.3493740280   19.2221999619  -19.1222892891
   C      -4.3168376222   18.4509419796  -19.7685328635
   O      -5.0180500634   17.4698794791  -19.1393886806
   O      -3.0213184233   20.5197878045  -25.1386139674
   H      -4.6138521522   21.8784960430  -23.9961780952
   H      -1.9811789621   22.8514338940  -23.5315340300
   H      -2.2918757030   22.5164992406  -21.2478266246
   H      -1.1362307414   21.3626735151  -21.8768808274
   H      -4.1779945437   19.8496348101  -22.8440921633
   H      -1.9299810576   20.8088229666  -19.3099797356
   H      -5.3438460447   18.0776060784  -21.6142261586
   H      -3.1182665895   19.0446572564  -18.0730137183
   H      -4.7649856999   17.4402003899  -18.2035667221
   H      -1.2156391745   20.5588251525  -24.2164317184
   N     -10.2909998904   21.4870004510  -23.3370001640
   C     -11.4179991477   21.0960005324  -22.4819997402
   C     -11.9100002747   22.3050003779  -21.6720003550
   O     -11.1583437156   22.8748753824  -20.8669465398
   C     -11.2089407200   19.8730897445  -21.5585604287
   C     -10.8310979638   18.6611764007  -22.4252027863
   C     -12.4535777742   19.5979279954  -20.7208638972
   C     -10.8396627728   17.3129305867  -21.7109352422
   H     -12.2352468696   20.8104100605  -23.1631117094
   H     -10.3707972399   20.0958328859  -20.8861476604
   H      -9.8349398244   18.8235850430  -22.8555200850
   H     -11.5281661501   18.6088503914  -23.2756072300
   H     -13.3176238161   19.3864222764  -21.3663177148
   H     -12.7156903481   20.4417968312  -20.0771051876
   H     -12.3019959563   18.7326108931  -20.0699894846
   H     -11.8537751845   17.0091298337  -21.4316775694
   H     -10.2365530557   17.3277143583  -20.7965026890
   H     -10.4305846797   16.5348288971  -22.3650728163
   H      -9.9307371099   20.6628825259  -23.8088923964
   H      -9.5339583834   21.8593355439  -22.7624243849
   N     -13.2070000142   22.5949997593  -21.7439995071
   C     -13.9489999540   23.5529999219  -20.8580001767
   C     -13.7719996307   23.1629996929  -19.3720003721
   O     -14.0395172622   22.0319721833  -18.9647472777
   H     -13.7776466984   22.0530004578  -22.3781216543
   H     -13.6070901912   24.5736625841  -21.0518321546
   H     -15.0043093676   23.4681833014  -21.1226684045
   N     -13.3410002487   24.1269994355  -18.5819997688
   C     -12.8540009677   23.8290015391  -17.2499992087
   C     -14.0050006682   23.4660017161  -16.3049994039
   O     -13.7943520685   22.8639220108  -15.2548475990
   C     -12.0812833208   25.0542783490  -16.7259695959
   C     -10.9750906716   24.7233668056  -15.7800693724
   C     -10.7936946140   23.7724136843  -14.8113952108
   N      -9.7714437485   25.3910547418  -15.8492175115
   C      -8.9223219893   24.8324238676  -14.9679818778
   N      -9.5041649799   23.8380967651  -14.3221807575
   H     -13.0384426142   24.9936698974  -19.0077931043
   H     -12.1998729916   22.9512447518  -17.2947095480
   H     -12.7834843883   25.7756406750  -16.2889405374
   H     -11.6210539469   25.5531227312  -17.5877379372
   H      -9.5564586099   26.1655047442  -16.4647097426
   H     -11.4953168214   23.0103244029  -14.4995639557
   H      -7.8956401479   25.1528612333  -14.8483232844
   N     -15.2270003373   23.8479989283  -16.6620003526
   C     -16.3630006342   23.4179997843  -15.9420006263
   C     -16.5680002139   21.8989998873  -15.9979996584
   O     -17.1649868650   21.3610088400  -15.0630340564
   H     -15.3480403530   24.3333157787  -17.5408654826
   H     -16.2851156326   23.6682637319  -14.8807714697
   H     -17.2550721411   23.9010319595  -16.3499606699
   N     -16.1720001574   21.1949999174  -17.0630001615
   C     -16.3929995841   19.7329998542  -17.1390000634
   C     -15.5319999630   19.0089997058  -16.0969999812
   O     -15.9362199674   17.9855630468  -15.5498086700
   H     -15.6020533724   21.6275095432  -17.7866471242
   H     -17.4399079155   19.4941253164  -16.9449551419
   H     -16.1084035948   19.4020556128  -18.1409075226
   N     -14.3080001522   19.5119999991  -15.9009998350
   C     -13.4139999560   18.7559999565  -15.1220001129
   C     -12.1359999626   19.5319998020  -14.8500000588
   O     -11.9056863567   20.5580878991  -15.4862373763
   C     -13.0100545597   17.4220093436  -15.7947508963
   S     -11.9376214191   17.6042504383  -17.2478889204
   H     -13.9718617819   20.3608739032  -16.3406285975
   H     -13.8919149970   18.4870731575  -14.1700318082
   H     -13.9155858956   16.9155162480  -16.1329633655
   H     -12.5215736215   16.7688409442  -15.0675190659
   H     -10.8075067898   17.8830312038  -16.5707997867
   N     -11.2659998493   19.0339996421  -13.9460002576
   C      -9.9969997066   19.6749994342  -13.5650004069
   C      -8.8769987374   18.8249991346  -14.1420005757
   O      -9.1128930964   17.8480019423  -14.8553353817
   H     -11.5136508517   18.1935033666  -13.4415006837
   H      -9.9801968200   20.6867346418  -13.9746611038
   H      -9.9151098861   19.7263093306  -12.4759550587
   N      -7.6400004589   19.1360039028  -13.7359988104
   C      -6.4500015742   18.3769975151  -14.0490014296
   C      -6.6059988686   16.9180000456  -13.7169997135
   O      -6.2913440596   16.0453885357  -14.5245151282
   H      -7.5088178183   20.0530325732  -13.3240042121
   H      -5.6234733131   18.8022810376  -13.4734847373
   H      -6.1995060000   18.4461482239  -15.1127473038
   N      -7.0429999015   16.6470003078  -12.4999998742
   C      -6.9540002196   15.2350004598  -12.1039996770
   C      -8.0129998606   14.5059995970  -12.9030002308
   O      -7.9105126886   13.3187604642  -13.2098838953
   C      -7.1693900358   15.0468950835  -10.6082748439
   C      -6.1209952591   15.7184279163   -9.7151577792
   C      -6.4427124708   15.4232039882   -8.2525665996
   C      -4.7007232954   15.2781079859  -10.0589106704
   H      -7.1312196199   17.3793942165  -11.8072565158
   H      -5.9847849908   14.8367216078  -12.4155839251
   H      -7.1634640419   13.9656145825  -10.4175660065
   H      -8.1703121644   15.4120666035  -10.3404303601
   H      -6.1830596847   16.8077612061   -9.8572826936
   H      -6.3710055655   14.3460505705   -8.0540757283
   H      -7.4581572304   15.7465402790   -7.9943792933
   H      -5.7412018511   15.9362654157   -7.5849253761
   H      -4.4049531332   15.5903458404  -11.0666391199
   H      -4.6090172841   14.1855615889  -10.0015396047
   H      -3.9829968365   15.7134347529   -9.3542140566
   N      -9.0819997406   15.2380000080  -13.1510004232
   C     -10.2719999129   14.6659998576  -13.8400001501
   C      -9.9459998828   14.2889999795  -15.2640001044
   O     -10.2542974782   13.1986661999  -15.7444625804
   H      -9.0827965389   16.2208803285  -12.9258586384
   H     -11.0574935869   15.4249165846  -13.8127258648
   H     -10.6089293666   13.7694611882  -13.3154877384
   N      -9.3229999831   15.2380000938  -15.9660000187
   C      -8.8439997667   14.9340002380  -17.2510000160
   C      -7.8749997939   13.7870001278  -17.2000000869
   C      -8.0953480838   16.1423186911  -17.8233512860
   O      -7.6071165876   13.0953251977  -18.1569335458
   H      -9.0361154752   16.1011060568  -15.5111150048
   H      -9.6633327319   14.6544633121  -17.9258786373
   H      -7.2409455237   16.3980935721  -17.1856795855
   H      -8.7606203727   17.0097278263  -17.8699447517
   H      -7.7298447777   15.9224016589  -18.8295720251
   H      -7.3695366711   13.6499684787  -16.2196812065
   H      -5.5606912300   21.7732745231  -13.9602347271
   H      -4.6116974338   20.6408178452  -16.6439052469
   H      -5.9633668871   20.3416515799  -18.3980238421
   H      -9.9576215023   21.9801969405  -16.0332110602
   H      -7.0757039717   18.7362679969  -19.7859499196
   H      -8.0340212151   19.0426325258  -21.2623371612
   H      -8.8519123765   18.5896893650  -19.7348612163
   C      -8.0141557969   19.1414058744  -20.1751535940
   C      -4.9155190920   21.3758809394  -14.7357443974
   C      -5.3684769471   21.0186623725  -15.9554880503
   C      -9.0579769980   21.6460209275  -16.5305606916
   C      -6.8397775481   20.6914105129  -17.8583240336
   C      -9.1537131753   21.3166883388  -17.8760351516
   C      -8.0310491101   20.8082726692  -18.5429368140
   C      -3.4889957854   21.2108098514  -14.4556022671
   C      -6.7007111549   21.0729491302  -16.5131066729
   C      -7.8475280154   21.5616511476  -15.8441697056
   O      -2.6474184945   20.8167041946  -15.2461575849
   O     -10.3390220320   21.5132269341  -18.4926416734
   O      -8.1334586151   20.5307512022  -19.8863051731
   O      -7.7578521976   21.9428531353  -14.5533183434
   H     -10.2213586977   21.6234342651  -19.4555900393
   S      -3.0533163829   21.6423503900  -12.7771488789
   C      -1.2835205291   21.3109041426  -12.8364377030
   H      -0.8061224710   21.9374524516  -13.5928302416
   H      -0.8805172643   21.5503282738  -11.8496395068
   H      -1.1009644546   20.2587227081  -13.0649550026
   H      -8.5051441181   22.6094825314  -14.3329631391
198
Converged     Job 23: Energy -5.7069081567139910e+03 @ (1.572769)
   N      -9.4190002963   25.1719997271  -21.0809988979
   C      -8.0910126298   24.8839866653  -20.7660043038
   C      -7.4100098004   24.2140046883  -21.9690027100
   O      -7.9251398258   23.2310546432  -22.5076973750
   C      -7.9278081802   23.9487186887  -19.5430096285
   C      -6.5585741550   23.9559819984  -18.9290310000
   C      -6.3011909748   24.7592075410  -17.8151001318
   C      -5.5145474200   23.1886364743  -19.4530278890
   C      -5.0422548052   24.7870038499  -17.2221504775
   C      -4.2522231063   23.2219247020  -18.8695108699
   C      -4.0113983462   24.0144298543  -17.7499526761
   H      -7.5603753649   25.8215969770  -20.5436573304
   H      -8.2064582106   22.9420363184  -19.8677717478
   H      -8.6642162526   24.2665336534  -18.7939283523
   H      -7.1083084694   25.3611435144  -17.4016282456
   H      -5.6991893597   22.5382866323  -20.3067934183
   H      -4.8684395679   25.4071984352  -16.3454514616
   H      -3.4570465539   22.6077172430  -19.2782847962
   H      -3.0271007933   24.0212653864  -17.2875926356
   H      -9.8750059787   25.5951760933  -20.2761529562
   H      -9.9278691841   24.3068234296  -21.2595893674
   N      -6.2559977295   24.7379979866  -22.3669978324
   C      -5.6060014773   24.2539957841  -23.5729995704
   C      -4.2180018942   23.7269954500  -23.2119987110
   O      -3.3846555179   24.4853855980  -22.7201860458
   H      -5.8773049442   25.5553235887  -21.9103294649
   H      -6.2509300066   23.4875184828  -24.0045648169
   H      -5.4808614571   25.0744276471  -24.2874549388
   N      -3.9950001366   22.4249945824  -23.4089977585
   C      -2.6219973732   21.9929984323  -23.2750031998
   C      -2.2559996565   20.9290016424  -24.2930007352
   C      -2.2077893011   21.6053949230  -21.8506699188
   C      -2.9635696478   20.4862555502  -21.1716158926
   C      -3.9278671549   19.6955092735  -21.7988914495
   C      -2.6858229206   20.2192514215  -19.8265850775
   C      -4.5965406318   18.6865259669  -21.1128182554
   C      -3.3498640706   19.2227326346  -19.1220569998
   C      -4.3171412371   18.4512992051  -19.7683674184
   O      -5.0183336107   17.4702399479  -19.1392008888
   O      -3.0210495458   20.5195575911  -25.1387442184
   H      -4.6138691261   21.8784708131  -23.9961350587
   H      -1.9811771245   22.8514290558  -23.5315371544
   H      -2.2918886221   22.5166082823  -21.2478593641
   H      -1.1362970617   21.3626634998  -21.8768085825
   H      -4.1778138995   19.8494941385  -22.8441246852
   H      -1.9304788045   20.8093831782  -19.3097587720
   H      -5.3437799057   18.0776037331  -21.6141867237
   H      -3.1189889316   19.0453666068  -18.0726987633
   H      -4.7655751988   17.4408713054  -18.2032858760
   H      -1.2156254438   20.5589131425  -24.2162898698
   N     -10.2909999296   21.4869998635  -23.3370000341
   C     -11.4179999741   21.0960000527  -22.4820003186
   C     -11.9100001818   22.3049997965  -21.6720001363
   O     -11.1582871082   22.8748833256  -20.8670057643
   C     -11.2089897921   19.8729702621  -21.5587100553
   C     -10.8308623905   18.6611943625  -22.4254200468
   C     -12.4537788536   19.5975757557  -20.7213143685
   C     -10.8394709738   17.3129119088  -21.7112292451
   H     -12.2352357485   20.8104769846  -23.1631537604
   H     -10.3709444317   20.0955518898  -20.8861345999
   H      -9.8346094483   18.8237193605  -22.8554597385
   H     -11.5277224462   18.6088914078  -23.2759890604
   H     -13.3175412656   19.3856793400  -21.3670147720
   H     -12.7163723710   20.4414642075  -20.0777825500
   H     -12.3021202762   18.7324114862  -20.0702511219
   H     -11.8536158804   17.0090160312  -21.4322016530
   H     -10.2365505919   17.3277145503  -20.7966626949
   H     -10.4301870133   16.5348794585  -22.3653131310
   H      -9.9308719146   20.6629172210  -23.8090386470
   H      -9.5338804846   21.8591712917  -22.7624363307
   N     -13.2070000243   22.5949999179  -21.7439997000
   C     -13.9489997116   23.5530002361  -20.8580000535
   C     -13.7720003447   23.1629999000  -19.3720001220
   O     -14.0394693441   22.0319629509  -18.9647414227
   H     -13.7776509952   22.0529855763  -22.3780961077
   H     -13.6070979724   24.5736601020  -21.0518242952
   H     -15.0043088233   23.4681836787  -21.1226626438
   N     -13.3409999785   24.1269998329  -18.5820000086
   C     -12.8539997784   23.8290002918  -17.2500001795
   C     -14.0049998973   23.4660001092  -16.3050000901
   O     -13.7939870501   22.8641902336  -15.2547633054
   C     -12.0817948440   25.0545759266  -16.7256117006
   C     -10.9742880878   24.7233349684  -15.7813909526
   C     -10.7909586956   23.7700060498  -14.8155707586
   N      -9.7711077688   25.3919813457  -15.8505859716
   C      -8.9200813835   24.8316554488  -14.9724497202
   N      -9.5005215595   23.8352144783  -14.3285259196
   H     -13.0383694202   24.9936220561  -19.0078377381
   H     -12.1996750558   22.9513798649  -17.2946495197
   H     -12.7841080436   25.7748480931  -16.2869873891
   H     -11.6228934663   25.5548154673  -17.5872639903
   H      -9.5575936256   26.1682533040  -16.4643078978
   H     -11.4916493149   23.0067000642  -14.5045425121
   H      -7.8933138533   25.1520813666  -14.8535708736
   N     -15.2269997015   23.8479989527  -16.6620004888
   C     -16.3629997859   23.4180003018  -15.9419999111
   C     -16.5679997141   21.8990002618  -15.9979998086
   O     -17.1649744579   21.3610348466  -15.0630095639
   H     -15.3480591228   24.3330222365  -17.5410302757
   H     -16.2850898882   23.6682634693  -14.8807713502
   H     -17.2550775396   23.9010495714  -16.3499411775
   N     -16.1720002486   21.1950001283  -17.0630004393
   C     -16.3929998420   19.7330000644  -17.1390000663
   C     -15.5320000567   19.0089999906  -16.0969999471
   O     -15.9362464167   17.9855928761  -15.5497668979
   H     -15.6020908545   21.6275069599  -17.7866795243
   H     -17.4399123963   19.4941240932  -16.9449469378
   H     -16.1084071058   19.4020543286  -18.1409156050
   N     -14.3080001113   19.5120001036  -15.9009999176
   C     -13.4139999881   18.7560001290  -15.1220000309
   C     -12.1359998847   19.5319998615  -14.8500001521
   O     -11.9059069468   20.5582553689  -15.4860579499
   C     -13.0101113037   17.4219775058  -15.7947061798
   S     -11.9377541733   17.6041704867  -17.2479053757
   H     -13.9718284934   20.3608077878  -16.3407342008
   H     -13.8918992938   18.4871297773  -14.1700008754
   H     -13.9156655438   16.9154759181  -16.1328606851
   H     -12.5216038719   16.7688197163  -15.0674709032
   H     -10.8076216645   17.8830915012  -16.5709006980
   N     -11.2659998299   19.0339997435  -13.9460002268
   C      -9.9969995875   19.6749994960  -13.5650005460
   C      -8.8769986614   18.8249991221  -14.1420006074
   O      -9.1129792664   17.8477744666  -14.8550198165
   H     -11.5134233832   18.1932051787  -13.4418782103
   H      -9.9799910540   20.6867176053  -13.9746349017
   H      -9.9151000999   19.7262548841  -12.4759516308
   N      -7.6400003401   19.1360039955  -13.7359988993
   C      -6.4500016068   18.3769973599  -14.0490016555
   C      -6.6059990103   16.9179999476  -13.7169998546
   O      -6.2913093768   16.0453823428  -14.5245065256
   H      -7.5088128353   20.0536706785  -13.3253586546
   H      -5.6235083760   18.8022767687  -13.4734217434
   H      -6.1994330620   18.4461930320  -15.1127364238
   N      -7.0429996664   16.6470003548  -12.4999999991
   C      -6.9540001232   15.2350005910  -12.1039997270
   C      -8.0129999712   14.5059996564  -12.9030000208
   O      -7.9105461810   13.3187358380  -13.2098330893
   C      -7.1693677532   15.0469047177  -10.6082737491
   C      -6.1209496316   15.7184631682   -9.7152083942
   C      -6.4426148981   15.4232786865   -8.2525987193
   C      -4.7006915580   15.2781339277  -10.0590040748
   H      -7.1312846277   17.3794113010  -11.8072817743
   H      -5.9847810275   14.8367234190  -12.4155908102
   H      -7.1634247015   13.9656228591  -10.4175510946
   H      -8.1702849294   15.4120732205  -10.3404091303
   H      -6.1830166607   16.8077908309   -9.8573638771
   H      -6.3709027807   14.3461264375   -8.0540847713
   H      -7.4580469294   15.7466248549   -7.9943833788
   H      -5.7410765080   15.9363547199   -7.5850004741
   H      -4.4049633676   15.5903403410  -11.0667595206
   H      -4.6089820167   14.1855829513  -10.0016022797
   H      -3.9829358041   15.7134840904   -9.3543504409
   N      -9.0819997148   15.2380000860  -13.1510004088
   C     -10.2719999609   14.6660000106  -13.8400000524
   C      -9.9459999710   14.2890000032  -15.2639999741
   O     -10.2543088205   13.1986543042  -15.7444443723
   H      -9.0827135241   16.2209351961  -12.9260784875
   H     -11.0574983370   15.4249207306  -13.8127260519
   H     -10.6089253076   13.7694590629  -13.3154802641
   N      -9.3230000148   15.2380000820  -15.9660000157
   C      -8.8439999564   14.9339999933  -17.2510000201
   C      -7.8750000227   13.7869998419  -17.1999999632
   C      -8.0953687786   16.1423223016  -17.8233801754
   O      -7.6071285823   13.0953143527  -18.1569311856
   H      -9.0361171229   16.1011094545  -15.5111099190
   H      -9.6633391808   14.6544481371  -17.9258682131
   H      -7.2409650080   16.3981218776  -17.1857203661
   H      -8.7606459977   17.0097283710  -17.8700018048
   H      -7.7298670963   15.9223862465  -18.8295952432
   H      -7.3695230619   13.6499760928  -16.2196821654
   H      -5.5661643479   21.7767813738  -13.9595316863
   H      -4.6124460354   20.6442946084  -16.6414927135
   H      -5.9623715359   20.3438558764  -18.3975453156
   H      -9.9614533495   21.9737288726  -16.0354756999
   H      -7.0757606652   18.7342549852  -19.7855579448
   H      -8.0327920699   19.0408620452  -21.2628104658
   H      -8.8521811078   18.5897293193  -19.7356180737
   C      -8.0134860575   19.1402296784  -20.1756639684
   C      -4.9194272617   21.3797559637  -14.7339259192
   C      -5.3705191692   21.0214127534  -15.9540765309
   C      -9.0605145030   21.6423204414  -16.5321904589
   C      -6.8396690361   20.6922930953  -17.8584119577
   C      -9.1545964812   21.3136443758  -17.8778534142
   C      -8.0305053247   20.8075202935  -18.5440986112
   C      -3.4931136373   21.2167067645  -14.4518165640
   C      -6.7022869440   21.0738329767  -16.5129497619
   C      -7.8504381644   21.5605916678  -15.8445994245
   O      -2.6499122636   20.8231570913  -15.2409131628
   O     -10.3400046172   21.5080935149  -18.4951304436
   O      -8.1313035478   20.5298839026  -19.8876210201
   O      -7.7632399805   21.9423466628  -14.5540293808
   H     -10.2217893546   21.6210511153  -19.4576851234
   S      -3.0603979165   21.6498774493  -12.7729544208
   C      -1.2900787918   21.3206511990  -12.8293967547
   H      -0.8122907541   21.9475412105  -13.5852716260
   H      -0.8888815955   21.5609046376  -11.8420577688
   H      -1.1058519283   20.2686228113  -13.0572868379
   H      -8.5103716319   22.6132680980  -14.3359789708
198
Converged     Job 24: Energy -5.7069079727989738e+03 @ (1.561980)
   N      -9.4190003262   25.1719997368  -21.0809990345
   C      -8.0910128339   24.8839864449  -20.7660041951
   C      -7.4100098517   24.2140047910  -21.9690027636
   O      -7.9251509908   23.2310740958  -22.5077281808
   C      -7.9276198894   23.9487387500  -19.5430063191
   C      -6.5582873786   23.9564194996  -18.9292297040
   C      -6.3006432158   24.7603216819  -17.8158535655
   C      -5.5142841987   23.1889116569  -19.4530111093
   C      -5.0416224889   24.7885613145  -17.2231146447
   C      -4.2518566974   23.2226617504  -18.8697358394
   C      -4.0108063444   24.0157623360  -17.7506512975
   H      -7.5603894526   25.8216102624  -20.5436810918
   H      -8.2060852148   22.9419576777  -19.8676482045
   H      -8.6640019137   24.2664345053  -18.7938498771
   H      -7.1076706380   25.3625628454  -17.4026835890
   H      -5.6990120426   22.5380860739  -20.3063935203
   H      -4.8676935100   25.4093011370  -16.3468314658
   H      -3.4567122669   22.6083223303  -19.2783594295
   H      -3.0264177798   24.0229228061  -17.2885024142
   H      -9.8750479914   25.5950540135  -20.2761072880
   H      -9.9278327792   24.3068136402  -21.2596863426
   N      -6.2559976742   24.7379978910  -22.3669977501
   C      -5.6060014617   24.2539958243  -23.5729996022
   C      -4.2180019550   23.7269954031  -23.2119986754
   O      -3.3846610839   24.4853935890  -22.7201873412
   H      -5.8772747590   25.5552901165  -21.9102974745
   H      -6.2509278433   23.4875161543  -24.0045677415
   H      -5.4808600815   25.0744270571  -24.2874547398
   N      -3.9950001480   22.4249946228  -23.4089978687
   C      -2.6219974862   21.9929983251  -23.2750030954
   C      -2.2559996757   20.9290016185  -24.2930007033
   C      -2.2078104605   21.6053803074  -21.8506686896
   C      -2.9637227903   20.4863407121  -21.1715953633
   C      -3.9278392836   19.6954299447  -21.7989477021
   C      -2.6862469431   20.2195555360  -19.8264689977
   C      -4.5965578390   18.6864594439  -21.1128973444
   C      -3.3503614697   19.2230746364  -19.1219565145
   C      -4.3173909038   18.4514196152  -19.7683642114
   O      -5.0184963446   17.4702756727  -19.1392300577
   O      -3.0211037479   20.5196383225  -25.1387378245
   H      -4.6138879204   21.8784544082  -23.9961010176
   H      -1.9811724886   22.8514272978  -23.5315346055
   H      -2.2917954851   22.5166149660  -21.2478805709
   H      -1.1363456949   21.3625262423  -21.8768152881
   H      -4.1776043944   19.8492674873  -22.8442500257
   H      -1.9310472685   20.8098058348  -19.3095745312
   H      -5.3436405158   18.0774025511  -21.6143457965
   H      -3.1197376654   19.0458585735  -18.0725201211
   H      -4.7660222445   17.4411518906  -18.2032319120
   H      -1.2156339246   20.5588729534  -24.2163085325
   N     -10.2909999137   21.4870000796  -23.3370001215
   C     -11.4179995732   21.0960002785  -22.4819999600
   C     -11.9100001825   22.3050001994  -21.6720002580
   O     -11.1582886079   22.8748816553  -20.8670018340
   C     -11.2089982256   19.8728361047  -21.5588809084
   C     -10.8306073701   18.6612267728  -22.4257077737
   C     -12.4539036564   19.5971827880  -20.7217461099
   C     -10.8392495450   17.3128632717  -21.7116732812
   H     -12.2352326218   20.8105199401  -23.1631860802
   H     -10.3710202917   20.0952507886  -20.8861634337
   H      -9.8342637844   18.8238934217  -22.8554891214
   H     -11.5272911486   18.6089820414  -23.2764318550
   H     -13.3174305543   19.3849940861  -21.3676691403
   H     -12.7169053673   20.4410462852  -20.0783482432
   H     -12.3021717416   18.7321076628  -20.0705780971
   H     -11.8534260077   17.0088618997  -21.4328640692
   H     -10.2364951640   17.3276195236  -20.7969945482
   H     -10.4297826439   16.5349344893  -22.3657722531
   H      -9.9309723668   20.6629401163  -23.8091630712
   H      -9.5338130590   21.8590497798  -22.7624390923
   N     -13.2070000582   22.5949998612  -21.7439996196
   C     -13.9489998769   23.5530000838  -20.8580000844
   C     -13.7720000214   23.1629998522  -19.3720001935
   O     -14.0394433911   22.0319648829  -18.9647281561
   H     -13.7776566280   22.0529553680  -22.3780727515
   H     -13.6070991023   24.5736649033  -21.0518309138
   H     -15.0043116022   23.4681844150  -21.1226609702
   N     -13.3410000297   24.1269997276  -18.5819998989
   C     -12.8540002001   23.8290008351  -17.2499997405
   C     -14.0050002888   23.4660008085  -16.3049997166
   O     -13.7938298008   22.8644607191  -15.2546432975
   C     -12.0823775069   25.0549122359  -16.7252224539
   C     -10.9734898503   24.7235137663  -15.7827086370
   C     -10.7881916388   23.7681119802  -14.8194380210
   N      -9.7707995745   25.3931125350  -15.8523287944
   C      -8.9179174485   24.8311452679  -14.9772574532
   N      -9.4967862251   23.8327858176  -14.3347796158
   H     -13.0382869719   24.9935735608  -19.0078854069
   H     -12.1994777812   22.9515162934  -17.2946096474
   H     -12.7848544819   25.7740112319  -16.2849692453
   H     -11.6248682804   25.5566021964  -17.5867564420
   H      -9.5587521503   26.1709816433  -16.4645410124
   H     -11.4879447450   23.0036981568  -14.5089561546
   H      -7.8910247067   25.1514686184  -14.8593992309
   N     -15.2269999895   23.8479989220  -16.6620004315
   C     -16.3630001402   23.4180000548  -15.9420002259
   C     -16.5679998951   21.8990001053  -15.9979997070
   O     -17.1649587571   21.3610208877  -15.0630108072
   H     -15.3480583266   24.3327754355  -17.5411651844
   H     -16.2850696231   23.6682666063  -14.8807761080
   H     -17.2550763308   23.9010584836  -16.3499206010
   N     -16.1720002210   21.1950000517  -17.0630003195
   C     -16.3929997744   19.7329999934  -17.1390000567
   C     -15.5320000136   19.0089998921  -16.0969999677
   O     -15.9362561266   17.9856105686  -15.5497508539
   H     -15.6021342398   21.6275069156  -17.7867069374
   H     -17.4399080112   19.4941231621  -16.9449465168
   H     -16.1084103253   19.4020593957  -18.1409129452
   N     -14.3080001182   19.5120000608  -15.9009998934
   C     -13.4139999642   18.7560000674  -15.1220000642
   C     -12.1359999143   19.5319998530  -14.8500001075
   O     -11.9061529254   20.5584092100  -15.4858988863
   C     -13.0101708245   17.4219325707  -15.7946593912
   S     -11.9378521298   17.6040214716  -17.2479002297
   H     -13.9717981161   20.3607484028  -16.3408175057
   H     -13.8918857319   18.4871861961  -14.1699825934
   H     -13.9157464487   16.9154445501  -16.1327653602
   H     -12.5216709785   16.7687868149  -15.0674138444
   H     -10.8077004936   17.8830216761  -16.5709587333
   N     -11.2659998467   19.0339997069  -13.9460002220
   C      -9.9969996306   19.6749994591  -13.5650004787
   C      -8.8769986792   18.8249991270  -14.1420006003
   O      -9.1130580545   17.8475635594  -14.8547255406
   H     -11.5132248481   18.1929495442  -13.4422183037
   H      -9.9797889484   20.6866847158  -13.9746257563
   H      -9.9150856145   19.7262158905  -12.4759542602
   N      -7.6400003870   19.1360040035  -13.7359988464
   C      -6.4500016177   18.3769973963  -14.0490015608
   C      -6.6059989420   16.9179999946  -13.7169997760
   O      -6.2912989857   16.0453684818  -14.5244893745
   H      -7.5088289354   20.0542623404  -13.3266087232
   H      -5.6235374763   18.8022880240  -13.4733790289
   H      -6.1993788992   18.4462395401  -15.1127330288
   N      -7.0429997427   16.6470003349  -12.4999999208
   C      -6.9540001830   15.2350005109  -12.1039996895
   C      -8.0129999442   14.5059996424  -12.9030001027
   O      -7.9105539275   13.3187256657  -13.2097917420
   C      -7.1693772633   15.0468940930  -10.6082760247
   C      -6.1209447873   15.7184096273   -9.7151950745
   C      -6.4426435872   15.4232422524   -8.2525891394
   C      -4.7006978526   15.2780191745  -10.0589631102
   H      -7.1313579436   17.3794269066  -11.8073079863
   H      -5.9847812859   14.8367294166  -12.4155870022
   H      -7.1634695302   13.9656129801  -10.4175632188
   H      -8.1702858221   15.4120923166  -10.3404164559
   H      -6.1829636138   16.8077402011   -9.8573566448
   H      -6.3709849032   14.3460891740   -8.0540710388
   H      -7.4580657880   15.7466369763   -7.9943874545
   H      -5.7410902777   15.9362879937   -7.5849804690
   H      -4.4049383455   15.5902110695  -11.0667107282
   H      -4.6090349678   14.1854684564  -10.0015566212
   H      -3.9829380454   15.7133422926   -9.3542968722
   N      -9.0819997176   15.2380000473  -13.1510004156
   C     -10.2719999375   14.6659999526  -13.8400001003
   C      -9.9459999374   14.2889999927  -15.2640000325
   O     -10.2542986226   13.1986567771  -15.7444554464
   H      -9.0826408836   16.2209800142  -12.9262765872
   H     -11.0574972364   15.4249156996  -13.8127227639
   H     -10.6089161056   13.7694611201  -13.3154788187
   N      -9.3230000008   15.2380000904  -15.9660000156
   C      -8.8439998919   14.9340001167  -17.2510000140
   C      -7.8749999226   13.7870000083  -17.2000000251
   C      -8.0953819050   16.1423262607  -17.8233832502
   O      -7.6071348984   13.0953113090  -18.1569300819
   H      -9.0361159387   16.1011077812  -15.5111063202
   H      -9.6633379883   14.6544437318  -17.9258673185
   H      -7.2409767492   16.3981367349  -17.1857285482
   H      -8.7606616607   17.0097296575  -17.8700149740
   H      -7.7298786203   15.9223896375  -18.8296002848
   H      -7.3695242273   13.6499764347  -16.2196840979
   H      -5.5718960488   21.7802049035  -13.9578863743
   H      -4.6131994982   20.6473112608  -16.6379059665
   H      -5.9611786353   20.3456705939  -18.3958804679
   H      -9.9649225363   21.9681873054  -16.0370657441
   H      -7.0760379243   18.7323627664  -19.7843206843
   H      -8.0314920907   19.0396481525  -21.2625445661
   H      -8.8527231094   18.5904233591  -19.7357880568
   C      -8.0128632121   19.1394968525  -20.1754160284
   C      -4.9234543436   21.3835064735  -14.7310234597
   C      -5.3725519716   21.0238529622  -15.9515643698
   C      -9.0627670601   21.6392480730  -16.5330681968
   C      -6.8393870565   20.6930375364  -17.8575092825
   C      -9.1551153637   21.3112585381  -17.8789281762
   C      -8.0296743806   20.8070566333  -18.5443651206
   C      -3.4973329084   21.2228637469  -14.4468941959
   C      -6.7037723227   21.0745620755  -16.5117987664
   C      -7.8531638665   21.5597358101  -15.8441188714
   O      -2.6525088024   20.8299290315  -15.2345481981
   O     -10.3404374818   21.5040768087  -18.4970724091
   O      -8.1288310200   20.5294519550  -19.8880625631
   O      -7.7683633304   21.9420628247  -14.5538697173
   H     -10.2214454381   21.6193102994  -19.4592479399
   S      -3.0675481709   21.6583168756  -12.7678039813
   C      -1.2965897141   21.3320130872  -12.8215389889
   H      -0.8187451660   21.9593100469  -13.5770369493
   H      -0.8971947795   21.5734020047  -11.8337516787
   H      -1.1103079037   20.2801835055  -13.0486568707
   H      -8.5151274413   22.6178307679  -14.3381093351
198
Converged     Job 25: Energy -5.7069077766863702e+03 @ (1.551190)
   N      -9.4190001475   25.1719997864  -21.0809985072
   C      -8.0910123785   24.8839865899  -20.7660041798
   C      -7.4100096926   24.2140046942  -21.9690026706
   O      -7.9251550354   23.2310827267  -22.5077409230
   C      -7.9274115896   23.9488342092  -19.5429512728
   C      -6.5580063960   23.9571256115  -18.9293205080
   C      -6.3002703574   24.7618503115  -17.8165644996
   C      -5.5138831082   23.1895651376  -19.4527655521
   C      -5.0411496373   24.7907039214  -17.2240708694
   C      -4.2513151488   23.2239230897  -18.8698166477
   C      -4.0102561285   24.0177739874  -17.7512676825
   H      -7.5604278809   25.8216448271  -20.5437288191
   H      -8.2056269318   22.9419212996  -19.8674177830
   H      -8.6638054613   24.2664195381  -18.7937612978
   H      -7.1072884315   25.3643384829  -17.4037531435
   H      -5.6986116966   22.5381813830  -20.3057137867
   H      -4.8671773129   25.4120813648  -16.3482497475
   H      -3.4561137047   22.6095293722  -19.2782401961
   H      -3.0257903852   24.0254544676  -17.2892958008
   H      -9.8750635534   25.5950000193  -20.2760843982
   H      -9.9278162626   24.3068089168  -21.2597216410
   N      -6.2559976417   24.7379979298  -22.3669978078
   C      -5.6060014473   24.2539957219  -23.5729995873
   C      -4.2180018709   23.7269954353  -23.2119986688
   O      -3.3846790628   24.4854162456  -22.7201898011
   H      -5.8772461668   25.5552596475  -21.9102672657
   H      -6.2509271192   23.4875137486  -24.0045661552
   H      -5.4808606147   25.0744262879  -24.2874559708
   N      -3.9950000839   22.4249945896  -23.4089977389
   C      -2.6219973149   21.9929983312  -23.2750031672
   C      -2.2559996645   20.9290015955  -24.2930007747
   C      -2.2078286792   21.6052700561  -21.8506875972
   C      -2.9638710207   20.4862760583  -21.1716745687
   C      -3.9278682789   19.6953393129  -21.7991818820
   C      -2.6865857153   20.2194980168  -19.8265059841
   C      -4.5966361060   18.6863276894  -21.1132355877
   C      -3.3507646262   19.2229674068  -19.1221260584
   C      -4.3176318281   18.4512368171  -19.7686785328
   O      -5.0186464591   17.4699359978  -19.1396843327
   O      -3.0207826014   20.5193904460  -25.1389140393
   H      -4.6138897788   21.8784455502  -23.9960909641
   H      -1.9811640670   22.8514331676  -23.5314945392
   H      -2.2916562370   22.5164764928  -21.2478374690
   H      -1.1364010505   21.3622550556  -21.8768895440
   H      -4.1775008864   19.8491925290  -22.8445158618
   H      -1.9314617632   20.8097507849  -19.3095054317
   H      -5.3436271466   18.0772556869  -21.6148019834
   H      -3.1203149283   19.0457130257  -18.0726593438
   H      -4.7663879028   17.4408846781  -18.2036263028
   H      -1.2156142490   20.5589683273  -24.2161430746
   N     -10.2909998873   21.4869998701  -23.3370001426
   C     -11.4179997619   21.0960002279  -22.4820001968
   C     -11.9100001957   22.3050000178  -21.6720002018
   O     -11.1582365897   22.8747990858  -20.8669990189
   C     -11.2089924261   19.8727024462  -21.5590484892
   C     -10.8304040344   18.6612471029  -22.4259958095
   C     -12.4539794185   19.5968429386  -20.7221091815
   C     -10.8391295200   17.3128019349  -21.7121233023
   H     -12.2352291789   20.8105669555  -23.1632124154
   H     -10.3710437215   20.0949505310  -20.8862348168
   H      -9.8339726962   18.8240111999  -22.8555383272
   H     -11.5269233696   18.6090960646  -23.2768619650
   H     -13.3173380761   19.3844939069  -21.3682043091
   H     -12.7172560056   20.4406657766  -20.0787722016
   H     -12.3022122764   18.7317983740  -20.0709074809
   H     -11.8533411300   17.0087477433  -21.4334951008
   H     -10.2365013150   17.3274766207  -20.7973569514
   H     -10.4295494506   16.5349599595  -22.3662559567
   H      -9.9310199643   20.6629587316  -23.8092303154
   H      -9.5337808114   21.8589985734  -22.7624484408
   N     -13.2070000794   22.5949998974  -21.7439996695
   C     -13.9489998054   23.5530001592  -20.8580000425
   C     -13.7720002277   23.1629998803  -19.3720001330
   O     -14.0394201255   22.0319702227  -18.9647058424
   H     -13.7776643234   22.0529285468  -22.3780454991
   H     -13.6070983192   24.5736665502  -21.0518310708
   H     -15.0043134034   23.4681883724  -21.1226586441
   N     -13.3409999767   24.1269998141  -18.5819999679
   C     -12.8539999892   23.8290004470  -17.2499999754
   C     -14.0050001887   23.4660003724  -16.3049998994
   O     -13.7936686478   22.8647016388  -15.2545393654
   C     -12.0828733804   25.0551930689  -16.7248646867
   C     -10.9726440281   24.7235107271  -15.7840443533
   C     -10.7855916120   23.7661646211  -14.8231584031
   N      -9.7703273585   25.3938565374  -15.8541844851
   C      -8.9157151570   24.8303153066  -14.9820281990
   N      -9.4932278172   23.8302527517  -14.3408517713
   H     -13.0382318690   24.9935353011  -19.0079285715
   H     -12.1992753408   22.9516594123  -17.2946085758
   H     -12.7854454843   25.7732419364  -16.2830789533
   H     -11.6266479779   25.5582281587  -17.5862805280
   H      -9.5596012052   26.1731630141  -16.4650352914
   H     -11.4845387369   23.0008124948  -14.5131154964
   H      -7.8886516575   25.1504089613  -14.8652049172
   N     -15.2269998710   23.8479988927  -16.6620004939
   C     -16.3629999551   23.4180001270  -15.9420000730
   C     -16.5679997887   21.8990001577  -15.9979997681
   O     -17.1649445921   21.3610103701  -15.0630104614
   H     -15.3480581572   24.3325635840  -17.5412826680
   H     -16.2850537702   23.6682672402  -14.8807779889
   H     -17.2550774461   23.9010669303  -16.3499045819
   N     -16.1720002401   21.1950000809  -17.0630004131
   C     -16.3929998476   19.7330000174  -17.1390000763
   C     -15.5320000632   19.0089999565  -16.0969999613
   O     -15.9362712238   17.9856272392  -15.5497350333
   H     -15.6021710425   21.6275073190  -17.7867323980
   H     -17.4399072010   19.4941223959  -16.9449455881
   H     -16.1084121584   19.4020622882  -18.1409133915
   N     -14.3080001237   19.5120000678  -15.9009999476
   C     -13.4140000196   18.7560001215  -15.1220000260
   C     -12.1359999015   19.5319998231  -14.8500001601
   O     -11.9064307555   20.5585413932  -15.4857879470
   C     -13.0102123636   17.4218990775  -15.7946139591
   S     -11.9378644489   17.6039162967  -17.2478424347
   H     -13.9717738802   20.3606984730  -16.3408912827
   H     -13.8918734646   18.4872365065  -14.1699631564
   H     -13.9157947177   16.9154244528  -16.1327192812
   H     -12.5217466109   16.7687538993  -15.0673450680
   H     -10.8077252332   17.8829668254  -16.5708977031
   N     -11.2659998194   19.0339996710  -13.9460002762
   C      -9.9969996388   19.6749994795  -13.5650005096
   C      -8.8769986751   18.8249991436  -14.1420006252
   O      -9.1131157841   17.8473716421  -14.8544645289
   H     -11.5130579281   18.1927284226  -13.4425093125
   H      -9.9795909538   20.6866585254  -13.9746094720
   H      -9.9150748479   19.7261712640  -12.4759542626
   N      -7.6400003907   19.1360040196  -13.7359988620
   C      -6.4500016351   18.3769973728  -14.0490016029
   C      -6.6059989373   16.9179999918  -13.7169998245
   O      -6.2912828902   16.0453594002  -14.5244758484
   H      -7.5088490058   20.0548082240  -13.3277567281
   H      -5.6235646860   18.8023086742  -13.4733478071
   H      -6.1993360782   18.4462831834  -15.1127325169
   N      -7.0429997233   16.6470003684  -12.4999999889
   C      -6.9540002150   15.2350006139  -12.1039996701
   C      -8.0129999704   14.5059996188  -12.9030000373
   O      -7.9105665734   13.3187126903  -13.2097478094
   C      -7.1694043432   15.0468950883  -10.6082805167
   C      -6.1209922034   15.7184074398   -9.7151737522
   C      -6.4427402118   15.4232494148   -8.2525770982
   C      -4.7007381764   15.2780037729  -10.0588935107
   H      -7.1314144993   17.3794407926  -11.8073294212
   H      -5.9847779087   14.8367308445  -12.4155769361
   H      -7.1635071883   13.9656139967  -10.4175688608
   H      -8.1703174841   15.4120975748  -10.3404414882
   H      -6.1829987285   16.8077379428   -9.8573449318
   H      -6.3711010511   14.3460966556   -8.0540513390
   H      -7.4581676242   15.7466574121   -7.9944089409
   H      -5.7412024643   15.9362905200   -7.5849475717
   H      -4.4049467895   15.5901874858  -11.0666338761
   H      -4.6090839486   14.1854537039  -10.0014758703
   H      -3.9829979156   15.7133283332   -9.3542075666
   N      -9.0819997030   15.2380000559  -13.1510004583
   C     -10.2719999565   14.6659999909  -13.8400000999
   C      -9.9459999541   14.2889999887  -15.2640000227
   O     -10.2542972373   13.1986564420  -15.7444574068
   H      -9.0825781545   16.2210203832  -12.9264466726
   H     -11.0574968002   15.4249155013  -13.8127226160
   H     -10.6089108096   13.7694622003  -13.3154758138
   N      -9.3230000137   15.2380000867  -15.9660000293
   C      -8.8439999296   14.9340000623  -17.2510000323
   C      -7.8749999644   13.7869999335  -17.1999999965
   C      -8.0953826813   16.1423304819  -17.8233749341
   O      -7.6071401277   13.0953170785  -18.1569362395
   H      -9.0361058893   16.1011038814  -15.5110998495
   H      -9.6633359653   14.6544457904  -17.9258709376
   H      -7.2409698484   16.3981316840  -17.1857257965
   H      -8.7606537057   17.0097404449  -17.8699962009
   H      -7.7298862530   15.9224081409  -18.8295987635
   H      -7.3695166093   13.6499790287  -16.2196878093
   H      -5.5774385815   21.7838085064  -13.9557148312
   H      -4.6140414886   20.6502669022  -16.6339864577
   H      -5.9600621097   20.3473790439  -18.3938281319
   H      -9.9682523777   21.9630944443  -16.0385683724
   H      -7.0763272449   18.7304407790  -19.7827448004
   H      -8.0302273596   19.0384053441  -21.2619212095
   H      -8.8532732991   18.5911507497  -19.7355730604
   C      -8.0122424087   19.1387572380  -20.1748133332
   C      -4.9274268126   21.3873536166  -14.7276646493
   C      -5.3745157297   21.0263075359  -15.9485829540
   C      -9.0648217828   21.6364698268  -16.5336366915
   C      -6.8390771135   20.6938018643  -17.8561427334
   C      -9.1554363344   21.3091653254  -17.8796851139
   C      -8.0287419742   20.8066872610  -18.5442957376
   C      -3.5014705997   21.2291601802  -14.4416172395
   C      -6.7051869119   21.0753375010  -16.5101772641
   C      -7.8557877150   21.5590495164  -15.8432020905
   O      -2.6550360396   20.8367685678  -15.2278004442
   O     -10.3405863206   21.5006214622  -18.4987591301
   O      -8.1263070265   20.5290223702  -19.8881580327
   O      -7.7734707507   21.9419248651  -14.5532653689
   H     -10.2207464975   21.6178885678  -19.4605612839
   S      -3.0745008260   21.6671565582  -12.7624122853
   C      -1.3029009422   21.3438203912  -12.8135522181
   H      -0.8250701064   21.9714722999  -13.5687662982
   H      -0.9052355843   21.5864359863  -11.8253692669
   H      -1.1145553201   20.2921780373  -13.0398231208
   H      -8.5200962076   22.6222761393  -14.3398515960
198
Converged     Job 26: Energy -5.7069075687914446e+03 @ (1.540401)
   N      -9.4190004553   25.1719997266  -21.0809993409
   C      -8.0910132541   24.8839861016  -20.7660042097
   C      -7.4100098949   24.2140049494  -21.9690028920
   O      -7.9251930759   23.2311189629  -22.5077634286
   C      -7.9272084273   23.9487466706  -19.5430267526
   C      -6.5576353997   23.9571875637  -18.9297597837
   C      -6.2994391715   24.7625921971  -17.8176058356
   C      -5.5137487642   23.1892172235  -19.4530750635
   C      -5.0401661120   24.7915805700  -17.2254439767
   C      -4.2510106033   23.2237202888  -18.8704931436
   C      -4.0095390455   24.0181559286  -17.7524465043
   H      -7.5604151653   25.8216355485  -20.5437154330
   H      -8.2053689567   22.9417998640  -19.8674384563
   H      -8.6634765148   24.2662191523  -18.7936699102
   H      -7.1062032823   25.3655938085  -17.4050575498
   H      -5.6987971559   22.5373841598  -20.3056051607
   H      -4.8658523117   25.4134817934  -16.3500596363
   H      -3.4560039851   22.6089917333  -19.2788048663
   H      -3.0249527410   24.0259478884  -17.2907308346
   H      -9.8750936697   25.5948717366  -20.2760359724
   H      -9.9277825088   24.3068129157  -21.2598320250
   N      -6.2559975972   24.7379978128  -22.3669976214
   C      -5.6060014507   24.2539958961  -23.5729996184
   C      -4.2180020150   23.7269953427  -23.2119986461
   O      -3.3846663380   24.4853999745  -22.7201857933
   H      -5.8772132745   25.5552261657  -21.9102352529
   H      -6.2509299802   23.4875183176  -24.0045665715
   H      -5.4808577355   25.0744281955  -24.2874542101
   N      -3.9950001734   22.4249946265  -23.4089979654
   C      -2.6219975827   21.9929982870  -23.2750030433
   C      -2.2559995804   20.9290016854  -24.2930006811
   C      -2.2079083363   21.6053222939  -21.8506529254
   C      -2.9641389637   20.4864959031  -21.1715812458
   C      -3.9280347703   19.6954514426  -21.7991075477
   C      -2.6871570977   20.2200169438  -19.8262938151
   C      -4.5969473401   18.6865853983  -21.1130939592
   C      -3.3514994928   19.2236685336  -19.1218141283
   C      -4.3181927776   18.4517874822  -19.7684383632
   O      -5.0192195457   17.4705291313  -19.1394002302
   O      -3.0209026641   20.5194822252  -25.1388451639
   H      -4.6138981861   21.8784402325  -23.9960749786
   H      -1.9811577194   22.8514262325  -23.5314915715
   H      -2.2916781013   22.5165866703  -21.2478814564
   H      -1.1365033015   21.3621952715  -21.8767721428
   H      -4.1774527016   19.8490840023  -22.8445221189
   H      -1.9321299625   20.8103816305  -19.3092774677
   H      -5.3438307141   18.0774092312  -21.6146846148
   H      -3.1213301878   19.0466339021  -18.0722497090
   H      -4.7672480417   17.4417793130  -18.2032559792
   H      -1.2156332016   20.5589062368  -24.2161794072
   N     -10.2909998727   21.4870000718  -23.3370001810
   C     -11.4179994815   21.0960003315  -22.4819999846
   C     -11.9100001654   22.3050001943  -21.6720002710
   O     -11.1582225415   22.8748289105  -20.8670452937
   C     -11.2090067515   19.8725594056  -21.5592353880
   C     -10.8302433036   18.6612656418  -22.4263545205
   C     -12.4540708245   19.5965185257  -20.7224711609
   C     -10.8390758732   17.3126761712  -21.7127452032
   H     -12.2352287402   20.8106107010  -23.1632289372
   H     -10.3710862420   20.0946197324  -20.8863341607
   H      -9.8337187893   18.8241329806  -22.8556351159
   H     -11.5265831319   18.6092649348  -23.2773737743
   H     -13.3172878838   19.3840843717  -21.3687237478
   H     -12.7175596412   20.4402870139  -20.0791554643
   H     -12.3023071424   18.7314723717  -20.0712729919
   H     -11.8533260010   17.0085584970  -21.4343369124
   H     -10.2365911486   17.3271788165  -20.7978846606
   H     -10.4293867583   16.5349636596  -22.3669618884
   H      -9.9310756290   20.6629743004  -23.8092906827
   H      -9.5337477305   21.8589390371  -22.7624609877
   N     -13.2070000194   22.5949998412  -21.7439996199
   C     -13.9489998576   23.5530000244  -20.8580001102
   C     -13.7719998995   23.1629997388  -19.3720002721
   O     -14.0393867488   22.0319656605  -18.9647031131
   H     -13.7776705428   22.0528910086  -22.3780032889
   H     -13.6071028687   24.5736656723  -21.0518274659
   H     -15.0043133217   23.4681885867  -21.1226552127
   N     -13.3410000285   24.1269994640  -18.5819999425
   C     -12.8540003592   23.8290012014  -17.2499996717
   C     -14.0050003864   23.4660014106  -16.3049995022
   O     -13.7933757589   22.8649259788  -15.2544690356
   C     -12.0834193257   25.0555220150  -16.7244805647
   C     -10.9718605422   24.7237377780  -15.7852887937
   C     -10.7828992416   23.7646074426  -14.8267118894
   N      -9.7699355571   25.3948452742  -15.8559408556
   C      -8.9134665241   24.8298623457  -14.9867522091
   N      -9.4895104404   23.8280078526  -14.3469419651
   H     -13.0381926135   24.9935029250  -19.0079632441
   H     -12.1990879027   22.9517928319  -17.2945642598
   H     -12.7861354701   25.7724409479  -16.2811251669
   H     -11.6285374382   25.5599331005  -17.5857867019
   H      -9.5605971514   26.1755701679  -16.4654676740
   H     -11.4810220961   22.9983633765  -14.5169720770
   H      -7.8862478196   25.1497883863  -14.8710101642
   N     -15.2270001140   23.8479989360  -16.6620004291
   C     -16.3630003356   23.4179999861  -15.9420004657
   C     -16.5680000196   21.8990000459  -15.9979996639
   O     -17.1649329101   21.3610290688  -15.0629931179
   H     -15.3480645607   24.3323449824  -17.5414039060
   H     -16.2850413676   23.6682752185  -14.8807818533
   H     -17.2550800285   23.9010726189  -16.3498954424
   N     -16.1720001646   21.1950000127  -17.0630002387
   C     -16.3929996473   19.7329999654  -17.1390000583
   C     -15.5319999772   19.0089998193  -16.0969999623
   O     -15.9362883453   17.9856468919  -15.5497115587
   H     -15.6022006805   21.6275042006  -17.7867555670
   H     -17.4399078357   19.4941240601  -16.9449406569
   H     -16.1084160103   19.4020628570  -18.1409166128
   N     -14.3080001312   19.5120000499  -15.9009998578
   C     -13.4139999541   18.7560000439  -15.1220000809
   C     -12.1359999231   19.5319998397  -14.8500000909
   O     -11.9066035900   20.5586856296  -15.4856196270
   C     -13.0102427218   17.4218697596  -15.7945751943
   S     -11.9378787167   17.6038340995  -17.2478002203
   H     -13.9717458176   20.3606478551  -16.3409632829
   H     -13.8918643727   18.4872791609  -14.1699454629
   H     -13.9158297770   16.9153989916  -16.1326761234
   H     -12.5217954931   16.7687270518  -15.0672877858
   H     -10.8077510489   17.8829622453  -16.5708661489
   N     -11.2659998394   19.0339996670  -13.9460002382
   C      -9.9969996357   19.6749994274  -13.5650004720
   C      -8.8769986686   18.8249991134  -14.1420006296
   O      -9.1132089764   17.8471791228  -14.8541910173
   H     -11.5129132593   18.1925253764  -13.4427780836
   H      -9.9793798555   20.6866320583  -13.9745993010
   H      -9.9150636060   19.7261304036  -12.4759543761
   N      -7.6400003900   19.1360040075  -13.7359988473
   C      -6.4500016197   18.3769973623  -14.0490015412
   C      -6.6059989119   16.9179999833  -13.7169997284
   O      -6.2912667266   16.0453432539  -14.5244564293
   H      -7.5088605208   20.0553745767  -13.3289528166
   H      -5.6235887629   18.8023269523  -13.4733226879
   H      -6.1992975834   18.4463195109  -15.1127315227
   N      -7.0429997514   16.6470002866  -12.4999998704
   C      -6.9540002251   15.2350003849  -12.1039997145
   C      -8.0129999787   14.5059996072  -12.9030001957
   O      -7.9105849744   13.3186981752  -13.2097095384
   C      -7.1694154654   15.0468865973  -10.6082820167
   C      -6.1210140467   15.7183929502   -9.7151603669
   C      -6.4427805494   15.4232370124   -8.2525665691
   C      -4.7007584810   15.2779808669  -10.0588638318
   H      -7.1314688914   17.3794544695  -11.8073515632
   H      -5.9847738740   14.8367347741  -12.4155715117
   H      -7.1635198965   13.9656034580  -10.4175745326
   H      -8.1703303470   15.4120899243  -10.3404537507
   H      -6.1830125512   16.8077220151   -9.8573350595
   H      -6.3711511143   14.3460826907   -8.0540403282
   H      -7.4582075872   15.7466516520   -7.9944089859
   H      -5.7412472850   15.9362721680   -7.5849287769
   H      -4.4049557521   15.5901600612  -11.0666028670
   H      -4.6091108837   14.1854286405  -10.0014423079
   H      -3.9830224387   15.7133031032   -9.3541722469
   N      -9.0819997407   15.2380000418  -13.1510004332
   C     -10.2719999450   14.6659998978  -13.8400001168
   C      -9.9459999160   14.2889999931  -15.2640000564
   O     -10.2543009819   13.1986498642  -15.7444461966
   H      -9.0825142100   16.2210611183  -12.9266193066
   H     -11.0574969098   15.4249169660  -13.8127232936
   H     -10.6089077935   13.7694631546  -13.3154707390
   N      -9.3230000085   15.2380001085  -15.9660000326
   C      -8.8439999014   14.9340000924  -17.2510000333
   C      -7.8749999126   13.7869999825  -17.2000000139
   C      -8.0953851233   16.1423315756  -17.8233769428
   O      -7.6071465994   13.0953133937  -18.1569360091
   H      -9.0361058859   16.1011050907  -15.5110968715
   H      -9.6633372379   14.6544445979  -17.9258689479
   H      -7.2409557812   16.3981195166  -17.1857450865
   H      -8.7606449441   17.0097490978  -17.8699766367
   H      -7.7299133236   15.9224227906  -18.8296118873
   H      -7.3695054837   13.6499862944  -16.2196912435
   H      -5.5825252996   21.7873844745  -13.9539608467
   H      -4.6148055328   20.6532359154  -16.6303374872
   H      -5.9586990350   20.3491847027  -18.3917198941
   H      -9.9716423276   21.9576673620  -16.0398265764
   H      -7.0763876150   18.7284637017  -19.7805187047
   H      -8.0285976918   19.0366769066  -21.2608307934
   H      -8.8535969933   18.5917500144  -19.7348651506
   C      -8.0113738058   19.1377982357  -20.1737767124
   C      -4.9310328277   21.3910947004  -14.7247465173
   C      -5.3764452815   21.0287943435  -15.9459403592
   C      -9.0670455510   21.6335023270  -16.5342487922
   C      -6.8386573013   20.6946001543  -17.8548962285
   C      -9.1558367705   21.3068386040  -17.8804864590
   C      -8.0277510314   20.8062498805  -18.5441999380
   C      -3.5052520692   21.2349285627  -14.4369986660
   C      -6.7066244208   21.0761956349  -16.5087199892
   C      -7.8584987548   21.5583055298  -15.8424372649
   O      -2.6573022393   20.8428728576  -15.2217113966
   O     -10.3408416012   21.4966957236  -18.5005152073
   O      -8.1236150975   20.5284248440  -19.8881802484
   O      -7.7786899004   21.9416466525  -14.5528211002
   H     -10.2201698827   21.6159589199  -19.4619462138
   S      -3.0808361718   21.6751927794  -12.7576887531
   C      -1.3087599321   21.3540360809  -12.8064433538
   H      -0.8307521304   21.9818136679  -13.5614467003
   H      -0.9126099295   21.5977218164  -11.8179156664
   H      -1.1188525928   20.3024913174  -13.0318633592
   H      -8.5251736004   22.6268168933  -14.3417213789
198
Converged     Job 27: Energy -5.7069073489225011e+03 @ (1.529612)
   N      -9.4190002475   25.1719997110  -21.0809987126
   C      -8.0910125660   24.8839866414  -20.7660041957
   C      -7.4100097443   24.2140046999  -21.9690026493
   O      -7.9252029763   23.2311384576  -22.5077931414
   C      -7.9269779654   23.9487660466  -19.5430171421
   C      -6.5572863604   23.9576775014  -18.9300047464
   C      -6.2990365351   24.7640248468  -17.8185525894
   C      -5.5133776015   23.1894844949  -19.4529385901
   C      -5.0397248108   24.7936512609  -17.2265143982
   C      -4.2506001160   23.2246729774  -18.8704803830
   C      -4.0090702843   24.0199474289  -17.7530443778
   H      -7.5604277596   25.8216530961  -20.5437510227
   H      -8.2049313233   22.9417061161  -19.8672843039
   H      -8.6632048488   24.2661131381  -18.7935652327
   H      -7.1057933898   25.3673640689  -17.4065035363
   H      -5.6984044266   22.5370019277  -20.3049723270
   H      -4.8653888762   25.4162833466  -16.3516587174
   H      -3.4555420205   22.6097866785  -19.2784361795
   H      -3.0244273708   24.0282196583  -17.2914654157
   H      -9.8751191072   25.5947731100  -20.2759930665
   H      -9.9277604348   24.3068084088  -21.2599009433
   N      -6.2559977032   24.7379979404  -22.3669978307
   C      -5.6060015066   24.2539957022  -23.5729996088
   C      -4.2180019104   23.7269954581  -23.2119987381
   O      -3.3846681423   24.4853981750  -22.7201798997
   H      -5.8771798720   25.5551893255  -21.9101989240
   H      -6.2509304274   23.4875157352  -24.0045637162
   H      -5.4808609900   25.0744262576  -24.2874558000
   N      -3.9950001237   22.4249946223  -23.4089977749
   C      -2.6219974039   21.9929983722  -23.2750031731
   C      -2.2559997246   20.9290015656  -24.2930007213
   C      -2.2079691177   21.6051809171  -21.8506765711
   C      -2.9643877283   20.4864159377  -21.1717007961
   C      -3.9282600654   19.6954470127  -21.7993677263
   C      -2.6875668154   20.2198772447  -19.8263920102
   C      -4.5972961448   18.6865648418  -21.1134924629
   C      -3.3520262193   19.2235012331  -19.1220682848
   C      -4.3186385420   18.4516500862  -19.7688393362
   O      -5.0195878513   17.4702396989  -19.1399521018
   O      -3.0210563482   20.5196505188  -25.1387902264
   H      -4.6139033558   21.8784434709  -23.9960731328
   H      -1.9811375955   22.8514247486  -23.5314377932
   H      -2.2916001021   22.5164184565  -21.2478529380
   H      -1.1366016851   21.3618873862  -21.8768056225
   H      -4.1775702906   19.8491513802  -22.8447997817
   H      -1.9325553204   20.8101705619  -19.3092762881
   H      -5.3441666410   18.0774586321  -21.6151930519
   H      -3.1220101416   19.0463449498  -18.0724938441
   H      -4.7677942203   17.4415144955  -18.2037600482
   H      -1.2156506221   20.5588335945  -24.2162549354
   N     -10.2909999013   21.4869998462  -23.3370001044
   C     -11.4179998973   21.0960001278  -22.4820002664
   C     -11.9100001286   22.3049999602  -21.6720001546
   O     -11.1581929899   22.8747936831  -20.8670522944
   C     -11.2087841096   19.8726290539  -21.5591916759
   C     -10.8295794196   18.6613695549  -22.4261547543
   C     -12.4538433089   19.5963393311  -20.7225136518
   C     -10.8381793212   17.3128851781  -21.7123575787
   H     -12.2352178612   20.8105045848  -23.1632053850
   H     -10.3709186658   20.0948310558  -20.8862586973
   H      -9.8329949368   18.8244376306  -22.8552245204
   H     -11.5257444807   18.6091054649  -23.2773056120
   H     -13.3168838388   19.3834504324  -21.3688536443
   H     -12.7177169904   20.4401685222  -20.0794320904
   H     -12.3018617256   18.7314925235  -20.0710997147
   H     -11.8523895223   17.0085671894  -21.4340134985
   H     -10.2357836049   17.3276802478  -20.7974358574
   H     -10.4282315090   16.5351818513  -22.3664256900
   H      -9.9310347882   20.6629712928  -23.8092560248
   H      -9.5337684991   21.8590168950  -22.7624816893
   N     -13.2070000255   22.5949999441  -21.7439997155
   C     -13.9489997799   23.5530001914  -20.8580000647
   C     -13.7720003247   23.1629998505  -19.3720001141
   O     -14.0393599922   22.0319617686  -18.9647081384
   H     -13.7776819591   22.0528414512  -22.3779551849
   H     -13.6071049039   24.5736693880  -21.0518300525
   H     -15.0043148437   23.4681899978  -21.1226534201
   N     -13.3409998594   24.1269997511  -18.5820000654
   C     -12.8539997975   23.8290004100  -17.2500001939
   C     -14.0050000791   23.4660007149  -16.3049998501
   O     -13.7930531965   22.8651844327  -15.2543858514
   C     -12.0840106223   25.0558346554  -16.7240969392
   C     -10.9711509370   24.7236979181  -15.7866305777
   C     -10.7805008463   23.7626973833  -14.8304023448
   N      -9.7694821684   25.3953149851  -15.8578745143
   C      -8.9112873003   24.8289496665  -14.9915156256
   N      -9.4862750841   23.8257472913  -14.3527377832
   H     -13.0380853692   24.9934397128  -19.0080226825
   H     -12.1988606802   22.9519486474  -17.2945020558
   H     -12.7868633651   25.7715836724  -16.2790998452
   H     -11.6304822812   25.5617333455  -17.5852274545
   H      -9.5613719212   26.1773318354  -16.4661735876
   H     -11.4778698351   22.9956047513  -14.5210114302
   H      -7.8838778593   25.1485676110  -14.8768182277
   N     -15.2269998117   23.8479989918  -16.6620003760
   C     -16.3630000010   23.4180001104  -15.9420002578
   C     -16.5679998073   21.8990001984  -15.9979996898
   O     -17.1649251754   21.3610593595  -15.0629742079
   H     -15.3480738245   24.3320898774  -17.5415432525
   H     -16.2850184989   23.6682767461  -14.8807853871
   H     -17.2550777397   23.9010861849  -16.3498751766
   N     -16.1720002007   21.1950000926  -17.0630003457
   C     -16.3929998213   19.7330000384  -17.1390000463
   C     -15.5320000369   19.0089999684  -16.0969999468
   O     -15.9362872855   17.9856640903  -15.5496859487
   H     -15.6022460661   21.6275042473  -17.7867855230
   H     -17.4399049799   19.4941249548  -16.9449375473
   H     -16.1084205726   19.4020679658  -18.1409162008
   N     -14.3080001022   19.5120000862  -15.9009999249
   C     -13.4139999863   18.7560001267  -15.1220000273
   C     -12.1359998895   19.5319998534  -14.8500001468
   O     -11.9068384971   20.5588478659  -15.4854432360
   C     -13.0102899764   17.4218438402  -15.7945491593
   S     -11.9379162900   17.6037614526  -17.2477739242
   H     -13.9717160591   20.3605903899  -16.3410445419
   H     -13.8918508364   18.4873225505  -14.1699291519
   H     -13.9158869696   16.9153940909  -16.1326477346
   H     -12.5218722628   16.7686910369  -15.0672542974
   H     -10.8077948021   17.8829391607  -16.5708497915
   N     -11.2659998358   19.0339997167  -13.9460002295
   C      -9.9969995914   19.6749994532  -13.5650005224
   C      -8.8769986420   18.8249991263  -14.1420006376
   O      -9.1133052566   17.8469296361  -14.8538375470
   H     -11.5127116774   18.1922633624  -13.4431262950
   H      -9.9791862796   20.6866241545  -13.9745345159
   H      -9.9150435594   19.7260436283  -12.4759542220
   N      -7.6400003513   19.1360040565  -13.7359988936
   C      -6.4500016465   18.3769973142  -14.0490016567
   C      -6.6059989880   16.9179999642  -13.7169998295
   O      -6.2912550366   16.0453342180  -14.5244435718
   H      -7.5088649180   20.0560953159  -13.3304825801
   H      -5.6236239462   18.8023375581  -13.4732725079
   H      -6.1992318131   18.4463679540  -15.1127267549
   N      -7.0429996550   16.6470003596  -12.4999999921
   C      -6.9540001263   15.2350005898  -12.1039997033
   C      -8.0130000008   14.5059996412  -12.9030000199
   O      -7.9106127900   13.3186871878  -13.2096699926
   C      -7.1694071868   15.0468996787  -10.6082815915
   C      -6.1209745088   15.7183923572   -9.7151854986
   C      -6.4427372139   15.4232922367   -8.2525802782
   C      -4.7007366014   15.2779200601  -10.0588874929
   H      -7.1315388354   17.3794725393  -11.8073794348
   H      -5.9847745777   14.8367394487  -12.4155720720
   H      -7.1635394531   13.9656200670  -10.4175634761
   H      -8.1703093145   15.4121349691  -10.3404466197
   H      -6.1829346698   16.8077196349   -9.8573940778
   H      -6.3711499863   14.3461427448   -8.0540202235
   H      -7.4581492219   15.7467576703   -7.9944211826
   H      -5.7411761923   15.9363212124   -7.5849650861
   H      -4.4049328040   15.5900608602  -11.0666361347
   H      -4.6091259397   14.1853691310  -10.0014342907
   H      -3.9829805805   15.7132403382   -9.3542147824
   N      -9.0819997200   15.2380000943  -13.1510004176
   C     -10.2719999578   14.6659999962  -13.8400000699
   C      -9.9459999579   14.2889999898  -15.2639999950
   O     -10.2543022032   13.1986466576  -15.7444371738
   H      -9.0824327027   16.2211124005  -12.9268406914
   H     -11.0574958904   15.4249142539  -13.8127218624
   H     -10.6088996585   13.7694659698  -13.3154663688
   N      -9.3230000114   15.2380000881  -15.9660000255
   C      -8.8439999689   14.9340000098  -17.2510000336
   C      -7.8750000056   13.7869998998  -17.1999999864
   C      -8.0953909899   16.1423337499  -17.8233746291
   O      -7.6071265122   13.0952763803  -18.1569036768
   H      -9.0360955971   16.1010994807  -15.5110907037
   H      -9.6633359717   14.6544433052  -17.9258693303
   H      -7.2409350458   16.3981033253  -17.1857699397
   H      -8.7606371110   17.0097614755  -17.8699402202
   H      -7.7299554342   15.9224446086  -18.8296287893
   H      -7.3695140625   13.6500087314  -16.2196858164
   H      -5.5885187264   21.7918378193  -13.9513673796
   H      -4.6150591149   20.6568700403  -16.6251619158
   H      -5.9569572280   20.3513610586  -18.3889937110
   H      -9.9749520892   21.9523706966  -16.0409513130
   H      -7.0770142374   18.7260446168  -19.7781113613
   H      -8.0273217020   19.0352200162  -21.2595407148
   H      -8.8545671208   18.5929076251  -19.7340482295
   C      -8.0108272615   19.1369904505  -20.1725185651
   C      -4.9350924454   21.3957639177  -14.7206233155
   C      -5.3782770585   21.0318821011  -15.9422034864
   C      -9.0690662905   21.6307219507  -16.5345408570
   C      -6.8378984548   20.6957071003  -17.8530592679
   C      -9.1559080696   21.3046706484  -17.8809722834
   C      -8.0263730707   20.8060126362  -18.5436842437
   C      -3.5095633883   21.2422831677  -14.4304568864
   C      -6.7078144627   21.0773793261  -16.5066359018
   C      -7.8610838819   21.5578071884  -15.8411933326
   O      -2.6596805174   20.8507601759  -15.2133192254
   O     -10.3407345104   21.4927702061  -18.5020996878
   O      -8.1204630513   20.5280290122  -19.8878182547
   O      -7.7839114042   21.9416089352  -14.5518797705
   H     -10.2191656110   21.6138294561  -19.4631695694
   S      -3.0886988906   21.6853500486  -12.7509185389
   C      -1.3159299488   21.3674025259  -12.7962481104
   H      -0.8376783003   21.9955417215  -13.5507948261
   H      -0.9219905949   21.6124265622  -11.8071705312
   H      -1.1237267568   20.3160612761  -13.0206519834
   H      -8.5302960185   22.6317104614  -14.3430565869
198
Converged     Job 28: Energy -5.7069071179954844e+03 @ (1.518822)
   N      -9.4190004146   25.1719997094  -21.0809991329
   C      -8.0910129258   24.8839864217  -20.7660041843
   C      -7.4100099965   24.2140048693  -21.9690028240
   O      -7.9252199328   23.2311993155  -22.5078744590
   C      -7.9266806746   23.9486862905  -19.5430380179
   C      -6.5569832633   23.9586245302  -18.9299924496
   C      -6.2993870525   24.7656656692  -17.8188837090
   C      -5.5124234961   23.1910846286  -19.4526330756
   C      -5.0401440536   24.7965274341  -17.2267690055
   C      -4.2496903301   23.2275876069  -18.8701220015
   C      -4.0088410370   24.0234360120  -17.7529366193
   H      -7.5604229710   25.8216502299  -20.5437542048
   H      -8.2039965715   22.9414234874  -19.8672978288
   H      -8.6631309149   24.2655899529  -18.7936169221
   H      -7.1065964323   25.3686533838  -17.4072086109
   H      -5.6967910952   22.5381256720  -20.3044314922
   H      -4.8663491758   25.4196544566  -16.3521510950
   H      -3.4540568979   22.6132854963  -19.2778726197
   H      -3.0242216754   24.0327132863  -17.2913178128
   H      -9.8751440597   25.5946451235  -20.2759430627
   H      -9.9277386120   24.3068225915  -21.2600178214
   N      -6.2559975916   24.7379980026  -22.3669976934
   C      -5.6060013871   24.2539958865  -23.5729995259
   C      -4.2180020055   23.7269953162  -23.2119986959
   O      -3.3846852220   24.4853969260  -22.7201426987
   H      -5.8770926630   25.5550971321  -21.9101077426
   H      -6.2509305112   23.4875176159  -24.0045641798
   H      -5.4808573615   25.0744259837  -24.2874584460
   N      -3.9950001402   22.4249946116  -23.4089979075
   C      -2.6219974505   21.9929984440  -23.2750031688
   C      -2.2559995870   20.9290017474  -24.2930006455
   C      -2.2083114830   21.6050250318  -21.8506235180
   C      -2.9653486708   20.4865700810  -21.1718024410
   C      -3.9290540051   19.6956119241  -21.7997578574
   C      -2.6890933726   20.2201499898  -19.8263606526
   C      -4.5982857885   18.6866953791  -21.1141201670
   C      -3.3536695705   19.2236573094  -19.1223166129
   C      -4.3198495516   18.4516014355  -19.7694649043
   O      -5.0203821058   17.4696526429  -19.1409387717
   O      -3.0208876125   20.5195082700  -25.1388692695
   H      -4.6138741362   21.8784880404  -23.9961451275
   H      -1.9810921651   22.8514228779  -23.5312979902
   H      -2.2916609447   22.5162999166  -21.2478234067
   H      -1.1370431516   21.3612622110  -21.8765584208
   H      -4.1780095646   19.8492912001  -22.8452714610
   H      -1.9342872667   20.8105025189  -19.3090107418
   H      -5.3450112561   18.0776078363  -21.6160469651
   H      -3.1240170769   19.0463039785  -18.0726991530
   H      -4.7689362629   17.4409667234  -18.2046532682
   H      -1.2156446257   20.5588858775  -24.2161637978
   N     -10.2909999037   21.4870000579  -23.3370000632
   C     -11.4179998291   21.0960000313  -22.4820001166
   C     -11.9099999945   22.3050002033  -21.6720002204
   O     -11.1581464017   22.8748445397  -20.8671989444
   C     -11.2076289796   19.8731971856  -21.5586309133
   C     -10.8274593196   18.6617104065  -22.4248602834
   C     -12.4521608856   19.5964336072  -20.7213501924
   C     -10.8349488651   17.3136819614  -21.7101692427
   H     -12.2351856960   20.8098546604  -23.1629250150
   H     -10.3696548051   20.0963812082  -20.8861076935
   H      -9.8309359329   18.8253044161  -22.8538755423
   H     -11.5235100901   18.6083528467  -23.2760244354
   H     -13.3152162718   19.3824034810  -21.3672778886
   H     -12.7164691098   20.4405173093  -20.0787856785
   H     -12.2992791841   18.7321777111  -20.0693723347
   H     -11.8488640734   17.0088211221  -21.4313528064
   H     -10.2323061982   17.3295620522  -20.7954317012
   H     -10.4246094889   16.5358411280  -22.3638223588
   H      -9.9305959154   20.6629086333  -23.8087818372
   H      -9.5340584870   21.8596826208  -22.7625539826
   N     -13.2070001563   22.5949998847  -21.7439997249
   C     -13.9489998568   23.5530001496  -20.8579999925
   C     -13.7720004407   23.1630000080  -19.3719999195
   O     -14.0394339091   22.0319880463  -18.9646893554
   H     -13.7777122709   22.0527182787  -22.3778118373
   H     -13.6071227716   24.5736728094  -21.0518187572
   H     -15.0043210882   23.4681868740  -21.1226224578
   N     -13.3409993807   24.1270000434  -18.5820001445
   C     -12.8539993023   23.8289996962  -17.2500003329
   C     -14.0050004183   23.4660006548  -16.3049998117
   O     -13.7929988821   22.8654774750  -15.2542306799
   C     -12.0850022737   25.0564305067  -16.7237226328
   C     -10.9713941437   24.7247292804  -15.7870451436
   C     -10.7796141716   23.7630608527  -14.8318524248
   N      -9.7700130988   25.3969082361  -15.8586985207
   C      -8.9105947852   24.8300999142  -14.9940639968
   N      -9.4847636553   23.8259903915  -14.3558426538
   H     -13.0377628587   24.9932748088  -19.0081315243
   H     -12.1984437064   22.9522423142  -17.2943526154
   H     -12.7883873200   25.7710865786  -16.2778437191
   H     -11.6323831603   25.5634834186  -17.5846392529
   H      -9.5628208566   26.1796443931  -16.4664040277
   H     -11.4763122956   22.9953569365  -14.5224602581
   H      -7.8830575666   25.1495411843  -14.8801615210
   N     -15.2269999350   23.8479994804  -16.6620002070
   C     -16.3630000494   23.4180000792  -15.9420001929
   C     -16.5679998555   21.8990001043  -15.9979997758
   O     -17.1648977572   21.3610260681  -15.0629759502
   H     -15.3480868694   24.3317109434  -17.5417534745
   H     -16.2849824096   23.6682707713  -14.8807876368
   H     -17.2550819982   23.9011102612  -16.3498452308
   N     -16.1720001941   21.1950000682  -17.0630003243
   C     -16.3929997777   19.7330000342  -17.1390000366
   C     -15.5320000259   19.0089999429  -16.0969999333
   O     -15.9362944749   17.9856882379  -15.5496438108
   H     -15.6023040414   21.6275059885  -17.7868296718
   H     -17.4399070253   19.4941178223  -16.9449366917
   H     -16.1084191583   19.4020715635  -18.1409222123
   N     -14.3080001046   19.5120000533  -15.9009999404
   C     -13.4139999580   18.7560001367  -15.1220000303
   C     -12.1359998780   19.5319998042  -14.8500001342
   O     -11.9071432666   20.5590518650  -15.4852315355
   C     -13.0104182096   17.4217281819  -15.7943796383
   S     -11.9377915374   17.6033200045  -17.2474542723
   H     -13.9716758744   20.3605240287  -16.3411429643
   H     -13.8918436281   18.4874537100  -14.1698819944
   H     -13.9160427110   16.9153774796  -16.1325622435
   H     -12.5222273812   16.7685443888  -15.0669490615
   H     -10.8077427828   17.8824528325  -16.5703871188
   N     -11.2659998419   19.0339996895  -13.9460001657
   C      -9.9969995641   19.6749994702  -13.5650006268
   C      -8.8769985781   18.8249989724  -14.1420005975
   O      -9.1134586176   17.8464751951  -14.8531909526
   H     -11.5123236071   18.1917797228  -13.4437463762
   H      -9.9790743827   20.6866869753  -13.9742416663
   H      -9.9149997561   19.7257704032  -12.4759415546
   N      -7.6400003216   19.1360042291  -13.7359987541
   C      -6.4500017310   18.3769972570  -14.0490016327
   C      -6.6059990007   16.9179999497  -13.7169998185
   O      -6.2912156790   16.0453049832  -14.5244092551
   H      -7.5088684462   20.0573561660  -13.3331386669
   H      -5.6237301533   18.8023547026  -13.4731246408
   H      -6.1990696137   18.4465214928  -15.1127086735
   N      -7.0429996016   16.6470003054  -12.4999999266
   C      -6.9540002290   15.2350004408  -12.1039996795
   C      -8.0130000301   14.5059996119  -12.9030000581
   O      -7.9106445393   13.3186468564  -13.2095607734
   C      -7.1694287666   15.0468845995  -10.6082869037
   C      -6.1209700933   15.7183085293   -9.7151729965
   C      -6.4428017192   15.4232697986   -8.2525715964
   C      -4.7007646348   15.2776888758  -10.0588232466
   H      -7.1317362451   17.3795024030  -11.8074371830
   H      -5.9847674067   14.8367494228  -12.4155663992
   H      -7.1636100692   13.9655983926  -10.4175878977
   H      -8.1703178141   15.4121579464  -10.3404615608
   H      -6.1828234594   16.8076339252   -9.8574191052
   H      -6.3713374834   14.3461129943   -8.0539939909
   H      -7.4581823617   15.7468490541   -7.9944424751
   H      -5.7412007338   15.9362302461   -7.5849485530
   H      -4.4049025236   15.5897766943  -11.0665736142
   H      -4.6092661017   14.1851248546  -10.0013451140
   H      -3.9829806325   15.7129498099   -9.3541421768
   N      -9.0819997062   15.2379999935  -13.1510004855
   C     -10.2720000068   14.6659999361  -13.8400000667
   C      -9.9459999895   14.2890000492  -15.2640000323
   O     -10.2543003348   13.1986611750  -15.7444845213
   H      -9.0822688565   16.2212180387  -12.9272941331
   H     -11.0575065470   15.4249091512  -13.8127126867
   H     -10.6088762002   13.7694592755  -13.3154604999
   N      -9.3230000182   15.2380001223  -15.9660000515
   C      -8.8439999906   14.9340000044  -17.2510000353
   C      -7.8749999798   13.7869999408  -17.1999999984
   C      -8.0953817787   16.1423223894  -17.8233437037
   O      -7.6071198366   13.0952395820  -18.1568765086
   H      -9.0360279236   16.1010575545  -15.5110514652
   H      -9.6633407135   14.6544598240  -17.9258699123
   H      -7.2408143504   16.3979696346  -17.1858405845
   H      -8.7605839316   17.0097813173  -17.8696859447
   H      -7.7301217215   15.9225413437  -18.8296820354
   H      -7.3695063852   13.6500343857  -16.2196823242
   H      -5.5999129549   21.8043904539  -13.9423145157
   H      -4.6142453824   20.6647389147  -16.6097390493
   H      -5.9522158491   20.3558656142  -18.3785792996
   H      -9.9788064695   21.9483210813  -16.0394648365
   H      -7.0780045357   18.7224161063  -19.7684629156
   H      -8.0243450615   19.0341037920  -21.2521056002
   H      -8.8563433373   18.5976576078  -19.7275334870
   C      -8.0091992863   19.1371300645  -20.1651625788
   C      -4.9422817596   21.4079013941  -14.7077415773
   C      -5.3804250506   21.0392530853  -15.9297735920
   C      -9.0708827363   21.6294889627  -16.5310198468
   C      -6.8348581918   20.6988899402  -17.8445268194
   C      -9.1538516590   21.3039137253  -17.8777043474
   C      -8.0219308392   20.8074438145  -18.5379630535
   C      -3.5171561623   21.2620928132  -14.4120030201
   C      -6.7086443205   21.0809135385  -16.4977362537
   C      -7.8643956856   21.5591086232  -15.8346077655
   O      -2.6628213854   20.8709554047  -15.1900932264
   O     -10.3377608453   21.4898519918  -18.5014608542
   O      -8.1127186825   20.5290474551  -19.8822956523
   O      -7.7917783035   21.9428572218  -14.5453092628
   H     -10.2141238452   21.6112952901  -19.4621417350
   S      -3.1047014129   21.7159001694  -12.7331473140
   C      -1.3299648816   21.4078068567  -12.7702808390
   H      -0.8520304692   22.0365262389  -13.5245647790
   H      -0.9414996370   21.6577384459  -11.7802619257
   H      -1.1310266275   20.3569414659  -12.9909695556
   H      -8.5378839007   22.6385623324  -14.3398364372
198
Converged     Job 29: Energy -5.7069068742757881e+03 @ (1.508033)
   N      -9.4190003170   25.1719997313  -21.0809988596
   C      -8.0910127596   24.8839864891  -20.7660042586
   C      -7.4100097516   24.2140047568  -21.9690027311
   O      -7.9252528435   23.2312037318  -22.5078455985
   C      -7.9265055215   23.9487456192  -19.5430107286
   C      -6.5566593062   23.9588548166  -18.9302971562
   C      -6.2987191737   24.7666352536  -17.8198160742
   C      -5.5122789573   23.1909225076  -19.4526968592
   C      -5.0393605966   24.7977244172  -17.2279647260
   C      -4.2494145209   23.2276493082  -18.8704890830
   C      -4.0082657925   24.0241587891  -17.7538423281
   H      -7.5604541995   25.8216739989  -20.5437734717
   H      -8.2038842645   22.9414249946  -19.8670382213
   H      -8.6627758117   24.2657430226  -18.7934565398
   H      -7.1057341003   25.3701119656  -17.4084901362
   H      -5.6968963938   22.5374614164  -20.3040490214
   H      -4.8653046099   25.4214270153  -16.3538085777
   H      -3.4539392528   22.6130101194  -19.2780277345
   H      -3.0235547148   24.0336054492  -17.2924242447
   H      -9.8751368997   25.5946654239  -20.2759501584
   H      -9.9277458490   24.3068279838  -21.2600104204
   N      -6.2559976850   24.7379979218  -22.3669977782
   C      -5.6060015173   24.2539957489  -23.5729995979
   C      -4.2180019209   23.7269954411  -23.2119987186
   O      -3.3846889284   24.4853951731  -22.7201335266
   H      -5.8770807040   25.5550875625  -21.9101013412
   H      -6.2509313641   23.4875195712  -24.0045631398
   H      -5.4808577433   25.0744265929  -24.2874574393
   N      -3.9950001467   22.4249945849  -23.4089977571
   C      -2.6219974042   21.9929984171  -23.2750032083
   C      -2.2559996500   20.9290016408  -24.2930007590
   C      -2.2083642972   21.6048232652  -21.8506611369
   C      -2.9655174767   20.4863350109  -21.1720138313
   C      -3.9293052687   19.6955599291  -21.8000802165
   C      -2.6892707319   20.2196593429  -19.8266217271
   C      -4.5986277332   18.6866051377  -21.1145889636
   C      -3.3539342054   19.2231292264  -19.1227162565
   C      -4.3201847296   18.4512663363  -19.7699802196
   O      -5.0207243629   17.4692259015  -19.1416133785
   O      -3.0208317850   20.5194994492  -25.1389126226
   H      -4.6138645499   21.8785014142  -23.9961653186
   H      -1.9810682298   22.8514258430  -23.5312149984
   H      -2.2915927355   22.5160178294  -21.2477234295
   H      -1.1371243562   21.3609355769  -21.8766449095
   H      -4.1782650323   19.8494219730  -22.8455639841
   H      -1.9343849443   20.8098408864  -19.3091929599
   H      -5.3454180477   18.0776710488  -21.6166008084
   H      -3.1243200911   19.0455979047  -18.0731222910
   H      -4.7692864503   17.4403910986  -18.2053308844
   H      -1.2156610305   20.5588516925  -24.2160935180
   N     -10.2909998816   21.4870002367  -23.3370001429
   C     -11.4179993924   21.0960003235  -22.4819998789
   C     -11.9100001221   22.3050002706  -21.6720002839
   O     -11.1581005617   22.8748257583  -20.8672426252
   C     -11.2077921863   19.8729622927  -21.5589059201
   C     -10.8276425753   18.6616627591  -22.4254303998
   C     -12.4524388981   19.5961217771  -20.7218261392
   C     -10.8354882180   17.3134045679  -21.7111709496
   H     -12.2351937794   20.8099861741  -23.1629740380
   H     -10.3698176982   20.0958074521  -20.8862882419
   H      -9.8309955933   18.8252399377  -22.8541597978
   H     -11.5235113365   18.6086681813  -23.2767650370
   H     -13.3154572797   19.3824620559  -21.3679261665
   H     -12.7166779887   20.4400358708  -20.0790173223
   H     -12.2997810372   18.7316155327  -20.0701294374
   H     -11.8495057500   17.0086103400  -21.4326580104
   H     -10.2330257790   17.3288816294  -20.7963112910
   H     -10.4251418008   16.5357140438  -22.3649980328
   H      -9.9306134369   20.6629099566  -23.8087950359
   H      -9.5340411735   21.8596616936  -22.7625651655
   N     -13.2069999603   22.5949998249  -21.7439996103
   C     -13.9489998887   23.5529999690  -20.8580001605
   C     -13.7719997829   23.1629996591  -19.3720003020
   O     -14.0393714993   22.0319926698  -18.9646441096
   H     -13.7777268621   22.0526522527  -22.3777410210
   H     -13.6071192949   24.5736704276  -21.0518163747
   H     -15.0043195099   23.4681904716  -21.1226264749
   N     -13.3409999935   24.1269993853  -18.5819999861
   C     -12.8540004977   23.8290015407  -17.2499996119
   C     -14.0050004333   23.4660020521  -16.3049992796
   O     -13.7928305100   22.8656554389  -15.2541631071
   C     -12.0854048106   25.0566935202  -16.7234329370
   C     -10.9704217396   24.7248454029  -15.7884489086
   C     -10.7765939025   23.7610521140  -14.8359501973
   N      -9.7695046810   25.3979431511  -15.8605462563
   C      -8.9083076667   24.8294541437  -14.9990072791
   N      -9.4808744650   23.8234874198  -14.3621644750
   H     -13.0378843335   24.9933184615  -19.0081233958
   H     -12.1983084624   22.9523415247  -17.2943627736
   H     -12.7888064408   25.7703861486  -16.2760708081
   H     -11.6340806786   25.5649360773  -17.5843153801
   H      -9.5637070311   26.1822063792  -16.4667705549
   H     -11.4723752018   22.9922784855  -14.5271241881
   H      -7.8806449190   25.1487568738  -14.8860939695
   N     -15.2270001513   23.8479989047  -16.6620003271
   C     -16.3630004860   23.4179997873  -15.9420007905
   C     -16.5680000758   21.8989999868  -15.9979995531
   O     -17.1648894280   21.3610240620  -15.0629745765
   H     -15.3480719709   24.3316503771  -17.5417888709
   H     -16.2849957468   23.6682913280  -14.8807926689
   H     -17.2550829391   23.9010989666  -16.3498572274
   N     -16.1720000568   21.1949999778  -17.0630001229
   C     -16.3929996002   19.7329999559  -17.1390000332
   C     -15.5319999834   19.0089998234  -16.0969999430
   O     -15.9363207128   17.9856993118  -15.5496444802
   H     -15.6023069991   21.6275001460  -17.7868343573
   H     -17.4399076030   19.4941229068  -16.9449346878
   H     -16.1084240184   19.4020711414  -18.1409231019
   N     -14.3080001104   19.5120000447  -15.9009998594
   C     -13.4139999567   18.7560000342  -15.1220000542
   C     -12.1359999011   19.5319998395  -14.8500000974
   O     -11.9073629553   20.5591497044  -15.4851503603
   C     -13.0103988701   17.4217390525  -15.7943947655
   S     -11.9377170325   17.6033834798  -17.2474269121
   H     -13.9716619179   20.3605053401  -16.3411636605
   H     -13.8918300202   18.4874555707  -14.1698751990
   H     -13.9160059520   16.9153899307  -16.1326239612
   H     -12.5222290943   16.7685432824  -15.0669607016
   H     -10.8077095552   17.8825911797  -16.5703161498
   N     -11.2659998285   19.0339996360  -13.9460002395
   C      -9.9969996196   19.6749994222  -13.5650004793
   C      -8.8769986226   18.8249990696  -14.1420006172
   O      -9.1134760224   17.8464340978  -14.8531523700
   H     -11.5123589570   18.1917797059  -13.4437641357
   H      -9.9788228819   20.6866263999  -13.9743190130
   H      -9.9150078347   19.7258125626  -12.4759448210
   N      -7.6400003830   19.1360041196  -13.7359987864
   C      -6.4500016532   18.3769972835  -14.0490015557
   C      -6.6059988975   16.9179999748  -13.7169997102
   O      -6.2912166168   16.0453099676  -14.5244167423
   H      -7.5089291043   20.0575218033  -13.3334689122
   H      -5.6237014562   18.8024092632  -13.4732109595
   H      -6.1991405483   18.4464989089  -15.1127328870
   N      -7.0429997424   16.6470002553  -12.4999998269
   C      -6.9540001707   15.2350002951  -12.1039997180
   C      -8.0129999897   14.5059996250  -12.9030002133
   O      -7.9106426323   13.3186446535  -13.2095558655
   C      -7.1694520902   15.0468854832  -10.6082888825
   C      -6.1210042453   15.7183031713   -9.7151581786
   C      -6.4428434022   15.4232436182   -8.2525615122
   C      -4.7007949982   15.2776903773  -10.0588021611
   H      -7.1317016301   17.3795063926  -11.8074375620
   H      -5.9847662790   14.8367417495  -12.4155534373
   H      -7.1636440551   13.9655993342  -10.4175873507
   H      -8.1703431389   15.4121640769  -10.3404791720
   H      -6.1828605357   16.8076295828   -9.8573910619
   H      -6.3713718331   14.3460841522   -8.0539990229
   H      -7.4582284141   15.7468096312   -7.9944342599
   H      -5.7412497743   15.9361984078   -7.5849265896
   H      -4.4049284789   15.5897811450  -11.0665498688
   H      -4.6092928845   14.1851258619  -10.0013285713
   H      -3.9830156420   15.7129488826   -9.3541153731
   N      -9.0819997809   15.2380000094  -13.1510004087
   C     -10.2719999505   14.6659999075  -13.8400001231
   C      -9.9459999120   14.2889999951  -15.2640000655
   O     -10.2543013047   13.1986514321  -15.7444652378
   H      -9.0822743075   16.2212154135  -12.9272780141
   H     -11.0574976060   15.4249191139  -13.8127238919
   H     -10.6088906434   13.7694670371  -13.3154563079
   N      -9.3230000054   15.2380001099  -15.9660000324
   C      -8.8439998893   14.9340000915  -17.2510000290
   C      -7.8749999077   13.7870000037  -17.2000000264
   C      -8.0953778862   16.1423187047  -17.8233472699
   O      -7.6071266214   13.0952309544  -18.1568720439
   H      -9.0360617586   16.1010794666  -15.5110621884
   H      -9.6633391420   14.6544586578  -17.9258716126
   H      -7.2407978659   16.3979521531  -17.1858564254
   H      -8.7605625917   17.0097896674  -17.8696783154
   H      -7.7301396595   15.9225384166  -18.8296933625
   H      -7.3694919676   13.6500492433  -16.2196874286
   H      -5.6032705315   21.8061448965  -13.9418336964
   H      -4.6150228566   20.6666897491  -16.6083611499
   H      -5.9515578110   20.3569926220  -18.3780804476
   H      -9.9814566820   21.9429190011  -16.0408316479
   H      -7.0783869757   18.7204180235  -19.7676145963
   H      -8.0236625213   19.0320980975  -21.2520092003
   H      -8.8568808175   18.5973805417  -19.7276175670
   C      -8.0089698886   19.1357695794  -20.1651149880
   C      -4.9447172865   21.4099746171  -14.7066453898
   C      -5.3818750444   21.0408105918  -15.9289221651
   C      -9.0725756864   21.6263833169  -16.5319497339
   C      -6.8348037805   20.6991876089  -17.8444728237
   C      -9.1543709939   21.3012919037  -17.8787178377
   C      -8.0214979293   20.8065385024  -18.5386650339
   C      -3.5197418348   21.2650230332  -14.4100978651
   C      -6.7097457093   21.0813259016  -16.4975300381
   C      -7.8663236538   21.5582632328  -15.8345560574
   O      -2.6646475871   20.8740295909  -15.1874551356
   O     -10.3383818578   21.4857425378  -18.5028691839
   O      -8.1112451009   20.5279375552  -19.8830744902
   O      -7.7955422201   21.9429547577  -14.5458477690
   H     -10.2144240593   21.6087682099  -19.4632854170
   S      -3.1083118451   21.7195780336  -12.7311370587
   C      -1.3334970369   21.4117688280  -12.7673232946
   H      -0.8552718448   22.0403924565  -13.5215032757
   H      -0.9455403244   21.6619288962  -11.7771641062
   H      -1.1343006466   20.3608919321  -12.9877337807
   H      -8.5419081736   22.6436081998  -14.3424821945
198
Converged     Job 30: Energy -5.7069066181543676e+03 @ (1.497244)
   N      -9.4190004159   25.1719997260  -21.0809992874
   C      -8.0910131108   24.8839862428  -20.7660041753
   C      -7.4100099235   24.2140048661  -21.9690028320
   O      -7.9252635490   23.2312300892  -22.5079006731
   C      -7.9263257045   23.9486830358  -19.5430761160
   C      -6.5563058548   23.9589390710  -18.9307298317
   C      -6.2976984036   24.7675316300  -17.8210053676
   C      -5.5122689730   23.1903884284  -19.4528678807
   C      -5.0381630341   24.7986687007  -17.2295385453
   C      -4.2492048933   23.2271403677  -18.8710913394
   C      -4.0074547710   24.0243784504  -17.7551011184
   H      -7.5604615961   25.8216747666  -20.5437608072
   H      -8.2036911837   22.9413260968  -19.8670357767
   H      -8.6624524855   24.2655973232  -18.7933451444
   H      -7.1043448477   25.3717056888  -17.4100090722
   H      -5.6973301854   22.5363756667  -20.3036973379
   H      -4.8636436003   25.4230223908  -16.3559508803
   H      -3.4540594721   22.6119556526  -19.2784355239
   H      -3.0226114794   24.0338636333  -17.2939836546
   H      -9.8751729482   25.5945681556  -20.2759105021
   H      -9.9277191170   24.3068124617  -21.2600783708
   N      -6.2559976780   24.7379978476  -22.3669976797
   C      -5.6060014860   24.2539958801  -23.5729995953
   C      -4.2180019994   23.7269953629  -23.2119986563
   O      -3.3846842897   24.4853847229  -22.7201264728
   H      -5.8770581775   25.5550609654  -21.9100737700
   H      -6.2509334316   23.4875174592  -24.0045631214
   H      -5.4808619175   25.0744273729  -24.2874557930
   N      -3.9950001962   22.4249945907  -23.4089978942
   C      -2.6219975618   21.9929983091  -23.2750030741
   C      -2.2559996486   20.9290016612  -24.2930006996
   C      -2.2084091465   21.6047795316  -21.8506637940
   C      -2.9657129404   20.4863882029  -21.1720214720
   C      -3.9296684533   19.6957957412  -21.8000703151
   C      -2.6894977835   20.2196830455  -19.8266251400
   C      -4.5992100929   18.6869967406  -21.1145491288
   C      -3.3543749008   19.2233060604  -19.1227126088
   C      -4.3207945150   18.4516237485  -19.7699395732
   O      -5.0214337574   17.4696706014  -19.1415518661
   O      -3.0211702555   20.5198087698  -25.1387644543
   H      -4.6138709198   21.8785063593  -23.9961667312
   H      -1.9810478084   22.8514160109  -23.5311956853
   H      -2.2915899359   22.5159859794  -21.2477413754
   H      -1.1371890020   21.3608092226  -21.8766081125
   H      -4.1786231968   19.8496952346  -22.8455564955
   H      -1.9344843333   20.8097166392  -19.3092213784
   H      -5.3461444632   18.0782134136  -21.6165479111
   H      -3.1248260991   19.0457368382  -18.0731138489
   H      -4.7700744032   17.4408915122  -18.2052471611
   H      -1.2156866356   20.5587202476  -24.2162623906
   N     -10.2909998804   21.4870001797  -23.3370001616
   C     -11.4179993583   21.0960003960  -22.4819999303
   C     -11.9100002590   22.3050001847  -21.6720003230
   O     -11.1580758718   22.8747941186  -20.8672319414
   C     -11.2078777233   19.8728183944  -21.5590966475
   C     -10.8275988550   18.6616579151  -22.4257547951
   C     -12.4526287364   19.5958567608  -20.7222223167
   C     -10.8355950899   17.3133089937  -21.7116795727
   H     -12.2351968213   20.8100698517  -23.1630309409
   H     -10.3699386724   20.0954602191  -20.8863711319
   H      -9.8308535505   18.8252812850  -22.8542493767
   H     -11.5233067576   18.6088070181  -23.2772427741
   H     -13.3155163964   19.3821771949  -21.3684990269
   H     -12.7170332627   20.4397272008  -20.0794191482
   H     -12.3000266395   18.7313185473  -20.0705501002
   H     -11.8496696046   17.0085024565  -21.4333696293
   H     -10.2332680656   17.3286487458  -20.7967219932
   H     -10.4251636130   16.5356988498  -22.3655586154
   H      -9.9306615955   20.6629175982  -23.8088620057
   H      -9.5339977758   21.8596005367  -22.7625673260
   N     -13.2069999619   22.5949998428  -21.7439995422
   C     -13.9489998674   23.5530000712  -20.8580001465
   C     -13.7719998532   23.1629997272  -19.3720002845
   O     -14.0393211325   22.0319876538  -18.9646354136
   H     -13.7777361576   22.0526137870  -22.3777130096
   H     -13.6071057092   24.5736741352  -21.0518249855
   H     -15.0043209013   23.4682005114  -21.1226361984
   N     -13.3410002036   24.1269995631  -18.5819998178
   C     -12.8540005289   23.8290012157  -17.2499995080
   C     -14.0050003620   23.4660013204  -16.3049996545
   O     -13.7925783440   22.8659222668  -15.2540619148
   C     -12.0859645564   25.0570615968  -16.7231900741
   C     -10.9694406932   24.7250847490  -15.7901375883
   C     -10.7735668283   23.7591892867  -14.8403414878
   N      -9.7689903725   25.3990902840  -15.8628405074
   C      -8.9057550846   24.8290129225  -15.0046431835
   N      -9.4768559541   23.8212763673  -14.3691435219
   H     -13.0379223196   24.9933276977  -19.0081412993
   H     -12.1980832826   22.9524958020  -17.2943320612
   H     -12.7894342165   25.7696097184  -16.2741424500
   H     -11.6361646926   25.5666999732  -17.5840297515
   H      -9.5647337029   26.1849052069  -16.4675826083
   H     -11.4684010363   22.9893818713  -14.5319161465
   H      -7.8779237156   25.1481104857  -14.8929435594
   N     -15.2270000478   23.8479988060  -16.6620004178
   C     -16.3630003157   23.4179998976  -15.9420005076
   C     -16.5679999695   21.8990000686  -15.9979996018
   O     -17.1648809913   21.3610299969  -15.0629700542
   H     -15.3480697142   24.3314521519  -17.5418972555
   H     -16.2849780517   23.6682949695  -14.8807961783
   H     -17.2550787523   23.9011059840  -16.3498396125
   N     -16.1720001897   21.1950000186  -17.0630002790
   C     -16.3929997060   19.7329999581  -17.1390000869
   C     -15.5319999960   19.0089998367  -16.0969999979
   O     -15.9363299141   17.9857115332  -15.5496385526
   H     -15.6023473316   21.6275013000  -17.7868583846
   H     -17.4399024737   19.4941260962  -16.9449332849
   H     -16.1084292651   19.4020767937  -18.1409184744
   N     -14.3080001400   19.5120000634  -15.9009998453
   C     -13.4139999555   18.7560000256  -15.1220001130
   C     -12.1359999421   19.5319998610  -14.8500000844
   O     -11.9075940517   20.5593019517  -15.4849879631
   C     -13.0104087481   17.4217445086  -15.7944156072
   S     -11.9377327138   17.6034366430  -17.2474516649
   H     -13.9716371450   20.3604537463  -16.3412353524
   H     -13.8918136158   18.4874710023  -14.1698701117
   H     -13.9160096836   16.9154034995  -16.1326568742
   H     -12.5222395892   16.7685315037  -15.0670061485
   H     -10.8077281516   17.8826866135  -16.5703502845
   N     -11.2659998411   19.0339996427  -13.9460002951
   C      -9.9969996618   19.6749994181  -13.5650004337
   C      -8.8769986407   18.8249991532  -14.1420007095
   O      -9.1135692582   17.8461845151  -14.8528014635
   H     -11.5122158447   18.1915905430  -13.4440246413
   H      -9.9786051489   20.6866098641  -13.9742723374
   H      -9.9149888539   19.7257438994  -12.4759464389
   N      -7.6400004231   19.1360040897  -13.7359988121
   C      -6.4500016551   18.3769973383  -14.0490015350
   C      -6.6059988920   16.9180000168  -13.7169996973
   O      -6.2912122309   16.0453071350  -14.5244106118
   H      -7.5089005505   20.0582419499  -13.3350372299
   H      -5.6237141945   18.8024282823  -13.4731959079
   H      -6.1991054505   18.4465116442  -15.1127371361
   N      -7.0429998285   16.6470003274  -12.4999999192
   C      -6.9540002069   15.2350005278  -12.1039996497
   C      -8.0129999464   14.5059995682  -12.9030001654
   O      -7.9106503460   13.3186421771  -13.2095292539
   C      -7.1694630504   15.0468843551  -10.6082922729
   C      -6.1210328485   15.7183219292   -9.7151574597
   C      -6.4428793896   15.4232630445   -8.2525625603
   C      -4.7008128519   15.2777342997  -10.0587877724
   H      -7.1317322971   17.3795230292  -11.8074574976
   H      -5.9847669320   14.8367436890  -12.4155471031
   H      -7.1636418299   13.9656028017  -10.4175851942
   H      -8.1703634565   15.4121505709  -10.3404909534
   H      -6.1829102254   16.8076495032   -9.8573936462
   H      -6.3713924204   14.3461094767   -8.0539903518
   H      -7.4582753856   15.7468159659   -7.9944453223
   H      -5.7413002311   15.9362373846   -7.5849224196
   H      -4.4049509185   15.5898232719  -11.0665337591
   H      -4.6092851904   14.1851789444  -10.0013006369
   H      -3.9830503158   15.7130207347   -9.3541003119
   N      -9.0819997438   15.2380000715  -13.1510004442
   C     -10.2719999348   14.6659999247  -13.8400001345
   C      -9.9459999231   14.2889999876  -15.2640000675
   O     -10.2542976397   13.1986514281  -15.7444622207
   H      -9.0822155992   16.2212524118  -12.9274371755
   H     -11.0574901426   15.4249188519  -13.8127258033
   H     -10.6088887654   13.7694730641  -13.3154538383
   N      -9.3229999934   15.2380000920  -15.9660000124
   C      -8.8439998218   14.9340001662  -17.2510000215
   C      -7.8749998999   13.7870000131  -17.2000000400
   C      -8.0953704649   16.1423157598  -17.8233402169
   O      -7.6071583208   13.0952468319  -18.1568926177
   H      -9.0360590633   16.1010784665  -15.5110595406
   H      -9.6633344948   14.6544645390  -17.9258795456
   H      -7.2407741028   16.3979298986  -17.1858594663
   H      -8.7605341041   17.0098036803  -17.8696651870
   H      -7.7301450708   15.9225399099  -18.8296970323
   H      -7.3694765095   13.6500465912  -16.2196993821
   H      -5.6074006288   21.8084688455  -13.9405158267
   H      -4.6154833276   20.6692395191  -16.6058111413
   H      -5.9500495124   20.3587354443  -18.3768078097
   H      -9.9843480625   21.9369259238  -16.0424174826
   H      -7.0783911929   18.7181747089  -19.7664783560
   H      -8.0223974612   19.0302197477  -21.2516934691
   H      -8.8571109206   18.5975888294  -19.7275246098
   C      -8.0081778881   19.1345431532  -20.1648364345
   C      -4.9476223084   21.4126960201  -14.7044843428
   C      -5.3832820249   21.0428395515  -15.9271356059
   C      -9.0742461739   21.6229899173  -16.5328204287
   C      -6.8341394367   20.6998625098  -17.8438827466
   C      -9.1544765439   21.2985113657  -17.8797430010
   C      -8.0203499945   20.8058044925  -18.5390998332
   C      -3.5228905600   21.2690263099  -14.4064686556
   C      -6.7107093850   21.0819931854  -16.4967184580
   C      -7.8683953208   21.5573045411  -15.8341199781
   O      -2.6666548318   20.8785849518  -15.1828453360
   O     -10.3385133307   21.4811287513  -18.5046095263
   O      -8.1086148609   20.5270229337  -19.8836387362
   O      -7.7998573539   21.9426663108  -14.5458781562
   H     -10.2139851101   21.6060827983  -19.4646879434
   S      -3.1135462520   21.7241842824  -12.7270997630
   C      -1.3384756138   21.4175434582  -12.7613698009
   H      -0.8598442655   22.0464590186  -13.5150398151
   H      -0.9517246593   21.6679284863  -11.7708041264
   H      -1.1383761651   20.3667995199  -12.9815897811
   H      -8.5463465067   22.6485471079  -14.3447335093
198
Converged     Job 31: Energy -5.7069063508081817e+03 @ (1.486454)
   N      -9.4190003363   25.1719997699  -21.0809989578
   C      -8.0910129110   24.8839862468  -20.7660041624
   C      -7.4100098352   24.2140048304  -21.9690028009
   O      -7.9252732305   23.2312472675  -22.5079195362
   C      -7.9260857497   23.9487024767  -19.5430768483
   C      -6.5559015322   23.9593171604  -18.9310891403
   C      -6.2968598098   24.7689338182  -17.8222229946
   C      -5.5120602547   23.1902472812  -19.4528340634
   C      -5.0371852997   24.8004107747  -17.2310746079
   C      -4.2488411418   23.2273165090  -18.8714067483
   C      -4.0067137466   24.0254770035  -17.7561585814
   H      -7.5604747769   25.8216913129  -20.5437906620
   H      -8.2033614387   22.9412513235  -19.8668464250
   H      -8.6620895900   24.2655699546  -18.7932091674
   H      -7.1032638678   25.3737474588  -17.4117077293
   H      -5.6974014507   22.5355369190  -20.3030571809
   H      -4.8623552967   25.4255690428  -16.3581247835
   H      -3.4538836369   22.6116655363  -19.2784189311
   H      -3.0217660876   24.0352245559  -17.2952713224
   H      -9.8751965250   25.5944823689  -20.2758768719
   H      -9.9276939211   24.3068111189  -21.2601478463
   N      -6.2559976392   24.7379978492  -22.3669976971
   C      -5.6060014723   24.2539958256  -23.5729996050
   C      -4.2180019741   23.7269953594  -23.2119986636
   O      -3.3846953835   24.4853899553  -22.7201142529
   H      -5.8770290943   25.5550309732  -21.9100435536
   H      -6.2509349536   23.4875191045  -24.0045633910
   H      -5.4808615961   25.0744295024  -24.2874537762
   N      -3.9950001627   22.4249945754  -23.4089978633
   C      -2.6219974962   21.9929982917  -23.2750031084
   C      -2.2559996488   20.9290016271  -24.2930007299
   C      -2.2084955937   21.6046717304  -21.8506696514
   C      -2.9658161006   20.4861778645  -21.1722099894
   C      -3.9297240797   19.6956074609  -21.8003622340
   C      -2.6896110618   20.2192882831  -19.8268480548
   C      -4.5991760722   18.6866193604  -21.1150304164
   C      -3.3544159317   19.2227413862  -19.1231093732
   C      -4.3207222350   18.4510330805  -19.7704705921
   O      -5.0211299591   17.4687988039  -19.1422696287
   O      -3.0210615525   20.5197354613  -25.1388275557
   H      -4.6138658681   21.8785154875  -23.9961795875
   H      -1.9810389634   22.8514271952  -23.5311257763
   H      -2.2917288402   22.5158201085  -21.2476650592
   H      -1.1372707598   21.3607144333  -21.8765598111
   H      -4.1786808183   19.8496369393  -22.8458262338
   H      -1.9346358928   20.8092926885  -19.3093544899
   H      -5.3460355734   18.0778444336  -21.6171474738
   H      -3.1248986710   19.0450017315  -18.0735338991
   H      -4.7698545557   17.4399742670  -18.2059443008
   H      -1.2156886581   20.5587298018  -24.2161852984
   N     -10.2909998582   21.4870002165  -23.3370002636
   C     -11.4179992432   21.0960005290  -22.4819997725
   C     -11.9100001478   22.3050004638  -21.6720003071
   O     -11.1580937198   22.8747302874  -20.8671858530
   C     -11.2079172966   19.8726051698  -21.5593618443
   C     -10.8275924066   18.6616331047  -22.4262725629
   C     -12.4527164496   19.5954749384  -20.7226215812
   C     -10.8356970335   17.3131204025  -21.7125008943
   H     -12.2352016889   20.8101585276  -23.1630596493
   H     -10.3699460001   20.0949427726  -20.8865769770
   H      -9.8307858153   18.8253352358  -22.8545931752
   H     -11.5232092765   18.6089968354  -23.2778459214
   H     -13.3155088413   19.3818136373  -21.3690289253
   H     -12.7172458628   20.4392559614  -20.0797568714
   H     -12.3001319024   18.7308741195  -20.0710314571
   H     -11.8498036725   17.0082817490  -21.4343455941
   H     -10.2334498413   17.3282464840  -20.7974920917
   H     -10.4252297428   16.5356419418  -22.3665146667
   H      -9.9307300702   20.6629428181  -23.8089541743
   H      -9.5339586860   21.8595164168  -22.7625670342
   N     -13.2070000323   22.5949998689  -21.7439996396
   C     -13.9490000032   23.5529999407  -20.8580001327
   C     -13.7719997904   23.1629997299  -19.3720002781
   O     -14.0393108816   22.0319920421  -18.9646240449
   H     -13.7777410836   22.0525828315  -22.3776819213
   H     -13.6071083265   24.5736757898  -21.0518203622
   H     -15.0043228801   23.4682022620  -21.1226312566
   N     -13.3410000870   24.1269995337  -18.5819998893
   C     -12.8540004914   23.8290014440  -17.2499995185
   C     -14.0050005056   23.4660015326  -16.3049993385
   O     -13.7923584778   22.8661017904  -15.2540033566
   C     -12.0864084906   25.0572471594  -16.7226249981
   C     -10.9684921557   24.7247605797  -15.7914331046
   C     -10.7708883507   23.7569285330  -14.8441123551
   N      -9.7683013018   25.3992986359  -15.8646426602
   C      -8.9033440779   24.8276630885  -15.0094669898
   N      -9.4732374473   23.8183072310  -14.3753283927
   H     -13.0378210146   24.9932633280  -19.0082002009
   H     -12.1979400703   22.9525927830  -17.2943212178
   H     -12.7899108467   25.7685460532  -16.2716881529
   H     -11.6380426542   25.5685216081  -17.5832240103
   H      -9.5652760953   26.1864913995  -16.4680206095
   H     -11.4650015149   22.9863146788  -14.5360516011
   H      -7.8753195051   25.1464092429  -14.8987846175
   N     -15.2270002342   23.8479988766  -16.6620004203
   C     -16.3630004608   23.4179998923  -15.9420004977
   C     -16.5680000438   21.8989999771  -15.9979996204
   O     -17.1648662863   21.3610311069  -15.0629619942
   H     -15.3480685291   24.3312272596  -17.5420225406
   H     -16.2849609992   23.6682997854  -14.8807993550
   H     -17.2550801849   23.9011146989  -16.3498247221
   N     -16.1720002025   21.1949999851  -17.0630002876
   C     -16.3929996656   19.7329999315  -17.1390000663
   C     -15.5319999744   19.0089998058  -16.0969999640
   O     -15.9363330859   17.9857244513  -15.5496174172
   H     -15.6023837669   21.6275009429  -17.7868849420
   H     -17.4399020901   19.4941260883  -16.9449313701
   H     -16.1084315251   19.4020805837  -18.1409204904
   N     -14.3080001355   19.5120000287  -15.9009998739
   C     -13.4139999734   18.7560000600  -15.1220000640
   C     -12.1359999280   19.5319998409  -14.8500000946
   O     -11.9078690100   20.5594554378  -15.4848394215
   C     -13.0104199531   17.4217287303  -15.7943997447
   S     -11.9377284880   17.6034059350  -17.2474299546
   H     -13.9716094343   20.3603989675  -16.3413143098
   H     -13.8918033101   18.4875003307  -14.1698581391
   H     -13.9160165597   16.9153833775  -16.1326462881
   H     -12.5222585448   16.7685126355  -15.0669866386
   H     -10.8077332595   17.8827208843  -16.5703381388
   N     -11.2659998177   19.0339996004  -13.9460003054
   C      -9.9969996558   19.6749993503  -13.5650003804
   C      -8.8769986238   18.8249991656  -14.1420007231
   O      -9.1136905006   17.8458834826  -14.8523691564
   H     -11.5120318336   18.1913486600  -13.4443433167
   H      -9.9783978580   20.6866177761  -13.9741861930
   H      -9.9149660701   19.7256339848  -12.4759439035
   N      -7.6400004101   19.1360041564  -13.7359987890
   C      -6.4500017104   18.3769972863  -14.0490015364
   C      -6.6059988899   16.9180000296  -13.7169996752
   O      -6.2911917214   16.0452769601  -14.5243734558
   H      -7.5088487345   20.0591180634  -13.3369414800
   H      -5.6237451078   18.8024366906  -13.4731472864
   H      -6.1990386897   18.4465392866  -15.1127331618
   N      -7.0429997362   16.6470003094  -12.4999998446
   C      -6.9540002174   15.2350003960  -12.1039996871
   C      -8.0130000100   14.5059996108  -12.9030001963
   O      -7.9106703153   13.3186236505  -13.2094725491
   C      -7.1694739402   15.0468948857  -10.6082912866
   C      -6.1210589197   15.7183430359   -9.7151422199
   C      -6.4429378748   15.4233123701   -8.2525482587
   C      -4.7008298603   15.2777500107  -10.0587287733
   H      -7.1318084681   17.3795440106  -11.8074886208
   H      -5.9847624732   14.8367502859  -12.4155408045
   H      -7.1636607805   13.9656142691  -10.4175751739
   H      -8.1703758205   15.4121717011  -10.3405104363
   H      -6.1829314291   16.8076672085   -9.8574024172
   H      -6.3714542972   14.3461623848   -8.0539522714
   H      -7.4583404472   15.7468694585   -7.9944607888
   H      -5.7413749883   15.9363005952   -7.5849011040
   H      -4.4049375685   15.5898327752  -11.0664673193
   H      -4.6093064898   14.1851943642  -10.0012331889
   H      -3.9830859312   15.7130386770   -9.3540233383
   N      -9.0819997307   15.2380000607  -13.1510004341
   C     -10.2719999175   14.6659998917  -13.8400001513
   C      -9.9459999047   14.2889999793  -15.2640000947
   O     -10.2542959317   13.1986525565  -15.7444700722
   H      -9.0821317928   16.2213069317  -12.9276677496
   H     -11.0574884223   15.4249205881  -13.8127250682
   H     -10.6088837357   13.7694754398  -13.3154478805
   N      -9.3229999971   15.2380001140  -15.9660000423
   C      -8.8439998813   14.9340001696  -17.2510000438
   C      -7.8749998516   13.7870001282  -17.2000000779
   C      -8.0953760541   16.1423191471  -17.8233382404
   O      -7.6071737530   13.0952572326  -18.1569052108
   H      -9.0360440064   16.1010696204  -15.5110466108
   H      -9.6633347864   14.6544633223  -17.9258791177
   H      -7.2407607344   16.3979217001  -17.1858765192
   H      -8.7605326306   17.0098126054  -17.8696390121
   H      -7.7301761586   15.9225566546  -18.8297076657
   H      -7.3694629550   13.6500466568  -16.2197053873
   H      -5.6121388058   21.8112390560  -13.9385772768
   H      -4.6154036093   20.6714948172  -16.6017577943
   H      -5.9483593625   20.3600261494  -18.3750328496
   H      -9.9868094216   21.9313043633  -16.0436274754
   H      -7.0794799890   18.7156812435  -19.7647826590
   H      -8.0217111874   19.0289336769  -21.2509675949
   H      -8.8585074921   18.5989858375  -19.7271928411
   C      -8.0080505513   19.1338253984  -20.1641471313
   C      -4.9507431965   21.4156408750  -14.7012451608
   C      -5.3844950134   21.0446066527  -15.9242626723
   C      -9.0755709032   21.6197454855  -16.5333134951
   C      -6.8331885016   20.7002499778  -17.8427256869
   C      -9.1542009433   21.2962724159  -17.8804657056
   C      -8.0188411752   20.8053332026  -18.5390167298
   C      -3.5262940002   21.2739076159  -14.4012505071
   C      -6.7112974992   21.0822352780  -16.4953002565
   C      -7.8701893792   21.5559701749  -15.8332699511
   O      -2.6684541372   20.8839595836  -15.1760981881
   O     -10.3380278539   21.4778067410  -18.5062537491
   O      -8.1056016650   20.5266633609  -19.8837140231
   O      -7.8041131145   21.9417302231  -14.5454285077
   H     -10.2125096150   21.6050026974  -19.4658738048
   S      -3.1197769052   21.7310669800  -12.7216777305
   C      -1.3442459608   21.4267083643  -12.7533647981
   H      -0.8653998686   22.0557612313  -13.5067881287
   H      -0.9591305273   21.6781986123  -11.7624439985
   H      -1.1424971615   20.3760894089  -12.9726741163
   H      -8.5509388190   22.6529359628  -14.3466904183
198
Converged     Job 32: Energy -5.7069060715257910e+03 @ (1.475665)
   N      -9.4190002565   25.1719997100  -21.0809988701
   C      -8.0910124750   24.8839865842  -20.7660042556
   C      -7.4100099999   24.2140046554  -21.9690027617
   O      -7.9253255980   23.2313225348  -22.5079836543
   C      -7.9257172884   23.9485447338  -19.5431666780
   C      -6.5554718795   23.9601580962  -18.9312712105
   C      -6.2970116659   24.7704954875  -17.8227914130
   C      -5.5110395809   23.1916948349  -19.4527560502
   C      -5.0373780389   24.8031457372  -17.2316042180
   C      -4.2478411076   23.2299896381  -18.8713298017
   C      -4.0063246728   24.0287297423  -17.7563457314
   H      -7.5604714871   25.8216875874  -20.5437678125
   H      -8.2023636122   22.9409238021  -19.8670039479
   H      -8.6618923415   24.2648728039  -18.7932394247
   H      -7.1038270266   25.3750195253  -17.4126320717
   H      -5.6957713235   22.5365240993  -20.3027337641
   H      -4.8630123831   25.4288204215  -16.3589090655
   H      -3.4523659714   22.6148367554  -19.2781413161
   H      -3.0213797549   24.0394273457  -17.2954398545
   H      -9.8752022712   25.5943249021  -20.2758033068
   H      -9.9276750716   24.3068370054  -21.2602649445
   N      -6.2559977399   24.7379980387  -22.3669978474
   C      -5.6060014222   24.2539958244  -23.5729995367
   C      -4.2180019619   23.7269953449  -23.2119986746
   O      -3.3847108024   24.4853943121  -22.7200909191
   H      -5.8769368879   25.5549369681  -21.9099462780
   H      -6.2509432952   23.4875259098  -24.0045501059
   H      -5.4808687511   25.0744311281  -24.2874559134
   N      -3.9950001452   22.4249945701  -23.4089978596
   C      -2.6219974398   21.9929982657  -23.2750032362
   C      -2.2559996806   20.9290016636  -24.2930007454
   C      -2.2087732161   21.6046251839  -21.8506201035
   C      -2.9665446305   20.4863731380  -21.1722496774
   C      -3.9306549120   19.6960927932  -21.8004626052
   C      -2.6904518564   20.2193586320  -19.8268897928
   C      -4.6003284058   18.6871769103  -21.1152367166
   C      -3.3553769449   19.2227830534  -19.1233201703
   C      -4.3217229555   18.4512302091  -19.7707915187
   O      -5.0217845165   17.4686151755  -19.1427996822
   O      -3.0209556489   20.5196726949  -25.1388813893
   H      -4.6138253913   21.8785690192  -23.9962656993
   H      -1.9809970608   22.8514104604  -23.5310528481
   H      -2.2918891973   22.5158346950  -21.2476903879
   H      -1.1376067773   21.3603776371  -21.8762896970
   H      -4.1795598445   19.8502709001  -22.8459030945
   H      -1.9353668866   20.8092047524  -19.3093605225
   H      -5.3473457882   18.0786529853  -21.6173844728
   H      -3.1258894493   19.0446891336  -18.0737972432
   H      -4.7705218490   17.4396636240  -18.2064745099
   H      -1.2156926596   20.5587608015  -24.2161314308
   N     -10.2909999208   21.4870001954  -23.3370000402
   C     -11.4179997653   21.0960000023  -22.4820000107
   C     -11.9099999507   22.3050003461  -21.6720003420
   O     -11.1579992148   22.8747840148  -20.8673799574
   C     -11.2066127636   19.8733359838  -21.5586498427
   C     -10.8255657943   18.6619290631  -22.4246258544
   C     -12.4506347802   19.5959467105  -20.7208768050
   C     -10.8320384478   17.3141264544  -21.7094852882
   H     -12.2351620874   20.8094203317  -23.1627438064
   H     -10.3683447859   20.0967861505  -20.8865632572
   H      -9.8290384102   18.8261348718  -22.8533970489
   H     -11.5214399043   18.6078466889  -23.2758735440
   H     -13.3136437540   19.3810442823  -21.3665591519
   H     -12.7153646217   20.4401287094  -20.0786305189
   H     -12.2969831240   18.7320678869  -20.0685965524
   H     -11.8456689351   17.0086905897  -21.4302823531
   H     -10.2291144848   17.3307590855  -20.7949478223
   H     -10.4213716608   16.5363468299  -22.3629962792
   H      -9.9302056198   20.6628679942  -23.8083745259
   H      -9.5343083132   21.8602935047  -22.7626514862
   N     -13.2070001844   22.5949998566  -21.7439997095
   C     -13.9489999405   23.5530001445  -20.8580000080
   C     -13.7720004373   23.1630000819  -19.3719998996
   O     -14.0394003471   22.0320289013  -18.9645946493
   H     -13.7777684756   22.0524644879  -22.3775330450
   H     -13.6071374609   24.5736723063  -21.0518059586
   H     -15.0043249851   23.4681956645  -21.1225967297
   N     -13.3409993096   24.1270000392  -18.5820000835
   C     -12.8539991485   23.8289995646  -17.2500003439
   C     -14.0050005291   23.4660007703  -16.3049997940
   O     -13.7921246725   22.8664670124  -15.2538431499
   C     -12.0873322897   25.0577602007  -16.7222043562
   C     -10.9684310866   24.7253202865  -15.7922821612
   C     -10.7698857899   23.7566020735  -14.8462357541
   N      -9.7684119529   25.4002250967  -15.8660015310
   C      -8.9021501080   24.8279951744  -15.0128095209
   N      -9.4715842272   23.8179257328  -14.3792473890
   H     -13.0373843205   24.9930371484  -19.0083449413
   H     -12.1975581945   22.9528491104  -17.2941207842
   H     -12.7912139379   25.7677660320  -16.2698545643
   H     -11.6401812326   25.5705552235  -17.5825106943
   H      -9.5662731402   26.1881694485  -16.4687304135
   H     -11.4634392500   22.9855017328  -14.5381240748
   H      -7.8739151731   25.1463328648  -14.9029946404
   N     -15.2270000400   23.8479996649  -16.6620000902
   C     -16.3630001893   23.4180000344  -15.9420002622
   C     -16.5679999335   21.8990000508  -15.9979998022
   O     -17.1648324785   21.3610405802  -15.0629333363
   H     -15.3480909235   24.3308026056  -17.5422621467
   H     -16.2849109778   23.6682843778  -14.8807978004
   H     -17.2550912693   23.9011512753  -16.3497848325
   N     -16.1720001807   21.1950000434  -17.0630003144
   C     -16.3929997259   19.7330000080  -17.1390000377
   C     -15.5320000247   19.0089999041  -16.0969999235
   O     -15.9363737230   17.9857625660  -15.5495607489
   H     -15.6024784261   21.6275121693  -17.7869578264
   H     -17.4399127657   19.4941243177  -16.9449262839
   H     -16.1084286362   19.4020777968  -18.1409333862
   N     -14.3080001599   19.5120000747  -15.9009998832
   C     -13.4139999232   18.7560001955  -15.1220000709
   C     -12.1359998942   19.5319997867  -14.8500000921
   O     -11.9081202162   20.5596564715  -15.4846274892
   C     -13.0105524842   17.4216057699  -15.7942077648
   S     -11.9376100771   17.6029460547  -17.2470835596
   H     -13.9715710568   20.3603232176  -16.3414363137
   H     -13.8917987892   18.4876434099  -14.1698018278
   H     -13.9161798650   16.9153510577  -16.1325362884
   H     -12.5226137215   16.7683613160  -15.0666495762
   H     -10.8076832278   17.8822031737  -16.5698614324
   N     -11.2659998094   19.0339996399  -13.9460002871
   C      -9.9969995987   19.6749994166  -13.5650004908
   C      -8.8769985728   18.8249991542  -14.1420008059
   O      -9.1139852993   17.8450730374  -14.8511775503
   H     -11.5115395608   18.1907540171  -13.4450922688
   H      -9.9783216739   20.6867824035  -13.9736519590
   H      -9.9148822513   19.7251439872  -12.4759211306
   N      -7.6400004026   19.1360042786  -13.7359988664
   C      -6.4500018100   18.3769970370  -14.0490016292
   C      -6.6059987976   16.9180000363  -13.7169996580
   O      -6.2911132883   16.0452740198  -14.5243517644
   H      -7.5086514413   20.0614011946  -13.3419534550
   H      -5.6239058670   18.8023806767  -13.4728523844
   H      -6.1987163094   18.4466969917  -15.1126803352
   N      -7.0429995891   16.6470004021  -12.4999999701
   C      -6.9540003147   15.2350006404  -12.1039995741
   C      -8.0130000709   14.5059994300  -12.9030000656
   O      -7.9107461305   13.3185655246  -13.2093145387
   C      -7.1694753194   15.0468903463  -10.6082961402
   C      -6.1210085754   15.7182786104   -9.7151674338
   C      -6.4429005569   15.4233098706   -8.2525655443
   C      -4.7008206103   15.2775571288  -10.0587597352
   H      -7.1320712387   17.3795926447  -11.8075717299
   H      -5.9847495181   14.8367667859  -12.4155428373
   H      -7.1637142197   13.9655996560  -10.4175932168
   H      -8.1703543206   15.4122166823  -10.3405084781
   H      -6.1827906964   16.8075967884   -9.8574667972
   H      -6.3715150457   14.3461516020   -8.0539472320
   H      -7.4582654165   15.7469665480   -7.9944744518
   H      -5.7412854818   15.9362464405   -7.5849399402
   H      -4.4049173154   15.5895893770  -11.0665174503
   H      -4.6093881078   14.1849844070  -10.0012353630
   H      -3.9830273310   15.7128047634   -9.3540787397
   N      -9.0819996218   15.2380001614  -13.1510005704
   C     -10.2719999636   14.6659998590  -13.8400000840
   C      -9.9459999791   14.2890000168  -15.2640000526
   O     -10.2543370740   13.1986530851  -15.7444622389
   H      -9.0818769868   16.2214770506  -12.9283821560
   H     -11.0575055766   15.4249174264  -13.8127138050
   H     -10.6088489773   13.7694650374  -13.3154307010
   N      -9.3230000358   15.2380001467  -15.9660000430
   C      -8.8439999596   14.9340000943  -17.2510000239
   C      -7.8749999439   13.7869999885  -17.2000000132
   C      -8.0953566474   16.1423062354  -17.8233087735
   O      -7.6071498333   13.0951946735  -18.1568565170
   H      -9.0358994161   16.1009835544  -15.5109730681
   H      -9.6633431487   14.6544806914  -17.9258764357
   H      -7.2406199275   16.3977775491  -17.1859592815
   H      -8.7604554105   17.0098412326  -17.8693929485
   H      -7.7303347461   15.9226455161  -18.8297597483
   H      -7.3694539926   13.6500903656  -16.2196957901
   H      -5.6224325954   21.8230398577  -13.9290032883
   H      -4.6136926299   20.6786323540  -16.5857562849
   H      -5.9421724331   20.3645101938  -18.3642629400
   H      -9.9898907991   21.9260185461  -16.0423443894
   H      -7.0803543126   18.7109009106  -19.7548767311
   H      -8.0185380649   19.0271136057  -21.2431965997
   H      -8.8601984854   18.6041630570  -19.7201759389
   C      -8.0059641530   19.1334977670  -20.1564924992
   C      -4.9570376646   21.4268390859  -14.6878566037
   C      -5.3857240526   21.0514272873  -15.9113861459
   C      -9.0764529886   21.6175660933  -16.5298162557
   C      -6.8288207943   20.7032487251  -17.8339661102
   C      -9.1509169109   21.2947723284  -17.8772784690
   C      -8.0129578508   20.8064060624  -18.5332151238
   C      -3.5332333759   21.2915492104  -14.3820810936
   C      -6.7111009850   21.0854733251  -16.4861414622
   C      -7.8726689813   21.5565836844  -15.8264868582
   O      -2.6710961561   20.9018299915  -15.1521476520
   O     -10.3337375019   21.4739327047  -18.5059376851
   O      -8.0960347718   20.5273113970  -19.8781187318
   O      -7.8114555993   21.9421398497  -14.5386302496
   H     -10.2059543462   21.6015554593  -19.4651126907
   S      -3.1352404760   21.7577752723  -12.7028805710
   C      -1.3581756228   21.4614624707  -12.7261294952
   H      -0.8788471834   22.0908814452  -13.4789690747
   H      -0.9785078024   21.7170584435  -11.7341439498
   H      -1.1507615180   20.4112417128  -12.9420225374
   H      -8.5583145009   22.6593788346  -14.3432395301
198
Converged     Job 33: Energy -5.7069057811011044e+03 @ (1.464876)
   N      -9.4190005662   25.1719997476  -21.0809995046
   C      -8.0910135390   24.8839859408  -20.7660041813
   C      -7.4100099759   24.2140050140  -21.9690030048
   O      -7.9253498440   23.2313289809  -22.5079950553
   C      -7.9255932479   23.9485556252  -19.5431593477
   C      -6.5552067567   23.9602406244  -18.9315676912
   C      -6.2963184123   24.7712305335  -17.8236743210
   C      -5.5110166877   23.1913176014  -19.4528554652
   C      -5.0365584897   24.8039339834  -17.2327863271
   C      -4.2476696993   23.2296634995  -18.8717623657
   C      -4.0057934130   24.0289871662  -17.7572853320
   H      -7.5604788460   25.8216900984  -20.5437826252
   H      -8.2023257195   22.9408799348  -19.8668072392
   H      -8.6616086429   24.2649721421  -18.7931110822
   H      -7.1028668145   25.3762931639  -17.4138281154
   H      -5.6960775582   22.5356982901  -20.3024179842
   H      -4.8618610090   25.4301091372  -16.3605377025
   H      -3.4524162578   22.6141247479  -19.2784055252
   H      -3.0207638498   24.0397561060  -17.2965995101
   H      -9.8752154861   25.5943479881  -20.2758148948
   H      -9.9276841904   24.3068189517  -21.2602441686
   N      -6.2559975704   24.7379977670  -22.3669975679
   C      -5.6060014549   24.2539959685  -23.5729996326
   C      -4.2180020709   23.7269953045  -23.2119986469
   O      -3.3847181520   24.4853864450  -22.7200676801
   H      -5.8769238424   25.5549199993  -21.9099339968
   H      -6.2509403208   23.4875253641  -24.0045619070
   H      -5.4808626259   25.0744335670  -24.2874500002
   N      -3.9950002134   22.4249946277  -23.4089980237
   C      -2.6219976786   21.9929982934  -23.2750030106
   C      -2.2559995532   20.9290017047  -24.2930006893
   C      -2.2088452855   21.6045367588  -21.8506189683
   C      -2.9667464947   20.4863452573  -21.1722946868
   C      -3.9308536854   19.6961190070  -21.8005901343
   C      -2.6907474519   20.2193222822  -19.8269188869
   C      -4.6005418093   18.6871604735  -21.1154305069
   C      -3.3556965310   19.2227222260  -19.1234163177
   C      -4.3219527916   18.4511465483  -19.7709886964
   O      -5.0218973848   17.4683867860  -19.1430943502
   O      -3.0210757564   20.5197626626  -25.1388263364
   H      -4.6138231061   21.8785843828  -23.9962884248
   H      -1.9809920295   22.8514204093  -23.5310033689
   H      -2.2918672371   22.5157320649  -21.2476617302
   H      -1.1377103808   21.3601664134  -21.8762687216
   H      -4.1797071463   19.8503147444  -22.8460506226
   H      -1.9356969814   20.8091517906  -19.3093373978
   H      -5.3475324161   18.0786347210  -21.6176467078
   H      -3.1263028904   19.0445955188  -18.0738827894
   H      -4.7707007455   17.4394182761  -18.2067542553
   H      -1.2157132557   20.5586715783  -24.2161541379
   N     -10.2909998859   21.4869999345  -23.3370000492
   C     -11.4179999216   21.0960000946  -22.4820003686
   C     -11.9100001717   22.3049997337  -21.6720000749
   O     -11.1579337309   22.8747143170  -20.8673967044
   C     -11.2067063826   19.8731417155  -21.5588928672
   C     -10.8255882101   18.6619310912  -22.4251186247
   C     -12.4508112602   19.5956345405  -20.7212862196
   C     -10.8322875553   17.3139272639  -21.7103620239
   H     -12.2351793399   20.8095220289  -23.1627964525
   H     -10.3684454890   20.0963461852  -20.8867195994
   H      -9.8289508512   18.8261878230  -22.8536333060
   H     -11.5213022950   18.6081317004  -23.2765334478
   H     -13.3137990574   19.3810657321  -21.3671209881
   H     -12.7154791274   20.4396461648  -20.0787873868
   H     -12.2973291190   18.7315127941  -20.0692829987
   H     -11.8459949033   17.0084862074  -21.4314181796
   H     -10.2295060138   17.3302406485  -20.7957217460
   H     -10.4215727884   16.5363053156  -22.3640474670
   H      -9.9301889113   20.6628547678  -23.8083673276
   H      -9.5342965625   21.8603161520  -22.7626538091
   N     -13.2069999566   22.5949999471  -21.7439997468
   C     -13.9489997271   23.5530002274  -20.8580001046
   C     -13.7720004507   23.1629998526  -19.3720000533
   O     -14.0393447229   22.0320287717  -18.9645693122
   H     -13.7777955876   22.0523868292  -22.3774605790
   H     -13.6071127304   24.5736790807  -21.0518112182
   H     -15.0043280938   23.4682119411  -21.1226098699
   N     -13.3409996534   24.1269998393  -18.5820001179
   C     -12.8539996772   23.8290000221  -17.2500003317
   C     -14.0050000710   23.4660008801  -16.3049999143
   O     -13.7919188671   22.8665821286  -15.2538185419
   C     -12.0877072565   25.0580053213  -16.7219464788
   C     -10.9675230270   24.7253782109  -15.7936352818
   C     -10.7668214179   23.7545126794  -14.8504129387
   N      -9.7680154520   25.4012881611  -15.8676398866
   C      -8.8998122313   24.8276515377  -15.0176417828
   N      -9.4676949933   23.8156644729  -14.3856296513
   H     -13.0375515212   24.9931067734  -19.0083308247
   H     -12.1974017630   22.9529616336  -17.2941675119
   H     -12.7915998237   25.7671239666  -16.2682527031
   H     -11.6417292310   25.5718874993  -17.5821993092
   H      -9.5673892662   26.1908086105  -16.4688092635
   H     -11.4593095979   22.9822036511  -14.5429177846
   H      -7.8715181381   25.1459895669  -14.9087454977
   N     -15.2269997417   23.8479991393  -16.6620002247
   C     -16.3630000180   23.4180000054  -15.9420003917
   C     -16.5679997827   21.8990001987  -15.9979996410
   O     -17.1648332702   21.3610502876  -15.0629349734
   H     -15.3480765642   24.3307517353  -17.5422854467
   H     -16.2849238464   23.6683055979  -14.8808051896
   H     -17.2550812771   23.9011370855  -16.3497922844
   N     -16.1720001691   21.1950000792  -17.0630003743
   C     -16.3929997989   19.7330000285  -17.1390000641
   C     -15.5320000359   19.0089999710  -16.0969999365
   O     -15.9363685298   17.9857648917  -15.5495740956
   H     -15.6024813184   21.6275032615  -17.7869540742
   H     -17.4399023782   19.4941288762  -16.9449251956
   H     -16.1084382778   19.4020838155  -18.1409236627
   N     -14.3080000989   19.5120000890  -15.9009999135
   C     -13.4140000017   18.7560001052  -15.1220000250
   C     -12.1359998799   19.5319998424  -14.8500001606
   O     -11.9083700033   20.5597955482  -15.4844843250
   C     -13.0105206621   17.4216415015  -15.7942723972
   S     -11.9374946571   17.6031176836  -17.2470827796
   H     -13.9715567759   20.3603038944  -16.3414486129
   H     -13.8917778044   18.4876282544  -14.1698081992
   H     -13.9161171415   16.9154112850  -16.1326886734
   H     -12.5226223150   16.7683554903  -15.0667410829
   H     -10.8076164364   17.8823877829  -16.5697754312
   N     -11.2659998152   19.0339996605  -13.9460002729
   C      -9.9969995682   19.6749994230  -13.5650005559
   C      -8.8769985583   18.8249990548  -14.1420006808
   O      -9.1140042365   17.8450479800  -14.8511633077
   H     -11.5115854561   18.1907724139  -13.4451029573
   H      -9.9780441291   20.6867279005  -13.9737122841
   H      -9.9148914173   19.7251842541  -12.4759291786
   N      -7.6400003414   19.1360042637  -13.7359988321
   C      -6.4500017134   18.3769971702  -14.0490016990
   C      -6.6059989718   16.9179999422  -13.7169998075
   O      -6.2911374876   16.0452614636  -14.5243459282
   H      -7.5087202425   20.0615183763  -13.3421797376
   H      -5.6238529310   18.8024664208  -13.4730005310
   H      -6.1988409260   18.4466455158  -15.1127218414
   N      -7.0429996756   16.6470003120  -12.4999999783
   C      -6.9540001094   15.2350004988  -12.1039997215
   C      -8.0130000041   14.5059996484  -12.9030000527
   O      -7.9107311334   13.3185769012  -13.2093279730
   C      -7.1695090579   15.0468920815  -10.6082998522
   C      -6.1210825980   15.7182977556   -9.7151379962
   C      -6.4430135265   15.4233178637   -8.2525456728
   C      -4.7008734603   15.2776082609  -10.0586837508
   H      -7.1320247033   17.3795953693  -11.8075705901
   H      -5.9847524833   14.8367641113  -12.4155240611
   H      -7.1637446990   13.9656098182  -10.4175886136
   H      -8.1704010500   15.4122113508  -10.3405412945
   H      -6.1828861771   16.8076192362   -9.8574332691
   H      -6.3716107880   14.3461665706   -8.0539250891
   H      -7.4583983840   15.7469520529   -7.9944849720
   H      -5.7414304783   15.9362709246   -7.5848926410
   H      -4.4049491484   15.5896471768  -11.0664261057
   H      -4.6094164659   14.1850482794  -10.0011554545
   H      -3.9831156158   15.7128756912   -9.3539788868
   N      -9.0819997627   15.2380000450  -13.1510004093
   C     -10.2719999785   14.6660000034  -13.8400000741
   C      -9.9459999569   14.2889999929  -15.2640000052
   O     -10.2543227336   13.1986494890  -15.7444555314
   H      -9.0818904864   16.2214636966  -12.9283401250
   H     -11.0574894398   15.4249199152  -13.8127250384
   H     -10.6088623401   13.7694781456  -13.3154332226
   N      -9.3230000091   15.2380000856  -15.9660000313
   C      -8.8439999771   14.9339999593  -17.2510000500
   C      -7.8750000206   13.7869998492  -17.1999999654
   C      -8.0953519210   16.1423000162  -17.8232988577
   O      -7.6070991129   13.0951412837  -18.1568027873
   H      -9.0359460082   16.1010114103  -15.5109943213
   H      -9.6633340511   14.6544825230  -17.9258857112
   H      -7.2406022510   16.3977536362  -17.1859572685
   H      -8.7604308084   17.0098489740  -17.8693723320
   H      -7.7303465299   15.9226424348  -18.8297610675
   H      -7.3694828882   13.6501213426  -16.2196848917
   H      -5.6255035369   21.8245419464  -13.9280112535
   H      -4.6140811385   20.6805711191  -16.5839260588
   H      -5.9410995300   20.3658353545  -18.3634208339
   H      -9.9921527508   21.9205966267  -16.0433845693
   H      -7.0817280251   18.7085365873  -19.7537533436
   H      -8.0185643275   19.0254943778  -21.2428452210
   H      -8.8617926871   18.6047974467  -19.7200661797
   C      -8.0063990259   19.1324587464  -20.1561757004
   C      -4.9591740952   21.4287505147  -14.6862697857
   C      -5.3868051921   21.0529496512  -15.9101063975
   C      -9.0777099261   21.6145289923  -16.5303427974
   C      -6.8283481159   20.7037220387  -17.8335546390
   C      -9.1510252732   21.2923606759  -17.8779094487
   C      -8.0121045445   20.8057693984  -18.5335484852
   C      -3.5355563313   21.2943212199  -14.3796462496
   C      -6.7117865895   21.0859503951  -16.4855431885
   C      -7.8741795875   21.5557631763  -15.8259674091
   O      -2.6725430699   20.9048454504  -15.1488856845
   O     -10.3339092196   21.4700778539  -18.5070272013
   O      -8.0942342724   20.5265556828  -19.8785502167
   O      -7.8148528843   21.9421659405  -14.5387739423
   H     -10.2056853068   21.5989305148  -19.4659563526
   S      -3.1387461392   21.7611962660  -12.7002834164
   C      -1.3615812664   21.4653181651  -12.7224713400
   H      -0.8819505778   22.0947279391  -13.4751097498
   H      -0.9825307373   21.7210898866  -11.7303101457
   H      -1.1538085136   20.4151255601  -12.9381446304
   H      -8.5624369202   22.6646809155  -14.3455385444
198
Converged     Job 34: Energy -5.7069054794027725e+03 @ (1.454087)
   N      -9.4190003729   25.1719997302  -21.0809991016
   C      -8.0910129441   24.8839863725  -20.7660042019
   C      -7.4100098797   24.2140048158  -21.9690028071
   O      -7.9253859064   23.2313636629  -22.5080190464
   C      -7.9253164003   23.9485420446  -19.5431782800
   C      -6.5547790746   23.9607256727  -18.9319058723
   C      -6.2956792932   24.7726405140  -17.8247399748
   C      -5.5106171684   23.1915510021  -19.4528610210
   C      -5.0358497546   24.8059260904  -17.2340302963
   C      -4.2472070071   23.2305031915  -18.8719366676
   C      -4.0051200975   24.0306289935  -17.7580798775
   H      -7.5604959324   25.8217045187  -20.5437945668
   H      -8.2018365288   22.9407569873  -19.8667030699
   H      -8.6612574660   24.2647847731  -18.7929845832
   H      -7.1021642288   25.3780885284  -17.4153431229
   H      -5.6957165130   22.5352992623  -20.3019173898
   H      -4.8610572269   25.4328341810  -16.3623247759
   H      -3.4519737482   22.6147302955  -19.2782601593
   H      -3.0200061112   24.0418031211  -17.2975793461
   H      -9.8752350371   25.5942484286  -20.2757720757
   H      -9.9276628199   24.3068201123  -21.2603203333
   N      -6.2559976610   24.7379978796  -22.3669977256
   C      -5.6060014644   24.2539958503  -23.5729996075
   C      -4.2180019795   23.7269953852  -23.2119986801
   O      -3.3847192828   24.4853849110  -22.7200594633
   H      -5.8768747781   25.5548704299  -21.9098859925
   H      -6.2509405394   23.4875229188  -24.0045579791
   H      -5.4808648853   25.0744307053  -24.2874548844
   N      -3.9950001607   22.4249946239  -23.4089978950
   C      -2.6219975208   21.9929983250  -23.2750031001
   C      -2.2559996517   20.9290016379  -24.2930007142
   C      -2.2089154985   21.6044232524  -21.8506360414
   C      -2.9669686913   20.4862791990  -21.1723932780
   C      -3.9312223899   19.6962291363  -21.8006955982
   C      -2.6909357042   20.2191047083  -19.8270557340
   C      -4.6010267643   18.6872889144  -21.1156152538
   C      -3.3559707412   19.2224989628  -19.1236451055
   C      -4.3223411690   18.4510803234  -19.7712316186
   O      -5.0221793703   17.4681994449  -19.1434122495
   O      -3.0210099562   20.5196887471  -25.1388512245
   H      -4.6138179799   21.8785941511  -23.9963033239
   H      -1.9809771466   22.8514246891  -23.5309409151
   H      -2.2918382562   22.5156006542  -21.2476400700
   H      -1.1378072387   21.3599266663  -21.8762754908
   H      -4.1801047670   19.8505503259  -22.8461291675
   H      -1.9357723905   20.8087855298  -19.3094657108
   H      -5.3481248261   18.0789158621  -21.6178516377
   H      -3.1265568562   19.0441849384  -18.0741481820
   H      -4.7710175547   17.4392145501  -18.2070639032
   H      -1.2157007719   20.5587143489  -24.2161366701
   N     -10.2909998926   21.4870002915  -23.3370001235
   C     -11.4179994312   21.0960003123  -22.4819998637
   C     -11.9100001307   22.3050003607  -21.6720003375
   O     -11.1579150532   22.8746964505  -20.8674239226
   C     -11.2065587217   19.8731016892  -21.5589834634
   C     -10.8253295305   18.6619309689  -22.4252220205
   C     -12.4505619473   19.5954736758  -20.7212842596
   C     -10.8318818032   17.3139471957  -21.7104210702
   H     -12.2351738064   20.8094798689  -23.1627819074
   H     -10.3682145780   20.0962517865  -20.8869004172
   H      -9.8286842140   18.8262837984  -22.8536812031
   H     -11.5210130289   18.6080550256  -23.2766538379
   H     -13.3135467742   19.3807807376  -21.3670786093
   H     -12.7152812326   20.4394904188  -20.0788172192
   H     -12.2969477845   18.7313950002  -20.0692568445
   H     -11.8455464876   17.0084239460  -21.4314105903
   H     -10.2290467046   17.3303571695  -20.7958175774
   H     -10.4211292760   16.5363422661  -22.3641019844
   H      -9.9301542012   20.6628600963  -23.8083421198
   H      -9.5343201919   21.8603755592  -22.7626663960
   N     -13.2070001232   22.5949998062  -21.7439996153
   C     -13.9489999960   23.5530000088  -20.8580000681
   C     -13.7720000166   23.1629999456  -19.3720001014
   O     -14.0393235946   22.0320414831  -18.9645300567
   H     -13.7778127177   22.0523178924  -22.3773843542
   H     -13.6071183460   24.5736810495  -21.0518076054
   H     -15.0043304871   23.4682130867  -21.1226004810
   N     -13.3409997113   24.1269998233  -18.5819999280
   C     -12.8540000160   23.8290004606  -17.2499997627
   C     -14.0050006133   23.4660011528  -16.3049995979
   O     -13.7916301409   22.8668472484  -15.2537244368
   C     -12.0882828435   25.0583691071  -16.7216438957
   C     -10.9666995008   24.7256929411  -15.7950920863
   C     -10.7641428098   23.7526966092  -14.8546284951
   N      -9.7677641760   25.4027361826  -15.8693440053
   C      -8.8977009639   24.8274990226  -15.0226322440
   N      -9.4641694349   23.8136463605  -14.3922111807
   H     -13.0374818386   24.9930622983  -19.0083737695
   H     -12.1971784342   22.9531105178  -17.2941198523
   H     -12.7922598018   25.7663410075  -16.2663301871
   H     -11.6437407369   25.5736176343  -17.5818098261
   H      -9.5686337846   26.1939075575  -16.4688611890
   H     -11.4556388278   22.9792476674  -14.5477478048
   H      -7.8692835356   25.1456756994  -14.9146903045
   N     -15.2270001495   23.8479992344  -16.6620002738
   C     -16.3630003344   23.4179999282  -15.9420003986
   C     -16.5680000113   21.8990000217  -15.9979996976
   O     -17.1648167559   21.3610469140  -15.0629281891
   H     -15.3480801219   24.3305077496  -17.5424217331
   H     -16.2849009627   23.6683076435  -14.8808079287
   H     -17.2550827958   23.9011515250  -16.3497735641
   N     -16.1720002207   21.1950000186  -17.0630002864
   C     -16.3929996797   19.7329999655  -17.1390000702
   C     -15.5319999749   19.0089998170  -16.0969999792
   O     -15.9363876890   17.9857803351  -15.5495612421
   H     -15.6025249290   21.6275024364  -17.7869865218
   H     -17.4399031903   19.4941277666  -16.9449237276
   H     -16.1084394391   19.4020856126  -18.1409261610
   N     -14.3080001449   19.5120000596  -15.9009998450
   C     -13.4139999296   18.7560000542  -15.1220001140
   C     -12.1359999338   19.5319998674  -14.8500000626
   O     -11.9086071355   20.5599662331  -15.4842997111
   C     -13.0105291526   17.4216335655  -15.7942703679
   S     -11.9374685623   17.6031366756  -17.2470546023
   H     -13.9715268783   20.3602488708  -16.3415285890
   H     -13.8917656671   18.4876553509  -14.1697950779
   H     -13.9161186480   16.9154098466  -16.1327198296
   H     -12.5226553184   16.7683252996  -15.0667390240
   H     -10.8076137866   17.8824754195  -16.5697353766
   N     -11.2659998328   19.0339996051  -13.9460002816
   C      -9.9969996119   19.6749993194  -13.5650004465
   C      -8.8769985046   18.8249991000  -14.1420008187
   O      -9.1141692520   17.8445793394  -14.8504878464
   H     -11.5113461795   18.1904693163  -13.4454986893
   H      -9.9778532113   20.6867718601  -13.9734982977
   H      -9.9148550107   19.7249747963  -12.4759221739
   N      -7.6400003944   19.1360044760  -13.7359987094
   C      -6.4500018464   18.3769971182  -14.0490016054
   C      -6.6059988887   16.9180000415  -13.7169996831
   O      -6.2911013050   16.0452577314  -14.5243352503
   H      -7.5085996088   20.0628366286  -13.3451309963
   H      -5.6238986770   18.8024622659  -13.4729180937
   H      -6.1987294536   18.4466721185  -15.1127115055
   N      -7.0429997246   16.6470003557  -12.4999999040
   C      -6.9540002611   15.2350005450  -12.1039996366
   C      -8.0129999761   14.5059995485  -12.9030001187
   O      -7.9107547838   13.3185538170  -13.2092637642
   C      -7.1695134014   15.0468802860  -10.6083013176
   C      -6.1210923513   15.7182862616   -9.7151352793
   C      -6.4430285867   15.4233105573   -8.2525435216
   C      -4.7008824481   15.2775907232  -10.0586719490
   H      -7.1321084636   17.3796229232  -11.8076096080
   H      -5.9847498740   14.8367668228  -12.4155208663
   H      -7.1637399167   13.9655962926  -10.4175924385
   H      -8.1704093755   15.4121903433  -10.3405457034
   H      -6.1828918781   16.8076064305   -9.8574359027
   H      -6.3716316235   14.3461581516   -8.0539212340
   H      -7.4584123219   15.7469500169   -7.9944856782
   H      -5.7414438140   15.9362610061   -7.5848903464
   H      -4.4049530193   15.5896201366  -11.0664166500
   H      -4.6094276025   14.1850291600  -10.0011338080
   H      -3.9831261361   15.7128626926   -9.3539679059
   N      -9.0819996801   15.2380000764  -13.1510004788
   C     -10.2719999208   14.6659999035  -13.8400001261
   C      -9.9459999121   14.2889999877  -15.2640000674
   O     -10.2543256210   13.1986496931  -15.7444619381
   H      -9.0817843530   16.2215346079  -12.9286402041
   H     -11.0574868213   15.4249247224  -13.8127267555
   H     -10.6088597650   13.7694811623  -13.3154259200
   N      -9.3230000055   15.2380001166  -15.9660000309
   C      -8.8439998847   14.9340001694  -17.2510000240
   C      -7.8749998560   13.7870000828  -17.2000000371
   C      -8.0953476969   16.1422911602  -17.8232996087
   O      -7.6072537682   13.0952634135  -18.1569338283
   H      -9.0359176534   16.1009934381  -15.5109723380
   H      -9.6633376943   14.6544886168  -17.9258860358
   H      -7.2405652554   16.3977144436  -17.1859891923
   H      -8.7604065175   17.0098544350  -17.8693362212
   H      -7.7303862278   15.9226450446  -18.8297804072
   H      -7.3693971759   13.6500702025  -16.2197322865
   H      -5.6304603875   21.8278433099  -13.9250939584
   H      -4.6135210389   20.6833210133  -16.5785514371
   H      -5.9381247073   20.3677683810  -18.3603810666
   H      -9.9944277271   21.9141643393  -16.0442349216
   H      -7.0826558120   18.7052312766  -19.7512532783
   H      -8.0174304767   19.0239329105  -21.2413837146
   H      -8.8631055248   18.6067402759  -19.7190048398
   C      -8.0057722488   19.1315550372  -20.1547602332
   C      -4.9622382076   21.4322657427  -14.6817988604
   C      -5.3876730734   21.0551836035  -15.9060664962
   C      -9.0786449836   21.6108280231  -16.5302751751
   C      -6.8263940462   20.7044471034  -17.8314160856
   C      -9.1498384114   21.2895368285  -17.8780562500
   C      -8.0094224905   20.8052042254  -18.5328045249
   C      -3.5390101378   21.3000127232  -14.3727589853
   C      -6.7119481337   21.0865121645  -16.4830924474
   C      -7.8757481159   21.5544471086  -15.8242021243
   O      -2.6742248275   20.9110373014  -15.1402469153
   O     -10.3324975325   21.4655155113  -18.5083261990
   O      -8.0896067472   20.5260883718  -19.8780104100
   O      -7.8192205960   21.9413909715  -14.5374950633
   H     -10.2032611244   21.5962270235  -19.4668284978
   S      -3.1455845580   21.7690632509  -12.6931248667
   C      -1.3679483635   21.4756879674  -12.7120950208
   H      -0.8879020251   22.1053303516  -13.4642783449
   H      -0.9909258901   21.7325421981  -11.7194393548
   H      -1.1583422881   20.4256663647  -12.9268283242
   H      -8.5671813222   22.6700885231  -14.3468839613
198
Converged     Job 35: Energy -5.7069051676490490e+03 @ (1.443297)
   N      -9.4190002607   25.1719997363  -21.0809988892
   C      -8.0910125665   24.8839866262  -20.7660042339
   C      -7.4100098713   24.2140046995  -21.9690027310
   O      -7.9254113406   23.2313944513  -22.5080442583
   C      -7.9250498279   23.9485596525  -19.5431735790
   C      -6.5543963442   23.9613340974  -18.9321462525
   C      -6.2952517399   24.7740891112  -17.8256137201
   C      -5.5101141899   23.1921305189  -19.4528051196
   C      -5.0353363306   24.8080332514  -17.2351191897
   C      -4.2465940072   23.2317409989  -18.8721529398
   C      -4.0045189873   24.0326111705  -17.7588247644
   H      -7.5605248976   25.8217296146  -20.5438198479
   H      -8.2013257419   22.9406508909  -19.8665505332
   H      -8.6609623922   24.2646388991  -18.7928831244
   H      -7.1017543510   25.3797705210  -17.4165978210
   H      -5.6951709981   22.5353163939  -20.3014236977
   H      -4.8605236373   25.4355901435  -16.3638793476
   H      -3.4512775766   22.6159179495  -19.2782447896
   H      -3.0193285105   24.0443214396  -17.2984947588
   H      -9.8752401025   25.5941929165  -20.2757453404
   H      -9.9276521525   24.3068237303  -21.2603574322
   N      -6.2559976751   24.7379979939  -22.3669978082
   C      -5.6060014193   24.2539958144  -23.5729995566
   C      -4.2180019184   23.7269954016  -23.2119986790
   O      -3.3847269260   24.4853894424  -22.7200515972
   H      -5.8768287281   25.5548230891  -21.9098371358
   H      -6.2509444672   23.4875249342  -24.0045535057
   H      -5.4808672152   25.0744321402  -24.2874547164
   N      -3.9950001180   22.4249946129  -23.4089977995
   C      -2.6219974046   21.9929983315  -23.2750031465
   C      -2.2559996557   20.9290016357  -24.2930007124
   C      -2.2089696811   21.6042917968  -21.8506572968
   C      -2.9672216832   20.4862424321  -21.1724701550
   C      -3.9316072245   19.6963843748  -21.8008162366
   C      -2.6911652114   20.2188985103  -19.8271662346
   C      -4.6014959795   18.6874558858  -21.1157905063
   C      -3.3562454167   19.2222628649  -19.1238483899
   C      -4.3227159177   18.4510034296  -19.7714744791
   O      -5.0224417749   17.4679808879  -19.1437591619
   O      -3.0209193701   20.5196105199  -25.1388932850
   H      -4.6138078523   21.8786055141  -23.9963226989
   H      -1.9809613360   22.8514281462  -23.5308793311
   H      -2.2916844466   22.5154492839  -21.2476038602
   H      -1.1379114619   21.3595709074  -21.8763382288
   H      -4.1805123061   19.8508372882  -22.8462233367
   H      -1.9358940847   20.8084328925  -19.3095629444
   H      -5.3486950502   18.0792359370  -21.6180509153
   H      -3.1267894787   19.0437424341  -18.0743952873
   H      -4.7712731156   17.4389077043  -18.2074146576
   H      -1.2157022770   20.5587282240  -24.2160763234
   N     -10.2909999156   21.4869998586  -23.3370001029
   C     -11.4179999437   21.0960000934  -22.4820002234
   C     -11.9100000991   22.3050000566  -21.6720001960
   O     -11.1578646964   22.8746324569  -20.8674500330
   C     -11.2064633591   19.8730487476  -21.5590947843
   C     -10.8252352786   18.6619310369  -22.4254066645
   C     -12.4503650317   19.5953754442  -20.7212774708
   C     -10.8316798997   17.3139276896  -21.7106407329
   H     -12.2351751466   20.8094664771  -23.1627703640
   H     -10.3680177852   20.0960995111  -20.8871121904
   H      -9.8286058609   18.8263447390  -22.8538765326
   H     -11.5209461046   18.6080599398  -23.2768106957
   H     -13.3133935798   19.3806946933  -21.3670120955
   H     -12.7150201279   20.4393851127  -20.0787777449
   H     -12.2966874030   18.7312826408  -20.0692885043
   H     -11.8453010748   17.0083701089  -21.4315170734
   H     -10.2287265525   17.3303312611  -20.7961154440
   H     -10.4209893682   16.5363571094  -22.3643971726
   H      -9.9301066006   20.6628650625  -23.8083031340
   H      -9.5343543345   21.8604523313  -22.7626799977
   N     -13.2070002267   22.5949998763  -21.7439997207
   C     -13.9489998600   23.5530001668  -20.8579999391
   C     -13.7720004251   23.1630001319  -19.3719999693
   O     -14.0393067723   22.0320503097  -18.9645050152
   H     -13.7778279606   22.0522698896  -22.3773249460
   H     -13.6071191900   24.5736802306  -21.0517987367
   H     -15.0043312022   23.4682181839  -21.1225946221
   N     -13.3409995511   24.1270000189  -18.5820000737
   C     -12.8539993702   23.8289995799  -17.2500003219
   C     -14.0050002610   23.4659999993  -16.3050000609
   O     -13.7913637634   22.8671027901  -15.2536311868
   C     -12.0888203996   25.0586537013  -16.7212967712
   C     -10.9659626814   24.7256331101  -15.7964713409
   C     -10.7616670276   23.7506970554  -14.8585784088
   N      -9.7674733500   25.4035738399  -15.8709138219
   C      -8.8955978231   24.8269382117  -15.0273216499
   N      -9.4608714656   23.8113790465  -14.3984477298
   H     -13.0374546271   24.9930358425  -19.0084082640
   H     -12.1969627847   22.9532562072  -17.2940813492
   H     -12.7928437960   25.7655149590  -16.2643637858
   H     -11.6456041810   25.5753035623  -17.5812924302
   H      -9.5697145103   26.1962459349  -16.4689257105
   H     -11.4522540572   22.9762267548  -14.5522170779
   H      -7.8670463042   25.1449065263  -14.9202850591
   N     -15.2269998730   23.8479994505  -16.6620003918
   C     -16.3629998467   23.4180004007  -15.9419996921
   C     -16.5679998440   21.8990001957  -15.9979999899
   O     -17.1648050577   21.3610590305  -15.0629156407
   H     -15.3480821080   24.3303146127  -17.5425309324
   H     -16.2848870241   23.6683108209  -14.8808086917
   H     -17.2550844930   23.9011613339  -16.3497628430
   N     -16.1720003198   21.1950001265  -17.0630004827
   C     -16.3929996832   19.7330000662  -17.1390000691
   C     -15.5320000315   19.0089999018  -16.0969999205
   O     -15.9363999224   17.9857926636  -15.5495440728
   H     -15.6025611584   21.6275028664  -17.7870146908
   H     -17.4399058535   19.4941292833  -16.9449210435
   H     -16.1084408528   19.4020858462  -18.1409299625
   N     -14.3080001720   19.5120001204  -15.9009998601
   C     -13.4139999713   18.7560001733  -15.1220000461
   C     -12.1359998946   19.5319998988  -14.8500001076
   O     -11.9088749555   20.5601199117  -15.4841569440
   C     -13.0105200378   17.4216366733  -15.7942745904
   S     -11.9373621374   17.6031925387  -17.2469868443
   H     -13.9715095130   20.3602118414  -16.3415851940
   H     -13.8917525239   18.4876761600  -14.1697819761
   H     -13.9160891389   16.9154220453  -16.1327999841
   H     -12.5226929607   16.7682947099  -15.0667371771
   H     -10.8075482334   17.8825363488  -16.5695986664
   N     -11.2659997962   19.0339996270  -13.9460003015
   C      -9.9969995590   19.6749993585  -13.5650005219
   C      -8.8769984647   18.8249991081  -14.1420008424
   O      -9.1143250441   17.8441732323  -14.8499012708
   H     -11.5111528329   18.1902185551  -13.4458254575
   H      -9.9776472305   20.6868162989  -13.9733114905
   H      -9.9148239035   19.7247861869  -12.4759150561
   N      -7.6400003399   19.1360045826  -13.7359987498
   C      -6.4500018971   18.3769970319  -14.0490017348
   C      -6.6059989525   16.9180000146  -13.7169998025
   O      -6.2910720120   16.0452488555  -14.5243193471
   H      -7.5084951525   20.0640070606  -13.3477601597
   H      -5.6239297384   18.8024797990  -13.4728764237
   H      -6.1986584350   18.4466797968  -15.1127107515
   N      -7.0429996104   16.6470004219  -12.5000000203
   C      -6.9540002582   15.2350007326  -12.1039996635
   C      -8.0129999729   14.5059995589  -12.9029999614
   O      -7.9107847925   13.3185306497  -13.2091974250
   C      -7.1695375034   15.0468796539  -10.6083051089
   C      -6.1211553601   15.7183109146   -9.7151101994
   C      -6.4431249518   15.4233197992   -8.2525291435
   C      -4.7009239613   15.2776566786  -10.0586076011
   H      -7.1321869689   17.3796484452  -11.8076449674
   H      -5.9847440704   14.8367690237  -12.4155119191
   H      -7.1637464732   13.9655938130  -10.4175961889
   H      -8.1704473191   15.4121698819  -10.3405747344
   H      -6.1829816573   16.8076284210   -9.8574102546
   H      -6.3717029975   14.3461670749   -8.0539088877
   H      -7.4585253695   15.7469287987   -7.9945005827
   H      -5.7415751524   15.9362875107   -7.5848531565
   H      -4.4049765725   15.5896979455  -11.0663448063
   H      -4.6094386665   14.1850951999  -10.0010691199
   H      -3.9831992380   15.7129481412   -9.3538826728
   N      -9.0819996078   15.2380000947  -13.1510005299
   C     -10.2719999469   14.6659999846  -13.8400000535
   C      -9.9459999533   14.2890000133  -15.2639999814
   O     -10.2543363202   13.1986476385  -15.7444573455
   H      -9.0816804754   16.2216040020  -12.9289273159
   H     -11.0574862917   15.4249291031  -13.8127267324
   H     -10.6088541497   13.7694825562  -13.3154174183
   N      -9.3230000444   15.2380001161  -15.9660000359
   C      -8.8439999896   14.9340000587  -17.2510000264
   C      -7.8749999549   13.7869999252  -17.1999999584
   C      -8.0953429602   16.1422888636  -17.8232909843
   O      -7.6071622797   13.0951802992  -18.1568509631
   H      -9.0358820004   16.1009731365  -15.5109486070
   H      -9.6633357383   14.6544874149  -17.9258883161
   H      -7.2405328105   16.3976825807  -17.1860047612
   H      -8.7603800927   17.0098679542  -17.8692936139
[truncated: 381,053 more chars]
