# Supplementary material for: Emergence of a proton exchange-based isomerization and lactonization mechanism in the plant coumarin synthase COSY
Source: Nat Commun. 2023 Feb 3;14:597. doi: 10.1038/s41467-023-36299-1 (PMC9898226; doi:10.1038/s41467-023-36299-1)
Supplement: Supplementary file 4 — Source Data [file 41467_2023_36299_MOESM4_ESM.zip › Source Data/Supplementary Figure 25/sp3_isomerization_scan.xyz]

28
Converged     Job 0: Energy -1.1255141692249028e+03 @ (180.000000)
   H      -6.8494247608   19.7326044148  -16.9597034083
   H      -7.1377825434   19.6952652088  -19.3338078840
   H      -8.6802544598   19.2290254576  -20.1174825508
   H      -8.2642651475   18.5795615539  -18.5002618744
   C      -8.1912980665   19.4450511973  -19.1679456924
   C      -5.6250742064   21.2152744876  -13.3147875868
   C      -6.1074003249   20.7146643961  -14.6348798897
   C      -9.0326166241   22.7974554902  -15.7781514491
   C      -7.4555865587   20.5738660500  -16.6433154448
   C      -9.2777947214   22.1705605201  -16.9626196355
   C      -8.4729413168   21.0337500729  -17.4063423805
   C      -4.4398854291   20.4221719457  -12.7881385707
   C      -7.1408093848   21.2012852465  -15.3692936195
   C      -7.9615100816   22.3689222445  -14.9066954219
   O      -3.9485647824   19.4577282656  -13.3408330238
   O     -10.2731916563   22.5779465851  -17.7712352801
   O      -8.8883381145   20.5628134009  -18.6129588445
   O      -7.7298644005   22.9418328487  -13.8265001688
   H     -10.2779713255   21.9988516989  -18.5593874814
   S      -3.8043441594   21.0508378893  -11.2303146542
   C      -2.4459893395   19.8605659594  -10.9633665728
   H      -1.7415294573   19.9075145001  -11.7950704759
   H      -1.9527639124   20.1568283680  -10.0356651103
   H      -2.8458378525   18.8497998214  -10.8695270978
   H      -6.4288490691   21.1958616671  -12.5663596616
   H      -5.3553340536   22.2782464274  -13.3672952751
   H      -9.6425685921   23.6391756629  -15.4692664201
   H      -5.5591421557   19.8647413758  -15.0353554050
28
Converged     Job 1: Energy -1.1255141696700748e+03 @ (179.819820)
   H      -6.8499363076   19.7406947973  -16.9660174828
   H      -7.1484951885   19.7060142390  -19.3390740218
   H      -8.6945756056   19.2409556055  -20.1162532331
   H      -8.2715604168   18.5898350472  -18.5015232161
   C      -8.2013275230   19.4559473272  -19.1686964672
   C      -5.6199943942   21.2096162010  -13.3172005023
   C      -6.1033760829   20.7142032678  -14.6388266107
   C      -9.0349820260   22.7970547416  -15.7659845504
   C      -7.4564146735   20.5798272960  -16.6445946415
   C      -9.2826058268   22.1744098690  -16.9521757953
   C      -8.4770823713   21.0407223818  -17.4025945576
   C      -4.4351453892   20.4141109109  -12.7935604607
   C      -7.1390127641   21.2026235674  -15.3689647426
   C      -7.9603712059   22.3671693181  -14.8995237191
   O      -3.9524244019   19.4433282773  -13.3425939701
   O     -10.2812053512   22.5831786897  -17.7561266167
   O      -8.8955854440   20.5733333431  -18.6095253642
   O      -7.7263635606   22.9364559907  -13.8179400700
   H     -10.2877388230   22.0069515365  -18.5463664468
   S      -3.7870242966   21.0497106473  -11.2437149248
   C      -2.4360135380   19.8515716503  -10.9743886789
   H      -1.7333480950   19.8894953825  -11.8080883229
   H      -1.9383229190   20.1491677749  -10.0495021282
   H      -2.8424764207   18.8440348334  -10.8743927030
   H      -6.4234433296   21.1858044723  -12.5684435244
   H      -5.3515628293   22.2730869304  -13.3647941986
   H      -9.6454011072   23.6365301578  -15.4519273980
   H      -5.5551369700   19.8663598868  -15.0437639703
28
Converged     Job 2: Energy -1.1255141691026788e+03 @ (179.639640)
   H      -6.8493478844   19.7412535254  -16.9662746257
   H      -7.1484729525   19.7064571559  -19.3393439303
   H      -8.6944931724   19.2407333862  -20.1162093117
   H      -8.2708050128   18.5896635480  -18.5016410853
   C      -8.2011354159   19.4558641483  -19.1687476244
   C      -5.6193429930   21.2107621550  -13.3174481814
   C      -6.1026943963   20.7153208118  -14.6390796477
   C      -9.0354541333   22.7966593182  -15.7658655698
   C      -7.4561543857   20.5800738610  -16.6447084014
   C      -9.2830895255   22.1738219134  -16.9519459029
   C      -8.4771806440   21.0404903631  -17.4025214143
   C      -4.4350548408   20.4146936627  -12.7934521790
   C      -7.1387204675   21.2029954006  -15.3691424323
   C      -7.9604353798   22.3672591220  -14.8996774648
   O      -3.9529187206   19.4438628288  -13.3429082343
   O     -10.2821127242   22.5820320352  -17.7556251109
   O      -8.8958280649   20.5728472123  -18.6093016614
   O      -7.7263508779   22.9367567185  -13.8182425529
   H     -10.2885573910   22.0058397695  -18.5458830349
   S      -3.7867412006   21.0496323479  -11.2434011812
   C      -2.4363462358   19.8507810760  -10.9742375677
   H      -1.7335061605   19.8886683179  -11.8077775879
   H      -1.9387069908   20.1477844112  -10.0491398858
   H      -2.8433053526   18.8434089864  -10.8746904255
   H      -6.4230592247   21.1871536252  -12.5689554065
   H      -5.3505156627   22.2741106620  -13.3648456575
   H      -9.6461558432   23.6358743745  -15.4517064120
   H      -5.5544408959   19.8673931476  -15.0437856334
28
Converged     Job 3: Energy -1.1255141668392469e+03 @ (179.459459)
   H      -6.8467281120   19.7436374218  -16.9678425967
   H      -7.1485683215   19.7083546686  -19.3402633023
   H      -8.6944512132   19.2398624305  -20.1157317246
   H      -8.2679971434   18.5893015726  -18.5016752675
   C      -8.2005904058   19.4557439059  -19.1687014167
   C      -5.6165463615   21.2136894536  -13.3198058890
   C      -6.0995618800   20.7184306668  -14.6416276062
   C      -9.0376407638   22.7944299047  -15.7644517878
   C      -7.4548537655   20.5812370874  -16.6455555154
   C      -9.2854034900   22.1713245839  -16.9503716001
   C      -8.4776847924   21.0397281931  -17.4021043023
   C      -4.4340486359   20.4158940244  -12.7943784022
   C      -7.1373485187   21.2045511379  -15.3702153800
   C      -7.9605862376   22.3673165432  -14.8996551344
   O      -3.9525831432   19.4441820853  -13.3428701658
   O     -10.2862052781   22.5776569168  -17.7527679986
   O      -8.8968581272   20.5713137792  -18.6083789120
   O      -7.7260294277   22.9375232347  -13.8186884338
   H     -10.2922578619   22.0018140997  -18.5432805178
   S      -3.7866493470   21.0502137500  -11.2437081493
   C      -2.4384524603   19.8493256489  -10.9726318137
   H      -1.7342850966   19.8862454082  -11.8050962782
   H      -1.9417968694   20.1454594499  -10.0467245862
   H      -2.8470846335   18.8425538462  -10.8738203236
   H      -6.4210715344   21.1917366070  -12.5721440150
   H      -5.3458399720   22.2765824022  -13.3673030602
   H      -9.6496465236   23.6324000558  -15.4494966077
   H      -5.5501553030   19.8716816849  -15.0472666603
28
Converged     Job 4: Energy -1.1255141640800830e+03 @ (179.279279)
   H      -6.8444570935   19.7456033948  -16.9690886974
   H      -7.1486263808   19.7094852029  -19.3412325533
   H      -8.6946240304   19.2389015445  -20.1151742492
   H      -8.2658378513   18.5891385666  -18.5014186666
   C      -8.2001601390   19.4555567937  -19.1686420364
   C      -5.6148158423   21.2156958976  -13.3214116786
   C      -6.0974595123   20.7204283695  -14.6433664605
   C      -9.0394342262   22.7924186518  -15.7632219407
   C      -7.4537080297   20.5821760122  -16.6462509707
   C      -9.2871679010   22.1692992617  -16.9491425730
   C      -8.4779191417   21.0391749437  -17.4018330522
   C      -4.4333040289   20.4170537824  -12.7950486730
   C      -7.1363524788   21.2056385954  -15.3709648804
   C      -7.9608685671   22.3671050547  -14.8994121264
   O      -3.9521936121   19.4450823622  -13.3433807618
   O     -10.2892889967   22.5742400623  -17.7505997990
   O      -8.8973357639   20.5703199675  -18.6078459726
   O      -7.7260659991   22.9377443512  -13.8187164752
   H     -10.2950446319   21.9986459691  -18.5412972663
   S      -3.7867404138   21.0506664772  -11.2437218663
   C      -2.4396660248   19.8487341139  -10.9717077034
   H      -1.7347616350   19.8852742978  -11.8035730698
   H      -1.9435784142   20.1443432385  -10.0453181426
   H      -2.8491365073   18.8422446520  -10.8734149201
   H      -6.4197787785   21.1948587053  -12.5742108413
   H      -5.3430085745   22.2783389214  -13.3692003642
   H      -9.6525256777   23.6293529125  -15.4476001579
   H      -5.5470635233   19.8746691994  -15.0497594165
28
Converged     Job 5: Energy -1.1255141623371660e+03 @ (179.099099)
   H      -6.8424528721   19.7476300273  -16.9712883747
   H      -7.1492043129   19.7109455963  -19.3429112848
   H      -8.6954407125   19.2379004694  -20.1148683657
   H      -8.2636581191   18.5890123057  -18.5015472794
   C      -8.2001325335   19.4554322674  -19.1689747317
   C      -5.6124282555   21.2184841491  -13.3228155134
   C      -6.0948770247   20.7232598053  -14.6448690748
   C      -9.0414146552   22.7901751238  -15.7620302219
   C      -7.4526516826   20.5830752535  -16.6473581016
   C      -9.2892650281   22.1669754839  -16.9478769693
   C      -8.4784571817   21.0384633520  -17.4017604788
   C      -4.4322726839   20.4185468412  -12.7953956615
   C      -7.1349782851   21.2064859026  -15.3720812993
   C      -7.9610250864   22.3664927246  -14.8997350469
   O      -3.9516808749   19.4462480118  -13.3435868466
   O     -10.2929663348   22.5703378188  -17.7481510969
   O      -8.8983201340   20.5691970107  -18.6074539640
   O      -7.7257971431   22.9375208417  -13.8193406229
   H     -10.2984734248   21.9950292344  -18.5390538932
   S      -3.7864761353   21.0511247724  -11.2433126806
   C      -2.4408782778   19.8477508204  -10.9703645500
   H      -1.7353617691   19.8835604989  -11.8017307612
   H      -1.9451363975   20.1427929672  -10.0436212724
   H      -2.8514866642   18.8417009221  -10.8723887050
   H      -6.4178889317   21.1989092635  -12.5761650780
   H      -5.3392449910   22.2807769761  -13.3707893252
   H      -9.6555792782   23.6259623664  -15.4454965663
   H      -5.5433751123   19.8783996903  -15.0515884111
28
Converged     Job 6: Energy -1.1255141604068870e+03 @ (178.918919)
   H      -6.8410783062   19.7488597698  -16.9719094922
   H      -7.1494731271   19.7116930389  -19.3435614869
   H      -8.6958348850   19.2373053118  -20.1144368003
   H      -8.2624257120   18.5888891120  -18.5013632879
   C      -8.2000719800   19.4553166434  -19.1688933537
   C      -5.6109134740   21.2198052350  -13.3241866504
   C      -6.0933141843   20.7247198389  -14.6463108319
   C      -9.0424140532   22.7893100452  -15.7612920576
   C      -7.4519757330   20.5837089345  -16.6477348965
   C      -9.2902634616   22.1658513264  -16.9470143782
   C      -8.4786682767   21.0381409553  -17.4015116505
   C      -4.4316293216   20.4189856102  -12.7961010899
   C      -7.1342845628   21.2074242450  -15.3726323419
   C      -7.9610531639   22.3666931876  -14.8996623223
   O      -3.9509554202   19.4463827610  -13.3436978745
   O     -10.2948206512   22.5682688912  -17.7466670884
   O      -8.8988093863   20.5685419054  -18.6069817158
   O      -7.7256512094   22.9380004469  -13.8194512339
   H     -10.3002117687   21.9929933460  -18.5375974086
   S      -3.7867155970   21.0511923965  -11.2435172415
   C      -2.4419787465   19.8470847219  -10.9695573442
   H      -1.7358621188   19.8824485623  -11.8004441812
   H      -1.9467096701   20.1419192420  -10.0424809906
   H      -2.8532176655   18.8412612705  -10.8717940994
   H      -6.4166513375   21.2007755497  -12.5778131948
   H      -5.3370881379   22.2819622212  -13.3721418053
   H      -9.6572265102   23.6245091780  -15.4443978394
   H      -5.5416254721   19.8801467597  -15.0534042355
28
Converged     Job 7: Energy -1.1255141580162954e+03 @ (178.738739)
   H      -6.8378194006   19.7518712784  -16.9740157234
   H      -7.1498253961   19.7133406860  -19.3452891403
   H      -8.6964916928   19.2356976678  -20.1135047152
   H      -8.2592658613   18.5887272576  -18.5008689340
   C      -8.1996457836   19.4550123014  -19.1688276358
   C      -5.6084351811   21.2227792561  -13.3261958935
   C      -6.0904887614   20.7276900747  -14.6484443821
   C      -9.0455176240   22.7860382921  -15.7591963165
   C      -7.4503895257   20.5850872603  -16.6488035962
   C      -9.2931300865   22.1625952059  -16.9449652954
   C      -8.4791649001   21.0372578446  -17.4010934513
   C      -4.4304026731   20.4208326678  -12.7970542254
   C      -7.1330039788   21.2087501393  -15.3736088038
   C      -7.9617965109   22.3659998937  -14.8992768812
   O      -3.9500648833   19.4480854766  -13.3446725883
   O     -10.2997019295   22.5628391071  -17.7431691015
   O      -8.8996477292   20.5670864324  -18.6062135576
   O      -7.7259766540   22.9379534524  -13.8195073109
   H     -10.3044963465   21.9880864868  -18.5344727080
   S      -3.7865109111   21.0518786847  -11.2435754095
   C      -2.4431152948   19.8464885484  -10.9687029275
   H      -1.7365632665   19.8810172311  -11.7992388099
   H      -1.9480422152   20.1409895190  -10.0414282701
   H      -2.8553875347   18.8410922194  -10.8709696175
   H      -6.4147693858   21.2059424833  -12.5805082417
   H      -5.3324657627   22.2843878009  -13.3748306401
   H      -9.6619981116   23.6195690685  -15.4412038296
   H      -5.5368062096   19.8850927860  -15.0569181368
28
Converged     Job 8: Energy -1.1255141556756323e+03 @ (178.558559)
   H      -6.8357348344   19.7540046631  -16.9753812607
   H      -7.1502571759   19.7145417624  -19.3462702769
   H      -8.6970326900   19.2342908478  -20.1126427169
   H      -8.2569865506   18.5883827543  -18.5003442005
   C      -8.1994744259   19.4546023718  -19.1685725661
   C      -5.6060302547   21.2254115757  -13.3278506391
   C      -6.0880641271   20.7306030547  -14.6502119348
   C      -9.0475822207   22.7840772117  -15.7580410459
   C      -7.4494460734   20.5861052564  -16.6494554939
   C      -9.2953278194   22.1603233805  -16.9436251463
   C      -8.4797716558   21.0365183481  -17.4006879363
   C      -4.4290149453   20.4223496201  -12.7981139517
   C      -7.1319043202   21.2101565884  -15.3744835459
   C      -7.9621513985   22.3660198104  -14.8993164231
   O      -3.9483277574   19.4498642099  -13.3458994017
   O     -10.3034651503   22.5588121295  -17.7407259420
   O      -8.9005884405   20.5657146811  -18.6054392245
   O      -7.7260999437   22.9384939067  -13.8198657231
   H     -10.3080416034   21.9841619995  -18.5321101514
   S      -3.7868603793   21.0515909900  -11.2431860355
   C      -2.4441532658   19.8455090714  -10.9679679763
   H      -1.7367863784   19.8804610690  -11.7977986441
   H      -1.9498719290   20.1390951439  -10.0399764786
   H      -2.8568646343   18.8401715953  -10.8714361495
   H      -6.4126218526   21.2090153777  -12.5824334331
   H      -5.3294009365   22.2868761259  -13.3762979835
   H      -9.6652153167   23.6164925211  -15.4393469573
   H      -5.5338470660   19.8885430451  -15.0590743486
28
Converged     Job 9: Energy -1.1255141551092697e+03 @ (178.378378)
   H      -6.8260497560   19.7640242755  -16.9817958067
   H      -7.1534670595   19.7244233706  -19.3513017591
   H      -8.6993981738   19.2270717465  -20.1082733112
   H      -8.2419150027   18.5851866683  -18.4991740587
   C      -8.1985153959   19.4523993549  -19.1671458747
   C      -5.5986189627   21.2351143058  -13.3332674215
   C      -6.0816737194   20.7390985680  -14.6548165311
   C      -9.0704191643   22.7607586666  -15.7422608385
   C      -7.4486796041   20.5870091128  -16.6497312266
   C      -9.3165224268   22.1377969563  -16.9286205045
   C      -8.4884094218   21.0267860721  -17.3942857539
   C      -4.4151038456   20.4382657694  -12.8085332911
   C      -7.1328470236   21.2102601856  -15.3739305852
   C      -7.9741321991   22.3549748537  -14.8914687870
   O      -3.9194827157   19.4801387315  -13.3683206085
   O     -10.3347024720   22.5251590151  -17.7184029893
   O      -8.9086855687   20.5551126340  -18.5988853328
   O      -7.7381092217   22.9285549871  -13.8125829195
   H     -10.3358818316   21.9535640024  -18.5119919018
   S      -3.7884419747   21.0520215851  -11.2411569366
   C      -2.4284653960   19.8621877834  -10.9804117954
   H      -1.7227785703   19.9164058733  -11.8106179371
   H      -1.9373304084   20.1525807207  -10.0497559320
   H      -2.8266460480   18.8500445874  -10.8945409692
   H      -6.4027319460   21.2171769478  -12.5854981378
   H      -5.3249297723   22.2974471217  -13.3834649218
   H      -9.6971982799   23.5838708105  -15.4173433790
   H      -5.5197896133   19.9047614645  -15.0689764699
28
Converged     Job 10: Energy -1.1255141547548433e+03 @ (178.198198)
   H      -6.8257532084   19.7647123749  -16.9822236596
   H      -7.1543155469   19.7253024182  -19.3512668184
   H      -8.7001638501   19.2275204929  -20.1081261585
   H      -8.2420459621   18.5851970052  -18.4993850474
   C      -8.1991980636   19.4527101765  -19.1670091884
   C      -5.5972991486   21.2358964521  -13.3341845666
   C      -6.0804700299   20.7401544284  -14.6557994113
   C      -9.0711638885   22.7601155789  -15.7412312069
   C      -7.4486387124   20.5873780329  -16.6498417455
   C      -9.3174735936   22.1372328909  -16.9275917702
   C      -8.4890145774   21.0267024745  -17.3937783732
   C      -4.4144952022   20.4382387993  -12.8091004381
   C      -7.1324970916   21.2106439557  -15.3741301981
   C      -7.9743237591   22.3546790344  -14.8909538986
   O      -3.9202954645   19.4788002563  -13.3679038449
   O     -10.3361855600   22.5242208070  -17.7168570351
   O      -8.9097901461   20.5548358904  -18.5981376413
   O      -7.7382391618   22.9280812883  -13.8119977784
   H     -10.3374281661   21.9528148375  -18.5105853849
   S      -3.7863163810   21.0532262243  -11.2428302485
   C      -2.4280677503   19.8616909717  -10.9808788828
   H      -1.7225104950   19.9137448647  -11.8113390336
   H      -1.9362397262   20.1525952342  -10.0507437578
   H      -2.8277404823   18.8502579149  -10.8935462279
   H      -6.4015784188   21.2182177390  -12.5865898272
   H      -5.3231506417   22.2981358270  -13.3842035061
   H      -9.6982326765   23.5828404857  -15.4158660932
   H      -5.5182970234   19.9062493148  -15.0704545263
28
Converged     Job 11: Energy -1.1255141514616810e+03 @ (178.018018)
   H      -6.8242448889   19.7671392067  -16.9840548620
   H      -7.1566414441   19.7266454438  -19.3521659246
   H      -8.7029159488   19.2271626029  -20.1069621697
   H      -8.2419408518   18.5852961751  -18.4988594472
   C      -8.2009522493   19.4528624634  -19.1665124942
   C      -5.5946646958   21.2376228398  -13.3360444505
   C      -6.0777974266   20.7425372262  -14.6579226159
   C      -9.0733161092   22.7579474218  -15.7385929727
   C      -7.4480146118   20.5886768675  -16.6505597092
   C      -9.3199860887   22.1353076175  -16.9250019619
   C      -8.4902214821   21.0264531348  -17.3928484669
   C      -4.4129930001   20.4386572854  -12.8104112371
   C      -7.1314148637   21.2116561550  -15.3748208178
   C      -7.9746162784   22.3540142184  -14.8900289997
   O      -3.9217502095   19.4765979083  -13.3672578053
   O     -10.3403652668   22.5209575761  -17.7127507192
   O      -8.9120503303   20.5541413674  -18.5966280972
   O      -7.7379834730   22.9274782587  -13.8112188868
   H     -10.3416547328   21.9500276503  -18.5068228683
   S      -3.7816303556   21.0562295175  -11.2463879953
   C      -2.4268296527   19.8612798695  -10.9820943738
   H      -1.7213506659   19.9093102364  -11.8128743402
   H      -1.9338553322   20.1528589849  -10.0527664075
   H      -2.8294797788   18.8512316703  -10.8923075053
   H      -6.3994685495   21.2207392317  -12.5889733498
   H      -5.3192313582   22.2995771524  -13.3856267666
   H      -9.7013494565   23.5794631021  -15.4119980845
   H      -5.5142063073   19.9103235088  -15.0740638367
28
Converged     Job 12: Energy -1.1255141489187035e+03 @ (177.837838)
   H      -6.8223152047   19.7694921282  -16.9857566797
   H      -7.1583426334   19.7275172294  -19.3532918955
   H      -8.7050984155   19.2251679851  -20.1051898993
   H      -8.2404013993   18.5849572260  -18.4974878600
   C      -8.2019110333   19.4522006329  -19.1657101783
   C      -5.5919940190   21.2401300331  -13.3382840805
   C      -6.0750629559   20.7451203488  -14.6602085011
   C      -9.0755281647   22.7554005455  -15.7364563169
   C      -7.4472321758   20.5897188011  -16.6511773074
   C      -9.3226903144   22.1326546523  -16.9227053931
   C      -8.4913078409   21.0255998335  -17.3919454163
   C      -4.4112690134   20.4402312984  -12.8119674694
   C      -7.1302615742   21.2129003424  -15.3756392402
   C      -7.9748250122   22.3536479658  -14.8894331723
   O      -3.9211716658   19.4770852802  -13.3679455763
   O     -10.3450003685   22.5164391387  -17.7088737982
   O      -8.9137903301   20.5526723982  -18.5952661522
   O      -7.7377016349   22.9275351534  -13.8109541153
   H     -10.3462751707   21.9457387545  -18.5031041008
   S      -3.7793365219   21.0582820953  -11.2483905325
   C      -2.4263508293   19.8615867173  -10.9826986642
   H      -1.7201103558   19.9084426077  -11.8128938170
   H      -1.9337657589   20.1527382297  -10.0530353934
   H      -2.8304590963   18.8521210445  -10.8929862486
   H      -6.3971108396   21.2235827487  -12.5915505393
   H      -5.3160442862   22.3019458680  -13.3877207969
   H      -9.7047184063   23.5755980887  -15.4088121868
   H      -5.5108485808   19.9136867659  -15.0770724392
28
Converged     Job 13: Energy -1.1255141474310794e+03 @ (177.657658)
   H      -6.8207459543   19.7712160706  -16.9868930802
   H      -7.1593582849   19.7282653359  -19.3540051660
   H      -8.7062751648   19.2236685733  -20.1040911257
   H      -8.2389269449   18.5844139599  -18.4967567415
   C      -8.2023503861   19.4515714625  -19.1652069754
   C      -5.5897771710   21.2425627455  -13.3399698457
   C      -6.0728906591   20.7475700374  -14.6618769276
   C      -9.0774746060   22.7533973896  -15.7349705483
   C      -7.4465899339   20.5904590172  -16.6516218784
   C      -9.3248128170   22.1303750538  -16.9210387417
   C      -8.4921342797   21.0247127761  -17.3912821898
   C      -4.4099857962   20.4417264169  -12.8130290324
   C      -7.1293621587   21.2139822949  -15.3763150695
   C      -7.9751908361   22.3533904048  -14.8891760287
   O      -3.9208816248   19.4778323076  -13.3685699294
   O     -10.3485545469   22.5125756621  -17.7061098156
   O      -8.9150880134   20.5512034035  -18.5942060471
   O      -7.7377583450   22.9276827477  -13.8109844038
   H     -10.3497172892   21.9419852406  -18.5004160211
   S      -3.7778160863   21.0596596241  -11.2494865255
   C      -2.4263273418   19.8614843599  -10.9828419417
   H      -1.7196258749   19.9073208951  -11.8126932695
   H      -1.9338692319   20.1523001069  -10.0530179932
   H      -2.8316314695   18.8525102781  -10.8930753605
   H      -6.3950730109   21.2267511345  -12.5934708998
   H      -5.3130413688   22.3041783151  -13.3895618561
   H      -9.7076359636   23.5725483864  -15.4066091651
   H      -5.5080271911   19.9168483291  -15.0792810634
28
Converged     Job 14: Energy -1.1255141437733239e+03 @ (177.477477)
   H      -6.8184735095   19.7734402015  -16.9891453890
   H      -7.1614674241   19.7290311519  -19.3554789760
   H      -8.7088039819   19.2210724465  -20.1023767284
   H      -8.2371206429   18.5834254095  -18.4956568747
   C      -8.2035428995   19.4503561253  -19.1645488754
   C      -5.5868898022   21.2457923256  -13.3421871728
   C      -6.0700406280   20.7502952862  -14.6639006815
   C      -9.0808207470   22.7493253973  -15.7323417052
   C      -7.4457677419   20.5910281223  -16.6525646346
   C      -9.3285248818   22.1262167534  -16.9182789540
   C      -8.4936614215   21.0229628337  -17.3902663273
   C      -4.4077886666   20.4444694677  -12.8144761354
   C      -7.1281373282   21.2145446505  -15.3773430212
   C      -7.9759312266   22.3518343107  -14.8887699878
   O      -3.9193849577   19.4799625752  -13.3695510875
   O     -10.3546181194   22.5059969084  -17.7014559059
   O      -8.9173817900   20.5488011593  -18.5926446001
   O      -7.7378215833   22.9266951999  -13.8110419114
   H     -10.3556031810   21.9357835087  -18.4960250252
   S      -3.7753261847   21.0628493729  -11.2512170992
   C      -2.4249602256   19.8636400171  -10.9835378662
   H      -1.7180173134   19.9083517154  -11.8132349914
   H      -1.9324788601   20.1545540940  -10.0537642822
   H      -2.8311868501   18.8550860300  -10.8932756355
   H      -6.3924073068   21.2316182124  -12.5959727186
   H      -5.3088426060   22.3070644296  -13.3926728577
   H      -9.7124480328   23.5667701492  -15.4025711158
   H      -5.5034751333   19.9212264335  -15.0822585669
28
Converged     Job 15: Energy -1.1255141421423050e+03 @ (177.297297)
   H      -6.8166215442   19.7754569311  -16.9896831712
   H      -7.1621205286   19.7294623590  -19.3558616882
   H      -8.7094610636   19.2187751543  -20.1008695720
   H      -8.2349989374   18.5824612275  -18.4944382112
   C      -8.2035396806   19.4491997144  -19.1636789764
   C      -5.5845667990   21.2486225494  -13.3440680937
   C      -6.0679325149   20.7532615775  -14.6657475528
   C      -9.0830899422   22.7474448798  -15.7309724805
   C      -7.4450749437   20.5919633191  -16.6526390004
   C      -9.3306853249   22.1236119520  -16.9165589298
   C      -8.4944225809   21.0218065142  -17.3894823794
   C      -4.4063429205   20.4462590431  -12.8159503200
   C      -7.1275092363   21.2162493332  -15.3777975790
   C      -7.9766368504   22.3522120852  -14.8883771206
   O      -3.9181570864   19.4816037390  -13.3709711479
   O     -10.3582796603   22.5013876977  -17.6987126164
   O      -8.9184969488   20.5467100200  -18.5913778401
   O      -7.7384331131   22.9277724236  -13.8110289194
   H     -10.3589788904   21.9311073324  -18.4932375630
   S      -3.7745664721   21.0635882111  -11.2520017782
   C      -2.4251507178   19.8633948077  -10.9839346403
   H      -1.7176535803   19.9079688458  -11.8131755576
   H      -1.9330658044   20.1536235431  -10.0537266547
   H      -2.8320995933   18.8550660153  -10.8943239656
   H      -6.3902513091   21.2349041993  -12.5980071050
   H      -5.3058699644   22.3097437570  -13.3944486767
   H      -9.7159294408   23.5637912683  -15.4007691235
   H      -5.5009871579   19.9247443785  -15.0847162078
28
Converged     Job 16: Energy -1.1255141437951359e+03 @ (177.117117)
   H      -6.8089790104   19.7814498573  -16.9929108117
   H      -7.1895425448   19.7219915771  -19.3527212178
   H      -8.7354869521   19.1720966799  -20.0719886531
   H      -8.2207947687   18.5521551187  -18.4714473028
   C      -8.2207759300   19.4173054199  -19.1433813203
   C      -5.5643755052   21.2783392412  -13.3615486572
   C      -6.0557476214   20.7714398479  -14.6759162421
   C      -9.1325317056   22.6927816878  -15.6976325049
   C      -7.4532840095   20.5811879140  -16.6458350622
   C      -9.3825231531   22.0623933799  -16.8792498620
   C      -8.5242605944   20.9840565731  -17.3666375801
   C      -4.3669226462   20.4961765691  -12.8463513951
   C      -7.1332295731   21.2122087652  -15.3749724278
   C      -8.0021531870   22.3274788371  -14.8733843488
   O      -3.8583419895   19.5503013200  -13.4153700982
   O     -10.4337762068   22.4108606243  -17.6434409755
   O      -8.9529269051   20.4990415792  -18.5628858701
   O      -7.7610602659   22.9104297673  -13.8006399062
   H     -10.4316497435   21.8415721551  -18.4386395909
   S      -3.7445629044   21.1073574222  -11.2763229140
   C      -2.3629592721   19.9392748415  -11.0314774941
   H      -1.6626796340   20.0116915368  -11.8648585601
   H      -1.8720154493   20.2311687918  -10.1012001767
   H      -2.7432817014   18.9198432116  -10.9511532309
   H      -6.3606528918   21.2596488919  -12.6059126802
   H      -5.2984227936   22.3424719788  -13.4212575718
   H      -9.7817692957   23.4916295838  -15.3566879562
   H      -5.4761956488   19.9557923933  -15.1027364270
28
Converged     Job 17: Energy -1.1255141451150241e+03 @ (176.936937)
   H      -6.8145880409   19.7788134176  -16.9915260144
   H      -7.2083716597   19.7108672800  -19.3481945511
   H      -8.7577013745   19.1583937545  -20.0581286885
   H      -8.2347007993   18.5430930585  -18.4584509481
   C      -8.2384038527   19.4063514567  -19.1328109586
   C      -5.5571776995   21.2817200505  -13.3671479117
   C      -6.0520454509   20.7736406869  -14.6797424418
   C      -9.1375989065   22.6873837630  -15.6893588391
   C      -7.4586220070   20.5779966443  -16.6426517500
   C      -9.3920259221   22.0551458996  -16.8690268525
   C      -8.5340581036   20.9775772970  -17.3586504117
   C      -4.3577940993   20.5010711169  -12.8543957106
   C      -7.1338592231   21.2112569892  -15.3741091687
   C      -8.0031725360   22.3249188029  -14.8694199049
   O      -3.8652573590   19.5393055763  -13.4106474086
   O     -10.4474992033   22.4006506856  -17.6287681086
   O      -8.9681064498   20.4893490910  -18.5515900879
   O      -7.7592272123   22.9087832949  -13.7978165600
   H     -10.4482974296   21.8301147682  -18.4230803716
   S      -3.7082017831   21.1391568855  -11.3061915572
   C      -2.3379228185   19.9597407347  -11.0520381332
   H      -1.6396973707   20.0142094125  -11.8885409205
   H      -1.8405247085   20.2578979646  -10.1271859797
   H      -2.7288780160   18.9455559644  -10.9577107149
   H      -6.3514049701   21.2585227786  -12.6092524806
   H      -5.2958313599   22.3469080698  -13.4256719054
   H      -9.7867553349   23.4854081106  -15.3463428044
   H      -5.4731707198   19.9583025979  -15.1081048826
28
Converged     Job 18: Energy -1.1255141447744447e+03 @ (176.756757)
   H      -6.8139656306   19.7792873760  -16.9925392044
   H      -7.2089711255   19.7107395178  -19.3483992586
   H      -8.7581366415   19.1568287013  -20.0575717076
   H      -8.2338216824   18.5420845858  -18.4581106568
   C      -8.2386263274   19.4053011510  -19.1325156535
   C      -5.5556995829   21.2837029315  -13.3684287790
   C      -6.0505782396   20.7751652558  -14.6808647001
   C      -9.1384738024   22.6860150811  -15.6889278140
   C      -7.4582799523   20.5780270247  -16.6431461768
   C      -9.3931278663   22.0533778897  -16.8683475335
   C      -8.5345679039   20.9765123907  -17.3584744439
   C      -4.3570687852   20.5024912975  -12.8547738571
   C      -7.1331202630   21.2116511695  -15.3748562685
   C      -8.0031016201   22.3246207643  -14.8697868872
   O      -3.8646374374   19.5404406423  -13.4106527921
   O     -10.4494338011   22.3978429455  -17.6273636577
   O      -8.9690219046   20.4876710792  -18.5509976269
   O      -7.7588486698   22.9089346275  -13.7985106204
   H     -10.4502358756   21.8272350311  -18.4216327254
   S      -3.7081678981   21.1404146633  -11.3061998032
   C      -2.3386008227   19.9603772504  -11.0511029251
   H      -1.6399304237   20.0142988999  -11.8872925478
   H      -1.8414953181   20.2585196196  -10.1260633846
   H      -2.7301046141   18.9463904667  -10.9567139174
   H      -6.3501649031   21.2617097997  -12.6107451938
   H      -5.2934546629   22.3486969099  -13.4276587174
   H      -9.7880963468   23.4835452491  -15.3455389750
   H      -5.4711622263   19.9602527367  -15.1093409784
28
Converged     Job 19: Energy -1.1255141424360882e+03 @ (176.576577)
   H      -6.8121905502   19.7806347127  -16.9941199346
   H      -7.2102227889   19.7100357260  -19.3490039357
   H      -8.7593628490   19.1534509126  -20.0561397441
   H      -8.2321975645   18.5401416753  -18.4570342764
   C      -8.2391499607   19.4030817652  -19.1317801173
   C      -5.5532004773   21.2874440025  -13.3706359103
   C      -6.0479662555   20.7781985891  -14.6828319483
   C      -9.1401803144   22.6834119994  -15.6880497395
   C      -7.4573581572   20.5783463577  -16.6440069594
   C      -9.3952110076   22.0499401238  -16.8669225917
   C      -8.5353371164   20.9745806247  -17.3580471587
   C      -4.3556802106   20.5053712505  -12.8557046281
   C      -7.1317297062   21.2126565855  -15.3761610358
   C      -8.0029237293   22.3243606745  -14.8705274127
   O      -3.8631907905   19.5430958489  -13.4111154131
   O     -10.4533345499   22.3920493661  -17.6245106448
   O      -8.9705640896   20.4845108271  -18.5498097251
   O      -7.7580755342   22.9096881297  -13.7999322249
   H     -10.4541014890   21.8212609289  -18.4186373600
   S      -3.7081952302   21.1425200876  -11.3062400250
   C      -2.3396851408   19.9615473386  -11.0498092234
   H      -1.6403052443   20.0148733241  -11.8854120894
   H      -1.8431651449   20.2594337908  -10.1244033047
   H      -2.7319857668   18.9478693475  -10.9556263858
   H      -6.3481540796   21.2674624601  -12.6134896614
   H      -5.2893049981   22.3519610687  -13.4308946154
   H      -9.7907415999   23.4798508832  -15.3440202443
   H      -5.4673789937   19.9643541600  -15.1116905895
28
Converged     Job 20: Energy -1.1255141400492962e+03 @ (176.396396)
   H      -6.8100468218   19.7825912955  -16.9944639122
   H      -7.2104656814   19.7097898514  -19.3487880061
   H      -8.7593224519   19.1502129114  -20.0541564304
   H      -8.2296559876   18.5387199017  -18.4551832345
   C      -8.2386755476   19.4012466728  -19.1304257660
   C      -5.5507746711   21.2911230607  -13.3726863682
   C      -6.0458782721   20.7816942261  -14.6846829567
   C      -9.1422923642   22.6814169643  -15.6873997054
   C      -7.4564637920   20.5792402216  -16.6442099785
   C      -9.3974263526   22.0470598454  -16.8657814622
   C      -8.5359118579   20.9731851299  -17.3572907565
   C      -4.3545647339   20.5076034027  -12.8569018966
   C      -7.1309501823   21.2146346292  -15.3769057699
   C      -8.0035081532   22.3250713573  -14.8707929620
   O      -3.8626330726   19.5450078062  -13.4122622367
   O     -10.4570387056   22.3867988261  -17.6223713551
   O      -8.9713567746   20.4817969629  -18.5484096002
   O      -7.7585814667   22.9115182689  -13.8008201401
   H     -10.4575365211   21.8157577360  -18.4163217357
   S      -3.7077633632   21.1435360680  -11.3066397571
   C      -2.3406552661   19.9610847182  -11.0495324273
   H      -1.6407227900   20.0137757188  -11.8847221929
   H      -1.8443732320   20.2583433502  -10.1237850696
   H      -2.7340802219   18.9478010002  -10.9557015999
   H      -6.3459370026   21.2726639899  -12.6157442816
   H      -5.2854168546   22.3552914150  -13.4335404633
   H      -9.7940253229   23.4767703607  -15.3430454172
   H      -5.4648357023   19.9683957653  -15.1139920159
28
Converged     Job 21: Energy -1.1255141394940422e+03 @ (176.216216)
   H      -6.8065684349   19.7836949121  -16.9954450814
   H      -7.2142308985   19.7045974936  -19.3479397180
   H      -8.7628361487   19.1374083395  -20.0476805666
   H      -8.2259693191   18.5310936161  -18.4490803063
   C      -8.2405234603   19.3922698725  -19.1259405496
   C      -5.5457447745   21.2997583562  -13.3779433247
   C      -6.0422350598   20.7866576830  -14.6879845662
   C      -9.1490048819   22.6724850277  -15.6847479168
   C      -7.4558324476   20.5776883528  -16.6444180339
   C      -9.4050930068   22.0355720112  -16.8615494599
   C      -8.5394456926   20.9656546454  -17.3544797202
   C      -4.3493142329   20.5172396889  -12.8609962518
   C      -7.1298958019   21.2156837444  -15.3785553068
   C      -8.0055362444   22.3232494992  -14.8715732313
   O      -3.8537029292   19.5566497546  -13.4165944110
   O     -10.4692655563   22.3686396136  -17.6147984124
   O      -8.9759341050   20.4708994546  -18.5437885286
   O      -7.7593889981   22.9131851371  -13.8037721622
   H     -10.4694326320   21.7967847991  -18.4081600794
   S      -3.7069318637   21.1521274521  -11.3085050099
   C      -2.3370832278   19.9728769327  -11.0512887091
   H      -1.6370792850   20.0274741833  -11.8862926139
   H      -1.8417783681   20.2710897142  -10.1253226706
   H      -2.7281019445   18.9586216884  -10.9578196823
   H      -6.3402167873   21.2868583021  -12.6203836005
   H      -5.2776003594   22.3630984405  -13.4440153370
   H      -9.8034803873   23.4650647849  -15.3392175390
   H      -5.4586611959   19.9756980907  -15.1182677575
28
Converged     Job 22: Energy -1.1255141376292597e+03 @ (176.036036)
   H      -6.8054717693   19.7854773934  -16.9942262488
   H      -7.2129109271   19.7041795659  -19.3469219309
   H      -8.7608393880   19.1346215617  -20.0462366427
   H      -8.2230754119   18.5298800154  -18.4473568418
   C      -8.2387890271   19.3906691045  -19.1246783430
   C      -5.5449405799   21.3036516444  -13.3773539927
   C      -6.0420786223   20.7911081641  -14.6873874262
   C      -9.1514193670   22.6726774779  -15.6849524702
   C      -7.4555335888   20.5789095008  -16.6434537260
   C      -9.4059266592   22.0340393788  -16.8611580849
   C      -8.5395027839   20.9647571737  -17.3540688518
   C      -4.3492816471   20.5197424994  -12.8609888128
   C      -7.1303948891   21.2182987067  -15.3780699819
   C      -8.0074080052   22.3251141463  -14.8718385707
   O      -3.8567077531   19.5595283956  -13.4199113406
   O     -10.4704273177   22.3651531937  -17.6146833430
   O      -8.9755020678   20.4686908860  -18.5430532547
   O      -7.7619653049   22.9159538804  -13.8043994639
   H     -10.4696682420   21.7926394685  -18.4075674331
   S      -3.7050067096   21.1508242943  -11.3076019778
   C      -2.3365765793   19.9693037416  -11.0534082510
   H      -1.6370277636   20.0245304613  -11.8887455909
   H      -1.8403050205   20.2651283261  -10.1271941097
   H      -2.7288752843   18.9553978739  -10.9615973415
   H      -6.3390901826   21.2901937358  -12.6194457922
   H      -5.2766628372   22.3669641065  -13.4427096975
   H      -9.8069953516   23.4646674481  -15.3401042361
   H      -5.4585049245   19.9800191234  -15.1174465332
28
Converged     Job 23: Energy -1.1255141354521893e+03 @ (175.855856)
   H      -6.8041303917   19.7865678209  -16.9968512922
   H      -7.2164827370   19.7038720588  -19.3477701356
   H      -8.7647470444   19.1317389684  -20.0442128959
   H      -8.2231282409   18.5280836026  -18.4462118665
   C      -8.2414486547   19.3887370570  -19.1236318472
   C      -5.5411520197   21.3066265901  -13.3814375832
   C      -6.0380156711   20.7932965264  -14.6912565612
   C      -9.1526377322   22.6690043095  -15.6826889816
   C      -7.4549637548   20.5787829434  -16.6447593925
   C      -9.4089651963   22.0302255408  -16.8584200167
   C      -8.5412577092   20.9627035934  -17.3528856036
   C      -4.3464282552   20.5222245500  -12.8634902445
   C      -7.1283695743   21.2185054971  -15.3799205964
   C      -8.0062761621   22.3237574703  -14.8718814114
   O      -3.8520705881   19.5615089221  -13.4199743575
   O     -10.4759153741   22.3592140498  -17.6094719956
   O      -8.9788710049   20.4656313706  -18.5408249775
   O      -7.7596421290   22.9151621034  -13.8050250603
   H     -10.4758780079   21.7868617689  -18.4024713014
   S      -3.7050119100   21.1542156144  -11.3093877999
   C      -2.3371478102   19.9726939087  -11.0520780808
   H      -1.6363820772   20.0270126784  -11.8864535246
   H      -1.8421835503   20.2693051653  -10.1254168971
   H      -2.7297510502   18.9589382390  -10.9598710235
   H      -6.3360539026   21.2947707489  -12.6242827189
   H      -5.2716379845   22.3695973562  -13.4475109744
   H      -9.8088978726   23.4597442682  -15.3363057994
   H      -5.4534422292   19.9833374424  -15.1220671429
28
Converged     Job 24: Energy -1.1255141342399522e+03 @ (175.675676)
   H      -6.8029837761   19.7878282248  -16.9975546599
   H      -7.2197787115   19.7014985733  -19.3469390123
   H      -8.7679114418   19.1250445818  -20.0400926179
   H      -8.2219600875   18.5240996982  -18.4425199978
   C      -8.2435808861   19.3840969878  -19.1206717562
   C      -5.5375239144   21.3118725202  -13.3843901691
   C      -6.0355395128   20.7973068513  -14.6932864491
   C      -9.1567519462   22.6643382145  -15.6802334105
   C      -7.4551759882   20.5784929406  -16.6445181248
   C      -9.4137063433   22.0240982145  -16.8550268468
   C      -8.5439608522   20.9588261812  -17.3507504477
   C      -4.3426877882   20.5275687269  -12.8665719854
   C      -7.1278829700   21.2196466956  -15.3805724519
   C      -8.0076502062   22.3229873035  -14.8716645127
   O      -3.8476020251   19.5675319070  -13.4235772328
   O     -10.4833294231   22.3493575390  -17.6039287241
   O      -8.9825469496   20.4597230190  -18.5374739608
   O      -7.7603300809   22.9160632791  -13.8058865317
   H     -10.4832699237   21.7765437957  -18.3965924886
   S      -3.7022473128   21.1585300511  -11.3116476044
   C      -2.3337036797   19.9776580095  -11.0549945331
   H      -1.6330349873   20.0327775209  -11.8893863503
   H      -1.8388453866   20.2740887320  -10.1282314853
   H      -2.7257128209   18.9636385169  -10.9632489690
   H      -6.3318466427   21.3017616867  -12.6266869295
   H      -5.2671390087   22.3745502673  -13.4521828916
   H      -9.8145190994   23.4534169161  -15.3329779633
   H      -5.4496625120   19.9887686904  -15.1249522847
28
Converged     Job 25: Energy -1.1255141327576314e+03 @ (175.495495)
   H      -6.8017536036   19.7889147414  -16.9985165005
   H      -7.2217853496   19.7012043973  -19.3471327316
   H      -8.7699820984   19.1223713463  -20.0381209869
   H      -8.2211204275   18.5226460832  -18.4410865769
   C      -8.2448393670   19.3824151614  -19.1194509973
   C      -5.5349542267   21.3148415623  -13.3870493561
   C      -6.0330257415   20.7996321889  -14.6956690277
   C      -9.1583005723   22.6619795250  -15.6786002341
   C      -7.4547788944   20.5786150363  -16.6448547690
   C      -9.4159834030   22.0211201469  -16.8528994903
   C      -8.5451584215   20.9571630815  -17.3495778216
   C      -4.3408919401   20.5299605446  -12.8682736285
   C      -7.1268479926   21.2205188422  -15.3814732696
   C      -8.0075122983   22.3226813897  -14.8715432013
   O      -3.8457603317   19.5698167505  -13.4250623934
   O     -10.4872525768   22.3444568550  -17.6003044996
   O      -8.9845815750   20.4571464003  -18.5355993755
   O      -7.7595749329   22.9164489436  -13.8062850215
   H     -10.4873988505   21.7715134509  -18.3928748135
   S      -3.7014764611   21.1604526847  -11.3127365132
   C      -2.3334956538   19.9791096519  -11.0552263219
   H      -1.6322472108   20.0340486905  -11.8891528678
   H      -1.8391685216   20.2753267587  -10.1280999066
   H      -2.7259165502   18.9652105682  -10.9638101652
   H      -6.3295035484   21.3056214957  -12.6295708919
   H      -5.2639179309   22.3773472177  -13.4554115503
   H      -9.8168348370   23.4500898420  -15.3305665688
   H      -5.4468202063   19.9914609479  -15.1276110355
28
Converged     Job 26: Energy -1.1255142093329198e+03 @ (175.315315)
   H      -7.0594700543   19.5256082170  -16.7747200496
   H      -7.8089631943   19.1691911191  -19.0238820362
   H      -9.4229285380   18.4898132074  -19.4056401933
   H      -8.6253374479   18.0871550972  -17.8527664178
   C      -8.7764188063   18.8625512051  -18.6116876085
   C      -5.2712859973   21.5720375104  -13.6760149624
   C      -5.9551972384   20.8688199814  -14.8000525975
   C      -9.2048253022   22.6112916830  -15.5779867870
   C      -7.6557340460   20.3720133826  -16.4532650476
   C      -9.6360804643   21.7980332929  -16.5824273607
   C      -8.8445350928   20.6543966382  -17.0326199846
   C      -4.0102118395   20.8559420369  -13.2203755833
   C      -7.1422924701   21.1979078939  -15.3716187976
   C      -7.9391932211   22.3850171191  -14.9165707483
   O      -3.5047386399   19.9088775312  -13.7901427370
   O     -10.8093934055   22.0215513494  -17.2021949496
   O      -9.4560126854   19.9868839248  -18.0479209598
   O      -7.5277792584   23.1408781462  -14.0176307894
   H     -10.9234822667   21.3355655249  -17.8899513402
   S      -3.2988206330   21.5619188458  -11.7306351939
   C      -1.8332809496   20.4867108198  -11.5607074557
   H      -1.1773968459   20.6057159851  -12.4245714079
   H      -1.3188479042   20.8064301259  -10.6525139410
   H      -2.1443186061   19.4450575935  -11.4690343075
   H      -5.9472302414   21.7189217795  -12.8249655922
   H      -4.9993312546   22.5979621343  -13.9637877776
   H      -9.8052790295   23.4584345287  -15.2654081775
   H      -5.4323540516   19.9970962928  -15.1874884641
28
Converged     Job 27: Energy -1.1255142082527302e+03 @ (175.135135)
   H      -7.0584268835   19.5261704690  -16.7755210741
   H      -7.8094485459   19.1682114172  -19.0243831704
   H      -9.4236780434   18.4890984787  -19.4053875072
   H      -8.6255502240   18.0865283814  -17.8527203366
   C      -8.7768084409   18.8618453594  -18.6117108457
   C      -5.2704074088   21.5731858893  -13.6771956586
   C      -5.9540183924   20.8699092552  -14.8014197114
   C      -9.2048950625   22.6107031706  -15.5778303733
   C      -7.6551133756   20.3722264535  -16.4538863293
   C      -9.6360815122   21.7974827072  -16.5823132892
   C      -8.8442783570   20.6541203552  -17.0327829529
   C      -4.0099841833   20.8566254119  -13.2205715638
   C      -7.1416775051   21.1982124888  -15.3722736634
   C      -7.9391449690   22.3846504959  -14.9164408811
   O      -3.5044259677   19.9091950061  -13.7897227835
   O     -10.8095844313   22.0206356435  -17.2018213753
   O      -9.4560122894   19.9863821626  -18.0478421371
   O      -7.5281713508   23.1401534409  -14.0170700854
   H     -10.9235708260   21.3345367620  -17.8894937957
   S      -3.2993736522   21.5625787537  -11.7305529671
   C      -1.8344034840   20.4868464009  -11.5592800091
   H      -1.1778930230   20.6052736273  -12.4227446942
   H      -1.3204503352   20.8066788653  -10.6508514122
   H      -2.1459111987   19.4453469815  -11.4674405840
   H      -5.9468397891   21.7200527774  -12.8265305622
   H      -4.9981799595   22.5990760179  -13.9647753635
   H      -9.8055348525   23.4576143116  -15.2649760459
   H      -5.4308751768   19.9984409139  -15.1890421567
28
Converged     Job 28: Energy -1.1255142080032829e+03 @ (174.954955)
   H      -7.0571143406   19.5274003428  -16.7763994757
   H      -7.8091640876   19.1684150066  -19.0247084530
   H      -9.4229908840   18.4876537609  -19.4044693145
   H      -8.6234734188   18.0862879093  -17.8522265416
   C      -8.7759558897   18.8612389703  -18.6113329815
   C      -5.2689752811   21.5751094415  -13.6790332372
   C      -5.9526739079   20.8721865726  -14.8034107473
   C      -9.2058498658   22.6098231308  -15.5774243254
   C      -7.6544117534   20.3728937943  -16.4544507517
   C      -9.6368153674   21.7962062655  -16.5816800774
   C      -8.8441817963   20.6536196876  -17.0326542569
   C      -4.0098057348   20.8570824762  -13.2211012141
   C      -7.1411776396   21.1993826828  -15.3731425030
   C      -7.9395067130   22.3850491834  -14.9167825801
   O      -3.5045117190   19.9085430571  -13.7886430900
   O     -10.8108404926   22.0183426791  -17.2005920791
   O      -9.4558514749   19.9852830501  -18.0473360284
   O      -7.5286915973   23.1410976410  -14.0177546444
   H     -10.9246327461   21.3321573930  -17.8882068378
   S      -3.2997484352   21.5633484876  -11.7309894589
   C      -1.8362566302   20.4859269049  -11.5576273068
   H      -1.1790243888   20.6026966358  -12.4207700775
   H      -1.3225278879   20.8060045065  -10.6491613378
   H      -2.1491330614   19.4449072649  -11.4649862762
   H      -5.9459384352   21.7230807033  -12.8289905362
   H      -4.9952649753   22.6005871281  -13.9667397826
   H      -9.8071286995   23.4561556987  -15.2642381023
   H      -5.4290917264   20.0013015544  -15.1917296364
28
Converged     Job 29: Energy -1.1255142079458979e+03 @ (174.774775)
   H      -7.0559653520   19.5283506360  -16.7783614614
   H      -7.8098442857   19.1686779329  -19.0255600077
   H      -9.4236336376   18.4870750704  -19.4039691992
   H      -8.6226404569   18.0861949540  -17.8523498881
   C      -8.7761418318   18.8610283233  -18.6113765119
   C      -5.2676465583   21.5769024904  -13.6811974418
   C      -5.9507487992   20.8735884045  -14.8056892559
   C      -9.2060366525   22.6087257308  -15.5763583224
   C      -7.6535654228   20.3733114359  -16.4555710473
   C      -9.6372296277   21.7950934390  -16.5805075232
   C      -8.8440940254   20.6532801974  -17.0325678261
   C      -4.0097390546   20.8580225309  -13.2212482821
   C      -7.1399763634   21.1998254972  -15.3744438405
   C      -7.9388312310   22.3847387148  -14.9170954917
   O      -3.5055196134   19.9085493200  -13.7881781774
   O     -10.8119669269   22.0165169174  -17.1983099686
   O      -9.4561659747   19.9847327033  -18.0468608055
   O      -7.5276602790   23.1409469350  -14.0183737915
   H     -10.9258511166   21.3304296557  -17.8860090503
   S      -3.3000915865   21.5643115482  -11.7309072912
   C      -1.8380589647   20.4852265738  -11.5556439888
   H      -1.1801066670   20.6004904788  -12.4184375811
   H      -1.3245616615   20.8054113791  -10.6470832313
   H      -2.1522775174   19.4446682832  -11.4623761003
   H      -5.9454206989   21.7260691757  -12.8320296775
   H      -4.9927085809   22.6019262705  -13.9694041017
   H      -9.8076677190   23.4545082656  -15.2623591490
   H      -5.4265882641   20.0031788085  -15.1943126486
28
Converged     Job 30: Energy -1.1255142055511383e+03 @ (174.594595)
   H      -7.0543764331   19.5301045231  -16.7795607792
   H      -7.8096615854   19.1689698786  -19.0259414582
   H      -9.4231516674   18.4859648675  -19.4030918184
   H      -8.6208065471   18.0861563381  -17.8518859571
   C      -8.7754379844   18.8606594488  -18.6110266482
   C      -5.2661272563   21.5789295462  -13.6829796856
   C      -5.9494398422   20.8759634664  -14.8075577677
   C      -9.2071758992   22.6078903606  -15.5755394618
   C      -7.6527142487   20.3743619751  -16.4562858254
   C      -9.6380433292   21.7939026346  -16.5795450840
   C      -8.8439644642   20.6530579511  -17.0324079884
   C      -4.0095752095   20.8584803227  -13.2217628995
   C      -7.1393899679   21.2012730135  -15.3753465044
   C      -7.9391657278   22.3853247101  -14.9173337178
   O      -3.5060369933   19.9080733507  -13.7877458148
   O     -10.8134330178   22.0141189016  -17.1965220691
   O      -9.4560045723   19.9839568577  -18.0463558282
   O      -7.5280863584   23.1421127462  -14.0190563514
   H     -10.9270490538   21.3279784858  -17.8842110529
   S      -3.3002073382   21.5644914503  -11.7311689076
   C      -1.8397441914   20.4835402970  -11.5543118506
   H      -1.1811897496   20.5972958551  -12.4168442025
   H      -1.3263044468   20.8036889470  -10.6457066292
   H      -2.1554177330   19.4434743671  -11.4604612889
   H      -5.9443357193   21.7295107069  -12.8344363391
   H      -4.9894801018   22.6034142248  -13.9715475559
   H      -9.8095368971   23.4529675043  -15.2610340674
   H      -5.4248825309   20.0061190720  -15.1969142717
28
Converged     Job 31: Energy -1.1255142040003157e+03 @ (174.414414)
   H      -7.0526773114   19.5321017613  -16.7820516709
   H      -7.8100866640   19.1694630240  -19.0270751680
   H      -9.4234158331   18.4850271558  -19.4022717751
   H      -8.6191281623   18.0864602755  -17.8517383231
   C      -8.7751794042   18.8605430751  -18.6110212312
   C      -5.2642017312   21.5812488354  -13.6853752909
   C      -5.9474869808   20.8782515108  -14.8099597517
   C      -9.2081171422   22.6063106276  -15.5740992650
   C      -7.6516544114   20.3754864683  -16.4576903547
   C      -9.6390915473   21.7924112566  -16.5781370876
   C      -8.8438885533   20.6529117612  -17.0324052980
   C      -4.0093440901   20.8591827973  -13.2221066583
   C      -7.1382365267   21.2023828245  -15.3767595634
   C      -7.9389492727   22.3853394829  -14.9175680341
   O      -3.5066049368   19.9079003551  -13.7873225379
   O     -10.8154186997   22.0114601700  -17.1937299611
   O      -9.4560723899   19.9834877199  -18.0460406393
   O      -7.5276350051   23.1426571332  -14.0198520613
   H     -10.9290149512   21.3254626280  -17.8815613908
   S      -3.3007250141   21.5646920610  -11.7308970523
   C      -1.8419260549   20.4818193235  -11.5520425883
   H      -1.1827438795   20.5937632775  -12.4143266055
   H      -1.3285452136   20.8021643505  -10.6434719782
   H      -2.1591199022   19.4422978466  -11.4573116343
   H      -5.9431053707   21.7343075288  -12.8378973553
   H      -4.9851025957   22.6048080125  -13.9750589600
   H      -9.8111840433   23.4504849930  -15.2585329803
   H      -5.4220832098   20.0093547612  -15.2002766709
28
Converged     Job 32: Energy -1.1255142029986876e+03 @ (174.234234)
   H      -7.0518639644   19.5329753111  -16.7833761472
   H      -7.8107890321   19.1699717664  -19.0277716637
   H      -9.4240585133   18.4847255168  -19.4017405031
   H      -8.6184055445   18.0865877151  -17.8518088541
   C      -8.7754146220   18.8605788127  -18.6109864071
   C      -5.2630345400   21.5823596090  -13.6870766478
   C      -5.9461121008   20.8793223642  -14.8117521573
   C      -9.2082313284   22.6056905605  -15.5732591175
   C      -7.6511019855   20.3759455437  -16.4584213600
   C      -9.6394711965   21.7917165622  -16.5771229240
   C      -8.8439203234   20.6527837457  -17.0321979304
   C      -4.0089994315   20.8596021077  -13.2226881616
   C      -7.1373950993   21.2029388794  -15.3777093718
   C      -7.9384084842   22.3853947375  -14.9177715501
   O      -3.5061733342   19.9081506078  -13.7875562283
   O     -10.8163898160   22.0101823725  -17.1917925720
   O      -9.4564421873   19.9831906352  -18.0455161567
   O      -7.5267942671   23.1428833682  -14.0203336381
   H     -10.9301070757   21.3242264945  -17.8796453281
   S      -3.3015212727   21.5644923790  -11.7306592803
   C      -1.8433369355   20.4809820568  -11.5506975038
   H      -1.1834611769   20.5926440696  -12.4124898394
   H      -1.3305084876   20.8011149970  -10.6417397850
   H      -2.1610485674   19.4415947953  -11.4561995686
   H      -5.9423497902   21.7359752980  -12.8400316183
   H      -4.9832609424   22.6057096489  -13.9768884316
   H      -9.8115541832   23.4494624095  -15.2570982643
   H      -5.4205850526   20.0105772219  -15.2022511009
28
Converged     Job 33: Energy -1.1255142014413043e+03 @ (174.054054)
   H      -7.0504357914   19.5348365957  -16.7849456927
   H      -7.8110695773   19.1706264592  -19.0283021801
   H      -9.4241193068   18.4841354955  -19.4009353233
   H      -8.6169850112   18.0868151954  -17.8515565035
   C      -8.7751490681   18.8605861825  -18.6107259777
   C      -5.2612713334   21.5843129550  -13.6891400624
   C      -5.9445125605   20.8816017343  -14.8139242706
   C      -9.2091507306   22.6047874226  -15.5720339890
   C      -7.6503111904   20.3770688275  -16.4592477112
   C      -9.6403668772   21.7906630352  -16.5757883448
   C      -8.8439324852   20.6527603129  -17.0319122101
   C      -4.0086448889   20.8599493510  -13.2234152795
   C      -7.1366201764   21.2042783149  -15.3786931424
   C      -7.9384254389   22.3858557485  -14.9178243556
   O      -3.5062954901   19.9079022936  -13.7876979922
   O     -10.8180461015   22.0080514805  -17.1893790661
   O      -9.4565873815   19.9827576894  -18.0448780663
   O      -7.5267231502   23.1438255915  -14.0208335437
   H     -10.9316648757   21.3221697666  -17.8773197353
   S      -3.3019479183   21.5639355572  -11.7305870399
   C      -1.8450661694   20.4788838645  -11.5493300254
   H      -1.1845297542   20.5896066609  -12.4107321022
   H      -1.3324855754   20.7987102004  -10.6401256051
   H      -2.1639504710   19.4398653570  -11.4547582494
   H      -5.9411024280   21.7393941632  -12.8428016647
   H      -4.9796846710   22.6070774771  -13.9792977396
   H      -9.8131028251   23.4478254391  -15.2551341821
   H      -5.4185565953   20.0134956409  -15.2052628767
28
Converged     Job 34: Energy -1.1255141997219002e+03 @ (173.873874)
   H      -7.0488918329   19.5370442319  -16.7867049187
   H      -7.8114273421   19.1715567970  -19.0290202080
   H      -9.4242596660   18.4837626550  -19.4001025941
   H      -8.6154779318   18.0873781497  -17.8513465049
   C      -8.7748950998   18.8608612006  -18.6105375152
   C      -5.2593612336   21.5859616407  -13.6913545767
   C      -5.9430149985   20.8836966029  -14.8161504648
   C      -9.2101831801   22.6037827921  -15.5704760131
   C      -7.6494787448   20.3784437515  -16.4601754104
   C      -9.6413819823   21.7896388467  -16.5742272945
   C      -8.8439571856   20.6529382954  -17.0316214375
   C      -4.0081562214   20.8599076675  -13.2244125664
   C      -7.1358770158   21.2057557617  -15.3796778064
   C      -7.9384764052   22.3863745598  -14.9176806163
   O      -3.5056927943   19.9074258406  -13.7878800081
   O     -10.8198850221   22.0059227324  -17.1866037867
   O      -9.4567080449   19.9826160020  -18.0443010187
   O      -7.5266560529   23.1448675601  -14.0211771765
   H     -10.9334350052   21.3201616093  -17.8746744280
   S      -3.3026689332   21.5629974733  -11.7306313003
   C      -1.8469559986   20.4766149462  -11.5479117554
   H      -1.1857620003   20.5863467505  -12.4089372679
   H      -1.3346722451   20.7963506895  -10.6385072445
   H      -2.1668738766   19.4379327321  -11.4530984926
   H      -5.9395381142   21.7430849802  -12.8457187078
   H      -4.9755885866   22.6079655910  -13.9822715936
   H      -9.8148362492   23.4459894676  -15.2526940335
   H      -5.4166249277   20.0163972516  -15.2086895303
28
Converged     Job 35: Energy -1.1255141975578649e+03 @ (173.693694)
   H      -7.0477768567   19.5387752563  -16.7892915725
   H      -7.8126349177   19.1726652387  -19.0303303803
   H      -9.4253966731   18.4837359132  -19.3995953154
   H      -8.6145741890   18.0878948522  -17.8517584374
   C      -8.7754091483   18.8612856497  -18.6107518108
   C      -5.2572726254   21.5881884174  -13.6936654192
   C      -5.9408761062   20.8859274691  -14.8185183731
   C      -9.2107632051   22.6026113984  -15.5687488963
   C      -7.6487056508   20.3794259527  -16.4614922281
   C      -9.6422576946   21.7885283503  -16.5724134448
   C      -8.8441495864   20.6529534662  -17.0313872014
   C      -4.0076145577   20.8606506278  -13.2249471203
   C      -7.1345715568   21.2065902061  -15.3810942772
   C      -7.9379036173   22.3862027178  -14.9178720227
   O      -3.5059161257   19.9078813471  -13.7885885024
   O     -10.8217333533   22.0038603734  -17.1832575640
   O      -9.4573876978   19.9825191660  -18.0437059399
   O      -7.5256060522   23.1449217257  -14.0217980046
   H     -10.9354045437   21.3182938237  -17.8714954623
   S      -3.3031921687   21.5621451000  -11.7298726558
   C      -1.8487345745   20.4742591075  -11.5460935644
   H      -1.1868188926   20.5833764238  -12.4066334510
   H      -1.3367979645   20.7934215433  -10.6362951900
   H      -2.1697633811   19.4358979046  -11.4515807192
   H      -5.9380520337   21.7469655185  -12.8488675352
   H      -4.9716634715   22.6095255833  -13.9851753254
   H      -9.8158649611   23.4440402117  -15.2497895030
   H      -5.4138943628   20.0192313416  -15.2115655690
28
Converged     Job 36: Energy -1.1255141956807756e+03 @ (173.513514)
   H      -7.0465598300   19.5403218697  -16.7899824752
   H      -7.8126139636   19.1734219089  -19.0305522369
   H      -9.4250934799   18.4832956570  -19.3987950859
   H      -8.6130674513   18.0881807531  -17.8514030238
   C      -8.7749122044   18.8613847269  -18.6103709832
   C      -5.2560841437   21.5895643166  -13.6951995377
   C      -5.9398854090   20.8876020036  -14.8201049011
   C      -9.2115092928   22.6021870667  -15.5678541799
   C      -7.6481016552   20.3804087581  -16.4618393725
   C      -9.6429128587   21.7878490971  -16.5713623220
   C      -8.8441161427   20.6530093454  -17.0309787828
   C      -4.0073743510   20.8609099794  -13.2257127997
   C      -7.1341498407   21.2079321446  -15.3816585312
   C      -7.9380361033   22.3869405676  -14.9177743477
   O      -3.5060586265   19.9079723200  -13.7894221448
   O     -10.8229384392   22.0022575998  -17.1814453651
   O      -9.4573663187   19.9821773084  -18.0430207433
   O      -7.5257705937   23.1460618824  -14.0220057219
   H     -10.9364904973   21.3166603506  -17.8696757855
   S      -3.3035399454   21.5612707764  -11.7298277160
   C      -1.8499749937   20.4722934750  -11.5455028695
   H      -1.1875608542   20.5810791711  -12.4057087235
   H      -1.3382546146   20.7909395427  -10.6353955367
   H      -2.1718018514   19.4341426774  -11.4513163884
   H      -5.9370485084   21.7491275812  -12.8507073570
   H      -4.9694489981   22.6106002227  -13.9868592213
   H      -9.8171525088   23.4430756998  -15.2484607538
   H      -5.4129119001   20.0211077819  -15.2136478524
28
Converged     Job 37: Energy -1.1255141928481085e+03 @ (173.333333)
   H      -7.0449412625   19.5424609053  -16.7917122018
   H      -7.8131724856   19.1744556245  -19.0312185039
   H      -9.4254976884   18.4832070527  -19.3979504403
   H      -8.6118019517   18.0887378775  -17.8512814635
   C      -8.7748655942   18.8617838351  -18.6101413872
   C      -5.2542879329   21.5912276770  -13.6976436956
   C      -5.9381369325   20.8895327954  -14.8226719323
   C      -9.2122431768   22.6013040781  -15.5660802787
   C      -7.6471984562   20.3817019486  -16.4627211065
   C      -9.6437062364   21.7869175357  -16.5695162792
   C      -8.8440834407   20.6532115273  -17.0305199824
   C      -4.0070066319   20.8610285798  -13.2267489408
   C      -7.1332544339   21.2093348524  -15.3826634297
   C      -7.9377741513   22.3874399561  -14.9175185523
   O      -3.5059398627   19.9077485977  -13.7900879200
   O     -10.8245990013   22.0002704152  -17.1782839002
   O      -9.4575898341   19.9821202282  -18.0422158654
   O      -7.5252570523   23.1469791689  -14.0222176468
   H     -10.9381451517   21.3148296297  -17.8666625396
   S      -3.3043810297   21.5601544969  -11.7297148534
   C      -1.8519204466   20.4698964913  -11.5442339772
   H      -1.1888129050   20.5780687443  -12.4039746627
   H      -1.3405877704   20.7881400753  -10.6337738749
   H      -2.1747083847   19.4320317538  -11.4502341209
   H      -5.9358218461   21.7524339693  -12.8539554156
   H      -4.9657245640   22.6116037214  -13.9897693415
   H      -9.8185076466   23.4413785526  -15.2457591784
   H      -5.4107702133   20.0237742653  -15.2173126631
28
Converged     Job 38: Energy -1.1255141897746012e+03 @ (173.153153)
   H      -7.0441497369   19.5443774227  -16.7950618306
   H      -7.8149682517   19.1760502853  -19.0329651820
   H      -9.4273122336   18.4837993160  -19.3977261124
   H      -8.6113834117   18.0896776992  -17.8521218870
   C      -8.7759265064   18.8627093777  -18.6106889692
   C      -5.2516973637   21.5929814001  -13.7002622889
   C      -5.9358059640   20.8914923656  -14.8252809461
   C      -9.2127200996   22.5998511895  -15.5638675608
   C      -7.6465609762   20.3828389708  -16.4643820524
   C      -9.6448392399   21.7858887587  -16.5673690661
   C      -8.8445303669   20.6534929775  -17.0303468888
   C      -4.0060329779   20.8611307107  -13.2276354476
   C      -7.1317783699   21.2099830157  -15.3842683204
   C      -7.9369447318   22.3869920150  -14.9175341377
   O      -3.5047661223   19.9075519796  -13.7903051237
   O     -10.8268353644   21.9984641503  -17.1742580122
   O      -9.4586630523   19.9825143602  -18.0417462735
   O      -7.5237722277   23.1466878133  -14.0226789108
   H     -10.9407335399   21.3133863544  -17.8629398450
   S      -3.3051935632   21.5590650571  -11.7292357853
   C      -1.8538525576   20.4676025670  -11.5419989222
   H      -1.1898452279   20.5749763414  -12.4011448427
   H      -1.3431235749   20.7856759685  -10.6311389538
   H      -2.1775952924   19.4300321989  -11.4480072374
   H      -5.9337386409   21.7564047822  -12.8574675947
   H      -4.9608462936   22.6124959965  -13.9933077959
   H      -9.8193493710   23.4390750420  -15.2420024520
   H      -5.4077711813   20.0265763731  -15.2208418671
28
Converged     Job 39: Energy -1.1255141885181547e+03 @ (172.972973)
   H      -7.0430010816   19.5457858233  -16.7959217621
   H      -7.8152077382   19.1768615570  -19.0333820442
   H      -9.4273363966   18.4835753954  -19.3970555995
   H      -8.6101302230   18.0899941420  -17.8519994087
   C      -8.7756755553   18.8629077944  -18.6104602063
   C      -5.2505544788   21.5943907805  -13.7017831137
   C      -5.9347131746   20.8930515962  -14.8268561182
   C      -9.2133310153   22.5994487157  -15.5628386147
   C      -7.6459492330   20.3836925876  -16.4648206103
   C      -9.6453389985   21.7852305419  -16.5661794641
   C      -8.8444873945   20.6535317665  -17.0299442527
   C      -4.0058400099   20.8615416028  -13.2282624888
   C      -7.1312278882   21.2110921791  -15.3849111948
   C      -7.9369100337   22.3874913939  -14.9174847621
   O      -3.5051909425   19.9078550137  -13.7912884329
   O     -10.8278932037   21.9969405859  -17.1722535716
   O      -9.4587546500   19.9822782110  -18.0410705663
   O      -7.5236406281   23.1474690124  -14.0229164477
   H     -10.9417021815   21.3118506882  -17.8609330476
   S      -3.3055141212   21.5582224952  -11.7290142265
   C      -1.8550494587   20.4656715859  -11.5413919581
   H      -1.1905861278   20.5727909564  -12.4002150157
   H      -1.3445038152   20.7831511374  -10.6302211176
   H      -2.1795678473   19.4283075117  -11.4478105158
   H      -5.9328337294   21.7585646025  -12.8593453835
   H      -4.9587578006   22.6136043012  -13.9949962999
   H      -9.8204183907   23.4381487957  -15.2404656955
   H      -5.4066200156   20.0283222540  -15.2227622674
28
Converged     Job 40: Energy -1.1255141862316420e+03 @ (172.792793)
   H      -7.0413567585   19.5487505398  -16.7986846309
   H      -7.8162332205   19.1787588946  -19.0345935168
   H      -9.4282746808   18.4843649141  -19.3964611488
   H      -8.6090810044   18.0913648943  -17.8523008183
   C      -8.7760088270   18.8641527461  -18.6105875668
   C      -5.2481250484   21.5961154589  -13.7044729575
   C      -5.9327320462   20.8952399585  -14.8295616994
   C      -9.2144179435   22.5982090012  -15.5600392724
   C      -7.6450382983   20.3855485963  -16.4661180605
   C      -9.6465887098   21.7843025758  -16.5635646470
   C      -8.8446717073   20.6542337216  -17.0294671084
   C      -4.0051167379   20.8612657422  -13.2295489088
   C      -7.1301651227   21.2126165856  -15.3860325393
   C      -7.9366465414   22.3877996451  -14.9168587247
   O      -3.5043989542   19.9076664139  -13.7926642489
   O     -10.8302650395   21.9948735623  -17.1678263565
   O      -9.4592499014   19.9830262553  -18.0404246127
   O      -7.5229410837   23.1481949281  -14.0228371376
   H     -10.9441473166   21.3101654982  -17.8568710035
   S      -3.3065923102   21.5556733065  -11.7284113617
   C      -1.8570614752   20.4619960412  -11.5400760548
   H      -1.1920478035   20.5688252810  -12.3985098950
   H      -1.3468248468   20.7789227530  -10.6285369541
   H      -2.1823635487   19.4248367428  -11.4468970952
   H      -5.9308886050   21.7630973410  -12.8630417949
   H      -4.9533431155   22.6142090169  -13.9988070045
   H      -9.8222267257   23.4358080933  -15.2361580480
   H      -5.4039272449   20.0317531118  -15.2272318448
28
Converged     Job 41: Energy -1.1255141829116701e+03 @ (172.612613)
   H      -7.0402620614   19.5507557603  -16.8010966933
   H      -7.8175882685   19.1804641564  -19.0358622652
   H      -9.4295020147   18.4848065824  -19.3958568490
   H      -8.6080960360   18.0922469305  -17.8527587022
   C      -8.7765874557   18.8650115626  -18.6107228439
   C      -5.2459933902   21.5977959912  -13.7069540301
   C      -5.9306658352   20.8971731095  -14.8321568283
   C      -9.2148415779   22.5972746830  -15.5580312366
   C      -7.6443283691   20.3867730683  -16.4672680781
   C      -9.6475063789   21.7834645847  -16.5614246092
   C      -8.8449441391   20.6545297088  -17.0289703432
   C      -4.0042822774   20.8615976627  -13.2307554002
   C      -7.1289149030   21.2137327550  -15.3873440049
   C      -7.9359328844   22.3879798644  -14.9167432203
   O      -3.5033498414   19.9083660538  -13.7943046340
   O     -10.8322070331   21.9931038351  -17.1639931746
   O      -9.4600418650   19.9832413210  -18.0395577524
   O      -7.5217242266   23.1485779595  -14.0231299216
   H     -10.9463314124   21.3086163716  -17.8532136865
   S      -3.3077873882   21.5536820166  -11.7276055755
   C      -1.8589292146   20.4592291703  -11.5386212215
   H      -1.1930221703   20.5664357638  -12.3963165691
   H      -1.3494703068   20.7752494884  -10.6263294830
   H      -2.1847532838   19.4221319226  -11.4465539633
   H      -5.9291363880   21.7659269884  -12.8660843645
   H      -4.9498163769   22.6154258787  -14.0015918727
   H      -9.8230765025   23.4340885655  -15.2329177754
   H      -5.4016433092   20.0340887831  -15.2304210377
28
Converged     Job 42: Energy -1.1255141805514963e+03 @ (172.432432)
   H      -7.0388249698   19.5540335935  -16.8038216755
   H      -7.8187380097   19.1832402143  -19.0372125667
   H      -9.4305908852   18.4866447476  -19.3956390909
   H      -8.6072931848   18.0942827471  -17.8534654634
   C      -8.7770889983   18.8670997047  -18.6111003064
   C      -5.2435570464   21.5989874424  -13.7093767938
   C      -5.9289845520   20.8990233190  -14.8345276929
   C      -9.2160763728   22.5962270563  -15.5546350869
   C      -7.6436223504   20.3888989666  -16.4684019146
   C      -9.6489010624   21.7829294278  -16.5583879820
   C      -8.8452931256   20.6557148925  -17.0283210287
   C      -4.0032940624   20.8608739632  -13.2323866856
   C      -7.1280616598   21.2152925723  -15.3881215187
   C      -7.9358025917   22.3883154429  -14.9155855724
   O      -3.5017246961   19.9085910156  -13.7969848235
   O     -10.8347179140   21.9915568202  -17.1590754457
   O      -9.4606635039   19.9847604407  -18.0389607519
   O      -7.5211200125   23.1491799207  -14.0224295267
   H     -10.9489788391   21.3075823951  -17.8487792467
   S      -3.3091451926   21.5494735071  -11.7265753085
   C      -1.8605256395   20.4546323699  -11.5379701075
   H      -1.1943038472   20.5625845293  -12.3953288288
   H      -1.3513875367   20.7697480671  -10.6251841788
   H      -2.1864691458   19.4174710974  -11.4469923230
   H      -5.9268671164   21.7700417216  -12.8693292454
   H      -4.9443528455   22.6154366366  -14.0053043403
   H      -9.8250091341   23.4318801022  -15.2278307553
   H      -5.3993403707   20.0372666159  -15.2348562604
28
Converged     Job 43: Energy -1.1255141779021762e+03 @ (172.252252)
   H      -7.0379771291   19.5556800526  -16.8061044699
   H      -7.8201847649   19.1848656385  -19.0384625189
   H      -9.4318857723   18.4870516599  -19.3951375553
   H      -8.6064301757   18.0949672289  -17.8540656051
   C      -8.7777626568   18.8678377804  -18.6112879375
   C      -5.2415487204   21.6006647627  -13.7117411804
   C      -5.9269202715   20.9008932191  -14.8370453205
   C      -9.2162505572   22.5953789645  -15.5529114723
   C      -7.6430077027   20.3898780308  -16.4694847967
   C      -9.6496440580   21.7821231006  -16.5564410824
   C      -8.8455836817   20.6558548505  -17.0278408992
   C      -4.0024898112   20.8613604985  -13.2334802988
   C      -7.1267902667   21.2162059049  -15.3894542285
   C      -7.9349770210   22.3883702842  -14.9156137009
   O      -3.5007717391   19.9094012068  -13.7984789865
   O     -10.8364208730   21.9899187531  -17.1555317730
   O      -9.4615551121   19.9847905787  -18.0380437963
   O      -7.5197955705   23.1493137482  -14.0227486543
   H     -10.9509386617   21.3061231526  -17.8453655533
   S      -3.3102395370   21.5478566190  -11.7258340827
   C      -1.8622815842   20.4522635323  -11.5365213510
   H      -1.1950828578   20.5606551189  -12.3930587505
   H      -1.3540206590   20.7664137725  -10.6229189155
   H      -2.1887379344   19.4151611215  -11.4467639913
   H      -5.9252416851   21.7722502384  -12.8721207807
   H      -4.9414744131   22.6168792343  -14.0075985413
   H      -9.8254931184   23.4303578248  -15.2249886978
   H      -5.3972268428   20.0392516871  -15.2375397796
28
Converged     Job 44: Energy -1.1255141763053505e+03 @ (172.072072)
   H      -7.0375302058   19.5568811576  -16.8077684437
   H      -7.8211068173   19.1860115258  -19.0394096966
   H      -9.4327455651   18.4875796205  -19.3951234717
   H      -8.6060507798   18.0955156866  -17.8547017142
   C      -8.7782486553   18.8684759336  -18.6116369184
   C      -5.2400392278   21.6016751334  -13.7133286774
   C      -5.9256604900   20.9020901738  -14.8386082255
   C      -9.2165232966   22.5946190388  -15.5515702675
   C      -7.6426791044   20.3906128892  -16.4702384181
   C      -9.6502342187   21.7815442470  -16.5551017172
   C      -8.8458336659   20.6560167171  -17.0276288020
   C      -4.0019884839   20.8613034200  -13.2341045666
   C      -7.1260725725   21.2167451407  -15.3902150587
   C      -7.9345746035   22.3882873508  -14.9154103431
   O      -3.5002386661   19.9091254546  -13.7987015097
   O     -10.8376239907   21.9888234563  -17.1531292007
   O      -9.4621374015   19.9849942035  -18.0376647263
   O      -7.5191083036   23.1492869386  -14.0227415446
   H     -10.9523128710   21.3052046921  -17.8431029833
   S      -3.3106150212   21.5471616522  -11.7257860184
   C      -1.8633713388   20.4507892955  -11.5354727572
   H      -1.1956532307   20.5586735034  -12.3916579217
   H      -1.3554399019   20.7648048625  -10.6216496770
   H      -2.1904324130   19.4138856631  -11.4457229879
   H      -5.9239701374   21.7743668324  -12.8741679783
   H      -4.9387217730   22.6174256303  -14.0095392819
   H      -9.8260202069   23.4290752110  -15.2228268353
   H      -5.3957999991   20.0407921245  -15.2395762793
28
Converged     Job 45: Energy -1.1255141726897607e+03 @ (171.891892)
   H      -7.0360108964   19.5602912507  -16.8112522839
   H      -7.8225919673   19.1887881022  -19.0411225813
   H      -9.4341961490   18.4894102103  -19.3950168547
   H      -8.6053355593   18.0974704686  -17.8557210988
   C      -8.7789888730   18.8705213941  -18.6122310356
   C      -5.2374141003   21.6032300861  -13.7160985255
   C      -5.9234990973   20.9041427683  -14.8413972380
   C      -9.2175509850   22.5931275815  -15.5479173511
   C      -7.6417939304   20.3927726931  -16.4717883265
   C      -9.6515974799   21.7806879440  -16.5518113656
   C      -8.8461546726   20.6570733972  -17.0270968200
   C      -4.0011365993   20.8608110414  -13.2354752531
   C      -7.1248243153   21.2181833991  -15.3913717186
   C      -7.9340952118   22.3883060505  -14.9143395737
   O      -3.4995141237   19.9088546325  -13.8005533337
   O     -10.8402768052   21.9868845958  -17.1476314417
   O      -9.4629171103   19.9864024154  -18.0370857406
   O      -7.5180306686   23.1495392406  -14.0221331329
   H     -10.9551616665   21.3038603142  -17.8381549421
   S      -3.3115361234   21.5440060827  -11.7251271620
   C      -1.8652576645   20.4464240005  -11.5343722562
   H      -1.1971024297   20.5540513795  -12.3902462513
   H      -1.3575029530   20.7597904941  -10.6202271006
   H      -2.1931354504   19.4097365624  -11.4450653157
   H      -5.9217754744   21.7790976502  -12.8780350234
   H      -4.9328070656   22.6176775860  -14.0136809729
   H      -9.8277458193   23.4262933466  -15.2172085167
   H      -5.3927815887   20.0443316159  -15.2444246557
28
Converged     Job 46: Energy -1.1255141697357938e+03 @ (171.711712)
   H      -7.0351973935   19.5622331712  -16.8133213315
   H      -7.8236310199   19.1904561959  -19.0421584183
   H      -9.4349198334   18.4894936537  -19.3943405043
   H      -8.6039479822   18.0982063984  -17.8560180913
   C      -8.7792264933   18.8711667224  -18.6122405019
   C      -5.2353939607   21.6051162726  -13.7181079658
   C      -5.9216832500   20.9065046234  -14.8435944323
   C      -9.2181010313   22.5923947629  -15.5463491448
   C      -7.6412504845   20.3940341676  -16.4726866404
   C      -9.6525729361   21.7798645192  -16.5499970702
   C      -8.8464897582   20.6572542824  -17.0266086181
   C      -4.0002472067   20.8613771152  -13.2366423593
   C      -7.1237644519   21.2195277558  -15.3925409531
   C      -7.9336510157   22.3887775572  -14.9143600591
   O      -3.4986539850   19.9098962900  -13.8025377563
   O     -10.8421849792   21.9850388196  -17.1442959424
   O      -9.4636112859   19.9863073158  -18.0362029792
   O      -7.5172838943   23.1502681809  -14.0225317635
   H     -10.9572560444   21.3021014657  -17.8348783930
   S      -3.3123697275   21.5419284814  -11.7242987277
   C      -1.8668283825   20.4434261870  -11.5333477848
   H      -1.1977530780   20.5517268387  -12.3884296215
   H      -1.3598418059   20.7554944356  -10.6183192911
   H      -2.1952865875   19.4067822243  -11.4455704163
   H      -5.9199222361   21.7813558526  -12.8802566185
   H      -4.9299576356   22.6194010558  -14.0154802711
   H      -9.8287552413   23.4248413826  -15.2146434805
   H      -5.3909534699   20.0467900162  -15.2468265606
28
Converged     Job 47: Energy -1.1255141655055593e+03 @ (171.531532)
   H      -7.0325415301   19.5654073021  -16.8147298614
   H      -7.8239292370   19.1927919910  -19.0427169313
   H      -9.4350001564   18.4906935113  -19.3935128625
   H      -8.6022990143   18.0997425163  -17.8560365266
   C      -8.7788741042   18.8727149081  -18.6119453743
   C      -5.2334368711   21.6065787074  -13.7208780901
   C      -5.9200891593   20.9084093489  -14.8463731824
   C      -9.2195557185   22.5916585579  -15.5434077435
   C      -7.6400721618   20.3958823634  -16.4734392381
   C      -9.6536725464   21.7791035680  -16.5471884694
   C      -8.8463174481   20.6581417240  -17.0255967121
   C      -3.9999410505   20.8609382129  -13.2381739844
   C      -7.1230922208   21.2214058801  -15.3932366804
   C      -7.9338868056   22.3894333313  -14.9134688765
   O      -3.4988568992   19.9094061749  -13.8044328639
   O     -10.8442780136   21.9828148157  -17.1399923017
   O      -9.4636037840   19.9872049047  -18.0350534141
   O      -7.5172893326   23.1513220819  -14.0220729033
   H     -10.9591293990   21.3001367219  -17.8308541800
   S      -3.3131380564   21.5393963137  -11.7243997503
   C      -1.8687273750   20.4394702611  -11.5330225965
   H      -1.1992770615   20.5472829662  -12.3878591008
   H      -1.3617950154   20.7509271395  -10.6177679265
   H      -2.1981763577   19.4031246571  -11.4455232704
   H      -5.9183563469   21.7852582627  -12.8839388904
   H      -4.9253300301   22.6198220937  -14.0191649179
   H      -9.8310481419   23.4229665675  -15.2104027126
   H      -5.3890207889   20.0497287800  -15.2513960616
28
Converged     Job 48: Energy -1.1255141629978432e+03 @ (171.351351)
   H      -7.0322199364   19.5676681278  -16.8180869920
   H      -7.8257238115   19.1948820292  -19.0444613379
   H      -9.4366868256   18.4916489794  -19.3934702020
   H      -8.6018041434   18.1009414765  -17.8571013783
   C      -8.7799007074   18.8739697530  -18.6126001902
   C      -5.2308905027   21.6080413020  -13.7232290718
   C      -5.9180149711   20.9104126369  -14.8487954539
   C      -9.2199354068   22.5903319769  -15.5409523279
   C      -7.6396751118   20.3973831028  -16.4748509466
   C      -9.6547934363   21.7782328541  -16.5447804439
   C      -8.8469187259   20.6585925817  -17.0253448655
   C      -3.9987696352   20.8607841314  -13.2394472351
   C      -7.1218219136   21.2223791828  -15.3945514679
   C      -7.9330808288   22.3893532758  -14.9130356175
   O      -3.4970265218   19.9094746415  -13.8055081265
   O     -10.8465129277   21.9811766064  -17.1355839473
   O      -9.4647608669   19.9877799057  -18.0345724538
   O      -7.5159314264   23.1513770048  -14.0220122570
   H     -10.9617545508   21.2988902871  -17.8267693886
   S      -3.3141180398   21.5372986098  -11.7238660844
   C      -1.8703808871   20.4366488817  -11.5315135653
   H      -1.2000532271   20.5445655514  -12.3856547437
   H      -1.3642154516   20.7474823455  -10.6156168623
   H      -2.2003433803   19.4003937169  -11.4447970179
   H      -5.9160620672   21.7882948896  -12.8868638923
   H      -4.9209256873   22.6206262589  -14.0219681744
   H      -9.8318239752   23.4207290795  -15.2064058345
   H      -5.3865895275   20.0524024949  -15.2547454994
28
Converged     Job 49: Energy -1.1255141599991700e+03 @ (171.171171)
   H      -7.0311561848   19.5777701744  -16.8268958983
   H      -7.8322871310   19.2091799542  -19.0501643987
   H      -9.4433925382   18.5045311014  -19.3954498783
   H      -8.6026508706   18.1110442069  -17.8629508693
   C      -8.7845031726   18.8857743479  -18.6158111214
   C      -5.2247092613   21.6074242246  -13.7277942114
   C      -5.9143140359   20.9128079841  -14.8537148762
   C      -9.2223338081   22.5884365847  -15.5274745713
   C      -7.6395558054   20.4041715019  -16.4773843281
   C      -9.6590413891   21.7794453196  -16.5330090078
   C      -8.8495443969   20.6647021868  -17.0221758749
   C      -3.9932616082   20.8572077186  -13.2469105535
   C      -7.1198747226   21.2255005999  -15.3951864901
   C      -7.9318435136   22.3890786749  -14.9065350057
   O      -3.4840768017   19.9167674732  -13.8243543308
   O     -10.8540805359   21.9811258456  -17.1174550665
   O      -9.4689782250   19.9970784783  -18.0325572129
   O      -7.5124443596   23.1496802617  -14.0153783746
   H     -10.9705777725   21.3013475433  -17.8108752540
   S      -3.3210573982   21.5133159006  -11.7170017257
   C      -1.8709304388   20.4193159954  -11.5350083666
   H      -1.2003624652   20.5409447785  -12.3871119692
   H      -1.3677324050   20.7229459775  -10.6150766055
   H      -2.1945135729   19.3801094005  -11.4603134550
   H      -5.9085479255   21.7903508041  -12.8911295535
   H      -4.9111227298   22.6187697242  -14.0274830537
   H      -9.8352098121   23.4155148798  -15.1865970605
   H      -5.3826193111   20.0574006788  -15.2647892702
28
Converged     Job 50: Energy -1.1255141580210975e+03 @ (170.990991)
   H      -7.0306392230   19.5785862017  -16.8275477240
   H      -7.8324663187   19.2100487201  -19.0504084036
   H      -9.4433435681   18.5048373223  -19.3955122304
   H      -8.6020359657   18.1111719248  -17.8633861530
   C      -8.7844215301   18.8860866735  -18.6159185966
   C      -5.2237559793   21.6083216565  -13.7288576160
   C      -5.9134161012   20.9140042519  -14.8549326199
   C      -9.2227364015   22.5879580558  -15.5266776097
   C      -7.6392845657   20.4046415457  -16.4776729223
   C      -9.6594444045   21.7789448468  -16.5321932165
   C      -8.8496322521   20.6646771068  -17.0218943864
   C      -3.9930566693   20.8573034311  -13.2473197308
   C      -7.1195255268   21.2260485500  -15.3955772530
   C      -7.9319041407   22.3890794025  -14.9062776612
   O      -3.4845685416   19.9160990895  -13.8241359939
   O     -10.8547984414   21.9801715929  -17.1161179886
   O      -9.4692117090   19.9968965879  -18.0320921895
   O      -7.5125560521   23.1496986442  -14.0151253066
   H     -10.9712476015   21.3004693932  -17.8096202077
   S      -3.3206969000   21.5135809267  -11.7175518115
   C      -1.8716705951   20.4182952532  -11.5345696121
   H      -1.2006794646   20.5389252708  -12.3864836097
   H      -1.3685221621   20.7218561374  -10.6145821044
   H      -2.1962496685   19.3794224252  -11.4595385358
   H      -5.9078615520   21.7915086260  -12.8924607578
   H      -4.9095414579   22.6195422300  -14.0283366715
   H      -9.8358781694   23.4146777407  -15.1853826362
   H      -5.3815765760   20.0588881654  -15.2664150192
28
Converged     Job 51: Energy -1.1255141547394430e+03 @ (170.810811)
   H      -7.0294711084   19.5803768160  -16.8293867234
   H      -7.8328507684   19.2114760596  -19.0512153239
   H      -9.4435066504   18.5053655306  -19.3956261702
   H      -8.6010132367   18.1116551369  -17.8641273534
   C      -8.7843520672   18.8867495932  -18.6162665420
   C      -5.2221389423   21.6098285230  -13.7306650881
   C      -5.9118904570   20.9159020621  -14.8569083689
   C      -9.2235872244   22.5869335731  -15.5249154858
   C      -7.6386094463   20.4056813663  -16.4785662554
   C      -9.6601755225   21.7779562788  -16.5305117781
   C      -8.8496920876   20.6647858134  -17.0216216007
   C      -3.9928946471   20.8572913156  -13.2477945966
   C      -7.1187623687   21.2269923482  -15.3964231087
   C      -7.9319296030   22.3889905188  -14.9059459874
   O      -3.4857851783   19.9145197455  -13.8232691813
   O     -10.8562360024   21.9782541277  -17.1133041578
   O      -9.4695127083   19.9968907820  -18.0316071468
   O      -7.5124981165   23.1497614110  -14.0149582500
   H     -10.9725843481   21.2987742628  -17.8070371194
   S      -3.3199447654   21.5142396948  -11.7185599921
   C      -1.8729739406   20.4165457051  -11.5336795834
   H      -1.2014518991   20.5349530259  -12.3854794087
   H      -1.3696432590   20.7202878031  -10.6138625774
   H      -2.1994702788   19.3783591797  -11.4575417981
   H      -5.9067253848   21.7943521658  -12.8949900562
   H      -4.9061956236   22.6204401216  -14.0303596478
   H      -9.8372559803   23.4128492944  -15.1826439802
   H      -5.3795703532   20.0615284113  -15.2693204640
28
Converged     Job 52: Energy -1.1255141506756534e+03 @ (170.630631)
   H      -7.0281486637   19.5824246913  -16.8316946628
   H      -7.8336491311   19.2129402948  -19.0523137492
   H      -9.4440297873   18.5054955363  -19.3951565430
   H      -8.5996330279   18.1123203119  -17.8645773510
   C      -8.7844151086   18.8873414285  -18.6164279290
   C      -5.2202160842   21.6114224448  -13.7331143904
   C      -5.9099847454   20.9177757046  -14.8595142544
   C      -9.2241024219   22.5856236528  -15.5231045299
   C      -7.6377896670   20.4068687948  -16.4797370692
   C      -9.6610915036   21.7767896777  -16.5286449594
   C      -8.8497823954   20.6648932016  -17.0212692413
   C      -3.9925105899   20.8574166563  -13.2486180821
   C      -7.1176527363   21.2281165674  -15.3976846580
   C      -7.9314307032   22.3891016627  -14.9057854680
   O      -3.4862050968   19.9134826847  -13.8228930933
   O     -10.8580980653   21.9760237846  -17.1098494624
   O      -9.4699305838   19.9968139360  -18.0309192994
   O      -7.5117290986   23.1501750714  -14.0151806835
   H     -10.9745888927   21.2967417491  -17.8037532597
   S      -3.3199921990   21.5145538688  -11.7192617451
   C      -1.8748461164   20.4148181991  -11.5322279425
   H      -1.2024277884   20.5314964497  -12.3835653139
   H      -1.3718311990   20.7185719160  -10.6122314770
   H      -2.2029766545   19.3771848026  -11.4554955411
   H      -5.9053173807   21.7972674346  -12.8981618706
   H      -4.9026508427   22.6214842518  -14.0330730697
   H      -9.8383033621   23.4106663769  -15.1796660010
   H      -5.3773868964   20.0639285796  -15.2726652197
28
Converged     Job 53: Energy -1.1255141487725484e+03 @ (170.450450)
   H      -7.0270888290   19.5840685302  -16.8328742210
   H      -7.8337821467   19.2138724070  -19.0528180819
   H      -9.4438951584   18.5053846217  -19.3946977130
   H      -8.5983412883   18.1127792793  -17.8646121847
   C      -8.7840719731   18.8876638605  -18.6163632215
   C      -5.2189780144   21.6127202189  -13.7345330826
   C      -5.9089875848   20.9194078886  -14.8609851990
   C      -9.2247993992   22.5848354209  -15.5219626667
   C      -7.6372269187   20.4078702180  -16.4803022888
   C      -9.6618031571   21.7759818253  -16.5274734153
   C      -8.8497852864   20.6649977712  -17.0209806333
   C      -3.9923601211   20.8575115813  -13.2491610008
   C      -7.1171646565   21.2292048720  -15.3982956893
   C      -7.9315102622   22.3894571550  -14.9055866043
   O      -3.4868174264   19.9128869546  -13.8229547078
   O     -10.8593900529   21.9743177059  -17.1077906313
   O      -9.4699694721   19.9966852370  -18.0304515949
   O      -7.5118132335   23.1508475773  -14.0152478186
   H     -10.9757954803   21.2951139578  -17.8017754096
   S      -3.3198122614   21.5144088886  -11.7197045182
   C      -1.8759351171   20.4131767255  -11.5316669323
   H      -1.2031021829   20.5287530779  -12.3828125972
   H      -1.3729183267   20.7167777513  -10.6116321104
   H      -2.2052156961   19.3759432345  -11.4546018554
   H      -5.9042749607   21.7995844094  -12.9000084871
   H      -4.9001442698   22.6223207142  -14.0347019922
   H      -9.8394896397   23.4092236321  -15.1778795137
   H      -5.3762478988   20.0659435797  -15.2747120706
28
Converged     Job 54: Energy -1.1255141435618614e+03 @ (170.270270)
   H      -7.0255524666   19.5863589792  -16.8350268458
   H      -7.8343454652   19.2152002691  -19.0537040613
   H      -9.4441939014   18.5054117725  -19.3940545407
   H      -8.5968574434   18.1134651942  -17.8647873717
   C      -8.7839462819   18.8882082288  -18.6163421104
   C      -5.2171419491   21.6144691170  -13.7369025983
   C      -5.9071925148   20.9214200787  -14.8634733227
   C      -9.2255139180   22.5835362096  -15.5200020458
   C      -7.6363332376   20.4092181059  -16.4813559483
   C      -9.6627358435   21.7747770151  -16.5254953582
   C      -8.8497892115   20.6651652283  -17.0205703856
   C      -3.9920722890   20.8577139011  -13.2500420698
   C      -7.1161696096   21.2305153797  -15.3993791916
   C      -7.9312054073   22.3897180579  -14.9052859646
   O      -3.4873990344   19.9121320010  -13.8230203628
   O     -10.8612663016   21.9719238997  -17.1042614331
   O      -9.4701953069   19.9966508376  -18.0297489841
   O      -7.5113087277   23.1515213401  -14.0153754003
   H     -10.9777062624   21.2929124433  -17.7984339545
   S      -3.3199942588   21.5142525213  -11.7201937407
   C      -1.8778060717   20.4110746065  -11.5305638276
   H      -1.2042826239   20.5252122028  -12.3813653122
   H      -1.3749429978   20.7144976954  -10.6103769826
   H      -2.2085998321   19.3743435403  -11.4531073908
   H      -5.9029573011   21.8030193612  -12.9031894591
   H      -4.8963506461   22.6233468003  -14.0375407265
   H      -9.8408361119   23.4069767155  -15.1747675474
   H      -5.3740257753   20.0686987898  -15.2782186435
28
Converged     Job 55: Energy -1.1255141393741019e+03 @ (170.090090)
   H      -7.0242475495   19.5885173526  -16.8376289912
   H      -7.8355448124   19.2167264474  -19.0550871264
   H      -9.4452249495   18.5056746292  -19.3936023247
   H      -8.5957373824   18.1142337967  -17.8653757671
   C      -8.7843635468   18.8889187029  -18.6166182932
   C      -5.2149621563   21.6161955660  -13.7394427310
   C      -5.9052156098   20.9233979147  -14.8660416657
   C      -9.2262288827   22.5822605462  -15.5177846351
   C      -7.6355212632   20.4104463912  -16.4826430411
   C      -9.6636254631   21.7735434692  -16.5232379719
   C      -8.8499589916   20.6652948651  -17.0201851992
   C      -3.9914912534   20.8578723303  -13.2510083360
   C      -7.1149919825   21.2315859492  -15.4007004592
   C      -7.9307376429   22.3896803268  -14.9051552020
   O      -3.4872755279   19.9114915017  -13.8230790822
   O     -10.8631664969   21.9695146486  -17.1002799781
   O      -9.4708147171   19.9967260632  -18.0290688969
   O      -7.5104378754   23.1517831554  -14.0157026177
   H     -10.9796901112   21.2907335359  -17.7946581316
   S      -3.3203377355   21.5139526166  -11.7205758123
   C      -1.8796831843   20.4090876777  -11.5291086804
   H      -1.2053398273   20.5219143151  -12.3794307699
   H      -1.3772058563   20.7124232460  -10.6086858019
   H      -2.2118159346   19.3728110657  -11.4513252998
   H      -5.9011923240   21.8065750887  -12.9065369117
   H      -4.8921692596   22.6242693194  -14.0407168058
   H      -9.8420900619   23.4047455823  -15.1712289294
   H      -5.3716496895   20.0713621089  -15.2816754739
28
Converged     Job 56: Energy -1.1255141350936349e+03 @ (169.909910)
   H      -7.0226213410   19.5918681292  -16.8406304883
   H      -7.8367063771   19.2190965298  -19.0565809031
   H      -9.4462165502   18.5067144567  -19.3930956574
   H      -8.5944623352   18.1159235442  -17.8659247793
   C      -8.7847048450   18.8904858411  -18.6169045327
   C      -5.2126790382   21.6177816876  -13.7418850128
   C      -5.9035099262   20.9253969869  -14.8683747848
   C      -9.2275376826   22.5806623433  -15.5143754211
   C      -7.6346775308   20.4124823113  -16.4839264048
   C      -9.6650724212   21.7723241201  -16.5200844237
   C      -8.8502434946   20.6660483316  -17.0195547364
   C      -3.9907763528   20.8576666952  -13.2523439037
   C      -7.1140243618   21.2331249851  -15.4016542811
   C      -7.9306042635   22.3898563266  -14.9042092890
   O      -3.4870694826   19.9111795195  -13.8246903472
   O     -10.8658446601   21.9668716940  -17.0950283112
   O      -9.4713561712   19.9976784120  -18.0284343174
   O      -7.5098932580   23.1524047675  -14.0153309576
   H     -10.9824178725   21.2885319920  -17.7898258934
   S      -3.3205843693   21.5118946306  -11.7206973498
   C      -1.8810539320   20.4056425472  -11.5287329631
   H      -1.2063903540   20.5178355141  -12.3788816549
   H      -1.3785630465   20.7085229467  -10.6081694077
   H      -2.2141798313   19.3696779060  -11.4510258639
   H      -5.8990771757   21.8110806175  -12.9098824459
   H      -4.8869602671   22.6245654360  -14.0445275013
   H      -9.8441866324   23.4018015357  -15.1660335926
   H      -5.3693069885   20.0746157022  -15.2857818870
28
Converged     Job 57: Energy -1.1255141321781105e+03 @ (169.729730)
   H      -7.0215446070   19.5934679633  -16.8421205352
   H      -7.8377406265   19.2203879755  -19.0573334980
   H      -9.4469946833   18.5067331348  -19.3922250862
   H      -8.5932869218   18.1164083261  -17.8660588762
   C      -8.7849788250   18.8909234417  -18.6166951647
   C      -5.2110719883   21.6193369440  -13.7441994696
   C      -5.9017914246   20.9270779147  -14.8708207662
   C      -9.2277583820   22.5799496250  -15.5127467835
   C      -7.6340238294   20.4133963302  -16.4846018835
   C      -9.6656028897   21.7714685674  -16.5181943467
   C      -8.8503485597   20.6660605308  -17.0188776548
   C      -3.9902432000   20.8582536040  -13.2535433302
   C      -7.1130546464   21.2342259033  -15.4026677328
   C      -7.9300004552   22.3901829985  -14.9040308156
   O      -3.4866423228   19.9120118676  -13.8263725454
   O     -10.8671678976   21.9650777310  -17.0917744032
   O      -9.4719078181   19.9974544390  -18.0273108931
   O      -7.5089517659   23.1528945247  -14.0154582188
   H     -10.9838506851   21.2868208525  -17.7866287734
   S      -3.3215521288   21.5106863323  -11.7204603291
   C      -1.8827107513   20.4036466502  -11.5279292820
   H      -1.2071825404   20.5161695435  -12.3773430441
   H      -1.3809681048   20.7056149155  -10.6066570482
   H      -2.2163614444   19.3677730320  -11.4513184206
   H      -5.8977846799   21.8129748768  -12.9125374210
   H      -4.8847259158   22.6259659043  -14.0467023630
   H      -9.8447805401   23.4004380038  -15.1635414460
   H      -5.3676936050   20.0763323813  -15.2884368284
28
Converged     Job 58: Energy -1.1255141273110273e+03 @ (169.549550)
   H      -7.0211450495   19.5953239363  -16.8452002852
   H      -7.8394203193   19.2221589976  -19.0587578359
   H      -9.4485213502   18.5074516079  -19.3921329099
   H      -8.5928840466   18.1172921011  -17.8669821368
   C      -8.7859501186   18.8918848731  -18.6171925995
   C      -5.2084786841   21.6212736176  -13.7463451153
   C      -5.8998097325   20.9293337522  -14.8728270245
   C      -9.2284612158   22.5783781930  -15.5105534888
   C      -7.6336829743   20.4144630832  -16.4860016905
   C      -9.6669067126   21.7702793836  -16.5160393723
   C      -8.8509635152   20.6662433095  -17.0185672442
   C      -3.9892659193   20.8584228333  -13.2543506134
   C      -7.1118564813   21.2347770539  -15.4039817549
   C      -7.9295671953   22.3895822882  -14.9040013752
   O      -3.4860048786   19.9115546731  -13.8264399522
   O     -10.8694803397   21.9629761461  -17.0878149378
   O      -9.4730437496   19.9977315934  -18.0267377639
   O      -7.5080410996   23.1524771509  -14.0158102985
   H     -10.9864213454   21.2850535281  -17.7829508731
   S      -3.3215067139   21.5100342684  -11.7205203859
   C      -1.8840272318   20.4014532683  -11.5265768147
   H      -1.2078947190   20.5128447718  -12.3756581649
   H      -1.3824895546   20.7032709612  -10.6051453316
   H      -2.2188722339   19.3659827813  -11.4496963524
   H      -5.8954405433   21.8171458924  -12.9154553012
   H      -4.8797512685   22.6268980512  -14.0497101104
   H      -9.8457987974   23.3979844079  -15.1598430763
   H      -5.3650340532   20.0794598393  -15.2912951125
28
Converged     Job 59: Energy -1.1255141249453873e+03 @ (169.369369)
   H      -7.0198162413   19.5969730059  -16.8456997159
   H      -7.8395221299   19.2229748022  -19.0588967444
   H      -9.4483087130   18.5070889415  -19.3911985192
   H      -8.5913917709   18.1175840185  -17.8666073605
   C      -8.7855170770   18.8920216182  -18.6166999114
   C      -5.2072970648   21.6223613096  -13.7482046406
   C      -5.8988372284   20.9307589962  -14.8747423840
   C      -9.2290426036   22.5780293318  -15.5094073041
   C      -7.6330403598   20.4154888488  -16.4862276231
   C      -9.6673669096   21.7695975017  -16.5146850033
   C      -8.8508685201   20.6662986252  -17.0179690423
   C      -3.9890403341   20.8584500317  -13.2554786034
   C      -7.1114720088   21.2362456426  -15.4044848443
   C      -7.9295647575   22.3904795881  -14.9036788640
   O      -3.4858966155   19.9113291675  -13.8272595593
   O     -10.8704860794   21.9613032657  -17.0856115391
   O      -9.4730324965   19.9973824274  -18.0258162109
   O      -7.5080553385   23.1537808823  -14.0158311573
   H     -10.9873101031   21.2833401428  -17.7807252762
   S      -3.3220725597   21.5093210566  -11.7210072561
   C      -1.8854577308   20.3997739459  -11.5262082469
   H      -1.2087138344   20.5107637617  -12.3748582776
   H      -1.3843054576   20.7012209680  -10.6044402619
   H      -2.2210309909   19.3645169804  -11.4495881773
   H      -5.8943952570   21.8188886480  -12.9175924335
   H      -4.8776692378   22.6276974264  -14.0516155534
   H      -9.8469145997   23.3970555748  -15.1582618391
   H      -5.3642935955   20.0810056039  -15.2937919789
28
Converged     Job 60: Energy -1.1255141195537894e+03 @ (169.189189)
   H      -7.0184054626   19.6001938429  -16.8485974590
   H      -7.8410932918   19.2253054284  -19.0601463064
   H      -9.4496873845   18.5080861026  -19.3904368926
   H      -8.5904136065   18.1190834639  -17.8670186411
   C      -8.7862190920   18.8934713666  -18.6167340994
   C      -5.2045371903   21.6241012417  -13.7512000927
   C      -5.8969073664   20.9328936835  -14.8774730280
   C      -9.2302077320   22.5764913023  -15.5059551192
   C      -7.6323230717   20.4174516975  -16.4874307848
   C      -9.6688449909   21.7683629626  -16.5113420066
   C      -8.8513248436   20.6669523444  -17.0171168893
   C      -3.9881430297   20.8580636176  -13.2571281213
   C      -7.1104374381   21.2378142147  -15.4055279174
   C      -7.9292561215   22.3907552278  -14.9028115631
   O      -3.4852982479   19.9105695899  -13.8285605974
   O     -10.8732366119   21.9586318379  -17.0800378839
   O      -9.4739240103   19.9981241256  -18.0247599008
   O      -7.5072359616   23.1546106263  -14.0156763624
   H     -10.9901741137   21.2810988101  -17.7755504924
   S      -3.3224109240   21.5073798545  -11.7214778106
   C      -1.8870828014   20.3963348320  -11.5256497063
   H      -1.2098956668   20.5063671553  -12.3740712260
   H      -1.3860038833   20.6975296082  -10.6037568498
   H      -2.2237723596   19.3614482543  -11.4488566930
   H      -5.8918064292   21.8240572957  -12.9216268103
   H      -4.8715036185   22.6278954638  -14.0561973443
   H      -9.8487690537   23.3942432253  -15.1530455424
   H      -5.3618040302   20.0844134816  -15.2984021716
28
Converged     Job 61: Energy -1.1255141157681192e+03 @ (169.009009)
   H      -7.0174340520   19.6022888458  -16.8508456594
   H      -7.8427218744   19.2269494322  -19.0611470688
   H      -9.4510828484   18.5082822299  -19.3893696367
   H      -8.5894008064   18.1198785511  -17.8671658983
   C      -8.7869396126   18.8941827136  -18.6165059325
   C      -5.2022851947   21.6260182331  -13.7538130591
   C      -5.8948808233   20.9350491571  -14.8800777697
   C      -9.2305945383   22.5755110296  -15.5037503260
   C      -7.6316919855   20.4187083183  -16.4884034116
   C      -9.6697548891   21.7673610218  -16.5088790701
   C      -8.8516699462   20.6671421686  -17.0163183445
   C      -3.9872391353   20.8585926021  -13.2586346347
   C      -7.1092061583   21.2390650713  -15.4067902431
   C      -7.9285194373   22.3910263926  -14.9026652489
   O      -3.4843452336   19.9114456552  -13.8305792737
   O     -10.8751789825   21.9564997387  -17.0757602936
   O      -9.4748674946   19.9981224231  -18.0234713105
   O      -7.5059856877   23.1551509784  -14.0160263750
   H     -10.9923493317   21.2791170831  -17.7713699536
   S      -3.3234010568   21.5055378741  -11.7211772549
   C      -1.8888471612   20.3935846806  -11.5248661390
   H      -1.2107622608   20.5040346817  -12.3724995354
   H      -1.3885554261   20.6937046153  -10.6022055783
   H      -2.2261204425   19.3588072943  -11.4493381213
   H      -5.8897405251   21.8271103857  -12.9247140234
   H      -4.8679115479   22.6292724896  -14.0591276267
   H      -9.8495357792   23.3924119009  -15.1495965560
   H      -5.3596956857   20.0868741594  -15.3014896065
28
Converged     Job 62: Energy -1.1255141113505169e+03 @ (168.828829)
   H      -7.0170816855   19.6055583353  -16.8542846334
   H      -7.8454982388   19.2301592448  -19.0626545471
   H      -9.4537201622   18.5101732128  -19.3885752694
   H      -8.5892674847   18.1220181885  -17.8678507798
   C      -8.7887109224   18.8963983216  -18.6166123744
   C      -5.1989153667   21.6278456069  -13.7567095273
   C      -5.8929414997   20.9372741789  -14.8823582491
   C      -9.2317190650   22.5738720042  -15.4995467172
   C      -7.6315635932   20.4207939135  -16.4895817528
   C      -9.6717450664   21.7663826915  -16.5048265210
   C      -8.8528038136   20.6681418642  -17.0151158210
   C      -3.9855355696   20.8583116195  -13.2607318982
   C      -7.1080958108   21.2403595308  -15.4077651849
   C      -7.9280245841   22.3909478345  -14.9015056416
   O      -3.4824710917   19.9121274763  -13.8341109405
   O     -10.8785981375   21.9543211414  -17.0690550215
   O      -9.4766874698   19.9994996537  -18.0220999718
   O      -7.5046576122   23.1554147935  -14.0155615060
   H     -10.9961853679   21.2775515442  -17.7651893846
   S      -3.3237250348   21.5015232918  -11.7208489789
   C      -1.8895736827   20.3889312544  -11.5251307945
   H      -1.2112577307   20.5000207544  -12.3724931346
   H      -1.3894415527   20.6880122324  -10.6020472859
   H      -2.2271365166   19.3541665267  -11.4506954121
   H      -5.8859720691   21.8327581949  -12.9283495701
   H      -4.8610344217   22.6293696530  -14.0641525796
   H      -9.8511026152   23.3894832916  -15.1432113008
   H      -5.3572483768   20.0903080280  -15.3055240510
28
Converged     Job 63: Energy -1.1255141066688789e+03 @ (168.648649)
   H      -7.0156164275   19.6076611431  -16.8554879992
   H      -7.8466645837   19.2315330840  -19.0630418835
   H      -9.4546301318   18.5102309192  -19.3871861235
   H      -8.5880938484   18.1226060836  -17.8675371590
   C      -8.7890644191   18.8969135418  -18.6159495961
   C      -5.1970143639   21.6293660892  -13.7595574289
   C      -5.8911643280   20.9390712022  -14.8852768820
   C      -9.2321350330   22.5734106152  -15.4974145609
   C      -7.6308008536   20.4220467587  -16.4900620170
   C      -9.6722974650   21.7655839295  -16.5023600337
   C      -8.8528989256   20.6683197949  -17.0140595482
   C      -3.9848581966   20.8585164607  -13.2626119037
   C      -7.1072182375   21.2419642075  -15.4086504322
   C      -7.9274876397   22.3917796782  -14.9010672080
   O      -3.4814649297   19.9126556478  -13.8362343003
   O     -10.8800234770   21.9523309907  -17.0650759289
   O      -9.4772897880   19.9993544154  -18.0204989824
   O      -7.5037456955   23.1566264519  -14.0156130670
   H     -10.9976666366   21.2756056562  -17.7612399344
   S      -3.3250313669   21.4996347890  -11.7210245709
   C      -1.8915021225   20.3863402166  -11.5247751611
   H      -1.2122918611   20.4979260717  -12.3713606638
   H      -1.3922154548   20.6844408538  -10.6009141910
   H      -2.2295136249   19.3516279716  -11.4515881911
   H      -5.8843726067   21.8350655228  -12.9316234018
   H      -4.8579881099   22.6305066933  -14.0670116648
   H      -9.8520024318   23.3882763879  -15.1401833404
   H      -5.3556615135   20.0923287902  -15.3091834268
28
Converged     Job 64: Energy -1.1255141036718344e+03 @ (168.468468)
   H      -7.0154461517   19.6086570678  -16.8570180253
   H      -7.8476716264   19.2324559019  -19.0637371000
   H      -9.4554741098   18.5102647414  -19.3868386214
   H      -8.5876191242   18.1229398051  -17.8678315221
   C      -8.7895759338   18.8972379335  -18.6160106099
   C      -5.1953805512   21.6306019260  -13.7610023262
   C      -5.8899445042   20.9405716134  -14.8866430744
   C      -9.2323947309   22.5726663418  -15.4964048959
   C      -7.6306269357   20.4226690683  -16.4907345255
   C      -9.6730328289   21.7649151336  -16.5012158081
   C      -8.8532877253   20.6683204597  -17.0137728466
   C      -3.9841939428   20.8587061154  -13.2633014226
   C      -7.1065002948   21.2425234943  -15.4094693084
   C      -7.9271332526   22.3917439709  -14.9011613288
   O      -3.4808286389   19.9125373037  -13.8364586838
   O     -10.8813391353   21.9510934323  -17.0628828841
   O      -9.4780069369   19.9992082553  -18.0199247441
   O      -7.5031597060   23.1567493970  -14.0159600113
   H     -10.9991999694   21.2744738578  -17.7591172942
   S      -3.3251648082   21.4992159811  -11.7211470739
   C      -1.8924572443   20.3850281178  -11.5239260454
   H      -1.2126676671   20.4961231762  -12.3701117587
   H      -1.3935406737   20.6828851916  -10.5997871509
   H      -2.2311609966   19.3505321758  -11.4508599540
   H      -5.8827947852   21.8371744823  -12.9333555102
   H      -4.8553346334   22.6313320091  -14.0686937829
   H      -9.8524257280   23.3870868385  -15.1384429586
   H      -5.3543507475   20.0940095977  -15.3107804587
28
Converged     Job 65: Energy -1.1255140984482509e+03 @ (168.288288)
   H      -7.0158826965   19.6161957570  -16.8628798520
   H      -7.8576400737   19.2403756149  -19.0656580106
   H      -9.4657343841   18.5159827802  -19.3820125443
   H      -8.5904120447   18.1288335004  -17.8672423591
   C      -8.7969835631   18.9033946601  -18.6138781476
   C      -5.1874144381   21.6328184866  -13.7686787459
   C      -5.8858525160   20.9437401220  -14.8925191934
   C      -9.2336194668   22.5714549245  -15.4848754873
   C      -7.6313378953   20.4277910947  -16.4917339003
   C      -9.6771784273   21.7648605256  -16.4893197002
   C      -8.8569317982   20.6718340134  -17.0086394395
   C      -3.9779946220   20.8573642864  -13.2721739436
   C      -7.1042637572   21.2461364849  -15.4107565865
   C      -7.9245274172   22.3933751208  -14.8972301269
   O      -3.4690592515   19.9193133050  -13.8536840531
   O     -10.8889108848   21.9489206422  -17.0442380996
   O      -9.4843817271   20.0038521229  -18.0138613841
   O      -7.4974156062   23.1590353990  -14.0141119527
   H     -11.0085609132   21.2735950416  -17.7414157368
   S      -3.3295905704   21.4813454951  -11.7189678800
   C      -1.8925611315   20.3714920770  -11.5287602153
   H      -1.2120040066   20.4927622916  -12.3729297440
   H      -1.3963601667   20.6634957578  -10.6012969406
   H      -2.2269127482   19.3349484922  -11.4651401229
   H      -5.8728339940   21.8459804973  -12.9412772910
   H      -4.8417049787   22.6304520780  -14.0806718767
   H      -9.8538765029   23.3835268885  -15.1220116632
   H      -5.3507618675   20.0988432431  -15.3206313444
28
Converged     Job 66: Energy -1.1255140956100370e+03 @ (168.108108)
   H      -7.0155815972   19.6169341285  -16.8630027521
   H      -7.8576049929   19.2410926793  -19.0652504524
   H      -9.4653371597   18.5158519388  -19.3814465881
   H      -8.5895378365   18.1289453448  -17.8669010208
   C      -8.7966731157   18.9035025585  -18.6133734013
   C      -5.1863837666   21.6339477239  -13.7697316030
   C      -5.8851784553   20.9452549051  -14.8935847255
   C      -9.2341971919   22.5713261314  -15.4842623734
   C      -7.6312350133   20.4282862356  -16.4916746575
   C      -9.6776495407   21.7644995578  -16.4885668478
   C      -8.8571045187   20.6718081051  -17.0081228146
   C      -3.9777414123   20.8575138701  -13.2728720789
   C      -7.1041449278   21.2469122900  -15.4109480568
   C      -7.9248621019   22.3936689561  -14.8970129936
   O      -3.4694932178   19.9189320157  -13.8541155772
   O     -10.8895973175   21.9480378687  -17.0431318495
   O      -9.4845845202   20.0034744390  -18.0130651539
   O      -7.4979009723   23.1593910131  -14.0138930739
   H     -11.0090911909   21.2726559053  -17.7402716646
   S      -3.3291592376   21.4811640535  -11.7196127513
   C      -1.8931920837   20.3700295125  -11.5289551357
   H      -1.2123961768   20.4904873615  -12.3730447286
   H      -1.3968705602   20.6617874655  -10.6014821582
   H      -2.2284935018   19.3338058911  -11.4651548037
   H      -5.8718149388   21.8473661692  -12.9424108854
   H      -4.8400559411   22.6314295212  -14.0815243540
   H      -9.8547010321   23.3831152606  -15.1211814357
   H      -5.3501260123   20.1004988586  -15.3220037787
28
Converged     Job 67: Energy -1.1255140903762338e+03 @ (167.927928)
   H      -7.0148843327   19.6186292112  -16.8648451961
   H      -7.8587663458   19.2424856314  -19.0657434314
   H      -9.4662510815   18.5162267381  -19.3808483356
   H      -8.5889125117   18.1294273840  -17.8671532590
   C      -8.7972240448   18.9040890977  -18.6131942953
   C      -5.1842840418   21.6355215826  -13.7722593426
   C      -5.8834407226   20.9469612000  -14.8959584134
   C      -9.2346106433   22.5702227279  -15.4822364210
   C      -7.6307866680   20.4293050798  -16.4924481817
   C      -9.6785062994   21.7635392700  -16.4864584113
   C      -8.8574500402   20.6719075256  -17.0074467298
   C      -3.9774065348   20.8573742286  -13.2737571655
   C      -7.1032328827   21.2478342328  -15.4118522900
   C      -7.9244074853   22.3937022074  -14.8965980039
   O      -3.4706444673   19.9170527691  -13.8534784019
   O     -10.8912669272   21.9462166272  -17.0395487985
   O      -9.4854054245   20.0033716338  -18.0119496361
   O      -7.4971540956   23.1597293309  -14.0138570200
   H     -11.0109108246   21.2710698449  -17.7368920229
   S      -3.3283726801   21.4818822941  -11.7209974540
   C      -1.8945890441   20.3682743999  -11.5282531374
   H      -1.2134130102   20.4861150286  -12.3724067678
   H      -1.3979008675   20.6605409193  -10.6011337509
   H      -2.2318920124   19.3327943415  -11.4628955877
   H      -5.8700878171   21.8512881213  -12.9458849832
   H      -4.8354698448   22.6318763499  -14.0849466780
   H      -9.8554416571   23.3812715901  -15.1180642161
   H      -5.3479961550   20.1030092625  -15.3254878580
28
Converged     Job 68: Energy -1.1255140856479190e+03 @ (167.747748)
   H      -7.0140797062   19.6200956629  -16.8665077272
   H      -7.8598424311   19.2434712825  -19.0663852499
   H      -9.4670705692   18.5159507550  -19.3799177032
   H      -8.5879013417   18.1297681565  -17.8671164201
   C      -8.7975806757   18.9043072089  -18.6129080785
   C      -5.1824635220   21.6370600513  -13.7745504522
   C      -5.8817968443   20.9486156123  -14.8981936857
   C      -9.2347388687   22.5693265773  -15.4808856854
   C      -7.6302399748   20.4301862126  -16.4932455290
   C      -9.6792089564   21.7626189385  -16.4848358248
   C      -8.8576539530   20.6718808505  -17.0068973173
   C      -3.9769567286   20.8576975663  -13.2746939809
   C      -7.1022157741   21.2488574610  -15.4129719013
   C      -7.9237196797   22.3940252897  -14.8966767400
   O      -3.4707837053   19.9166393635  -13.8537413686
   O     -10.8927464089   21.9444001364  -17.0365195106
   O      -9.4860287135   20.0030176820  -18.0109188787
   O      -7.4961424380   23.1603932099  -14.0144074879
   H     -11.0126434992   21.2693640112  -17.7339261754
   S      -3.3286146013   21.4818799772  -11.7215228376
   C      -1.8962307314   20.3667498889  -11.5272101790
   H      -1.2142365124   20.4835354025  -12.3708463809
   H      -1.3999727343   20.6587971390  -10.5997944247
   H      -2.2347279802   19.3316690564  -11.4617545802
   H      -5.8684922897   21.8539934234  -12.9487008570
   H      -4.8323832981   22.6328684462  -14.0876007667
   H      -9.8558501960   23.3797577531  -15.1158434713
   H      -5.3463853454   20.1047904103  -15.3280232902
28
Converged     Job 69: Energy -1.1255140802114986e+03 @ (167.567568)
   H      -7.0128799322   19.6221206127  -16.8684387002
   H      -7.8614827623   19.2445998568  -19.0674804625
   H      -9.4685732230   18.5159825381  -19.3790179330
   H      -8.5871735805   18.1302328312  -17.8674102224
   C      -8.7983835863   18.9047156648  -18.6128202497
   C      -5.1800793188   21.6389380600  -13.7772890708
   C      -5.8800447201   20.9505700887  -14.9006003054
   C      -9.2353689563   22.5683562305  -15.4787184567
   C      -7.6295675921   20.4313394035  -16.4941757429
   C      -9.6799112798   21.7614269899  -16.4824531889
   C      -8.8578831724   20.6718732196  -17.0062300175
   C      -3.9764509474   20.8577563907  -13.2756986092
   C      -7.1011958021   21.2500701587  -15.4141067560
   C      -7.9232416183   22.3943494830  -14.8966246612
   O      -3.4713010358   19.9155006568  -13.8536883449
   O     -10.8943685267   21.9419356099  -17.0324762996
   O      -9.4868385375   20.0028488291  -18.0097899821
   O      -7.4952180970   23.1612690459  -14.0150454402
   H     -11.0143168899   21.2670275730  -17.7300022630
   S      -3.3284476129   21.4819357795  -11.7223620088
   C      -1.8979357358   20.3647211646  -11.5261440458
   H      -1.2153080055   20.4796417534  -12.3695315794
   H      -1.4017251680   20.6568651999  -10.5987212333
   H      -2.2380974908   19.3302285050  -11.4598974332
   H      -5.8662993145   21.8586596343  -12.9523703472
   H      -4.8272772327   22.6334389087  -14.0916000097
   H      -9.8569426187   23.3779540515  -15.1125601520
   H      -5.3443944681   20.1073585172  -15.3313438346
28
Converged     Job 70: Energy -1.1255140758555410e+03 @ (167.387387)
   H      -7.0119623312   19.6240940812  -16.8702134185
   H      -7.8630798373   19.2455986776  -19.0681429609
   H      -9.4700210546   18.5157403773  -19.3776727286
   H      -8.5864509709   18.1307323799  -17.8670994172
   C      -8.7991782699   18.9050295397  -18.6122962365
   C      -5.1777772770   21.6407368160  -13.7798799317
   C      -5.8784142500   20.9524424432  -14.9028098407
   C      -9.2358400066   22.5675510989  -15.4767354169
   C      -7.6290353214   20.4325684686  -16.4949372167
   C      -9.6807992958   21.7604650410  -16.4801717124
   C      -8.8582414919   20.6720003094  -17.0054288610
   C      -3.9757558587   20.8579134241  -13.2769973081
   C      -7.1001984803   21.2514138920  -15.4151527544
   C      -7.9226384027   22.3949694947  -14.8966125900
   O      -3.4710318344   19.9152440954  -13.8546827740
   O     -10.8961977206   21.9397896781  -17.0285079271
   O      -9.4877261037   20.0026834702  -18.0084816559
   O      -7.4941375288   23.1625271292  -14.0158149055
   H     -11.0163447999   21.2650080902  -17.7261238332
   S      -3.3288217491   21.4809109671  -11.7227401966
   C      -1.8995125946   20.3623433789  -11.5254653667
   H      -1.2162246206   20.4766094561  -12.3684042750
   H      -1.4036577360   20.6540424948  -10.5977164832
   H      -2.2406914104   19.3281730540  -11.4594212617
   H      -5.8640031705   21.8630292030  -12.9557192244
   H      -4.8225413151   22.6339902495  -14.0954605146
   H      -9.8577721537   23.3764006333  -15.1095413947
   H      -5.3426501042   20.1097052272  -15.3343676771
28
Converged     Job 71: Energy -1.1255140712498942e+03 @ (167.207207)
   H      -7.0111890714   19.6257794181  -16.8717430457
   H      -7.8647162201   19.2465472969  -19.0686783720
   H      -9.4714528063   18.5155047625  -19.3762983620
   H      -8.5857946591   18.1311162221  -17.8668158452
   C      -8.8000034152   18.9052731511  -18.6117168677
   C      -5.1754847416   21.6425521876  -13.7825742624
   C      -5.8766882725   20.9543232753  -14.9051851123
   C      -9.2360802439   22.5668800424  -15.4749673390
   C      -7.6285511796   20.4336032491  -16.4955828768
   C      -9.6814954754   21.7595831181  -16.4780233573
   C      -8.8585695443   20.6720331922  -17.0045721367
   C      -3.9749884358   20.8582063805  -13.2784180069
   C      -7.0991822436   21.2526488551  -15.4162120842
   C      -7.9219316986   22.3955259769  -14.8966384953
   O      -3.4704007715   19.9153193977  -13.8558723503
   O     -10.8977534667   21.9378550529  -17.0247846742
   O      -9.4886359021   20.0023937087  -18.0070483335
   O      -7.4929759092   23.1635775956  -14.0164947213
   H     -11.0181321045   21.2631244309  -17.7224090660
   S      -3.3295452236   21.4798048216  -11.7230142083
   C      -1.9012957930   20.3600675294  -11.5246725582
   H      -1.2172052073   20.4739644742  -12.3670073564
   H      -1.4060206587   20.6512064070  -10.5964359820
   H      -2.2433326518   19.3261503943  -11.4591225756
   H      -5.8617754271   21.8668730533  -12.9590499714
   H      -4.8182662295   22.6348293573  -14.0990857669
   H      -9.8583027297   23.3750856377  -15.1068444060
   H      -5.3409345595   20.1118835449  -15.3373303283
28
Converged     Job 72: Energy -1.1255140654506286e+03 @ (167.027027)
   H      -7.0109123391   19.6280004911  -16.8737258434
   H      -7.8670781633   19.2480615825  -19.0688892726
   H      -9.4735764447   18.5155302982  -19.3741964316
   H      -8.5854512572   18.1321039510  -17.8658921249
   C      -8.8014210508   18.9059852979  -18.6105775891
   C      -5.1722639285   21.6446410747  -13.7859542885
   C      -5.8749891271   20.9562715557  -14.9075296846
   C      -9.2365516979   22.5661300240  -15.4723551119
   C      -7.6283995837   20.4351142709  -16.4962325334
   C      -9.6828751814   21.7588060645  -16.4749848730
   C      -8.8594404535   20.6724689488  -17.0032389013
   C      -3.9738490084   20.8580770408  -13.2803005970
   C      -7.0981316806   21.2541768811  -15.4172786962
   C      -7.9210896766   22.3963918839  -14.8965146708
   O      -3.4695703041   19.9151849417  -13.8580124077
   O     -10.9002866953   21.9358725845  -17.0195718190
   O      -9.4902048328   20.0025363000  -18.0050681024
   O      -7.4913411392   23.1652921924  -14.0174966248
   H     -11.0210548582   21.2613001916  -17.7172805535
   S      -3.3300122558   21.4774580432  -11.7233666733
   C      -1.9028554269   20.3564281390  -11.5243932043
   H      -1.2182919593   20.4698532755  -12.3664050398
   H      -1.4077752939   20.6470275759  -10.5958857222
   H      -2.2458018182   19.3227920576  -11.4591349664
   H      -5.8580942951   21.8735083801  -12.9634241192
   H      -4.8111657563   22.6347230419  -14.1051751458
   H      -9.8589812506   23.3735728284  -15.1029237090
   H      -5.3392377881   20.1144020983  -15.3407923735
28
Converged     Job 73: Energy -1.1255140616374392e+03 @ (166.846847)
   H      -7.0102822531   19.6292695606  -16.8750676863
   H      -7.8685613588   19.2488100868  -19.0692484997
   H      -9.4748311953   18.5150932580  -19.3727946473
   H      -8.5847633604   18.1322968104  -17.8655002333
   C      -8.8021320791   18.9060263210  -18.6099185752
   C      -5.1701777313   21.6463610391  -13.7885290277
   C      -5.8732278913   20.9581247277  -14.9099850115
   C      -9.2364868298   22.5657155315  -15.4711052237
   C      -7.6279360859   20.4358998173  -16.4968398365
   C      -9.6833319478   21.7580778413  -16.4732389918
   C      -8.8596960829   20.6723852166  -17.0024695321
   C      -3.9730709456   20.8585193910  -13.2817506792
   C      -7.0970815287   21.2552889778  -15.4184363610
   C      -7.9202381467   22.3969598282  -14.8967928577
   O      -3.4684576891   19.9156771269  -13.8592505020
   O     -10.9014860128   21.9342364443  -17.0164242420
   O      -9.4910596509   20.0020503474  -18.0036275691
   O      -7.4900397983   23.1662005017  -14.0183063887
   H     -11.0225129030   21.2596039554  -17.7140258712
   S      -3.3311799446   21.4763546609  -11.7234365925
   C      -1.9048412110   20.3544774138  -11.5234105648
   H      -1.2192477951   20.4680181328  -12.3645678413
   H      -1.4106888067   20.6442995658  -10.5941646047
   H      -2.2483840784   19.3209783549  -11.4591302682
   H      -5.8561610384   21.8761189662  -12.9663675764
   H      -4.8080266203   22.6360098385  -14.1079108479
   H      -9.8590964753   23.3726902869  -15.1009547797
   H      -5.3377041545   20.1161656386  -15.3433459037
28
Converged     Job 74: Energy -1.1255140585139263e+03 @ (166.666667)
   H      -7.0096312977   19.6304978860  -16.8757720056
   H      -7.8690935966   19.2494671011  -19.0693194594
   H      -9.4751112848   18.5147778595  -19.3718541806
   H      -8.5838607001   18.1325378492  -17.8651037130
   C      -8.8021711449   18.9061262725  -18.6093963541
   C      -5.1687422001   21.6476713356  -13.7903032261
   C      -5.8722880005   20.9595472669  -14.9115081675
   C      -9.2368681423   22.5653968331  -15.4700422907
   C      -7.6275740473   20.4366922926  -16.4970964033
   C      -9.6837590272   21.7574953788  -16.4719337689
   C      -8.8598113855   20.6723939231  -17.0018912628
   C      -3.9728449538   20.8585935008  -13.2825940415
   C      -7.0966224632   21.2563499870  -15.4189687548
   C      -7.9200719169   22.3975470242  -14.8967169235
   O      -3.4687427878   19.9152849424  -13.8597666763
   O     -10.9024034595   21.9328406213  -17.0142682870
   O      -9.4913963606   20.0017271253  -18.0026934793
   O      -7.4897368224   23.1671597983  -14.0186226195
   H     -11.0233858938   21.2581708071  -17.7118297769
   S      -3.3313589405   21.4758928603  -11.7239183726
   C      -1.9060919770   20.3528038225  -11.5230436237
   H      -1.2201157582   20.4655102833  -12.3639818032
   H      -1.4120331707   20.6424536736  -10.5937128190
   H      -2.2505608475   19.3196374062  -11.4585983521
   H      -5.8547059503   21.8789218031  -12.9686050905
   H      -4.8050702545   22.6365485506  -14.1103255047
   H      -9.8597712414   23.3719103541  -15.0994299393
   H      -5.3368793551   20.1177518310  -15.3453044506
28
Converged     Job 75: Energy -1.1255140515665371e+03 @ (166.486486)
   H      -7.0120124478   19.6336808896  -16.8777440583
   H      -7.8798914757   19.2508259788  -19.0675741418
   H      -9.4866539735   18.5148170906  -19.3627231899
   H      -8.5888953000   18.1345753561  -17.8593348520
   C      -8.8108269503   18.9073321709  -18.6034176429
   C      -5.1595946000   21.6516540695  -13.7996100265
   C      -5.8683266489   20.9624125972  -14.9169023568
   C      -9.2348600029   22.5681600733  -15.4645881052
   C      -7.6287493462   20.4397648245  -16.4968700120
   C      -9.6856888125   21.7592043682  -16.4638577873
   C      -8.8631510916   20.6745013797  -16.9968157774
   C      -3.9673678881   20.8579748703  -13.2903695202
   C      -7.0936945049   21.2602196562  -15.4213159034
   C      -7.9150340548   22.4023619637  -14.8976406440
   O      -3.4585442874   19.9208746066  -13.8734943615
   O     -10.9069969046   21.9330995113  -17.0006408649
   O      -9.4982030562   20.0030737981  -17.9949068100
   O      -7.4808872763   23.1742900461  -14.0234700907
   H     -11.0305349864   21.2580321215  -17.6973716013
   S      -3.3372267173   21.4607009354  -11.7216301850
   C      -1.9095761798   20.3400237756  -11.5241625051
   H      -1.2217399811   20.4602892827  -12.3625336194
   H      -1.4188025640   20.6246826189  -10.5915520598
   H      -2.2513839019   19.3054953819  -11.4676678935
   H      -5.8429633123   21.8940184988  -12.9792240603
   H      -4.7876143182   22.6350620245  -14.1274393078
   H      -9.8565789072   23.3746231070  -15.0918711005
   H      -5.3348901608   20.1199471352  -15.3518751536
28
Converged     Job 76: Energy -1.1255140491285110e+03 @ (166.306306)
   H      -7.0116581335   19.6343103297  -16.8775992273
   H      -7.8801549909   19.2512402253  -19.0673010306
   H      -9.4867186218   18.5146925072  -19.3621201665
   H      -8.5884299499   18.1345622378  -17.8590399817
   C      -8.8108372003   18.9073455643  -18.6029462011
   C      -5.1584583018   21.6527284463  -13.8006584804
   C      -5.8676893135   20.9638508901  -14.9178646826
   C      -9.2351764193   22.5681902085  -15.4642469843
   C      -7.6286392784   20.4402212901  -16.4967636645
   C      -9.6860205526   21.7590045421  -16.4633205649
   C      -8.8632753453   20.6745166901  -16.9963385258
   C      -3.9671663187   20.8579716186  -13.2909081171
   C      -7.0935380920   21.2610163654  -15.4215026653
   C      -7.9151933265   22.4028113833  -14.8975196910
   O      -3.4592856526   19.9200321774  -13.8735109028
   O     -10.9075006794   21.9324651695  -16.9998182277
   O      -9.4984603983   20.0027513100  -17.9941093839
   O      -7.4811977009   23.1748338571  -14.0233701545
   H     -11.0310156480   21.2573005373  -17.6964576210
   S      -3.3365465582   21.4607780445  -11.7223939419
   C      -1.9102222778   20.3385462157  -11.5241596115
   H      -1.2222526418   20.4574166546  -12.3626242745
   H      -1.4190957906   20.6232846989  -10.5917512816
   H      -2.2532396494   19.3044551988  -11.4669313543
   H      -5.8417749689   21.8956392509  -12.9803885065
   H      -4.7856664262   22.6358489823  -14.1284803030
   H      -9.8570714316   23.3744744330  -15.0914135719
   H      -5.3344033117   20.1214076290  -15.3530647829
28
Converged     Job 77: Energy -1.1255140424124415e+03 @ (166.126126)
   H      -7.0114120637   19.6357165688  -16.8794214901
   H      -7.8819576376   19.2522225924  -19.0676397461
   H      -9.4883997729   18.5148474376  -19.3609926090
   H      -8.5884149886   18.1349850074  -17.8588473421
   C      -8.8119921701   18.9077527154  -18.6024169956
   C      -5.1558845125   21.6541614252  -13.8037957101
   C      -5.8658891371   20.9651727520  -14.9204216163
   C      -9.2349746722   22.5677065589  -15.4625239619
   C      -7.6282872233   20.4412252204  -16.4975834541
   C      -9.6865091901   21.7584956022  -16.4612505215
   C      -8.8636754327   20.6747349620  -16.9956275708
   C      -3.9670147058   20.8572759965  -13.2916761007
   C      -7.0923735672   21.2620138724  -15.4226973586
   C      -7.9140931422   22.4033023211  -14.8976223754
   O      -3.4612473764   19.9167028252  -13.8718383917
   O     -10.9088003205   21.9312368790  -16.9961289645
   O      -9.4996005347   20.0026823125  -17.9927301917
   O      -7.4795204080   23.1758085463  -14.0241882869
   H     -11.0326821382   21.2561907145  -17.6928134874
   S      -3.3354639624   21.4621401312  -11.7242898716
   C      -1.9121394490   20.3366556937  -11.5228633649
   H      -1.2238676072   20.4513859118  -12.3616447905
   H      -1.4202737156   20.6226872165  -10.5912470690
   H      -2.2578818344   19.3036422556  -11.4627633984
   H      -5.8393562738   21.9008589841  -12.9848743560
   H      -4.7795188366   22.6353382311  -14.1334200702
   H      -9.8569263153   23.3734803445  -15.0887204232
   H      -5.3325318072   20.1232718099  -15.3565656185
28
Converged     Job 78: Energy -1.1255140390543711e+03 @ (165.945946)
   H      -7.0107266324   19.6369512041  -16.8807205555
   H      -7.8831727484   19.2525918311  -19.0680467221
   H      -9.4894232927   18.5140784832  -19.3596529485
   H      -8.5876309536   18.1350198087  -17.8583822195
   C      -8.8124999130   18.9075472219  -18.6018206802
   C      -5.1539691256   21.6557438906  -13.8060911967
   C      -5.8642906914   20.9669506717  -14.9226207043
   C      -9.2348268457   22.5674416389  -15.4616856287
   C      -7.6277429147   20.4420601108  -16.4982447120
   C      -9.6867996415   21.7578456951  -16.4599127350
   C      -8.8637860888   20.6746377281  -16.9951269331
   C      -3.9664955441   20.8575750001  -13.2927574383
   C      -7.0913356071   21.2632483250  -15.4238856204
   C      -7.9132285251   22.4041141410  -14.8981341576
   O      -3.4608259504   19.9164682354  -13.8721688906
   O     -10.9097613696   21.9296977435  -16.9935212105
   O      -9.5002242420   20.0020972877  -17.9915798216
   O      -7.4782897095   23.1770926466  -14.0252887028
   H     -11.0338901969   21.2545487691  -17.6900677400
   S      -3.3362761019   21.4617290039  -11.7245934043
   C      -1.9142103999   20.3349378986  -11.5216441633
   H      -1.2248875311   20.4491147650  -12.3596464518
   H      -1.4231371543   20.6204581822  -10.5894496580
   H      -2.2609642726   19.3022299740  -11.4620083324
   H      -5.8375797443   21.9034044757  -12.9875618907
   H      -4.7765106070   22.6364483426  -14.1359068676
   H      -9.8569771104   23.3728126897  -15.0873162885
   H      -5.3312261338   20.1248483313  -15.3587705682
28
Converged     Job 79: Energy -1.1255140335940412e+03 @ (165.765766)
   H      -7.0095959924   19.6384423703  -16.8819715600
   H      -7.8845101578   19.2533513979  -19.0683155876
   H      -9.4905839293   18.5137894478  -19.3581490982
   H      -8.5869411117   18.1354197269  -17.8578114573
   C      -8.8131140449   18.9077466984  -18.6010606641
   C      -5.1515233475   21.6576632036  -13.8089233419
   C      -5.8626431068   20.9686924956  -14.9248469189
   C      -9.2350530562   22.5669537681  -15.4604198960
   C      -7.6271211030   20.4429378502  -16.4990088265
   C      -9.6875211285   21.7571273200  -16.4582304703
   C      -8.8639334265   20.6747897663  -16.9943351835
   C      -3.9662521273   20.8575383833  -13.2935110285
   C      -7.0902623675   21.2643769648  -15.4250863655
   C      -7.9125445374   22.4046990186  -14.8986816679
   O      -3.4620058995   19.9150004316  -13.8718226430
   O     -10.9112656466   21.9278945702  -16.9904295422
   O      -9.5009049370   20.0018906435  -17.9901708592
   O      -7.4771778653   23.1783263730  -14.0266322482
   H     -11.0355807566   21.2527453943  -17.6869423183
   S      -3.3362187764   21.4618633618  -11.7253165008
   C      -1.9163431423   20.3326783421  -11.5202703685
   H      -1.2264044832   20.4446257957  -12.3580635777
   H      -1.4252263182   20.6183699470  -10.5881503479
   H      -2.2650254562   19.3006785884  -11.4596250225
   H      -5.8351723431   21.9087799505  -12.9915497364
   H      -4.7708608872   22.6365751114  -14.1404700780
   H      -9.8573809032   23.3718054578  -15.0852270080
   H      -5.3295216851   20.1269309947  -15.3615827276
28
Converged     Job 80: Energy -1.1255140289152216e+03 @ (165.585586)
   H      -7.0089142520   19.6398428812  -16.8832692054
   H      -7.8857907630   19.2537526956  -19.0685826849
   H      -9.4916796157   18.5130828621  -19.3566564768
   H      -8.5862372169   18.1355393061  -17.8571798277
   C      -8.8136916232   18.9076070506  -18.6003154199
   C      -5.1493531432   21.6595614536  -13.8114563682
   C      -5.8610803370   20.9704949438  -14.9269255982
   C      -9.2350025945   22.5666951605  -15.4593533067
   C      -7.6265824229   20.4439096841  -16.4996312858
   C      -9.6878995046   21.7564841260  -16.4566598728
   C      -8.8640781087   20.6747878158  -16.9937142045
   C      -3.9659099000   20.8577998666  -13.2944185124
   C      -7.0892048709   21.2657027211  -15.4262146719
   C      -7.9116804990   22.4056182638  -14.8991814580
   O      -3.4624258229   19.9145805665  -13.8722789967
   O     -10.9123753423   21.9262557303  -16.9874822512
   O      -9.5015736994   20.0013983325  -17.9888910290
   O      -7.4758969342   23.1798838232  -14.0279055127
   H     -11.0369113599   21.2510262280  -17.6838779558
   S      -3.3368419149   21.4612515590  -11.7254923197
   C      -1.9185248707   20.3303679913  -11.5190504845
   H      -1.2278057474   20.4413144223  -12.3563292481
   H      -1.4277968731   20.6156478240  -10.5866022724
   H      -2.2685118542   19.2988083806  -11.4584738020
   H      -5.8330009429   21.9132268147  -12.9949182203
   H      -4.7663213566   22.6371435700  -14.1442510342
   H      -9.8575274322   23.3710934659  -15.0835229452
   H      -5.3280696951   20.1288145909  -15.3639701093
28
Converged     Job 81: Energy -1.1255140239350176e+03 @ (165.405405)
   H      -7.0082406786   19.6413414640  -16.8842989621
   H      -7.8872942874   19.2542559619  -19.0685520902
   H      -9.4929746013   18.5124955901  -19.3547423891
   H      -8.5857001328   18.1358689066  -17.8561735811
   C      -8.8144559520   18.9076156564  -18.5992175834
   C      -5.1467005035   21.6614320915  -13.8143769901
   C      -5.8596028868   20.9722554043  -14.9290316741
   C      -9.2350266946   22.5666463625  -15.4582668670
   C      -7.6261452754   20.4449743344  -16.5001554831
   C      -9.6884686864   21.7560192729  -16.4549769105
   C      -8.8643384762   20.6749850962  -16.9928582723
   C      -3.9653777386   20.8576245032  -13.2956147297
   C      -7.0882074845   21.2671728659  -15.4273323686
   C      -7.9108296196   22.4067981084  -14.8998112637
   O      -3.4623843023   19.9136529183  -13.8726776766
   O     -10.9137079096   21.9247423505  -16.9843469081
   O      -9.5023848875   20.0010942156  -17.9873074932
   O      -7.4745657988   23.1818966939  -14.0295242095
   H     -11.0384984210   21.2493833508  -17.6805737372
   S      -3.3376247629   21.4601943389  -11.7258512263
   C      -1.9209322629   20.3275686276  -11.5177754079
   H      -1.2294409253   20.4372908585  -12.3545858268
   H      -1.4305589755   20.6126184522  -10.5850559468
   H      -2.2722719797   19.2964701453  -11.4570374436
   H      -5.8300858461   21.9188388707  -12.9988459825
   H      -4.7603599383   22.6370879411  -14.1491945013
   H      -9.8577037580   23.3706455559  -15.0817977268
   H      -5.3268042539   20.1307210043  -15.3666199161
28
Converged     Job 82: Energy -1.1255140196821819e+03 @ (165.225225)
   H      -7.0077948677   19.6425859509  -16.8857392322
   H      -7.8887581032   19.2547155137  -19.0689060867
   H      -9.4942629010   18.5118622970  -19.3533239669
   H      -8.5851238444   18.1359612037  -17.8556829581
   C      -8.8151953127   18.9075004844  -18.5985479281
   C      -5.1444733658   21.6633047578  -13.8171003521
   C      -5.8578650137   20.9740139216  -14.9313652383
   C      -9.2346947404   22.5663731996  -15.4571579594
   C      -7.6256527959   20.4458688260  -16.5007960342
   C      -9.6887026691   21.7554096601  -16.4533284248
   C      -8.8645215440   20.6749238527  -16.9922327108
   C      -3.9649251831   20.8579757810  -13.2966721661
   C      -7.0870454703   21.2684039999  -15.4285329068
   C      -7.9097240836   22.4076322638  -14.9002306533
   O      -3.4623342165   19.9135975047  -13.8734075058
   O     -10.9146830950   21.9232615301  -16.9812608505
   O      -9.5031926771   20.0005704044  -17.9859926418
   O      -7.4729691838   23.1832434435  -14.0306381168
   H     -11.0397671500   21.2478283657  -17.6773557010
   S      -3.3386404646   21.4594082971  -11.7258999942
   C      -1.9233159340   20.3253437628  -11.5163718918
   H      -1.2309073242   20.4343665933  -12.3524993491
   H      -1.4335908050   20.6099084542  -10.5831801794
   H      -2.2757561572   19.2946113774  -11.4559742467
   H      -5.8278986411   21.9228310082  -13.0023378038
   H      -4.7561158301   22.6378121809  -14.1529160515
   H      -9.8574973574   23.3699413211  -15.0800312372
   H      -5.3252769718   20.1324350762  -15.3691210158
28
Converged     Job 83: Energy -1.1255140155126819e+03 @ (165.045045)
   H      -7.0087260552   19.6439620443  -16.8868941886
   H      -7.8931696730   19.2547453280  -19.0682875761
   H      -9.4989660056   18.5112681559  -19.3492479071
   H      -8.5869748362   18.1366273509  -17.8530343774
   C      -8.8186355469   18.9075960719  -18.5959835229
   C      -5.1394818202   21.6654878556  -13.8224239138
   C      -5.8558740570   20.9752624307  -14.9341939826
   C      -9.2331353190   22.5680649388  -15.4557547100
   C      -7.6258075836   20.4474526712  -16.5011591000
   C      -9.6889290171   21.7563452155  -16.4504726301
   C      -8.8655790478   20.6758395739  -16.9905543113
   C      -3.9634763207   20.8568837413  -13.2990056450
   C      -7.0852523176   21.2706175852  -15.4302872615
   C      -7.9067940337   22.4105925962  -14.9016995247
   O      -3.4603632305   19.9129892482  -13.8760747691
   O     -10.9160772071   21.9234407611  -16.9758572952
   O      -9.5058060675   20.0008700464  -17.9828899296
   O      -7.4683057905   23.1877364879  -14.0343740563
   H     -11.0423255323   21.2476114399  -17.6713507251
   S      -3.3413307575   21.4546414215  -11.7252778805
   C      -1.9272257561   20.3193520087  -11.5140844581
   H      -1.2336715168   20.4281107143  -12.3492930167
   H      -1.4384951189   20.6032432257  -10.5801651811
   H      -2.2805207467   19.2888642415  -11.4544740880
   H      -5.8215008951   21.9336350754  -13.0095212541
   H      -4.7444711054   22.6355027763  -14.1639072269
   H      -9.8553694189   23.3717495912  -15.0779379625
   H      -5.3244258889   20.1331962440  -15.3723930259
28
Converged     Job 84: Energy -1.1255140105266573e+03 @ (164.864865)
   H      -7.0084276127   19.6449146219  -16.8873414056
   H      -7.8945286996   19.2546832382  -19.0677823218
   H      -9.5002221729   18.5103741716  -19.3472289222
   H      -8.5867955373   18.1365176058  -17.8516809503
   C      -8.8194477970   18.9072098854  -18.5946196505
   C      -5.1373316691   21.6674029974  -13.8246826115
   C      -5.8542433261   20.9774793493  -14.9363427723
   C      -9.2326549141   22.5687342044  -15.4554145119
   C      -7.6254702407   20.4483026236  -16.5013152944
   C      -9.6890359145   21.7564165319  -16.4493959157
   C      -8.8657641736   20.6759792284  -16.9897625408
   C      -3.9626729038   20.8572604167  -13.3005427553
   C      -7.0843227139   21.2720687027  -15.4312013792
   C      -7.9058072264   22.4119850123  -14.9023595387
   O      -3.4592109798   19.9136830556  -13.8778528497
   O     -10.9167274007   21.9228272168  -16.9737371417
   O      -9.5066156128   20.0003141469  -17.9812196529
   O      -7.4669423039   23.1896167018  -14.0356341892
   H     -11.0433144969   21.2466908507  -17.6688822997
   S      -3.3426845625   21.4524899908  -11.7250363231
   C      -1.9294989610   20.3161487375  -11.5133160401
   H      -1.2349757011   20.4253320818  -12.3476712101
   H      -1.4416438437   20.5988023566  -10.5785551376
   H      -2.2834860212   19.2858064271  -11.4551404114
   H      -5.8195032330   21.9361569629  -13.0120321565
   H      -4.7412794377   22.6370280792  -14.1659510097
   H      -9.8548788816   23.3723491079  -15.0774072839
   H      -5.3232035480   20.1351133512  -15.3744921412
28
Converged     Job 85: Energy -1.1255140047420657e+03 @ (164.684685)
   H      -7.0081026650   19.6460787902  -16.8881786988
   H      -7.8970559438   19.2552221192  -19.0673833182
   H      -9.5029197163   18.5105329731  -19.3448020517
   H      -8.5877129579   18.1372317159  -17.8501985905
   C      -8.8213703601   18.9076978207  -18.5930627079
   C      -5.1341124094   21.6688008201  -13.8282175334
   C      -5.8525988378   20.9785107664  -14.9386288072
   C      -9.2319484312   22.5696363041  -15.4543771191
   C      -7.6251943703   20.4493244820  -16.5018926790
   C      -9.6893764860   21.7570061163  -16.4476190040
   C      -8.8661876327   20.6768302522  -16.9886518228
   C      -3.9621940073   20.8562304398  -13.3016456440
   C      -7.0830038578   21.2733791634  -15.4325413109
   C      -7.9041937960   22.4133986127  -14.9033137554
   O      -3.4599972879   19.9113755915  -13.8779630859
   O     -10.9178208202   21.9228327687  -16.9704168275
   O      -9.5080718445   20.0008096353  -17.9791684248
   O      -7.4643928749   23.1917863591  -14.0377457086
   H     -11.0450369573   21.2465411678  -17.6652954633
   S      -3.3430165219   21.4510882525  -11.7256806668
   C      -1.9321054927   20.3123298699  -11.5117014457
   H      -1.2371223786   20.4189743951  -12.3460033056
   H      -1.4440159430   20.5954493355  -10.5771968857
   H      -2.2880673974   19.2827442468  -11.4521116801
   H      -5.8157628577   21.9429404031  -13.0170553629
   H      -4.7335023860   22.6355212097  -14.1726360076
   H      -9.8538309640   23.3732128828  -15.0757001970
   H      -5.3219728761   20.1362003389  -15.3774085298
28
Converged     Job 86: Energy -1.1255140025043565e+03 @ (164.504505)
   H      -7.0078990646   19.6469316001  -16.8891804809
   H      -7.8980946182   19.2554552688  -19.0678097579
   H      -9.5037869186   18.5099223301  -19.3438671903
   H      -8.5871307664   18.1371200674  -17.8500436674
   C      -8.8218168705   18.9074518494  -18.5927101987
   C      -5.1325724879   21.6702490764  -13.8300101135
   C      -5.8512104554   20.9800728698  -14.9403519419
   C      -9.2315212408   22.5694596866  -15.4537280261
   C      -7.6247827628   20.4499964467  -16.5022577828
   C      -9.6893337046   21.7564964053  -16.4465071102
   C      -8.8662261466   20.6766372229  -16.9882473986
   C      -3.9617699260   20.8567321823  -13.3025374183
   C      -7.0820646855   21.2744095804  -15.4334193641
   C      -7.9032703744   22.4141388714  -14.9036421637
   O      -3.4596546552   19.9117059566  -13.8786299556
   O     -10.9182673899   21.9217054325  -16.9683260308
   O      -9.5085427655   20.0002341657  -17.9782496508
   O      -7.4631916117   23.1928240116  -14.0384961070
   H     -11.0457660101   21.2453364753  -17.6630736107
   S      -3.3440145320   21.4505004139  -11.7256412415
   C      -1.9340766237   20.3107308620  -11.5107675658
   H      -1.2381978089   20.4172621193  -12.3443217196
   H      -1.4467590105   20.5931662869  -10.5756761241
   H      -2.2907501854   19.2813601916  -11.4519468613
   H      -5.8142721803   21.9448891988  -13.0190934235
   H      -4.7313117414   22.6366779565  -14.1744472807
   H      -9.8535437570   23.3727163984  -15.0746682141
   H      -5.3208598266   20.1375028472  -15.3789462022
28
Converged     Job 87: Energy -1.1255139965812041e+03 @ (164.324324)
   H      -7.0082139033   19.6486729398  -16.8900508147
   H      -7.9019435980   19.2554979598  -19.0668294580
   H      -9.5079299940   18.5094584528  -19.3396314921
   H      -8.5887786077   18.1380750668  -17.8469928950
   C      -8.8248202581   18.9077321677  -18.5899195694
   C      -5.1274642219   21.6722826086  -13.8352163486
   C      -5.8491926852   20.9817303483  -14.9433276095
   C      -9.2301599944   22.5716159277  -15.4527776208
   C      -7.6246979430   20.4518791704  -16.5027578208
   C      -9.6895842290   21.7578958453  -16.4441886144
   C      -8.8670135385   20.6780143851  -16.9867225503
   C      -3.9606870605   20.8549237747  -13.3045978595
   C      -7.0803169051   21.2769555886  -15.4352409278
   C      -7.9006763980   22.4173448032  -14.9053276620
   O      -3.4591366671   19.9090890282  -13.8798472471
   O     -10.9195659436   21.9223305843  -16.9637328714
   O      -9.5107474226   20.0008970775  -17.9752656677
   O      -7.4591190573   23.1975636731  -14.0423212917
   H     -11.0480755448   21.2455220000  -17.6578694164
   S      -3.3457453537   21.4464856931  -11.7258141784
   C      -1.9383666938   20.3040408202  -11.5082373460
   H      -1.2413772820   20.4084958269  -12.3411410765
   H      -1.4515080754   20.5862992878  -10.5728318849
   H      -2.2971405781   19.2754089265  -11.4489398191
   H      -5.8077970081   21.9555055067  -13.0263114771
   H      -4.7190841609   22.6340274625  -14.1848528988
   H      -9.8516391442   23.3750499301  -15.0731415774
   H      -5.3199059283   20.1388868576  -15.3827086238
28
Converged     Job 88: Energy -1.1255139924592554e+03 @ (164.144144)
   H      -7.0076318184   19.6495954925  -16.8909304913
   H      -7.9034099680   19.2554608313  -19.0666240153
   H      -9.5093106933   18.5085765280  -19.3376418920
   H      -8.5884786662   18.1379895578  -17.8458453475
   C      -8.8256432162   18.9073664105  -18.5887056865
   C      -5.1255119685   21.6742894495  -13.8375448347
   C      -5.8472707068   20.9838375315  -14.9457338385
   C      -9.2294133085   22.5720849155  -15.4523671979
   C      -7.6241015678   20.4526034558  -16.5032211825
   C      -9.6894769637   21.7578149964  -16.4430186782
   C      -8.8669976190   20.6780902925  -16.9859927411
   C      -3.9600482949   20.8556887616  -13.3059478333
   C      -7.0790626136   21.2782087856  -15.4364663470
   C      -7.8993470062   22.4184606526  -14.9061934813
   O      -3.4582215046   19.9103199174  -13.8817313763
   O     -10.9200672122   21.9215219029  -16.9613981685
   O      -9.5114876733   20.0003339079  -17.9736197647
   O      -7.4572611059   23.1990530848  -14.0437897999
   H     -11.0489343778   21.2444416147  -17.6551946081
   S      -3.3474541182   21.4445753134  -11.7252911940
   C      -1.9410016371   20.3011052789  -11.5071541440
   H      -1.2428530302   20.4062355282  -12.3389818654
   H      -1.4552947973   20.5819079161  -10.5707276113
   H      -2.3004262001   19.2726108395  -11.4496613014
   H      -5.8062632676   21.9576254235  -13.0289687007
   H      -4.7165553078   22.6358836170  -14.1866541635
   H      -9.8508329814   23.3753908440  -15.0724101336
   H      -5.3183302729   20.1406076840  -15.3847799136
28
Converged     Job 89: Energy -1.1255139886498457e+03 @ (163.963964)
   H      -7.0081084735   19.6504936870  -16.8916750577
   H      -7.9058800689   19.2557051923  -19.0661081226
   H      -9.5120734880   18.5088530506  -19.3355019001
   H      -8.5899415620   18.1386266521  -17.8444027558
   C      -8.8277210566   18.9078116626  -18.5872714258
   C      -5.1223861774   21.6753578453  -13.8408116920
   C      -5.8458106531   20.9846109220  -14.9477038725
   C      -9.2282886020   22.5733080630  -15.4515674721
   C      -7.6240876386   20.4536959999  -16.5035805125
   C      -9.6894413371   21.7588419343  -16.4415463301
   C      -8.8674742264   20.6790506378  -16.9851372376
   C      -3.9596933937   20.8543154569  -13.3068904307
   C      -7.0778624511   21.2794489680  -15.4375049541
   C      -7.8975497152   22.4200287992  -14.9068706301
   O      -3.4591994164   19.9075075301  -13.8814647161
   O     -10.9205971770   21.9223746811  -16.9585687930
   O      -9.5129502381   20.0009930163  -17.9718911672
   O      -7.4545940067   23.2012607514  -14.0455309738
   H     -11.0501885776   21.2451901626  -17.6521257135
   S      -3.3477254336   21.4431081169  -11.7259777750
   C      -1.9436483936   20.2971634991  -11.5055245472
   H      -1.2452002094   20.3994309366  -12.3374496193
   H      -1.4574994876   20.5786626532  -10.5695393457
   H      -2.3051141379   19.2694887695  -11.4462387148
   H      -5.8024714835   21.9642929346  -13.0338157314
   H      -4.7086319107   22.6337843260  -14.1931885962
   H      -9.8492645471   23.3767260584  -15.0711357540
   H      -5.3172850775   20.1415457898  -15.3875727811
28
Converged     Job 90: Energy -1.1255139839764051e+03 @ (163.783784)
   H      -7.0072346541   19.6521382381  -16.8926578505
   H      -7.9071025313   19.2557626941  -19.0658539586
   H      -9.5130003334   18.5075422621  -19.3331203877
   H      -8.5889273890   18.1386946298  -17.8429010685
   C      -8.8281317992   18.9073645934  -18.5858350456
   C      -5.1199349445   21.6776314260  -13.8433862442
   C      -5.8440188758   20.9873345569  -14.9501474872
   C      -9.2279889674   22.5737984932  -15.4511342528
   C      -7.6233969207   20.4549806121  -16.5041132320
   C      -9.6896334213   21.7585833256  -16.4402676333
   C      -8.8674748945   20.6792078054  -16.9843990742
   C      -3.9589845588   20.8547549350  -13.3084458028
   C      -7.0766781081   21.2814769257  -15.4388678113
   C      -7.8965224785   22.4218000012  -14.9079088527
   O      -3.4583485222   19.9080760540  -13.8831120793
   O     -10.9215194530   21.9209680864  -16.9559340880
   O      -9.5135190185   20.0002922878  -17.9701813945
   O      -7.4531535347   23.2038118660  -14.0474592396
   H     -11.0513394114   21.2434132855  -17.6490919674
   S      -3.3493401441   21.4410092325  -11.7257094728
   C      -1.9466566366   20.2935311701  -11.5043390099
   H      -1.2468767309   20.3960615576  -12.3351210832
   H      -1.4616626529   20.5735563772  -10.5673022621
   H      -2.3091751987   19.2661223283  -11.4467287880
   H      -5.8000181936   21.9675249567  -13.0366792334
   H      -4.7048681396   22.6354966606  -14.1957174148
   H      -9.8491482028   23.3769268530  -15.0703602176
   H      -5.3160327145   20.1438177150  -15.3898206182
28
Converged     Job 91: Energy -1.1255139798134160e+03 @ (163.603604)
   H      -7.0067633792   19.6531901566  -16.8935156308
   H      -7.9084356898   19.2563303099  -19.0660937601
   H      -9.5142880716   18.5074866815  -19.3319508807
   H      -8.5887814832   18.1390475147  -17.8424915273
   C      -8.8289254326   18.9076036826  -18.5852566519
   C      -5.1176444078   21.6787083710  -13.8458427649
   C      -5.8426719656   20.9886017645  -14.9520961179
   C      -9.2277960733   22.5738858324  -15.4502950051
   C      -7.6230281061   20.4557823996  -16.5045993418
   C      -9.6899281239   21.7584417611  -16.4390176914
   C      -8.8676341990   20.6794871706  -16.9838002283
   C      -3.9585341806   20.8541504520  -13.3094243871
   C      -7.0757897134   21.2825399926  -15.4398159888
   C      -7.8957117221   22.4226112345  -14.9083238057
   O      -3.4581796584   19.9064082277  -13.8825857091
   O     -10.9223419588   21.9201920049  -16.9536473720
   O      -9.5142108069   20.0002887873  -17.9690505713
   O      -7.4520228918   23.2050185421  -14.0484155394
   H     -11.0524876244   21.2426219772  -17.6467280380
   S      -3.3498522387   21.4406607413  -11.7264816391
   C      -1.9488469818   20.2915570273  -11.5029295130
   H      -1.2483594273   20.3923207065  -12.3333212570
   H      -1.4641624625   20.5719320268  -10.5658530656
   H      -2.3127378360   19.2646852084  -11.4444999675
   H      -5.7974417092   21.9711581914  -13.0399173788
   H      -4.7001455642   22.6350839410  -14.1994062850
   H      -9.8489879672   23.3767228914  -15.0689842487
   H      -5.3149794407   20.1451606637  -15.3922529786
28
Converged     Job 92: Energy -1.1255139730807566e+03 @ (163.423423)
   H      -7.0062290937   19.6548074245  -16.8952526666
   H      -7.9099261152   19.2567148344  -19.0665497737
   H      -9.5156055683   18.5068459515  -19.3304951126
   H      -8.5881944310   18.1391947138  -17.8420249177
   C      -8.8296603096   18.9074961762  -18.5846231991
   C      -5.1153043323   21.6808237253  -13.8486313097
   C      -5.8407840880   20.9906176556  -14.9545330712
   C      -9.2273193982   22.5735786756  -15.4490632736
   C      -7.6224011173   20.4569975107  -16.5053804611
   C      -9.6900076590   21.7578459122  -16.4372800597
   C      -8.8677032271   20.6795409525  -16.9832922448
   C      -3.9583677986   20.8545348288  -13.3101986898
   C      -7.0744975333   21.2840031446  -15.4410645549
   C      -7.8944679854   22.4236105316  -14.9086393347
   O      -3.4593660934   19.9059887671  -13.8832005365
   O     -10.9231954064   21.9186781923  -16.9503133258
   O      -9.5149166923   19.9998391575  -17.9677958663
   O      -7.4503505498   23.2065697465  -14.0494331338
   H     -11.0536369312   21.2410546074  -17.6432914911
   S      -3.3504704086   21.4400790018  -11.7265453584
   C      -1.9515421837   20.2887507410  -11.5014176041
   H      -1.2502848729   20.3880423846  -12.3313399961
   H      -1.4670963228   20.5686921801  -10.5640788174
   H      -2.3171729054   19.2624990599  -11.4428632662
   H      -5.7952003905   21.9759329016  -13.0437867971
   H      -4.6951629837   22.6356418904  -14.2033445527
   H      -9.8487054358   23.3759102752  -15.0670039422
   H      -5.3131196056   20.1473865710  -15.3951536266
28
Converged     Job 93: Energy -1.1255139681960413e+03 @ (163.243243)
   H      -7.0060730633   19.6564429427  -16.8964408438
   H      -7.9121683194   19.2567968579  -19.0663257614
   H      -9.5179483363   18.5063732035  -19.3279980757
   H      -8.5886978125   18.1397543534  -17.8404156171
   C      -8.8312480429   18.9076005502  -18.5831304374
   C      -5.1122274805   21.6825752226  -13.8517543559
   C      -5.8391847508   20.9922607425  -14.9566149570
   C      -9.2266027407   22.5744328176  -15.4480604716
   C      -7.6220292256   20.4584902528  -16.5059492331
   C      -9.6900910910   21.7582718616  -16.4355410754
   C      -8.8679883820   20.6802875374  -16.9824766069
   C      -3.9578210423   20.8539605418  -13.3114231533
   C      -7.0732014097   21.2857991803  -15.4422986106
   C      -7.8928932650   22.4254619210  -14.9094610479
   O      -3.4595322022   19.9049629034  -13.8842896334
   O     -10.9240311184   21.9183380470  -16.9469695505
   O      -9.5160662807   20.0000805599  -17.9660744960
   O      -7.4480200122   23.2093057894  -14.0514546645
   H     -11.0549697936   21.2405612706  -17.6397055627
   S      -3.3515661105   21.4377395601  -11.7265081716
   C      -1.9545475512   20.2843795230  -11.4999228841
   H      -1.2525608524   20.3824113029  -12.3293732959
   H      -1.4703842126   20.5638784471  -10.5623055979
   H      -2.3217358326   19.2586851348  -11.4413411427
   H      -5.7914858608   21.9824194642  -13.0482367268
   H      -4.6879165405   22.6346152456  -14.2091435157
   H      -9.8478625466   23.3765846337  -15.0654194792
   H      -5.3118342379   20.1492063510  -15.3979611260
28
Converged     Job 94: Energy -1.1255139635242660e+03 @ (163.063063)
   H      -7.0051088132   19.6575481926  -16.8973631978
   H      -7.9139478322   19.2573384048  -19.0660808885
   H      -9.5196532408   18.5060967569  -19.3257643997
   H      -8.5885349534   18.1402125409  -17.8391826607
   C      -8.8322982642   18.9077932667  -18.5817647737
   C      -5.1096614249   21.6842664462  -13.8547812951
   C      -5.8372092038   20.9940150371  -14.9593011704
   C      -9.2261048225   22.5748425435  -15.4472466554
   C      -7.6214029426   20.4592312913  -16.5066325386
   C      -9.6903803564   21.7582896282  -16.4340296111
   C      -8.8680672937   20.6807093980  -16.9814627973
   C      -3.9571255750   20.8540478113  -13.3128864712
   C      -7.0718467114   21.2869667570  -15.4437583225
   C      -7.8916274417   22.4263503315  -14.9104172428
   O      -3.4588302845   19.9049661949  -13.8856048158
   O     -10.9249979234   21.9175722428  -16.9441088779
   O      -9.5169586279   20.0000584146  -17.9641489799
   O      -7.4460881885   23.2105920890  -14.0531433687
   H     -11.0563802252   21.2395970603  -17.6365626786
   S      -3.3530547834   21.4360932934  -11.7265244682
   C      -1.9574196671   20.2813455777  -11.4984975318
   H      -1.2543302923   20.3789537958  -12.3270609054
   H      -1.4741553094   20.5601133393  -10.5601995751
   H      -2.3256402718   19.2559774962  -11.4406698690
   H      -5.7888968312   21.9858911538  -13.0519315277
   H      -4.6835255216   22.6352514946  -14.2128277635
   H      -9.8472214597   23.3768104651  -15.0639777162
   H      -5.3102195802   20.1507443676  -15.4006645837
28
Converged     Job 95: Energy -1.1255139598709184e+03 @ (162.882883)
   H      -7.0046253010   19.6586537647  -16.8985076032
   H      -7.9153007621   19.2577964866  -19.0662630977
   H      -9.5209200374   18.5058531725  -19.3244785046
   H      -8.5883283235   18.1404679520  -17.8386857393
   C      -8.8330804436   18.9078982217  -18.5811067297
   C      -5.1076197845   21.6854622627  -13.8571481503
   C      -5.8357167609   20.9953607344  -14.9613901257
   C      -9.2257764149   22.5748074058  -15.4463053704
   C      -7.6209680110   20.4600367794  -16.5072258121
   C      -9.6905640501   21.7580390361  -16.4326737481
   C      -8.8681874739   20.6809036024  -16.9808972258
   C      -3.9566455605   20.8538659757  -13.3139860180
   C      -7.0708567250   21.2879804488  -15.4447898824
   C      -7.8906894830   22.4270420128  -14.9107788779
   O      -3.4584571082   19.9041526758  -13.8857560702
   O     -10.9257548549   21.9166785650  -16.9415715702
   O      -9.5176583840   19.9999181675  -17.9629706451
   O      -7.4447636455   23.2116560850  -14.0540383905
   H     -11.0574268010   21.2386687357  -17.6339407671
   S      -3.3538949529   21.4355019728  -11.7270016721
   C      -1.9596367177   20.2794266388  -11.4972660381
   H      -1.2557710788   20.3759583027  -12.3252986023
   H      -1.4768716821   20.5581326038  -10.5586906851
   H      -2.3289440535   19.2544542605  -11.4392773588
   H      -5.7867964471   21.9889201252  -13.0549684736
   H      -4.6796234982   22.6353510572  -14.2159390722
   H      -9.8469276023   23.3764710619  -15.0624463849
   H      -5.3088815618   20.1522154764  -15.4031920353
28
Converged     Job 96: Energy -1.1255139535208571e+03 @ (162.702703)
   H      -7.0040326353   19.6602610962  -16.8998864334
   H      -7.9166490020   19.2582344853  -19.0663866420
   H      -9.5220621366   18.5052882895  -19.3228276232
   H      -8.5877418311   18.1407421391  -17.8379217476
   C      -8.8337164622   18.9078782905  -18.5802305030
   C      -5.1052434677   21.6873841272  -13.8597982878
   C      -5.8340316104   20.9974037454  -14.9636631742
   C      -9.2255648606   22.5746788124  -15.4451460365
   C      -7.6204193936   20.4612366310  -16.5078628327
   C      -9.6908168376   21.7575956177  -16.4310214637
   C      -8.8682944653   20.6810897692  -16.9802440429
   C      -3.9563068452   20.8540147626  -13.3150147362
   C      -7.0697497669   21.2894690654  -15.4459104049
   C      -7.8897583139   22.4280611925  -14.9111177594
   O      -3.4590989866   19.9036191639  -13.8864849783
   O     -10.9266993061   21.9153030669  -16.9385055014
   O      -9.5183147620   19.9995962827  -17.9615941183
   O      -7.4434801363   23.2132166688  -14.0550596102
   H     -11.0586152397   21.2372146509  -17.6307497372
   S      -3.3544827718   21.4346556995  -11.7272986129
   C      -1.9621577297   20.2765433567  -11.4961048151
   H      -1.2575833395   20.3717043616  -12.3236901616
   H      -1.4796293274   20.5548682078  -10.5572945013
   H      -2.3330528013   19.2521510669  -11.4379930790
   H      -5.7842945827   21.9933334891  -13.0585093378
   H      -4.6747249182   22.6357556212  -14.2196527600
   H      -9.8468904302   23.3758794226  -15.0606118133
   H      -5.3072760905   20.1544949131  -15.4060141620
28
Converged     Job 97: Energy -1.1255139483038072e+03 @ (162.522523)
   H      -7.0042699657   19.6619836167  -16.9016414040
   H      -7.9191048716   19.2584497373  -19.0666038843
   H      -9.5245518391   18.5047849110  -19.3207040286
   H      -8.5881635941   18.1411508879  -17.8368574457
   C      -8.8354127212   18.9079208210  -18.5791278773
   C      -5.1021621530   21.6891098483  -13.8630837826
   C      -5.8321953395   20.9991946415  -14.9661687185
   C      -9.2247158036   22.5750085006  -15.4436970481
   C      -7.6201375222   20.4627956601  -16.5084976273
   C      -9.6908440260   21.7576363777  -16.4289122455
   C      -8.8687151315   20.6815514619  -16.9795095591
   C      -3.9555750540   20.8536305672  -13.3165117102
   C      -7.0684242088   21.2912149876  -15.4471319029
   C      -7.8880788864   22.4296444359  -14.9113895284
   O      -3.4587442286   19.9028082149  -13.8875992392
   O     -10.9275478618   21.9146263950  -16.9345558785
   O      -9.5196292371   19.9995816370  -17.9599852577
   O      -7.4410962050   23.2154927902  -14.0563299130
   H     -11.0600424777   21.2364807371  -17.6266347802
   S      -3.3555646524   21.4327874862  -11.7276009565
   C      -1.9650443053   20.2728460407  -11.4946875433
   H      -1.2596278374   20.3667737507  -12.3216888920
   H      -1.4829781184   20.5508440510  -10.5555473111
   H      -2.3373733452   19.2489770346  -11.4365452551
   H      -5.7807203308   21.9988079035  -13.0629221408
   H      -4.6681938062   22.6352022245  -14.2249166386
   H      -9.8460167381   23.3758535021  -15.0584111025
   H      -5.3057569733   20.1565135506  -15.4093330025
28
Converged     Job 98: Energy -1.1255139427504876e+03 @ (162.342342)
   H      -7.0031062163   19.6634089884  -16.9024458963
   H      -7.9205286283   19.2590085659  -19.0662473043
   H      -9.5258167898   18.5043891578  -19.3184784225
   H      -8.5876701965   18.1416312466  -17.8355263199
   C      -8.8361286410   18.9080883087  -18.5777180666
   C      -5.0997529583   21.6909142718  -13.8657810981
   C      -5.8304727978   21.0011813814  -14.9685295884
   C      -9.2246609538   22.5752601036  -15.4427170191
   C      -7.6194935303   20.4637299977  -16.5090784391
   C      -9.6913278683   21.7574846803  -16.4273444994
   C      -8.8687744353   20.6819819839  -16.9784798656
   C      -3.9549887017   20.8537815473  -13.3178968605
   C      -7.0672991111   21.2925759262  -15.4483562707
   C      -7.8872616308   22.4305845405  -14.9121202061
   O      -3.4586401998   19.9027304142  -13.8890218224
   O     -10.9286933673   21.9135091497  -16.9317170328
   O      -9.5203260130   19.9995115332  -17.9581327842
   O      -7.4398237024   23.2169190665  -14.0577588020
   H     -11.0614407185   21.2351984236  -17.6235849389
   S      -3.3564730065   21.4312773155  -11.7278248700
   C      -1.9675243206   20.2696797162  -11.4938134490
   H      -1.2612848871   20.3629259421  -12.3201880671
   H      -1.4859732789   20.5469736354  -10.5541999530
   H      -2.3410916119   19.2462317357  -11.4361631520
   H      -5.7781677438   22.0025520111  -13.0662806203
   H      -4.6637639845   22.6357976006  -14.2283735564
   H      -9.8459768562   23.3757956190  -15.0567934334
   H      -5.3042253010   20.1585465623  -15.4120235988
28
Converged     Job 99: Energy -1.1255139398463523e+03 @ (162.162162)
   H      -7.0030657434   19.6643050973  -16.9036371154
   H      -7.9215879156   19.2593947497  -19.0667201086
   H      -9.5267144541   18.5040567870  -19.3177850253
   H      -8.5873115212   18.1416921663  -17.8355358637
   C      -8.8366665581   18.9080497983  -18.5775254339
   C      -5.0981870076   21.6918867832  -13.8676133324
   C      -5.8292829837   21.0023668873  -14.9702483351
   C      -9.2243369617   22.5749428414  -15.4418631631
   C      -7.6192406904   20.4644155230  -16.5095374566
   C      -9.6913846719   21.7570210277  -16.4261886792
   C      -8.8689358056   20.6818883049  -16.9781800434
   C      -3.9545516487   20.8537857568  -13.3187898945
   C      -7.0665627311   21.2934069019  -15.4491312414
   C      -7.8865031202   22.4310871051  -14.9121416566
   O      -3.4581341885   19.9022673143  -13.8890805112
   O     -10.9292105245   21.9125565447  -16.9295452480
   O      -9.5208870906   19.9991484812  -17.9574049867
   O      -7.4388241205   23.2176765361  -14.0581256678
   H     -11.0621948682   21.2342330065  -17.6213591939
   S      -3.3571478202   21.4310862126  -11.7282534235
   C      -1.9692053165   20.2685681895  -11.4928213974
   H      -1.2622582754   20.3610823648  -12.3186797253
   H      -1.4881858543   20.5457953918  -10.5529081247
   H      -2.3435385499   19.2453944946  -11.4351651442
   H      -5.7765901883   22.0044488334  -13.0684675139
   H      -4.6611665664   22.6362248767  -14.2304487231
   H      -9.8457787877   23.3751526578  -15.0554561561
   H      -5.3032331307   20.1597349395  -15.4139826466
28
Converged     Job 100: Energy -1.1255139328947050e+03 @ (161.981982)
   H      -7.0024322150   19.6663582061  -16.9053168919
   H      -7.9237059934   19.2598641389  -19.0666253231
   H      -9.5287778174   18.5036923399  -19.3154368276
   H      -8.5873405856   18.1422704109  -17.8342267872
   C      -8.8380077150   18.9082591699  -18.5761585569
   C      -5.0951362159   21.6938617666  -13.8709383017
   C      -5.8273416743   21.0044533727  -14.9729108259
   C      -9.2240766692   22.5749537401  -15.4401226175
   C      -7.6186900209   20.4659660536  -16.5103260247
   C      -9.6918138570   21.7567932734  -16.4239089357
   C      -8.8692110280   20.6824548698  -16.9772069481
   C      -3.9539560540   20.8535315351  -13.3203127739
   C      -7.0652583149   21.2950966460  -15.4503890837
   C      -7.8853169002   22.4322731961  -14.9124178217
   O      -3.4585176520   19.9012241423  -13.8901187028
   O     -10.9305068952   21.9112844604  -16.9254480485
   O      -9.5219799633   19.9992196859  -17.9555371770
   O      -7.4370864466   23.2195216975  -14.0593059714
   H     -11.0638608904   21.2329480105  -17.6171755569
   S      -3.3576814946   21.4297204948  -11.7289574841
   C      -1.9719992681   20.2648664185  -11.4917421534
   H      -1.2644167593   20.3555164200  -12.3172511444
   H      -1.4910634231   20.5419199114  -10.5517434946
   H      -2.3481963899   19.2424093179  -11.4335575442
   H      -5.7731594765   22.0103081285  -13.0731048691
   H      -4.6543428689   22.6357336485  -14.2356898321
   H      -9.8455909157   23.3746345322  -15.0527640769
   H      -5.3012180708   20.1625307122  -15.4179016913
28
Converged     Job 101: Energy -1.1255139263460492e+03 @ (161.801802)
   H      -7.0018239511   19.6680564371  -16.9066517034
   H      -7.9255045045   19.2602329010  -19.0665813418
   H      -9.5303584683   18.5028778166  -19.3131407545
   H      -8.5868135972   18.1425556695  -17.8330170488
   C      -8.8389415994   18.9081451632  -18.5748579195
   C      -5.0925015617   21.6957895682  -13.8738367212
   C      -5.8254603324   21.0067593640  -14.9755370706
   C      -9.2237674767   22.5750229826  -15.4388878623
   C      -7.6181570658   20.4672360945  -16.5109173644
   C      -9.6921320681   21.7564309892  -16.4220165225
   C      -8.8694162461   20.6826883815  -16.9762932544
   C      -3.9530807183   20.8537728238  -13.3221224627
   C      -7.0640430110   21.2968031217  -15.4516646120
   C      -7.8842179133   22.4335329634  -14.9128706706
   O      -3.4575179829   19.9014560100  -13.8918115976
   O     -10.9315869682   21.9099155177  -16.9219539892
   O      -9.5228788773   19.9988309878  -17.9537129318
   O      -7.4355289551   23.2213452518  -14.0605262768
   H     -11.0653022839   21.2314250360  -17.6134640765
   S      -3.3590156278   21.4279473242  -11.7292414149
   C      -1.9747007925   20.2617074329  -11.4908827221
   H      -1.2660298194   20.3521472078  -12.3154856954
   H      -1.4946634412   20.5378393572  -10.5501460187
   H      -2.3518891978   19.2395539050  -11.4336869017
   H      -5.7703190884   22.0138318176  -13.0764684581
   H      -4.6499727977   22.6366709099  -14.2391050367
   H      -9.8454071807   23.3742744292  -15.0508299593
   H      -5.2996528502   20.1648163363  -15.4208841716
28
Converged     Job 102: Energy -1.1255139210623342e+03 @ (161.621622)
   H      -7.0010540475   19.6698342391  -16.9076038166
   H      -7.9277941359   19.2608527415  -19.0660611848
   H      -9.5326230906   18.5027503625  -19.3103862686
   H      -8.5871006225   18.1433156057  -17.8312938334
   C      -8.8404763410   18.9085544535  -18.5730776826
   C      -5.0893641326   21.6973300633  -13.8772041437
   C      -5.8237500606   21.0085852145  -14.9781363457
   C      -9.2236943416   22.5754204659  -15.4372695765
   C      -7.6177678030   20.4685311091  -16.5114435875
   C      -9.6928196174   21.7565219469  -16.4197791326
   C      -8.8698267278   20.6834309433  -16.9749380855
   C      -3.9520758886   20.8532185637  -13.3241362191
   C      -7.0629526890   21.2983930973  -15.4528271394
   C      -7.8832574330   22.4347280094  -14.9132669516
   O      -3.4567281893   19.9005074872  -13.8933511778
   O     -10.9330620638   21.9090623986  -16.9181024609
   O      -9.5241339501   19.9991363863  -17.9514506593
   O      -7.4339437902   23.2231581932  -14.0618300964
   H     -11.0671964087   21.2304704676  -17.6094342335
   S      -3.3596629213   21.4260321637  -11.7301981103
   C      -1.9770692185   20.2580555295  -11.4902824182
   H      -1.2677170575   20.3472144499  -12.3144401807
   H      -1.4973396850   20.5339769220  -10.5493251271
   H      -2.3556359251   19.2364155678  -11.4328987289
   H      -5.7665201472   22.0187426842  -13.0807230641
   H      -4.6436527905   22.6360750648  -14.2442463554
   H      -9.8452660458   23.3743261993  -15.0483692778
   H      -5.2981992520   20.1670258206  -15.4245191304
28
Converged     Job 103: Energy -1.1255139153195244e+03 @ (161.441441)
   H      -7.0010903786   19.6712053335  -16.9093785846
   H      -7.9295624767   19.2611831362  -19.0664540643
   H      -9.5342079856   18.5020889398  -19.3089062014
   H      -8.5867968398   18.1433739285  -17.8308393341
   C      -8.8414787290   18.9083843430  -18.5724112288
   C      -5.0871555831   21.6991241355  -13.8798115763
   C      -5.8219040668   21.0105011152  -14.9805815528
   C      -9.2230991866   22.5750474607  -15.4358522175
   C      -7.6173969954   20.4696154781  -16.5120509693
   C      -9.6928706089   21.7559277464  -16.4178625548
   C      -8.8700937881   20.6833632505  -16.9743286324
   C      -3.9514825232   20.8536950024  -13.3254474826
   C      -7.0617680829   21.2996570849  -15.4539222527
   C      -7.8819879530   22.4355353700  -14.9132792160
   O      -3.4565475556   19.9007226437  -13.8945750775
   O     -10.9338281389   21.9077272378  -16.9145846181
   O      -9.5250731165   19.9986151700  -17.9501102324
   O      -7.4322287368   23.2243180086  -14.0623942716
   H     -11.0683571662   21.2291196976  -17.6058228836
   S      -3.3604967345   21.4252311965  -11.7305214478
   C      -1.9793455775   20.2558045656  -11.4894011084
   H      -1.2691503695   20.3443154554  -12.3128939083
   H      -1.5002139384   20.5311370642  -10.5479737241
   H      -2.3590141874   19.2345522256  -11.4324714026
   H      -5.7643526654   22.0218985834  -13.0839388228
   H      -4.6399113871   22.6369813777  -14.2472384552
   H      -9.8447927179   23.3734746158  -15.0462015063
   H      -5.2964771267   20.1690649613  -15.4273412694
28
Converged     Job 104: Energy -1.1255139091300673e+03 @ (161.261261)
   H      -7.0004337036   19.6729452251  -16.9106374886
   H      -7.9318030983   19.2616937841  -19.0661494971
   H      -9.5363792094   18.5017571047  -19.3063486084
   H      -8.5869224971   18.1439380589  -17.8293631709
   C      -8.8429244065   18.9086073746  -18.5708374440
   C      -5.0843453007   21.7008201058  -13.8829418618
   C      -5.8201308560   21.0123847073  -14.9831332237
   C      -9.2229819390   22.5751002788  -15.4341082870
   C      -7.6169787131   20.4708498253  -16.5126439670
   C      -9.6934580662   21.7557137591  -16.4155534930
   C      -8.8704746204   20.6838628610  -16.9730989045
   C      -3.9506053888   20.8536028395  -13.3272788445
   C      -7.0606301906   21.3011119729  -15.4550800840
   C      -7.8809944758   22.4364934287  -14.9135280528
   O      -3.4561470221   19.9003057244  -13.8962701886
   O     -10.9352128882   21.9065466056  -16.9105953001
   O      -9.5262773247   19.9986744097  -17.9479970107
   O      -7.4306483781   23.2258082090  -14.0634569013
   H     -11.0701412063   21.2278696124  -17.6016873994
   S      -3.3609900509   21.4237360065  -11.7313622634
   C      -1.9814902362   20.2526168145  -11.4889971350
   H      -1.2706524118   20.3400592979  -12.3120454091
   H      -1.5026483683   20.5275677319  -10.5473127248
   H      -2.3624716674   19.2318513284  -11.4320833919
   H      -5.7610878870   22.0264003782  -13.0879055468
   H      -4.6343918782   22.6368627212  -14.2517841080
   H      -9.8446717317   23.3730889236  -15.0435529706
   H      -5.2947912014   20.1713946968  -15.4308415561
28
Converged     Job 105: Energy -1.1255139038461862e+03 @ (161.081081)
   H      -7.0000021268   19.6744083585  -16.9118814447
   H      -7.9338289842   19.2619281396  -19.0658847302
   H      -9.5383048714   18.5011332082  -19.3040016551
   H      -8.5869337432   18.1441768985  -17.8280388721
   C      -8.8441917773   18.9085226773  -18.5694081976
   C      -5.0819767970   21.7025182720  -13.8856913324
   C      -5.8183517155   21.0142886466  -14.9856077805
   C      -9.2226296910   22.5750817103  -15.4326509248
   C      -7.6165823797   20.4719090135  -16.5131414695
   C      -9.6938149835   21.7554090649  -16.4135078053
   C      -8.8707830872   20.6841151699  -16.9720446463
   C      -3.9497109261   20.8539031904  -13.3291406112
   C      -7.0595011963   21.3024412087  -15.4561762912
   C      -7.8798973836   22.4374020482  -14.9137671307
   O      -3.4552359172   19.9006608261  -13.8981986284
   O     -10.9363012390   21.9053781146  -16.9069694254
   O      -9.5273559827   19.9984185329  -17.9460549951
   O      -7.4290265284   23.2271341735  -14.0643728318
   H     -11.0716373062   21.2266267122  -17.5979049312
   S      -3.3619086537   21.4222256282  -11.7319335814
   C      -1.9835680126   20.2499269988  -11.4886979047
   H      -1.2719164141   20.3371415255  -12.3110532678
   H      -1.5053914498   20.5241207498  -10.5464655992
   H      -2.3653910602   19.2294412413  -11.4325446471
   H      -5.7585753293   22.0296042089  -13.0911763679
   H      -4.6304003186   22.6375540813  -14.2550630974
   H      -9.8443257341   23.3726770697  -15.0413401316
   H      -5.2931410580   20.1735162210  -15.4338756099
28
Converged     Job 106: Energy -1.1255138978341301e+03 @ (160.900901)
   H      -6.9998760948   19.6761450097  -16.9132822073
   H      -7.9363618020   19.2623036586  -19.0657721543
   H      -9.5407559559   18.5006440949  -19.3015961651
   H      -8.5872561825   18.1445218295  -17.8267908870
   C      -8.8458924690   18.9085618635  -18.5680018507
   C      -5.0790633172   21.7042807790  -13.8888325539
   C      -5.8166548295   21.0163125365  -14.9881112357
   C      -9.2225498845   22.5750581748  -15.4306383884
   C      -7.6163897329   20.4732252620  -16.5135954383
   C      -9.6942981823   21.7550328503  -16.4109340555
   C      -8.8713671837   20.6843842496  -16.9708563739
   C      -3.9486694452   20.8538812199  -13.3310930383
   C      -7.0585014653   21.3039760486  -15.4571800199
   C      -7.8789583208   22.4384182160  -14.9136826366
   O      -3.4547403690   19.9002559064  -13.8999887783
   O     -10.9375838358   21.9040628667  -16.9026273380
   O      -9.5287925674   19.9982344588  -17.9439899119
   O      -7.4275189316   23.2286780143  -14.0650722832
   H     -11.0733031875   21.2252475102  -17.5934318768
   S      -3.3619995264   21.4209520259  -11.7330359380
   C      -1.9853204629   20.2469439401  -11.4885919783
   H      -1.2731078903   20.3329879223  -12.3105956005
   H      -1.5073165300   20.5208330359  -10.5461736415
   H      -2.3684908134   19.2269573722  -11.4323180426
   H      -5.7550918674   22.0340599219  -13.0950064632
   H      -4.6248965900   22.6375732240  -14.2595957668
   H      -9.8443249112   23.3721732448  -15.0384276691
   H      -5.2916009733   20.1759592855  -15.4373715026
28
Converged     Job 107: Energy -1.1255138926795632e+03 @ (160.720721)
   H      -6.9992644768   19.6774122202  -16.9146328291
   H      -7.9378243794   19.2628150156  -19.0658605533
   H      -9.5419542732   18.5000927912  -19.2999350626
   H      -8.5866621564   18.1446887644  -17.8261298291
   C      -8.8465878523   18.9085086420  -18.5671055898
   C      -5.0770557534   21.7059085349  -13.8913599314
   C      -5.8149085746   21.0180894947  -14.9905554448
   C      -9.2223131731   22.5745432695  -15.4293166945
   C      -7.6158973540   20.4740159120  -16.5141987980
   C      -9.6946858019   21.7543292522  -16.4091440101
   C      -8.8715332717   20.6843515121  -16.9700132759
   C      -3.9480647659   20.8543929120  -13.3324839358
   C      -7.0574193685   21.3050232284  -15.4582995382
   C      -7.8780467590   22.4388984111  -14.9138600293
   O      -3.4544456991   19.9004810535  -13.9011615319
   O     -10.9386448432   21.9025065318  -16.8994042162
   O      -9.5295354835   19.9977759314  -17.9424460792
   O      -7.4262387427   23.2294761154  -14.0657489782
   H     -11.0746721804   21.2236603446  -17.5901151291
   S      -3.3627332092   21.4204706436  -11.7335932245
   C      -1.9873550107   20.2451929230  -11.4879641274
   H      -1.2743075026   20.3306731983  -12.3092991732
   H      -1.5099871028   20.5185645543  -10.5450711804
   H      -2.3714947851   19.2255471147  -11.4321445378
   H      -5.7531606504   22.0366303739  -13.0979990286
   H      -4.6217513290   22.6385803852  -14.2622919836
   H      -9.8441941270   23.3711894792  -15.0363364142
   H      -5.2899444760   20.1778453652  -15.4401227654
28
Converged     Job 108: Energy -1.1255138852623788e+03 @ (160.540541)
   H      -6.9986069510   19.6794224941  -16.9158297824
   H      -7.9402499904   19.2631795429  -19.0652328845
   H      -9.5442193482   18.4994110025  -19.2968592768
   H      -8.5867324991   18.1451571935  -17.8241832800
   C      -8.8481252430   18.9085255791  -18.5651085342
   C      -5.0740865834   21.7078706611  -13.8947082176
   C      -5.8132845535   21.0202285927  -14.9931059596
   C      -9.2226624354   22.5742119283  -15.4270569001
   C      -7.6156229728   20.4753615803  -16.5146394050
   C      -9.6957067733   21.7537248923  -16.4063192850
   C      -8.8721517703   20.6847069465  -16.9684398271
   C      -3.9469837596   20.8545467480  -13.3346856178
   C      -7.0565029131   21.3066234210  -15.4592943442
   C      -7.8774433663   22.4397905685  -14.9137573571
   O      -3.4541245629   19.9003374340  -13.9034927546
   O     -10.9405466452   21.9006827812  -16.8947208884
   O      -9.5309174841   19.9975989911  -17.9399436144
   O      -7.4251243910   23.2309972404  -14.0665217910
   H     -11.0769164642   21.2217729233  -17.5853004725
   S      -3.3625368832   21.4192462945  -11.7349790395
   C      -1.9888076378   20.2422304943  -11.4884263746
   H      -1.2753661463   20.3265238183  -12.3095347181
   H      -1.5114234439   20.5152715711  -10.5454510172
   H      -2.3742911046   19.2231033558  -11.4324190774
   H      -5.7494207058   22.0417763998  -13.1021461845
   H      -4.6158527557   22.6384395680  -14.2674485146
   H      -9.8446582848   23.3702447857  -15.0330305860
   H      -5.2883170869   20.1806769567  -15.4439597041
28
Converged     Job 109: Energy -1.1255138786842735e+03 @ (160.360360)
   H      -6.9980546481   19.6806338710  -16.9173444634
   H      -7.9418058635   19.2636620036  -19.0655747887
   H      -9.5455027562   18.4987904399  -19.2953907581
   H      -8.5861019521   18.1451821655  -17.8238146317
   C      -8.8488674758   18.9083776658  -18.5644269618
   C      -5.0720954227   21.7094288675  -13.8972419457
   C      -5.8114592140   21.0220221899  -14.9956823453
   C      -9.2223963150   22.5736349646  -15.4256900729
   C      -7.6151153424   20.4760957693  -16.5152935025
   C      -9.6959463264   21.7528812816  -16.4044870988
   C      -8.8723007396   20.6845093995  -16.9676989680
   C      -3.9462459750   20.8550527774  -13.3362552699
   C      -7.0554008101   21.3076095826  -15.4604507589
   C      -7.8765022224   22.4401930291  -14.9139189068
   O      -3.4531433722   19.9005537613  -13.9043804546
   O     -10.9414687285   21.8989561235  -16.8914130632
   O      -9.5316897206   19.9969778567  -17.9384838383
   O      -7.4238237750   23.2316939559  -14.0671357902
   H     -11.0781180230   21.2200048126  -17.5819011135
   S      -3.3635714774   21.4189376003  -11.7356474004
   C      -1.9909805467   20.2409020188  -11.4876314575
   H      -1.2765251418   20.3248017749  -12.3079050826
   H      -1.5145071838   20.5134728753  -10.5440523041
   H      -2.3772634519   19.2220378602  -11.4322174964
   H      -5.7476473035   22.0438355894  -13.1050352923
   H      -4.6130349893   22.6396601342  -14.2697913938
   H      -9.8445367621   23.3691816255  -15.0308908683
   H      -5.2865760317   20.1825726504  -15.4468390928
28
Converged     Job 110: Energy -1.1255138723219989e+03 @ (160.180180)
   H      -6.9979297077   19.6824414675  -16.9190581642
   H      -7.9440200792   19.2640219969  -19.0655832608
   H      -9.5474713936   18.4980193107  -19.2932465070
   H      -8.5859558599   18.1453172389  -17.8228148158
   C      -8.8502012919   18.9082030059  -18.5632212185
   C      -5.0694530997   21.7113247341  -13.9002730885
   C      -5.8097912351   21.0241197675  -14.9981893170
   C      -9.2225404561   22.5728477625  -15.4234449072
   C      -7.6149127705   20.4773467131  -16.5158077858
   C      -9.6966533729   21.7518895072  -16.4017921833
   C      -8.8728999664   20.6844364307  -16.9665744661
   C      -3.9452710638   20.8554141477  -13.3381818268
   C      -7.0544900199   21.3089908504  -15.4613800544
   C      -7.8758003141   22.4408142868  -14.9135222676
   O      -3.4527381761   19.9004216666  -13.9059609043
   O     -10.9430174814   21.8968668816  -16.8868524397
   O      -9.5329730563   19.9964188992  -17.9365725406
   O      -7.4227432249   23.2328202716  -14.0674099518
   H     -11.0799833197   21.2179373136  -17.5773026933
   S      -3.3634653104   21.4185153796  -11.7369920977
   C      -1.9924466963   20.2389104417  -11.4877233845
   H      -1.2774877281   20.3215827376  -12.3076824602
   H      -1.5161163894   20.5113235150  -10.5440242116
   H      -2.3799907101   19.2205358965  -11.4320436950
   H      -5.7445430314   22.0481278057  -13.1087604312
   H      -4.6080573133   22.6399530992  -14.2740483558
   H      -9.8449104140   23.3676972342  -15.0276070522
   H      -5.2848152145   20.1853627081  -15.4505245988
28
Converged     Job 111: Energy -1.1255138655552571e+03 @ (160.000000)
   H      -6.9968738544   19.6839818490  -16.9203781810
   H      -7.9458008258   19.2645659006  -19.0654226817
   H      -9.5489616075   18.4973610003  -19.2910004383
   H      -8.5853468145   18.1455229826  -17.8217338845
   C      -8.8510883356   18.9081322901  -18.5618870559
   C      -5.0671834311   21.7130864442  -13.9032144493
   C      -5.8079697416   21.0260395972  -15.0009329233
   C      -9.2227403669   22.5721617863  -15.4216019707
   C      -7.6143588952   20.4781652295  -16.5164463736
   C      -9.6973794741   21.7509210476  -16.3994617498
   C      -8.8731605777   20.6843963424  -16.9653433669
   C      -3.9443870015   20.8559736855  -13.3401250796
   C      -7.0534472762   21.3100969006  -15.4625479783
   C      -7.8751512475   22.4411608558  -14.9136352329
   O      -3.4519236014   19.9007294613  -13.9075449401
   O     -10.9445291195   21.8947222492  -16.8828718953
   O      -9.5338951801   19.9959077769  -17.9345111701
   O      -7.4216974697   23.2335685434  -14.0681180274
   H     -11.0817246294   21.2157471674  -17.5732350151
   S      -3.3640730011   21.4180846642  -11.7380561454
   C      -1.9943030126   20.2372935273  -11.4875576738
   H      -1.2785409599   20.3193803991  -12.3068819925
   H      -1.5185923588   20.5092748042  -10.5434125020
   H      -2.3827701039   19.2192418423  -11.4322539180
   H      -5.7422304141   22.0511850544  -13.1122187966
   H      -4.6043407534   22.6408404122  -14.2774114948
   H      -9.8452719899   23.3664188704  -15.0247939292
   H      -5.2829368456   20.1876990900  -15.4539975710
28
Converged     Job 112: Energy -1.1255138611491375e+03 @ (159.819820)
   H      -6.9959346040   19.6856724936  -16.9211865142
   H      -7.9463993535   19.2648745866  -19.0651180682
   H      -9.5491254500   18.4963457420  -19.2893013107
   H      -8.5840613000   18.1455360963  -17.8207281949
   C      -8.8510060064   18.9078066777  -18.5608014627
   C      -5.0654507717   21.7150503824  -13.9050739340
   C      -5.8068155538   21.0284397959  -15.0026646391
   C      -9.2233840817   22.5715915945  -15.4203658715
   C      -7.6138751133   20.4792362966  -16.5167303139
   C      -9.6980758044   21.7499622738  -16.3978641745
   C      -8.8732712788   20.6842891724  -16.9645014599
   C      -3.9439385953   20.8566347794  -13.3414197761
   C      -7.0528964421   21.3115928012  -15.4632025098
   C      -7.8752171829   22.4418939752  -14.9136033326
   O      -3.4522714660   19.9010559227  -13.9089515049
   O     -10.9457972027   21.8925326098  -16.8801700186
   O      -9.5341904929   19.9951490948  -17.9330804823
   O      -7.4218287874   23.2348029254  -14.0685391954
   H     -11.0829365567   21.2134577545  -17.5704390932
   S      -3.3640442475   21.4175843561  -11.7387942899
   C      -1.9956782916   20.2352775455  -11.4878081076
   H      -1.2794741555   20.3166912288  -12.3067962641
   H      -1.5201029422   20.5066200009  -10.5434269220
   H      -2.3852663225   19.2176499004  -11.4328050311
   H      -5.7402679024   22.0541701232  -13.1143701323
   H      -4.6013189545   22.6420423699  -14.2795137618
   H      -9.8463211739   23.3652188384  -15.0229796231
   H      -5.2817281308   20.1904794631  -15.4563610397
28
Converged     Job 113: Energy -1.1255138524798954e+03 @ (159.639640)
   H      -6.9954233287   19.6871013334  -16.9232174360
   H      -7.9481777712   19.2654387357  -19.0656727943
   H      -9.5506294483   18.4958043335  -19.2879396410
   H      -8.5835172372   18.1455938180  -17.8205657600
   C      -8.8519148804   18.9077126675  -18.5602672986
   C      -5.0633163042   21.7167550063  -13.9079130479
   C      -5.8048737450   21.0301922623  -15.0054045963
   C      -9.2231905936   22.5705074655  -15.4184590709
   C      -7.6133559663   20.4800663727  -16.5175941975
   C      -9.6984282708   21.7487798439  -16.3956052066
   C      -8.8734984955   20.6840133004  -16.9637516129
   C      -3.9433267592   20.8572401126  -13.3428474451
   C      -7.0517118077   21.3124743336  -15.4644225051
   C      -7.8742542153   22.4419621989  -14.9134685618
   O      -3.4520260208   19.9010553436  -13.9096698954
   O     -10.9469274486   21.8903792761  -16.8761778829
   O      -9.5350831414   19.9945331662  -17.9316446953
   O      -7.4204801210   23.2351458390  -14.0688525561
   H     -11.0843572002   21.2113772138  -17.5664671608
   S      -3.3646302491   21.4179159518  -11.7396898055
   C      -1.9977616477   20.2342473968  -11.4869533713
   H      -1.2807402979   20.3145534724  -12.3053396916
   H      -1.5227484663   20.5054836712  -10.5422535975
   H      -2.3884886194   19.2170552295  -11.4318686502
   H      -5.7382522421   22.0572450748  -13.1179144261
   H      -4.5976488261   22.6428223152  -14.2827847026
   H      -9.8463186832   23.3634578990  -15.0200169951
   H      -5.2795952341   20.1927444679  -15.4598349348
28
Converged     Job 114: Energy -1.1255138454004448e+03 @ (159.459459)
   H      -6.9948580745   19.6891452183  -16.9250710366
   H      -7.9505869389   19.2657651013  -19.0655937598
   H      -9.5527815880   18.4948645103  -19.2854049596
   H      -8.5832741743   18.1457094992  -17.8193063282
   C      -8.8533363283   18.9074637106  -18.5587993754
   C      -5.0606816055   21.7187558584  -13.9111628174
   C      -5.8031371441   21.0322776672  -15.0080967798
   C      -9.2237166789   22.5692751790  -15.4156700266
   C      -7.6130538766   20.4812890997  -16.5182083787
   C      -9.6994898748   21.7473721675  -16.3924178746
   C      -8.8741476403   20.6838547342  -16.9623470416
   C      -3.9421224021   20.8579010408  -13.3451945533
   C      -7.0507994167   21.3137801346  -15.4653838103
   C      -7.8737724580   22.4422775600  -14.9129246905
   O      -3.4510205660   19.9015159569  -13.9118449749
   O     -10.9489445784   21.8875772167  -16.8708974193
   O      -9.5364359152   19.9938969107  -17.9294227911
   O      -7.4196261047   23.2360142951  -14.0690380978
   H     -11.0866726468   21.2086419332  -17.5612040141
   S      -3.3646227140   21.4175656079  -11.7412602845
   C      -1.9989652437   20.2327269864  -11.4874689854
   H      -1.2814499719   20.3121994285  -12.3055072728
   H      -1.5242047739   20.5037690158  -10.5425835561
   H      -2.3906259328   19.2158894898  -11.4323297395
   H      -5.7351025921   22.0617879022  -13.1219102816
   H      -4.5926207988   22.6430738053  -14.2874888242
   H      -9.8471434649   23.3613456173  -15.0159346254
   H      -5.2774805362   20.1959190891  -15.4641253303
28
Converged     Job 115: Energy -1.1255138395700360e+03 @ (159.279279)
   H      -6.9943158741   19.6905763277  -16.9267427715
   H      -7.9527766156   19.2661882212  -19.0656789838
   H      -9.5546159047   18.4939599680  -19.2832000475
   H      -8.5827497484   18.1456458809  -17.8184911254
   C      -8.8544974741   18.9071521339  -18.5576006649
   C      -5.0584841163   21.7208640616  -13.9140925349
   C      -5.8011170555   21.0344042500  -15.0109304012
   C      -9.2236689712   22.5682480407  -15.4135586073
   C      -7.6126338407   20.4820483951  -16.5187965015
   C      -9.7001085355   21.7460917382  -16.3897573231
   C      -8.8745526706   20.6834936262  -16.9610785922
   C      -3.9410648671   20.8590995864  -13.3472580590
   C      -7.0496308574   21.3147920272  -15.4665630003
   C      -7.8728675967   22.4424761912  -14.9128284506
   O      -3.4499392297   19.9029710712  -13.9143109421
   O     -10.9504167273   21.8851395483  -16.8663474801
   O      -9.5375902245   19.9930395426  -17.9272861268
   O      -7.4182613119   23.2365492744  -14.0695203147
   H     -11.0885132519   21.2061924320  -17.5565670029
   S      -3.3654046282   21.4169850334  -11.7420480213
   C      -2.0005952172   20.2313186837  -11.4875930647
   H      -1.2822267587   20.3109693831  -12.3048589351
   H      -1.5266644951   20.5015154382  -10.5420475233
   H      -2.3928048842   19.2146388338  -11.4335150263
   H      -5.7330128001   22.0645549190  -13.1252087754
   H      -4.5895649318   22.6446990711  -14.2905073167
   H      -9.8472559832   23.3596520136  -15.0127606163
   H      -5.2753390843   20.1983880556  -15.4674506367
28
Converged     Job 116: Energy -1.1255138321500519e+03 @ (159.099099)
   H      -6.9935570254   19.6922226804  -16.9279917361
   H      -7.9538674190   19.2668545610  -19.0656797992
   H      -9.5552259537   18.4932131986  -19.2816361332
   H      -8.5816051455   18.1457452966  -17.8178863188
   C      -8.8547682098   18.9070170974  -18.5567160716
   C      -5.0563806631   21.7226620095  -13.9166207863
   C      -5.7997350905   21.0365674140  -15.0131905532
   C      -9.2241916037   22.5672831600  -15.4118156175
   C      -7.6122290418   20.4830056351  -16.5192479055
   C      -9.7008481407   21.7448431584  -16.3876602717
   C      -8.8748269788   20.6832347092  -16.9601134764
   C      -3.9404142178   20.8596009809  -13.3488465951
   C      -7.0489688500   21.3160637280  -15.4674000396
   C      -7.8727165865   22.4428518710  -14.9125812776
   O      -3.4497419844   19.9028516769  -13.9152525538
   O     -10.9518277284   21.8826762009  -16.8628315024
   O      -9.5382085459   19.9922734939  -17.9257111225
   O      -7.4180273438   23.2373481929  -14.0697084926
   H     -11.0899347143   21.2036936534  -17.5530125744
   S      -3.3654595761   21.4171169036  -11.7432830718
   C      -2.0021421948   20.2300041507  -11.4875577070
   H      -1.2831982179   20.3085355484  -12.3044252745
   H      -1.5284784832   20.5000359060  -10.5418340056
   H      -2.3955228637   19.2137837778  -11.4333189876
   H      -5.7306321349   22.0676799068  -13.1281234872
   H      -4.5860111277   22.6455866904  -14.2935214973
   H      -9.8481498097   23.3579671833  -15.0101784177
   H      -5.2740036173   20.2009334618  -15.4704538678
28
Converged     Job 117: Energy -1.1255138249832523e+03 @ (158.918919)
   H      -6.9931505243   19.6942230182  -16.9298077055
   H      -7.9567981843   19.2673602343  -19.0655364177
   H      -9.5577499395   18.4921762066  -19.2787563244
   H      -8.5813494349   18.1457736405  -17.8165939663
   C      -8.8564942609   18.9067063634  -18.5550304549
   C      -5.0535832414   21.7247907336  -13.9204243200
   C      -5.7980081734   21.0386293875  -15.0162254646
   C      -9.2249025116   22.5656549477  -15.4083584632
   C      -7.6121288438   20.4840496833  -16.5196857145
   C      -9.7021167256   21.7429909312  -16.3837269851
   C      -8.8757556765   20.6827543862  -16.9582444716
   C      -3.9389035290   20.8605788962  -13.3517439049
   C      -7.0481906171   21.3172597531  -15.4683145311
   C      -7.8723357850   22.4428937607  -14.9116748880
   O      -3.4482279224   19.9038729453  -13.9181889114
   O     -10.9541508681   21.8792854202  -16.8565304785
   O      -9.5399361275   19.9913341520  -17.9229614742
   O      -7.4171506159   23.2379027608  -14.0695530545
   H     -11.0925425603   21.2003411169  -17.5466917594
   S      -3.3652308583   21.4170687989  -11.7453742536
   C      -2.0027689066   20.2291488505  -11.4887931367
   H      -1.2834123502   20.3071141045  -12.3053487555
   H      -1.5293679340   20.4990346459  -10.5428971286
   H      -2.3967879330   19.2131733807  -11.4345704392
   H      -5.7271637532   22.0721798741  -13.1324925997
   H      -4.5811856535   22.6461063916  -14.2988707505
   H      -9.8491835590   23.3553364103  -15.0052561437
   H      -5.2720967497   20.2039095702  -15.4749469314
28
Converged     Job 118: Energy -1.1255138166873219e+03 @ (158.738739)
   H      -6.9926398615   19.6959246645  -16.9313514840
   H      -7.9587996260   19.2678217390  -19.0651600060
   H      -9.5592073148   18.4909769920  -19.2762404368
   H      -8.5805229729   18.1456627678  -17.8153536441
   C      -8.8574406478   18.9062602490  -18.5534575392
   C      -5.0512046784   21.7271996252  -13.9232471705
   C      -5.7962955176   21.0412334838  -15.0187452281
   C      -9.2255686247   22.5642242028  -15.4060136206
   C      -7.6119110612   20.4849300214  -16.5201188482
   C      -9.7033859077   21.7412952339  -16.3808506148
   C      -8.8764209578   20.6822848738  -16.9567257710
   C      -3.9376135345   20.8618532463  -13.3541106588
   C      -7.0473772613   21.3184029754  -15.4692612187
   C      -7.8721121379   22.4430009288  -14.9113822502
   O      -3.4470841348   19.9051623873  -13.9207034333
   O     -10.9563170014   21.8760963290  -16.8517114244
   O      -9.5411725941   19.9902076493  -17.9205498239
   O      -7.4166977662   23.2384812579  -14.0698491486
   H     -11.0949074760   21.1971196389  -17.5417977247
   S      -3.3651036062   21.4168966226  -11.7468491883
   C      -2.0036534291   20.2279295845  -11.4897813173
   H      -1.2837474951   20.3056580765  -12.3058671301
   H      -1.5306575015   20.4971634388  -10.5435004815
   H      -2.3984152515   19.2122151169  -11.4361422801
   H      -5.7245663431   22.0756446490  -13.1356075682
   H      -4.5775973526   22.6477255230  -14.3020749278
   H      -9.8501499477   23.3530728216  -15.0017666302
   H      -5.2701030605   20.2072063528  -15.4783802247
28
Converged     Job 119: Energy -1.1255138102038586e+03 @ (158.558559)
   H      -6.9918998788   19.6974998478  -16.9327648358
   H      -7.9603862434   19.2682098298  -19.0651208677
   H      -9.5603748370   18.4899380341  -19.2743015883
   H      -8.5796332633   18.1455093424  -17.8145515518
   C      -8.8581151644   18.9058648021  -18.5523394095
   C      -5.0491901648   21.7291127735  -13.9259223395
   C      -5.7947040401   21.0433613700  -15.0212496659
   C      -9.2260283420   22.5630546615  -15.4039144977
   C      -7.6115088582   20.4857622337  -16.5205862353
   C      -9.7041541555   21.7398247738  -16.3783517011
   C      -8.8767909888   20.6818462058  -16.9555572770
   C      -3.9367214387   20.8627710913  -13.3560940635
   C      -7.0465838144   21.3195449110  -15.4701699641
   C      -7.8717962297   22.4431969225  -14.9110583443
   O      -3.4463085988   19.9058052879  -13.9223395619
   O     -10.9578488481   21.8733375964  -16.8475578331
   O      -9.5420558838   19.9892194518  -17.9186464485
   O      -7.4161927797   23.2390848808  -14.0700086789
   H     -11.0965659299   21.1943490687  -17.5376123170
   S      -3.3653199509   21.4170242063  -11.7481840897
   C      -2.0049285485   20.2270568755  -11.4901518930
   H      -1.2843800002   20.3042977858  -12.3057163170
   H      -1.5324282517   20.4959193391  -10.5435197972
   H      -2.4004663927   19.2116268076  -11.4368293773
   H      -5.7224304495   22.0784690128  -13.1386037477
   H      -4.5745269074   22.6489723872  -14.3050451198
   H      -9.8509425155   23.3511398682  -14.9986972000
   H      -5.2683897727   20.2098495833  -15.4817058334
28
Converged     Job 120: Energy -1.1255138032352454e+03 @ (158.378378)
   H      -6.9912333658   19.6992899429  -16.9343631694
   H      -7.9623072891   19.2685961597  -19.0649179041
   H      -9.5617975430   18.4887734754  -19.2720002087
   H      -8.5788222261   18.1453516800  -17.8135036127
   C      -8.8590155469   18.9054019338  -18.5509552971
   C      -5.0469792477   21.7313324288  -13.9288523942
   C      -5.7931068358   21.0456382034  -15.0238033480
   C      -9.2267885080   22.5614794134  -15.4012881851
   C      -7.6112226158   20.4866634785  -16.5210580720
   C      -9.7052999585   21.7379826692  -16.3753072300
   C      -8.8773846299   20.6813007877  -16.9541094608
   C      -3.9356556049   20.8639490791  -13.3582975424
   C      -7.0458505735   21.3206619823  -15.4710366350
   C      -7.8716561702   22.4432110416  -14.9105180572
   O      -3.4457181339   19.9067288991  -13.9245117722
   O     -10.9598799286   21.8699744076  -16.8425757240
   O      -9.5431825067   19.9881131412  -17.9164168694
   O      -7.4158415566   23.2395949885  -14.0700505947
   H     -11.0987287797   21.1909840904  -17.5326066260
   S      -3.3649629261   21.4174180598  -11.7498628699
   C      -2.0057217897   20.2263021671  -11.4910636014
   H      -1.2847586217   20.3028218438  -12.3063321666
   H      -1.5334049683   20.4948748440  -10.5442546837
   H      -2.4021601202   19.2112160929  -11.4377850851
   H      -5.7199249006   22.0822309261  -13.1420084221
   H      -4.5707641027   22.6500840892  -14.3087828420
   H      -9.8520864218   23.3486445725  -14.9948647386
   H      -5.2664190814   20.2130270194  -15.4854741132
28
Converged     Job 121: Energy -1.1255137942165904e+03 @ (158.198198)
   H      -6.9905141683   19.7012925031  -16.9358187350
   H      -7.9644080554   19.2688779902  -19.0647450257
   H      -9.5633098672   18.4872614519  -19.2693827689
   H      -8.5777463855   18.1450063472  -17.8123665556
   C      -8.8599201924   18.9047005838  -18.5494146812
   C      -5.0447324841   21.7336759378  -13.9322233325
   C      -5.7914650668   21.0480410970  -15.0268008417
   C      -9.2275157347   22.5598456248  -15.3982996323
   C      -7.6109012887   20.4877029659  -16.5213058285
   C      -9.7062779988   21.7359155709  -16.3718183423
   C      -8.8779762944   20.6805335267  -16.9524378488
   C      -3.9345140288   20.8653059667  -13.3609631211
   C      -7.0451887712   21.3221256411  -15.4718061375
   C      -7.8714579677   22.4435400994  -14.9096164146
   O      -3.4447391123   19.9081037527  -13.9273338751
   O     -10.9617915833   21.8662196361  -16.8369869327
   O      -9.5443365281   19.9866594555  -17.9138704777
   O      -7.4154413330   23.2405006877  -14.0698074471
   H     -11.1007477394   21.1871877124  -17.5269541733
   S      -3.3649466428   21.4176270909  -11.7517321174
   C      -2.0066013546   20.2256345362  -11.4922971878
   H      -1.2850973814   20.3018705339  -12.3071116895
   H      -1.5346996489   20.4937327255  -10.5451437644
   H      -2.4036831634   19.2107763196  -11.4394564739
   H      -5.7174043965   22.0858312300  -13.1457415946
   H      -4.5672568615   22.6515287566  -14.3127918280
   H      -9.8533381973   23.3459887238  -14.9907074296
   H      -5.2646601819   20.2161607910  -15.4896677024
28
Converged     Job 122: Energy -1.1255137871972702e+03 @ (158.018018)
   H      -6.9899240086   19.7027012088  -16.9375257109
   H      -7.9664422656   19.2694833837  -19.0646850053
   H      -9.5648331350   18.4862755609  -19.2672831636
   H      -8.5769938606   18.1449010832  -17.8115711320
   C      -8.8609157843   18.9043681657  -18.5481958528
   C      -5.0424009554   21.7359575039  -13.9350223503
   C      -5.7897823857   21.0503585495  -15.0291929361
   C      -9.2283049815   22.5581141072  -15.3959042166
   C      -7.6106978404   20.4882474635  -16.5219265901
   C      -9.7076470171   21.7340167461  -16.3689975178
   C      -8.8786619291   20.6799326026  -16.9510024298
   C      -3.9333106869   20.8666430298  -13.3629724418
   C      -7.0443515239   21.3228279106  -15.4728717404
   C      -7.8713420112   22.4430774424  -14.9094305793
   O      -3.4439065129   19.9091985414  -13.9292533802
   O     -10.9640288561   21.8629023563  -16.8322776310
   O      -9.5455912982   19.9855854240  -17.9116743539
   O      -7.4150452304   23.2403989038  -14.0701259235
   H     -11.1032033363   21.1838949973  -17.5222313582
   S      -3.3645367111   21.4182238797  -11.7532104511
   C      -2.0072477878   20.2252038691  -11.4929642838
   H      -1.2852726099   20.3008289567  -12.3074169504
   H      -1.5356290912   20.4930060501  -10.5455884420
   H      -2.4051365061   19.2106538586  -11.4402532987
   H      -5.7147838098   22.0893723779  -13.1488997094
   H      -4.5637081441   22.6529173937  -14.3162494494
   H      -9.8543573927   23.3434188830  -14.9870508143
   H      -5.2626170137   20.2191369460  -15.4928248941
28
Converged     Job 123: Energy -1.1255137783836983e+03 @ (157.837838)
   H      -6.9891672192   19.7046012650  -16.9389078292
   H      -7.9678953154   19.2697799152  -19.0646292994
   H      -9.5657102078   18.4849321528  -19.2652362219
   H      -8.5757122686   18.1445969494  -17.8107574885
   C      -8.8613418115   18.9037525448  -18.5470288986
   C      -5.0404971026   21.7379710527  -13.9379772476
   C      -5.7882714153   21.0525718043  -15.0319927956
   C      -9.2288054647   22.5567509974  -15.3934563556
   C      -7.6102479879   20.4893145497  -16.5222266514
   C      -9.7082587767   21.7322323672  -16.3661256091
   C      -8.8789721304   20.6792762304  -16.9497449645
   C      -3.9325319376   20.8676520053  -13.3652025471
   C      -7.0437032871   21.3243125805  -15.4736105643
   C      -7.8710881519   22.4435619845  -14.9086730056
   O      -3.4432763770   19.9099518645  -13.9311643420
   O     -10.9654322732   21.8596101516  -16.8276223081
   O      -9.5463264769   19.9842689254  -17.9096662931
   O      -7.4147096553   23.2414224463  -14.0699080116
   H     -11.1046170345   21.1805585370  -17.5175288108
   S      -3.3648315467   21.4185361743  -11.7548322144
   C      -2.0086218897   20.2245049384  -11.4936060312
   H      -1.2860208755   20.2995879245  -12.3075530291
   H      -1.5374792160   20.4919691881  -10.5458972405
   H      -2.4073002368   19.2102497540  -11.4411646923
   H      -5.7127641775   22.0923442866  -13.1522091645
   H      -4.5606644474   22.6542153555  -14.3195219942
   H      -9.8553903561   23.3411244817  -14.9836396825
   H      -5.2610353466   20.2219959408  -15.4967182835
28
Converged     Job 124: Energy -1.1255137706706630e+03 @ (157.657658)
   H      -6.9884792381   19.7061218415  -16.9406610739
   H      -7.9699627209   19.2703786802  -19.0645470756
   H      -9.5672508058   18.4839196043  -19.2630784127
   H      -8.5749399348   18.1444828298  -17.8099334878
   C      -8.8623483633   18.9034046379  -18.5457678838
   C      -5.0381800035   21.7402624348  -13.9408427984
   C      -5.7866071976   21.0548638232  -15.0344283982
   C      -9.2296928822   22.5548621806  -15.3908801367
   C      -7.6100297933   20.4898887042  -16.5228689048
   C      -9.7097054728   21.7301998480  -16.3631547331
   C      -8.8796715319   20.6786515209  -16.9482493702
   C      -3.9313069368   20.8690178786  -13.3673150774
   C      -7.0428985425   21.3250097828  -15.4746464685
   C      -7.8710384952   22.4430323301  -14.9083735122
   O      -3.4423826968   19.9110547630  -13.9331232617
   O     -10.9677635681   21.8560708900  -16.8226939538
   O      -9.5475877706   19.9831716912  -17.9074102895
   O      -7.4144054850   23.2412741478  -14.0701329153
   H     -11.1071469390   21.1770560227  -17.5126031161
   S      -3.3643789010   21.4192459312  -11.7564582094
   C      -2.0091942805   20.2242369394  -11.4943920003
   H      -1.2861485284   20.2986750501  -12.3080031917
   H      -1.5383100205   20.4914727495  -10.5464897685
   H      -2.4086512024   19.2102831082  -11.4420048014
   H      -5.7101361604   22.0960573337  -13.1554959216
   H      -4.5569979934   22.6554870247  -14.3231788545
   H      -9.8565411858   23.3383328909  -14.9797325747
   H      -5.2589157807   20.2251284836  -15.5001344995
28
Converged     Job 125: Energy -1.1255137621550741e+03 @ (157.477477)
   H      -6.9878848017   19.7081334924  -16.9422809572
   H      -7.9720134073   19.2706665947  -19.0643311541
   H      -9.5686240375   18.4823084782  -19.2605247160
   H      -8.5737760572   18.1440635269  -17.8088443342
   C      -8.8631849717   18.9026254142  -18.5442480905
   C      -5.0359506893   21.7426074302  -13.9441906918
   C      -5.7850205249   21.0573206195  -15.0374027710
   C      -9.2305534652   22.5529243445  -15.3877823549
   C      -7.6097816106   20.4908939145  -16.5231566031
   C      -9.7108369609   21.7278722239  -16.3595780759
   C      -8.8803390049   20.6777470686  -16.9465732678
   C      -3.9300372788   20.8704100426  -13.3701455632
   C      -7.0422997431   21.3263852350  -15.4754096684
   C      -7.8709866750   22.4431644647  -14.9074061274
   O      -3.4409619199   19.9124115860  -13.9357382339
   O     -10.9698477068   21.8519725991  -16.8169582399
   O      -9.5487687916   19.9815628630  -17.9048756909
   O      -7.4142183538   23.2420076971  -14.0697948252
   H     -11.1093027654   21.1729215397  -17.5068169233
   S      -3.3643569191   21.4197725197  -11.7585686081
   C      -2.0099458444   20.2240555024  -11.4957262395
   H      -1.2863570988   20.2982023868  -12.3088780860
   H      -1.5395290903   20.4909732354  -10.5475031794
   H      -2.4099386325   19.2102956360  -11.4436769446
   H      -5.7075793750   22.0996120634  -13.1591525635
   H      -4.5535374780   22.6569339297  -14.3271742073
   H      -9.8579515366   23.3352911638  -14.9753854630
   H      -5.2570878328   20.2285070470  -15.5044761058
28
Converged     Job 126: Energy -1.1255137554827907e+03 @ (157.297297)
   H      -6.9873071133   19.7096576051  -16.9433519089
   H      -7.9734417383   19.2709857017  -19.0640911389
   H      -9.5694380889   18.4808866957  -19.2584559599
   H      -8.5725289241   18.1437052971  -17.8079113925
   C      -8.8636243415   18.9019707745  -18.5429748442
   C      -5.0341596296   21.7447624932  -13.9466324470
   C      -5.7837633265   21.0596098379  -15.0395598747
   C      -9.2314036695   22.5514815055  -15.3855386061
   C      -7.6095838806   20.4916322033  -16.5232901544
   C      -9.7118686438   21.7260222166  -16.3569116427
   C      -8.8808759189   20.6770067976  -16.9451891848
   C      -3.9290404986   20.8718115661  -13.3722449967
   C      -7.0418347087   21.3275658288  -15.4760090663
   C      -7.8710891101   22.4433544541  -14.9068268019
   O      -3.4401859594   19.9138693377  -13.9381508874
   O     -10.9715908336   21.8486672914  -16.8126664415
   O      -9.5496306534   19.9801782990  -17.9028100328
   O      -7.4142884751   23.2426839055  -14.0697273722
   H     -11.1110926288   21.1695782154  -17.5024817472
   S      -3.3641629221   21.4199761457  -11.7599930649
   C      -2.0104487686   20.2235238977  -11.4969506431
   H      -1.2864435067   20.2976401685  -12.3097386007
   H      -1.5403487507   20.4898630190  -10.5484026902
   H      -2.4109403099   19.2099286492  -11.4454682477
   H      -5.7055305461   22.1024152919  -13.1616862617
   H      -4.5510653558   22.6585992444  -14.3299420513
   H      -9.8592533495   23.3330129578  -14.9722268199
   H      -5.2557305551   20.2312521825  -15.5073667889
28
Converged     Job 127: Energy -1.1255137463166075e+03 @ (157.117117)
   H      -6.9864839398   19.7112195608  -16.9453883425
   H      -7.9758061805   19.2717109759  -19.0641597582
   H      -9.5712653066   18.4800204607  -19.2562994553
   H      -8.5718307420   18.1435747425  -17.8073119578
   C      -8.8648245930   18.9016816198  -18.5417826211
   C      -5.0317570500   21.7469778731  -13.9500058067
   C      -5.7818448962   21.0617312127  -15.0425592602
   C      -9.2320801832   22.5493774349  -15.3826211466
   C      -7.6092487402   20.4921469276  -16.5241004248
   C      -9.7131652198   21.7238034292  -16.3535771684
   C      -8.8815144422   20.6762861236  -16.9436010396
   C      -3.9278364851   20.8731114364  -13.3745759226
   C      -7.0408639785   21.3281450062  -15.4772278549
   C      -7.8707863707   22.4426174512  -14.9064341875
   O      -3.4391467950   19.9147173912  -13.9398401751
   O     -10.9738559556   21.8448798038  -16.8071579973
   O      -9.5509926501   19.9790321009  -17.9003748826
   O      -7.4136033007   23.2422884628  -14.0698554576
   H     -11.1135785126   21.1658447813  -17.4969864508
   S      -3.3639648014   21.4211386899  -11.7619343183
   C      -2.0113745323   20.2237235366  -11.4974532009
   H      -1.2867904622   20.2969066579  -12.3098068358
   H      -1.5416887670   20.4901087838  -10.5487173282
   H      -2.4127045300   19.2104687333  -11.4457823344
   H      -5.7029720529   22.1061107188  -13.1656439031
   H      -4.5472064912   22.6597408790  -14.3340659661
   H      -9.8601617698   23.3299278337  -14.9678183265
   H      -5.2533223209   20.2343473890  -15.5115173785
28
Converged     Job 128: Energy -1.1255137391533801e+03 @ (156.936937)
   H      -6.9859498989   19.7124890566  -16.9470997938
   H      -7.9778273987   19.2721296438  -19.0643064478
   H      -9.5728581166   18.4791110941  -19.2544659843
   H      -8.5712521616   18.1433510613  -17.8068157290
   C      -8.8658490748   18.9012856809  -18.5408182650
   C      -5.0299412958   21.7486316902  -13.9528495701
   C      -5.7801994423   21.0633174217  -15.0452363137
   C      -9.2323576033   22.5477424800  -15.3801905554
   C      -7.6089472419   20.4926291059  -16.5247018400
   C      -9.7139408399   21.7220315289  -16.3507791679
   C      -8.8819852565   20.6756248527  -16.9423518308
   C      -3.9268213518   20.8742007213  -13.3766903592
   C      -7.0399992217   21.3287491956  -15.4782276293
   C      -7.8702681400   22.4422448047  -14.9059846141
   O      -3.4378017471   19.9156619858  -13.9414192827
   O     -10.9754017397   21.8418924725  -16.8025194898
   O      -9.5520907262   19.9779880159  -17.8984003488
   O      -7.4127527721   23.2421925905  -14.0698666331
   H     -11.1153736310   21.1629246832  -17.4923646395
   S      -3.3643435708   21.4218705508  -11.7634612376
   C      -2.0123771130   20.2240079980  -11.4978363142
   H      -1.2871322099   20.2968987279  -12.3096261973
   H      -1.5433450638   20.4902902735  -10.5487469267
   H      -2.4140863934   19.2108903215  -11.4464149190
   H      -5.7011522868   22.1085509281  -13.1688610448
   H      -4.5445788568   22.6608195895  -14.3372729633
   H      -9.8606532457   23.3274952463  -14.9642130118
   H      -5.2513844007   20.2366167904  -15.5150783920
28
Converged     Job 129: Energy -1.1255137304247437e+03 @ (156.756757)
   H      -6.9850163896   19.7144830570  -16.9483456432
   H      -7.9787639193   19.2726015714  -19.0641193629
   H      -9.5730269519   18.4776364034  -19.2525218499
   H      -8.5693965949   18.1430918938  -17.8059824272
   C      -8.8657498043   18.9006687901  -18.5396485765
   C      -5.0279584533   21.7511773092  -13.9554159196
   C      -5.7788292448   21.0661935492  -15.0475953771
   C      -9.2332983263   22.5462521554  -15.3780298999
   C      -7.6084965699   20.4937159067  -16.5249864516
   C      -9.7148930474   21.7200547352  -16.3481964251
   C      -8.8822806629   20.6749317917  -16.9411121994
   C      -3.9261584301   20.8755199127  -13.3785640814
   C      -7.0394719055   21.3303312470  -15.4789324418
   C      -7.8704931011   22.4426643994  -14.9054744381
   O      -3.4379708839   19.9166139385  -13.9433886912
   O     -10.9770995845   21.8382072667  -16.7983008310
   O      -9.5525872026   19.9765216792  -17.8964608271
   O      -7.4130952415   23.2432339189  -14.0698689120
   H     -11.1169585085   21.1591236122  -17.4880606641
   S      -3.3641177558   21.4222103469  -11.7648349032
   C      -2.0136065210   20.2228422018  -11.4986112376
   H      -1.2878946644   20.2949824935  -12.3100548388
   H      -1.5447432563   20.4885553963  -10.5492747671
   H      -2.4164605999   19.2101608996  -11.4474429312
   H      -5.6989245718   22.1121282142  -13.1717126669
   H      -4.5413370153   22.6625776996  -14.3401526334
   H      -9.8621932883   23.3250374922  -14.9611380050
   H      -5.2498487004   20.2401199534  -15.5183733686
28
Converged     Job 130: Energy -1.1255137211708620e+03 @ (156.576577)
   H      -6.9850489171   19.7167278732  -16.9506930051
   H      -7.9827399609   19.2728191318  -19.0637223618
   H      -9.5761188410   18.4753070900  -19.2487716240
   H      -8.5687395208   18.1421496880  -17.8044732426
   C      -8.8679690185   18.8993637848  -18.5373568048
   C      -5.0251990269   21.7543245954  -13.9600624515
   C      -5.7770915947   21.0687816815  -15.0511742459
   C      -9.2349593613   22.5424909058  -15.3725323505
   C      -7.6088349685   20.4944910317  -16.5251032005
   C      -9.7171268881   21.7160110770  -16.3421512534
   C      -8.8839580178   20.6731088379  -16.9381922074
   C      -3.9237981170   20.8782767835  -13.3829256483
   C      -7.0390545930   21.3312990597  -15.4795537153
   C      -7.8707778019   22.4417161807  -14.9033408392
   O      -3.4351017901   19.9200233657  -13.9483866518
   O     -10.9807322638   21.8317206828  -16.7889206586
   O      -9.5551274856   19.9739768779  -17.8924592201
   O      -7.4130184624   23.2429606143  -14.0685852025
   H     -11.1208368514   21.1527431955  -17.4787330466
   S      -3.3629794158   21.4237853135  -11.7683996327
   C      -2.0122484411   20.2246609203  -11.5022027159
   H      -1.2864602182   20.2971365794  -12.3135293022
   H      -1.5435779299   20.4902796201  -10.5527637584
   H      -2.4148661228   19.2118841693  -11.4512902957
   H      -5.6952983470   22.1174153175  -13.1767515261
   H      -4.5371032743   22.6641347440  -14.3467744123
   H      -9.8644989755   23.3195766315  -14.9535095625
   H      -5.2474041818   20.2444716821  -15.5242399282
28
Converged     Job 131: Energy -1.1255137115563969e+03 @ (156.396396)
   H      -6.9839019560   19.7183102131  -16.9517057251
   H      -7.9841631733   19.2734670281  -19.0631815009
   H      -9.5767045711   18.4738979846  -19.2462748008
   H      -8.5670711103   18.1419304678  -17.8033113837
   C      -8.8682189177   18.8988042077  -18.5357354586
   C      -5.0231041944   21.7568867356  -13.9627602251
   C      -5.7755905469   21.0716195756  -15.0536682192
   C      -9.2361004286   22.5408847736  -15.3703452396
   C      -7.6084883664   20.4950355725  -16.5254010912
   C      -9.7185362232   21.7139076212  -16.3394092863
   C      -8.8844405983   20.6723425524  -16.9364886625
   C      -3.9226073196   20.8798788655  -13.3853320575
   C      -7.0384634288   21.3323958772  -15.4804845205
   C      -7.8710947574   22.4416156373  -14.9032388445
   O      -3.4339942464   19.9216419180  -13.9509014207
   O     -10.9829171956   21.8278508399  -16.7844624609
   O      -9.5559635008   19.9724678839  -17.8898866943
   O      -7.4132787353   23.2433816266  -14.0690280219
   H     -11.1229861802   21.1487422694  -17.4741573593
   S      -3.3629040330   21.4240570761  -11.7699761389
   C      -2.0130216425   20.2240526467  -11.5034463874
   H      -1.2866242923   20.2965636704  -12.3142368767
   H      -1.5448686700   20.4889035586  -10.5535213216
   H      -2.4162292304   19.2114588200  -11.4533676614
   H      -5.6930727841   22.1202368401  -13.1794091160
   H      -4.5345252675   22.6664960416  -14.3493479900
   H      -9.8660364573   23.3171234835  -14.9502959711
   H      -5.2457626152   20.2476826529  -15.5272247724
28
Converged     Job 132: Energy -1.1255137031534578e+03 @ (156.216216)
   H      -6.9837013479   19.7202938915  -16.9533618181
   H      -7.9868328449   19.2737923261  -19.0627348835
   H      -9.5784491207   18.4718387428  -19.2433578847
   H      -8.5658751157   18.1410769100  -17.8021568403
   C      -8.8694287113   18.8976556612  -18.5338948289
   C      -5.0207640899   21.7597141641  -13.9664033262
   C      -5.7741804878   21.0743426352  -15.0566037524
   C      -9.2376030368   22.5379723991  -15.3662969187
   C      -7.6086496045   20.4958180929  -16.5254164120
   C      -9.7203661909   21.7105819951  -16.3348388954
   C      -8.8856562141   20.6708143308  -16.9341890913
   C      -3.9208918598   20.8820039571  -13.3887516371
   C      -7.0381854045   21.3335615406  -15.4809974819
   C      -7.8715553002   22.4412016044  -14.9017104125
   O      -3.4323675812   19.9237320787  -13.9543236619
   O     -10.9858256197   21.8223772720  -16.7773238943
   O      -9.5577119252   19.9701147771  -17.8866292954
   O      -7.4136659643   23.2436464981  -14.0681896247
   H     -11.1259832969   21.1432610515  -17.4669995506
   S      -3.3616743537   21.4256147423  -11.7730454569
   C      -2.0122906446   20.2251187793  -11.5062046230
   H      -1.2857601100   20.2972815206  -12.3169050037
   H      -1.5441616692   20.4898728726  -10.5562418849
   H      -2.4158801144   19.2126785243  -11.4560828704
   H      -5.6901129038   22.1244913169  -13.1832513793
   H      -4.5310104466   22.6682481234  -14.3541007026
   H      -9.8681835629   23.3128414650  -14.9446995901
   H      -5.2439039538   20.2516858943  -15.5318887050
28
Converged     Job 133: Energy -1.1255136966580035e+03 @ (156.036036)
   H      -6.9832070188   19.7216723894  -16.9545010697
   H      -7.9882821882   19.2740450382  -19.0624505161
   H      -9.5791846487   18.4702533334  -19.2412562223
   H      -8.5645320485   18.1405929541  -17.8012558708
   C      -8.8698277729   18.8968609540  -18.5325962426
   C      -5.0191383255   21.7621034969  -13.9687496206
   C      -5.7728943826   21.0767797074  -15.0587509687
   C      -9.2384105847   22.5363607250  -15.3640564559
   C      -7.6084694817   20.4963926472  -16.5255632991
   C      -9.7213480513   21.7085265421  -16.3321323031
   C      -8.8861835971   20.6698765611  -16.9327676594
   C      -3.9199336870   20.8838040506  -13.3907893669
   C      -7.0376847433   21.3346054627  -15.4816714407
   C      -7.8716497000   22.4411900946  -14.9012195024
   O      -3.4317816220   19.9257110619  -13.9569977955
   O     -10.9875095959   21.8188163067  -16.7729682548
   O      -9.5585805269   19.9685012858  -17.8844858402
   O      -7.4136997349   23.2440916870  -14.0681779157
   H     -11.1276823429   21.1396097482  -17.4625522367
   S      -3.3614100859   21.4260458511  -11.7743776665
   C      -2.0126523665   20.2248350443  -11.5076219473
   H      -1.2857153382   20.2972021102  -12.3179397061
   H      -1.5448703620   20.4888210366  -10.5572727116
   H      -2.4166861496   19.2125323977  -11.4583169787
   H      -5.6883759232   22.1270858585  -13.1855936808
   H      -4.5290845954   22.6704467526  -14.3564934699
   H      -9.8694095886   23.3103856039  -14.9415312155
   H      -5.2424667333   20.2544839810  -15.5345102316
28
Converged     Job 134: Energy -1.1255136869908622e+03 @ (155.855856)
   H      -6.9822245182   19.7233716471  -16.9562172747
   H      -7.9902836787   19.2747883282  -19.0624333939
   H      -9.5805200340   18.4692345401  -19.2391420611
   H      -8.5634053813   18.1403803623  -17.8006814250
   C      -8.8706311426   18.8964736620  -18.5313959649
   C      -5.0169232695   21.7641093191  -13.9722041326
   C      -5.7711728685   21.0788345281  -15.0618961161
   C      -9.2391160519   22.5342845807  -15.3611555918
   C      -7.6080783750   20.4970126202  -16.5261754788
   C      -9.7225117466   21.7062343479  -16.3288121697
   C      -8.8866946908   20.6690736141  -16.9311430805
   C      -3.9188965686   20.8848593992  -13.3932976183
   C      -7.0369109677   21.3354492005  -15.4827016505
   C      -7.8714746622   22.4407540080  -14.9005972839
   O      -3.4307448327   19.9260863216  -13.9583424338
   O     -10.9895565728   21.8148724966  -16.7675684521
   O      -9.5596749694   19.9671616378  -17.8820271466
   O      -7.4133034031   23.2440967213  -14.0680961051
   H     -11.1298726680   21.1357128988  -17.4571748148
   S      -3.3613329911   21.4274414518  -11.7766946541
   C      -2.0137385565   20.2253028970  -11.5082041711
   H      -1.2861787294   20.2965520226  -12.3180621105
   H      -1.5464086419   20.4895249835  -10.5576998647
   H      -2.4186255989   19.2133576455  -11.4585160947
   H      -5.6859986287   22.1304130236  -13.1895654827
   H      -4.5254959456   22.6714640796  -14.3605477204
   H      -9.8704569701   23.3072863720  -14.9372751452
   H      -5.2404377677   20.2574984838  -15.5389720574
28
Converged     Job 135: Energy -1.1255136787785636e+03 @ (155.675676)
   H      -6.9818144725   19.7254478085  -16.9579518036
   H      -7.9937146959   19.2749625806  -19.0615157831
   H      -9.5829050549   18.4666904559  -19.2352248303
   H      -8.5623266694   18.1393144615  -17.7988439917
   C      -8.8723451831   18.8950146587  -18.5287950293
   C      -5.0145075706   21.7673223620  -13.9763206921
   C      -5.7697540670   21.0816351006  -15.0650494818
   C      -9.2412763849   22.5305136458  -15.3560902498
   C      -7.6084083548   20.4975137623  -16.5261418427
   C      -9.7250864688   21.7020558570  -16.3231841491
   C      -8.8883011663   20.6671754438  -16.9280875488
   C      -3.9165871680   20.8877554100  -13.3976332602
   C      -7.0367554797   21.3363056495  -15.4832071906
   C      -7.8723434555   22.4396632965  -14.8987924536
   O      -3.4280615716   19.9294071287  -13.9630672225
   O     -10.9933709445   21.8080843174  -16.7589275925
   O      -9.5619435437   19.9643865963  -17.8778409455
   O      -7.4140292686   23.2437355342  -14.0671176221
   H     -11.1337891600   21.1289328587  -17.4485253563
   S      -3.3596918110   21.4294417957  -11.7805268207
   C      -2.0118842178   20.2274931756  -11.5123146796
   H      -1.2843478851   20.2990694324  -12.3221549179
   H      -1.5445896283   20.4915661508  -10.5617598651
   H      -2.4165597793   19.2154584794  -11.4628533373
   H      -5.6827687103   22.1352364895  -13.1938331754
   H      -4.5220213962   22.6734472420  -14.3662485977
   H      -9.8732679989   23.3018987144  -14.9302596646
   H      -5.2382157260   20.2620993101  -15.5443313306
28
Converged     Job 136: Energy -1.1255136698193126e+03 @ (155.495495)
   H      -6.9820361220   19.7269199410  -16.9596936170
   H      -7.9964783459   19.2753790334  -19.0614369556
   H      -9.5846828808   18.4646396771  -19.2326431956
   H      -8.5610692493   18.1384196349  -17.7981532048
   C      -8.8735773705   18.8938649618  -18.5273093630
   C      -5.0121980043   21.7701071159  -13.9798728149
   C      -5.7681241429   21.0843705662  -15.0681334258
   C      -9.2421484229   22.5279445595  -15.3525994291
   C      -7.6086062158   20.4980318765  -16.5261793713
   C      -9.7264527977   21.6989783544  -16.3190155994
   C      -8.8894381021   20.6655202350  -16.9260205599
   C      -3.9148409161   20.8899706044  -13.4009025592
   C      -7.0362476990   21.3373273913  -15.4839608375
   C      -7.8722831465   22.4393541659  -14.8976693352
   O      -3.4258882062   19.9318521014  -13.9663729357
   O     -10.9957562911   21.8031439831  -16.7522406870
   O      -9.5636986124   19.9619311266  -17.8747968908
   O      -7.4137300028   23.2440163271  -14.0666516757
   H     -11.1363751550   21.1239391688  -17.4417529140
   S      -3.3592783742   21.4306408942  -11.7830252573
   C      -2.0117090837   20.2284957402  -11.5144212682
   H      -1.2836150159   20.3004362082  -12.3237371923
   H      -1.5450681637   20.4920888087  -10.5634040966
   H      -2.4164831367   19.2164538816  -11.4657432128
   H      -5.6802268033   22.1382700709  -13.1972833326
   H      -4.5194966183   22.6760338804  -14.3699943391
   H      -9.8746264366   23.2981877316  -14.9254097075
   H      -5.2365322841   20.2653075597  -15.5481761648
28
Converged     Job 137: Energy -1.1255136611649966e+03 @ (155.315315)
   H      -6.9819910732   19.7289346066  -16.9613547602
   H      -8.0008305158   19.2756513110  -19.0600712344
   H      -9.5876134711   18.4614623252  -19.2278792577
   H      -8.5598458944   18.1368659880  -17.7959771029
   C      -8.8757960018   18.8919398484  -18.5240318625
   C      -5.0095585049   21.7740114818  -13.9847754920
   C      -5.7667258942   21.0875127888  -15.0716809710
   C      -9.2449557231   22.5231289889  -15.3462710481
   C      -7.6093594265   20.4982154657  -16.5257565451
   C      -9.7297750797   21.6936237229  -16.3119462191
   C      -8.8916789861   20.6628181115  -16.9219683160
   C      -3.9120132002   20.8938765297  -13.4060843696
   C      -7.0363611112   21.3380477132  -15.4843163942
   C      -7.8735932982   22.4377252232  -14.8952402024
   O      -3.4231849100   19.9362665352  -13.9724857716
   O     -11.0005352309   21.7947148473  -16.7416009772
   O      -9.5667258485   19.9581663371  -17.8693876132
   O      -7.4148358470   23.2432411000  -14.0651851131
   H     -11.1412621955   21.1154743543  -17.4310581971
   S      -3.3562418227   21.4338734441  -11.7880519940
   C      -2.0082450383   20.2320134387  -11.5203556218
   H      -1.2805926245   20.3042806470  -12.3300322469
   H      -1.5411750144   20.4955531681  -10.5695376705
   H      -2.4127265581   19.2198607475  -11.4716446360
   H      -5.6765202691   22.1438361101  -13.2021729570
   H      -4.5160614863   22.6786882138  -14.3769072729
   H      -9.8781779169   23.2914675166  -14.9167774590
   H      -5.2342808125   20.2703735824  -15.5540488458
28
Converged     Job 138: Energy -1.1255136520721667e+03 @ (155.135135)
   H      -6.9815732040   19.7301239808  -16.9625735356
   H      -8.0028407595   19.2759516779  -19.0598199257
   H      -9.5888174088   18.4597719626  -19.2254905019
   H      -8.5585823472   18.1362369001  -17.7951356103
   C      -8.8765398620   18.8910274697  -18.5225987850
   C      -5.0077387180   21.7763018028  -13.9876909668
   C      -5.7652193203   21.0898660306  -15.0744312291
   C      -9.2455675692   22.5212895096  -15.3437795644
   C      -7.6092397155   20.4985475900  -16.5259007408
   C      -9.7307828304   21.6912934956  -16.3088380442
   C      -8.8923204476   20.6616271649  -16.9202626573
   C      -3.9107206190   20.8956839748  -13.4087643659
   C      -7.0357616887   21.3389354991  -15.4851742286
   C      -7.8734471055   22.4375541035  -14.8947657841
   O      -3.4214440179   19.9382212142  -13.9750603484
   O     -11.0023228628   21.7908071934  -16.7365459875
   O      -9.5678703277   19.9562724574  -17.8667873740
   O      -7.4144819095   23.2435325334  -14.0652629326
   H     -11.1431850375   21.1115026856  -17.4259154951
   S      -3.3563711128   21.4346752340  -11.7899347497
   C      -2.0086906398   20.2325584628  -11.5217977093
   H      -1.2803324418   20.3052825666  -12.3308082086
   H      -1.5424310639   20.4954741387  -10.5704042185
   H      -2.4132931961   19.2204004362  -11.4740781773
   H      -5.6747459321   22.1458316705  -13.2049291748
   H      -4.5143998031   22.6811952604  -14.3794790155
   H      -9.8791324567   23.2887767367  -14.9132479732
   H      -5.2328114690   20.2728812604  -15.5571224404
28
Converged     Job 139: Energy -1.1255136429984780e+03 @ (154.954955)
   H      -6.9824445150   19.7320344298  -16.9644543262
   H      -8.0098427008   19.2756622003  -19.0574778635
   H      -9.5937521859   18.4544965781  -19.2183679710
   H      -8.5575357177   18.1331697804  -17.7917765533
   C      -8.8804574487   18.8875011175  -18.5175575234
   C      -5.0045243107   21.7815251294  -13.9945931917
   C      -5.7638277058   21.0935209890  -15.0790493907
   C      -9.2499289197   22.5136993026  -15.3342914863
   C      -7.6110420115   20.4979748559  -16.5247392833
   C      -9.7360306827   21.6829143119  -16.2982364154
   C      -8.8962116838   20.6569067962  -16.9139845293
   C      -3.9060978534   20.9018730869  -13.4167309943
   C      -7.0365071237   21.3391869837  -15.4852140138
   C      -7.8757207351   22.4345362384  -14.8907885523
   O      -3.4163937490   19.9453561086  -13.9842191126
   O     -11.0096288921   21.7781614291  -16.7207853559
   O      -9.5729382905   19.9500069055  -17.8585378442
   O      -7.4164065560   23.2417373030  -14.0626566466
   H     -11.1507589894   21.0988321154  -17.4100908724
   S      -3.3508226560   21.4408562773  -11.7982044422
   C      -2.0013279749   20.2403703060  -11.5318666074
   H      -1.2740168415   20.3141433300  -12.3417292665
   H      -1.5342575699   20.5036964677  -10.5809800674
   H      -2.4046169667   19.2276964740  -11.4838444630
   H      -5.6698565652   22.1529130239  -13.2114265490
   H      -4.5110343924   22.6850654776  -14.3895040101
   H      -9.8844818713   23.2785368041  -14.9004990566
   H      -5.2302043680   20.2792436403  -15.5649934579
28
Converged     Job 140: Energy -1.1255136341303389e+03 @ (154.774775)
   H      -6.9813857655   19.7332232092  -16.9651773846
   H      -8.0116899390   19.2760220453  -19.0569504896
   H      -9.5946973494   18.4527532234  -19.2156934547
   H      -8.5559604782   18.1325056509  -17.7907322652
   C      -8.8809672404   18.8865569904  -18.5158484194
   C      -5.0027707272   21.7840332639  -13.9974690602
   C      -5.7624437111   21.0960909550  -15.0817421539
   C      -9.2509242199   22.5119676246  -15.3319235477
   C      -7.6107747444   20.4981264502  -16.5248011389
   C      -9.7371766234   21.6804771862  -16.2951605916
   C      -8.8967176080   20.6556728624  -16.9120195423
   C      -3.9049455997   20.9037822232  -13.4193931246
   C      -7.0360323163   21.3400607439  -15.4860572256
   C      -7.8759486143   22.4343077466  -14.8905936687
   O      -3.4151776567   19.9472244090  -13.9867742112
   O     -11.0115105858   21.7738702411  -16.7159079096
   O      -9.5739180241   19.9479801652  -17.8555884043
   O      -7.4164703208   23.2420302579  -14.0630893107
   H     -11.1526245833   21.0943364258  -17.4050088923
   S      -3.3505798981   21.4419326606  -11.8003147003
   C      -2.0016118655   20.2409382628  -11.5335991266
   H      -1.2737191911   20.3148985154  -12.3429150944
   H      -1.5351455155   20.5036621493  -10.5822566485
   H      -2.4052209825   19.2283619824  -11.4863663133
   H      -5.6681754961   22.1550934772  -13.2141617107
   H      -4.5094001178   22.6877801819  -14.3919274348
   H      -9.8858329760   23.2759726510  -14.8971912170
   H      -5.2288470854   20.2819537506  -15.5679357565
28
Converged     Job 141: Energy -1.1255136244808114e+03 @ (154.594595)
   H      -6.9817408209   19.7345514460  -16.9669384682
   H      -8.0143522668   19.2760729867  -19.0566374407
   H      -9.5963449549   18.4504297948  -19.2131676983
   H      -8.5548324240   18.1312649335  -17.7899750652
   C      -8.8821675576   18.8850754444  -18.5142983415
   C      -5.0009308227   21.7868311377  -14.0008377920
   C      -5.7611373984   21.0984842982  -15.0844778182
   C      -9.2520127329   22.5088865496  -15.3282096469
   C      -7.6110719980   20.4984910677  -16.5248449598
   C      -9.7386333005   21.6769948036  -16.2909038553
   C      -8.8979094076   20.6537437818  -16.9099548655
   C      -3.9036801399   20.9062273491  -13.4221616014
   C      -7.0357247510   21.3407718517  -15.4866239801
   C      -7.8761658494   22.4335621006  -14.8892057366
   O      -3.4147991517   19.9491465920  -13.9893989841
   O     -11.0138886096   21.7684862939  -16.7091954878
   O      -9.5756646871   19.9451896429  -17.8525285360
   O      -7.4165660515   23.2418746066  -14.0623376728
   H     -11.1551372255   21.0889450577  -17.3982644031
   S      -3.3487557754   21.4448233564  -11.8033865350
   C      -2.0006086411   20.2430336448  -11.5361240096
   H      -1.2727305395   20.3160321155  -12.3455356105
   H      -1.5338769854   20.5059536938  -10.5849682165
   H      -2.4049219030   19.2307693937  -11.4882912805
   H      -5.6659628675   22.1591231173  -13.2178566697
   H      -4.5066263491   22.6896425433  -14.3963099303
   H      -9.8874215398   23.2716549559  -14.8920624538
   H      -5.2270065316   20.2855519550  -15.5721009597
28
Converged     Job 142: Energy -1.1255136147682035e+03 @ (154.414414)
   H      -6.9807216375   19.7361585064  -16.9680483755
   H      -8.0163262714   19.2765521062  -19.0560006104
   H      -9.5973127606   18.4485689062  -19.2103178057
   H      -8.5531710226   18.1306674068  -17.7887614607
   C      -8.8827334765   18.8841373911  -18.5124340237
   C      -4.9988393165   21.7893580341  -14.0042216227
   C      -5.7597618113   21.1010500177  -15.0873925214
   C      -9.2533350986   22.5064733800  -15.3251943336
   C      -7.6109009748   20.4988803975  -16.5250294352
   C      -9.7402947772   21.6740969141  -16.2873077186
   C      -8.8986469163   20.6524604186  -16.9078008066
   C      -3.9023320778   20.9079999600  -13.4251777095
   C      -7.0353288120   21.3417295668  -15.4874368181
   C      -7.8766213138   22.4331153876  -14.8885537609
   O      -3.4134130044   19.9505165400  -13.9917076611
   O     -11.0163904173   21.7635803236  -16.7035344434
   O      -9.5768235776   19.9430772885  -17.8494066473
   O      -7.4169858124   23.2420834543  -14.0623398879
   H     -11.1576619429   21.0839335876  -17.3925029382
   S      -3.3481042513   21.4465234309  -11.8061590192
   C      -2.0007327038   20.2440637751  -11.5379779575
   H      -1.2723728114   20.3165619632  -12.3470127356
   H      -1.5343803624   20.5068831527  -10.5865979944
   H      -2.4056093326   19.2320117142  -11.4902125682
   H      -5.6635364495   22.1624692088  -13.2213480042
   H      -4.5037623544   22.6915450531  -14.4001880280
   H      -9.8891838890   23.2681720982  -14.8877895948
   H      -5.2253883921   20.2889438670  -15.5761445214
28
Converged     Job 143: Energy -1.1255136089817183e+03 @ (154.234234)
   H      -6.9806617474   19.7369488119  -16.9692034406
   H      -8.0176609930   19.2768860477  -19.0561704891
   H      -9.5981392141   18.4476856719  -19.2091734165
   H      -8.5524142200   18.1303338640  -17.7886556940
   C      -8.8832503586   18.8836834163  -18.5118716901
   C      -4.9975648722   21.7907545689  -14.0062966452
   C      -5.7587061579   21.1024024440  -15.0892743822
   C      -9.2534686509   22.5051715852  -15.3234879490
   C      -7.6107976315   20.4991804456  -16.5252977473
   C      -9.7407135382   21.6725999085  -16.2852829001
   C      -8.8990109882   20.6517080177  -16.9068978528
   C      -3.9017432090   20.9089912706  -13.4265952081
   C      -7.0348077800   21.3422547255  -15.4880872460
   C      -7.8762777100   22.4329186782  -14.8881437595
   O      -3.4129215892   19.9512242041  -13.9927279363
   O     -11.0172741890   21.7611873091  -16.7001992933
   O      -9.5775421458   19.9419558099  -17.8479885258
   O      -7.4164851250   23.2421106538  -14.0622616011
   H     -11.1586998582   21.0815774849  -17.3891687914
   S      -3.3481622700   21.4474549400  -11.8073550968
   C      -2.0014249962   20.2444783129  -11.5383317392
   H      -1.2726151012   20.3165763531  -12.3469865593
   H      -1.5354606147   20.5072231208  -10.5867498440
   H      -2.4067292786   19.2326027912  -11.4906488221
   H      -5.6622111947   22.1642856743  -13.2236079072
   H      -4.5020993753   22.6926417966  -14.4024492100
   H      -9.8895024905   23.2662690601  -14.8853268735
   H      -5.2243266152   20.2905060328  -15.5783585783
28
Converged     Job 144: Energy -1.1255135954513528e+03 @ (154.054054)
   H      -6.9814530918   19.7397824835  -16.9709268582
   H      -8.0264097118   19.2768089701  -19.0525606324
   H      -9.6036790687   18.4403911694  -19.1994175402
   H      -8.5500798642   18.1263499912  -17.7839366359
   C      -8.8876996784   18.8789445868  -18.5048266664
   C      -4.9932252379   21.7979706277  -14.0154019901
   C      -5.7574953743   21.1076851357  -15.0949363583
   C      -9.2599787488   22.4948698078  -15.3109066669
   C      -7.6133025465   20.4984908028  -16.5233670780
   C      -9.7481056817   21.6611029373  -16.2712338171
   C      -8.9041730703   20.6453034532  -16.8981992103
   C      -3.8952798687   20.9172808708  -13.4377774356
   C      -7.0363444212   21.3428973533  -15.4877303476
   C      -7.8801841836   22.4290621595  -14.8827003836
   O      -3.4048264736   19.9613291639  -14.0055508064
   O     -11.0271905777   21.7436996322  -16.6795694459
   O      -9.5839075037   19.9332424970  -17.8366447127
   O      -7.4203417736   23.2401570306  -14.0587289819
   H     -11.1687069412   21.0640279548  -17.3684858878
   S      -3.3414221851   21.4548976339  -11.8183914800
   C      -1.9917045806   20.2546390040  -11.5521273116
   H      -1.2641943189   20.3289118564  -12.3617846184
   H      -1.5249324132   20.5176963328  -10.6010055402
   H      -2.3947557861   19.2418301158  -11.5046036784
   H      -5.6550518640   22.1745421690  -13.2319755169
   H      -4.4972226465   22.6975954816  -14.4163757155
   H      -9.8974637622   23.2523814034  -14.8685942740
   H      -5.2215366181   20.2997197133  -15.5888405017
28
Converged     Job 145: Energy -1.1255135872081537e+03 @ (153.873874)
   H      -6.9814339381   19.7407354035  -16.9721265401
   H      -8.0286109152   19.2770244590  -19.0525193101
   H      -9.6049047424   18.4383836451  -19.1970679033
   H      -8.5485562863   18.1254349021  -17.7834254556
   C      -8.8884332436   18.8777617791  -18.5035186735
   C      -4.9917125960   21.8005893713  -14.0181990810
   C      -5.7558415283   21.1103605820  -15.0979107180
   C      -9.2600028972   22.4934018632  -15.3086128276
   C      -7.6131374752   20.4987855309  -16.5233222185
   C      -9.7484118489   21.6587970566  -16.2680481545
   C      -8.9046622289   20.6438042546  -16.8965125276
   C      -3.8942582491   20.9194811637  -13.4404203041
   C      -7.0356039869   21.3439602436  -15.4886305152
   C      -7.8795460722   22.4293230678  -14.8824094185
   O      -3.4034977332   19.9639281768  -14.0086301771
   O     -11.0282504606   21.7397638625  -16.6743043941
   O      -9.5850277529   19.9308643964  -17.8338897621
   O      -7.4193441257   23.2409346024  -14.0591160733
   H     -11.1699375615   21.0598233797  -17.3629121401
   S      -3.3419592610   21.4553969652  -11.8199779932
   C      -1.9924711256   20.2548892103  -11.5536925976
   H      -1.2641469076   20.3301325032  -12.3625095462
   H      -1.5267162452   20.5168473132  -10.6017855597
   H      -2.3955350692   19.2420273805  -11.5077917681
   H      -5.6541132240   22.1757586703  -13.2344780066
   H      -4.4966161502   22.7012051230  -14.4177967499
   H      -9.8977894974   23.2501512881  -14.8654800725
   H      -5.2201462822   20.3020434254  -15.5915118755
28
Converged     Job 146: Energy -1.1255135789724509e+03 @ (153.693694)
   H      -6.9812029646   19.7416141175  -16.9735388555
   H      -8.0304721187   19.2775264765  -19.0525070659
   H      -9.6061226652   18.4374019968  -19.1955225317
   H      -8.5477962219   18.1249375886  -17.7832477193
   C      -8.8892559425   18.8772113214  -18.5026515539
   C      -4.9903550218   21.8023377000  -14.0207473083
   C      -5.7544956248   21.1118771960  -15.1002955301
   C      -9.2602254828   22.4915865252  -15.3062996085
   C      -7.6130059109   20.4989703375  -16.5237121755
   C      -9.7490916631   21.6567918604  -16.2653327538
   C      -8.9051578151   20.6428081613  -16.8951784102
   C      -3.8936747406   20.9208353173  -13.4420930443
   C      -7.0349345200   21.3443272670  -15.4894527084
   C      -7.8791548552   22.4287412411  -14.8818976739
   O      -3.4036705047   19.9646303133  -14.0098414984
   O     -11.0295322288   21.7366019813  -16.6698953545
   O      -9.5860733954   19.9293799983  -17.8317894496
   O      -7.4186877134   23.2406205619  -14.0590265608
   H     -11.1714373316   21.0567149140  -17.3585096229
   S      -3.3413222117   21.4572200674  -11.8217992580
   C      -1.9928592418   20.2557966715  -11.5544849135
   H      -1.2642638155   20.3300047507  -12.3631458354
   H      -1.5271513268   20.5179243141  -10.6026061374
   H      -2.3967351566   19.2432852429  -11.5081124109
   H      -5.6528320911   22.1781895659  -13.2374392213
   H      -4.4945449117   22.7024099706  -14.4206629091
   H      -9.8981488680   23.2476014592  -14.8621285383
   H      -5.2184625734   20.3042614737  -15.5946822351
28
Converged     Job 147: Energy -1.1255135670608470e+03 @ (153.513514)
   H      -6.9802435486   19.7433536554  -16.9746048082
   H      -8.0315436836   19.2782166092  -19.0521717963
   H      -9.6062055047   18.4359611274  -19.1935261380
   H      -8.5458153341   18.1246702278  -17.7825408058
   C      -8.8891373952   18.8766148271  -18.5014029845
   C      -4.9884312724   21.8047115453  -14.0234276738
   C      -5.7533208349   21.1146103899  -15.1026790644
   C      -9.2612418845   22.4898227799  -15.3041212804
   C      -7.6126720540   20.4997237586  -16.5239854024
   C      -9.7502017784   21.6545760422  -16.2627119939
   C      -8.9055035676   20.6419415638  -16.8937083481
   C      -3.8929864173   20.9220345991  -13.4441488268
   C      -7.0345334890   21.3455944811  -15.4901951829
   C      -7.8795565968   22.4287676573  -14.8814799603
   O      -3.4037437135   19.9649748075  -14.0111064022
   O     -11.0312565481   21.7326671093  -16.6656942658
   O      -9.5866150167   19.9276969575  -17.8295268249
   O      -7.4192405468   23.2412448475  -14.0591068425
   H     -11.1730670133   21.0526888981  -17.3542460743
   S      -3.3407040367   21.4584988553  -11.8238505264
   C      -1.9938293138   20.2555435223  -11.5554049565
   H      -1.2647909706   20.3284825963  -12.3637882360
   H      -1.5282077604   20.5175394665  -10.6034425069
   H      -2.3989678177   19.2435447704  -11.5087337583
   H      -5.6505832465   22.1815320962  -13.2403235489
   H      -4.4914848552   22.7040331358  -14.4236493635
   H      -9.8996207585   23.2449077110  -14.8590130778
   H      -5.2171608076   20.3076532117  -15.5980091682
28
Converged     Job 148: Energy -1.1255135573981263e+03 @ (153.333333)
   H      -6.9811559637   19.7449945146  -16.9763046511
   H      -8.0385434582   19.2788599865  -19.0502664302
   H      -9.6108898564   18.4315650554  -19.1871485667
   H      -8.5445403258   18.1220809833  -17.7802546162
   C      -8.8928655484   18.8737529617  -18.4969982533
   C      -4.9853607731   21.8093671350  -14.0304050687
   C      -5.7521639126   21.1176748380  -15.1072585343
   C      -9.2650624069   22.4824551670  -15.2948556016
   C      -7.6144521424   20.4989463631  -16.5228662845
   C      -9.7548848841   21.6465420343  -16.2524186022
   C      -8.9091223982   20.6373542763  -16.8875227996
   C      -3.8887407076   20.9275494566  -13.4518177177
   C      -7.0352757593   21.3455483958  -15.4902456772
   C      -7.8815578141   22.4255800878  -14.8775760359
   O      -3.3988923129   19.9710642802  -14.0191783104
   O     -11.0376897575   21.7207445091  -16.6505509502
   O      -9.5914426860   19.9217045204  -17.8214021102
   O      -7.4208405806   23.2391437808  -14.0564969904
   H     -11.1797701791   21.0408544262  -17.3391407495
   S      -3.3357010480   21.4647771834  -11.8320447133
   C      -1.9872730195   20.2633428107  -11.5645380453
   H      -1.2590456998   20.3368745441  -12.3735986958
   H      -1.5210594096   20.5260654831  -10.6130647186
   H      -2.3912787112   19.2509181223  -11.5172535430
   H      -5.6457895177   22.1883821177  -13.2470562523
   H      -4.4880306000   22.7070828791  -14.4339502263
   H      -9.9041637463   23.2350865665  -14.8466382730
   H      -5.2150723114   20.3132902219  -15.6057456738
28
Converged     Job 149: Energy -1.1255135486893519e+03 @ (153.153153)
   H      -6.9804656525   19.7463828956  -16.9771014622
   H      -8.0399556813   19.2792347348  -19.0497675080
   H      -9.6112208325   18.4296113739  -19.1846669674
   H      -8.5425191576   18.1214936999  -17.7792735220
   C      -8.8929233279   18.8727586402  -18.4954241729
   C      -4.9838048733   21.8120939939  -14.0328393980
   C      -5.7508786750   21.1206619320  -15.1097136627
   C      -9.2658006673   22.4809178190  -15.2927913311
   C      -7.6142070284   20.4994560399  -16.5228264109
   C      -9.7557841749   21.6442618454  -16.2496210616
   C      -8.9095276529   20.6361891438  -16.8858092114
   C      -3.8877904833   20.9295663495  -13.4542889412
   C      -7.0348203954   21.3468361867  -15.4909711109
   C      -7.8816707773   22.4258779308  -14.8773350889
   O      -3.3980266767   19.9733233353  -14.0221670527
   O     -11.0392238321   21.7166639299  -16.6459886273
   O      -9.5921315292   19.9195778280  -17.8187263405
   O      -7.4209457100   23.2400672330  -14.0569066972
   H     -11.1813118044   21.0365562459  -17.3343586620
   S      -3.3357830764   21.4650556785  -11.8336095313
   C      -1.9879179825   20.2629641922  -11.5662609175
   H      -1.2590554055   20.3370981321  -12.3746947132
   H      -1.5223642338   20.5245816502  -10.6141601491
   H      -2.3922597247   19.2506131194  -11.5203223512
   H      -5.6443995262   22.1904408264  -13.2492302064
   H      -4.4867258867   22.7102450731  -14.4355766582
   H      -9.9053170987   23.2327261129  -14.8437793451
   H      -5.2138328002   20.3163471483  -15.6083869629
28
Converged     Job 150: Energy -1.1255135369548489e+03 @ (152.972973)
   H      -6.9815002224   19.7481149669  -16.9782278326
   H      -8.0450116491   19.2800619096  -19.0480893393
   H      -9.6139702319   18.4257295708  -19.1798799424
   H      -8.5405852914   18.1191705648  -17.7777469169
   C      -8.8952150283   18.8702336241  -18.4920116435
   C      -4.9811810667   21.8163554515  -14.0381291439
   C      -5.7503848588   21.1240932653  -15.1129567965
   C      -9.2694492038   22.4748015643  -15.2854503348
   C      -7.6158483369   20.4992462074  -16.5216219213
   C      -9.7597778239   21.6374085251  -16.2414335364
   C      -8.9125766332   20.6322030898  -16.8808585775
   C      -3.8845611449   20.9339216752  -13.4603235645
   C      -7.0358770339   21.3474013057  -15.4906513696
   C      -7.8840140894   22.4237145726  -14.8738969926
   O      -3.3953454395   19.9773197030  -14.0280147851
   O     -11.0445546606   21.7063718172  -16.6340029222
   O      -9.5958344295   19.9140153777  -17.8121099867
   O      -7.4234047245   23.2390095895  -14.0544944258
   H     -11.1866380175   21.0262757450  -17.3223887223
   S      -3.3303915506   21.4708212199  -11.8408307591
   C      -1.9822560685   20.2688829236  -11.5740634259
   H      -1.2544804212   20.3421013399  -12.3835627746
   H      -1.5153620438   20.5314445234  -10.6228752543
   H      -2.3866274649   19.2566147622  -11.5265064717
   H      -5.6400426180   22.1968079494  -13.2542124687
   H      -4.4833126374   22.7129220315  -14.4435966954
   H      -9.9098370068   23.2244887508  -14.8341459294
   H      -5.2126264219   20.3220660504  -15.6145132645
28
Converged     Job 151: Energy -1.1255135286564687e+03 @ (152.792793)
   H      -6.9805367731   19.7492530267  -16.9795423235
   H      -8.0470994534   19.2807044174  -19.0477673212
   H      -9.6150596812   18.4241162423  -19.1771951449
   H      -8.5389055034   18.1187490550  -17.7768973961
   C      -8.8958035293   18.8694946750  -18.4903921058
   C      -4.9795671110   21.8188075743  -14.0414424216
   C      -5.7485120349   21.1263447663  -15.1163131753
   C      -9.2697035758   22.4728992269  -15.2827565814
   C      -7.6153778081   20.4993877794  -16.5219494273
   C      -9.7605547118   21.6349546567  -16.2380173517
   C      -8.9129044368   20.6310059136  -16.8788613872
   C      -3.8835940085   20.9360378623  -13.4630513325
   C      -7.0349046474   21.3481620879  -15.4918369939
   C      -7.8834518383   22.4233878471  -14.8737130884
   O      -3.3941756092   19.9796144642  -14.0309045961
   O     -11.0460716876   21.7022345096  -16.6284882802
   O      -9.5967895584   19.9121185896  -17.8090835976
   O      -7.4224916808   23.2391595453  -14.0549845879
   H     -11.1883718069   21.0220560018  -17.3167580301
   S      -3.3311787747   21.4716668776  -11.8425566487
   C      -1.9835091079   20.2693401266  -11.5752815079
   H      -1.2548129911   20.3431471572  -12.3839023425
   H      -1.5176772516   20.5310549829  -10.6233377058
   H      -2.3880642482   19.2570821534  -11.5290363914
   H      -5.6388465381   22.1988853614  -13.2576335715
   H      -4.4818159896   22.7156147314  -14.4464214437
   H      -9.9102646084   23.2217339032  -14.8302610834
   H      -5.2106205435   20.3245827458  -15.6182095497
28
Converged     Job 152: Energy -1.1255135179939591e+03 @ (152.612613)
   H      -6.9813411204   19.7510099535  -16.9808781870
   H      -8.0509764658   19.2815752847  -19.0468052267
   H      -9.6169343046   18.4208700594  -19.1734979361
   H      -8.5367725652   18.1170768386  -17.7759297041
   C      -8.8973072668   18.8675440188  -18.4879072590
   C      -4.9772015670   21.8226461400  -14.0456980230
   C      -5.7477958820   21.1297526012  -15.1191263230
   C      -9.2723636492   22.4681033715  -15.2770124098
   C      -7.6164673770   20.4995935261  -16.5211632582
   C      -9.7634594223   21.6294825201  -16.2315465033
   C      -8.9151244350   20.6278853562  -16.8751328588
   C      -3.8810495232   20.9395766723  -13.4679166286
   C      -7.0354742764   21.3490215314  -15.4917673147
   C      -7.8850654914   22.4220299576  -14.8711377664
   O      -3.3918042296   19.9829888449  -14.0356311359
   O     -11.0500674727   21.6938730172  -16.6188616979
   O      -9.5995086826   19.9076338305  -17.8039994405
   O      -7.4242742474   23.2387885145  -14.0532811304
   H     -11.1923380736   21.0137007062  -17.3071515419
   S      -3.3277896177   21.4755037376  -11.8478330766
   C      -1.9801484321   20.2730637456  -11.5808779374
   H      -1.2518705048   20.3464965466  -12.3899105877
   H      -1.5137737993   20.5350255350  -10.6292711585
   H      -2.3848353348   19.2608818587  -11.5340733564
   H      -5.6352354019   22.2042551065  -13.2616740052
   H      -4.4786742336   22.7182206550  -14.4525075793
   H      -9.9136825024   23.2151607256  -14.8226737616
   H      -5.2093279364   20.3298312951  -15.6233308523
28
Converged     Job 153: Energy -1.1255135070459764e+03 @ (152.432432)
   H      -6.9805201938   19.7522136099  -16.9820989461
   H      -8.0537439876   19.2826326083  -19.0463954025
   H      -9.6184546141   18.4193538869  -19.1706525948
   H      -8.5351514239   18.1165170349  -17.7753549136
   C      -8.8982899223   18.8668092723  -18.4861683223
   C      -4.9754556273   21.8252386137  -14.0495320612
   C      -5.7462310437   21.1318541174  -15.1225136063
   C      -9.2731753045   22.4653465114  -15.2733241623
   C      -7.6163506611   20.4995172376  -16.5212894903
   C      -9.7647676327   21.6262678153  -16.2271943246
   C      -8.9158928948   20.6262566186  -16.8725299770
   C      -3.8798271814   20.9419970940  -13.4710640418
   C      -7.0348734074   21.3494853177  -15.4927026775
   C      -7.8849895881   22.4210537516  -14.8702695656
   O      -3.3906792958   19.9855157589  -14.0390265355
   O     -11.0521642243   21.6887529186  -16.6121382945
   O      -9.6009556551   19.9052835712  -17.8002757164
   O      -7.4238342477   23.2382555909  -14.0531032667
   H     -11.1946225806   21.0085936665  -17.3003940079
   S      -3.3274475214   21.4773472774  -11.8504805071
   C      -1.9801395430   20.2746478888  -11.5830721069
   H      -1.2513919950   20.3481801010  -12.3916639250
   H      -1.5142636279   20.5362726849  -10.6311272516
   H      -2.3849909150   19.2625150964  -11.5367762588
   H      -5.6334832562   22.2072630111  -13.2657050590
   H      -4.4767116169   22.7205134519  -14.4567204231
   H      -9.9147086882   23.2113369573  -14.8175274736
   H      -5.2075462809   20.3325684807  -15.6274961129
28
Converged     Job 154: Energy -1.1255134981825852e+03 @ (152.252252)
   H      -6.9802930698   19.7538829030  -16.9830164875
   H      -8.0571974471   19.2837785673  -19.0451437038
   H      -9.6199824293   18.4165859493  -19.1667648110
   H      -8.5328264567   18.1152276550  -17.7741372450
   C      -8.8994435933   18.8652622420  -18.4834543073
   C      -4.9735526472   21.8289119501  -14.0536431480
   C      -5.7452859877   21.1349877126  -15.1255664990
   C      -9.2755488829   22.4610733311  -15.2679485346
   C      -7.6169699929   20.4995038893  -16.5206326663
   C      -9.7673980664   21.6212943440  -16.2210545271
   C      -8.9176226403   20.6235452399  -16.8686917402
   C      -3.8776091971   20.9456347676  -13.4758029057
   C      -7.0351372341   21.3502484572  -15.4928940243
   C      -7.8863219343   22.4196988925  -14.8682255046
   O      -3.3884987783   19.9895115405  -14.0443998299
   O     -11.0558121142   21.6809739874  -16.6030871590
   O      -9.6032367128   19.9012925966  -17.7950446350
   O      -7.4251884926   23.2377680153  -14.0519038619
   H     -11.1981987048   21.0007804845  -17.2913246038
   S      -3.3250982671   21.4802094967  -11.8550186485
   C      -1.9775542648   20.2775984578  -11.5883974320
   H      -1.2490073961   20.3515847114  -12.3971186482
   H      -1.5115234729   20.5389057478  -10.6364542102
   H      -2.3822558909   19.2653994837  -11.5424334342
   H      -5.6307815161   22.2116848403  -13.2695640015
   H      -4.4746185037   22.7235090226  -14.4620480343
   H      -9.9176602456   23.2054680751  -14.8103951329
   H      -5.2060366590   20.3372636661  -15.6324329334
28
Converged     Job 155: Energy -1.1255134875419792e+03 @ (152.072072)
   H      -6.9804798536   19.7549271433  -16.9847002993
   H      -8.0593846601   19.2847244036  -19.0455415505
   H      -9.6212022798   18.4155233017  -19.1653388886
   H      -8.5315983857   18.1148397391  -17.7744843482
   C      -8.9002441092   18.8647732944  -18.4828531675
   C      -4.9716836377   21.8308969916  -14.0566906758
   C      -5.7438762062   21.1369390824  -15.1282716423
   C      -9.2757009727   22.4589825588  -15.2653173609
   C      -7.6169759919   20.4998340950  -16.5209419753
   C      -9.7680529759   21.6189384147  -16.2179429260
   C      -8.9182497537   20.6222947179  -16.8672427170
   C      -3.8766527565   20.9470371846  -13.4779686648
   C      -7.0344738249   21.3508756404  -15.4937762868
   C      -7.8858657983   22.4192485219  -14.8675246372
   O      -3.3875118930   19.9905039843  -14.0458465177
   O     -11.0570888340   21.6773369871  -16.5980075296
   O      -9.6043643637   19.8995088460  -17.7928269498
   O      -7.4245054253   23.2376580982  -14.0516699787
   H     -11.1997792713   20.9972364695  -17.2862811891
   S      -3.3251012337   21.4816975763  -11.8568999680
   C      -1.9783835066   20.2784417720  -11.5890146983
   H      -1.2491996554   20.3518478641  -12.3972241973
   H      -1.5129003133   20.5397183781  -10.6367867387
   H      -2.3836470572   19.2664563259  -11.5431094479
   H      -5.6288081053   22.2142129404  -13.2727880151
   H      -4.4722527569   22.7251378690  -14.4653232144
   H      -9.9180189632   23.2025043444  -14.8066196638
   H      -5.2046575347   20.3394896860  -15.6356050744
28
Converged     Job 156: Energy -1.1255134780711007e+03 @ (151.891892)
   H      -6.9810727466   19.7564176959  -16.9863664304
   H      -8.0652957028   19.2872945145  -19.0444800594
   H      -9.6244408292   18.4127606463  -19.1609074485
   H      -8.5292720598   18.1132413539  -17.7741753155
   C      -8.9028329093   18.8632549812  -18.4799073640
   C      -4.9693954187   21.8349111751  -14.0624122325
   C      -5.7428174667   21.1394661912  -15.1321486001
   C      -9.2788044280   22.4523333112  -15.2571130853
   C      -7.6183559506   20.4991083506  -16.5201201653
   C      -9.7719065387   21.6118165119  -16.2089368930
   C      -8.9211591521   20.6182793844  -16.8617905576
   C      -3.8734467693   20.9516504388  -13.4842548947
   C      -7.0349708902   21.3505592159  -15.4937732040
   C      -7.8875054434   22.4160927136  -14.8640733744
   O      -3.3841490986   19.9953432795  -14.0523402905
   O     -11.0623011508   21.6669080119  -16.5848863683
   O      -9.6083330003   19.8941595485  -17.7855679425
   O      -7.4258773841   23.2353907705  -14.0492713807
   H     -11.2052190284   20.9870679146  -17.2733795361
   S      -3.3210511764   21.4871027642  -11.8637398564
   C      -1.9735224173   20.2846526405  -11.5963127001
   H      -1.2450977452   20.3579001777  -12.4052176190
   H      -1.5073240980   20.5467546911  -10.6446651254
   H      -2.3782685966   19.2725052430  -11.5493909044
   H      -5.6253073255   22.2204825349  -13.2787292463
   H      -4.4689800025   22.7272865154  -14.4739707832
   H      -9.9215999300   23.1937531728  -14.7956911101
   H      -5.2023500483   20.3450854428  -15.6429737106
28
Converged     Job 157: Energy -1.1255134674310764e+03 @ (151.711712)
   H      -6.9805946395   19.7581154338  -16.9871299748
   H      -8.0662450272   19.2878871888  -19.0441958973
   H      -9.6241507480   18.4109594018  -19.1589927221
   H      -8.5268588173   18.1127674638  -17.7736814832
   C      -8.9024329655   18.8623837683  -18.4787457544
   C      -4.9676433624   21.8377539007  -14.0649633797
   C      -5.7418081510   21.1428093157  -15.1344802870
   C      -9.2796205241   22.4506832307  -15.2549504987
   C      -7.6181572327   20.4999389439  -16.5199186371
   C      -9.7726213889   21.6094357387  -16.2061750889
   C      -8.9214856461   20.6170623060  -16.8602405036
   C      -3.8725923424   20.9536017183  -13.4866149497
   C      -7.0347106954   21.3523064317  -15.4943558525
   C      -7.8878426654   22.4166346064  -14.8634701638
   O      -3.3834924745   19.9975357622  -14.0552963772
   O     -11.0635514391   21.6627117779  -16.5804828625
   O      -9.6086787614   19.8920043884  -17.7832669646
   O      -7.4264367796   23.2365603595  -14.0491639660
   H     -11.2063341166   20.9827306280  -17.2688627605
   S      -3.3212486273   21.4871811644  -11.8651251887
   C      -1.9744761590   20.2838481567  -11.5978639332
   H      -1.2453659516   20.3576247979  -12.4061044980
   H      -1.5089206779   20.5447135407  -10.6455595925
   H      -2.3797178350   19.2718352651  -11.5523697693
   H      -5.6233124641   22.2228149598  -13.2807850578
   H      -4.4675636338   22.7305835652  -14.4759459869
   H      -9.9230025505   23.1911206429  -14.7927715968
   H      -5.2017917438   20.3479746647  -15.6450823513
28
Converged     Job 158: Energy -1.1255135218741380e+03 @ (151.531532)
   H      -6.9636131160   19.8087069129  -17.0245688592
   H      -8.0973218738   19.4148748386  -19.0771898204
   H      -9.5567811340   18.3820328512  -19.1998862508
   H      -8.3629450353   18.0953708850  -17.8954131825
   C      -8.8523879801   18.8541849247  -18.5155491324
   C      -5.0103122241   21.9215206412  -14.0874959776
   C      -5.7711977118   21.2031830936  -15.1508088802
   C      -9.4104878476   22.1942016908  -15.0612795866
   C      -7.6427454564   20.4664785879  -16.4944094701
   C      -9.8707799788   21.3552422418  -16.0309798892
   C      -8.9660493270   20.4782213335  -16.7719657303
   C      -3.8292249940   21.1079634765  -13.5795595008
   C      -7.0901917478   21.3205583636  -15.4532710387
   C      -8.0033000117   22.2765205840  -14.7382473897
   O      -3.3089493340   20.1912538953  -14.1840529397
   O     -11.1776579698   21.3076022647  -16.3455912661
   O      -9.6273852526   19.7381552729  -17.7022016601
   O      -7.5774714292   23.1055877578  -13.9137206199
   H     -11.2915776831   20.6544137830  -17.0645654445
   S      -3.2310822991   21.6617589397  -11.9813936316
   C      -1.7970423401   20.5469257839  -11.7970465474
   H      -1.1048655578   20.6895679218  -12.6283127508
   H      -1.3143136362   20.8150944073  -10.8553851033
   H      -2.1317980327   19.5090161720  -11.7646400622
   H      -5.6612586536   22.2338442254  -13.2677705207
   H      -4.5943054876   22.8608753965  -14.4887098514
   H     -10.0950798745   22.8515905125  -14.5368770590
   H      -5.1905160399   20.4767140092  -15.7157249723
28
Converged     Job 159: Energy -1.1255135144174737e+03 @ (151.351351)
   H      -6.9627401340   19.8088317522  -17.0245376236
   H      -8.0944239271   19.4159171198  -19.0768811348
   H      -9.5545808817   18.3845873427  -19.2031053440
   H      -8.3628300475   18.0949989185  -17.8973421659
   C      -8.8507529961   18.8551108876  -18.5170804673
   C      -5.0098504987   21.9224900972  -14.0879365292
   C      -5.7706105744   21.2042801445  -15.1514163958
   C      -9.4104963506   22.1936418103  -15.0616468795
   C      -7.6420567910   20.4665996970  -16.4946332824
   C      -9.8703617125   21.3549559132  -16.0317698376
   C      -8.9652305019   20.4783790217  -16.7727981472
   C      -3.8300000044   21.1078374953  -13.5786906405
   C      -7.0898593755   21.3205511192  -15.4531949971
   C      -8.0034365385   22.2760327027  -14.7380408946
   O      -3.3099524413   20.1904136625  -14.1822831366
   O     -11.1771453608   21.3072045340  -16.3467969227
   O      -9.6261104450   19.7385728383  -17.7035410320
   O      -7.5781339985   23.1048979202  -13.9130455505
   H     -11.2907895628   20.6541784652  -17.0659559660
   S      -3.2327838968   21.6616194129  -11.9801590500
   C      -1.7998936801   20.5455138276  -11.7942904960
   H      -1.1062846535   20.6882121722  -12.6243443077
   H      -1.3185021770   20.8125917032  -10.8516319735
   H      -2.1355993658   19.5078765922  -11.7632197384
   H      -5.6611033927   22.2360587994  -13.2689401173
   H      -4.5921559442   22.8609957301  -14.4893823612
   H     -10.0953744320   22.8505959741  -14.5370722156
   H      -5.1895834877   20.4785133683  -15.7168780358
28
Converged     Job 160: Energy -1.1255135066851319e+03 @ (151.171171)
   H      -6.9615695717   19.8111605384  -17.0263782647
   H      -8.0949265183   19.4173056678  -19.0781080770
   H      -9.5537912481   18.3838757390  -19.2024646104
   H      -8.3600986635   18.0961628416  -17.8980857841
   C      -8.8498181286   18.8555116454  -18.5173457587
   C      -5.0085485479   21.9243923557  -14.0896571799
   C      -5.7695640557   21.2066618819  -15.1532970201
   C      -9.4102584057   22.1927740872  -15.0608066180
   C      -7.6411798340   20.4679751887  -16.4956618440
   C      -9.8700246239   21.3538820137  -16.0307981870
   C      -8.9645929886   20.4783751928  -16.7727091145
   C      -3.8304811525   21.1081533719  -13.5789255634
   C      -7.0890458914   21.3221745100  -15.4543669917
   C      -8.0030347221   22.2765826731  -14.7383029330
   O      -3.3113490038   20.1897300894  -14.1818132335
   O     -11.1769922169   21.3049410857  -16.3448592727
   O      -9.6254715938   19.7380121421  -17.7030340049
   O      -7.5779705775   23.1057558117  -13.9135002256
   H     -11.2905198308   20.6520718415  -17.0641847349
   S      -3.2339660660   21.6614308998  -11.9799704999
   C      -1.8030495323   20.5431097032  -11.7924337678
   H      -1.1084720853   20.6844070474  -12.6219216538
   H      -1.3220642681   20.8097473804  -10.8494424936
   H      -2.1404247034   19.5060129575  -11.7612963066
   H      -5.6600345844   22.2389959595  -13.2712601548
   H      -4.5894043315   22.8621776972  -14.4912671842
   H     -10.0953871808   22.8490020137  -14.5356560152
   H      -5.1886032914   20.4810764199  -15.7190682809
28
Converged     Job 161: Energy -1.1255134975384435e+03 @ (150.990991)
   H      -6.9605967317   19.8131215946  -17.0280058176
   H      -8.0947521843   19.4185288601  -19.0791934533
   H      -9.5530583179   18.3842543575  -19.2028059418
   H      -8.3585423793   18.0972540644  -17.8990187888
   C      -8.8490234538   18.8563001652  -18.5180393408
   C      -5.0074052591   21.9257484680  -14.0912545303
   C      -5.7686359445   21.2083067062  -15.1549184179
   C      -9.4100442491   22.1916992829  -15.0597764139
   C      -7.6404278098   20.4691562711  -16.4966198304
   C      -9.8696828829   21.3530472400  -16.0300263106
   C      -8.9639862028   20.4786901426  -16.7729665669
   C      -3.8310709699   21.1079944403  -13.5788914284
   C      -7.0883749428   21.3231182678  -15.4550808478
   C      -8.0027057131   22.2765436932  -14.7380797219
   O      -3.3128205300   20.1883343469  -14.1806377751
   O     -11.1767784012   21.3032809928  -16.3433828775
   O      -9.6247929081   19.7383465495  -17.7033418514
   O      -7.5778906317   23.1058204078  -13.9132605846
   H     -11.2902315559   20.6506866180  -17.0629601887
   S      -3.2349940623   21.6616100063  -11.9798655250
   C      -1.8059611472   20.5412004184  -11.7903605516
   H      -1.1107549863   20.6805147777  -12.6196444869
   H      -1.3250535730   20.8080855464  -10.8474103964
   H      -2.1450010282   19.5046827842  -11.7582865544
   H      -5.6590643386   22.2422612804  -13.2737817829
   H      -4.5860479519   22.8622548277  -14.4935328821
   H     -10.0953944508   22.8470737902  -14.5338668555
   H      -5.1875498194   20.4835426487  -15.7216048875
28
Converged     Job 162: Energy -1.1255134912004251e+03 @ (150.810811)
   H      -6.9599427818   19.8147594254  -17.0294903898
   H      -8.0950898406   19.4196524721  -19.0799389616
   H      -9.5526506333   18.3841963497  -19.2026006610
   H      -8.3570100463   18.0981175957  -17.8996247673
   C      -8.8485313004   18.8567907539  -18.5182902130
   C      -5.0061329996   21.9272267294  -14.0929585626
   C      -5.7677146297   21.2101266781  -15.1566266452
   C      -9.4098148959   22.1908805569  -15.0588669577
   C      -7.6398722943   20.4701368316  -16.4974037033
   C      -9.8694968111   21.3521893814  -16.0290734005
   C      -8.9636189830   20.4787478116  -16.7728742346
   C      -3.8312670495   21.1081341658  -13.5793197369
   C      -7.0877260134   21.3241633155  -15.4559396338
   C      -8.0023162069   22.2767165888  -14.7380694135
   O      -3.3134839609   20.1877138614  -14.1803250437
   O     -11.1767653643   21.3015669586  -16.3415826523
   O      -9.6244670891   19.7381675326  -17.7030383481
   O      -7.5776206778   23.1061333442  -13.9133216237
   H     -11.2901985600   20.6491071682  -17.0612876688
   S      -3.2359851062   21.6614750435  -11.9799079130
   C      -1.8084626745   20.5394151569  -11.7887938902
   H      -1.1124935764   20.6774737757  -12.6176573462
   H      -1.3279029702   20.8061890186  -10.8456238180
   H      -2.1487927851   19.5033190181  -11.7564445203
   H      -5.6578892522   22.2448253291  -13.2759912791
   H      -4.5834011455   22.8630054910  -14.4955344613
   H     -10.0953022664   22.8456126791  -14.5323137524
   H      -5.1866928461   20.4856152894  -15.7237144882
28
Converged     Job 163: Energy -1.1255134817031412e+03 @ (150.630631)
   H      -6.9590764142   19.8167979350  -17.0311674514
   H      -8.0954867623   19.4207668552  -19.0808168281
   H      -9.5523028894   18.3841507681  -19.2022705643
   H      -8.3554112583   18.0990966090  -17.9002253174
   C      -8.8480267414   18.8573361845  -18.5185391496
   C      -5.0047811523   21.9289461562  -14.0949420546
   C      -5.7666290634   21.2121149251  -15.1585984744
   C      -9.4095173204   22.1897860604  -15.0575560595
   C      -7.6391749157   20.4713493927  -16.4982956242
   C      -9.8691935936   21.3512165887  -16.0278593280
   C      -8.9631235125   20.4789195853  -16.7727750386
   C      -3.8316723819   21.1082834986  -13.5797350468
   C      -7.0869673396   21.3252625197  -15.4567618810
   C      -8.0018627305   22.2767595376  -14.7378165457
   O      -3.3147866637   20.1868435535  -14.1799262466
   O     -11.1766429708   21.2996616078  -16.3394212508
   O      -9.6240319824   19.7381335114  -17.7027190619
   O      -7.5773379384   23.1063280772  -13.9131342650
   H     -11.2900930117   20.6474431458  -17.0593360415
   S      -3.2369995694   21.6614585620  -11.9800020577
   C      -1.8113486468   20.5373179816  -11.7871264128
   H      -1.1147332052   20.6736099015  -12.6157281064
   H      -1.3308960543   20.8041131303  -10.8439155340
   H      -2.1533090448   19.5017854874  -11.7541117627
   H      -5.6566937086   22.2483802535  -13.2788540556
   H      -4.5798803486   22.8634656635  -14.4981360840
   H     -10.0951708705   22.8436694595  -14.5301847104
   H      -5.1854921298   20.4884610651  -15.7266606656
28
Converged     Job 164: Energy -1.1255134729387730e+03 @ (150.450450)
   H      -6.9583678879   19.8188197972  -17.0329155829
   H      -8.0961633618   19.4220097569  -19.0817234444
   H      -9.5522366213   18.3842223400  -19.2018710354
   H      -8.3539986054   18.1001921499  -17.9008530969
   C      -8.8477612009   18.8580050215  -18.5187675400
   C      -5.0032902041   21.9305157005  -14.0970498257
   C      -5.7655234488   21.2139511594  -15.1606180034
   C      -9.4091453968   22.1887471704  -15.0561261086
   C      -7.6385683560   20.4725529660  -16.4991799966
   C      -9.8689102666   21.3503057681  -16.0264895571
   C      -8.9627340663   20.4791369572  -16.7725856478
   C      -3.8318324990   21.1083632806  -13.5804118519
   C      -7.0861843545   21.3263516676  -15.4576239367
   C      -8.0012944137   22.2768116894  -14.7375087392
   O      -3.3153934847   20.1861072117  -14.1797492966
   O     -11.1765604631   21.2978553436  -16.3370073977
   O      -9.6237770717   19.7382087515  -17.7023237983
   O      -7.5768753907   23.1064737207  -13.9128895794
   H     -11.2900808628   20.6458879987  -17.0571350454
   S      -3.2382162835   21.6611534358  -11.9801737228
   C      -1.8142257875   20.5352198865  -11.7855188874
   H      -1.1168652742   20.6700347253  -12.6137352010
   H      -1.3340749939   20.8020135892  -10.8421475432
   H      -2.1575905439   19.5001643969  -11.7520422760
   H      -5.6552649827   22.2516894804  -13.2817243310
   H      -4.5764195873   22.8638350946  -14.5009755328
   H     -10.0949088608   22.8418186137  -14.5278827528
   H      -5.1843773104   20.4910117881  -15.7295854675
28
Converged     Job 165: Energy -1.1255134642784622e+03 @ (150.270270)
   H      -6.9577420944   19.8208098945  -17.0345450431
   H      -8.0968922852   19.4230788483  -19.0824731085
   H      -9.5522282341   18.3840860506  -19.2012126690
   H      -8.3526202943   18.1012159228  -17.9011839350
   C      -8.8475438733   18.8585394465  -18.5187768781
   C      -5.0018258330   21.9322328061  -14.0990886129
   C      -5.7644535544   21.2159327240  -15.1625446308
   C      -9.4087986059   22.1877965486  -15.0546757047
   C      -7.6380115986   20.4737829062  -16.4999639980
   C      -9.8686705325   21.3494669384  -16.0250809214
   C      -8.9623977040   20.4793664265  -16.7723152894
   C      -3.8319743100   21.1085839085  -13.5811552863
   C      -7.0854381529   21.3274889488  -15.4584073574
   C      -8.0007692574   22.2769360194  -14.7371910366
   O      -3.3161004640   20.1857610263  -14.1800855037
   O     -11.1765231840   21.2961401469  -16.3345765530
   O      -9.6235790233   19.7382292029  -17.7017854080
   O      -7.5764343900   23.1067118539  -13.9126414820
   H     -11.2901266950   20.6443990203  -17.0548898602
   S      -3.2393636983   21.6605342030  -11.9802355936
   C      -1.8169241410   20.5328762218  -11.7842309301
   H      -1.1189405540   20.6664641927  -12.6121081981
   H      -1.3369889391   20.7994645795  -10.8407058102
   H      -2.1616025316   19.4982720671  -11.7505086101
   H      -5.6538025507   22.2551438736  -13.2845036285
   H      -4.5729656422   22.8643297448  -14.5036978304
   H     -10.0946576562   22.8400649143  -14.5255936444
   H      -5.1832666870   20.4937502441  -15.7324366746
28
Converged     Job 166: Energy -1.1255134555274601e+03 @ (150.090090)
   H      -6.9570787947   19.8227142426  -17.0358660742
   H      -8.0976800633   19.4240517270  -19.0829205776
   H      -9.5521983995   18.3837770059  -19.2003220218
   H      -8.3512051705   18.1020312094  -17.9013355515
   C      -8.8473389686   18.8588868723  -18.5185302463
   C      -5.0002565135   21.9339605028  -14.1013177702
   C      -5.7634626831   21.2180301037  -15.1646240913
   C      -9.4085806652   22.1869569657  -15.0532699548
   C      -7.6375103019   20.4749289651  -16.5005582941
   C      -9.8685355254   21.3485158910  -16.0235488613
   C      -8.9621255797   20.4794243634  -16.7718056008
   C      -3.8319283661   21.1088217931  -13.5822425951
   C      -7.0848173871   21.3287868494  -15.4591806949
   C      -8.0003588040   22.2773015630  -14.7369198453
   O      -3.3164431085   20.1853608080  -14.1805430204
   O     -11.1765994725   21.2941781518  -16.3319598210
   O      -9.6234290145   19.7379391308  -17.7009101853
   O      -7.5761364730   23.1073282604  -13.9125629664
   H     -11.2902705020   20.6425421835  -17.0523640181
   S      -3.2403358045   21.6601109351  -11.9807299459
   C      -1.8194270475   20.5307761909  -11.7832657069
   H      -1.1206943167   20.6632138027  -12.6107116996
   H      -1.3398329504   20.7971340901  -10.8394824869
   H      -2.1653974707   19.4965924381  -11.7494035905
   H      -5.6521702298   22.2582040093  -13.2872100755
   H      -4.5698097670   22.8651557212  -14.5063933229
   H     -10.0945796664   22.8384952931  -14.5234307198
   H      -5.1824395797   20.4962392311  -15.7352038168
28
Converged     Job 167: Energy -1.1255134471804233e+03 @ (149.909910)
   H      -6.9567481157   19.8242805286  -17.0372208845
   H      -8.0987655768   19.4250210530  -19.0835501848
   H      -9.5526002644   18.3836453034  -19.1996378390
   H      -8.3502371527   18.1028405348  -17.9016980267
   C      -8.8474941126   18.8593014139  -18.5184763233
   C      -4.9987696467   21.9353016329  -14.1033770168
   C      -5.7625667734   21.2196675886  -15.1664665754
   C      -9.4083162928   22.1860374690  -15.0518677765
   C      -7.6371857489   20.4758539420  -16.5011437477
   C      -9.8684639625   21.3476445681  -16.0220987842
   C      -8.9620144106   20.4794533077  -16.7713616742
   C      -3.8318055922   21.1088483794  -13.5832058017
   C      -7.0842468122   21.3296908933  -15.4598580079
   C      -7.9999240492   22.2773247797  -14.7365540557
   O      -3.3165332925   20.1847011108  -14.1806176421
   O     -11.1767307124   21.2925230547  -16.3295201481
   O      -9.6235209386   19.7377796357  -17.7001784635
   O      -7.5757269983   23.1075182955  -13.9123448199
   H     -11.2905519521   20.6410218755  -17.0500192291
   S      -3.2410328385   21.6600267874  -11.9813590518
   C      -1.8214239334   20.5293264789  -11.7822899870
   H      -1.1220878307   20.6604920193  -12.6094210662
   H      -1.3420988231   20.7957993265  -10.8384089649
   H      -2.1684938220   19.4955304967  -11.7479470675
   H      -5.6505701262   22.2610056229  -13.2898077639
   H      -4.5667089731   22.8654905911  -14.5090579334
   H     -10.0943609776   22.8369156618  -14.5212875364
   H      -5.1816630670   20.4984152363  -15.7378358810
28
Converged     Job 168: Energy -1.1255134376905630e+03 @ (149.729730)
   H      -6.9560156034   19.8266078790  -17.0388677405
   H      -8.1003434047   19.4260288082  -19.0841229388
   H      -9.5532190149   18.3830865562  -19.1979794316
   H      -8.3488651940   18.1039573245  -17.9015237530
   C      -8.8477337939   18.8597025747  -18.5178791734
   C      -4.9969295224   21.9374438096  -14.1062510990
   C      -5.7613414403   21.2218654533  -15.1689395551
   C      -9.4080148375   22.1848300034  -15.0496186108
   C      -7.6366723918   20.4771763325  -16.5018422111
   C      -9.8683276840   21.3465061777  -16.0198263624
   C      -8.9618144806   20.4796001742  -16.7705099485
   C      -3.8318142345   21.1093512836  -13.5845037505
   C      -7.0834592849   21.3309739507  -15.4606612565
   C      -7.9993374482   22.2773751411  -14.7358869212
   O      -3.3176828503   20.1844256758  -14.1816900236
   O     -11.1768560812   21.2902830585  -16.3258842001
   O      -9.6236387228   19.7376163158  -17.6988518443
   O      -7.5751593548   23.1077070508  -13.9118319825
   H     -11.2908289077   20.6390027691  -17.0465511511
   S      -3.2416579077   21.6597634584  -11.9821441686
   C      -1.8239686114   20.5269085292  -11.7816760141
   H      -1.1240915370   20.6564196581  -12.6086046505
   H      -1.3446256435   20.7932375480  -10.8377633972
   H      -2.1727041139   19.4936908627  -11.7467988431
   H      -5.6485901534   22.2655688194  -13.2936035533
   H      -4.5623864703   22.8659224976  -14.5132153316
   H     -10.0941125818   22.8347719859  -14.5179561747
   H      -5.1804506311   20.5016322490  -15.7416283580
28
Converged     Job 169: Energy -1.1255134294006905e+03 @ (149.549550)
   H      -6.9557326908   19.8283348166  -17.0404653930
   H      -8.1021891886   19.4266895415  -19.0845369955
   H      -9.5543306148   18.3824971477  -19.1964027523
   H      -8.3481486042   18.1046369057  -17.9013629216
   C      -8.8484141606   18.8598479928  -18.5172547208
   C      -4.9952685163   21.9391181586  -14.1087785377
   C      -5.7601019536   21.2238067927  -15.1713681634
   C      -9.4074482574   22.1839652309  -15.0477942016
   C      -7.6363441182   20.4781945866  -16.5024989159
   C      -9.8681912366   21.3455769156  -16.0177623549
   C      -8.9617960123   20.4796150610  -16.7697111808
   C      -3.8313465668   21.1098304037  -13.5861753975
   C      -7.0826367339   21.3320642367  -15.4616053368
   C      -7.9984944136   22.2775788550  -14.7355769132
   O      -3.3170255509   20.1848253834  -14.1830919685
   O     -11.1770248707   21.2884525382  -16.3223909328
   O      -9.6240606423   19.7372724537  -17.6974581570
   O      -7.5741294589   23.1080995797  -13.9117787652
   H     -11.2913352671   20.6373049822  -17.0431321229
   S      -3.2428196642   21.6589841242  -11.9827865015
   C      -1.8261273129   20.5250856174  -11.7811605347
   H      -1.1254160435   20.6542489383  -12.6074558758
   H      -1.3474494983   20.7909212947  -10.8367590442
   H      -2.1756399891   19.4920967119  -11.7467688102
   H      -5.6469108816   22.2682301082  -13.2964940983
   H      -4.5594697509   22.8668846684  -14.5160456944
   H     -10.0934799831   22.8332280828  -14.5151739844
   H      -5.1793098898   20.5040646395  -15.7448220098
28
Converged     Job 170: Energy -1.1255134203906921e+03 @ (149.369369)
   H      -6.9553680300   19.8300535763  -17.0416177058
   H      -8.1035360484   19.4273475340  -19.0846859965
   H      -9.5548022185   18.3817858536  -19.1948506264
   H      -8.3470052967   18.1052640447  -17.9010514379
   C      -8.8486236738   18.8599019107  -18.5165269833
   C      -4.9936433014   21.9410089594  -14.1112020262
   C      -5.7591598072   21.2259322213  -15.1734483330
   C      -9.4072259934   22.1830365979  -15.0460946906
   C      -7.6360366147   20.4792014099  -16.5028890899
   C      -9.8681609313   21.3445279518  -16.0158423191
   C      -8.9617298085   20.4795165236  -16.7688284484
   C      -3.8311694564   21.1103313475  -13.5875551127
   C      -7.0820638408   21.3332621437  -15.4622970334
   C      -7.9980761756   22.2778220200  -14.7351780632
   O      -3.3175599198   20.1846761381  -14.1840590573
   O     -11.1772181565   21.2863934793  -16.3192720558
   O      -9.6242255751   19.7367419278  -17.6960617389
   O      -7.5737495105   23.1085765366  -13.9116259753
   H     -11.2916791424   20.6353118758  -17.0400414557
   S      -3.2432333529   21.6588887606  -11.9837592491
   C      -1.8280546574   20.5233067096  -11.7809885149
   H      -1.1267844053   20.6513006461  -12.6069770640
   H      -1.3495262292   20.7889010218  -10.8364482229
   H      -2.1788455689   19.4907673732  -11.7463903936
   H      -5.6450752309   22.2716145493  -13.2994071116
   H      -4.5562497744   22.8677255046  -14.5191526291
   H     -10.0933061437   22.8315746960  -14.5126895608
   H      -5.1785344539   20.5066844273  -15.7476710156
28
Converged     Job 171: Energy -1.1255134109981666e+03 @ (149.189189)
   H      -6.9558259998   19.8319401873  -17.0433752857
   H      -8.1064717314   19.4280489023  -19.0850702942
   H      -9.5567056141   18.3807685050  -19.1924031419
   H      -8.3464784035   18.1062170558  -17.9004497009
   C      -8.8499783455   18.8600008829  -18.5154360792
   C      -4.9914147342   21.9430080012  -14.1145108759
   C      -5.7580235427   21.2279152655  -15.1759624686
   C      -9.4067571234   22.1817282219  -15.0433111988
   C      -7.6361452631   20.4803325204  -16.5033071831
   C      -9.8682552269   21.3433082959  -16.0128583959
   C      -8.9621711241   20.4794050391  -16.7675155724
   C      -3.8304047725   21.1108946558  -13.5897727632
   C      -7.0813963906   21.3343102170  -15.4629993159
   C      -7.9972961791   22.2777187308  -14.7341786754
   O      -3.3171118377   20.1848765493  -14.1859739992
   O     -11.1776634468   21.2842324138  -16.3145468778
   O      -9.6252469899   19.7363084236  -17.6941019450
   O      -7.5727403845   23.1085982280  -13.9108717035
   H     -11.2925536735   20.6333027066  -17.0353800207
   S      -3.2434754950   21.6586274644  -11.9853398413
   C      -1.8295861220   20.5216461610  -11.7813554530
   H      -1.1278236585   20.6485362760  -12.6070908349
   H      -1.3512134962   20.7871792815  -10.8367227163
   H      -2.1814638659   19.4894879772  -11.7464352725
   H      -5.6423109249   22.2760401072  -13.3033569833
   H      -4.5518401795   22.8680161048  -14.5240545793
   H     -10.0926925478   22.8294118155  -14.5086927830
   H      -5.1775967354   20.5095941225  -15.7515399136
28
Converged     Job 172: Energy -1.1255134024593269e+03 @ (149.009009)
   H      -6.9554108876   19.8336408308  -17.0443364124
   H      -8.1080323105   19.4282597203  -19.0848381288
   H      -9.5573047877   18.3794562681  -19.1901397102
   H      -8.3452901273   18.1065658840  -17.8995129230
   C      -8.8502856398   18.8596342371  -18.5141481721
   C      -4.9898524608   21.9451652232  -14.1169929376
   C      -5.7570604748   21.2303305821  -15.1782013934
   C      -9.4065309644   22.1809817967  -15.0416312873
   C      -7.6358411277   20.4813330726  -16.5035748580
   C      -9.8682779731   21.3422098355  -16.0107494494
   C      -8.9621430246   20.4791963200  -16.7663706812
   C      -3.8300825907   21.1117561670  -13.5915534339
   C      -7.0808362106   21.3357046891  -15.4637369628
   C      -7.9968468619   22.2782762519  -14.7339299347
   O      -3.3173309435   20.1854877064  -14.1878280069
   O     -11.1779422363   21.2819710683  -16.3110972026
   O      -9.6255039662   19.7354123344  -17.6921978509
   O      -7.5722644785   23.1095472491  -13.9110377472
   H     -11.2930046271   20.6309876229  -17.0318490258
   S      -3.2439414971   21.6581926374  -11.9863933657
   C      -1.8313261397   20.5197499467  -11.7817785439
   H      -1.1289493383   20.6461301264  -12.6070632561
   H      -1.3532678625   20.7845846442  -10.8367938050
   H      -2.1842565447   19.4879389007  -11.7473121373
   H      -5.6406016254   22.2791221584  -13.3061058986
   H      -4.5491187134   22.8694854102  -14.5267818044
   H     -10.0925047797   22.8280059044  -14.5062757219
   H      -5.1768347353   20.5123251628  -15.7543826909
28
Converged     Job 173: Energy -1.1255133929354536e+03 @ (148.828829)
   H      -6.9556351789   19.8353420503  -17.0456811675
   H      -8.1106603979   19.4285846912  -19.0848551661
   H      -9.5589262529   18.3781581577  -19.1875263855
   H      -8.3446808995   18.1071468756  -17.8986187998
   C      -8.8514265432   18.8593966272  -18.5128029395
   C      -4.9879035908   21.9470878752  -14.1201084624
   C      -5.7560530103   21.2322644286  -15.1806387325
   C      -9.4061944658   22.1797472703  -15.0390893407
   C      -7.6358947547   20.4822971565  -16.5038407636
   C      -9.8684070115   21.3409561996  -16.0079492155
   C      -8.9625042708   20.4789479684  -16.7649840288
   C      -3.8294380348   21.1123789434  -13.5937588433
   C      -7.0802842816   21.3367359736  -15.4643523716
   C      -7.9962401811   22.2782602560  -14.7330393235
   O      -3.3171755223   20.1854750581  -14.1894524754
   O     -11.1783752752   21.2797599628  -16.3067164442
   O      -9.6263663234   19.7346834772  -17.6900728411
   O      -7.5715189096   23.1097112584  -13.9104221347
   H     -11.2937961026   20.6288877493  -17.0275047726
   S      -3.2438873773   21.6584822098  -11.9882842889
   C      -1.8326102283   20.5185906669  -11.7824969075
   H      -1.1298030922   20.6437552397  -12.6075938049
   H      -1.3546148743   20.7834205610  -10.8374799533
   H      -2.1866750220   19.4871858531  -11.7475922817
   H      -5.6382118992   22.2830994132  -13.3097710004
   H      -4.5452730607   22.8699465015  -14.5311733524
   H     -10.0920731951   22.8259894136  -14.5026837964
   H      -5.1760134947   20.5151575519  -15.7581231026
28
Converged     Job 174: Energy -1.1255133840093961e+03 @ (148.648649)
   H      -6.9555521617   19.8369519740  -17.0469587834
   H      -8.1132163458   19.4287196343  -19.0847207201
   H      -9.5604460981   18.3766117913  -19.1847194991
   H      -8.3439076478   18.1075124157  -17.8975704892
   C      -8.8524546568   18.8589330957  -18.5112829015
   C      -4.9860380370   21.9492830983  -14.1232226188
   C      -5.7549069008   21.2345175164  -15.1832810051
   C      -9.4058077697   22.1787112456  -15.0368021477
   C      -7.6357745443   20.4831549936  -16.5041676143
   C      -9.8684774959   21.3396236143  -16.0051939131
   C      -8.9627335157   20.4785763920  -16.7635219014
   C      -3.8287939339   21.1133988789  -13.5960161507
   C      -7.0796051804   21.3379145689  -15.4652335650
   C      -7.9955371073   22.2784745292  -14.7326016889
   O      -3.3169012770   20.1862369491  -14.1916314032
   O     -11.1787732244   21.2772668307  -16.3022763749
   O      -9.6271215605   19.7336967150  -17.6877352501
   O      -7.5705867646   23.1102350209  -13.9104066681
   H     -11.2945480505   20.6263538941  -17.0229698891
   S      -3.2441990747   21.6584611783  -11.9898411122
   C      -1.8341030822   20.5172724171  -11.7831643137
   H      -1.1306420580   20.6418604904  -12.6077958678
   H      -1.3565001428   20.7816063880  -10.8378086029
   H      -2.1891335835   19.4861829701  -11.7485644073
   H      -5.6360866445   22.2865700160  -13.3132181087
   H      -4.5421261044   22.8712279363  -14.5349628625
   H     -10.0915868484   22.8242448829  -14.4993979435
   H      -5.1750819502   20.5178494040  -15.7615467742
28
Converged     Job 175: Energy -1.1255133745003889e+03 @ (148.468468)
   H      -6.9560080008   19.8385811000  -17.0482365877
   H      -8.1180450285   19.4286031737  -19.0843021453
   H      -9.5639571900   18.3743025353  -19.1799484536
   H      -8.3439199070   18.1080104861  -17.8955438517
   C      -8.8550532144   18.8581998273  -18.5086074025
   C      -4.9834886910   21.9516558880  -14.1276823928
   C      -5.7536826899   21.2364911898  -15.1865175665
   C      -9.4054644808   22.1771227503  -15.0330486175
   C      -7.6361762262   20.4838218931  -16.5042235989
   C      -9.8690600151   21.3378911377  -16.0008628432
   C      -8.9636468037   20.4780029031  -16.7609148271
   C      -3.8273531090   21.1146719735  -13.5996309999
   C      -7.0789856615   21.3387905230  -15.4660090986
   C      -7.9947131479   22.2781450196  -14.7314498831
   O      -3.3157684419   20.1873417649  -14.1952202509
   O     -11.1798171870   21.2743399377  -16.2956899913
   O      -9.6290193378   19.7324902238  -17.6839011864
   O      -7.5692500108   23.1101590352  -13.9098002044
   H     -11.2962907826   20.6234234009  -17.0162624547
   S      -3.2435349465   21.6589875156  -11.9929176664
   C      -1.8343773743   20.5167886215  -11.7853602676
   H      -1.1305661957   20.6405805572  -12.6098104133
   H      -1.3568780182   20.7810634748  -10.8399345794
   H      -2.1901985360   19.4859781983  -11.7505366618
   H      -5.6327468833   22.2915116597  -13.3181964646
   H      -4.5376142517   22.8717802635  -14.5414385603
   H     -10.0908699221   22.8218606976  -14.4942067662
   H      -5.1741541175   20.5208495490  -15.7663582193
28
Converged     Job 176: Energy -1.1255133654978326e+03 @ (148.288288)
   H      -6.9559051964   19.8400818511  -17.0491691098
   H      -8.1199660589   19.4285056643  -19.0839065877
   H      -9.5648358326   18.3725679315  -19.1773580885
   H      -8.3428630285   18.1080602787  -17.8944104423
   C      -8.8556123423   18.8574808261  -18.5070754908
   C      -4.9817668575   21.9538550746  -14.1304428855
   C      -5.7527583783   21.2389981757  -15.1889123601
   C      -9.4052355141   22.1763027250  -15.0312438907
   C      -7.6360346791   20.4846973065  -16.5043683572
   C      -9.8691234695   21.3365807286  -15.9984918443
   C      -8.9637869358   20.4775143433  -16.7595744625
   C      -3.8267728823   21.1156227212  -13.6018501362
   C      -7.0784906545   21.3402039483  -15.4667828501
   C      -7.9942559429   22.2787416973  -14.7312011820
   O      -3.3153614610   20.1879443715  -14.1970569561
   O     -11.1801614170   21.2717770718  -16.2918056869
   O      -9.6294975594   19.7312027888  -17.6816871158
   O      -7.5687338806   23.1112188045  -13.9100523808
   H     -11.2968523168   20.6207321718  -17.0122250169
   S      -3.2438952188   21.6589831362  -11.9945123863
   C      -1.8358816607   20.5155325258  -11.7861153424
   H      -1.1313569033   20.6388795729  -12.6100175841
   H      -1.3588656270   20.7792138766  -10.8402840167
   H      -2.1926100007   19.4850220437  -11.7517577766
   H      -5.6307553912   22.2944261200  -13.3210482914
   H      -4.5350282137   22.8734580065  -14.5443762910
   H     -10.0906615597   22.8203831144  -14.4916632135
   H      -5.1735708888   20.5234582075  -15.7692214101
28
Converged     Job 177: Energy -1.1255133561646592e+03 @ (148.108108)
   H      -6.9574878352   19.8415589368  -17.0501925511
   H      -8.1259894988   19.4271974284  -19.0829021811
   H      -9.5691378582   18.3684619551  -19.1708513597
   H      -8.3430213174   18.1078917555  -17.8910749897
   C      -8.8589131941   18.8555594161  -18.5032259148
   C      -4.9789486388   21.9568545805  -14.1355744872
   C      -5.7518006971   21.2413570839  -15.1922396928
   C      -9.4049504233   22.1744635428  -15.0267721399
   C      -7.6370353182   20.4854009616  -16.5037887226
   C      -9.8698773289   21.3343654063  -15.9931689774
   C      -8.9652755631   20.4763125718  -16.7562617266
   C      -3.8248746110   21.1175714883  -13.6064820228
   C      -7.0782121768   21.3413500021  -15.4671987367
   C      -7.9935470232   22.2786760653  -14.7294255333
   O      -3.3141152892   20.1896795579  -14.2018626236
   O     -11.1814309872   21.2682067932  -16.2837876803
   O      -9.6320504522   19.7289309676  -17.6767695303
   O      -7.5675459466   23.1116124177  -13.9089987476
   H     -11.2989520741   20.6169732266  -17.0038939879
   S      -3.2420664748   21.6603327540  -11.9989055845
   C      -1.8349545802   20.5158244808  -11.7901663867
   H      -1.1304255761   20.6382848978  -12.6141826320
   H      -1.3576313606   20.7794817210  -10.8444872511
   H      -2.1924968776   19.4856176953  -11.7553723992
   H      -5.6266760102   22.3005258460  -13.3265960447
   H      -4.5301265012   22.8742560414  -14.5522093733
   H     -10.0900236962   22.8176675686  -14.4857427591
   H      -5.1730704570   20.5270276289  -15.7744794359
28
Converged     Job 178: Energy -1.1255133492274285e+03 @ (147.927928)
   H      -6.9576981621   19.8426018002  -17.0512537777
   H      -8.1284611037   19.4266753607  -19.0822592873
   H      -9.5705864090   18.3663565286  -19.1677853964
   H      -8.3424015450   18.1075947813  -17.8896318957
   C      -8.8599615011   18.8544748525  -18.5013380847
   C      -4.9774316252   21.9592003240  -14.1384196882
   C      -5.7506726414   21.2437357886  -15.1948634924
   C      -9.4043890339   22.1736921478  -15.0249133698
   C      -7.6369958139   20.4859679797  -16.5039596515
   C      -9.8698492001   21.3329800012  -15.9905391184
   C      -8.9655559000   20.4756004020  -16.7547337526
   C      -3.8241770508   21.1191510446  -13.6088124830
   C      -7.0775370176   21.3425462481  -15.4681891593
   C      -7.9926761206   22.2792565438  -14.7293870825
   O      -3.3136180376   20.1914681395  -14.2047389770
   O     -11.1817340400   21.2656118660  -16.2793582607
   O      -9.6328704943   19.7273456063  -17.6741540435
   O      -7.5663293764   23.1126704569  -13.9096040365
   H     -11.2996250436   20.6141956717  -16.9992417227
   S      -3.2424701902   21.6602411345  -12.0002812688
   C      -1.8361037638   20.5148826206  -11.7912807844
   H      -1.1308338082   20.6376748028  -12.6146406327
   H      -1.3594387890   20.7775502022  -10.8449823142
   H      -2.1942022174   19.4848116980  -11.7576162776
   H      -5.6251465286   22.3029747272  -13.3294005571
   H      -4.5283314646   22.8765203932  -14.5549217883
   H     -10.0893522685   22.8163846931  -14.4830577919
   H      -5.1721880497   20.5292764503  -15.7772477600
28
Converged     Job 179: Energy -1.1255133383764010e+03 @ (147.747748)
   H      -6.9573880859   19.8441603672  -17.0523265184
   H      -8.1320677733   19.4266340234  -19.0817841725
   H      -9.5728002471   18.3641492840  -19.1637277330
   H      -8.3416114733   18.1079283536  -17.8879510560
   C      -8.8615258435   18.8536961490  -18.4990175989
   C      -4.9751988451   21.9615141020  -14.1423761033
   C      -5.7495758204   21.2459152787  -15.1978934387
   C      -9.4043895351   22.1721565808  -15.0219549385
   C      -7.6370220616   20.4864872388  -16.5042123797
   C      -9.8703952494   21.3311560120  -15.9870544580
   C      -8.9660360203   20.4749433998  -16.7525240910
   C      -3.8232608761   21.1201868859  -13.6117735535
   C      -7.0769689476   21.3434060522  -15.4691088556
   C      -7.9922776859   22.2788571498  -14.7288210503
   O      -3.3132817743   20.1914950761  -14.2065984598
   O     -11.1826336862   21.2624565592  -16.2740471830
   O      -9.6340462192   19.7259132372  -17.6707679270
   O      -7.5656579231   23.1125957053  -13.9095301057
   H     -11.3009340118   20.6109722883  -16.9937954646
   S      -3.2418051928   21.6617410817  -12.0033198794
   C      -1.8369214049   20.5148419290  -11.7927144210
   H      -1.1311940747   20.6360252332  -12.6159081075
   H      -1.3603062198   20.7777751384  -10.8464715544
   H      -2.1962913167   19.4852464998  -11.7582576911
   H      -5.6223586217   22.3074366644  -13.3338968436
   H      -4.5242637213   22.8772975376  -14.5602634968
   H     -10.0891152667   22.8140880302  -14.4789246210
   H      -5.1713080919   20.5323655286  -15.7815902339
28
Converged     Job 180: Energy -1.1255133288157895e+03 @ (147.567568)
   H      -6.9585865245   19.8454594651  -17.0535477247
   H      -8.1362396096   19.4254140369  -19.0811670222
   H      -9.5754797967   18.3606129655  -19.1590155543
   H      -8.3411558744   18.1075180275  -17.8856519773
   C      -8.8635505049   18.8518948863  -18.4962929497
   C      -4.9730811438   21.9642971982  -14.1464060912
   C      -5.7485887048   21.2483801447  -15.2008856124
   C      -9.4038656081   22.1706694806  -15.0187918416
   C      -7.6375457140   20.4872358599  -16.5039834611
   C      -9.8705608772   21.3291724977  -15.9831148531
   C      -8.9668948713   20.4737816775  -16.7502975317
   C      -3.8221237622   21.1220086528  -13.6151420467
   C      -7.0765435929   21.3446826480  -15.4697380632
   C      -7.9914664072   22.2791870563  -14.7277136763
   O      -3.3127692536   20.1929874840  -14.2099772364
   O     -11.1832006289   21.2591648296  -16.2678295668
   O      -9.6356269636   19.7237065170  -17.6672160232
   O      -7.5645574980   23.1134103237  -13.9090594746
   H     -11.3020591544   20.6074990610  -16.9873176457
   S      -3.2409856667   21.6629379761  -12.0063530962
   C      -1.8371501004   20.5148694346  -11.7951533260
   H      -1.1310598750   20.6353708021  -12.6181348456
   H      -1.3606185344   20.7774921400  -10.8487804436
   H      -2.1974076786   19.4855824609  -11.7607057753
   H      -5.6196012226   22.3120161837  -13.3382231851
   H      -4.5207874797   22.8787818923  -14.5656908081
   H     -10.0884523895   22.8118073747  -14.4746576556
   H      -5.1706755883   20.5355001268  -15.7857640726
28
Converged     Job 181: Energy -1.1255133199813210e+03 @ (147.387387)
   H      -6.9585525869   19.8467880239  -17.0543728979
   H      -8.1402490231   19.4247329199  -19.0801810521
   H      -9.5780311447   18.3576940130  -19.1540965925
   H      -8.3405922369   18.1074621083  -17.8831975045
   C      -8.8654286804   18.8505740888  -18.4932852982
   C      -4.9708864726   21.9668055810  -14.1505489709
   C      -5.7475359423   21.2506551725  -15.2040344223
   C      -9.4037700570   22.1692617556  -15.0157886171
   C      -7.6377487962   20.4876235307  -16.5039800015
   C      -9.8712068737   21.3272472914  -15.9792979316
   C      -8.9675680136   20.4729074672  -16.7477078228
   C      -3.8208660530   21.1235440195  -13.6186972441
   C      -7.0760397242   21.3456627596  -15.4706591060
   C      -7.9909544418   22.2791056786  -14.7272097782
   O      -3.3116622439   20.1941451352  -14.2130706980
   O     -11.1842400115   21.2558029374  -16.2619355816
   O      -9.6370618423   19.7218772320  -17.6632564743
   O      -7.5636725862   23.1137987498  -13.9092457569
   H     -11.3036088137   20.6039166609  -16.9811361342
   S      -3.2404285038   21.6640781932  -12.0095524585
   C      -1.8375276982   20.5150377260  -11.7974144510
   H      -1.1309258722   20.6349045545  -12.6200498571
   H      -1.3613076780   20.7774719161  -10.8508328676
   H      -2.1985422071   19.4860135101  -11.7629884555
   H      -5.6167931634   22.3161203766  -13.3425945722
   H      -4.5173997473   22.8801468900  -14.5710396731
   H     -10.0880720342   22.8097369668  -14.4705091193
   H      -5.1699629700   20.5383268062  -15.7899290380
28
Converged     Job 182: Energy -1.1255133107722668e+03 @ (147.207207)
   H      -6.9604318739   19.8477848096  -17.0554246576
   H      -8.1461704207   19.4226840401  -19.0789415961
   H      -9.5821424289   18.3528800460  -19.1474940024
   H      -8.3406987876   18.1065649231  -17.8797603133
   C      -8.8686278812   18.8479191285  -18.4892994865
   C      -4.9683810199   21.9699956496  -14.1555908383
   C      -5.7465392114   21.2532092567  -15.2075408179
   C      -9.4032150330   22.1675056814  -15.0117152713
   C      -7.6387458489   20.4880825487  -16.5033626942
   C      -9.8716563076   21.3247889585  -15.9741048082
   C      -8.9689897974   20.4712189690  -16.7444861143
   C      -3.8190149201   21.1259979019  -13.6233917837
   C      -7.0757089449   21.3468469530  -15.4712720862
   C      -7.9900162402   22.2793382156  -14.7258111986
   O      -3.3101095484   20.1965586370  -14.2179413781
   O     -11.1851927732   21.2518655980  -16.2538814463
   O      -9.6395378602   19.7188535755  -17.6582250985
   O      -7.5622004433   23.1146589389  -13.9087664526
   H     -11.3053796842   20.5996618424  -16.9726524839
   S      -3.2389659539   21.6658107322  -12.0138779328
   C      -1.8366816034   20.5160703020  -11.8014579280
   H      -1.1298402847   20.6356348070  -12.6239283512
   H      -1.3605472901   20.7782127003  -10.8547511187
   H      -2.1982094639   19.4872219889  -11.7671705279
   H      -5.6133192294   22.3213727166  -13.3478050867
   H      -4.5136643738   22.8818611878  -14.5779863108
   H     -10.0872002983   22.8071999520  -14.4651365370
   H      -5.1694484686   20.5416419749  -15.7948369240
28
Converged     Job 183: Energy -1.1255133022024149e+03 @ (147.027027)
   H      -6.9604224374   19.8489468888  -17.0559445614
   H      -8.1505206428   19.4215548887  -19.0774013631
   H      -9.5849369277   18.3494096790  -19.1417834261
   H      -8.3402494474   18.1061654198  -17.8766406715
   C      -8.8707338717   18.8461592566  -18.4856210091
   C      -4.9661106482   21.9728196672  -14.1600287035
   C      -5.7455480369   21.2557056421  -15.2108161387
   C      -9.4032727273   22.1661302424  -15.0085316316
   C      -7.6390615776   20.4882930143  -16.5031434863
   C      -9.8724711950   21.3226753614  -15.9699049469
   C      -8.9698097339   20.4701137447  -16.7414399978
   C      -3.8175674731   21.1279286093  -13.6273961301
   C      -7.0752936303   21.3478837254  -15.4722077034
   C      -7.9896154306   22.2793463971  -14.7254033523
   O      -3.3089443349   20.1982249696  -14.2217726658
   O     -11.1864170777   21.2481404920  -16.2474554912
   O      -9.6411790622   19.7166053931  -17.6535962568
   O      -7.5613665002   23.1152707611  -13.9092246752
   H     -11.3071236164   20.5955828254  -16.9658141630
   S      -3.2380307700   21.6671495340  -12.0175226714
   C      -1.8365885717   20.5164934866  -11.8045055758
   H      -1.1293211635   20.6356133464  -12.6266747406
   H      -1.3606931858   20.7783081963  -10.8575887591
   H      -2.1988056510   19.4878800251  -11.7703919922
   H      -5.6103176071   22.3256753017  -13.3523298452
   H      -4.5104349561   22.8836288195  -14.5836618092
   H     -10.0869330705   22.8052157640  -14.4608217683
   H      -5.1688656448   20.5445195299  -15.7989890136
28
Converged     Job 184: Energy -1.1255132961934726e+03 @ (146.846847)
   H      -6.9612059937   19.8496148343  -17.0571492948
   H      -8.1528561959   19.4213057245  -19.0774851963
   H      -9.5864941266   18.3479825079  -19.1399477523
   H      -8.3400636035   18.1059652948  -17.8762662937
   C      -8.8718936785   18.8454277682  -18.4847310208
   C      -4.9648386527   21.9742201191  -14.1625208627
   C      -5.7446852942   21.2570310830  -15.2129467214
   C      -9.4025043039   22.1651367017  -15.0067730240
   C      -7.6392213058   20.4887029932  -16.5032973088
   C      -9.8722249272   21.3214683677  -15.9677098039
   C      -8.9701572313   20.4693850837  -16.7404505918
   C      -3.8170377629   21.1287631643  -13.6291569811
   C      -7.0747681206   21.3485379388  -15.4728594287
   C      -7.9886843249   22.2794513570  -14.7248684436
   O      -3.3083714661   20.1986922840  -14.2229334485
   O     -11.1864191267   21.2462436225  -16.2437835830
   O      -9.6420107345   19.7154086099  -17.6519175193
   O      -7.5601634095   23.1155735485  -13.9090253111
   H     -11.3075485998   20.5936615471  -16.9620512320
   S      -3.2382708382   21.6679901738  -12.0190346849
   C      -1.8374909413   20.5167266970  -11.8049359710
   H      -1.1296735181   20.6353433136  -12.6267048514
   H      -1.3620416189   20.7785226439  -10.8577896172
   H      -2.2002051550   19.4882878147  -11.7708167221
   H      -5.6089253201   22.3277574686  -13.3550386611
   H      -4.5085720108   22.8845517112  -14.5865572612
   H     -10.0860411442   22.8037142032  -14.4583227750
   H      -5.1682660018   20.5459728473  -15.8015382212
28
Converged     Job 185: Energy -1.1255132844985801e+03 @ (146.666667)
   H      -6.9618779595   19.8511512913  -17.0581938331
   H      -8.1577588952   19.4198346354  -19.0762914371
   H      -9.5895186633   18.3437679689  -19.1338483740
   H      -8.3393951338   18.1055208223  -17.8731121025
   C      -8.8741820555   18.8432921101  -18.4810280737
   C      -4.9623378060   21.9774521387  -14.1673786247
   C      -5.7436216718   21.2598827828  -15.2165032318
   C      -9.4023248565   22.1633293089  -15.0030641640
   C      -7.6397137501   20.4893137852  -16.5030655521
   C      -9.8728022287   21.3190388299  -15.9630664201
   C      -8.9710930180   20.4680762141  -16.7374707336
   C      -3.8156648525   21.1307959364  -13.6333426241
   C      -7.0743479017   21.3498027018  -15.4736553532
   C      -7.9881193996   22.2795012892  -14.7238476443
   O      -3.3077364003   20.1999874789  -14.2265781919
   O     -11.1874300571   21.2421435356  -16.2366323860
   O      -9.6437873093   19.7127889984  -17.6472432941
   O      -7.5592968791   23.1162334936  -13.9088094587
   H     -11.3091381385   20.5893177801  -16.9545725977
   S      -3.2369769190   21.6699334127  -12.0231614568
   C      -1.8375548920   20.5172025600  -11.8080673638
   H      -1.1293959858   20.6346100996  -12.6297117625
   H      -1.3620690114   20.7789379696  -10.8609232308
   H      -2.2014398589   19.4891918307  -11.7735238623
   H      -5.6056136416   22.3333073703  -13.3603092799
   H      -4.5042763734   22.8860615670  -14.5931421595
   H     -10.0856241718   22.8010427179  -14.4533206036
   H      -5.1675356172   20.5499200386  -15.8067491836
28
Converged     Job 186: Energy -1.1255132754618949e+03 @ (146.486486)
   H      -6.9633781788   19.8520526831  -17.0590461139
   H      -8.1640920303   19.4172974842  -19.0743550894
   H      -9.5939713392   18.3384578017  -19.1261655152
   H      -8.3396982904   18.1043599345  -17.8687985083
   C      -8.8776649173   18.8402536288  -18.4761693053
   C      -4.9597197835   21.9809171632  -14.1730150393
   C      -5.7425353898   21.2625495035  -15.2204410341
   C      -9.4018902448   22.1614300702  -14.9986895382
   C      -7.6406848914   20.4894588644  -16.5024253746
   C      -9.8735169353   21.3162954563  -15.9573677232
   C      -8.9725746081   20.4662319795  -16.7336428647
   C      -3.8135703930   21.1336861167  -13.6386967366
   C      -7.0739542394   21.3508670316  -15.4745068740
   C      -7.9872212605   22.2794831884  -14.7226899826
   O      -3.3057629790   20.2029537132  -14.2321369842
   O     -11.1886723770   21.2377035515  -16.2278610612
   O      -9.6464403468   19.7095193664  -17.6413777700
   O      -7.5577416009   23.1168856616  -13.9086901680
   H     -11.3112640909   20.5844452726  -16.9452526908
   S      -3.2354903728   21.6720139033  -12.0280422028
   C      -1.8365017454   20.5188002019  -11.8127584474
   H      -1.1280491330   20.6361800578  -12.6341493242
   H      -1.3612366050   20.7801636514  -10.8654004293
   H      -2.2007163228   19.4908959480  -11.7785720202
   H      -5.6019458025   22.3387463304  -13.3660294145
   H      -4.5006798844   22.8880987471  -14.6007998173
   H     -10.0847210149   22.7984018828  -14.4475188042
   H      -5.1669371146   20.5532872569  -15.8120121590
28
Converged     Job 187: Energy -1.1255132664014429e+03 @ (146.306306)
   H      -6.9640095963   19.8531003071  -17.0595518648
   H      -8.1683034796   19.4158705054  -19.0728048679
   H      -9.5965170425   18.3346371276  -19.1206255992
   H      -8.3391502776   18.1036634952  -17.8657616092
   C      -8.8796438689   18.8381664371  -18.4725849333
   C      -4.9574933890   21.9838757665  -14.1773874018
   C      -5.7417249768   21.2652034974  -15.2235600753
   C      -9.4018217744   22.1600512501  -14.9955734302
   C      -7.6411942990   20.4897998699  -16.5019586501
   C      -9.8741350310   21.3140871387  -15.9531843075
   C      -8.9734784618   20.4648742947  -16.7307283882
   C      -3.8121803939   21.1357066138  -13.6426832507
   C      -7.0737075534   21.3521082360  -15.4752070189
   C      -7.9868050546   22.2798405156  -14.7220227315
   O      -3.3047604012   20.2046366701  -14.2359362849
   O     -11.1896703266   21.2338878459  -16.2213913006
   O      -9.6480496110   19.7068910024  -17.6368967829
   O      -7.5570086460   23.1179633564  -13.9089418815
   H     -11.3127593952   20.5802433509  -16.9383437781
   S      -3.2344002611   21.6735284024  -12.0317888736
   C      -1.8363225015   20.5193098711  -11.8159615177
   H      -1.1275023652   20.6361461577  -12.6371163490
   H      -1.3612038943   20.7803681811  -10.8684465478
   H      -2.2013002098   19.4916699070  -11.7818604253
   H      -5.5989044221   22.3432206977  -13.3704528824
   H      -4.4974905545   22.8899674697  -14.6064417514
   H     -10.0844428215   22.7963769513  -14.4433877517
   H      -5.1666506271   20.5562402258  -15.8160106957
28
Converged     Job 188: Energy -1.1255132812250247e+03 @ (146.126126)
   H      -7.0361376029   19.8040966893  -17.0189266129
   H      -8.3341446368   19.2860997559  -18.9539821233
   H      -9.7386180384   18.1749994480  -18.8924192464
   H      -8.4130457710   18.0110316612  -17.6987522334
   C      -9.0005031975   18.7140937772  -18.2991597854
   C      -4.9232708407   22.0426472265  -14.3013385512
   C      -5.7482640880   21.2833714427  -15.2855262059
   C      -9.4078563848   22.1249383727  -14.8951007080
   C      -7.6960906440   20.4434412305  -16.4439700401
   C      -9.9129923640   21.2449093048  -15.8039115731
   C      -9.0375703757   20.3894006197  -16.6029630405
   C      -3.7412021088   21.2246394629  -13.8000616509
   C      -7.0925787860   21.3427328739  -15.4709324434
   C      -7.9832265081   22.2743531469  -14.6957934768
   O      -3.2323705826   20.3017730138  -14.4046314054
   O     -11.2388921558   21.1355792581  -16.0023768587
   O      -9.7432372493   19.5941347165  -17.4523829880
   O      -7.5288085398   23.1385018594  -13.9244931256
   H     -11.3866293008   20.4593581541  -16.6932181237
   S      -3.1240302114   21.7873638900  -12.2129557836
   C      -1.6909658849   20.6701293080  -12.0355303414
   H      -1.0016221097   20.8120390360  -12.8693176401
   H      -1.2039584267   20.9363830506  -11.0955358719
   H      -2.0278513126   19.6329236758  -12.0028107374
   H      -5.5279685291   22.4205959081  -13.4750248196
   H      -4.4943021415   22.9386140222  -14.7812992106
   H     -10.0727203268   22.7647267809  -14.3255248472
   H      -5.1917643717   20.5685385329  -15.8886653848
28
Converged     Job 189: Energy -1.1255132735312666e+03 @ (145.945946)
   H      -7.0342265589   19.8031161998  -17.0185776513
   H      -8.3308088105   19.2852050917  -18.9528962468
   H      -9.7344802057   18.1729204067  -18.8942685421
   H      -8.4094924956   18.0077166024  -17.7001207012
   C      -8.9971295082   18.7114686593  -18.2995658902
   C      -4.9234623494   22.0461152716  -14.3030876468
   C      -5.7479201959   21.2854987498  -15.2867041851
   C      -9.4086729739   22.1221215767  -14.8957698117
   C      -7.6948911058   20.4421451413  -16.4440871069
   C      -9.9127332806   21.2409733463  -15.8041087310
   C      -9.0363188503   20.3862194173  -16.6028655829
   C      -3.7423772618   21.2280614262  -13.7995075729
   C      -7.0923787398   21.3428477482  -15.4717030252
   C      -7.9841661456   22.2737564945  -14.6969537522
   O      -3.2330797529   20.3047202537  -14.4030123113
   O     -11.2384867721   21.1297436829  -16.0022759648
   O      -9.7410556993   19.5893702952  -17.4515767443
   O      -7.5308451778   23.1390398668  -13.9263585619
   H     -11.3854340090   20.4532802750  -16.6930501839
   S      -3.1271119401   21.7913517951  -12.2119055616
   C      -1.6944996883   20.6739087159  -12.0323403575
   H      -1.0042662483   20.8152778256  -12.8654805392
   H      -1.2084362371   20.9405205628  -11.0919467574
   H      -2.0316428911   19.6367910938  -11.9994764088
   H      -5.5286229204   22.4261155720  -13.4780720976
   H      -4.4930805849   22.9405738153  -14.7846127901
   H     -10.0743526996   22.7612860474  -14.3264215516
   H      -5.1906498289   20.5712661794  -15.8898604292
28
Converged     Job 190: Energy -1.1255132653896389e+03 @ (145.765766)
   H      -7.0332405370   19.8047225468  -17.0195750125
   H      -8.3305373258   19.2841076829  -18.9532980107
   H      -9.7328181364   18.1701758016  -18.8924549786
   H      -8.4067315830   18.0078486655  -17.6991101160
   C      -8.9956811515   18.7102482518  -18.2988569263
   C      -4.9227132258   22.0484321972  -14.3046937975
   C      -5.7475829338   21.2880731201  -15.2881755952
   C      -9.4090477368   22.1210436076  -14.8953714698
   C      -7.6942776332   20.4429034642  -16.4445631732
   C      -9.9126081010   21.2394485697  -15.8035481425
   C      -9.0357106073   20.3855758954  -16.6027420926
   C      -3.7427759554   21.2293328881  -13.8001259583
   C      -7.0922174705   21.3440895553  -15.4723285020
   C      -7.9846421194   22.2738858117  -14.6969675434
   O      -3.2340306967   20.3053915798  -14.4031600466
   O     -11.2383580254   21.1269657682  -16.0012129289
   O      -9.7400356398   19.5881429533  -17.4512430658
   O      -7.5319146784   23.1394527616  -13.9262834864
   H     -11.3849152130   20.4502362835  -16.6918099917
   S      -3.1279965805   21.7923279692  -12.2122106195
   C      -1.6966210627   20.6734811391  -12.0315145276
   H      -1.0059091620   20.8137338886  -12.8644436046
   H      -1.2106795057   20.9400518389  -11.0910582718
   H      -2.0348490015   19.6367292285  -11.9982889473
   H      -5.5278313389   22.4290060170  -13.4799457913
   H      -4.4914952579   22.9424171299  -14.7863408593
   H     -10.0750997356   22.7595342245  -14.3257225176
   H      -5.1903016274   20.5740514595  -15.8915615524
28
Converged     Job 191: Energy -1.1255132547288035e+03 @ (145.585586)
   H      -7.0323346352   19.8060827300  -17.0211672472
   H      -8.3308395337   19.2841832671  -18.9536391857
   H      -9.7323539937   18.1693670913  -18.8919030218
   H      -8.4053324755   18.0077945126  -17.6994941439
   C      -8.9951513120   18.7098532119  -18.2987794777
   C      -4.9218135647   22.0502574913  -14.3074188466
   C      -5.7466474899   21.2896903374  -15.2907813772
   C      -9.4085235423   22.1192255920  -14.8939073262
   C      -7.6935944740   20.4433510109  -16.4454005277
   C      -9.9121164083   21.2375879059  -15.8020183231
   C      -9.0351154122   20.3848861650  -16.6023494168
   C      -3.7433340026   21.2302188803  -13.8008467531
   C      -7.0915411821   21.3446394877  -15.4732609564
   C      -7.9840796510   22.2733697250  -14.6966598514
   O      -3.2350441621   20.3050491411  -14.4023879930
   O     -11.2379358348   21.1239258305  -15.9984864536
   O      -9.7394830707   19.5871915508  -17.4505597433
   O      -7.5315318616   23.1391919032  -13.9261836225
   H     -11.3845124769   20.4473570631  -16.6892341099
   S      -3.1293076483   21.7942588269  -12.2129963005
   C      -1.6993795301   20.6739593601  -12.0298162317
   H      -1.0080738565   20.8121544430  -12.8625967826
   H      -1.2136178846   20.9413583103  -11.0894941503
   H      -2.0388616377   19.6376599234  -11.9952204089
   H      -5.5272646313   22.4324278456  -13.4836684935
   H      -4.4888532808   22.9429946996  -14.7898122123
   H     -10.0746688012   22.7568510841  -14.3233884419
   H      -5.1893091839   20.5765210302  -15.8951354957
28
Converged     Job 192: Energy -1.1255132461180269e+03 @ (145.405405)
   H      -7.0316894746   19.8072503348  -17.0223911659
   H      -8.3309868796   19.2839930087  -18.9537665204
   H      -9.7316257408   18.1681237539  -18.8911196513
   H      -8.4037500323   18.0076205755  -17.6995028971
   C      -8.9944706703   18.7091992444  -18.2984691688
   C      -4.9209124720   22.0522116705  -14.3096081750
   C      -5.7459894660   21.2915475386  -15.2926974618
   C      -9.4083869139   22.1177149154  -14.8927878940
   C      -7.6930934977   20.4437828063  -16.4459752118
   C      -9.9118392013   21.2358779297  -15.8007783548
   C      -9.0346698444   20.3841480591  -16.6019622703
   C      -3.7436850873   21.2312461029  -13.8015757250
   C      -7.0910870834   21.3453268874  -15.4740182080
   C      -7.9839313977   22.2730588187  -14.6965219528
   O      -3.2357924526   20.3051185614  -14.4019905849
   O     -11.2376947774   21.1211021401  -15.9963308889
   O      -9.7389502528   19.5860256594  -17.4498463722
   O      -7.5316822647   23.1391249390  -13.9261573921
   H     -11.3841740576   20.4445781817  -16.6871425225
   S      -3.1303021459   21.7957841197  -12.2136608988
   C      -1.7016395523   20.6741746206  -12.0286793392
   H      -1.0098907057   20.8107383396  -12.8613585781
   H      -1.2159517560   20.9421063311  -11.0884700355
   H      -2.0422132652   19.6382678461  -11.9930650438
   H      -5.5264171241   22.4357909865  -13.4865752252
   H      -4.4865326749   22.9438457954  -14.7927594472
   H     -10.0746786857   22.7546037011  -14.3216192599
   H      -5.1885831079   20.5790430282  -15.8977777710
28
Converged     Job 193: Energy -1.1255132352735920e+03 @ (145.225225)
   H      -7.0312627047   19.8083937503  -17.0236156907
   H      -8.3311988533   19.2836832768  -18.9537886656
   H      -9.7309034389   18.1666914216  -18.8902297531
   H      -8.4021625448   18.0073356306  -17.6993892936
   C      -8.9938218738   18.7083922378  -18.2980506230
   C      -4.9198102005   22.0544599323  -14.3120992963
   C      -5.7453766872   21.2936021706  -15.2946449026
   C      -9.4083430218   22.1159256101  -14.8914531498
   C      -7.6927125985   20.4441995411  -16.4464478503
   C      -9.9116841032   21.2339012926  -15.7993197662
   C      -9.0343387781   20.3832388488  -16.6014500955
   C      -3.7439227782   21.2324557932  -13.8025125667
   C      -7.0907062950   21.3459941805  -15.4746694266
   C      -7.9838938384   22.2726327807  -14.6961881987
   O      -3.2364585733   20.3053351427  -14.4017517041
   O     -11.2375839140   21.1179143952  -15.9938564183
   O      -9.7384946945   19.5846655252  -17.4490171325
   O      -7.5320126240   23.1389642283  -13.9259141931
   H     -11.3839677773   20.4414470454  -16.6847457401
   S      -3.1311547197   21.7975685614  -12.2145527002
   C      -1.7038298601   20.6745688185  -12.0276393112
   H      -1.0117319203   20.8092308041  -12.8603364632
   H      -1.2180758227   20.9432270066  -11.0876719235
   H      -2.0455801369   19.6390948013  -11.9907039942
   H      -5.5251875089   22.4399137412  -13.4898950087
   H      -4.4836887029   22.9446162718  -14.7964110232
   H     -10.0748050191   22.7519919221  -14.3195693956
   H      -5.1879116275   20.5819608942  -15.9006842532
28
Converged     Job 194: Energy -1.1255132258044921e+03 @ (145.045045)
   H      -7.0305119197   19.8097793489  -17.0246610919
   H      -8.3316591326   19.2837157858  -18.9535683418
   H      -9.7304553258   18.1656553265  -18.8889416171
   H      -8.4006999404   18.0073447034  -17.6990895112
   C      -8.9933513191   18.7079343683  -18.2973204585
   C      -4.9187988073   22.0564782321  -14.3145673041
   C      -5.7446373437   21.2956642747  -15.2969251127
   C      -9.4080348004   22.1147937018  -14.8900987590
   C      -7.6921780910   20.4448208889  -16.4468944104
   C      -9.9113509012   21.2324625128  -15.7976816535
   C      -9.0338878571   20.3827295476  -16.6006806260
   C      -3.7442044237   21.2334305639  -13.8036591555
   C      -7.0901992323   21.3469979283  -15.4754731585
   C      -7.9835471192   22.2727316628  -14.6960539223
   O      -3.2372811608   20.3056730653  -14.4023773897
   O     -11.2373128638   21.1153006595  -15.9911133392
   O      -9.7380661732   19.5836520415  -17.4477489375
   O      -7.5318178150   23.1393849475  -13.9260566947
   H     -11.3836800807   20.4388054983  -16.6819782640
   S      -3.1321812633   21.7982424473  -12.2153066546
   C      -1.7061437737   20.6738432773  -12.0270255630
   H      -1.0134717212   20.8073703071  -12.8594255144
   H      -1.2206215870   20.9424759015  -11.0869307449
   H      -2.0489912716   19.6387432285  -11.9897519254
   H      -5.5242308764   22.4429830052  -13.4929067196
   H      -4.4814603085   22.9457985882  -14.7992961749
   H     -10.0745712572   22.7501732053  -14.3175371868
   H      -5.1872748372   20.5844186988  -15.9035375509
28
Converged     Job 195: Energy -1.1255132159557015e+03 @ (144.864865)
   H      -7.0304410570   19.8109942454  -17.0258825804
   H      -8.3323898049   19.2837295445  -18.9534765575
   H      -9.7303876712   18.1647542837  -18.8878975434
   H      -8.3997218904   18.0073356586  -17.6989472858
   C      -8.9932462722   18.7075149486  -18.2967801838
   C      -4.9175693858   22.0583956298  -14.3170847102
   C      -5.7439824668   21.2975276270  -15.2989301211
   C      -9.4077095430   22.1133584833  -14.8885186529
   C      -7.6919653948   20.4454027276  -16.4472796413
   C      -9.9111368200   21.2309498803  -15.7959519486
   C      -9.0337288304   20.3821614580  -16.5999991629
   C      -3.7442778487   21.2342568834  -13.8048331887
   C      -7.0897675349   21.3477174125  -15.4760772545
   C      -7.9832070617   22.2724837417  -14.6955522641
   O      -3.2378664032   20.3055966685  -14.4025719788
   O     -11.2371662384   21.1127933552  -15.9882505401
   O      -9.7379590471   19.5827387228  -17.4466985149
   O      -7.5316473400   23.1393229054  -13.9256779801
   H     -11.3835922252   20.4364029950  -16.6792037019
   S      -3.1327663968   21.7993954535  -12.2163920493
   C      -1.7080737917   20.6735680626  -12.0264624055
   H      -1.0150144280   20.8054428568  -12.8588006041
   H      -1.2225278332   20.9426443830  -11.0865052820
   H      -2.0520920066   19.6388935504  -11.9881989905
   H      -5.5228034733   22.4466132674  -13.4961204996
   H      -4.4786043275   22.9463623587  -14.8028382490
   H     -10.0742743712   22.7479994449  -14.3151752305
   H      -5.1867002772   20.5870457733  -15.9065006256
28
Converged     Job 196: Energy -1.1255132052069616e+03 @ (144.684685)
   H      -7.0299005782   19.8123047582  -17.0269620193
   H      -8.3332023350   19.2838180102  -18.9531814622
   H      -9.7304523392   18.1639624155  -18.8865300810
   H      -8.3987755814   18.0073972968  -17.6985725543
   C      -8.9932047491   18.7071992293  -18.2959677213
   C      -4.9163743615   22.0603336529  -14.3196348425
   C      -5.7432368717   21.2994717604  -15.3011206857
   C      -9.4074335137   22.1122260353  -14.8869040419
   C      -7.6915920819   20.4459580665  -16.4477004014
   C      -9.9109098471   21.2296195065  -15.7941179503
   C      -9.0334613605   20.3817573910  -16.5991105286
   C      -3.7443591795   21.2351178150  -13.8061361813
   C      -7.0892595821   21.3485185781  -15.4768116124
   C      -7.9828505258   22.2723388010  -14.6952870857
   O      -3.2384702026   20.3057923022  -14.4032945143
   O     -11.2370133653   21.1104029571  -15.9852887483
   O      -9.7378349836   19.5819609283  -17.4453338827
   O      -7.5313461920   23.1393983281  -13.9256413054
   H     -11.3834924549   20.4340407626  -16.6762591319
   S      -3.1334880893   21.8000384341  -12.2173708471
   C      -1.7100637004   20.6728347971  -12.0260964745
   H      -1.0165202622   20.8034943571  -12.8582215187
   H      -1.2246537732   20.9419805502  -11.0860899597
   H      -2.0551747305   19.6385398628  -11.9873562166
   H      -5.5215158517   22.4498911548  -13.4992591447
   H      -4.4760116989   22.9472156124  -14.8060789208
   H     -10.0739690227   22.7462093272  -14.3127945157
   H      -5.1860527229   20.5895789225  -15.9094855022
28
Converged     Job 197: Energy -1.1255131965327555e+03 @ (144.504505)
   H      -7.0296138259   19.8136894279  -17.0278357052
   H      -8.3337233664   19.2837277192  -18.9526407940
   H      -9.7302730986   18.1630479548  -18.8850992467
   H      -8.3978313757   18.0073936757  -17.6978637581
   C      -8.9930176907   18.7067829474  -18.2949974324
   C      -4.9151868974   22.0622853870  -14.3219675771
   C      -5.7426699253   21.3014988690  -15.3030039442
   C      -9.4072683183   22.1111396852  -14.8853749251
   C      -7.6913663080   20.4466699522  -16.4479050085
   C      -9.9108526155   21.2283809015  -15.7923818994
   C      -9.0333073397   20.3814158164  -16.5982269596
   C      -3.7444068658   21.2358771659  -13.8074886599
   C      -7.0889172279   21.3494598740  -15.4772793096
   C      -7.9826620297   22.2723971388  -14.6948118884
   O      -3.2391609214   20.3058265774  -14.4040616601
   O     -11.2370190235   21.1081581424  -15.9825163675
   O      -9.7376943484   19.5811892485  -17.4440328588
   O      -7.5313548818   23.1397360366  -13.9253716048
   H     -11.3835489820   20.4318639263  -16.6735443402
   S      -3.1338892096   21.8005538232  -12.2184941890
   C      -1.7117839562   20.6718741554  -12.0261363551
   H      -1.0179183371   20.8012583105  -12.8581899220
   H      -1.2262960165   20.9410609899  -11.0861812117
   H      -2.0580544207   19.6379883519  -11.9868385865
   H      -5.5200670159   22.4533650315  -13.5021391177
   H      -4.4732927053   22.9479235368  -14.8092563169
   H     -10.0738324571   22.7444704150  -14.3105819270
   H      -5.1856101860   20.5923646213  -15.9123839754
28
Converged     Job 198: Energy -1.1255131876306300e+03 @ (144.324324)
   H      -7.0295082107   19.8149064946  -17.0292333377
   H      -8.3349769835   19.2841821378  -18.9527877815
   H      -9.7306610282   18.1625442033  -18.8840494339
   H      -8.3969894398   18.0076608576  -17.6981309490
   C      -8.9932250930   18.7067000954  -18.2945958198
   C      -4.9139490584   22.0639458054  -14.3245701485
   C      -5.7417818338   21.3032903117  -15.3054089242
   C      -9.4065119034   22.1101207463  -14.8838062564
   C      -7.6910334714   20.4473142275  -16.4484501272
   C      -9.9102944069   21.2272127556  -15.7905395255
   C      -9.0330426709   20.3810354266  -16.5975156029
   C      -3.7444709561   21.2365157975  -13.8087343344
   C      -7.0882401465   21.3503031187  -15.4782137323
   C      -7.9818543040   22.2723943002  -14.6945853126
   O      -3.2395908077   20.3058079947  -14.4045708852
   O     -11.2365498725   21.1060767093  -15.9793758928
   O      -9.7376792839   19.5804882658  -17.4428048742
   O      -7.5304529573   23.1398616183  -13.9253582581
   H     -11.3832485508   20.4298253084  -16.6704054770
   S      -3.1349009690   21.8010691758  -12.2193318248
   C      -1.7140736679   20.6710578961  -12.0253700823
   H      -1.0194515974   20.7993684394  -12.8569564293
   H      -1.2290313015   20.9402000856  -11.0851704081
   H      -2.0613923597   19.6375329348  -11.9858569941
   H      -5.5188342029   22.4559453159  -13.5051991341
   H      -4.4709750770   22.9488721773  -14.8121954467
   H     -10.0729866068   22.7428005236  -14.3081943315
   H      -5.1849119673   20.5943664466  -15.9151938779
28
Converged     Job 199: Energy -1.1255131753650028e+03 @ (144.144144)
   H      -7.0296175900   19.8162292483  -17.0302936651
   H      -8.3362122199   19.2844077608  -18.9525312275
   H      -9.7311734614   18.1619567690  -18.8827069781
   H      -8.3964713893   18.0078547460  -17.6978246841
   C      -8.9935986318   18.7065367503  -18.2938189523
   C      -4.9124203591   22.0657785806  -14.3275239123
   C      -5.7411668483   21.3050222882  -15.3075205208
   C      -9.4061529147   22.1087694961  -14.8817111917
   C      -7.6909921732   20.4479775412  -16.4486267975
   C      -9.9101473666   21.2258723509  -15.7883300203
   C      -9.0330725262   20.3806469677  -16.5964939242
   C      -3.7443540330   21.2371382127  -13.8102945318
   C      -7.0878767819   21.3510259672  -15.4786026947
   C      -7.9814514443   22.2721244594  -14.6936727415
   O      -3.2401903204   20.3054893041  -14.4052612024
   O     -11.2364868910   21.1038211042  -15.9759351080
   O      -9.7378952225   19.5798664107  -17.4414213947
   O      -7.5301323736   23.1396946669  -13.9245245542
   H     -11.3833448821   20.4277216918  -16.6670811263
   S      -3.1350828350   21.8020052670  -12.2208823535
   C      -1.7157070728   20.6704416917  -12.0252910474
   H      -1.0207888451   20.7969232978  -12.8569087250
   H      -1.2304984457   20.9400878677  -11.0853194370
   H      -2.0643076771   19.6373919053  -11.9846244601
   H      -5.5168312277   22.4600298350  -13.5089428404
   H      -4.4675054417   22.9489057863  -14.8166779215
   H     -10.0725653111   22.7406994944  -14.3052038307
   H      -5.1845738504   20.5969792931  -15.9185779717
28
Converged     Job 200: Energy -1.1255131672796729e+03 @ (143.963964)
   H      -7.0293939207   19.8174212259  -17.0312989379
   H      -8.3369715813   19.2844610878  -18.9522339896
   H      -9.7312268476   18.1611697488  -18.8814236323
   H      -8.3956023812   18.0078906738  -17.6974517578
   C      -8.9935656615   18.7062112157  -18.2930510902
   C      -4.9113415584   22.0675615457  -14.3296041517
   C      -5.7404663741   21.3070294964  -15.3094794058
   C      -9.4057159366   22.1080827722  -14.8804665147
   C      -7.6906870485   20.4486532322  -16.4489660294
   C      -9.9098101631   21.2249027125  -15.7867589895
   C      -9.0328422247   20.3803489987  -16.5957503496
   C      -3.7443756965   21.2378829277  -13.8115463035
   C      -7.0873737718   21.3520223391  -15.4793421400
   C      -7.9809678380   22.2724252741  -14.6935981853
   O      -3.2405786488   20.3058689295  -14.4062566317
   O     -11.2362160444   21.1019317733  -15.9732756836
   O      -9.7377932988   19.5791256979  -17.4401606526
   O      -7.5296565838   23.1402591587  -13.9247471823
   H     -11.3831665532   20.4257846434  -16.6643576569
   S      -3.1358952091   21.8019647992  -12.2215515142
   C      -1.7176135038   20.6691899461  -12.0251033595
   H      -1.0220881618   20.7951158806  -12.8562990611
   H      -1.2327556198   20.9383924855  -11.0848234687
   H      -2.0671162338   19.6364321640  -11.9846873525
   H      -5.5157200508   22.4624164906  -13.5112807905
   H      -4.4655603691   22.9501849055  -14.8188268600
   H     -10.0721017633   22.7394879759  -14.3033505499
   H      -5.1840138453   20.5991811454  -15.9209103203
28
Converged     Job 201: Energy -1.1255131552366761e+03 @ (143.783784)
   H      -7.0290610745   19.8189162100  -17.0324975090
   H      -8.3381849891   19.2849968094  -18.9518476219
   H      -9.7317367848   18.1609353082  -18.8799825315
   H      -8.3950518845   18.0083049885  -17.6971205759
   C      -8.9939021148   18.7063292013  -18.2921682222
   C      -4.9098368727   22.0692976054  -14.3327816097
   C      -5.7396578299   21.3086879310  -15.3120059190
   C      -9.4052125094   22.1067118971  -14.8782574972
   C      -7.6904512096   20.4492996014  -16.4493524528
   C      -9.9096472478   21.2236094033  -15.7844222741
   C      -9.0327171140   20.3801502836  -16.5946015451
   C      -3.7443816675   21.2383783801  -13.8131756238
   C      -7.0868241158   21.3526847955  -15.4799580176
   C      -7.9803802100   22.2720224075  -14.6928317417
   O      -3.2412855891   20.3053384655  -14.4068613167
   O     -11.2361519107   21.0996860406  -15.9696322281
   O      -9.7379276242   19.5787388088  -17.4385874541
   O      -7.5290360366   23.1399195065  -13.9240937858
   H     -11.3832976507   20.4237452446  -16.6608711224
   S      -3.1363613870   21.8028509341  -12.2231429675
   C      -1.7196478764   20.6684266474  -12.0248527227
   H      -1.0236895616   20.7924851977  -12.8559623607
   H      -1.2347637060   20.9380903195  -11.0847190738
   H      -2.0705150775   19.6361756738  -11.9833572386
   H      -5.5139166594   22.4662736999  -13.5153136720
   H      -4.4620840724   22.9501977445  -14.8233173993
   H     -10.0714353437   22.7373635311  -14.3001323246
   H      -5.1834586964   20.6017799726  -15.9247545118
28
Converged     Job 202: Energy -1.1255131456735671e+03 @ (143.603604)
   H      -7.0289793701   19.8202381243  -17.0335363289
   H      -8.3391792682   19.2851372264  -18.9515205103
   H      -9.7319786981   18.1602184646  -18.8785789645
   H      -8.3942993946   18.0084372361  -17.6967284860
   C      -8.9940381678   18.7060786958  -18.2913322977
   C      -4.9085025100   22.0711236435  -14.3352459253
   C      -5.7389822937   21.3107203172  -15.3140925068
   C      -9.4047928173   22.1058420545  -14.8766739414
   C      -7.6902487377   20.4500354514  -16.4496247987
   C      -9.9093586668   21.2225336629  -15.7825644781
   C      -9.0325814885   20.3798521352  -16.5937145770
   C      -3.7442858993   21.2390233062  -13.8146897108
   C      -7.0863694371   21.3536706121  -15.4805939681
   C      -7.9799190202   22.2721816190  -14.6924557675
   O      -3.2415483478   20.3054273719  -14.4078142488
   O     -11.2359326526   21.0976691131  -15.9666034655
   O      -9.7379487045   19.5780444570  -17.4372009279
   O      -7.5286115326   23.1402950072  -13.9239444881
   H     -11.3831906023   20.4217496166  -16.6578434522
   S      -3.1370276819   21.8030054023  -12.2242021904
   C      -1.7215539735   20.6672400900  -12.0247485904
   H      -1.0250187356   20.7903721975  -12.8555178162
   H      -1.2369281451   20.9367117402  -11.0844190945
   H      -2.0734580844   19.6353408016  -11.9831389885
   H      -5.5123538285   22.4692199181  -13.5181545499
   H      -4.4595334258   22.9511176729  -14.8262923866
   H     -10.0709756060   22.7358880650  -14.2978295975
   H      -5.1830199486   20.6042216738  -15.9275380031
28
Converged     Job 203: Energy -1.1255131353086092e+03 @ (143.423423)
   H      -7.0289089984   19.8215211183  -17.0346004295
   H      -8.3403097547   19.2853876405  -18.9510971381
   H      -9.7324802039   18.1597569209  -18.8771525701
   H      -8.3938401931   18.0086360184  -17.6962830514
   C      -8.9943849960   18.7059823997  -18.2904296408
   C      -4.9071468210   22.0729014627  -14.3379684520
   C      -5.7382519451   21.3124683058  -15.3162677826
   C      -9.4042997127   22.1047494263  -14.8747540818
   C      -7.6900915770   20.4506785579  -16.4498937745
   C      -9.9091422189   21.2214220929  -15.7804627690
   C      -9.0325118138   20.3796150780  -16.5926856029
   C      -3.7442270539   21.2396829079  -13.8162131343
   C      -7.0858662628   21.3544066733  -15.4811461237
   C      -7.9793606519   22.2720094877  -14.6918239904
   O      -3.2421478151   20.3053992419  -14.4088041996
   O     -11.2358063597   21.0956887033  -15.9632862803
   O      -9.7381158567   19.5775454532  -17.4357304324
   O      -7.5280222651   23.1402192474  -13.9234537240
   H     -11.3832470760   20.4198921977  -16.6546041330
   S      -3.1374521549   21.8034819248  -12.2254757522
   C      -1.7233320362   20.6662564359  -12.0247422462
   H      -1.0263950533   20.7880646062  -12.8553623151
   H      -1.2387352927   20.9358201999  -11.0844316720
   H      -2.0764039702   19.6347834248  -11.9825627772
   H      -5.5107102682   22.4726628917  -13.5215212160
   H      -4.4565901453   22.9515010705  -14.8300285229
   H     -10.0703457608   22.7341370827  -14.2950500659
   H      -5.1824910683   20.6067235053  -15.9307698673
28
Converged     Job 204: Energy -1.1255131240021717e+03 @ (143.243243)
   H      -7.0294770449   19.8226808135  -17.0357539890
   H      -8.3423314003   19.2853632846  -18.9504627497
   H      -9.7339357281   18.1591716486  -18.8751638579
   H      -8.3941243016   18.0086539407  -17.6955552706
   C      -8.9955229929   18.7057088807  -18.2891616203
   C      -4.9055079404   22.0748588449  -14.3413607935
   C      -5.7374321597   21.3141358730  -15.3187739436
   C      -9.4035271172   22.1034350263  -14.8721465738
   C      -7.6902394215   20.4512365957  -16.4499439275
   C      -9.9088923745   21.2201760548  -15.7776282448
   C      -9.0327501032   20.3792118075  -16.5912537863
   C      -3.7437936244   21.2406114138  -13.8183967654
   C      -7.0853281598   21.3549624780  -15.4815686960
   C      -7.9784970665   22.2716241244  -14.6906864944
   O      -3.2421413284   20.3060114576  -14.4108301054
   O     -11.2356767738   21.0936808870  -15.9589114068
   O      -9.7387996941   19.5769805429  -17.4337698494
   O      -7.5269630166   23.1398384840  -13.9224432635
   H     -11.3835114650   20.4180526489  -16.6503179101
   S      -3.1378577855   21.8038160642  -12.2270893454
   C      -1.7247959572   20.6654667218  -12.0252769902
   H      -1.0275384036   20.7862324594  -12.8557937511
   H      -1.2402087001   20.9351190323  -11.0849651419
   H      -2.0787637602   19.6343044741  -11.9826370330
   H      -5.5086057374   22.4767691195  -13.5256451490
   H      -4.4531598106   22.9517017275  -14.8349697170
   H     -10.0693126494   22.7321501014  -14.2913777261
   H      -5.1819223604   20.6094373325  -15.9347193310
28
Converged     Job 205: Energy -1.1255131129210595e+03 @ (143.063063)
   H      -7.0294483103   19.8241238626  -17.0366579240
   H      -8.3437496697   19.2856769786  -18.9498087885
   H      -9.7344939879   18.1585192059  -18.8732680815
   H      -8.3934823660   18.0088960746  -17.6948958040
   C      -8.9959237002   18.7055501894  -18.2879177979
   C      -4.9038718017   22.0767645668  -14.3444889869
   C      -5.7367925633   21.3162196905  -15.3211915473
   C      -9.4030828024   22.1024244012  -14.8700598082
   C      -7.6901345275   20.4520023179  -16.4500452774
   C      -9.9087293667   21.2189653433  -15.7751671771
   C      -9.0327297322   20.3789115357  -16.5898827330
   C      -3.7434682968   21.2411994604  -13.8205990296
   C      -7.0849286751   21.3560187653  -15.4821394643
   C      -7.9780162476   22.2717643550  -14.6900739726
   O      -3.2419568569   20.3060499285  -14.4122622913
   O     -11.2356202340   21.0913860710  -15.9550529896
   O      -9.7390185270   19.5762553657  -17.4317987832
   O      -7.5264591403   23.1402234079  -13.9221220583
   H     -11.3836481338   20.4157846366  -16.6464352913
   S      -3.1384627088   21.8039895764  -12.2288427793
   C      -1.7266486302   20.6643189024  -12.0256463537
   H      -1.0288011072   20.7840192234  -12.8557983570
   H      -1.2423655728   20.9339200361  -11.0851883194
   H      -2.0816512483   19.6335400137  -11.9827475757
   H      -5.5064647052   22.4801123317  -13.5291722859
   H      -4.4501865236   22.9524069851  -14.8389364304
   H     -10.0687401645   22.7304417195  -14.2884411776
   H      -5.1817407974   20.6119056339  -15.9379623828
28
Converged     Job 206: Energy -1.1255131041272921e+03 @ (142.882883)
   H      -7.0292823108   19.8253630255  -17.0375248570
   H      -8.3447068524   19.2859965013  -18.9494318436
   H      -9.7345724040   18.1577774035  -18.8717866928
   H      -8.3924955326   18.0091559421  -17.6944750723
   C      -8.9959376359   18.7053762110  -18.2870163864
   C      -4.9026225343   22.0783425402  -14.3468058015
   C      -5.7361729845   21.3181080433  -15.3231979194
   C      -9.4026534108   22.1017132266  -14.8687137519
   C      -7.6899306510   20.4527119701  -16.4502716260
   C      -9.9085616020   21.2180162871  -15.7734556262
   C      -9.0326080813   20.3786874795  -16.5889534931
   C      -3.7433154971   21.2417538244  -13.8221549838
   C      -7.0845063054   21.3570989652  -15.4828188746
   C      -7.9775432267   22.2721068038  -14.6898153259
   O      -3.2419806725   20.3061203321  -14.4132520843
   O     -11.2355107113   21.0895584912  -15.9522059810
   O      -9.7390063355   19.5755523380  -17.4303295350
   O      -7.5260322357   23.1407764457  -13.9221075327
   H     -11.3836908547   20.4139275209  -16.6435325021
   S      -3.1391974483   21.8039697200  -12.2299141625
   C      -1.7284813212   20.6631491786  -12.0256786894
   H      -1.0299655144   20.7822256520  -12.8553669367
   H      -1.2446182563   20.9324325801  -11.0849070521
   H      -2.0843563775   19.6326590838  -11.9829366855
   H      -5.5049635824   22.4823792299  -13.5316465030
   H      -4.4481806379   22.9534342060  -14.8415450824
   H     -10.0682539834   22.7291984611  -14.2864461318
   H      -5.1814681178   20.6137974549  -15.9403132125
28
Converged     Job 207: Energy -1.1255130905909207e+03 @ (142.702703)
   H      -7.0295647868   19.8266614095  -17.0386298925
   H      -8.3463912621   19.2861699317  -18.9488729094
   H      -9.7357226816   18.1574298859  -18.8701128480
   H      -8.3926131095   18.0092947387  -17.6939162045
   C      -8.9968270271   18.7052799570  -18.2859328483
   C      -4.9009746732   22.0803298082  -14.3501645369
   C      -5.7354428788   21.3198075367  -15.3255759299
   C      -9.4021213100   22.1003256958  -14.8660396272
   C      -7.6899809113   20.4533048811  -16.4503805391
   C      -9.9082967209   21.2167339514  -15.7707258009
   C      -9.0327379238   20.3783501456  -16.5876237617
   C      -3.7431634192   21.2425254994  -13.8239794033
   C      -7.0840426631   21.3576250312  -15.4831561822
   C      -7.9769183700   22.2715658866  -14.6886293606
   O      -3.2429968010   20.3059698193  -14.4145704569
   O     -11.2353288859   21.0874264661  -15.9480991298
   O      -9.7395198127   19.5751100855  -17.4285684208
   O      -7.5252920070   23.1401948453  -13.9209600764
   H     -11.3837505792   20.4120337959  -16.6396081140
   S      -3.1390575873   21.8049299793  -12.2317392034
   C      -1.7299517410   20.6623642330  -12.0260737695
   H      -1.0312330382   20.7795483781  -12.8558623497
   H      -1.2457674831   20.9320182753  -11.0855633705
   H      -2.0872589689   19.6324107824  -11.9822089514
   H      -5.5027982441   22.4869345852  -13.5359501600
   H      -4.4443388482   22.9532951830  -14.8466663325
   H     -10.0675225885   22.7270545486  -14.2827044318
   H      -5.1810026391   20.6166900657  -15.9442899305
28
Converged     Job 208: Energy -1.1255130800699208e+03 @ (142.522523)
   H      -7.0294734612   19.8279207540  -17.0396782155
   H      -8.3476557359   19.2861879700  -18.9483061430
   H      -9.7362327060   18.1565931903  -18.8682970127
   H      -8.3919931532   18.0093102326  -17.6932780594
   C      -8.9971579540   18.7049176432  -18.2847774076
   C      -4.8997069077   22.0822175153  -14.3527838996
   C      -5.7346491169   21.3218930806  -15.3279660565
   C      -9.4014552762   22.0995606452  -14.8643750867
   C      -7.6897464298   20.4539748088  -16.4506365142
   C      -9.9079160479   21.2156923242  -15.7686211495
   C      -9.0325823215   20.3780234663  -16.5865002137
   C      -3.7429717247   21.2433810025  -13.8258525577
   C      -7.0834611067   21.3586417429  -15.4839497151
   C      -7.9762061956   22.2718096875  -14.6883794947
   O      -3.2428621651   20.3066649043  -14.4162432069
   O     -11.2350464021   21.0854238518  -15.9446533790
   O      -9.7396304164   19.5743145276  -17.4267888501
   O      -7.5244661996   23.1406772043  -13.9210355589
   H     -11.3836631207   20.4099943554  -16.6360826317
   S      -3.1400728976   21.8047077710  -12.2328049157
   C      -1.7319508594   20.6610965996  -12.0262585763
   H      -1.0325047300   20.7779939001  -12.8554690628
   H      -1.2483366495   20.9301886383  -11.0853013759
   H      -2.0900221976   19.6313896559  -11.9829284283
   H      -5.5014094341   22.4894161979  -13.5387741844
   H      -4.4422866885   22.9546621002  -14.8494112324
   H     -10.0667063822   22.7257332160  -14.2802919027
   H      -5.1804503353   20.6189977718  -15.9471600199
28
Converged     Job 209: Energy -1.1255130687726007e+03 @ (142.342342)
   H      -7.0298499241   19.8291480704  -17.0405089460
   H      -8.3495295371   19.2863770143  -18.9474945854
   H      -9.7374826374   18.1561335964  -18.8662767843
   H      -8.3921243578   18.0094649987  -17.6924500558
   C      -8.9981538339   18.7047858722  -18.2833955719
   C      -4.8979436326   22.0840522579  -14.3562373668
   C      -5.7340738363   21.3235352015  -15.3302546549
   C      -9.4010444597   22.0982481325  -14.8616798737
   C      -7.6899342266   20.4545305417  -16.4505494554
   C      -9.9078672297   21.2144372182  -15.7657632769
   C      -9.0328545678   20.3776884917  -16.5849205732
   C      -3.7424911263   21.2440519219  -13.8281703060
   C      -7.0831395781   21.3592389792  -15.4842030772
   C      -7.9757109090   22.2713693908  -14.6871515556
   O      -3.2429632507   20.3065914095  -14.4178520311
   O     -11.2350866901   21.0833126075  -15.9404066638
   O      -9.7402779788   19.5737943832  -17.4247141685
   O      -7.5238768649   23.1402251955  -13.9198789538
   H     -11.3839725499   20.4080604925  -16.6319494486
   S      -3.1399588193   21.8054665976  -12.2350194585
   C      -1.7331500557   20.6604767007  -12.0271153055
   H      -1.0334513070   20.7758234717  -12.8563252152
   H      -1.2493926113   20.9299267483  -11.0863353988
   H      -2.0923600159   19.6312062546  -11.9828655754
   H      -5.4988745047   22.4936411488  -13.5429279885
   H      -4.4386685656   22.9545035837  -14.8546733640
   H     -10.0660673573   22.7237048522  -14.2765722118
   H      -5.1803129952   20.6215907995  -15.9509094403
28
Converged     Job 210: Energy -1.1255130593733168e+03 @ (142.162162)
   H      -7.0296843884   19.8302972773  -17.0414798035
   H      -8.3506967160   19.2865498384  -18.9471593580
   H      -9.7378764785   18.1554289737  -18.8647704580
   H      -8.3914089014   18.0095744502  -17.6921102677
   C      -8.9983873882   18.7045372328  -18.2825118043
   C      -4.8967339728   22.0857279655  -14.3585992982
   C      -5.7333525530   21.3254524207  -15.3323908493
   C      -9.4005183793   22.0975812925  -14.8602114921
   C      -7.6896731565   20.4551374705  -16.4508361718
   C      -9.9074993862   21.2134851340  -15.7639296850
   C      -9.0326706866   20.3773936198  -16.5839667848
   C      -3.7423425891   21.2447676919  -13.8297478793
   C      -7.0826057552   21.3601902041  -15.4849787856
   C      -7.9751269271   22.2715778430  -14.6870124020
   O      -3.2429656144   20.3070237564  -14.4191163484
   O     -11.2347863138   21.0814562446  -15.9373844980
   O      -9.7403111481   19.5730740679  -17.4231786325
   O      -7.5232124907   23.1406237533  -13.9200147434
   H     -11.3838473213   20.4061645991  -16.6288519988
   S      -3.1408344110   21.8053909004  -12.2359644660
   C      -1.7350317842   20.6593462335  -12.0271055805
   H      -1.0346200409   20.7742804326  -12.8557681454
   H      -1.2518044112   20.9283366262  -11.0859263220
   H      -2.0950254417   19.6303348449  -11.9832509913
   H      -5.4975394365   22.4958316199  -13.5454596402
   H      -4.4367820885   22.9557530142  -14.8571272059
   H     -10.0654302636   22.7225233590  -14.2744297046
   H      -5.1798444269   20.6235445404  -15.9533183841
28
Converged     Job 211: Energy -1.1255130475777146e+03 @ (141.981982)
   H      -7.0297474479   19.8316041643  -17.0425123318
   H      -8.3518816356   19.2868020552  -18.9465819270
   H      -9.7384740247   18.1550534472  -18.8633068483
   H      -8.3911116049   18.0097275856  -17.6915913796
   C      -8.9988302964   18.7044456481  -18.2815190933
   C      -4.8952688550   22.0875605205  -14.3615467266
   C      -5.7326683929   21.3272321765  -15.3346504243
   C      -9.3999978945   22.0963337542  -14.8580713245
   C      -7.6895998073   20.4557800368  -16.4510125094
   C      -9.9073207162   21.2122701076  -15.7616242888
   C      -9.0326656670   20.3771155931  -16.5828065383
   C      -3.7422651384   21.2454011733  -13.8314354546
   C      -7.0821515202   21.3608775795  -15.4854186993
   C      -7.9745648484   22.2713227092  -14.6861703091
   O      -3.2437349782   20.3067684435  -14.4200928412
   O     -11.2346844166   21.0793611857  -15.9337942143
   O      -9.7405468452   19.5725655909  -17.4215833523
   O      -7.5226254419   23.1404571397  -13.9192975572
   H     -11.3839654449   20.4042532822  -16.6253977059
   S      -3.1409972249   21.8061402388  -12.2375754964
   C      -1.7367144612   20.6584868095  -12.0273009829
   H      -1.0359266920   20.7718534888  -12.8558642535
   H      -1.2534243208   20.9276496646  -11.0861976262
   H      -2.0980197984   19.6299623404  -11.9826971446
   H      -5.4956904825   22.4995743669  -13.5491182364
   H      -4.4335416437   22.9559810755  -14.8612188513
   H     -10.0647571918   22.7205813539  -14.2713702762
   H      -5.1794345433   20.6262227190  -15.9568457579
28
Converged     Job 212: Energy -1.1255130340683493e+03 @ (141.801802)
   H      -7.0305796715   19.8327477081  -17.0432901483
   H      -8.3544289547   19.2867148877  -18.9454914942
   H      -9.7403043704   18.1542519801  -18.8605992214
   H      -8.3915608878   18.0097161692  -17.6903796060
   C      -9.0003115979   18.7040621044  -18.2796676259
   C      -4.8932872496   22.0896754037  -14.3656805257
   C      -5.7320239293   21.3289652449  -15.3373545142
   C      -9.3992999040   22.0948320395  -14.8548747796
   C      -7.6899942416   20.4562681398  -16.4506343829
   C      -9.9072575592   21.2108493754  -15.7581270085
   C      -9.0331404606   20.3765812919  -16.5807711594
   C      -3.7414186641   21.2464684374  -13.8345649147
   C      -7.0818052555   21.3614596145  -15.4855493572
   C      -7.9737949736   22.2707913468  -14.6844559867
   O      -3.2430381774   20.3075858059  -14.4229194099
   O     -11.2347492554   21.0771349857  -15.9286292202
   O      -9.7415222976   19.5718213787  -17.4189396786
   O      -7.5216786228   23.1397756356  -13.9175385973
   H     -11.3844852780   20.4021741882  -16.6202766697
   S      -3.1411291604   21.8066383440  -12.2401530499
   C      -1.7378197715   20.6579958927  -12.0287472372
   H      -1.0366591195   20.7704197692  -12.8571185719
   H      -1.2546577300   20.9272505417  -11.0876013578
   H      -2.0999209310   19.6297678069  -11.9837649345
   H      -5.4927913269   22.5041282738  -13.5538932089
   H      -4.4298680588   22.9560250382  -14.8674082746
   H     -10.0637315129   22.7183270884  -14.2670134120
   H      -5.1793501692   20.6289535552  -15.9611581902
28
Converged     Job 213: Energy -1.1255130247264237e+03 @ (141.621622)
   H      -7.0306753699   19.8338339491  -17.0444724768
   H      -8.3558534959   19.2868371145  -18.9450385455
   H      -9.7409612272   18.1534794329  -18.8589197230
   H      -8.3910283340   18.0097293368  -17.6899579954
   C      -9.0007666150   18.7037387063  -18.2786429942
   C      -4.8921192905   22.0913404098  -14.3682037499
   C      -5.7311791510   21.3308307311  -15.3397416601
   C      -9.3984298997   22.0940341319  -14.8532679139
   C      -7.6897994356   20.4568677042  -16.4509650748
   C      -9.9068274016   21.2098211942  -15.7560553082
   C      -9.0330315682   20.3762274220  -16.5797157560
   C      -3.7411995708   21.2473053143  -13.8363927559
   C      -7.0811490683   21.3623883691  -15.4864495175
   C      -7.9728769744   22.2710098845  -14.6842800366
   O      -3.2426645658   20.3083091123  -14.4244688365
   O     -11.2344175376   21.0752460318  -15.9251332736
   O      -9.7417198717   19.5710073378  -17.4171962665
   O      -7.5205634620   23.1402008046  -13.9177067223
   H     -11.3844572786   20.4002943114  -16.6167259671
   S      -3.1422825513   21.8064721403  -12.2411602041
   C      -1.7397857013   20.6570149933  -12.0288709087
   H      -1.0378391604   20.7693499921  -12.8565863880
   H      -1.2573281209   20.9257100341  -11.0872134491
   H      -2.1024766358   19.6289686516  -11.9845483198
   H      -5.4915723544   22.5061152164  -13.5565293123
   H      -4.4281947387   22.9574040978  -14.8699123264
   H     -10.0626577801   22.7169934499  -14.2646195313
   H      -5.1787516804   20.6308521229  -15.9638276187
28
Converged     Job 214: Energy -1.1255130104143877e+03 @ (141.441441)
   H      -7.0306422858   19.8352498599  -17.0452255024
   H      -8.3573166392   19.2870606290  -18.9441558456
   H      -9.7417588909   18.1530129751  -18.8569682916
   H      -8.3908017563   18.0098969203  -17.6890937911
   C      -9.0013808391   18.7036105527  -18.2772549878
   C      -4.8903943399   22.0934101063  -14.3716500369
   C      -5.7306288593   21.3327479173  -15.3420786453
   C      -9.3982019536   22.0927025070  -14.8506233907
   C      -7.6898098758   20.4574689533  -16.4509122107
   C      -9.9067722985   21.2084711802  -15.7532879519
   C      -9.0331186711   20.3758938444  -16.5781455625
   C      -3.7409686525   21.2480721634  -13.8385081500
   C      -7.0808494916   21.3631013179  -15.4867103091
   C      -7.9725743750   22.2705866633  -14.6831346892
   O      -3.2435866400   20.3080914024  -14.4259603056
   O     -11.2344237534   21.0728739858  -15.9210688189
   O      -9.7420849631   19.5704348934  -17.4151490364
   O      -7.5202626929   23.1398104270  -13.9166146998
   H     -11.3846138754   20.3980816484  -16.6127864829
   S      -3.1419749724   21.8074412443  -12.2433445103
   C      -1.7411669228   20.6561766025  -12.0296425366
   H      -1.0389726335   20.7666462793  -12.8573984302
   H      -1.2584347734   20.9251551394  -11.0882008742
   H      -2.1053415724   19.6286961775  -11.9842960760
   H      -5.4891404425   22.5105954937  -13.5607482498
   H      -4.4244895974   22.9574434612  -14.8750332947
   H     -10.0622726145   22.7149057691  -14.2609856246
   H      -5.1786228647   20.6337421078  -15.9676242162
28
Converged     Job 215: Energy -1.1255130004903228e+03 @ (141.261261)
   H      -7.0310066097   19.8363371211  -17.0459237396
   H      -8.3591614330   19.2867481351  -18.9429049372
   H      -9.7430120142   18.1520892494  -18.8543848570
   H      -8.3909636114   18.0096949836  -17.6876911999
   C      -9.0023729669   18.7030764575  -18.2753795605
   C      -4.8888714711   22.0954428617  -14.3749594701
   C      -5.7299955686   21.3345960665  -15.3445023069
   C      -9.3976479699   22.0916000219  -14.8480929992
   C      -7.6899621560   20.4579095197  -16.4507019171
   C      -9.9066691886   21.2072667807  -15.7503891758
   C      -9.0333536540   20.3754551640  -16.5763691965
   C      -3.7403295525   21.2492025196  -13.8412577802
   C      -7.0804585665   21.3637758058  -15.4870467620
   C      -7.9719422880   22.2703342385  -14.6820964409
   O      -3.2429433860   20.3091735287  -14.4286379117
   O     -11.2344088552   21.0708254400  -15.9167245168
   O      -9.7427076215   19.5696519319  -17.4127095425
   O      -7.5194606536   23.1395595802  -13.9157100851
   H     -11.3849259994   20.3960980002  -16.6084330740
   S      -3.1424054914   21.8075264786  -12.2453650493
   C      -1.7423769829   20.6554371173  -12.0310440018
   H      -1.0397144836   20.7656239698  -12.8584364973
   H      -1.2599775094   20.9240247028  -11.0893208732
   H      -2.1071527303   19.6281586635  -11.9860173606
   H      -5.4870643909   22.5140291631  -13.5643889633
   H      -4.4219079716   22.9582484203  -14.8794177052
   H     -10.0614460641   22.7132035924  -14.2575219411
   H      -5.1783687243   20.6362878504  -15.9711737533
28
Converged     Job 216: Energy -1.1255129886061529e+03 @ (141.081081)
   H      -7.0317500064   19.8374341926  -17.0469497523
   H      -8.3613327238   19.2868187452  -18.9422129089
   H      -9.7444027311   18.1512942370  -18.8523356393
   H      -8.3909948485   18.0096093720  -17.6870847059
   C      -9.0034778901   18.7026815651  -18.2740471535
   C      -4.8871611547   22.0974173915  -14.3785025071
   C      -5.7293264475   21.3364646577  -15.3470622475
   C      -9.3968781198   22.0902628614  -14.8454146163
   C      -7.6901800398   20.4584836323  -16.4505940417
   C      -9.9063687968   21.2058399837  -15.7473599007
   C      -9.0336368598   20.3748423966  -16.5747715390
   C      -3.7397935910   21.2501467900  -13.8437914403
   C      -7.0800424764   21.3645503748  -15.4874585634
   C      -7.9711311808   22.2701526282  -14.6809447925
   O      -3.2427098385   20.3096046564  -14.4306063311
   O     -11.2342206132   21.0684774047  -15.9120179260
   O      -9.7434110628   19.5687011382  -17.4104786661
   O      -7.5184860082   23.1394643658  -13.9147399491
   H     -11.3851116461   20.3938631513  -16.6037613414
   S      -3.1426165048   21.8082170265  -12.2475462500
   C      -1.7437325004   20.6549686127  -12.0319394197
   H      -1.0405710022   20.7641308281  -12.8590442248
   H      -1.2615612779   20.9235824454  -11.0901088015
   H      -2.1094545330   19.6280365210  -11.9865923242
   H      -5.4847280563   22.5177103427  -13.5684019329
   H      -4.4188887076   22.9587761940  -14.8842185744
   H     -10.0604403980   22.7111300767  -14.2538100919
   H      -5.1782005629   20.6387155930  -15.9748061330
28
Converged     Job 217: Energy -1.1255129772661658e+03 @ (140.900901)
   H      -7.0317510037   19.8385920928  -17.0478395893
   H      -8.3626521636   19.2869636039  -18.9416765008
   H      -9.7449306551   18.1505847634  -18.8506370197
   H      -8.3904274688   18.0096987347  -17.6865674501
   C      -9.0038479663   18.7024067416  -18.2729732680
   C      -4.8858391381   22.0992498594  -14.3812490771
   C      -5.7286747840   21.3383440410  -15.3492689880
   C      -9.3963484632   22.0892633082  -14.8435490475
   C      -7.6900553503   20.4590467255  -16.4507271064
   C      -9.9061114634   21.2046845814  -15.7451849932
   C      -9.0335712142   20.3744648410  -16.5735894073
   C      -3.7396385986   21.2510132039  -13.8455340023
   C      -7.0795789144   21.3653800084  -15.4880479558
   C      -7.9705673637   22.2701060291  -14.6803906429
   O      -3.2431777487   20.3099804099  -14.4320730804
   O     -11.2340199918   21.0664177646  -15.9085865079
   O      -9.7435646074   19.5679493288  -17.4087357555
   O      -7.5178652089   23.1395162117  -13.9143457553
   H     -11.3851228936   20.3918462115  -16.6003255424
   S      -3.1430287495   21.8086383233  -12.2489112607
   C      -1.7453789003   20.6540935325  -12.0322858722
   H      -1.0416802917   20.7623879277  -12.8590482141
   H      -1.2634442486   20.9224604470  -11.0902631221
   H      -2.1121082075   19.6275216836  -11.9868951847
   H      -5.4830798380   22.5206537151  -13.5715072738
   H      -4.4165381509   22.9596720458  -14.8876132274
   H     -10.0597630037   22.7095257647  -14.2511436711
   H      -5.1778428135   20.6409143669  -15.9776310420
28
Converged     Job 218: Energy -1.1255129653766110e+03 @ (140.720721)
   H      -7.0324069450   19.8396011306  -17.0484202927
   H      -8.3651860786   19.2870342843  -18.9404199433
   H      -9.7467384281   18.1499184743  -18.8479219328
   H      -8.3908961586   18.0097300769  -17.6853078851
   C      -9.0053353338   18.7021157017  -18.2710301478
   C      -4.8838563117   22.1012472592  -14.3854473964
   C      -5.7281745456   21.3399165373  -15.3518556854
   C      -9.3959476472   22.0876477551  -14.8402226124
   C      -7.6904975977   20.4593125753  -16.4502928650
   C      -9.9062644171   21.2031540253  -15.7416331589
   C      -9.0341112387   20.3738867196  -16.5713975931
   C      -3.7387378824   21.2520634248  -13.8487175247
   C      -7.0793666745   21.3657499610  -15.4881044266
   C      -7.9700588920   22.2692630861  -14.6786478384
   O      -3.2426117569   20.3105037697  -14.4346911012
   O     -11.2342794584   21.0640514998  -15.9034744306
   O      -9.7445939942   19.5672026730  -17.4059554927
   O      -7.5171656408   23.1384513392  -13.9124602974
   H     -11.3857622560   20.3896413443  -16.5952901719
   S      -3.1426462449   21.8097007835  -12.2519174595
   C      -1.7460648741   20.6540954240  -12.0339997432
   H      -1.0420593469   20.7611616842  -12.8606693433
   H      -1.2641447611   20.9227609039  -11.0920521997
   H      -2.1137018675   19.6278698527  -11.9879237382
   H      -5.4800581021   22.5251526806  -13.5763121880
   H      -4.4129566921   22.9595400032  -14.8939911046
   H     -10.0590163423   22.7071802755  -14.2466353526
   H      -5.1779689690   20.6434226295  -15.9818077782
28
Converged     Job 219: Energy -1.1255129532089470e+03 @ (140.540541)
   H      -7.0345939443   19.8401386817  -17.0480059335
   H      -8.3704461313   19.2856402097  -18.9366866851
   H      -9.7510585875   18.1476944925  -18.8415033981
   H      -8.3930578140   18.0085704655  -17.6813316057
   C      -9.0089927150   18.7004505197  -18.2660396111
   C      -4.8812694318   22.1044537820  -14.3920934097
   C      -5.7279374047   21.3418092027  -15.3553795078
   C      -9.3953717523   22.0853548930  -14.8342377360
   C      -7.6919783596   20.4590729415  -16.4483552206
   C      -9.9068241994   21.2007176420  -15.7347826496
   C      -9.0357169763   20.3724050971  -16.5665614969
   C      -3.7363058123   21.2548543313  -13.8554750052
   C      -7.0795144807   21.3660034774  -15.4874992331
   C      -7.9693260118   22.2681310910  -14.6754530458
   O      -3.2396563339   20.3142428082  -14.4424620816
   O     -11.2350450035   21.0604429717  -15.8938251345
   O      -9.7472186453   19.5652212153  -17.3997886731
   O      -7.5158372981   23.1371524636  -13.9095374354
   H     -11.3873637996   20.3860908907  -16.5855070912
   S      -3.1415079804   21.8106132900  -12.2576291015
   C      -1.7446883313   20.6551832876  -12.0403474954
   H      -1.0407690100   20.7628325651  -12.8669833305
   H      -1.2627815631   20.9234633550  -11.0982911438
   H      -2.1120567495   19.6288597519  -11.9947921018
   H      -5.4754170312   22.5314977690  -13.5832519408
   H      -4.4093604829   22.9600143131  -14.9043151539
   H     -10.0576828317   22.7040019866  -14.2389624276
   H      -5.1788255786   20.6464587169  -15.9874991460
28
Converged     Job 220: Energy -1.1255129424316276e+03 @ (140.360360)
   H      -7.0347139648   19.8411320034  -17.0493824620
   H      -8.3721350632   19.2855826240  -18.9360833171
   H      -9.7520081219   18.1468339692  -18.8396134260
   H      -8.3927429439   18.0083655218  -17.6808350467
   C      -9.0096664778   18.6999545114  -18.2648534240
   C      -4.8801349480   22.1063047601  -14.3947172872
   C      -5.7269969174   21.3438577553  -15.3580399178
   C      -9.3943739791   22.0844435309  -14.8325324874
   C      -7.6917687034   20.4595141885  -16.4487952217
   C      -9.9063283840   21.1994565993  -15.7324612978
   C      -9.0355969789   20.3718642047  -16.5653470676
   C      -3.7360890152   21.2559052092  -13.8574322049
   C      -7.0787559912   21.3668113244  -15.4886242740
   C      -7.9682733693   22.2682834267  -14.6755582010
   O      -3.2393451262   20.3151816804  -14.4441840283
   O     -11.2346376042   21.0581798464  -15.8898395119
   O      -9.7475062433   19.5642122721  -17.3977534338
   O      -7.5144413763   23.1376693248  -13.9102330233
   H     -11.3873147236   20.3837794797  -16.5813973662
   S      -3.1425787992   21.8107219021  -12.2587981901
   C      -1.7465800417   20.6544711220  -12.0406325077
   H      -1.0418181098   20.7621008304  -12.8665598674
   H      -1.2654434388   20.9221009767  -11.0979964273
   H      -2.1145412624   19.6283189433  -11.9958685388
   H      -5.4744705915   22.5332871572  -13.5859211501
   H      -4.4079015568   22.9619472703  -14.9064220341
   H     -10.0564001157   22.7025963682  -14.2364147743
   H      -5.1780407896   20.6484948183  -15.9903008024
28
Converged     Job 221: Energy -1.1255129306251608e+03 @ (140.180180)
   H      -7.0349690945   19.8423507074  -17.0499482379
   H      -8.3737033360   19.2854363200  -18.9349923678
   H      -9.7529020770   18.1459731554  -18.8374370583
   H      -8.3926276745   18.0081946947  -17.6797313810
   C      -9.0103882521   18.6994675003  -18.2632514717
   C      -4.8786527216   22.1081583897  -14.3981997456
   C      -5.7266463883   21.3455223362  -15.3603862706
   C      -9.3941286166   22.0830012448  -14.8297617780
   C      -7.6919548474   20.4599951444  -16.4485100165
   C      -9.9062786533   21.1979541419  -15.7295345099
   C      -9.0358325984   20.3712762501  -16.5636454262
   C      -3.7358042133   21.2567485632  -13.8598349358
   C      -7.0786471303   21.3675007259  -15.4887064898
   C      -7.9679919021   22.2679064057  -14.6741408324
   O      -3.2401256428   20.3149056047  -14.4456960230
   O     -11.2346317941   21.0556923377  -15.8855658800
   O      -9.7479907737   19.5633043422  -17.3955299405
   O      -7.5141838815   23.1373394848  -13.9088448006
   H     -11.3874931064   20.3814402984  -16.5772323120
   S      -3.1418674803   21.8122990404  -12.2615916172
   C      -1.7473631943   20.6545059702  -12.0420164124
   H      -1.0424184387   20.7603243111  -12.8680279000
   H      -1.2659386982   20.9225627559  -11.0996444937
   H      -2.1166527858   19.6288728079  -11.9961346287
   H      -5.4722520021   22.5372202104  -13.5899997285
   H      -4.4048762453   22.9620203658  -14.9114583242
   H     -10.0560330707   22.7003919533  -14.2326877083
   H      -5.1782495629   20.6510048202  -15.9940870483
28
Converged     Job 222: Energy -1.1255129175679906e+03 @ (140.000000)
   H      -7.0355946859   19.8431754717  -17.0505276470
   H      -8.3758098345   19.2847685241  -18.9335217399
   H      -9.7544414224   18.1447445728  -18.8346235612
   H      -8.3930712528   18.0076334858  -17.6781263323
   C      -9.0116416003   18.6985930619  -18.2611589030
   C      -4.8771546793   22.1102342418  -14.4018868476
   C      -5.7261492555   21.3472078383  -15.3629258913
   C      -9.3936655336   22.0814716373  -14.8268178455
   C      -7.6923075376   20.4601406232  -16.4480845591
   C      -9.9062775466   21.1963619573  -15.7262814121
   C      -9.0362539003   20.3704725454  -16.5616230203
   C      -3.7350201260   21.2581255408  -13.8629757687
   C      -7.0784067633   21.3678766314  -15.4888366464
   C      -7.9674527025   22.2672269345  -14.6726610908
   O      -3.2394148701   20.3159449126  -14.4483682023
   O     -11.2347043639   21.0532595035  -15.8808131837
   O      -9.7488246182   19.5621925342  -17.3928418204
   O      -7.5134756345   23.1365329572  -13.9073208027
   H     -11.3879124733   20.3791215063  -16.5725189229
   S      -3.1417343160   21.8134488965  -12.2644108619
   C      -1.7479850332   20.6549198632  -12.0439512242
   H      -1.0426172795   20.7602036022  -12.8696877271
   H      -1.2668275267   20.9228793410  -11.1014046870
   H      -2.1178839873   19.6294915003  -11.9980486832
   H      -5.4700823818   22.5408444697  -13.5940095142
   H      -4.4024060598   22.9627455179  -14.9164764403
   H     -10.0552913687   22.6982086313  -14.2287136685
   H      -5.1781965346   20.6535409642  -15.9979798019
28
Converged     Job 223: Energy -1.1255129066089903e+03 @ (139.819820)
   H      -7.0356107489   19.8443301343  -17.0514849497
   H      -8.3772281796   19.2850106749  -18.9330861103
   H      -9.7548201608   18.1438196672  -18.8328790371
   H      -8.3921421843   18.0077449419  -17.6777771786
   C      -9.0118934358   18.6982499665  -18.2601117393
   C      -4.8757895469   22.1122306805  -14.4047285914
   C      -5.7255168435   21.3493105091  -15.3651812072
   C      -9.3931072103   22.0803564798  -14.8249837158
   C      -7.6921499585   20.4607098897  -16.4482516886
   C      -9.9059766495   21.1950123138  -15.7240443651
   C      -9.0361381149   20.3699571811  -16.5603979473
   C      -3.7349198719   21.2591527378  -13.8646955828
   C      -7.0779297198   21.3688259217  -15.4895587574
   C      -7.9668930323   22.2672055192  -14.6722337981
   O      -3.2400752660   20.3163597733  -14.4497255927
   O     -11.2344622743   21.0508604673  -15.8772164484
   O      -9.7489072990   19.5611729090  -17.3909870670
   O      -7.5128892698   23.1366402532  -13.9070841523
   H     -11.3878560119   20.3767038866  -16.5688611263
   S      -3.1421162202   21.8141515879  -12.2658613659
   C      -1.7497481665   20.6541840659  -12.0442785046
   H      -1.0437772164   20.7584976992  -12.8696034579
   H      -1.2688825045   20.9218749501  -11.1015182310
   H      -2.1207620221   19.6291765424  -11.9983354000
   H      -5.4683479199   22.5438324896  -13.5971756483
   H      -4.4001754688   22.9638943151  -14.9199106859
   H     -10.0545811498   22.6964151605  -14.2260689491
   H      -5.1779061465   20.6556864740  -16.0005556179
28
Converged     Job 224: Energy -1.1255128937540771e+03 @ (139.639640)
   H      -7.0370357632   19.8447724329  -17.0519522713
   H      -8.3805796748   19.2844935514  -18.9314564851
   H      -9.7575173090   18.1426638939  -18.8296399346
   H      -8.3933746672   18.0071784719  -17.6761597868
   C      -9.0141577313   18.6974113650  -18.2577280898
   C      -4.8736768298   22.1145084071  -14.4095353772
   C      -5.7251358946   21.3506709295  -15.3677209642
   C      -9.3927283161   22.0779674998  -14.8208854566
   C      -7.6930507671   20.4604511639  -16.4474323757
   C      -9.9063700609   21.1929063341  -15.7197752201
   C      -9.0371304862   20.3688270899  -16.5577080088
   C      -3.7335182853   21.2609076985  -13.8686117492
   C      -7.0778302236   21.3685773771  -15.4893137621
   C      -7.9664029963   22.2654420148  -14.6697813798
   O      -3.2388831557   20.3175514984  -14.4528933117
   O     -11.2349759019   21.0480517127  -15.8712301064
   O      -9.7505291785   19.5599512244  -17.3876792244
   O      -7.5121422521   23.1343013114  -13.9041544128
   H     -11.3889279455   20.3741759655  -16.5630285192
   S      -3.1410159766   21.8164758341  -12.2698851062
   C      -1.7494163518   20.6558204502  -12.0470461880
   H      -1.0432964230   20.7589200143  -12.8723941131
   H      -1.2684779345   20.9240809241  -11.1044882075
   H      -2.1210865580   19.6310923295  -12.0001831628
   H      -5.4648452018   22.5490601789  -13.6026592603
   H      -4.3966338215   22.9636036614  -14.9276817828
   H     -10.0537033816   22.6931936122  -14.2205717637
   H      -5.1781588710   20.6583051682  -16.0049987090
28
Converged     Job 225: Energy -1.1255128828899906e+03 @ (139.459459)
   H      -7.0370768980   19.8459058563  -17.0527320715
   H      -8.3818961551   19.2841325215  -18.9303413619
   H      -9.7580449064   18.1414905832  -18.8273481911
   H      -8.3928451539   18.0068200974  -17.6750456777
   C      -9.0145376110   18.6966784392  -18.2560774119
   C      -4.8724947996   22.1167607314  -14.4124273383
   C      -5.7245195530   21.3529460516  -15.3701930015
   C      -9.3921263527   22.0769277825  -14.8188772127
   C      -7.6929330910   20.4609330375  -16.4473849366
   C      -9.9060517150   21.1914757674  -15.7172092252
   C      -9.0370514374   20.3681753956  -16.5561433017
   C      -3.7332681181   21.2622528750  -13.8709453470
   C      -7.0774003508   21.3695293989  -15.4899111037
   C      -7.9658021933   22.2656079798  -14.6693203897
   O      -3.2388848793   20.3188625438  -14.4553865694
   O     -11.2346973905   21.0454987144  -15.8671497630
   O      -9.7506731799   19.5587598968  -17.3853775969
   O      -7.5114420515   23.1347928745  -13.9041269963
   H     -11.3888780781   20.3715416679  -16.5588203392
   S      -3.1416993272   21.8166252810  -12.2714651751
   C      -1.7509973394   20.6549937822  -12.0481255285
   H      -1.0442436126   20.7580163272  -12.8729432664
   H      -1.2705506422   20.9225196000  -11.1051009792
   H      -2.1233538492   19.6304767001  -12.0019927719
   H      -5.4635039582   22.5518343456  -13.6056800460
   H      -4.3948424747   22.9654026735  -14.9306770833
   H     -10.0529463332   22.6915711763  -14.2177834517
   H      -5.1778388942   20.6608289923  -16.0080098050
28
Converged     Job 226: Energy -1.1255128705950310e+03 @ (139.279279)
   H      -7.0383377921   19.8466194344  -17.0529211079
   H      -8.3851833328   19.2834468637  -18.9282515675
   H      -9.7606189105   18.1401524156  -18.8236002514
   H      -8.3939679661   18.0061443151  -17.6729465728
   C      -9.0167024850   18.6956844971  -18.2532242060
   C      -4.8706503721   22.1190520786  -14.4176431698
   C      -5.7242992018   21.3541877233  -15.3731230007
   C      -9.3917278075   22.0745452242  -14.8142297515
   C      -7.6938014783   20.4608037130  -16.4462921626
   C      -9.9062352282   21.1892680232  -15.7123959401
   C      -9.0379776950   20.3669643930  -16.5530760935
   C      -3.7320302134   21.2641244031  -13.8753281561
   C      -7.0774830951   21.3695333847  -15.4894177103
   C      -7.9653142380   22.2641178400  -14.6664167685
   O      -3.2380397149   20.3202983915  -14.4593818497
   O     -11.2349649805   21.0424179459  -15.8604725269
   O      -9.7522040202   19.5573758353  -17.3816075344
   O      -7.5106983385   23.1328311146  -13.9008431846
   H     -11.3896246632   20.3687131456  -16.5522860491
   S      -3.1405561004   21.8189260831  -12.2759501702
   C      -1.7505460926   20.6566466866  -12.0516685015
   H      -1.0437990702   20.7585319655  -12.8766464286
   H      -1.2698530075   20.9247058546  -11.1089085559
   H      -2.1235231246   19.6323829987  -12.0046091422
   H      -5.4602906699   22.5571087105  -13.6115837027
   H      -4.3915896346   22.9650817989  -14.9389336099
   H     -10.0521361865   22.6882644453  -14.2116973736
   H      -5.1784439813   20.6634281905  -16.0131400219
28
Converged     Job 227: Energy -1.1255128585291666e+03 @ (139.099099)
   H      -7.0385423022   19.8477270395  -17.0536262038
   H      -8.3868294690   19.2831921392  -18.9271150210
   H      -9.7613030044   18.1388357903  -18.8210746486
   H      -8.3933661098   18.0058583676  -17.6718079728
   C      -9.0172244571   18.6949447084  -18.2514377469
   C      -4.8693058232   22.1212991551  -14.4207739314
   C      -5.7237369735   21.3565325812  -15.3756482735
   C      -9.3911477170   22.0734219344  -14.8120397999
   C      -7.6937892204   20.4612826391  -16.4461318908
   C      -9.9060238389   21.1877785189  -15.7096110415
   C      -9.0380036362   20.3662773720  -16.5513282098
   C      -3.7315770386   21.2654787193  -13.8779973250
   C      -7.0770930449   21.3705394769  -15.4900072158
   C      -7.9647255107   22.2642374041  -14.6658051941
   O      -3.2376689674   20.3215700851  -14.4619800689
   O     -11.2348197038   21.0397703120  -15.8561274174
   O      -9.7524946796   19.5560751179  -17.3790788190
   O      -7.5100291437   23.1331853172  -13.9005962635
   H     -11.3897152555   20.3660079791  -16.5478263675
   S      -3.1411420940   21.8191856609  -12.2779137004
   C      -1.7519946807   20.6560048090  -12.0530269803
   H      -1.0445631878   20.7578183306  -12.8774041581
   H      -1.2718860740   20.9233877335  -11.1097930591
   H      -2.1255962483   19.6319556202  -12.0066872648
   H      -5.4585396809   22.5598421384  -13.6147188944
   H      -4.3898287891   22.9668694298  -14.9423272010
   H     -10.0513583461   22.6864744140  -14.2086742228
   H      -5.1782933167   20.6658029986  -16.0160369340
28
Converged     Job 228: Energy -1.1255128483388673e+03 @ (138.918919)
   H      -7.0389102809   19.8486075576  -17.0539653106
   H      -8.3885793380   19.2831115025  -18.9261284853
   H      -9.7624152625   18.1380834689  -18.8191025703
   H      -8.3934307147   18.0055959452  -17.6709756074
   C      -9.0181206289   18.6944593920  -18.2499978486
   C      -4.8679141793   22.1229837205  -14.4241593396
   C      -5.7235121684   21.3578340540  -15.3776659275
   C      -9.3909144825   22.0718422122  -14.8092448112
   C      -7.6940715503   20.4615088758  -16.4456791031
   C      -9.9060304101   21.1861672553  -15.7066923616
   C      -9.0383355231   20.3655357388  -16.5495946550
   C      -3.7310941750   21.2664747448  -13.8804469521
   C      -7.0770777052   21.3709264738  -15.4898680417
   C      -7.9644970223   22.2635959562  -14.6642643410
   O      -3.2377971796   20.3217389192  -14.4636606922
   O     -11.2348500604   21.0372978145  -15.8518931556
   O      -9.7530686578   19.5551144143  -17.3768783822
   O      -7.5097712113   23.1325141739  -13.8989641831
   H     -11.3900146956   20.3637066291  -16.5437213173
   S      -3.1405369757   21.8208428827  -12.2806328630
   C      -1.7524571349   20.6565958818  -12.0545959231
   H      -1.0448868297   20.7570231611  -12.8790551914
   H      -1.2721610783   20.9244198267  -11.1115697825
   H      -2.1270132608   19.6329091827  -12.0073335068
   H      -5.4563498181   22.5636172498  -13.6186730640
   H      -4.3871286212   22.9667840940  -14.9474484096
   H     -10.0509809763   22.6841924185  -14.2049400832
   H      -5.1786780410   20.6678714117  -16.0194421807
28
Converged     Job 229: Energy -1.1255128338218362e+03 @ (138.738739)
   H      -7.0414775410   19.8485797055  -17.0541758014
   H      -8.3935326946   19.2818640927  -18.9231295843
   H      -9.7666161065   18.1362215325  -18.8139353081
   H      -8.3958120754   18.0044334444  -17.6679245504
   C      -9.0217203167   18.6929523442  -18.2459996780
   C      -4.8654034344   22.1262021956  -14.4307812707
   C      -5.7231834008   21.3593510919  -15.3809900578
   C      -9.3903259549   22.0683217810  -14.8033047005
   C      -7.6956795433   20.4606134986  -16.4440465105
   C      -9.9068235012   21.1831734710  -15.7004025204
   C      -9.0400305766   20.3637171588  -16.5453346482
   C      -3.7287454743   21.2696242220  -13.8865538909
   C      -7.0770690707   21.3700125047  -15.4891873310
   C      -7.9637531608   22.2605957435  -14.6604041864
   O      -3.2352443767   20.3250493164  -14.4697631492
   O     -11.2358235616   21.0336209332  -15.8432624590
   O      -9.7557209527   19.5532614998  -17.3717639235
   O      -7.5085053177   23.1283451340  -13.8941941991
   H     -11.3918786808   20.3603811236  -16.5352182956
   S      -3.1388514347   21.8239108843  -12.2864984071
   C      -1.7508829025   20.6596492510  -12.0598646631
   H      -1.0432672517   20.7596874043  -12.8842990760
   H      -1.2706159286   20.9277862911  -11.1169244184
   H      -2.1254945638   19.6360242774  -12.0122264504
   H      -5.4519396151   22.5702543411  -13.6259644114
   H      -4.3835285289   22.9668891708  -14.9580606795
   H     -10.0495201911   22.6796318227  -14.1970684918
   H      -5.1791502737   20.6711991046  -16.0253152548
28
Converged     Job 230: Energy -1.1255128232076195e+03 @ (138.558559)
   H      -7.0425583203   19.8496594525  -17.0537370777
   H      -8.3970555003   19.2800550014  -18.9190432707
   H      -9.7687276342   18.1330221380  -18.8076194617
   H      -8.3960138532   18.0027266057  -17.6637870830
   C      -9.0235393067   18.6905499664  -18.2408985315
   C      -4.8638912677   22.1299892182  -14.4361570639
   C      -5.7231991829   21.3626084943  -15.3846297569
   C      -9.3899966538   22.0662920547  -14.7985413519
   C      -7.6964856980   20.4607147268  -16.4423896563
   C      -9.9071482410   21.1801278651  -15.6942141902
   C      -9.0408663434   20.3618120721  -16.5407521013
   C      -3.7271712107   21.2728781720  -13.8928472641
   C      -7.0773487343   21.3713407887  -15.4891422328
   C      -7.9634563350   22.2609794245  -14.6587164782
   O      -3.2331996512   20.3294884265  -14.4775718920
   O     -11.2362201455   21.0283989149  -15.8340849254
   O      -9.7570476053   19.5501194764  -17.3655479352
   O      -7.5079364511   23.1297433822  -13.8938694977
   H     -11.3926953383   20.3548339081  -16.5256173461
   S      -3.1383837140   21.8243844970  -12.2915265466
   C      -1.7501055862   20.6602354605  -12.0662858461
   H      -1.0422538608   20.7618903168  -12.8902946896
   H      -1.2702800181   20.9269402592  -11.1227256870
   H      -2.1243657327   19.6364152345  -12.0205223435
   H      -5.4493497711   22.5745233450  -13.6308166983
   H      -4.3823941152   22.9702609907  -14.9642796865
   H     -10.0488283509   22.6767208979  -14.1910819160
   H      -5.1800755659   20.6746374269  -16.0298933179
28
Converged     Job 231: Energy -1.1255128123858560e+03 @ (138.378378)
   H      -7.0428949855   19.8505712942  -17.0552950007
   H      -8.3994424342   19.2804286915  -18.9190878450
   H      -9.7702381787   18.1323857767  -18.8060802970
   H      -8.3959161843   18.0028444983  -17.6640127503
   C      -9.0246782013   18.6903614813  -18.2402127177
   C      -4.8625090721   22.1314212160  -14.4393474389
   C      -5.7223621714   21.3639720016  -15.3872188794
   C      -9.3891241234   22.0648193571  -14.7961106795
   C      -7.6964875269   20.4609962233  -16.4428751975
   C      -9.9066509952   21.1786869423  -15.6916516803
   C      -9.0409584184   20.3612063531  -16.5396316661
   C      -3.7268570497   21.2737578503  -13.8946844146
   C      -7.0766920946   21.3717270117  -15.4900620482
   C      -7.9624801592   22.2601620415  -14.6579569018
   O      -3.2332724705   20.3294736334  -14.4783270966
   O     -11.2357974558   21.0262031014  -15.8300351255
   O      -9.7576555605   19.5493056234  -17.3637926963
   O      -7.5066197311   23.1286640679  -13.8929548583
   H     -11.3926614749   20.3528315805  -16.5216861639
   S      -3.1386566057   21.8259800659  -12.2933711429
   C      -1.7515799653   20.6607542583  -12.0663109130
   H      -1.0430944286   20.7611209306  -12.8899666568
   H      -1.2721193828   20.9278181635  -11.1226549891
   H      -2.1268253540   19.6372960172  -12.0199409773
   H      -5.4476339598   22.5770529883  -13.6343806160
   H      -4.3802251684   22.9707375393  -14.9683813253
   H     -10.0476164300   22.6745308288  -14.1874938633
   H      -5.1795447464   20.6762383054  -16.0330696932
28
Converged     Job 232: Energy -1.1255127995021141e+03 @ (138.198198)
   H      -7.0446909577   19.8506942571  -17.0549993431
   H      -8.4028982774   19.2791337677  -18.9165272574
   H      -9.7732079620   18.1307083105  -18.8020172641
   H      -8.3976865971   18.0017082583  -17.6612907845
   C      -9.0272485634   18.6889514592  -18.2369436797
   C      -4.8607562280   22.1337611145  -14.4445791435
   C      -5.7225275308   21.3649026260  -15.3895925740
   C      -9.3891985776   22.0618705552  -14.7910663961
   C      -7.6978212352   20.4603004434  -16.4412663378
   C      -9.9073815760   21.1761311747  -15.6866048896
   C      -9.0423408504   20.3596425017  -16.5362123527
   C      -3.7253390951   21.2759958937  -13.8993534834
   C      -7.0771266951   21.3709983400  -15.4889448085
   C      -7.9624577277   22.2577263524  -14.6543289920
   O      -3.2326160701   20.3308310391  -14.4822645307
   O     -11.2365891673   21.0229944854  -15.8233739251
   O      -9.7596105693   19.5477468795  -17.3598620322
   O      -7.5064014359   23.1253373977  -13.8884788101
   H     -11.3939731592   20.3499286335  -16.5152077848
   S      -3.1359555609   21.8298187341  -12.2990128213
   C      -1.7494872478   20.6640189083  -12.0712124031
   H      -1.0414829613   20.7627592590  -12.8954817987
   H      -1.2692196168   20.9321012574  -11.1282518742
   H      -2.1253607406   19.6408638974  -12.0231387094
   H      -5.4442452725   22.5826908176  -13.6403703149
   H      -4.3771843937   22.9701101935  -14.9771492252
   H     -10.0472184546   22.6706545993  -14.1809960675
   H      -5.1805635058   20.6789682080  -16.0380650603
28
Converged     Job 233: Energy -1.1255127876842123e+03 @ (138.018018)
   H      -7.0458839408   19.8513326053  -17.0559799466
   H      -8.4063765168   19.2782313105  -18.9146493196
   H      -9.7756695439   18.1287851704  -18.7981949159
   H      -8.3982911121   18.0006125988  -17.6596157326
   C      -9.0292465654   18.6874938705  -18.2341876288
   C      -4.8591610784   22.1366935063  -14.4490949470
   C      -5.7218226089   21.3673944132  -15.3930005946
   C      -9.3881577405   22.0597211083  -14.7873883028
   C      -7.6983373635   20.4602069596  -16.4408018667
   C      -9.9072274094   21.1736083083  -15.6820472166
   C      -9.0429265674   20.3581143763  -16.5333421860
   C      -3.7241395890   21.2784905054  -13.9036557582
   C      -7.0766501293   21.3714584889  -15.4895893072
   C      -7.9613795072   22.2570138958  -14.6530937061
   O      -3.2308819465   20.3337392536  -14.4868117223
   O     -11.2365488165   21.0191478924  -15.8163247878
   O      -9.7608704710   19.5456080341  -17.3558294155
   O      -7.5048534641   23.1248093564  -13.8877098503
   H     -11.3945735776   20.3460584794  -16.5079977007
   S      -3.1362411093   21.8309892172  -12.3023498820
   C      -1.7499851738   20.6650071702  -12.0741448763
   H      -1.0412087219   20.7644298078  -12.8976759281
   H      -1.2706140681   20.9322992319  -11.1305010317
   H      -2.1259303971   19.6418152282  -12.0272876044
   H      -5.4421433207   22.5861516353  -13.6447879741
   H      -4.3755368088   22.9725623865  -14.9823086249
   H     -10.0456502742   22.6677199886  -14.1759570729
   H      -5.1802822807   20.6818535962  -16.0422641054
28
Converged     Job 234: Energy -1.1255127756596735e+03 @ (137.837838)
   H      -7.0463689672   19.8524001609  -17.0561848444
   H      -8.4088399931   19.2777573144  -18.9127575866
   H      -9.7770289231   18.1271912886  -18.7946466130
   H      -8.3981852632   18.0001663672  -17.6577293066
   C      -9.0303979828   18.6865215642  -18.2315373025
   C      -4.8576984060   22.1389951370  -14.4535750169
   C      -5.7217280181   21.3691539216  -15.3957573751
   C      -9.3879620192   22.0576234930  -14.7835823370
   C      -7.6987853252   20.4603061941  -16.4400188716
   C      -9.9073611835   21.1713922317  -15.6779007470
   C      -9.0433879831   20.3570058187  -16.5305904317
   C      -3.7233841401   21.2802498938  -13.9074444788
   C      -7.0767366215   21.3719790804  -15.4894941255
   C      -7.9611695970   22.2560784494  -14.6510534247
   O      -3.2307072984   20.3349152249  -14.4901160860
   O     -11.2367081393   21.0157028871  -15.8104777253
   O      -9.7616746189   19.5440236930  -17.3523021938
   O      -7.5045642583   23.1236940576  -13.8855572886
   H     -11.3949913654   20.3427003868  -16.5021700804
   S      -3.1354127403   21.8330992019  -12.3063115904
   C      -1.7500524595   20.6662225540  -12.0772754423
   H      -1.0411238303   20.7646249380  -12.9007810456
   H      -1.2705751137   20.9337217567  -11.1337497974
   H      -2.1267496415   19.6433472593  -12.0298423598
   H      -5.4395991140   22.5903591168  -13.6496452921
   H      -4.3732593395   22.9731315552  -14.9887655531
   H     -10.0451719636   22.6646875548  -14.1709495569
   H      -5.1809661123   20.6842959869  -16.0463763881
28
Converged     Job 235: Energy -1.1255127655213096e+03 @ (137.657658)
   H      -7.0473439345   19.8529603877  -17.0564446964
   H      -8.4118001992   19.2768670957  -18.9106067733
   H      -9.7791014150   18.1254364330  -18.7908050796
   H      -8.3987747277   17.9992856159  -17.6555936841
   C      -9.0321304688   18.6852319908  -18.2286211324
   C      -4.8563051010   22.1414997525  -14.4580607357
   C      -5.7214742471   21.3709220958  -15.3985891057
   C      -9.3875206331   22.0554157591  -14.7796174843
   C      -7.6994233482   20.4600547225  -16.4391249378
   C      -9.9075005711   21.1690701449  -15.6734843365
   C      -9.0440661989   20.3556587309  -16.5276441755
   C      -3.7222900081   21.2825168185  -13.9116145248
   C      -7.0766780023   21.3720995799  -15.4894142005
   C      -7.9606815351   22.2548335149  -14.6490214331
   O      -3.2296906896   20.3371601906  -14.4943223633
   O     -11.2368962114   21.0123050853  -15.8041597261
   O      -9.7628623654   19.5422728429  -17.3484853081
   O      -7.5037786907   23.1222104231  -13.8834485732
   H     -11.3956080420   20.3394108447  -16.4958614604
   S      -3.1347790250   21.8350046835  -12.3102097107
   C      -1.7497570032   20.6677948655  -12.0808950865
   H      -1.0405997688   20.7660947388  -12.9042178901
   H      -1.2704612132   20.9351135434  -11.1372236003
   H      -2.1267043079   19.6450017432  -12.0336363098
   H      -5.4373004808   22.5942949669  -13.6543152797
   H      -4.3714429546   22.9743154187  -14.9949157875
   H     -10.0443041330   22.6616554963  -14.1657075091
   H      -5.1813146790   20.6868564166  -16.0505528789
28
Converged     Job 236: Energy -1.1255127549491378e+03 @ (137.477477)
   H      -7.0479600545   19.8537936313  -17.0571025497
   H      -8.4139195366   19.2766499315  -18.9095091355
   H      -9.7803432979   18.1243034639  -18.7884264052
   H      -8.3987477513   17.9989308470  -17.6546386743
   C      -9.0331562620   18.6845311470  -18.2269368625
   C      -4.8549343762   22.1434696161  -14.4614872752
   C      -5.7211538132   21.3726458557  -15.4008793671
   C      -9.3871199867   22.0537241629  -14.7768228164
   C      -7.6997535653   20.4602202622  -16.4388036763
   C      -9.9074971359   21.1672534843  -15.6703400206
   C      -9.0444227614   20.3547444141  -16.5257393180
   C      -3.7216374967   21.2838663090  -13.9144180408
   C      -7.0765166447   21.3725516391  -15.4896442923
   C      -7.9602674343   22.2541794518  -14.6477452327
   O      -3.2293197278   20.3380229574  -14.4965673380
   O     -11.2369322716   21.0094922791  -15.7994810335
   O      -9.7635400507   19.5409891816  -17.3459471580
   O      -7.5032463097   23.1215177291  -13.8821941299
   H     -11.3959653204   20.3366461279  -16.4911626360
   S      -3.1344393639   21.8364937130  -12.3129578203
   C      -1.7502489532   20.6684800303  -12.0826816106
   H      -1.0407371315   20.7660034289  -12.9058012563
   H      -1.2711141664   20.9358664255  -11.1389450780
   H      -2.1278826802   19.6459440370  -12.0351499549
   H      -5.4352406982   22.5975456983  -13.6579976193
   H      -4.3693700020   22.9751287295  -14.9995056487
   H     -10.0436385918   22.6592414054  -14.1618971796
   H      -5.1814835951   20.6891051549  -16.0538119684
28
Converged     Job 237: Energy -1.1255127406600730e+03 @ (137.297297)
   H      -7.0487583136   19.8546426379  -17.0578862063
   H      -8.4163543845   19.2763183257  -18.9081455102
   H      -9.7819217251   18.1231465696  -18.7856571746
   H      -8.3989827448   17.9984818549  -17.6534435110
   C      -9.0344480111   18.6837498410  -18.2249471541
   C      -4.8534887486   22.1458085386  -14.4656193189
   C      -5.7207057675   21.3744430364  -15.4036504847
   C      -9.3864103777   22.0515815458  -14.7733862891
   C      -7.7001163788   20.4602787825  -16.4383859429
   C      -9.9073516738   21.1651491782  -15.6665855460
   C      -9.0447903293   20.3536923946  -16.5234854189
   C      -3.7210297730   21.2856421708  -13.9176113241
   C      -7.0762137393   21.3727958077  -15.4898361714
   C      -7.9595535424   22.2530623779  -14.6460325366
   O      -3.2292493615   20.3392938479  -14.4993716860
   O     -11.2368295532   21.0063686494  -15.7939588308
   O      -9.7643493405   19.5396514642  -17.3430236882
   O      -7.5023096827   23.1201382835  -13.8803507909
   H     -11.3962589172   20.3337157924  -16.4857313677
   S      -3.1341307033   21.8383788383  -12.3160844188
   C      -1.7509046496   20.6694304143  -12.0848072052
   H      -1.0410574638   20.7660465293  -12.9077268993
   H      -1.2718846064   20.9368735890  -11.1410362028
   H      -2.1293131814   19.6472096472  -12.0369460593
   H      -5.4330948838   22.6015650060  -13.6626408199
   H      -4.3669794564   22.9759120167  -15.0051497857
   H     -10.0425441341   22.6562090659  -14.1572127659
   H      -5.1815561844   20.6917534188  -16.0578799059
28
Converged     Job 238: Energy -1.1255127287412356e+03 @ (137.117117)
   H      -7.0513677781   19.8549135180  -17.0571691877
   H      -8.4207785694   19.2742806224  -18.9045642243
   H      -9.7852723754   18.1201036036  -18.7798918911
   H      -8.4005650403   17.9966619762  -17.6496825924
   C      -9.0374035682   18.6813529586  -18.2203535356
   C      -4.8515114957   22.1494788642  -14.4719406104
   C      -5.7211950291   21.3765898993  -15.4064535369
   C      -9.3864225795   22.0480649673  -14.7672137466
   C      -7.7018677116   20.4596931662  -16.4359506437
   C      -9.9081374846   21.1616511752  -15.6599666823
   C      -9.0465165406   20.3513449374  -16.5188630153
   C      -3.7188526976   21.2893115011  -13.9241499395
   C      -7.0769614231   21.3726638346  -15.4883780138
   C      -7.9595934455   22.2509077449  -14.6416022714
   O      -3.2273507880   20.3432242495  -14.5065666203
   O     -11.2376701258   21.0016724548  -15.7849893519
   O      -9.7666340688   19.5368125380  -17.3374623073
   O      -7.5022068836   23.1172879355  -13.8752135494
   H     -11.3976867934   20.3291230370  -16.4767365265
   S      -3.1315201641   21.8416563153  -12.3226667034
   C      -1.7482165128   20.6726833634  -12.0919702083
   H      -1.0387789086   20.7692416943  -12.9152510114
   H      -1.2687209995   20.9401520652  -11.1484459302
   H      -2.1266386356   19.6504750558  -12.0438790486
   H      -5.4289806190   22.6082188631  -13.6692392905
   H      -4.3644209216   22.9767680641  -15.0152875096
   H     -10.0420987077   22.6514869353  -14.1493799269
   H      -5.1832143435   20.6955163178  -16.0633235095
28
Converged     Job 239: Energy -1.1255127169372670e+03 @ (136.936937)
   H      -7.0519868937   19.8556702849  -17.0581236712
   H      -8.4246684093   19.2740644513  -18.9026496554
   H      -9.7880564492   18.1188842940  -18.7759403948
   H      -8.4013200337   17.9961116153  -17.6482011034
   C      -9.0396379436   18.6804941414  -18.2175457748
   C      -4.8500564018   22.1517820578  -14.4769934885
   C      -5.7205849560   21.3782625015  -15.4102246110
   C      -9.3854418197   22.0455976343  -14.7628477101
   C      -7.7022969471   20.4593243498  -16.4356283491
   C      -9.9079898566   21.1590123941  -15.6549008655
   C      -9.0470197275   20.3499784133  -16.5156386514
   C      -3.7177203074   21.2913838376  -13.9287343439
   C      -7.0765105368   21.3726402476  -15.4890544424
   C      -7.9585211800   22.2495156160  -14.6401662125
   O      -3.2254333608   20.3454869482  -14.5107389334
   O     -11.2375862758   20.9976498709  -15.7774174793
   O      -9.7679693404   19.5351300866  -17.3331184573
   O      -7.5004559874   23.1158809288  -13.8742103790
   H     -11.3982218107   20.3252006951  -16.4691088092
   S      -3.1318683173   21.8434343414  -12.3266498153
   C      -1.7485997724   20.6745884692  -12.0950339616
   H      -1.0385538530   20.7713251008  -12.9177623253
   H      -1.2698402994   20.9419741767  -11.1511118891
   H      -2.1269311266   19.6523299146  -12.0473703680
   H      -5.4269697291   22.6114307853  -13.6744376405
   H      -4.3627678350   22.9782354636  -15.0214056347
   H     -10.0404189186   22.6481482950  -14.1434233841
   H      -5.1831563816   20.6977992866  -16.0681542263
28
Converged     Job 240: Energy -1.1255127056422718e+03 @ (136.756757)
   H      -7.0528237752   19.8565203792  -17.0588409558
   H      -8.4274637762   19.2734300947  -18.9010507901
   H      -9.7898765255   18.1171629755  -18.7726183906
   H      -8.4015251015   17.9953849233  -17.6466450628
   C      -9.0411284335   18.6793453544  -18.2151473507
   C      -4.8487044969   22.1541797738  -14.4809687042
   C      -5.7202220212   21.3802797740  -15.4129701840
   C      -9.3849035755   22.0436183161  -14.7593252152
   C      -7.7027662176   20.4594017846  -16.4351264514
   C      -9.9079830561   21.1567996931  -15.6508956093
   C      -9.0475442310   20.3487697125  -16.5131452921
   C      -3.7168327251   21.2934142328  -13.9323472941
   C      -7.0763324458   21.3731580725  -15.4893175288
   C      -7.9579337452   22.2487491362  -14.6386042748
   O      -3.2247298971   20.3473406942  -14.5143219458
   O     -11.2376266763   20.9942587629  -15.7714601734
   O      -9.7689613023   19.5333991964  -17.3297408837
   O      -7.4996158872   23.1150965946  -13.8727470799
   H     -11.3987114888   20.3218572143  -16.4631184890
   S      -3.1313870415   21.8450158516  -12.3299957616
   C      -1.7486918010   20.6756022653  -12.0979215111
   H      -1.0383161046   20.7720932299  -12.9204241808
   H      -1.2701555312   20.9427816602  -11.1538181047
   H      -2.1274890611   19.6534860532  -12.0504120036
   H      -5.4249023874   22.6148262438  -13.6784652561
   H      -4.3611080188   22.9796872772  -15.0265450051
   H     -10.0395099559   22.6453449859  -14.1386566850
   H      -5.1833371047   20.7003318437  -16.0719612156
28
Converged     Job 241: Energy -1.1255126950355259e+03 @ (136.576577)
   H      -7.0540294671   19.8572143907  -17.0593132821
   H      -8.4305717654   19.2728668524  -18.8991990092
   H      -9.7921222890   18.1158502370  -18.7692433299
   H      -8.4023253751   17.9946775378  -17.6450309803
   C      -9.0430068049   18.6783412602  -18.2126239445
   C      -4.8472838820   22.1564545686  -14.4854634101
   C      -5.7200443585   21.3818582198  -15.4157574714
   C      -9.3843386092   22.0411427681  -14.7551995984
   C      -7.7034869106   20.4592495908  -16.4343307226
   C      -9.9080931971   21.1543804790  -15.6463843578
   C      -9.0482571501   20.3474760684  -16.5103014992
   C      -3.7158386575   21.2952931204  -13.9363525946
   C      -7.0762791287   21.3731676604  -15.4891959818
   C      -7.9573667730   22.2473785453  -14.6364139479
   O      -3.2240463264   20.3488059072  -14.5178120626
   O     -11.2377702069   20.9907273973  -15.7649738402
   O      -9.7702031586   19.5318471145  -17.3261691920
   O      -7.4987579946   23.1134630957  -13.8705112137
   H     -11.3993524063   20.3185237123  -16.4566925406
   S      -3.1304429920   21.8473656806  -12.3341390883
   C      -1.7482756904   20.6774752489  -12.1013152172
   H      -1.0378209392   20.7731889643  -12.9238144040
   H      -1.2696711316   20.9449468415  -11.1573404466
   H      -2.1275006437   19.6555626963  -12.0532711955
   H      -5.4225124578   22.6188683892  -13.6833740149
   H      -4.3589086766   22.9802719964  -15.0328480165
   H     -10.0384681319   22.6419229498  -14.1331591247
   H      -5.1838044210   20.7030147675  -16.0763611362
28
Converged     Job 242: Energy -1.1255126828467921e+03 @ (136.396396)
   H      -7.0562591927   19.8577661250  -17.0591704596
   H      -8.4347837012   19.2713075375  -18.8960829200
   H      -9.7950445258   18.1130303252  -18.7639267062
   H      -8.4033146061   17.9931650629  -17.6419442081
   C      -9.0455585560   18.6762249568  -18.2085098359
   C      -4.8455640618   22.1597563182  -14.4914187752
   C      -5.7203269271   21.3840954714  -15.4189491468
   C      -9.3839453114   22.0378587090  -14.7495374814
   C      -7.7048701113   20.4588903265  -16.4324494285
   C      -9.9084875821   21.1509233538  -15.6400837187
   C      -9.0495997830   20.3452575222  -16.5060495822
   C      -3.7140269412   21.2985098491  -13.9425402835
   C      -7.0767636834   21.3733452003  -15.4883544328
   C      -7.9570480811   22.2457274999  -14.6328345847
   O      -3.2219600691   20.3521441093  -14.5240180114
   O     -11.2381995719   20.9858620286  -15.7560850335
   O      -9.7720968837   19.5290405624  -17.3208743475
   O      -7.4982040580   23.1114890294  -13.8666627833
   H     -11.4003766313   20.3136798974  -16.4476955135
   S      -3.1287742898   21.8503269766  -12.3402730538
   C      -1.7465493987   20.6804803137  -12.1075424135
   H      -1.0361411384   20.7762653166  -12.9300701642
   H      -1.2679231835   20.9479294015  -11.1635748383
   H      -2.1257420849   19.6585557239  -12.0595360884
   H      -5.4191904354   22.6241735292  -13.6894090712
   H      -4.3570013218   22.9816770972  -15.0414734353
   H     -10.0376036875   22.6374474521  -14.1258729018
   H      -5.1852236095   20.7064036581  -16.0816529871
28
Converged     Job 243: Energy -1.1255126704298607e+03 @ (136.216216)
   H      -7.0564943554   19.8586227535  -17.0603280978
   H      -8.4374593833   19.2713007617  -18.8950936292
   H      -9.7967307257   18.1120427752  -18.7612882037
   H      -8.4033551345   17.9929127450  -17.6412489329
   C      -9.0468636625   18.6756480391  -18.2067867709
   C      -4.8443727511   22.1618656255  -14.4951428072
   C      -5.7196575958   21.3858847814  -15.4219255331
   C      -9.3830950378   22.0360120695  -14.7464769044
   C      -7.7049340960   20.4588781471  -16.4325652321
   C      -9.9081423941   21.1489092037  -15.6365626409
   C      -9.0497104887   20.3443076615  -16.5039917687
   C      -3.7135910128   21.3001941501  -13.9453108298
   C      -7.0761973559   21.3736258631  -15.4891861812
   C      -7.9561294788   22.2448034745  -14.6320261911
   O      -3.2218139454   20.3536318323  -14.5267003507
   O     -11.2378806805   20.9826804597  -15.7506820875
   O      -9.7727774061   19.5277681362  -17.3179643312
   O      -7.4968418952   23.1105459372  -13.8661215563
   H     -11.4004688481   20.3105839653  -16.4422866563
   S      -3.1290684796   21.8517455357  -12.3426571540
   C      -1.7475686110   20.6812258482  -12.1090160501
   H      -1.0366187307   20.7766036934  -12.9311371356
   H      -1.2693646534   20.9484948715  -11.1647773251
   H      -2.1273091218   19.6594855462  -12.0611699668
   H      -5.4177077832   22.6270707146  -13.6933896411
   H      -4.3553091096   22.9830296416  -15.0458921195
   H     -10.0362728063   22.6348527878  -14.1215557947
[truncated: 1,239,286 more chars]
