# Supplementary material for: Emergence of a proton exchange-based isomerization and lactonization mechanism in the plant coumarin synthase COSY
Source: Nat Commun. 2023 Feb 3;14:597. doi: 10.1038/s41467-023-36299-1 (PMC9898226; doi:10.1038/s41467-023-36299-1)
Supplement: Supplementary file 4 — Source Data [file 41467_2023_36299_MOESM4_ESM.zip › Source Data/Supplementary Figure 25/sp2_isomerization_scan.xyz]

27
Converged     Job 0: Energy -1.1250411127676130e+03 @ (180.000000)
   H      -6.3102307097   21.7533983791  -12.7720384022
   H      -5.2441524165   19.9706255356  -15.0261909621
   H      -6.1863476185   19.9420995779  -17.0759199249
   H      -9.5953497699   23.3503138104  -15.8467920437
   H      -5.9976093779   20.0980463656  -19.4276643425
   H      -7.2651007835   19.5129095700  -20.5476012391
   H      -7.0996660391   18.7866590103  -18.9204247879
   C      -7.0229718068   19.7138268590  -19.5026976041
   C      -5.6846777203   21.0303229640  -13.2780478498
   C      -5.9215538734   20.7111253142  -14.5964703507
   C      -8.8482855328   22.6052425684  -16.1046758339
   C      -6.9331153957   20.6846985540  -16.8114274432
   C      -8.8241221407   22.0789042372  -17.3723067336
   C      -7.8516123004   21.0998527517  -17.7398429073
   C      -4.6076764444   20.4070974771  -12.5629502569
   C      -6.9190721962   21.2027099811  -15.4788068695
   C      -7.9071853287   22.2084505626  -15.0804220372
   O      -3.7986012537   19.5712750166  -12.9669321674
   O      -9.7305369690   22.4810447187  -18.3136420309
   O      -7.9633966879   20.6779416537  -19.0529726091
   O      -7.9601652725   22.7190225342  -13.9221102754
   H      -9.5256866225   21.9855452702  -19.1289158534
   S      -4.4940473647   21.0062852421  -10.8217153890
   C      -3.0601720306   20.0265902727  -10.2634171607
   H      -2.2005512087   20.2200777133  -10.9075792331
   H      -2.8375934968   20.3392709620   -9.2408429225
   H      -3.2941345328   18.9602805928  -10.2820625493
27
Converged     Job 1: Energy -1.1250411109515760e+03 @ (179.819820)
   H      -6.3091722142   21.7553517643  -12.7726858862
   H      -5.2418022874   19.9737394284  -15.0270089450
   H      -6.1842524050   19.9441738667  -17.0765161172
   H      -9.5963145089   23.3492800350  -15.8473015580
   H      -5.9967832427   20.0980261197  -19.4280803029
   H      -7.2643674407   19.5119028574  -20.5474121879
   H      -7.0983314815   18.7865764462  -18.9198907857
   C      -7.0220500030   19.7134601865  -19.5026740235
   C      -5.6831733225   21.0327065652  -13.2787511665
   C      -5.9195269044   20.7139945845  -14.5973855147
   C      -8.8485955685   22.6048712315  -16.1052014948
   C      -6.9316877049   20.6860849827  -16.8119873377
   C      -8.8242039122   22.0782130981  -17.3726998848
   C      -7.8508543585   21.1000121940  -17.7402888217
   C      -4.6075348428   20.4079366191  -12.5629387724
   C      -6.9178067648   21.2044577694  -15.4795028997
   C      -7.9067724913   22.2093709410  -15.0811039357
   O      -3.7984984599   19.5718887301  -12.9665251945
   O      -9.7311491365   22.4793737165  -18.3139396002
   O      -7.9626800839   20.6775070121  -19.0532322167
   O      -7.9598652712   22.7203457938  -13.9229815353
   H      -9.5260839452   21.9838155714  -19.1291239008
   S      -4.4957503660   21.0054154649  -10.8209939607
   C      -3.0634233009   20.0240568148  -10.2616555477
   H      -2.2029883294   20.2169692365  -10.9048971007
   H      -2.8415440221   20.3361031835   -9.2387360700
   H      -3.2984018780   18.9579816904  -10.2809545030
27
Converged     Job 2: Energy -1.1250411080571839e+03 @ (179.639640)
   H      -6.3079636967   21.7574733870  -12.7735171182
   H      -5.2395840822   19.9762656241  -15.0278027185
   H      -6.1823941543   19.9458399640  -17.0773094207
   H      -9.5968210458   23.3483646322  -15.8475070819
   H      -5.9960863057   20.0984836257  -19.4287632334
   H      -7.2637903147   19.5115370317  -20.5475149906
   H      -7.0970212975   18.7868241112  -18.9197856771
   C      -7.0212413512   19.7135322996  -19.5029149277
   C      -5.6816213411   21.0350875079  -13.2795291343
   C      -5.9175105111   20.7163811665  -14.5982538030
   C      -8.8486206297   22.6044861056  -16.1055362238
   C      -6.9303542844   20.6871730340  -16.8126408966
   C      -8.8242175994   22.0776824278  -17.3729715854
   C      -7.8501873849   21.1002044515  -17.7406858921
   C      -4.6075263722   20.4087315055  -12.5627991015
   C      -6.9164658974   21.2057274844  -15.4802198704
   C      -7.9060690710   22.2099689983  -15.0817316590
   O      -3.7988340776   19.5722406012  -12.9661567946
   O      -9.7317370388   22.4780454591  -18.3139935693
   O      -7.9620800906   20.6773992874  -19.0535238973
   O      -7.9590675395   22.7212217862  -13.9237315718
   H      -9.5266365925   21.9824457790  -19.1291425511
   S      -4.4973218100   21.0047214929  -10.8202230985
   C      -3.0667011439   20.0214940092  -10.2598074073
   H      -2.2054826425   20.2135169154  -10.9022615081
   H      -2.8453498886   20.3330656751   -9.2366281364
   H      -3.3029281051   18.9557012296  -10.2795168894
27
Converged     Job 3: Energy -1.1250411064937643e+03 @ (179.459459)
   H      -6.3064474567   21.7595796497  -12.7744363886
   H      -5.2378031032   19.9782154673  -15.0282431262
   H      -6.1811488167   19.9471680795  -17.0780301765
   H      -9.5973392457   23.3476014526  -15.8474390036
   H      -5.9958167538   20.0991939824  -19.4295121035
   H      -7.2636458104   19.5113040672  -20.5476135898
   H      -7.0958837313   18.7871162348  -18.9197451930
   C      -7.0208037076   19.7137019275  -19.5031602859
   C      -5.6800958781   21.0370428934  -13.2802195952
   C      -5.9158725304   20.7183492398  -14.5989650995
   C      -8.8487532654   22.6041686760  -16.1056439569
   C      -6.9294718707   20.6880457664  -16.8131257741
   C      -8.8244505033   22.0771589772  -17.3729962708
   C      -7.8499051669   21.1002807884  -17.7409270724
   C      -4.6073064381   20.4092561306  -12.5627780270
   C      -6.9154171389   21.2067976920  -15.4807738213
   C      -7.9055178602   22.2104892335  -15.0821479941
   O      -3.7992019378   19.5720093831  -12.9657447660
   O      -9.7325757427   22.4767648460  -18.3137507744
   O      -7.9619637620   20.6772049310  -19.0536654568
   O      -7.9583975441   22.7219396586  -13.9242311886
   H      -9.5275053274   21.9810833603  -19.1288579564
   S      -4.4979349667   21.0045223536  -10.8198883261
   C      -3.0689392471   20.0194702022  -10.2585353595
   H      -2.2070814110   20.2103875171  -10.9004593289
   H      -2.8478355136   20.3307887766   -9.2352245208
   H      -3.3064994614   18.9539742022  -10.2783537673
27
Converged     Job 4: Energy -1.1250411020452400e+03 @ (179.279279)
   H      -6.3052236069   21.7615610733  -12.7749850982
   H      -5.2352824942   19.9816061019  -15.0292905779
   H      -6.1789927275   19.9494663582  -17.0786429563
   H      -9.5981043924   23.3468827633  -15.8478259419
   H      -5.9949710140   20.0994763067  -19.4298770833
   H      -7.2629087373   19.5108065975  -20.5474133391
   H      -7.0946801657   18.7874481987  -18.9192214333
   C      -7.0198937356   19.7137523400  -19.5031145042
   C      -5.6782827165   21.0397290329  -13.2810524471
   C      -5.9136786835   20.7214201223  -14.5999685797
   C      -8.8489210356   22.6040558947  -16.1060587261
   C      -6.9279746045   20.6896659435  -16.8137070918
   C      -8.8244688170   22.0768376408  -17.3733183609
   C      -7.8491067841   21.1007907432  -17.7413000338
   C      -4.6071126126   20.4100152408  -12.5628797853
   C      -6.9140677250   21.2086876053  -15.4814613412
   C      -7.9049123242   22.2116252353  -15.0828042868
   O      -3.7991091149   19.5726697201  -12.9658437702
   O      -9.7331101614   22.4755604953  -18.3139409486
   O      -7.9611614467   20.6772775683  -19.0538888579
   O      -7.9577852161   22.7234934286  -13.9250675045
   H      -9.5279112644   21.9798174860  -19.1289777667
   S      -4.4998601524   21.0027607585  -10.8189633462
   C      -3.0726168280   20.0156637401  -10.2567372902
   H      -2.2098836832   20.2060519022  -10.8976406603
   H      -2.8522428089   20.3260481893   -9.2329825853
   H      -3.3113499787   18.9504438233  -10.2775037833
27
Converged     Job 5: Energy -1.1250410994672420e+03 @ (179.099099)
   H      -6.3036359929   21.7635324010  -12.7759527097
   H      -5.2334927552   19.9834204506  -15.0300117995
   H      -6.1776187007   19.9508822717  -17.0794611572
   H      -9.5984161392   23.3462246606  -15.8476168451
   H      -5.9946969430   20.1004257656  -19.4307816462
   H      -7.2628445899   19.5108680041  -20.5476207907
   H      -7.0935425434   18.7879830185  -18.9193165523
   C      -7.0194714696   19.7141861952  -19.5034705798
   C      -5.6767211817   21.0415328981  -13.2818048878
   C      -5.9118923234   20.7232763277  -14.6007747482
   C      -8.8488757208   22.6038415293  -16.1060672826
   C      -6.9269607295   20.6906279177  -16.8142736510
   C      -8.8245876599   22.0765155018  -17.3732944849
   C      -7.8487293779   21.1010622456  -17.7415507951
   C      -4.6069523112   20.4103083427  -12.5628696471
   C      -6.9128596665   21.2097614668  -15.4820617506
   C      -7.9041792014   22.2121389456  -15.0831529767
   O      -3.7994875355   19.5721975343  -12.9653159235
   O      -9.7338744207   22.4745414723  -18.3135935930
   O      -7.9610060192   20.6773656560  -19.0540628187
   O      -7.9568469472   22.7241680537  -13.9254809049
   H      -9.5287412592   21.9787764571  -19.1286324766
   S      -4.5007053664   21.0023059478  -10.8186442596
   C      -3.0752096393   20.0133062299  -10.2553434900
   H      -2.2118076220   20.2024357179  -10.8957091306
   H      -2.8550824015   20.3235194969   -9.2314875465
   H      -3.3153748727   18.9484104664  -10.2761146948
27
Converged     Job 6: Energy -1.1250410945823767e+03 @ (178.918919)
   H      -6.3132775340   21.7553607597  -12.7724267723
   H      -5.2339507548   19.9835706161  -15.0285023965
   H      -6.1640803677   19.9649494440  -17.0844600268
   H      -9.5858301121   23.3607180021  -15.8563953711
   H      -5.9689427999   20.1226563965  -19.4353427741
   H      -7.2334898518   19.5392362511  -20.5594568293
   H      -7.0728779141   18.8111372733  -18.9325789015
   C      -6.9942433635   19.7388986498  -19.5136456114
   C      -5.6855024815   21.0338188936  -13.2778506568
   C      -5.9123960894   20.7239800602  -14.6002868998
   C      -8.8360554340   22.6182843766  -16.1140129749
   C      -6.9135541821   20.7048771284  -16.8201318401
   C      -8.8061203543   22.0959007275  -17.3831605533
   C      -7.8296889497   21.1207065803  -17.7505672144
   C      -4.6254580838   20.3916845083  -12.5542086847
   C      -6.9059933316   21.2180837245  -15.4855904948
   C      -7.8970203288   22.2212206012  -15.0879788877
   O      -3.8188878115   19.5524934713  -12.9561702394
   O      -9.7105526521   22.4984285489  -18.3262157891
   O      -7.9355797340   20.7028592013  -19.0654973426
   O      -7.9539970064   22.7294499296  -13.9288365565
   H      -9.5019222062   22.0057414289  -19.1422360957
   S      -4.5320584351   20.9696951696  -10.8044044575
   C      -3.1218020510   19.9636875496  -10.2328893364
   H      -2.2562918944   20.1351178783  -10.8752947119
   H      -2.8967257506   20.2788766131   -9.2116443211
   H      -3.3772939620   18.9021672356  -10.2446635516
27
Converged     Job 7: Energy -1.1250410908594372e+03 @ (178.738739)
   H      -6.3116415002   21.7570429648  -12.7729504960
   H      -5.2324758016   19.9854252425  -15.0293636396
   H      -6.1637454669   19.9655605876  -17.0845688134
   H      -9.5861710986   23.3604970496  -15.8560125136
   H      -5.9694864851   20.1234950092  -19.4350713793
   H      -7.2336000322   19.5395654641  -20.5593872543
   H      -7.0724490650   18.8109819178  -18.9327994743
   C      -6.9944937091   19.7390096418  -19.5135166783
   C      -5.6836374344   21.0358724377  -13.2786528622
   C      -5.9108432578   20.7258282999  -14.6010029140
   C      -8.8362807589   22.6181986572  -16.1137353731
   C      -6.9133408096   20.7053377080  -16.8201918377
   C      -8.8066711105   22.0955300516  -17.3827836834
   C      -7.8300755428   21.1205373383  -17.7503113234
   C      -4.6247002801   20.3923342458  -12.5546518079
   C      -6.9053412733   21.2189809273  -15.4858219346
   C      -7.8965664326   22.2218668638  -15.0880241126
   O      -3.8184908903   19.5528595869  -12.9567255257
   O      -9.7115479034   22.4975971487  -18.3255981124
   O      -7.9365374511   20.7021140449  -19.0649965277
   O      -7.9531587384   22.7304757731  -13.9290303426
   H      -9.5030876210   22.0047703964  -19.1415782189
   S      -4.5321937110   20.9688923761  -10.8042901244
   C      -3.1228864766   19.9616408080  -10.2326545560
   H      -2.2563996667   20.1340897995  -10.8734818059
   H      -2.8992171249   20.2749087342   -9.2104972581
   H      -3.3785535289   18.9001882758  -10.2467504109
27
Converged     Job 8: Energy -1.1250410871442591e+03 @ (178.558559)
   H      -6.3097815325   21.7592393295  -12.7735932266
   H      -5.2309800920   19.9874115909  -15.0300123156
   H      -6.1628698246   19.9667647984  -17.0848703103
   H      -9.5868836158   23.3598624661  -15.8556950853
   H      -5.9697586094   20.1241602984  -19.4353673830
   H      -7.2339338177   19.5391734773  -20.5590932238
   H      -7.0717026348   18.8110451089  -18.9323881148
   C      -6.9945611143   19.7390064979  -19.5133411879
   C      -5.6820433705   21.0378741774  -13.2793155204
   C      -5.9092978669   20.7278613837  -14.6016571057
   C      -8.8366499602   22.6179724735  -16.1135344381
   C      -6.9128136900   20.7061443559  -16.8203459471
   C      -8.8072869656   22.0949805326  -17.3824567840
   C      -7.8302435342   21.1205006189  -17.7501642422
   C      -4.6242641010   20.3929100432  -12.5549136715
   C      -6.9045367924   21.2201645099  -15.4861231634
   C      -7.8961957757   22.2225489694  -15.0881488354
   O      -3.8189212483   19.5526483605  -12.9570809829
   O      -9.7128415673   22.4962313758  -18.3249826267
   O      -7.9370538600   20.7016063693  -19.0646848373
   O      -7.9525549486   22.7314600448  -13.9292760691
   H      -9.5044242279   22.0033360502  -19.1409298211
   S      -4.5318952635   20.9686920571  -10.8042903947
   C      -3.1239404660   19.9596982884  -10.2323999702
   H      -2.2568151039   20.1318134981  -10.8724428845
   H      -2.9007394072   20.2719849060   -9.2098491694
   H      -3.3806036495   18.8985089680  -10.2474915788
27
Converged     Job 9: Energy -1.1250410802069975e+03 @ (178.378378)
   H      -6.3075290879   21.7613320327  -12.7745972371
   H      -5.2283046197   19.9902784952  -15.0313950385
   H      -6.1615124599   19.9685157135  -17.0857605849
   H      -9.5875212959   23.3589753580  -15.8548970422
   H      -5.9704910274   20.1245159187  -19.4360671006
   H      -7.2350696465   19.5387292063  -20.5588962465
   H      -7.0716429310   18.8111293621  -18.9320760819
   C      -6.9951837016   19.7389470120  -19.5133425563
   C      -5.6794533187   21.0403614460  -13.2804790194
   C      -5.9067348576   20.7305256541  -14.6028641194
   C      -8.8368824418   22.6176126275  -16.1130969585
   C      -6.9118997520   20.7073041556  -16.8208567044
   C      -8.8079664997   22.0943960996  -17.3819354116
   C      -7.8303740934   21.1206390790  -17.7500962095
   C      -4.6231389580   20.3936353660  -12.5554933537
   C      -6.9031047547   21.2216017078  -15.4867392609
   C      -7.8952875202   22.2232942071  -15.0883334958
   O      -3.8180061543   19.5529584817  -12.9572157363
   O      -9.7144083467   22.4948276523  -18.3239503986
   O      -7.9378048268   20.7012978738  -19.0644170579
   O      -7.9511387258   22.7325637448  -13.9295968706
   H      -9.5062050089   22.0018942763  -19.1399300789
   S      -4.5324197453   20.9678045005  -10.8042581328
   C      -3.1260507547   19.9570782980  -10.2315297501
   H      -2.2578219194   20.1293656622  -10.8700358032
   H      -2.9041721528   20.2679187570   -9.2082463560
   H      -3.3834679243   18.8960964376  -10.2483425401
27
Converged     Job 10: Energy -1.1250410733641068e+03 @ (178.198198)
   H      -6.3056446728   21.7631570279  -12.7751693850
   H      -5.2261144748   19.9930437065  -15.0325272442
   H      -6.1601841726   19.9704170241  -17.0863298932
   H      -9.5881732358   23.3585138994  -15.8544036476
   H      -5.9708263468   20.1248838654  -19.4364903113
   H      -7.2357472336   19.5383838616  -20.5585443762
   H      -7.0714768923   18.8114550161  -18.9315039051
   C      -6.9954642523   19.7390558098  -19.5131730178
   C      -5.6772857402   21.0426491305  -13.2813679230
   C      -5.9046331405   20.7331201235  -14.6038305729
   C      -8.8371413986   22.6176180866  -16.1128173216
   C      -6.9110167377   20.7086748943  -16.8212084930
   C      -8.8084472041   22.0941974118  -17.3815853950
   C      -7.8303137346   21.1210878461  -17.7500502689
   C      -4.6223472544   20.3941244352  -12.5559783444
   C      -6.9019604920   21.2232261211  -15.4871830129
   C      -7.8946371758   22.2243280725  -15.0884814613
   O      -3.8175532585   19.5531650563  -12.9577955478
   O      -9.7155706545   22.4938904776  -18.3232535094
   O      -7.9381158909   20.7013669110  -19.0642154079
   O      -7.9501471636   22.7339840652  -13.9298941380
   H      -9.5074985686   22.0008671250  -19.1392126600
   S      -4.5329579304   20.9662892717  -10.8040035133
   C      -3.1280352680   19.9537645343  -10.2309137780
   H      -2.2588848885   20.1262693699  -10.8681107678
   H      -2.9071952781   20.2630679110   -9.2069366470
   H      -3.3862191456   18.8929969329  -10.2494671887
27
Converged     Job 11: Energy -1.1250410670586975e+03 @ (178.018018)
   H      -6.3033071167   21.7651646029  -12.7760854469
   H      -5.2238788643   19.9954851832  -15.0339646873
   H      -6.1587509573   19.9724791591  -17.0873001568
   H      -9.5883511108   23.3581981566  -15.8534038250
   H      -5.9711714717   20.1259903487  -19.4375681032
   H      -7.2366728498   19.5388413672  -20.5586174273
   H      -7.0711446394   18.8124227945  -18.9314534094
   C      -6.9957659044   19.7398776454  -19.5134505078
   C      -5.6749322301   21.0447877701  -13.2824384031
   C      -5.9022670852   20.7355012485  -14.6049566422
   C      -8.8369874673   22.6177978423  -16.1122366784
   C      -6.9099382159   20.7102209088  -16.8217458422
   C      -8.8086797753   22.0943246304  -17.3809872981
   C      -7.8300989042   21.1218942998  -17.7500565812
   C      -4.6217098542   20.3941696042  -12.5564466423
   C      -6.9004516161   21.2248271423  -15.4877446724
   C      -7.8934726298   22.2253612122  -15.0885109136
   O      -3.8175658767   19.5524977590  -12.9580663943
   O      -9.7166132863   22.4933942338  -18.3221377706
   O      -7.9383872932   20.7020545356  -19.0641538658
   O      -7.9484995288   22.7351326097  -13.9299581030
   H      -9.5088041444   22.0003596618  -19.1381541735
   S      -4.5336231542   20.9646052576  -10.8038359681
   C      -3.1307723609   19.9496557410  -10.2299750103
   H      -2.2606224205   20.1215502050  -10.8659633793
   H      -2.9107512166   20.2577423894   -9.2054608875
   H      -3.3903706485   18.8892608399  -10.2497740551
27
Converged     Job 12: Energy -1.1250410601973415e+03 @ (177.837838)
   H      -6.3014789042   21.7669743276  -12.7765479988
   H      -5.2220881956   19.9979493772  -15.0349981744
   H      -6.1574633062   19.9743722781  -17.0877405287
   H      -9.5889026088   23.3579354751  -15.8530370040
   H      -5.9712480881   20.1267362856  -19.4379786855
   H      -7.2369850128   19.5387683924  -20.5583049843
   H      -7.0705591706   18.8129702880  -18.9309789535
   C      -6.9957259393   19.7402383077  -19.5133200854
   C      -5.6731239938   21.0467497628  -13.2831734333
   C      -5.9004426523   20.7379030207  -14.6058129148
   C      -8.8371437642   22.6179727178  -16.1120368168
   C      -6.9090644690   20.7116284352  -16.8220294477
   C      -8.8089833772   22.0942855836  -17.3807004467
   C      -7.8299109907   21.1224482425  -17.7500231921
   C      -4.6212348085   20.3943577899  -12.5568393603
   C      -6.8994067929   21.2264804660  -15.4881261041
   C      -7.8929139604   22.2264323764  -15.0886354042
   O      -3.8176639585   19.5521753976  -12.9585265486
   O      -9.7175314771   22.4926209574  -18.3215508673
   O      -7.9385009076   20.7022412460  -19.0639637013
   O      -7.9477232679   22.7365277613  -13.9302064819
   H      -9.5097443059   21.9995587526  -19.1375596542
   S      -4.5340354128   20.9632022435  -10.8036413795
   C      -3.1328325345   19.9461833155  -10.2294167410
   H      -2.2619941756   20.1174938682  -10.8646334722
   H      -2.9132201166   20.2532893606   -9.2045089428
   H      -3.3936684075   18.8861007259  -10.2501544015
27
Converged     Job 13: Energy -1.1250410544907070e+03 @ (177.657658)
   H      -6.2995180970   21.7690967956  -12.7772756086
   H      -5.2206215472   19.9998543020  -15.0355280644
   H      -6.1565103539   19.9757254417  -17.0880468379
   H      -9.5895057898   23.3575133604  -15.8527906963
   H      -5.9712892324   20.1276622334  -19.4384034220
   H      -7.2371501557   19.5386691546  -20.5580601103
   H      -7.0696501966   18.8134095353  -18.9305747943
   C      -6.9955892362   19.7405663489  -19.5132121550
   C      -5.6714224542   21.0486423378  -13.2838599214
   C      -5.8989571778   20.7398864482  -14.6064677893
   C      -8.8374198526   22.6179377462  -16.1118943093
   C      -6.9084561394   20.7125924192  -16.8222169262
   C      -8.8094663534   22.0939889353  -17.3804571363
   C      -7.8299276460   21.1226722364  -17.7499217452
   C      -4.6208081645   20.3946450806  -12.5571404924
   C      -6.8985964746   21.2277356019  -15.4884365102
   C      -7.8925057503   22.2272357599  -15.0887938906
   O      -3.8181040206   19.5515842961  -12.9587096368
   O      -9.7186388529   22.4915476592  -18.3210463425
   O      -7.9387340214   20.7021550681  -19.0637497825
   O      -7.9471109880   22.7376129922  -13.9304916675
   H      -9.5109355078   21.9983667834  -19.1370008271
   S      -4.5338756290   20.9627254648  -10.8036796056
   C      -3.1343585933   19.9436612175  -10.2289843573
   H      -2.2629785037   20.1139180836  -10.8637269180
   H      -2.9148350312   20.2502442772   -9.2039093103
   H      -3.3966240525   18.8839461947  -10.2500662047
27
Converged     Job 14: Energy -1.1250410438925624e+03 @ (177.477477)
   H      -6.2974621271   21.7688119584  -12.7777415986
   H      -5.2178464391   20.0019202794  -15.0375380613
   H      -6.1543200224   19.9797035117  -17.0905573579
   H      -9.5870054356   23.3601159758  -15.8507195738
   H      -5.9707447456   20.1310393845  -19.4408575208
   H      -7.2379671571   19.5435977439  -20.5596874965
   H      -7.0702916309   18.8180676177  -18.9322925539
   C      -6.9955366108   19.7451339552  -19.5149784273
   C      -5.6686294332   21.0494358826  -13.2849764563
   C      -5.8959668931   20.7418339090  -14.6079175875
   C      -8.8350794911   22.6207157648  -16.1108216349
   C      -6.9061643939   20.7162867131  -16.8236882454
   C      -8.8075869259   22.0978688817  -17.3798566669
   C      -7.8281044073   21.1269943045  -17.7506545100
   C      -4.6209530401   20.3916580270  -12.5574195438
   C      -6.8958035151   21.2301481636  -15.4893859357
   C      -7.8893098289   22.2295988260  -15.0886676839
   O      -3.8183508798   19.5485896238  -12.9591859116
   O      -9.7171398490   22.4962314368  -18.3197182296
   O      -7.9372895552   20.7077883482  -19.0648665296
   O      -7.9429667467   22.7394463374  -13.9300878652
   H      -9.5102071387   22.0032418256  -19.1359834438
   S      -4.5380208181   20.9545417659  -10.8020359819
   C      -3.1418858651   19.9315031086  -10.2261892993
   H      -2.2692001540   20.1003297071  -10.8595176026
   H      -2.9231569327   20.2365781757   -9.2004910392
   H      -3.4065989201   18.8724139902  -10.2486046031
27
Converged     Job 15: Energy -1.1250410353022664e+03 @ (177.297297)
   H      -6.2956522187   21.7706881784  -12.7780704943
   H      -5.2158593725   20.0048287019  -15.0385802349
   H      -6.1527019699   19.9819793311  -17.0908494938
   H      -9.5875350349   23.3600911116  -15.8506398640
   H      -5.9705676309   20.1325705772  -19.4408973898
   H      -7.2376612691   19.5438819554  -20.5592804644
   H      -7.0689369106   18.8187993987  -18.9318378099
   C      -6.9950733974   19.7458380492  -19.5146868794
   C      -5.6672122697   21.0511165755  -13.2855045811
   C      -5.8939573456   20.7446813181  -14.6088134251
   C      -8.8351095497   22.6212320277  -16.1108174668
   C      -6.9050621231   20.7180368021  -16.8239641760
   C      -8.8078833088   22.0980264714  -17.3797062481
   C      -7.8278089679   21.1277732290  -17.7505568413
   C      -4.6209159413   20.3914795140  -12.5576631862
   C      -6.8945159049   21.2323207645  -15.4898507206
   C      -7.8886986227   22.2310176611  -15.0889125018
   O      -3.8193469138   19.5475917182  -12.9597502696
   O      -9.7181302473   22.4954749917  -18.3193076793
   O      -7.9374876635   20.7077947748  -19.0644823302
   O      -7.9423001440   22.7411305478  -13.9304421923
   H      -9.5108284693   22.0028447402  -19.1356964050
   S      -4.5382920871   20.9529291143  -10.8018134224
   C      -3.1443688014   19.9270784048  -10.2256095180
   H      -2.2711066153   20.0944220448  -10.8585323880
   H      -2.9255012661   20.2314701271   -9.1997412366
   H      -3.4110739132   18.8684969825  -10.2484331572
27
Converged     Job 16: Energy -1.1250410278295117e+03 @ (177.117117)
   H      -6.2937567559   21.7723979053  -12.7788314731
   H      -5.2140944894   20.0066750605  -15.0394781220
   H      -6.1515520061   19.9835444708  -17.0915960683
   H      -9.5875557996   23.3600022946  -15.8501037078
   H      -5.9706266647   20.1338049227  -19.4415711293
   H      -7.2379237618   19.5444909795  -20.5594018508
   H      -7.0682665026   18.8196375152  -18.9319479329
   C      -6.9950078378   19.7466447326  -19.5149204543
   C      -5.6653302339   21.0528524130  -13.2863100315
   C      -5.8920705593   20.7466146493  -14.6096709971
   C      -8.8348928206   22.6214830875  -16.1105493179
   C      -6.9041548830   20.7192519022  -16.8244244894
   C      -8.8079475407   22.0982515684  -17.3794314572
   C      -7.8275495335   21.1284487584  -17.7506170881
   C      -4.6205656082   20.3914072533  -12.5579119015
   C      -6.8932834303   21.2336001391  -15.4903366406
   C      -7.8877891207   22.2318466137  -15.0890616658
   O      -3.8195871936   19.5468624040  -12.9597915550
   O      -9.7188052236   22.4951807915  -18.3186586496
   O      -7.9376200091   20.7082828098  -19.0644465405
   O      -7.9410542451   22.7421105952  -13.9306530668
   H      -9.5116854233   22.0025246605  -19.1350780637
   S      -4.5390257469   20.9515151447  -10.8015759724
   C      -3.1469503721   19.9235652996  -10.2246581534
   H      -2.2729967105   20.0899229404  -10.8568835939
   H      -2.9284232517   20.2273237579   -9.1985290091
   H      -3.4150717522   18.8653517212  -10.2480027577
27
Converged     Job 17: Energy -1.1250410175747998e+03 @ (176.936937)
   H      -6.2922820016   21.7728375009  -12.7790754815
   H      -5.2118303272   20.0092050897  -15.0410368756
   H      -6.1497241138   19.9864989333  -17.0928968193
   H      -9.5864154082   23.3614279687  -15.8492517525
   H      -5.9700413435   20.1356676336  -19.4426587107
   H      -7.2378952564   19.5468747475  -20.5601008854
   H      -7.0680842439   18.8219790576  -18.9326603212
   C      -6.9946087432   19.7489421068  -19.5156851271
   C      -5.6633328640   21.0541259599  -13.2870922422
   C      -5.8897472032   20.7489315221  -14.6107626976
   C      -8.8336530358   22.6231696858  -16.1101434592
   C      -6.9024687647   20.7218708468  -16.8252220440
   C      -8.8068689976   22.1002288954  -17.3791510985
   C      -7.8263117721   21.1308605494  -17.7510522279
   C      -4.6206593846   20.3899714983  -12.5581678793
   C      -6.8913858722   21.2358305721  -15.4909739130
   C      -7.8859067038   22.2338310440  -15.0891465731
   O      -3.8197565734   19.5454280376  -12.9601988277
   O      -9.7180740213   22.4972216721  -18.3180033396
   O      -7.9367045243   20.7109617655  -19.0649543080
   O      -7.9386742155   22.7440741073  -13.9307048919
   H      -9.5111773287   22.0047023780  -19.1345596618
   S      -4.5419657708   20.9463177379  -10.8004960573
   C      -3.1522533448   19.9155872824  -10.2228610746
   H      -2.2773310404   20.0811589957  -10.8539453140
   H      -2.9344409056   20.2180764992   -9.1962079638
   H      -3.4219906018   18.8578110905  -10.2474320843
27
Converged     Job 18: Energy -1.1250410083217148e+03 @ (176.756757)
   H      -6.2920049220   21.7648646811  -12.7764171628
   H      -5.2138867645   20.0050582161  -15.0422506460
   H      -6.1450144707   19.9970629183  -17.0975642553
   H      -9.5705544298   23.3812773151  -15.8483588193
   H      -5.9591778713   20.1577099913  -19.4475007046
   H      -7.2268211132   19.5758883245  -20.5688529806
   H      -7.0610029322   18.8447571183  -18.9438305846
   C      -6.9845288145   19.7736307663  -19.5233866518
   C      -5.6657203162   21.0444109220  -13.2852741317
   C      -5.8888855211   20.7470523872  -14.6112831292
   C      -8.8201532896   22.6410301996  -16.1104512349
   C      -6.8951914100   20.7346451280  -16.8287684463
   C      -8.7930967992   22.1225586857  -17.3812814752
   C      -7.8155017675   21.1508588498  -17.7548841633
   C      -4.6316539209   20.3684706491  -12.5549414090
   C      -6.8849991817   21.2432875970  -15.4925065292
   C      -7.8758801114   22.2442352222  -15.0891166686
   O      -3.8347051243   19.5207084078  -12.9579811425
   O      -9.7015126645   22.5257333850  -18.3202231101
   O      -7.9249719454   20.7362835135  -19.0705469199
   O      -7.9284559709   22.7507005086  -13.9290036196
   H      -9.4945245114   22.0357894976  -19.1383090047
   S      -4.5587584766   20.9134646188  -10.7933394196
   C      -3.1829696598   19.8658848673  -10.2126947855
   H      -2.3063772704   20.0181614001  -10.8447822913
   H      -2.9607688580   20.1684562209   -9.1870107346
   H      -3.4664471125   18.8115874689  -10.2338869821
27
Converged     Job 19: Energy -1.1250409997793072e+03 @ (176.576577)
   H      -6.2904658982   21.7666930507  -12.7772370605
   H      -5.2118899743   20.0071343631  -15.0430818914
   H      -6.1439935302   19.9980323883  -17.0981142957
   H      -9.5710082274   23.3804326326  -15.8480194849
   H      -5.9595030498   20.1580278268  -19.4477935372
   H      -7.2271321822   19.5754602565  -20.5687952937
   H      -7.0604616636   18.8444667959  -18.9437860752
   C      -6.9846671789   19.7733763406  -19.5233911232
   C      -5.6639823747   21.0463858605  -13.2860456768
   C      -5.8869839738   20.7490171071  -14.6120782367
   C      -8.8203108236   22.6405686703  -16.1103122902
   C      -6.8945011992   20.7352073821  -16.8291162726
   C      -8.7935801043   22.1218041067  -17.3810345985
   C      -7.8155798403   21.1505946036  -17.7548555651
   C      -4.6310728281   20.3692767261  -12.5551568273
   C      -6.8839232879   21.2441927262  -15.4929843253
   C      -7.8752394825   22.2446276709  -15.0893695043
   O      -3.8344577728   19.5210477946  -12.9578734406
   O      -9.7026566183   22.5242756437  -18.3196471723
   O      -7.9255358596   20.7355049247  -19.0703205869
   O      -7.9274793597   22.7514064597  -13.9293906160
   H      -9.4957269086   22.0343422615  -19.1377523250
   S      -4.5592300407   20.9134352285  -10.7932849449
   C      -3.1846856211   19.8646165249  -10.2119621527
   H      -2.3073126298   20.0168463160  -10.8429719015
   H      -2.9634174597   20.1662835824   -9.1858142944
   H      -3.4687661291   18.8105107102  -10.2342564079
27
Converged     Job 20: Energy -1.1250409880704083e+03 @ (176.396396)
   H      -6.2885276663   21.7692043188  -12.7778482702
   H      -5.2099586767   20.0099141332  -15.0440889067
   H      -6.1425721839   19.9995849513  -17.0982262572
   H      -9.5718904129   23.3796484539  -15.8480226288
   H      -5.9594029427   20.1582737916  -19.4478973938
   H      -7.2270637114   19.5746085073  -20.5682692247
   H      -7.0594836880   18.8443044591  -18.9430407311
   C      -6.9843759962   19.7730338718  -19.5230189467
   C      -5.6619919468   21.0490849901  -13.2868735182
   C      -5.8850435687   20.7517165390  -14.6129128159
   C      -8.8207207380   22.6402651756  -16.1103310034
   C      -6.8936088312   20.7362371599  -16.8292735896
   C      -8.7940774889   22.1210596966  -17.3808776060
   C      -7.8154443567   21.1504997033  -17.7547524420
   C      -4.6306042040   20.3702041093  -12.5555017681
   C      -6.8829327239   21.2457557210  -15.4933537000
   C      -7.8748177745   22.2455977638  -15.0896705199
   O      -3.8346364280   19.5213692619  -12.9582174617
   O      -9.7037980066   22.5225360440  -18.3192856951
   O      -7.9256339400   20.7348114991  -19.0700003122
   O      -7.9268749280   22.7529037828  -13.9299042094
   H      -9.4968856280   22.0323939988  -19.1372710922
   S      -4.5597722295   20.9128884987  -10.7931110852
   C      -3.1867673665   19.8622462918  -10.2114456384
   H      -2.3085686202   20.0144008292  -10.8413288294
   H      -2.9663622438   20.1626090079   -9.1847270913
   H      -3.4717477944   18.8084152968  -10.2351964262
27
Converged     Job 21: Energy -1.1250409773045715e+03 @ (176.216216)
   H      -6.2866814138   21.7712787641  -12.7786828382
   H      -5.2077253779   20.0124170440  -15.0447690512
   H      -6.1412046637   20.0012400639  -17.0989390647
   H      -9.5724231475   23.3789775714  -15.8477616719
   H      -5.9594890166   20.1586280361  -19.4484739274
   H      -7.2274149415   19.5740942946  -20.5680701491
   H      -7.0588809257   18.8444652590  -18.9426358693
   C      -6.9843551458   19.7729972560  -19.5230018795
   C      -5.6599179142   21.0513305357  -13.2876762657
   C      -5.8829789531   20.7541605666  -14.6137655526
   C      -8.8208508697   22.6400644843  -16.1102635610
   C      -6.8926408284   20.7373793623  -16.8297137853
   C      -8.7944230612   22.1206032526  -17.3807104660
   C      -7.8152498912   21.1506940892  -17.7548451100
   C      -4.6300438108   20.3707546873  -12.5557301921
   C      -6.8816815925   21.2471661246  -15.4938889139
   C      -7.8740726898   22.2464348539  -15.0900060553
   O      -3.8345129094   19.5213651767  -12.9581447432
   O      -9.7048337322   22.5212748299  -18.3187865899
   O      -7.9257663853   20.7345990101  -19.0699362297
   O      -7.9258399762   22.7541209996  -13.9304021284
   H      -9.4980169242   22.0310352221  -19.1367370401
   S      -4.5605711382   20.9120506295  -10.7928590368
   C      -3.1891644305   19.8596980465  -10.2105395391
   H      -2.3100828631   20.0116662692  -10.8392417576
   H      -2.9697144082   20.1589367024   -9.1832831584
   H      -3.4750276172   18.8061339470  -10.2355825214
27
Converged     Job 22: Energy -1.1250409665179127e+03 @ (176.036036)
   H      -6.2849570028   21.7732608476  -12.7794276957
   H      -5.2056970543   20.0146766530  -15.0456035608
   H      -6.1398686384   20.0027495572  -17.0995975239
   H      -9.5728448555   23.3783227383  -15.8473920357
   H      -5.9596171124   20.1590324228  -19.4490670297
   H      -7.2278371738   19.5736633787  -20.5678980883
   H      -7.0583083843   18.8446388916  -18.9422916160
   C      -6.9843780540   19.7730031296  -19.5230042012
   C      -5.6580877370   21.0534122151  -13.2884307735
   C      -5.8809967402   20.7563720145  -14.6145851012
   C      -8.8209109548   22.6398602606  -16.1101186913
   C      -6.8916909911   20.7384089753  -16.8301357418
   C      -8.7947251273   22.1201942668  -17.3804886050
   C      -7.8150570432   21.1508816960  -17.7548928515
   C      -4.6296261623   20.3713231383  -12.5559192767
   C      -6.8804458737   21.2484324081  -15.4943933628
   C      -7.8733205636   22.2471230521  -15.0902693244
   O      -3.8346438995   19.5213798761  -12.9582428197
   O      -9.7058059492   22.5201286619  -18.3182256775
   O      -7.9259397384   20.7344116588  -19.0698315481
   O      -7.9247936712   22.7551048936  -13.9307805070
   H      -9.4990803864   22.0298432835  -19.1361715544
   S      -4.5612137763   20.9113964286  -10.7926120014
   C      -3.1913638417   19.8573333931  -10.2097317576
   H      -2.3115457696   20.0089001790  -10.8374991537
   H      -2.9725980056   20.1556507161   -9.1820628561
   H      -3.4782097678   18.8040625277  -10.2357743610
27
Converged     Job 23: Energy -1.1250409542555899e+03 @ (175.855856)
   H      -6.2830055611   21.7752440704  -12.7800963626
   H      -5.2036295742   20.0173033032  -15.0468934689
   H      -6.1381980931   20.0047052298  -17.1000671784
   H      -9.5731624941   23.3780040902  -15.8471006389
   H      -5.9594283881   20.1595687825  -19.4495641928
   H      -7.2279825150   19.5734974932  -20.5676299079
   H      -7.0576254340   18.8451445551  -18.9417930180
   C      -6.9841419867   19.7732969061  -19.5229083095
   C      -5.6559918052   21.0556850523  -13.2893313361
   C      -5.8788408730   20.7589021067  -14.6155613103
   C      -8.8208333279   22.6400073489  -16.1099818418
   C      -6.8904859007   20.7398564227  -16.8305093506
   C      -8.7948064206   22.1201337777  -17.3802671037
   C      -7.8145896906   21.1514644226  -17.7549099566
   C      -4.6292640843   20.3715650815  -12.5562940517
   C      -6.8791036772   21.2501363508  -15.4948782761
   C      -7.8724116165   22.2482981766  -15.0905111844
   O      -3.8347424965   19.5210623004  -12.9583423735
   O      -9.7065111473   22.5193258701  -18.3177123057
   O      -7.9257324224   20.7346680296  -19.0697236719
   O      -7.9235868522   22.7566278278  -13.9311699591
   H      -9.4999062547   22.0289254973  -19.1356181223
   S      -4.5624632967   20.9098107162  -10.7923746707
   C      -3.1944432961   19.8537331500  -10.2088691232
   H      -2.3137140335   20.0049670924  -10.8354359115
   H      -2.9765945950   20.1508411730   -9.1806574777
   H      -3.4823695398   18.8007937741  -10.2362458668
27
Converged     Job 24: Energy -1.1250409414791557e+03 @ (175.675676)
   H      -6.2813233676   21.7770093175  -12.7806834965
   H      -5.2015132345   20.0197717608  -15.0475137192
   H      -6.1366705542   20.0067614341  -17.1008673301
   H      -9.5731943406   23.3780323955  -15.8468656987
   H      -5.9591342308   20.1603986339  -19.4501913898
   H      -7.2279996256   19.5737198777  -20.5675918827
   H      -7.0569243041   18.8459632231  -18.9415475181
   C      -6.9838137496   19.7739270034  -19.5230215268
   C      -5.6541473124   21.0576456130  -13.2899722804
   C      -5.8768381530   20.7613516029  -14.6163395657
   C      -8.8205409439   22.6404482192  -16.1099442218
   C      -6.8892805804   20.7414712824  -16.8310087428
   C      -8.7946769516   22.1204493238  -17.3801806957
   C      -7.8140123823   21.1523425321  -17.7551100188
   C      -4.6291607992   20.3715223444  -12.5563813730
   C      -6.8776896204   21.2518573608  -15.4954112489
   C      -7.8713962289   22.2495346879  -15.0908447797
   O      -3.8352836871   19.5204721394  -12.9585342840
   O      -9.7069375269   22.5190421811  -18.3173405512
   O      -7.9254156143   20.7352824212  -19.0698241959
   O      -7.9223176633   22.7581225264  -13.9316083263
   H      -9.5004043872   22.0286155053  -19.1352470187
   S      -4.5637513909   20.9077909285  -10.7917881978
   C      -3.1976607319   19.8494897067  -10.2077985515
   H      -2.3160978611   20.0002147848  -10.8333064800
   H      -2.9805292026   20.1453947916   -9.1790944034
   H      -3.4868515358   18.7969358550  -10.2364288110
27
Converged     Job 25: Energy -1.1250409299026380e+03 @ (175.495495)
   H      -6.2793579056   21.7788823627  -12.7814639020
   H      -5.1996757902   20.0217172360  -15.0484080044
   H      -6.1353647266   20.0083670215  -17.1015709446
   H      -9.5733078317   23.3777725350  -15.8463955968
   H      -5.9591440952   20.1613940544  -19.4509250042
   H      -7.2282858953   19.5739440307  -20.5675992160
   H      -7.0561592972   18.8466261784  -18.9414762220
   C      -6.9836964584   19.7744843810  -19.5231922754
   C      -5.6522923197   21.0593978618  -13.2907342441
   C      -5.8748935430   20.7633695908  -14.6171861242
   C      -8.8203530532   22.6405761796  -16.1097312781
   C      -6.8882841951   20.7426621638  -16.8314549751
   C      -8.7947676585   22.1204468921  -17.3799235842
   C      -7.8136993366   21.1528673361  -17.7551717972
   C      -4.6288693363   20.3715203997  -12.5565980055
   C      -6.8763870667   21.2531924763  -15.4959101516
   C      -7.8704784189   22.2503707600  -15.0910368131
   O      -3.8356564808   19.5196676966  -12.9583653612
   O      -9.7076818489   22.5184088549  -18.3167128311
   O      -7.9254755832   20.7355602738  -19.0697709330
   O      -7.9210794023   22.7591878619  -13.9318872712
   H      -9.5012541128   22.0279910881  -19.1346534547
   S      -4.5644887937   20.9067557235  -10.7916505932
   C      -3.2003233114   19.8463919358  -10.2069109402
   H      -2.3180232473   19.9961927840  -10.8316083325
   H      -2.9836739874   20.1415881990   -9.1778953816
   H      -3.4908915129   18.7942304994  -10.2362119223
27
Converged     Job 26: Energy -1.1250409155617972e+03 @ (175.315315)
   H      -6.2777537452   21.7802937297  -12.7817966779
   H      -5.1976944084   20.0242179826  -15.0496632345
   H      -6.1335337139   20.0107248531  -17.1022162855
   H      -9.5728356265   23.3784328541  -15.8461108115
   H      -5.9585248035   20.1624826489  -19.4514807794
   H      -7.2280203606   19.5748880178  -20.5676285545
   H      -7.0555324429   18.8479764846  -18.9413587603
   C      -6.9831296424   19.7756617498  -19.5233481463
   C      -5.6504345236   21.0612771485  -13.2914470060
   C      -5.8727881928   20.7657925693  -14.6180884891
   C      -8.8196291964   22.6415533418  -16.1096417085
   C      -6.8867745761   20.7446386185  -16.8319708115
   C      -8.7941590449   22.1214313742  -17.3798392904
   C      -7.8127170224   21.1543339332  -17.7553703957
   C      -4.6290565612   20.3709894971  -12.5567511789
   C      -6.8747990251   21.2551681684  -15.4964324115
   C      -7.8691107314   22.2520121931  -15.0912932583
   O      -3.8363889709   19.5187390521  -12.9587315203
   O      -9.7074681933   22.5190308078  -18.3163835413
   O      -7.9246958259   20.7369445284  -19.0699119046
   O      -7.9193945334   22.7610379544  -13.9322219175
   H      -9.5011744489   22.0285700679  -19.1343315272
   S      -4.5666762158   20.9034576442  -10.7908555378
   C      -3.2046049119   19.8406369919  -10.2057117725
   H      -2.3213525424   19.9900877282  -10.8291535642
   H      -2.9888496284   20.1343087351   -9.1760671302
   H      -3.4964646734   18.7888761168  -10.2366382572
27
Converged     Job 27: Energy -1.1250409020926782e+03 @ (175.135135)
   H      -6.2758736878   21.7816476861  -12.7824830433
   H      -5.1956256936   20.0262225008  -15.0504169493
   H      -6.1319201790   20.0130230225  -17.1033462372
   H      -9.5721079687   23.3791612876  -15.8456012584
   H      -5.9580694565   20.1642939353  -19.4524777723
   H      -7.2279127903   19.5763630182  -20.5680575402
   H      -7.0546646276   18.8496708836  -18.9417779849
   C      -6.9826432871   19.7773053832  -19.5238971978
   C      -5.6486077613   21.0625493626  -13.2920796898
   C      -5.8706493663   20.7679216693  -14.6189658331
   C      -8.8187023477   22.6426116781  -16.1094855992
   C      -6.8853283603   20.7466052175  -16.8326792774
   C      -8.7935303843   22.1225592980  -17.3797136463
   C      -7.8118251673   21.1559158872  -17.7556955523
   C      -4.6292526268   20.3699174864  -12.5567642349
   C      -6.8730196101   21.2570082622  -15.4970869952
   C      -7.8675437753   22.2534891685  -15.0915749791
   O      -3.8373242553   19.5168150140  -12.9583958009
   O      -9.7073648652   22.5198482645  -18.3158783658
   O      -7.9241908718   20.7384716936  -19.0701963338
   O      -7.9174832081   22.7625555619  -13.9325134460
   H      -9.5011519032   22.0295654651  -19.1339525438
   S      -4.5684890722   20.9005457778  -10.7902667437
   C      -3.2089843923   19.8349483107  -10.2042355240
   H      -2.3247731484   19.9832293567  -10.8265986088
   H      -2.9938690723   20.1276013427   -9.1741660108
   H      -3.5026552607   18.7837183466  -10.2361346778
27
Converged     Job 28: Energy -1.1250408873807055e+03 @ (174.954955)
   H      -6.2741836839   21.7831108168  -12.7827849594
   H      -5.1939980241   20.0283447656  -15.0514961199
   H      -6.1302708929   20.0152293732  -17.1038793656
   H      -9.5715329049   23.3800211978  -15.8453573515
   H      -5.9573774379   20.1658276868  -19.4529766699
   H      -7.2274344306   19.5776043321  -20.5681567736
   H      -7.0537165574   18.8511675280  -18.9418103928
   C      -6.9819276401   19.7787188604  -19.5240866933
   C      -5.6469719291   21.0641667708  -13.2926757185
   C      -5.8687544586   20.7701300535  -14.6197557412
   C      -8.8179240555   22.6437394513  -16.1094051645
   C      -6.8839284261   20.7485206300  -16.8331136584
   C      -8.7928693389   22.1236820280  -17.3796367137
   C      -7.8108732132   21.1574176057  -17.7558598287
   C      -4.6296275088   20.3691470666  -12.5568549614
   C      -6.8715354813   21.2589417693  -15.4975353835
   C      -7.8662557120   22.2551248860  -15.0917763150
   O      -3.8385154097   19.5153982595  -12.9587061548
   O      -9.7070797631   22.5206226066  -18.3155801539
   O      -7.9234664307   20.7398606372  -19.0702967951
   O      -7.9159334224   22.7643629462  -13.9327737388
   H      -9.5009360257   22.0303477556  -19.1336759760
   S      -4.5703362494   20.8974259945  -10.7895775333
   C      -3.2131050271   19.8291381772  -10.2031746898
   H      -2.3280269716   19.9766886899  -10.8244773944
   H      -2.9986202642   20.1204300385   -9.1725891327
   H      -3.5083611826   18.7783942312  -10.2364288169
27
Converged     Job 29: Energy -1.1250408721266058e+03 @ (174.774775)
   H      -6.2730830703   21.7820405812  -12.7821202998
   H      -5.1932747071   20.0294404009  -15.0522919158
   H      -6.1278361346   20.0195001479  -17.1049218893
   H      -9.5673986304   23.3857275890  -15.8456874172
   H      -5.9539858899   20.1708126873  -19.4540400441
   H      -7.2242878417   19.5843236332  -20.5697625545
   H      -7.0518231734   18.8571410285  -18.9436237580
   C      -6.9789020744   19.7848005775  -19.5255621416
   C      -5.6460898565   21.0633011208  -13.2926073304
   C      -5.8673631931   20.7717034573  -14.6203281811
   C      -8.8141547143   22.6490856910  -16.1098393645
   C      -6.8810953445   20.7531540151  -16.8340587232
   C      -8.7888936017   22.1298303316  -17.3803822381
   C      -7.8073472623   21.1632463279  -17.7569219817
   C      -4.6324090922   20.3634351692  -12.5563019690
   C      -6.8690988060   21.2625553710  -15.4981110930
   C      -7.8629590308   22.2595076081  -15.0921573937
   O      -3.8422808371   19.5087236521  -12.9580111874
   O      -9.7024375832   22.5279739546  -18.3164375856
   O      -7.9195917154   20.7467273452  -19.0717065553
   O      -7.9125071112   22.7682900790  -13.9329513122
   H      -9.4963709649   22.0379901281  -19.1347290586
   S      -4.5766157348   20.8866923838  -10.7873646721
   C      -3.2238701572   19.8131583262  -10.2002512310
   H      -2.3371269271   19.9591804321  -10.8195601433
   H      -3.0105244865   20.1018648991   -9.1686894375
   H      -3.5222303922   18.7633587298  -10.2360183836
27
Converged     Job 30: Energy -1.1250408577173298e+03 @ (174.594595)
   H      -6.2706831076   21.7843584636  -12.7831939486
   H      -5.1915950874   20.0305985950  -15.0531716097
   H      -6.1264786606   20.0210683764  -17.1060354681
   H      -9.5663810929   23.3862613895  -15.8448556727
   H      -5.9536200713   20.1736502434  -19.4552526922
   H      -7.2239934503   19.5863655466  -20.5705413708
   H      -7.0501148791   18.8588986774  -18.9446645648
   C      -6.9782577551   19.7867901955  -19.5263928900
   C      -5.6445185739   21.0646308658  -13.2932853819
   C      -5.8651947788   20.7732779771  -14.6211560357
   C      -8.8130777021   22.6498664483  -16.1094641263
   C      -6.8798137033   20.7544933227  -16.8347382124
   C      -8.7883643212   22.1306468471  -17.3800469052
   C      -7.8066928665   21.1643795235  -17.7571001037
   C      -4.6330596070   20.3625805984  -12.5560364016
   C      -6.8672647331   21.2638262156  -15.4987544193
   C      -7.8612973805   22.2603847637  -15.0922646051
   O      -3.8447390604   19.5061910133  -12.9577296092
   O      -9.7026445388   22.5284067451  -18.3155795584
   O      -7.9195343083   20.7478236912  -19.0718327805
   O      -7.9103413949   22.7690761344  -13.9329999195
   H      -9.4966976380   22.0386936746  -19.1340619204
   S      -4.5774002070   20.8853359103  -10.7869740243
   C      -3.2278970240   19.8082753497  -10.1988390428
   H      -2.3403264262   19.9520098053  -10.8174760877
   H      -3.0145982900   20.0964048511   -9.1671190545
   H      -3.5289713034   18.7592703899  -10.2348698316
27
Converged     Job 31: Energy -1.1250408421162242e+03 @ (174.414414)
   H      -6.2692452457   21.7850301170  -12.7835070554
   H      -5.1897794899   20.0324181492  -15.0539471404
   H      -6.1248318886   20.0234608991  -17.1070690264
   H      -9.5651370300   23.3877001967  -15.8444885093
   H      -5.9528367949   20.1754459373  -19.4559613393
   H      -7.2235105883   19.5884152864  -20.5710636390
   H      -7.0495288229   18.8609099958  -18.9452097968
   C      -6.9775712331   19.7887925529  -19.5269466458
   C      -5.6428549155   21.0656437087  -13.2937864323
   C      -5.8632267638   20.7752289799  -14.6219292772
   C      -8.8117722644   22.6514814951  -16.1093810846
   C      -6.8782199613   20.7567079515  -16.8354360644
   C      -8.7872320633   22.1325035564  -17.3800690341
   C      -7.8054449346   21.1664934523  -17.7575021165
   C      -4.6335457605   20.3610664105  -12.5559996238
   C      -6.8654696801   21.2657749965  -15.4993413644
   C      -7.8595328764   22.2621788983  -15.0925444543
   O      -3.8456688912   19.5042084135  -12.9575579971
   O      -9.7017549036   22.5302957397  -18.3153526389
   O      -7.9185879175   20.7500113723  -19.0722407282
   O      -7.9082271653   22.7709054541  -13.9332778484
   H      -9.4959355095   22.0407095416  -19.1339420619
   S      -4.5801925504   20.8810421295  -10.7860277071
   C      -3.2329686217   19.8014546088  -10.1973197647
   H      -2.3442180188   19.9450361280  -10.8142952919
   H      -3.0210002793   20.0877721348   -9.1648257265
   H      -3.5352646628   18.7528766937  -10.2354122476
27
Converged     Job 32: Energy -1.1250408272255959e+03 @ (174.234234)
   H      -6.2686939830   21.7770700406  -12.7800514922
   H      -5.1944477592   20.0249974904  -15.0532884992
   H      -6.1193043726   20.0343339953  -17.1111257668
   H      -9.5440229433   23.4133977697  -15.8454247915
   H      -5.9382852824   20.1994967334  -19.4609278993
   H      -7.2087935377   19.6211018879  -20.5807452788
   H      -7.0405526495   18.8868726767  -18.9573435657
   C      -6.9642117778   19.8166777112  -19.5354052475
   C      -5.6468118164   21.0540097823  -13.2906805874
   C      -5.8634619647   20.7717708055  -14.6212076683
   C      -8.7939726628   22.6740529222  -16.1110652250
   C      -6.8690994364   20.7710766502  -16.8390054374
   C      -8.7687549798   22.1597742382  -17.3836538613
   C      -7.7911487891   21.1899617221  -17.7621724925
   C      -4.6491936023   20.3348682008  -12.5510126467
   C      -6.8577913309   21.2743957711  -15.5007437815
   C      -7.8467399625   22.2755088257  -15.0931397815
   O      -3.8679482902   19.4721390030  -12.9529090389
   O      -9.6791117509   22.5652621371  -18.3197277646
   O      -7.9027009440   20.7795414954  -19.0789564567
   O      -7.8954996862   22.7800960692  -13.9320566685
   H      -9.4733178587   22.0779444702  -19.1396803222
   S      -4.6013937218   20.8436929859  -10.7775695459
   C      -3.2715898496   19.7440871085  -10.1863828821
   H      -2.3771044825   19.8799811720  -10.7967891815
   H      -3.0628206001   20.0218120236   -9.1508897898
   H      -3.5867753186   18.6996179188  -10.2324793954
27
Converged     Job 33: Energy -1.1250408131231520e+03 @ (174.054054)
   H      -6.2671432324   21.7788161587  -12.7808293466
   H      -5.1923733492   20.0272462303  -15.0542920358
   H      -6.1184020380   20.0352533138  -17.1116000470
   H      -9.5444435045   23.4126000247  -15.8449973350
   H      -5.9386831595   20.2001005458  -19.4609778599
   H      -7.2089096316   19.6209054549  -20.5807303834
   H      -7.0397998864   18.8864533424  -18.9575148752
   C      -6.9643121209   19.8164646713  -19.5353798642
   C      -5.6451058563   21.0558736849  -13.2914222824
   C      -5.8615051652   20.7737995691  -14.6220191114
   C      -8.7941270799   22.6736011066  -16.1108145532
   C      -6.8685078468   20.7715885404  -16.8392378250
   C      -8.7693024745   22.1589153343  -17.3832507960
   C      -7.7913517597   21.1895492021  -17.7620363110
   C      -4.6486032090   20.3356614775  -12.5513112854
   C      -6.8567422824   21.2753385718  -15.5011473670
   C      -7.8461280504   22.2758994826  -15.0932708345
   O      -3.8678234489   19.4724209145  -12.9529793334
   O      -9.6803649956   22.5636570613  -18.3189589296
   O      -7.9035224130   20.7784543324  -19.0785613107
   O      -7.8944807313   22.7808812681  -13.9323557503
   H      -9.4745280660   22.0764901441  -19.1389893236
   S      -4.6016519635   20.8438106952  -10.7776730672
   C      -3.2732439806   19.7428593972  -10.1858674218
   H      -2.3780303997   19.8784925722  -10.7952530011
   H      -3.0653215645   20.0197468334   -9.1499867141
   H      -3.5891400703   18.6986602575  -10.2329787770
27
Converged     Job 34: Energy -1.1250407963076705e+03 @ (173.873874)
   H      -6.2650797436   21.7811188784  -12.7815568586
   H      -5.1903771867   20.0298437940  -15.0553075551
   H      -6.1171559684   20.0366953662  -17.1118669014
   H      -9.5451539814   23.4118829098  -15.8448810706
   H      -5.9387151262   20.2006198071  -19.4609696300
   H      -7.2088362751   19.6204205486  -20.5803039194
   H      -7.0388731658   18.8863685546  -18.9569916279
   C      -6.9641149442   19.8163183770  -19.5350488695
   C      -5.6429286906   21.0583494179  -13.2922644606
   C      -5.8594830334   20.7763280800  -14.6228636920
   C      -8.7944163627   22.6733124799  -16.1106970262
   C      -6.8676866232   20.7725597620  -16.8394018128
   C      -8.7698208544   22.1582545270  -17.3829876130
   C      -7.7913174141   21.1894819834  -17.7618724044
   C      -4.6480248841   20.3363873135  -12.5517062686
   C      -6.8556853673   21.2767808426  -15.5014987693
   C      -7.8455841723   22.2767764664  -15.0934687532
   O      -3.8678674349   19.4725054426  -12.9532078346
   O      -9.6815688884   22.5620796002  -18.3184253225
   O      -7.9038293975   20.7777894671  -19.0781759404
   O      -7.8936048970   22.7823246371  -13.9327879644
   H      -9.4758245860   22.0747384532  -19.1383754244
   S      -4.6022303658   20.8431826831  -10.7776464324
   C      -3.2754074758   19.7405366806  -10.1854511603
   H      -2.3792695064   19.8762301950  -10.7934674935
   H      -3.0686563056   20.0160140749   -9.1489576970
   H      -3.5920358669   18.6966388140  -10.2342523636
27
Converged     Job 35: Energy -1.1250407778627703e+03 @ (173.693694)
   H      -6.2630073533   21.7832665518  -12.7823132567
   H      -5.1882805612   20.0321376887  -15.0559971779
   H      -6.1156157607   20.0384730133  -17.1125050468
   H      -9.5453303137   23.4115551159  -15.8444023491
   H      -5.9385503935   20.2014033569  -19.4616944628
   H      -7.2089790495   19.6205018393  -20.5802910946
   H      -7.0380506203   18.8869347021  -18.9568494851
   C      -6.9638563308   19.8167485138  -19.5351970030
   C      -5.6408253947   21.0605141750  -13.2930125226
   C      -5.8573986150   20.7786727939  -14.6236594839
   C      -8.7942689109   22.6734210076  -16.1105317877
   C      -6.8665213411   20.7738753589  -16.8398371655
   C      -8.7698481507   22.1581575687  -17.3827413815
   C      -7.7908599650   21.1899934269  -17.7619611855
   C      -4.6478025254   20.3365695327  -12.5518736912
   C      -6.8542692118   21.2782963245  -15.5020026649
   C      -7.8445730292   22.2778017264  -15.0937618527
   O      -3.8684414452   19.4718779497  -12.9531678304
   O      -9.6822482792   22.5612609093  -18.3178374541
   O      -7.9036860338   20.7780325900  -19.0781499028
   O      -7.8922667182   22.7836463788  -13.9332030778
   H      -9.4766546158   22.0738074019  -19.1377587139
   S      -4.6032972526   20.8419354140  -10.7773430345
   C      -3.2784838115   19.7371776558  -10.1846063470
   H      -2.3811752815   19.8728884219  -10.7908943516
   H      -3.0732076512   20.0109221223   -9.1473587705
   H      -3.5960486898   18.6936657800  -10.2354856422
27
Converged     Job 36: Energy -1.1250407608760495e+03 @ (173.513514)
   H      -6.2612273248   21.7846270274  -12.7825768960
   H      -5.1868950210   20.0338656788  -15.0569254317
   H      -6.1138819456   20.0409069266  -17.1132985659
   H      -9.5442521776   23.4129090005  -15.8444874875
   H      -5.9372402582   20.2033566625  -19.4622584991
   H      -7.2078638948   19.6223425954  -20.5805004531
   H      -7.0367659636   18.8891165818  -18.9569189704
   C      -6.9625732754   19.8187694003  -19.5355024087
   C      -5.6392174514   21.0618319778  -13.2934884400
   C      -5.8556419446   20.7805943736  -14.6243258929
   C      -8.7929730546   22.6749607975  -16.1105771795
   C      -6.8648775250   20.7761012362  -16.8403533030
   C      -8.7686769481   22.1598583374  -17.3828646292
   C      -7.7894458357   21.1920281224  -17.7623020492
   C      -4.6486400761   20.3351107172  -12.5517819463
   C      -6.8526171089   21.2803224097  -15.5024472250
   C      -7.8429096770   22.2797376945  -15.0939757768
   O      -3.8703604141   19.4693938323  -12.9529702746
   O      -9.6813491760   22.5627902837  -18.3177676678
   O      -7.9022474724   20.7802333100  -19.0785238397
   O      -7.8903341845   22.7857372468  -13.9334567522
   H      -9.4759300405   22.0752432593  -19.1376815144
   S      -4.6057348392   20.8382773089  -10.7765584448
   C      -3.2837753059   19.7303681831  -10.1833484317
   H      -2.3847265272   19.8663674268  -10.7870153873
   H      -3.0807506201   20.0012697357   -9.1448938468
   H      -3.6026396966   18.6874161115  -10.2376345152
27
Converged     Job 37: Energy -1.1250407425142266e+03 @ (173.333333)
   H      -6.2602532800   21.7795869856  -12.7800629412
   H      -5.1900713161   20.0287824928  -15.0561394075
   H      -6.1092679387   20.0491184955  -17.1160333664
   H      -9.5283158856   23.4319843499  -15.8452464540
   H      -5.9259356973   20.2214112255  -19.4653495070
   H      -7.1959159307   19.6468675515  -20.5877851618
   H      -7.0293216187   18.9079698496  -18.9663258187
   C      -6.9520248219   19.8393745872  -19.5416950161
   C      -5.6417349894   21.0539961799  -13.2911771584
   C      -5.8553009545   20.7787368616  -14.6237103175
   C      -8.7795155577   22.6917624964  -16.1119072756
   C      -6.8576474023   20.7869072797  -16.8428585420
   C      -8.7546184823   22.1799361886  -17.3854979919
   C      -7.7784598916   21.2092907942  -17.7656611970
   C      -4.6605327700   20.3160693929  -12.5480706688
   C      -6.8464121860   21.2871731021  -15.5034657689
   C      -7.8330644964   22.2899662593  -15.0945486899
   O      -3.8879305080   19.4454007174  -12.9494388210
   O      -9.6641757359   22.5884295124  -18.3210534039
   O      -7.8902897960   20.8015272098  -19.0832612418
   O      -7.8804453733   22.7932065080  -13.9328396386
   H      -9.4586181232   22.1026840147  -19.1419981952
   S      -4.6216141372   20.8110205260  -10.7704414520
   C      -3.3140446077   19.6871200552  -10.1754901424
   H      -2.4075982802   19.8220043155  -10.7682224013
   H      -3.1197583414   19.9457470841   -9.1322660723
   H      -3.6406504108   18.6474338782  -10.2438902068
27
Converged     Job 38: Energy -1.1250407266137859e+03 @ (173.153153)
   H      -6.2584868399   21.7814041779  -12.7810180134
   H      -5.1877127074   20.0312801279  -15.0573253774
   H      -6.1079587662   20.0504766867  -17.1166289436
   H      -9.5289672631   23.4309806588  -15.8447314859
   H      -5.9263185875   20.2218224406  -19.4655575636
   H      -7.1963329395   19.6462742501  -20.5874260198
   H      -7.0287210551   18.9078069888  -18.9658938631
   C      -6.9521874631   19.8391386041  -19.5414745086
   C      -5.6397873701   21.0558720196  -13.2920272556
   C      -5.8530997548   20.7809776456  -14.6246897877
   C      -8.7797370382   22.6912688331  -16.1116493742
   C      -6.8568048130   20.7877082815  -16.8432323917
   C      -8.7552468332   22.1791122994  -17.3851180111
   C      -7.7785431978   21.2091204919  -17.7655443997
   C      -4.6598123132   20.3167546603  -12.5484641307
   C      -6.8451740054   21.2883287879  -15.5039869412
   C      -7.8323848820   22.2904388724  -15.0947205376
   O      -3.8877004502   19.4454725803  -12.9494439348
   O      -9.6656064679   22.5867552974  -18.3202566347
   O      -7.8909051333   20.8007825370  -19.0829032829
   O      -7.8794609217   22.7939447895  -13.9331261508
   H      -9.4599696587   22.1011558956  -19.1412676438
   S      -4.6218626766   20.8110961416  -10.7706641609
   C      -3.3159779434   19.6856583984  -10.1749590181
   H      -2.4089459711   19.8196429688  -10.7670155029
   H      -3.1221490160   19.9439022132   -9.1315445864
   H      -3.6436648083   18.6463302069  -10.2437671336
27
Converged     Job 39: Energy -1.1250407086703942e+03 @ (172.972973)
   H      -6.2565848261   21.7835950135  -12.7815373345
   H      -5.1856101781   20.0339346112  -15.0580114985
   H      -6.1066252391   20.0521165362  -17.1170345783
   H      -9.5296709309   23.4302515436  -15.8444426027
   H      -5.9263838895   20.2220417157  -19.4659181525
   H      -7.1965924602   19.6455576739  -20.5870637532
   H      -7.0280292152   18.9077482179  -18.9653312805
   C      -6.9521186947   19.8388998244  -19.5412815050
   C      -5.6377433870   21.0582832594  -13.2927011277
   C      -5.8511152917   20.7835454152  -14.6254033456
   C      -8.7800033878   22.6910240552  -16.1114945314
   C      -6.8558978141   20.7888327738  -16.8434459735
   C      -8.7556376585   22.1784892832  -17.3848143879
   C      -7.7783854268   21.2091538869  -17.7654986547
   C      -4.6592916748   20.3175377801  -12.5487700966
   C      -6.8440507467   21.2898417069  -15.5043375986
   C      -7.8317951680   22.2913623851  -15.0949111356
   O      -3.8878136762   19.4457566955  -12.9498729266
   O      -9.6666806400   22.5852276711  -18.3196677316
   O      -7.8910658982   20.8003022010  -19.0826767312
   O      -7.8786237384   22.7953258777  -13.9335031388
   H      -9.4611125199   22.0994669638  -19.1406013244
   S      -4.6224555237   20.8103582562  -10.7705019338
   C      -3.3181199637   19.6832421964  -10.1745808930
   H      -2.4104362517   19.8168945470  -10.7657169306
   H      -3.1249860208   19.9404480702   -9.1307762989
   H      -3.6466883705   18.6442674674  -10.2445420980
27
Converged     Job 40: Energy -1.1250406879632517e+03 @ (172.792793)
   H      -6.2542924032   21.7855601119  -12.7823190434
   H      -5.1838062040   20.0357822009  -15.0588500110
   H      -6.1048351754   20.0542086246  -17.1177738008
   H      -9.5290994902   23.4306948882  -15.8440237711
   H      -5.9256570147   20.2234158002  -19.4669192335
   H      -7.1963868597   19.6465151058  -20.5872774359
   H      -7.0269860135   18.9092036159  -18.9653348085
   C      -6.9514256158   19.8401888982  -19.5416392227
   C      -5.6356409042   21.0600968866  -13.2934363256
   C      -5.8490325038   20.7856030732  -14.6261807901
   C      -8.7792081277   22.6918184929  -16.1113033073
   C      -6.8543675111   20.7905854889  -16.8439425104
   C      -8.7550203299   22.1793008919  -17.3846321884
   C      -7.7773871495   21.2104615659  -17.7656807041
   C      -4.6595540300   20.3168976260  -12.5488637880
   C      -6.8423606751   21.2915699755  -15.5048266583
   C      -7.8302997917   22.2927755525  -15.0951404176
   O      -3.8890977834   19.4440863436  -12.9496879911
   O      -9.6666045679   22.5855713453  -18.3191726490
   O      -7.8902133902   20.8016874076  -19.0828817924
   O      -7.8767373219   22.7969156151  -13.9338040888
   H      -9.4613526084   22.0996640402  -19.1400958501
   S      -4.6242581999   20.8080157841  -10.7700793145
   C      -3.3226203771   19.6781669047  -10.1734433638
   H      -2.4137724565   19.8110775631  -10.7629243992
   H      -3.1307787208   19.9338216629   -9.1290425063
   H      -3.6527207330   18.6398175273  -10.2451631597
27
Converged     Job 41: Energy -1.1250406697247881e+03 @ (172.612613)
   H      -6.2525089626   21.7870994637  -12.7828499665
   H      -5.1815491271   20.0380664687  -15.0598071844
   H      -6.1032198612   20.0560554919  -17.1185297654
   H      -9.5288368017   23.4307743122  -15.8436639917
   H      -5.9254921734   20.2244632408  -19.4672473327
   H      -7.1963523608   19.6469850784  -20.5871415335
   H      -7.0262751419   18.9100007291  -18.9651484285
   C      -6.9511491726   19.8409030804  -19.5416236879
   C      -5.6337599509   21.0617718291  -13.2940913916
   C      -5.8467804697   20.7878361736  -14.6270420449
   C      -8.7786534284   22.6922632581  -16.1111872932
   C      -6.8530618011   20.7920306841  -16.8444777688
   C      -8.7548605768   22.1796527082  -17.3844862879
   C      -7.7768227240   21.2113085563  -17.7657384289
   C      -4.6594532946   20.3167148598  -12.5490477534
   C      -6.8407035656   21.2931329856  -15.5054106354
   C      -7.8289898780   22.2938902856  -15.0954495991
   O      -3.8896676755   19.4432294902  -12.9496820588
   O      -9.6670344555   22.5853983526  -18.3186781318
   O      -7.8901170949   20.8021738089  -19.0827609718
   O      -7.8750841255   22.7982499511  -13.9341948121
   H      -9.4617898915   22.0996058344  -19.1396721680
   S      -4.6256674440   20.8062638136  -10.7697987032
   C      -3.3262362438   19.6741963187  -10.1725760510
   H      -2.4163330888   19.8067102578  -10.7605363741
   H      -3.1356485898   19.9284055875   -9.1275801118
   H      -3.6574667726   18.6363173472  -10.2460164600
27
Converged     Job 42: Energy -1.1250406485449876e+03 @ (172.432432)
   H      -6.2508486489   21.7818908315  -12.7801810405
   H      -5.1854137270   20.0318358042  -15.0591362901
   H      -6.0976157734   20.0654229395  -17.1218024102
   H      -9.5102023000   23.4524960595  -15.8449016999
   H      -5.9126621471   20.2429942647  -19.4712001101
   H      -7.1837918122   19.6725221475  -20.5944155457
   H      -7.0185416526   18.9309413394  -18.9740903084
   C      -6.9394709524   19.8630307044  -19.5480770992
   C      -5.6365572213   21.0528534320  -13.2915571333
   C      -5.8462589462   20.7854971904  -14.6263921303
   C      -8.7627394080   22.7113712571  -16.1128662742
   C      -6.8444201345   20.8043247483  -16.8473492035
   C      -8.7384080792   22.2023377714  -17.3875939664
   C      -7.7638472554   21.2308082265  -17.7696167329
   C      -4.6731053221   20.2952755451  -12.5449848453
   C      -6.8332018524   21.3010073301  -15.5066411096
   C      -7.8171976218   22.3057281835  -15.0961670072
   O      -3.9100582941   19.4157863082  -12.9452953157
   O      -9.6470914382   22.6142944240  -18.3224733485
   O      -7.8758728774   20.8263035025  -19.0881896458
   O      -7.8632275793   22.8071143767  -13.9336179224
   H      -9.4418594127   22.1302672119  -19.1445148579
   S      -4.6437176487   20.7766145453  -10.7634125226
   C      -3.3614702269   19.6263597082  -10.1638764416
   H      -2.4436306502   19.7556935501  -10.7401098282
   H      -3.1801824928   19.8680751968   -9.1142591326
   H      -3.7020883003   18.5926452337  -10.2516825644
27
Converged     Job 43: Energy -1.1250406309857046e+03 @ (172.252252)
   H      -6.2494706270   21.7837776936  -12.7808773704
   H      -5.1833722819   20.0343687794  -15.0596910815
   H      -6.0968443413   20.0660590830  -17.1216947511
   H      -9.5106796262   23.4520425981  -15.8449732436
   H      -5.9127208496   20.2437505509  -19.4706770022
   H      -7.1830806483   19.6725537841  -20.5943775294
   H      -7.0173477888   18.9303278280  -18.9743924062
   C      -6.9391285555   19.8627856281  -19.5479027578
   C      -5.6346517740   21.0551489713  -13.2922007450
   C      -5.8445097189   20.7878153390  -14.6270250506
   C      -8.7629922731   22.7111396214  -16.1129443335
   C      -6.8439363253   20.8047174050  -16.8473818186
   C      -8.7388727075   22.2015022531  -17.3874357002
   C      -7.7640267017   21.2302507079  -17.7694302214
   C      -4.6725282086   20.2962956528  -12.5451922044
   C      -6.8324335873   21.3020655517  -15.5069231943
   C      -7.8167931091   22.3064585836  -15.0964714498
   O      -3.9099640061   19.4164765828  -12.9456843110
   O      -9.6480868490   22.6126514160  -18.3221562516
   O      -7.8765723069   20.8248940331  -19.0876967476
   O      -7.8625472643   22.8083784695  -13.9341482884
   H      -9.4428175683   22.1284767928  -19.1441022671
   S      -4.6442987210   20.7762681037  -10.7632168025
   C      -3.3633849067   19.6246904726  -10.1633973084
   H      -2.4449786212   19.7537317365  -10.7387924207
   H      -3.1827675655   19.8655865288   -9.1134716275
   H      -3.7046737415   18.5912777741  -10.2521481975
27
Converged     Job 44: Energy -1.1250406126379576e+03 @ (172.072072)
   H      -6.2475020656   21.7859014275  -12.7815554292
   H      -5.1812730707   20.0366093831  -15.0605235412
   H      -6.0955135267   20.0674058122  -17.1222559679
   H      -9.5111496965   23.4511978240  -15.8446490525
   H      -5.9127805525   20.2441819966  -19.4710179171
   H      -7.1832385800   19.6720936348  -20.5941536686
   H      -7.0165602552   18.9302973108  -18.9740632528
   C      -6.9390185498   19.8626723618  -19.5478038219
   C      -5.6326590153   21.0573215635  -13.2929306150
   C      -5.8424235448   20.7900161169  -14.6277918695
   C      -8.7630660490   22.7107541468  -16.1127699033
   C      -6.8429859404   20.8055915390  -16.8477032077
   C      -8.7392309099   22.2008572342  -17.3871612572
   C      -7.7638652426   21.2302137091  -17.7693835843
   C      -4.6721078100   20.2969738850  -12.5454442126
   C      -6.8311560162   21.3032626663  -15.5073595898
   C      -7.8159999787   22.3070941362  -15.0966938785
   O      -3.9101744246   19.4165151473  -12.9457292326
   O      -9.6491480750   22.6112051556  -18.3215476196
   O      -7.8768040725   20.8243888792  -19.0874701716
   O      -7.8614482904   22.8093685052  -13.9345161834
   H      -9.4439751667   22.1269779451  -19.1434866236
   S      -4.6450407197   20.7759124453  -10.7631696440
   C      -3.3657767615   19.6227744767  -10.1628350709
   H      -2.4466897321   19.7513016003  -10.7372566768
   H      -3.1859482375   19.8628661942   -9.1125910922
   H      -3.7079440048   18.5897363668  -10.2525420611
27
Converged     Job 45: Energy -1.1250405910624643e+03 @ (171.891892)
   H      -6.2456244155   21.7878359961  -12.7823725767
   H      -5.1790297119   20.0389474304  -15.0611667674
   H      -6.0939681017   20.0690560115  -17.1228740314
   H      -9.5114197239   23.4506760859  -15.8442732388
   H      -5.9126922067   20.2445990230  -19.4716045746
   H      -7.1834456167   19.6717896410  -20.5940166433
   H      -7.0158806549   18.9305592212  -18.9737544477
   C      -6.9388491734   19.8627678176  -19.5478314705
   C      -5.6305340724   21.0593923417  -13.2936502685
   C      -5.8402982235   20.7923297675  -14.6285759347
   C      -8.7629797855   22.7106802019  -16.1126549691
   C      -6.8418368760   20.8067632502  -16.8481262213
   C      -8.7393331836   22.2005505025  -17.3869552055
   C      -7.7634603289   21.2305230114  -17.7694582478
   C      -4.6717180228   20.2973635855  -12.5456391231
   C      -6.8297540395   21.3046698149  -15.5078639222
   C      -7.8150523736   22.3079781991  -15.0970051214
   O      -3.9103617593   19.4162938736  -12.9456691067
   O      -9.6498982130   22.6101607119  -18.3210227729
   O      -7.8767310937   20.8243501551  -19.0874057580
   O      -7.8601849380   22.8105974920  -13.9349696254
   H      -9.4448411317   22.1258291522  -19.1429283033
   S      -4.6461754464   20.7749498568  -10.7629620127
   C      -3.3687601396   19.6200793034  -10.1620352889
   H      -2.4487997850   19.7482382496  -10.7351419105
   H      -3.1900609922   19.8590633063   -9.1113428528
   H      -3.7117903507   18.5874458386  -10.2531053505
27
Converged     Job 46: Energy -1.1250405702687563e+03 @ (171.711712)
   H      -6.2436298596   21.7897468941  -12.7827730826
   H      -5.1772541221   20.0410963040  -15.0621638261
   H      -6.0920664945   20.0711206607  -17.1233439057
   H      -9.5110423263   23.4510143638  -15.8443114956
   H      -5.9117520130   20.2455913311  -19.4720436555
   H      -7.1827406435   19.6722611102  -20.5938857298
   H      -7.0146530784   18.9316170757  -18.9734011572
   C      -6.9378825854   19.8636206190  -19.5478382506
   C      -5.6286762072   21.0613067850  -13.2942539398
   C      -5.8382569990   20.7945759085  -14.6293068009
   C      -8.7622584204   22.7113664113  -16.1127061840
   C      -6.8402627727   20.8084594345  -16.8485060580
   C      -8.7387091780   22.2011199880  -17.3869650591
   C      -7.7623826575   21.2316005566  -17.7696114607
   C      -4.6721063640   20.2969718163  -12.5457369747
   C      -6.8281498264   21.3065055141  -15.5083026576
   C      -7.8137222618   22.3094827345  -15.0972927226
   O      -3.9116878386   19.4150002997  -12.9455550894
   O      -9.6497243735   22.6101707171  -18.3208380290
   O      -7.8757492575   20.8252534533  -19.0874866715
   O      -7.8586190989   22.8124219208  -13.9353821810
   H      -9.4447683213   22.1257175824  -19.1426986116
   S      -4.6481495777   20.7728529376  -10.7625708615
   C      -3.3733190061   19.6154222459  -10.1610903234
   H      -2.4522010392   19.7430167010  -10.7324675671
   H      -3.1960473999   19.8527769140   -9.1097817866
   H      -3.7176649688   18.5833957657  -10.2540912691
27
Converged     Job 47: Energy -1.1250405486555501e+03 @ (171.531532)
   H      -6.2439486050   21.7857149730  -12.7805229415
   H      -5.1813038245   20.0347953172  -15.0597697104
   H      -6.0854657840   20.0788206083  -17.1256820058
   H      -9.4925392849   23.4715017638  -15.8487934343
   H      -5.8960470180   20.2622462425  -19.4749944786
   H      -7.1660915846   19.6951684024  -20.6011899933
   H      -7.0037436563   18.9500949669  -18.9821872546
   C      -6.9230663193   19.8833071453  -19.5541170592
   C      -5.6329817653   21.0533668772  -13.2911552155
   C      -5.8383890143   20.7923021056  -14.6279798379
   C      -8.7462707416   22.7291701495  -16.1167354523
   C      -6.8308810351   20.8191724847  -16.8513542804
   C      -8.7212629886   22.2218151607  -17.3921113528
   C      -7.7480737254   21.2489583135  -17.7742990600
   C      -4.6877414541   20.2774360698  -12.5401605394
   C      -6.8208510623   21.3135681858  -15.5097779475
   C      -7.8025555921   22.3206030947  -15.0995224687
   O      -3.9340294107   19.3893529150  -12.9390603509
   O      -9.6281797466   22.6364866246  -18.3275042799
   O      -7.8592640020   20.8464731292  -19.0935606206
   O      -7.8482739468   22.8211915362  -13.9366270053
   H      -9.4226089404   22.1534295432  -19.1500367260
   S      -4.6689390316   20.7465655458  -10.7551066771
   C      -3.4111146009   19.5723807397  -10.1503662290
   H      -2.4829697874   19.6951620896  -10.7113183083
   H      -3.2421721901   19.7997655173   -9.0954952434
   H      -3.7646920840   18.5446050283  -10.2549699823
27
Converged     Job 48: Energy -1.1250405276056176e+03 @ (171.351351)
   H      -6.2423456610   21.7876273411  -12.7812478134
   H      -5.1791330554   20.0371229065  -15.0604520690
   H      -6.0845066942   20.0795319789  -17.1258807563
   H      -9.4928731192   23.4709155506  -15.8486516663
   H      -5.8961211625   20.2630050698  -19.4747375918
   H      -7.1655829195   19.6951003026  -20.6011567481
   H      -7.0025661232   18.9496203941  -18.9824012839
   C      -6.9227735223   19.8831112231  -19.5540100284
   C      -5.6310702553   21.0555035372  -13.2918440323
   C      -5.8364490565   20.7944481379  -14.6286891160
   C      -8.7463806195   22.7288587699  -16.1167467620
   C      -6.8302202575   20.8195785920  -16.8515477869
   C      -8.7216785035   22.2209728751  -17.3919254998
   C      -7.7481601211   21.2484690930  -17.7741766370
   C      -4.6872708987   20.2782779758  -12.5403655369
   C      -6.8198283376   21.3145212500  -15.5101836883
   C      -7.8019080687   22.3211782049  -15.0998705805
   O      -3.9341081678   19.3896314354  -12.9390554309
   O      -9.6292260896   22.6348314723  -18.3270661297
   O      -7.8599020503   20.8452271649  -19.0931589834
   O      -7.8472905120   22.8222074031  -13.9371661348
   H      -9.4236269034   22.1516922571  -19.1495398356
   S      -4.6696794443   20.7464691672  -10.7550867698
   C      -3.4133515134   19.5709793271  -10.1497745596
   H      -2.4847390281   19.6930166325  -10.7101137326
   H      -3.2448654275   19.7980101207   -9.0947536470
   H      -3.7677990523   18.5435462974  -10.2547938764
27
Converged     Job 49: Energy -1.1250405046460482e+03 @ (171.171171)
   H      -6.2404118865   21.7898324326  -12.7819876202
   H      -5.1771594733   20.0392972017  -15.0610940302
   H      -6.0828080687   20.0810891019  -17.1262984384
   H      -9.4930131948   23.4704944130  -15.8486641343
   H      -5.8955318793   20.2635126466  -19.4752155841
   H      -7.1651598770   19.6947793886  -20.6010338674
   H      -7.0013266556   18.9498710075  -18.9820772177
   C      -6.9220750122   19.8832108779  -19.5540180037
   C      -5.6291268602   21.0576620007  -13.2924938494
   C      -5.8344154280   20.7967086783  -14.6293869294
   C      -8.7461519397   22.7288512702  -16.1168417726
   C      -6.8289176720   20.8207115056  -16.8518958850
   C      -8.7215165627   22.2206875045  -17.3919144356
   C      -7.7474772087   21.2487454956  -17.7743062880
   C      -4.6873057964   20.2786209884  -12.5404222956
   C      -6.8184217902   21.3159679679  -15.5106453634
   C      -7.8009520043   22.3221519588  -15.1002542755
   O      -3.9349089444   19.3891894682  -12.9387952252
   O      -9.6296342301   22.6337617307  -18.3268515335
   O      -7.8594106258   20.8451257505  -19.0931600963
   O      -7.8461141907   22.8235899890  -13.9377148039
   H      -9.4241129624   22.1504482550  -19.1492411784
   S      -4.6712239348   20.7455842811  -10.7547940192
   C      -3.4169285140   19.5682546030  -10.1488363778
   H      -2.4876179754   19.6894495427  -10.7081909318
   H      -3.2492179348   19.7945464268   -9.0935384345
   H      -3.7725133772   18.5413081812  -10.2547215283
27
Converged     Job 50: Energy -1.1250404829465474e+03 @ (170.990991)
   H      -6.2385917599   21.7916905728  -12.7825839365
   H      -5.1750783524   20.0414542474  -15.0617334456
   H      -6.0812828726   20.0826879809  -17.1269301827
   H      -9.4930813186   23.4701315713  -15.8486650458
   H      -5.8951812954   20.2640281722  -19.4755760928
   H      -7.1649661266   19.6946179857  -20.6008408925
   H      -7.0004619325   18.9502383843  -18.9817174810
   C      -6.9216310438   19.8834180900  -19.5539631277
   C      -5.6272313735   21.0595538291  -13.2930831556
   C      -5.8323699054   20.7988711221  -14.6300772610
   C      -8.7458245518   22.7288820557  -16.1168615573
   C      -6.8277179450   20.8218853318  -16.8522878727
   C      -8.7214432810   22.2205550970  -17.3918702359
   C      -7.7469212128   21.2491564434  -17.7743981875
   C      -4.6872586404   20.2787821368  -12.5405075535
   C      -6.8169922668   21.3173385534  -15.5111075262
   C      -7.7999140704   22.3230810632  -15.1005604505
   O      -3.9356157170   19.3886025570  -12.9386214135
   O      -9.6301172555   22.6329855437  -18.3265434048
   O      -7.8591084281   20.8451961359  -19.0931095747
   O      -7.8448464451   22.8248342979  -13.9381533049
   H      -9.4246652315   22.1496413884  -19.1489348109
   S      -4.6725290465   20.7445967413  -10.7545532676
   C      -3.4202226613   19.5654514051  -10.1480365372
   H      -2.4901488222   19.6859613719  -10.7062820676
   H      -3.2534101710   19.7908409572   -9.0923938803
   H      -3.7768412978   18.5389680640  -10.2550024946
27
Converged     Job 51: Energy -1.1250404605361050e+03 @ (170.810811)
   H      -6.2366939296   21.7935494010  -12.7832374183
   H      -5.1732242585   20.0434436789  -15.0624743256
   H      -6.0794654249   20.0844244685  -17.1272884083
   H      -9.4927319384   23.4703428377  -15.8483698315
   H      -5.8945196458   20.2648384281  -19.4761903404
   H      -7.1645908140   19.6948795425  -20.6008420284
   H      -6.9993564157   18.9509557163  -18.9815732659
   C      -6.9209237555   19.8840028093  -19.5540963273
   C      -5.6253828757   21.0613386769  -13.2936917707
   C      -5.8303655907   20.8009813927  -14.6307912082
   C      -8.7452657922   22.7294106258  -16.1168709967
   C      -6.8262680058   20.8232639771  -16.8526779507
   C      -8.7209342077   22.2208436135  -17.3917841827
   C      -7.7460231266   21.2499089664  -17.7745327049
   C      -4.6875263613   20.2785589307  -12.5405648742
   C      -6.8154655628   21.3189265177  -15.5115805185
   C      -7.7986941981   22.3243234227  -15.1009117385
   O      -3.9368112231   19.3874720357  -12.9384006468
   O      -9.6300809526   22.6326874890  -18.3262458409
   O      -7.8584390096   20.8457062117  -19.0931566969
   O      -7.8433376111   22.8263800957  -13.9386353584
   H      -9.4246964432   22.1492281500  -19.1485843239
   S      -4.6742642181   20.7430325128  -10.7542509940
   C      -3.4243082940   19.5617134152  -10.1471190180
   H      -2.4933338083   19.6814516690  -10.7040253130
   H      -3.2585933351   19.7859841317   -9.0910669366
   H      -3.7821538699   18.5358004230  -10.2554293863
27
Converged     Job 52: Energy -1.1250404369530279e+03 @ (170.630631)
   H      -6.2349546432   21.7950218875  -12.7835656552
   H      -5.1715712820   20.0450597575  -15.0629503252
   H      -6.0778066537   20.0864099382  -17.1281857610
   H      -9.4915500100   23.4713551519  -15.8487479474
   H      -5.8932854659   20.2662220045  -19.4766582246
   H      -7.1634672370   19.6960589177  -20.6010352142
   H      -6.9980471622   18.9524410699  -18.9816558821
   C      -6.9196797586   19.8853612468  -19.5543708567
   C      -5.6237862936   21.0626721742  -13.2940404643
   C      -5.8284639581   20.8028605622  -14.6313284919
   C      -8.7438540065   22.7305861599  -16.1170926227
   C      -6.8246230632   20.8250811553  -16.8532005379
   C      -8.7197402472   22.2220757481  -17.3920323941
   C      -7.7446320135   21.2514066149  -17.7749172997
   C      -4.6884537901   20.2774643946  -12.5403166822
   C      -6.8136646284   21.3206642943  -15.5120619804
   C      -7.7969179877   22.3259763897  -15.1012643906
   O      -3.9388765176   19.3853289199  -12.9379159328
   O      -9.6291536563   22.6337093510  -18.3263209505
   O      -7.8571455084   20.8471385349  -19.0934893547
   O      -7.8413246834   22.8282533366  -13.9390660540
   H      -9.4238929314   22.1502369839  -19.1486871409
   S      -4.6768644275   20.7402990134  -10.7535269995
   C      -3.4297149529   19.5563305598  -10.1458021188
   H      -2.4976477985   19.6752092228  -10.7010805537
   H      -3.2653196550   19.7791225966   -9.0892188525
   H      -3.7890086056   18.5311002376  -10.2558582590
27
Converged     Job 53: Energy -1.1250404129004369e+03 @ (170.450450)
   H      -6.2331790547   21.7965214071  -12.7840810995
   H      -5.1699872632   20.0466151946  -15.0634782672
   H      -6.0757640139   20.0882918403  -17.1284253902
   H      -9.4902075030   23.4727276187  -15.8484904024
   H      -5.8920472265   20.2677846969  -19.4772929495
   H      -7.1624268128   19.6975288965  -20.6014202861
   H      -6.9966281777   18.9539205883  -18.9820619246
   C      -6.9184493637   19.8868675593  -19.5547881954
   C      -5.6222793346   21.0638905923  -13.2944459913
   C      -5.8265629585   20.8047318326  -14.6319290970
   C      -8.7425508332   22.7320828889  -16.1172604818
   C      -6.8228289766   20.8268075672  -16.8536691036
   C      -8.7184290454   22.2234093892  -17.3921350440
   C      -7.7431638797   21.2529405927  -17.7751789096
   C      -4.6894955753   20.2762462921  -12.5401033858
   C      -6.8118742768   21.3224842363  -15.5125795122
   C      -7.7952110879   22.3277014402  -15.1017414579
   O      -3.9412111522   19.3829356270  -12.9375143799
   O      -9.6280806207   22.6347947809  -18.3263108334
   O      -7.8558982550   20.8485729201  -19.0937278514
   O      -7.8393384685   22.8301385400  -13.9396148557
   H      -9.4228110034   22.1513210431  -19.1486673078
   S      -4.6794021602   20.7374892231  -10.7529347839
   C      -3.4352385406   19.5507182162  -10.1445529401
   H      -2.5020956031   19.6685654798  -10.6982240838
   H      -3.2721341658   19.7721051658   -9.0874860938
   H      -3.7961505637   18.5262480543  -10.2562738717
27
Converged     Job 54: Energy -1.1250403896961311e+03 @ (170.270270)
   H      -6.2315292526   21.7974075799  -12.7842674855
   H      -5.1686423880   20.0476011196  -15.0639728073
   H      -6.0739355063   20.0905100972  -17.1296035167
   H      -9.4877232877   23.4750032217  -15.8490365721
   H      -5.8901162125   20.2699406929  -19.4778897042
   H      -7.1605894679   19.7000919997  -20.6021005810
   H      -6.9951045527   18.9563908055  -18.9827468172
   C      -6.9166091563   19.8893121431  -19.5554582170
   C      -5.6209334597   21.0644999880  -13.2946393668
   C      -5.8246840677   20.8061854217  -14.6324139782
   C      -8.7400594663   22.7342959184  -16.1176099979
   C      -6.8207365830   20.8291093864  -16.8543853024
   C      -8.7161914700   22.2259275856  -17.3926112135
   C      -7.7410195542   21.2554336660  -17.7758266729
   C      -4.6912653942   20.2738748786  -12.5395916494
   C      -6.8096315857   21.3244292349  -15.5131422963
   C      -7.7926382013   22.3298956793  -15.1021507821
   O      -3.9443236818   19.3792231852  -12.9364689840
   O      -9.6258327440   22.6376030248  -18.3266677423
   O      -7.8538141898   20.8512678686  -19.0944125091
   O      -7.8364754606   22.8323831681  -13.9400243318
   H      -9.4206991139   22.1542450281  -19.1491291854
   S      -4.6833385843   20.7332244701  -10.7518597717
   C      -3.4426929250   19.5432098542  -10.1426528891
   H      -2.5081613475   19.6600016107  -10.6942179631
   H      -3.2813347335   19.7627737574   -9.0849294086
   H      -3.8053611477   18.5195957685  -10.2565728055
27
Converged     Job 55: Energy -1.1250403648676897e+03 @ (170.090090)
   H      -6.2293534556   21.7993322552  -12.7849309411
   H      -5.1671470022   20.0491948256  -15.0644390782
   H      -6.0720624772   20.0922550378  -17.1296047679
   H      -9.4868922250   23.4759856651  -15.8487081653
   H      -5.8891352111   20.2715852772  -19.4784993683
   H      -7.1597516063   19.7011643950  -20.6023026921
   H      -6.9934437827   18.9575892381  -18.9829739169
   C      -6.9155159398   19.8905436068  -19.5557298909
   C      -5.6192882558   21.0658819897  -13.2951143654
   C      -5.8228190094   20.8081795455  -14.6330299319
   C      -8.7391822049   22.7354818076  -16.1177000966
   C      -6.8191967187   20.8306454690  -16.8546911706
   C      -8.7152995387   22.2268113426  -17.3925830043
   C      -7.7398979064   21.2565773360  -17.7759332507
   C      -4.6919706273   20.2729746550  -12.5395551507
   C      -6.8080714273   21.3262278089  -15.5135603810
   C      -7.7913201113   22.3314592444  -15.1025190172
   O      -3.9465113914   19.3769693377  -12.9361756886
   O      -9.6253027581   22.6379914285  -18.3264986342
   O      -7.8529682684   20.8521425422  -19.0944285834
   O      -7.8349732926   22.8341332520  -13.9404879950
   H      -9.4201003441   22.1546552703  -19.1489535898
   S      -4.6849445059   20.7312687589  -10.7516029856
   C      -3.4474136373   19.5383468887  -10.1417477578
   H      -2.5119994398   19.6536206268  -10.6921181603
   H      -3.2868699822   19.7568628050   -9.0836937791
   H      -3.8120121131   18.5155547204  -10.2567988896
27
Converged     Job 56: Energy -1.1250403394060659e+03 @ (169.909910)
   H      -6.2283267353   21.7990893858  -12.7838612950
   H      -5.1678655339   20.0483310056  -15.0639641871
   H      -6.0696414490   20.0954979733  -17.1306069786
   H      -9.4804133689   23.4833112526  -15.8511503125
   H      -5.8836622419   20.2763019053  -19.4788827648
   H      -7.1540179759   19.7078108505  -20.6038712640
   H      -6.9900080019   18.9635767359  -18.9845905244
   C      -6.9104193761   19.8965436442  -19.5570627468
   C      -5.6194302776   21.0647700238  -13.2942707912
   C      -5.8220651762   20.8087127641  -14.6327160775
   C      -8.7333408147   22.7418228498  -16.1192201801
   C      -6.8156577461   20.8349308749  -16.8555000762
   C      -8.7092253323   22.2339375383  -17.3944106655
   C      -7.7347858954   21.2626039218  -17.7774302047
   C      -4.6975491815   20.2664882725  -12.5377736203
   C      -6.8050978280   21.3295363227  -15.5139794867
   C      -7.7867855553   22.3364340173  -15.1033410656
   O      -3.9549969630   19.3681920656  -12.9345966276
   O      -9.6179520441   22.6467418467  -18.3288381318
   O      -7.8470410328   20.8591991302  -19.0962660797
   O      -7.8303724090   22.8390367228  -13.9412472907
   H      -9.4129596270   22.1633061822  -19.1512960710
   S      -4.6932451780   20.7210190234  -10.7486975654
   C      -3.4615972157   19.5222295808  -10.1384480334
   H      -2.5241015426   19.6356962992  -10.6856771904
   H      -3.3034921272   19.7373009886   -9.0793037606
   H      -3.8293918745   18.5010096064  -10.2573746181
27
Converged     Job 57: Energy -1.1250403150000884e+03 @ (169.729730)
   H      -6.2256133945   21.8014241857  -12.7854521791
   H      -5.1655601010   20.0496722967  -15.0647150884
   H      -6.0678566437   20.0966562904  -17.1312253560
   H      -9.4797685746   23.4830882917  -15.8496769484
   H      -5.8838347649   20.2781958757  -19.4802829026
   H      -7.1545089104   19.7087507704  -20.6045367625
   H      -6.9885891376   18.9642549749  -18.9856062753
   C      -6.9103202557   19.8974964862  -19.5578391234
   C      -5.6173620308   21.0661278617  -13.2951566853
   C      -5.8194559867   20.8104275371  -14.6337070411
   C      -8.7326923899   22.7419934162  -16.1188029461
   C      -6.8142873149   20.8357023460  -16.8561626641
   C      -8.7090162943   22.2338262024  -17.3938831003
   C      -7.7343607042   21.2629163336  -17.7774332721
   C      -4.6974202807   20.2663304924  -12.5378579628
   C      -6.8031293691   21.3305404875  -15.5147479643
   C      -7.7852990006   22.3367905001  -15.1036592597
   O      -3.9562998988   19.3664280851  -12.9337433991
   O      -9.6185928389   22.6460127196  -18.3277700843
   O      -7.8475099940   20.8591537370  -19.0961254367
   O      -7.8284484580   22.8392555986  -13.9415293508
   H      -9.4135399515   22.1629332541  -19.1504146750
   S      -4.6936933249   20.7211976275  -10.7489953514
   C      -3.4655106313   19.5196327652  -10.1372258971
   H      -2.5272417167   19.6307267194  -10.6835840104
   H      -3.3079018305   19.7346166460   -9.0780067129
   H      -3.8356278896   18.4992787722  -10.2562356776
27
Converged     Job 58: Energy -1.1250402891112803e+03 @ (169.549550)
   H      -6.2241015705   21.8018887573  -12.7853171182
   H      -5.1652181022   20.0496352770  -15.0647429242
   H      -6.0661479779   20.0987448565  -17.1322122454
   H      -9.4757490821   23.4872459077  -15.8511930228
   H      -5.8806278303   20.2810327548  -19.4805533659
   H      -7.1510812673   19.7125700856  -20.6055167022
   H      -6.9863715964   18.9676455748  -18.9866248206
   C      -6.9072865654   19.9009333089  -19.5586647634
   C      -5.6164116998   21.0661146436  -13.2950374168
   C      -5.8181549432   20.8113019104  -14.6338646016
   C      -8.7289977587   22.7456192015  -16.1197023070
   C      -6.8118822327   20.8383635026  -16.8568232356
   C      -8.7053948189   22.2378594531  -17.3949516391
   C      -7.7312591004   21.2663790404  -17.7783757510
   C      -4.7005271516   20.2624395661  -12.5369217316
   C      -6.8008166901   21.3327246262  -15.5152065186
   C      -7.7820595812   22.3399483068  -15.1042802328
   O      -3.9611373988   19.3607684877  -12.9319962824
   O      -9.6144132667   22.6508629561  -18.3290226898
   O      -7.8441302787   20.8630470290  -19.0972041926
   O      -7.8249414851   22.8425682668  -13.9421980691
   H      -9.4096341414   22.1676259751  -19.1516445030
   S      -4.6994356160   20.7150780187  -10.7474656492
   C      -3.4752487656   19.5098867987  -10.1348269323
   H      -2.5354693822   19.6197523084  -10.6788424074
   H      -3.3196155446   19.7228572548   -9.0749080534
   H      -3.8473241156   18.4905316516  -10.2562786625
27
Converged     Job 59: Energy -1.1250402633939968e+03 @ (169.369369)
   H      -6.2221331200   21.8036487236  -12.7860283863
   H      -5.1635822701   20.0509986579  -15.0651532275
   H      -6.0639966709   20.1004003338  -17.1323156875
   H      -9.4740243841   23.4888477618  -15.8508480715
   H      -5.8793756491   20.2829475269  -19.4814189095
   H      -7.1499746503   19.7142479004  -20.6061158047
   H      -6.9845309663   18.9690840916  -18.9874348083
   C      -6.9059349988   19.9025231498  -19.5593006591
   C      -5.6150363292   21.0671561070  -13.2954075847
   C      -5.8161436374   20.8130973710  -14.6344681785
   C      -8.7274056167   22.7472866191  -16.1199653366
   C      -6.8099868437   20.8399169662  -16.8573327001
   C      -8.7038791961   22.2391922702  -17.3950819896
   C      -7.7297041330   21.2677839067  -17.7786465978
   C      -4.7018047457   20.2611592234  -12.5365737853
   C      -6.7988487348   21.3344685110  -15.5158066835
   C      -7.7801797466   22.3416015083  -15.1048535255
   O      -3.9642692559   19.3578704956  -12.9313910367
   O      -9.6131791747   22.6518848269  -18.3290026271
   O      -7.8429712932   20.8642400130  -19.0973816781
   O      -7.8228110602   22.8442825149  -13.9428104734
   H      -9.4082578073   22.1688252324  -19.1516909855
   S      -4.7015792628   20.7129839086  -10.7469179220
   C      -3.4812309153   19.5043872406  -10.1333555678
   H      -2.5405137359   19.6120895017  -10.6761768949
   H      -3.3263264261   19.7164533139   -9.0731488409
   H      -3.8557557914   18.4860435998  -10.2557458493
27
Converged     Job 60: Energy -1.1250402378401143e+03 @ (169.189189)
   H      -6.2200429544   21.8053230073  -12.7862739497
   H      -5.1624607141   20.0522731172  -15.0655930648
   H      -6.0625990233   20.1022310997  -17.1330133010
   H      -9.4727983662   23.4900785303  -15.8515444200
   H      -5.8780237357   20.2842442616  -19.4815039854
   H      -7.1486029652   19.7151689929  -20.6060446113
   H      -6.9831015701   18.9704500063  -18.9871679999
   C      -6.9045548531   19.9037325915  -19.5592883969
   C      -5.6134772604   21.0684172858  -13.2957039784
   C      -5.8144594764   20.8148660773  -14.6349126669
   C      -8.7259667339   22.7485975020  -16.1202505040
   C      -6.8084983573   20.8416925746  -16.8576509643
   C      -8.7026286772   22.2405257127  -17.3953790724
   C      -7.7283351438   21.2692533515  -17.7789544527
   C      -4.7028946063   20.2598831067  -12.5363933082
   C      -6.7972178376   21.3362977668  -15.5161334295
   C      -7.7784977457   22.3434507402  -15.1051287265
   O      -3.9667284625   19.3553325251  -12.9308793860
   O      -9.6120777973   22.6530691444  -18.3292329725
   O      -7.8416430457   20.8655098476  -19.0976175424
   O      -7.8209524085   22.8464668087  -13.9432072787
   H      -9.4072594013   22.1699307373  -19.1519052337
   S      -4.7040453534   20.7103090866  -10.7463873277
   C      -3.4864924637   19.4991133088  -10.1323715610
   H      -2.5448930153   19.6057327459  -10.6738817736
   H      -3.3326132212   19.7099571962   -9.0717706858
   H      -3.8625689446   18.4815124767  -10.2561810269
27
Converged     Job 61: Energy -1.1250402104871241e+03 @ (169.009009)
   H      -6.2193565861   21.8040354136  -12.7852583995
   H      -5.1644736786   20.0490383852  -15.0640497978
   H      -6.0590545132   20.1052702616  -17.1332602041
   H      -9.4613328323   23.5026475597  -15.8544948999
   H      -5.8700739207   20.2907599352  -19.4827593612
   H      -7.1405252092   19.7253842942  -20.6092528008
   H      -6.9783356142   18.9787070834  -18.9909641370
   C      -6.8972574602   19.9123777754  -19.5620580513
   C      -5.6147509232   21.0651778664  -13.2942474185
   C      -5.8141165783   20.8141536270  -14.6342448871
   C      -8.7164605056   22.7590837952  -16.1230355914
   C      -6.8032427881   20.8468432344  -16.8589641001
   C      -8.6925028938   22.2516655759  -17.3984029846
   C      -7.7204042906   21.2778748807  -17.7813046111
   C      -4.7117869436   20.2496030847  -12.5333571446
   C      -6.7929150479   21.3402722195  -15.5169983023
   C      -7.7714594273   22.3505107109  -15.1070485945
   O      -3.9800420655   19.3411970811  -12.9271450206
   O      -9.5995487684   22.6671179959  -18.3332497217
   O      -7.8329006147   20.8756271746  -19.1004658580
   O      -7.8137805221   22.8531520606  -13.9449587447
   H      -9.3947704278   22.1839365326  -19.1559114152
   S      -4.7163893264   20.6964592108  -10.7423196931
   C      -3.5079834185   19.4769363866  -10.1267203953
   H      -2.5638874660   19.5792052366  -10.6647509772
   H      -3.3565647824   19.6845877666   -9.0651177826
   H      -3.8895139790   18.4617803315  -10.2540330511
27
Converged     Job 62: Energy -1.1250401844105534e+03 @ (168.828829)
   H      -6.2163743440   21.8069720973  -12.7864080827
   H      -5.1625682048   20.0507124214  -15.0648194292
   H      -6.0579425248   20.1064461431  -17.1340246682
   H      -9.4614568578   23.5018636877  -15.8543515812
   H      -5.8700429802   20.2922315723  -19.4831072157
   H      -7.1403072481   19.7252326313  -20.6091135032
   H      -6.9765640428   18.9788668457  -18.9908474308
   C      -6.8968354225   19.9126354078  -19.5620078747
   C      -5.6127336781   21.0670928781  -13.2949918765
   C      -5.8117680359   20.8161913501  -14.6350218792
   C      -8.7161375931   22.7587685625  -16.1227991709
   C      -6.8023434522   20.8476280368  -16.8592146391
   C      -8.6927905062   22.2510340894  -17.3980537045
   C      -7.7203224063   21.2777483390  -17.7811859880
   C      -4.7115738633   20.2500511500  -12.5335409336
   C      -6.7913711762   21.3415089605  -15.5174259586
   C      -7.7704211852   22.3510940915  -15.1070649290
   O      -3.9813686661   19.3402055065  -12.9268879387
   O      -9.6007100654   22.6656416105  -18.3324771077
   O      -7.8334325286   20.8747898333  -19.1001169438
   O      -7.8124927477   22.8539456560  -13.9450792465
   H      -9.3959036440   22.1826832288  -19.1552593163
   S      -4.7162433555   20.6970806410  -10.7426758415
   C      -3.5109630792   19.4749327864  -10.1261707850
   H      -2.5662999030   19.5750623114  -10.6635699784
   H      -3.3597944428   19.6823473208   -9.0645059745
   H      -3.8946682518   18.4606381652  -10.2536519677
27
Converged     Job 63: Energy -1.1250401561163462e+03 @ (168.648649)
   H      -6.2143897229   21.8087672326  -12.7870941102
   H      -5.1612806903   20.0516697755  -15.0651860771
   H      -6.0564242023   20.1074690044  -17.1342840885
   H      -9.4599329128   23.5030662727  -15.8544725991
   H      -5.8690241457   20.2932497483  -19.4836275754
   H      -7.1393595553   19.7261737993  -20.6094455865
   H      -6.9752855114   18.9797282103  -18.9912632104
   C      -6.8957600765   19.9135212861  -19.5623821845
   C      -5.6110158848   21.0685015173  -13.2954917668
   C      -5.8100322563   20.8176462048  -14.6355715453
   C      -8.7147316879   22.7598939394  -16.1231306463
   C      -6.8008472831   20.8486824699  -16.8596549548
   C      -8.6915245656   22.2519339809  -17.3982929853
   C      -7.7190535075   21.2786420759  -17.7814523218
   C      -4.7125968876   20.2491804476  -12.5332621826
   C      -6.7897137082   21.3427643349  -15.5179468521
   C      -7.7686087678   22.3525326472  -15.1076685368
   O      -3.9837856465   19.3379849799  -12.9260289958
   O      -9.5996252653   22.6663145486  -18.3326039502
   O      -7.8324163147   20.8755308836  -19.1002873896
   O      -7.8102724603   22.8557257202  -13.9458244657
   H      -9.3950368231   22.1830769646  -19.1552763208
   S      -4.7186993301   20.6954189528  -10.7421475587
   C      -3.5161352120   19.4710215119  -10.1248219168
   H      -2.5705816432   19.5699986177  -10.6608926521
   H      -3.3660604636   19.6775179152   -9.0628088699
   H      -3.9012341361   18.4573887270  -10.2534515799
27
Converged     Job 64: Energy -1.1250401273891043e+03 @ (168.468468)
   H      -6.2133148268   21.8086639033  -12.7864353245
   H      -5.1654077598   20.0454245903  -15.0620512478
   H      -6.0518741316   20.1100394908  -17.1347425312
   H      -9.4418499311   23.5216667485  -15.8619177085
   H      -5.8567075129   20.3002038670  -19.4850440368
   H      -7.1267467180   19.7371399711  -20.6133470029
   H      -6.9673930670   18.9894098646  -18.9953136412
   C      -6.8843595709   19.9233117435  -19.5657698922
   C      -5.6139787673   21.0640191088  -13.2931615171
   C      -5.8099515534   20.8159411515  -14.6342313286
   C      -8.6995507457   22.7750387004  -16.1289207969
   C      -6.7932049319   20.8548851703  -16.8615340150
   C      -8.6758242313   22.2673386475  -17.4041753349
   C      -7.7070226801   21.2896479859  -17.7854447763
   C      -4.7264231183   20.2356356853  -12.5279676062
   C      -6.7831822901   21.3481341557  -15.5194850011
   C      -7.7577707437   22.3629167204  -15.1113603956
   O      -4.0043980475   19.3182109256  -12.9187279104
   O      -9.5801384955   22.6858198660  -18.3403482520
   O      -7.8191080178   20.8876868517  -19.1047592844
   O      -7.7995115116   22.8661826981  -13.9495322010
   H      -9.3755956991   22.2021635343  -19.1627890595
   S      -4.7368791465   20.6791447302  -10.7362034160
   C      -3.5487837239   19.4425428103  -10.1151322066
   H      -2.6000864793   19.5329943350  -10.6471159191
   H      -3.4012654585   19.6464083138   -9.0522683840
   H      -3.9430741086   18.4328194732  -10.2465718392
27
Converged     Job 65: Energy -1.1250401004812347e+03 @ (168.288288)
   H      -6.2111620074   21.8109920719  -12.7870077755
   H      -5.1636344615   20.0473912570  -15.0625764235
   H      -6.0511984567   20.1104599541  -17.1347415951
   H      -9.4422753138   23.5210323261  -15.8620652698
   H      -5.8567994546   20.3009410988  -19.4844450401
   H      -7.1260328436   19.7368642887  -20.6131388158
   H      -6.9660247595   18.9886653249  -18.9954079187
   C      -6.8839932979   19.9228953024  -19.5654668436
   C      -5.6121001177   21.0661193169  -13.2937591366
   C      -5.8081558976   20.8179773979  -14.6348255973
   C      -8.6997019136   22.7746422002  -16.1290130419
   C      -6.7927680721   20.8550623049  -16.8615337663
   C      -8.6763610236   22.2663067330  -17.4040172130
   C      -7.7072640434   21.2888896449  -17.7852028688
   C      -4.7261106537   20.2364169517  -12.5282137454
   C      -6.7823078572   21.3490266042  -15.5197645531
   C      -7.7572358813   22.3635115833  -15.1116588668
   O      -4.0051875440   19.3179417826  -12.9185420795
   O      -9.5812631276   22.6839501535  -18.3399948763
   O      -7.8199228265   20.8859909294  -19.1041773980
   O      -7.7987171414   22.8673059180  -13.9500783794
   H      -9.3765828379   22.2003361491  -19.1624268519
   S      -4.7368327300   20.6799356147  -10.7364790772
   C      -3.5506491850   19.4417786579  -10.1149003508
   H      -2.6014037464   19.5312930604  -10.6460788454
   H      -3.4037323849   19.6451166178   -9.0518449397
   H      -3.9459855117   18.4325464639  -10.2469893573
27
Converged     Job 66: Energy -1.1250400709200219e+03 @ (168.108108)
   H      -6.2087773489   21.8134589130  -12.7879957152
   H      -5.1616623165   20.0492739286  -15.0632465833
   H      -6.0498417346   20.1114783996  -17.1351385667
   H      -9.4424308181   23.5203677076  -15.8619367008
   H      -5.8567714528   20.3010343167  -19.4848260905
   H      -7.1261743568   19.7360207862  -20.6128787499
   H      -6.9651700949   18.9883456412  -18.9949827962
   C      -6.8838184081   19.9224618123  -19.5653404619
   C      -5.6098274448   21.0683648800  -13.2945397729
   C      -5.8060129668   20.8200481412  -14.6355726846
   C      -8.6995602054   22.7743242262  -16.1289818179
   C      -6.7917403515   20.8557177416  -16.8618234312
   C      -8.6765071825   22.2656108221  -17.4038418238
   C      -7.7069799849   21.2886582424  -17.7851771827
   C      -4.7258221123   20.2371164261  -12.5283908915
   C      -6.7809422560   21.3501338827  -15.5202153706
   C      -7.7562495308   22.3642103049  -15.1120027577
   O      -4.0059687875   19.3175878904  -12.9182095169
   O      -9.5820754676   22.6824501861  -18.3395374491
   O      -7.8200438082   20.8852313475  -19.1039560669
   O      -7.7973373809   22.8684976946  -13.9506240472
   H      -9.3775748505   22.1986298353  -19.1618927753
   S      -4.7375762268   20.6802096168  -10.7365466903
   C      -3.5535177829   19.4403837178  -10.1142322983
   H      -2.6035885723   19.5290067970  -10.6443287793
   H      -3.4075304781   19.6430801967   -9.0509320399
   H      -3.9499011971   18.4316844008  -10.2471984777
27
Converged     Job 67: Energy -1.1250400409711092e+03 @ (167.927928)
   H      -6.2066321295   21.8158293647  -12.7888984825
   H      -5.1602857896   20.0503689285  -15.0634053138
   H      -6.0482402243   20.1125138563  -17.1355657557
   H      -9.4410093393   23.5213169062  -15.8626138353
   H      -5.8557925173   20.3010564112  -19.4855353552
   H      -7.1255977946   19.7355294818  -20.6128022768
   H      -6.9640358378   18.9886781080  -18.9945964804
   C      -6.8828669725   19.9224776888  -19.5654648289
   C      -5.6079745672   21.0702005665  -13.2950578014
   C      -5.8041725868   20.8217449537  -14.6360982180
   C      -8.6981209080   22.7752386769  -16.1295849976
   C      -6.7901437752   20.8567447920  -16.8622921025
   C      -8.6752390788   22.2661338877  -17.4042910772
   C      -7.7056384234   21.2892398403  -17.7855637334
   C      -4.7267583190   20.2368294316  -12.5279938515
   C      -6.7791722692   21.3514979096  -15.5208119427
   C      -7.7543770760   22.3657320925  -15.1127725291
   O      -4.0084216585   19.3158774573  -12.9172369327
   O      -9.5810913752   22.6825070462  -18.3399092892
   O      -7.8188775219   20.8855122884  -19.1042215496
   O      -7.7950838454   22.8705695041  -13.9516096176
   H      -9.3768400936   22.1982062557  -19.1620428272
   S      -4.7398234148   20.6794074200  -10.7360055221
   C      -3.5587384143   19.4372334783  -10.1126963314
   H      -2.6080746632   19.5242218315  -10.6417621453
   H      -3.4135403443   19.6394183627   -9.0491810693
   H      -3.9568498793   18.4292946026  -10.2463305469
27
Converged     Job 68: Energy -1.1250400109549523e+03 @ (167.747748)
   H      -6.2044073880   21.8179273027  -12.7895470527
   H      -5.1584761145   20.0522628948  -15.0639886034
   H      -6.0468866470   20.1137026556  -17.1358192245
   H      -9.4405886413   23.5215338115  -15.8627115470
   H      -5.8554014434   20.3013917908  -19.4856326049
   H      -7.1252101448   19.7352240864  -20.6126430635
   H      -6.9630752763   18.9886221938  -18.9943567396
   C      -6.8823564590   19.9224031154  -19.5653528234
   C      -5.6060246770   21.0720399155  -13.2956065225
   C      -5.8021391692   20.8238592480  -14.6367292072
   C      -8.6975161407   22.7756763402  -16.1297110783
   C      -6.7890177140   20.8577058192  -16.8624989690
   C      -8.6748845678   22.2661295776  -17.4042446990
   C      -7.7050516413   21.2894660396  -17.7856088027
   C      -4.7268913081   20.2369173016  -12.5280956474
   C      -6.7777554939   21.3529427851  -15.5211787634
   C      -7.7532055702   22.3669490419  -15.1131031653
   O      -4.0097849717   19.3148634232  -12.9169947799
   O      -9.5811617099   22.6819444925  -18.3396888346
   O      -7.8186792196   20.8851309258  -19.1040585130
   O      -7.7936158102   22.8722439207  -13.9521470596
   H      -9.3769232624   22.1976760407  -19.1618476261
   S      -4.7409510277   20.6787861728  -10.7359210043
   C      -3.5624192302   19.4345069446  -10.1120085524
   H      -2.6111455936   19.5201681555  -10.6401789602
   H      -3.4178401477   19.6360497882   -9.0482982728
   H      -3.9619877955   18.4272523805  -10.2463734297
27
Converged     Job 69: Energy -1.1250399815267915e+03 @ (167.567568)
   H      -6.2020814961   21.8198038005  -12.7903979287
   H      -5.1572073251   20.0529062649  -15.0643654727
   H      -6.0452729006   20.1148617001  -17.1364314758
   H      -9.4383134313   23.5232503588  -15.8629543961
   H      -5.8543762610   20.3021590945  -19.4865679021
   H      -7.1246884392   19.7359277476  -20.6129149848
   H      -6.9620666698   18.9897212561  -18.9944940646
   C      -6.8814173768   19.9233257163  -19.5657749793
   C      -5.6041643314   21.0732926317  -13.2961356573
   C      -5.8002019888   20.8251832773  -14.6373122048
   C      -8.6954300907   22.7772300800  -16.1300583921
   C      -6.7872446824   20.8589973973  -16.8630689740
   C      -8.6731149062   22.2674804911  -17.4045051478
   C      -7.7034584200   21.2907118738  -17.7859915699
   C      -4.7281424619   20.2357171095  -12.5277356929
   C      -6.7756847165   21.3543619372  -15.5217967064
   C      -7.7507416270   22.3687313949  -15.1137199134
   O      -4.0126878774   19.3120736071  -12.9158985507
   O      -9.5796062386   22.6831732064  -18.3397736787
   O      -7.8174015065   20.8863256823  -19.1043857020
   O      -7.7905951191   22.8743627731  -13.9528969751
   H      -9.3757492934   22.1985140708  -19.1617913067
   S      -4.7436745590   20.6769770147  -10.7354240659
   C      -3.5685793031   19.4299837590  -10.1104378210
   H      -2.6165400018   19.5136511194  -10.6375561412
   H      -3.4247456093   19.6310198844   -9.0465264153
   H      -3.9702065233   18.4236278160  -10.2454266824
27
Converged     Job 70: Energy -1.1250399509337431e+03 @ (167.387387)
   H      -6.1997582097   21.8215103898  -12.7909707067
   H      -5.1559869952   20.0535335665  -15.0646421642
   H      -6.0438310887   20.1158743123  -17.1369306699
   H      -9.4354890062   23.5257568171  -15.8635873874
   H      -5.8531089895   20.3033815582  -19.4868911260
   H      -7.1233884397   19.7372345786  -20.6133356616
   H      -6.9607553274   18.9908258853  -18.9950198907
   C      -6.8801300532   19.9245072379  -19.5661706871
   C      -5.6024519444   21.0743346895  -13.2964697139
   C      -5.7982290704   20.8265593979  -14.6377870069
   C      -8.6929240515   22.7794009057  -16.1306590846
   C      -6.7854724619   20.8603412297  -16.8635814920
   C      -8.6710605746   22.2694066095  -17.4050346936
   C      -7.7017513829   21.2921845882  -17.7863970282
   C      -4.7295799600   20.2342156766  -12.5272764740
   C      -6.7735118329   21.3559200490  -15.5223787025
   C      -7.7481303418   22.3707854843  -15.1144628579
   O      -4.0160703110   19.3088236930  -12.9148274694
   O      -9.5775788434   22.6852358745  -18.3402384267
   O      -7.8161272718   20.8874385260  -19.1046341097
   O      -7.7874934539   22.8768008087  -13.9537840850
   H      -9.3739631012   22.2005268355  -19.1622960506
   S      -4.7465985084   20.6746197072  -10.7347247330
   C      -3.5754791131   19.4244302291  -10.1086635681
   H      -2.6225369602   19.5059219627  -10.6344935856
   H      -3.4325486963   19.6246631820   -9.0444744655
   H      -3.9794289404   18.4191291926  -10.2446016730
27
Converged     Job 71: Energy -1.1250399201773007e+03 @ (167.207207)
   H      -6.1976322919   21.8231774412  -12.7912212367
   H      -5.1556107137   20.0538380585  -15.0645446798
   H      -6.0419788460   20.1173184988  -17.1368927945
   H      -9.4321785997   23.5292440669  -15.8650423405
   H      -5.8507430148   20.3041896243  -19.4870709702
   H      -7.1212447866   19.7384292691  -20.6134250320
   H      -6.9591921406   18.9924481372  -18.9948274406
   C      -6.8779760026   19.9258863297  -19.5662988465
   C      -5.6012378892   21.0751471184  -13.2965579423
   C      -5.7968546257   20.8278929530  -14.6380284672
   C      -8.6899498625   22.7824174282  -16.1317272287
   C      -6.7833186784   20.8622312040  -16.8639362646
   C      -8.6681201776   22.2720477806  -17.4059439027
   C      -7.6992097036   21.2943217379  -17.7870004835
   C      -4.7321557297   20.2318501265  -12.5265993764
   C      -6.7714630862   21.3580797876  -15.5228334778
   C      -7.7453305865   22.3738642381  -15.1152989924
   O      -4.0210004187   19.3044530023  -12.9136622258
   O      -9.5743039523   22.6880118633  -18.3413716834
   O      -7.8134964051   20.8894875871  -19.1051951142
   O      -7.7843477083   22.8804244292  -13.9548871618
   H      -9.3708014114   22.2028826149  -19.1632052382
   S      -4.7502800434   20.6714120674  -10.7338450015
   C      -3.5835835570   19.4175356981  -10.1069630031
   H      -2.6297865218   19.4964120985  -10.6316492839
   H      -3.4412938413   19.6168874727   -9.0425204749
   H      -3.9902938232   18.4134644670  -10.2437762114
27
Converged     Job 72: Energy -1.1250398891860443e+03 @ (167.027027)
   H      -6.1948770361   21.8256436144  -12.7922817378
   H      -5.1534741014   20.0555877711  -15.0650547630
   H      -6.0406355350   20.1185271297  -17.1375012866
   H      -9.4317065723   23.5292006672  -15.8647815384
   H      -5.8507478227   20.3052960934  -19.4876062915
   H      -7.1213266061   19.7383294484  -20.6133279050
   H      -6.9578902897   18.9926812645  -18.9947619465
   C      -6.8777039733   19.9261406718  -19.5663442194
   C      -5.5990534096   21.0768988116  -13.2972112695
   C      -5.7944536537   20.8299833225  -14.6387797414
   C      -8.6892694785   22.7826581589  -16.1316818720
   C      -6.7821621309   20.8631620483  -16.8642929432
   C      -8.6679970127   22.2719259758  -17.4057526578
   C      -7.6988284019   21.2945266816  -17.7869359343
   C      -4.7319431953   20.2320314796  -12.5267147970
   C      -6.7697047107   21.3594375123  -15.5233631867
   C      -7.7439702182   22.3747355436  -15.1156667444
   O      -4.0221251194   19.3034046300  -12.9133152403
   O      -9.5748829720   22.6872353681  -18.3408261309
   O      -7.8137898789   20.8890192305  -19.1048885737
   O      -7.7826671842   22.8816264772  -13.9553732309
   H      -9.3714419283   22.2022242729  -19.1627448476
   S      -4.7509851651   20.6710996473  -10.7338796896
   C      -3.5873207678   19.4147986456  -10.1061551240
   H      -2.6328787093   19.4919909587  -10.6299105049
   H      -3.4456869604   19.6136222977   -9.0415283017
   H      -3.9958607196   18.4115665729  -10.2436434457
27
Converged     Job 73: Energy -1.1250398572377933e+03 @ (166.846847)
   H      -6.1924566347   21.8275762670  -12.7928221403
   H      -5.1522235714   20.0568285715  -15.0657806443
   H      -6.0391457991   20.1198406652  -17.1377103982
   H      -9.4305618122   23.5301425156  -15.8648054386
   H      -5.8499685848   20.3058861038  -19.4879686174
   H      -7.1207970894   19.7386383086  -20.6132643762
   H      -6.9569474855   18.9933332328  -18.9945717665
   C      -6.8769315723   19.9266749932  -19.5663744711
   C      -5.5971068245   21.0784553688  -13.2977660698
   C      -5.7925888293   20.8316815568  -14.6393877610
   C      -8.6880801953   22.7836648260  -16.1317470884
   C      -6.7807484463   20.8644149064  -16.8645397200
   C      -8.6669654745   22.2726691947  -17.4057122494
   C      -7.6977240449   21.2953831101  -17.7870487861
   C      -4.7326454541   20.2313740850  -12.5267526302
   C      -6.7681136269   21.3609797692  -15.5237120856
   C      -7.7423051915   22.3763295105  -15.1159346040
   O      -4.0243434292   19.3014184923  -12.9129408980
   O      -9.5741203279   22.6876686778  -18.3406456483
   O      -7.8129523499   20.8896134782  -19.1048997332
   O      -7.7806232301   22.8835868150  -13.9557963914
   H      -9.3708525926   22.2024528156  -19.1624855021
   S      -4.7527037251   20.6697197808  -10.7337366596
   C      -3.5920606322   19.4109302277  -10.1054148464
   H      -2.6370169923   19.4864187143  -10.6283211917
   H      -3.4509659549   19.6091291973   -9.0406022316
   H      -4.0024320270   18.4085399973  -10.2435805322
27
Converged     Job 74: Energy -1.1250398243116329e+03 @ (166.666667)
   H      -6.1902260675   21.8282416900  -12.7928729165
   H      -5.1525628371   20.0554014955  -15.0647836869
   H      -6.0371243118   20.1212765852  -17.1380475782
   H      -9.4230687208   23.5378978702  -15.8673507829
   H      -5.8460397168   20.3083072597  -19.4884507165
   H      -7.1170812808   19.7426001469  -20.6142124813
   H      -6.9547426546   18.9970717224  -18.9954508659
   C      -6.8733997260   19.9302985941  -19.5672357176
   C      -5.5961308248   21.0778082016  -13.2973818265
   C      -5.7912980436   20.8321164432  -14.6393014162
   C      -8.6818090008   22.7899894354  -16.1337188751
   C      -6.7774645424   20.8672750822  -16.8653441312
   C      -8.6610974664   22.2788843689  -17.4076398255
   C      -7.6932531399   21.2998978629  -17.7882310863
   C      -4.7372351106   20.2261179411  -12.5252360854
   C      -6.7647616111   21.3637138209  -15.5244653633
   C      -7.7370349711   22.3812554275  -15.1175335803
   O      -4.0322792570   19.2932902897  -12.9105815364
   O      -9.5672049509   22.6951438413  -18.3430155690
   O      -7.8084489735   20.8943578864  -19.1061030968
   O      -7.7746676870   22.8890557242  -13.9576247817
   H      -9.3644941299   22.2093727689  -19.1646665635
   S      -4.7596296834   20.6628262757  -10.7317529982
   C      -3.6060050465   19.3983184684  -10.1019622414
   H      -2.6498333537   19.4694009440  -10.6234317197
   H      -3.4655919381   19.5955172631   -9.0368686364
   H      -4.0208889128   18.3979055251  -10.2410459843
27
Converged     Job 75: Energy -1.1250397904819533e+03 @ (166.486486)
   H      -6.1873621908   21.8308954393  -12.7935699450
   H      -5.1516479946   20.0563337764  -15.0654656363
   H      -6.0358018975   20.1221458079  -17.1380226949
   H      -9.4211694929   23.5395108259  -15.8678048489
   H      -5.8448023998   20.3098767624  -19.4885958013
   H      -7.1154535680   19.7434616700  -20.6145172446
   H      -6.9524572620   18.9975925500  -18.9960149348
   C      -6.8718755263   19.9310822066  -19.5674909400
   C      -5.5946062175   21.0792279758  -13.2978114903
   C      -5.7893894758   20.8337813539  -14.6398300893
   C      -8.6800031095   22.7914952300  -16.1341123791
   C      -6.7760307247   20.8683025352  -16.8654546340
   C      -8.6595319576   22.2797252396  -17.4077759374
   C      -7.6919547028   21.3005123987  -17.7884129136
   C      -4.7385649915   20.2252591847  -12.5249986794
   C      -6.7629938254   21.3654032983  -15.5248342947
   C      -7.7350991244   22.3831039954  -15.1179163681
   O      -4.0358381579   19.2904827160  -12.9097276036
   O      -9.5658569803   22.6956674175  -18.3430883888
   O      -7.8076581475   20.8942708032  -19.1060649232
   O      -7.7724958445   22.8912877741  -13.9581600180
   H      -9.3630033636   22.2099025467  -19.1647089286
   S      -4.7612739116   20.6619493866  -10.7316182247
   C      -3.6119116403   19.3940493623  -10.1008560303
   H      -2.6549145715   19.4626459223  -10.6211354394
   H      -3.4722524071   19.5905218433   -9.0355327784
   H      -4.0294216632   18.3948534465  -10.2407857121
27
Converged     Job 76: Energy -1.1250397569950765e+03 @ (166.306306)
   H      -6.1853252063   21.8325696681  -12.7943226440
   H      -5.1506990939   20.0561718165  -15.0647854417
   H      -6.0335045852   20.1235694124  -17.1388039771
   H      -9.4168922609   23.5432150712  -15.8694015986
   H      -5.8422516190   20.3103957160  -19.4894376175
   H      -7.1135290424   19.7445114258  -20.6149310536
   H      -6.9510838607   18.9994153958  -18.9959892069
   C      -6.8696860151   19.9324998460  -19.5680238026
   C      -5.5931740724   21.0799665082  -13.2978692606
   C      -5.7875265900   20.8348716841  -14.6400711030
   C      -8.6762090807   22.7946536348  -16.1354781595
   C      -6.7732620385   20.8702486504  -16.8663747753
   C      -8.6559974088   22.2828205738  -17.4091234690
   C      -7.6888516636   21.3029992460  -17.7894082918
   C      -4.7413711936   20.2229587311  -12.5238050424
   C      -6.7601014277   21.3673234602  -15.5257109615
   C      -7.7314091585   22.3859972070  -15.1192410169
   O      -4.0410969476   19.2861554693  -12.9080053070
   O      -9.5619656987   22.6991811280  -18.3445949392
   O      -7.8045483854   20.8968196124  -19.1070559802
   O      -7.7682992265   22.8946598662  -13.9597118574
   H      -9.3595447398   22.2129742745  -19.1660620193
   S      -4.7661658394   20.6585520259  -10.7300433933
   C      -3.6217820447   19.3868145174  -10.0979810392
   H      -2.6637653675   19.4526407014  -10.6167275022
   H      -3.4831860494   19.5823813954   -9.0323549248
   H      -4.0421369378   18.3889691659  -10.2389841108
27
Converged     Job 77: Energy -1.1250397256129729e+03 @ (166.126126)
   H      -6.1827591194   21.8343793230  -12.7942442686
   H      -5.1613577968   20.0411534555  -15.0575263996
   H      -6.0308051055   20.1191277196  -17.1364961628
   H      -9.3808420401   23.5783785374  -15.8864565227
   H      -5.8217897315   20.3215891512  -19.4877838697
   H      -7.0880362001   19.7615742372  -20.6222082247
   H      -6.9343619356   19.0094881701  -19.0058453242
   C      -6.8491565323   19.9449985731  -19.5733349250
   C      -5.5993936836   21.0722934618  -13.2937114026
   C      -5.7892470862   20.8292771164  -14.6369317367
   C      -8.6473051435   22.8213617630  -16.1483164706
   C      -6.7629415911   20.8747982454  -16.8682313868
   C      -8.6276172016   22.3071267445  -17.4209602901
   C      -7.6697557665   21.3161963186  -17.7958023952
   C      -4.7660150577   20.2024064309  -12.5138742734
   C      -6.7499291804   21.3737042990  -15.5282309389
   C      -7.7114805095   22.4038124759  -15.1274678250
   O      -4.0785167636   19.2540311921  -12.8927321213
   O      -9.5259141554   22.7308405599  -18.3605153808
   O      -7.7852930569   20.9084086820  -19.1130199923
   O      -7.7477792934   22.9145058285  -13.9687938519
   H      -9.3235405006   22.2430013465  -19.1810352605
   S      -4.7960770606   20.6388297358  -10.7204777299
   C      -3.6784846334   19.3474891142  -10.0801820259
   H      -2.7163747753   19.3957729989  -10.5932308602
   H      -3.5429128402   19.5415864353   -9.0139143158
   H      -4.1156617039   18.3571583841  -10.2229676005
27
Converged     Job 78: Energy -1.1250396931471887e+03 @ (165.945946)
   H      -6.1807758727   21.8370689396  -12.7950535367
   H      -5.1587343884   20.0435285036  -15.0578894365
   H      -6.0273531321   20.1216308590  -17.1373753365
   H      -9.3819677202   23.5763363648  -15.8864827552
   H      -5.8211550453   20.3183237801  -19.4899676121
   H      -7.0898438926   19.7573859969  -20.6210658047
   H      -6.9348945713   19.0090829889  -19.0030451140
   C      -6.8491908003   19.9430230305  -19.5730122268
   C      -5.5973323895   21.0748779077  -13.2943587007
   C      -5.7868813311   20.8316468913  -14.6376306861
   C      -8.6475155556   22.8202890709  -16.1486845984
   C      -6.7606183436   20.8761629526  -16.8690484748
   C      -8.6275245161   22.3058629099  -17.4212530298
   C      -7.6683310450   21.3163040108  -17.7963412480
   C      -4.7660458774   20.2037186566  -12.5137495305
   C      -6.7480720895   21.3750132989  -15.5290188246
   C      -7.7105511663   22.4042666254  -15.1282523305
   O      -4.0797453178   19.2541324782  -12.8917457146
   O      -9.5266789662   22.7282901039  -18.3605450100
   O      -7.7832649743   20.9088935110  -19.1136975299
   O      -7.7468462110   22.9153307280  -13.9697568203
   H      -9.3244628543   22.2400587031  -19.1808704328
   S      -4.7968061055   20.6406878284  -10.7204888563
   C      -3.6819001068   19.3476081690  -10.0790366744
   H      -2.7188904816   19.3947864401  -10.5905267807
   H      -3.5477670102   19.5410568554   -9.0124525345
   H      -4.1201973029   18.3579233127  -10.2229418166
27
Converged     Job 79: Energy -1.1250396596832366e+03 @ (165.765766)
   H      -6.1785864909   21.8395978427  -12.7960823289
   H      -5.1567279695   20.0456185182  -15.0586378065
   H      -6.0259575126   20.1225214683  -17.1376167427
   H      -9.3822720971   23.5755249377  -15.8868082673
   H      -5.8209323513   20.3179754980  -19.4899558332
   H      -7.0895810682   19.7559949564  -20.6205900336
   H      -6.9338626310   19.0082939802  -19.0023555329
   C      -6.8487881815   19.9421001741  -19.5726467919
   C      -5.5951120044   21.0772444331  -13.2950994449
   C      -5.7847475437   20.8338365034  -14.6383590571
   C      -8.6474317350   22.8198194364  -16.1488708007
   C      -6.7595838366   20.8766820960  -16.8692316456
   C      -8.6276657478   22.3048617173  -17.4212296325
   C      -7.6680004591   21.3157548775  -17.7963272142
   C      -4.7657480568   20.2048282644  -12.5138746307
   C      -6.7467886133   21.3761552621  -15.5294350614
   C      -7.7097043571   22.4049913458  -15.1286446671
   O      -4.0804938178   19.2543509019  -12.8915252199
   O      -9.5274376820   22.7263865247  -18.3603386476
   O      -7.7832794023   20.9076095599  -19.1134258257
   O      -7.7457047190   22.9166684283  -13.9704090527
   H      -9.3252834248   22.2379290607  -19.1805443323
   S      -4.7975862284   20.6414128462  -10.7205155679
   C      -3.6849005884   19.3467768641  -10.0783419552
   H      -2.7213867055   19.3928458060  -10.5889747830
   H      -3.5514680184   19.5398282630   -9.0116008870
   H      -4.1243144931   18.3576805523  -10.2228486236
27
Converged     Job 80: Energy -1.1250396239165084e+03 @ (165.585586)
   H      -6.1763321450   21.8421611958  -12.7968943726
   H      -5.1547350891   20.0473206549  -15.0587855131
   H      -6.0242817674   20.1233627796  -17.1378647082
   H      -9.3820204981   23.5751587307  -15.8871767112
   H      -5.8204058863   20.3175153989  -19.4903993702
   H      -7.0892998290   19.7546779921  -20.6202818716
   H      -6.9327806101   19.0077640091  -19.0017746600
   C      -6.8481755134   19.9413174735  -19.5725277136
   C      -5.5930108194   21.0795177801  -13.2956998626
   C      -5.7826618793   20.8358589188  -14.6389464166
   C      -8.6469408014   22.8196910617  -16.1493333500
   C      -6.7582315352   20.8772399583  -16.8695985491
   C      -8.6273089841   22.3042069967  -17.4214735177
   C      -7.6672384183   21.3154647637  -17.7965047418
   C      -4.7659090765   20.2056122405  -12.5137718337
   C      -6.7452377131   21.3772444869  -15.5300009201
   C      -7.7084902643   22.4058439844  -15.1293852768
   O      -4.0818017411   19.2540751306  -12.8908246626
   O      -9.5275843234   22.7249139020  -18.3604432424
   O      -7.7827692909   20.9067715195  -19.1133938758
   O      -7.7442226183   22.9181077647  -13.9714136074
   H      -9.3255350773   22.2361251010  -19.1804772986
   S      -4.7989218588   20.6420237260  -10.7203637162
   C      -3.6888657646   19.3455904270  -10.0772708551
   H      -2.7249070361   19.3900377919  -10.5872229574
   H      -3.5558900778   19.5384940352   -9.0104351839
   H      -4.1297869260   18.3571921574  -10.2220267545
27
Converged     Job 81: Energy -1.1250395882966711e+03 @ (165.405405)
   H      -6.1786972150   21.8497677114  -12.7989815200
   H      -5.1594748194   20.0401703325  -15.0500155830
   H      -6.0160635575   20.1182966169  -17.1349384470
   H      -9.3554867931   23.5972465243  -15.9109083915
   H      -5.7990257678   20.3102801080  -19.4897886277
   H      -7.0662048109   19.7481519413  -20.6222054535
   H      -6.9169008437   19.0051439260  -19.0012654023
   C      -6.8276943181   19.9369623248  -19.5742003723
   C      -5.5994161417   21.0805150890  -13.2922119727
   C      -5.7826876373   20.8355656074  -14.6361402741
   C      -8.6244237140   22.8359458538  -16.1671678610
   C      -6.7458950306   20.8781489540  -16.8722501011
   C      -8.6030134937   22.3155843034  -17.4372635051
   C      -7.6479499600   21.3191376984  -17.8046487831
   C      -4.7872001560   20.1996911568  -12.5025345223
   C      -6.7355751798   21.3825132183  -15.5342107146
   C      -7.6932583923   22.4194161043  -15.1416960750
   O      -4.1094479322   19.2408564062  -12.8724794669
   O      -9.4968706939   22.7384012647  -18.3813989905
   O      -7.7607460141   20.9065019951  -19.1205776164
   O      -7.7306067567   22.9361808012  -13.9857560837
   H      -9.2941193044   22.2458169467  -19.1989905831
   S      -4.8315371705   20.6383355731  -10.7098388937
   C      -3.7414008519   19.3305080659  -10.0556944585
   H      -2.7754274208   19.3595753426  -10.5628629954
   H      -3.6093894153   19.5273225382   -8.9894941436
   H      -4.1948119279   18.3472529014  -10.1967606993
27
Converged     Job 82: Energy -1.1250395549713717e+03 @ (165.225225)
   H      -6.1760471365   21.8521071135  -12.8002177632
   H      -5.1591427864   20.0400653215  -15.0502821163
   H      -6.0164250642   20.1172667805  -17.1346807424
   H      -9.3548955636   23.5973480865  -15.9110878789
   H      -5.7987347017   20.3128334715  -19.4887954869
   H      -7.0640536232   19.7501316496  -20.6229739812
   H      -6.9144729303   19.0048221366  -19.0031485727
   C      -6.8266181608   19.9377093060  -19.5745258243
   C      -5.5974577925   21.0819591873  -13.2929315523
   C      -5.7815823436   20.8361873189  -14.6366205239
   C      -8.6240507711   22.8357766478  -16.1672444305
   C      -6.7460029932   20.8774128389  -16.8721714504
   C      -8.6030900002   22.3149514277  -17.4371629473
   C      -7.6483078268   21.3181878924  -17.8043996086
   C      -4.7876811448   20.1996293106  -12.5024082480
   C      -6.7350913569   21.3824313412  -15.5344025521
   C      -7.6924895193   22.4196492500  -15.1419371401
   O      -4.1125351882   19.2386531963  -12.8715770088
   O      -9.4971919927   22.7374924715  -18.3811703969
   O      -7.7617775439   20.9048083357  -19.1200144625
   O      -7.7292454366   22.9369385677  -13.9862395993
   H      -9.2944226612   22.2448807898  -19.1987428499
   S      -4.8307277197   20.6399447577  -10.7101131044
   C      -3.7434716795   19.3302034029  -10.0550540586
   H      -2.7757038532   19.3594603129  -10.5588192285
   H      -3.6149211274   19.5248587432   -8.9880124793
   H      -4.1971812523   18.3475799656  -10.1995455568
27
Converged     Job 83: Energy -1.1250395186466205e+03 @ (165.045045)
   H      -6.1735961305   21.8542537783  -12.8010097159
   H      -5.1570523602   20.0419275610  -15.0508943550
   H      -6.0146333038   20.1187669853  -17.1352300610
   H      -9.3550625673   23.5966927437  -15.9108304439
   H      -5.7984937428   20.3125430712  -19.4894504270
   H      -7.0644205910   19.7491447974  -20.6225933991
   H      -6.9139667883   19.0048322165  -19.0023769793
   C      -6.8264253117   19.9373616490  -19.5743853560
   C      -5.5951357145   21.0839155159  -13.2935853172
   C      -5.7793481173   20.8382105543  -14.6373095450
   C      -8.6238037811   22.8355735931  -16.1671429343
   C      -6.7446442266   20.8784241960  -16.8725225527
   C      -8.6030216687   22.3145177846  -17.4369759182
   C      -7.6476691133   21.3183624854  -17.8044470223
   C      -4.7874982118   20.2000640606  -12.5025958969
   C      -6.7335372435   21.3836662758  -15.5348322948
   C      -7.6913833112   22.4204193523  -15.1422206804
   O      -4.1136434619   19.2380059211  -12.8712926564
   O      -9.4977747647   22.7363158859  -18.3806981798
   O      -7.7613466043   20.9047335083  -19.1199564851
   O      -7.7278331512   22.9380958536  -13.9866875053
   H      -9.2951546431   22.2435673290  -19.1982271199
   S      -4.8313971246   20.6400911101  -10.7102194303
   C      -3.7468617239   19.3284221575  -10.0544982944
   H      -2.7784091518   19.3565306935  -10.5570089561
   H      -3.6193888766   19.5223066976   -8.9871877437
   H      -4.2018177107   18.3465426643  -10.2000997464
27
Converged     Job 84: Energy -1.1250394839855126e+03 @ (164.864865)
   H      -6.1712611401   21.8561857495  -12.8017523732
   H      -5.1550507870   20.0436246717  -15.0516516844
   H      -6.0130994898   20.1198858016  -17.1355603867
   H      -9.3548688802   23.5963667520  -15.9104452067
   H      -5.7983366428   20.3128303311  -19.4899256893
   H      -7.0645577500   19.7488451664  -20.6224219945
   H      -6.9132416364   19.0049158116  -19.0021070818
   C      -6.8261958681   19.9373462648  -19.5743520405
   C      -5.5929114493   21.0857010577  -13.2942581193
   C      -5.7771675536   20.8400317424  -14.6380150225
   C      -8.6233672430   22.8355468537  -16.1669635182
   C      -6.7434333346   20.8792102264  -16.8727983256
   C      -8.6028564417   22.3142137512  -17.4366835521
   C      -7.6471409835   21.3184831311  -17.8043714744
   C      -4.7873925233   20.2003475033  -12.5028081307
   C      -6.7320354575   21.3847563513  -15.5352301287
   C      -7.6901633083   22.4211819162  -15.1424402434
   O      -4.1145803270   19.2374133586  -12.8711348668
   O      -9.4982051808   22.7353895606  -18.3801173925
   O      -7.7612126871   20.9045416061  -19.1197464739
   O      -7.7262295748   22.9391752757  -13.9870435160
   H      -9.2957456139   22.2425065108  -19.1976029342
   S      -4.8323860586   20.6398768170  -10.7103446527
   C      -3.7503457487   19.3264554631  -10.0540136623
   H      -2.7814848708   19.3531839002  -10.5558131375
   H      -3.6233779094   19.5199886347   -8.9865782593
   H      -4.2066695593   18.3452814093  -10.2000989421
27
Converged     Job 85: Energy -1.1250394457354791e+03 @ (164.684685)
   H      -6.1688676355   21.8580855736  -12.8023031804
   H      -5.1534586324   20.0449038854  -15.0520626900
   H      -6.0109273369   20.1214135892  -17.1358140552
   H      -9.3528265034   23.5979805335  -15.9110219599
   H      -5.7967053961   20.3134676619  -19.4905815502
   H      -7.0633886104   19.7490648595  -20.6223360898
   H      -6.9115678545   19.0059120919  -19.0016869537
   C      -6.8246343939   19.9380422120  -19.5744379214
   C      -5.5908877763   21.0872269882  -13.2946605400
   C      -5.7749845227   20.8418374719  -14.6385243976
   C      -8.6213554027   22.8371149572  -16.1674736739
   C      -6.7412762584   20.8807727792  -16.8731826042
   C      -8.6009630422   22.3154828475  -17.4370739237
   C      -7.6451775707   21.3197501418  -17.8046933880
   C      -4.7885195362   20.1996032018  -12.5025906236
   C      -6.7298198082   21.3865779832  -15.5357035519
   C      -7.6878370442   22.4231829348  -15.1430701508
   O      -4.1172781537   19.2354465141  -12.8705602901
   O      -9.4965475295   22.7362622824  -18.3804457081
   O      -7.7593752938   20.9055807034  -19.1199665592
   O      -7.7235571768   22.9416558471  -13.9878810817
   H      -9.2943569671   22.2430033235  -19.1977729524
   S      -4.8355544322   20.6378570042  -10.7097834930
   C      -3.7576473649   19.3214309656  -10.0526474578
   H      -2.7884739144   19.3454110451  -10.5539692238
   H      -3.6307151791   19.5147072858   -8.9851668924
   H      -4.2166065034   18.3415050137  -10.1988672532
27
Converged     Job 86: Energy -1.1250394099854248e+03 @ (164.504505)
   H      -6.1669347671   21.8595995840  -12.8028171670
   H      -5.1517256330   20.0462980686  -15.0523932326
   H      -6.0094696033   20.1225633348  -17.1363140725
   H      -9.3515704555   23.5987314343  -15.9114385581
   H      -5.7956882212   20.3141913500  -19.4904761730
   H      -7.0621690592   19.7495831424  -20.6223859446
   H      -6.9103411930   19.0063810032  -19.0017604802
   C      -6.8235373410   19.9385624699  -19.5744557505
   C      -5.5891150683   21.0885108516  -13.2950070218
   C      -5.7729791428   20.8435327527  -14.6390119471
   C      -8.6199811282   22.8379445090  -16.1677431887
   C      -6.7398307189   20.8818520398  -16.8735114233
   C      -8.5998685663   22.3160982954  -17.4372543269
   C      -7.6440301490   21.3204479047  -17.8049065809
   C      -4.7893421231   20.1990307532  -12.5024088512
   C      -6.7281037166   21.3878980612  -15.5361179589
   C      -7.6861000856   22.4245121106  -15.1434551908
   O      -4.1192768570   19.2339137106  -12.8700318860
   O      -9.4956532796   22.7366928669  -18.3805260688
   O      -7.7585285350   20.9058712054  -19.1200291792
   O      -7.7215508900   22.9432747758  -13.9883922484
   H      -9.2934429314   22.2434737409  -19.1978701996
   S      -4.8377887155   20.6365047931  -10.7094852308
   C      -3.7629150920   19.3179338068  -10.0516994645
   H      -2.7932268446   19.3403355846  -10.5520935435
   H      -3.6366653097   19.5106703174   -8.9840419998
   H      -4.2234729885   18.3388712290  -10.1986498478
27
Converged     Job 87: Energy -1.1250393720584780e+03 @ (164.324324)
   H      -6.1647535837   21.8611530440  -12.8033425021
   H      -5.1499060707   20.0473093608  -15.0527022638
   H      -6.0071452355   20.1240528828  -17.1369092296
   H      -9.3490590077   23.6004776127  -15.9117398875
   H      -5.7939773073   20.3152023934  -19.4915431993
   H      -7.0609578888   19.7504694676  -20.6227249973
   H      -6.9086107486   19.0077459130  -19.0019546609
   C      -6.8218942709   19.9397109269  -19.5749741079
   C      -5.5872043803   21.0896737360  -13.2953332487
   C      -5.7706772375   20.8450399221  -14.6395151224
   C      -8.6176204999   22.8395627127  -16.1682445537
   C      -6.7374723432   20.8833593139  -16.8741299733
   C      -8.5976860835   22.3175199432  -17.4376699506
   C      -7.6418555102   21.3218708282  -17.8053580131
   C      -4.7906597068   20.1979858409  -12.5019880806
   C      -6.7256205663   21.3894453524  -15.5367480341
   C      -7.6834308365   22.4262814970  -15.1441877651
   O      -4.1221778790   19.2315584536  -12.8690310874
   O      -9.4936965668   22.7378713295  -18.3808109806
   O      -7.7565424161   20.9072973327  -19.1204384357
   O      -7.7184070653   22.9454597043  -13.9893083897
   H      -9.2917835955   22.2443348691  -19.1980392848
   S      -4.8414691263   20.6343415870  -10.7087851634
   C      -3.7709026895   19.3128082548  -10.0499232199
   H      -2.8006715003   19.3326140489  -10.5494021947
   H      -3.6451830846   19.5051629669   -8.9821130287
   H      -4.2339383343   18.3349662075  -10.1973530005
27
Converged     Job 88: Energy -1.1250393339572661e+03 @ (164.144144)
   H      -6.1627420700   21.8627226527  -12.8038997512
   H      -5.1485270375   20.0483970888  -15.0530701732
   H      -6.0054223439   20.1252042069  -17.1370431210
   H      -9.3473310542   23.6017555815  -15.9122464164
   H      -5.7924300857   20.3162833255  -19.4915111653
   H      -7.0592128589   19.7513374499  -20.6229109084
   H      -6.9068265229   19.0084794438  -19.0021823773
   C      -6.8202733556   19.9405539633  -19.5750926471
   C      -5.5857010384   21.0907389751  -13.2956295347
   C      -5.7687608640   20.8465838809  -14.6399570762
   C      -8.6158762987   22.8408603738  -16.1686186170
   C      -6.7357596407   20.8845662906  -16.8743842383
   C      -8.5960795844   22.3186006406  -17.4379579462
   C      -7.6402837716   21.3228724763  -17.8056065360
   C      -4.7920877272   20.1969670490  -12.5017048865
   C      -6.7237868728   21.3909510223  -15.5371196198
   C      -7.6815042950   22.4278796368  -15.1446063305
   O      -4.1249952818   19.2294454608  -12.8684337541
   O      -9.4921407356   22.7388853820  -18.3810995883
   O      -7.7551964946   20.9078896578  -19.1205691921
   O      -7.7163717213   22.9471889772  -13.9897915284
   H      -9.2901342843   22.2454682225  -19.1983785883
   S      -4.8442419033   20.6325287330  -10.7084005224
   C      -3.7771298953   19.3085479966  -10.0488311825
   H      -2.8065151359   19.3262746594  -10.5476066182
   H      -3.6517751204   19.5005381089   -8.9809361912
   H      -4.2421943466   18.3317502419  -10.1966811546
27
Converged     Job 89: Energy -1.1250392956887176e+03 @ (163.963964)
   H      -6.1621628645   21.8627820576  -12.8030704184
   H      -5.1492568935   20.0463353214  -15.0509122264
   H      -6.0003143533   20.1278091398  -17.1372814160
   H      -9.3355345874   23.6125735232  -15.9177703782
   H      -5.7827282693   20.3193559640  -19.4925381843
   H      -7.0497447301   19.7562945027  -20.6246218278
   H      -6.9001859575   19.0141396063  -19.0033197587
   C      -6.8112583590   19.9456579655  -19.5767393395
   C      -5.5867498053   21.0890501143  -13.2939821018
   C      -5.7673071551   20.8468749808  -14.6390689782
   C      -8.6055667183   22.8498295290  -16.1729123521
   C      -6.7290667543   20.8890430290  -16.8756546875
   C      -8.5849674981   22.3275948296  -17.4422337839
   C      -7.6309055416   21.3296208813  -17.8083629902
   C      -4.8011186172   20.1898025574  -12.4983605863
   C      -6.7183036115   21.3950023687  -15.5381732316
   C      -7.6737996734   22.4346779172  -15.1474037813
   O      -4.1375503889   19.2194254554  -12.8638442786
   O      -9.4786910286   22.7497058903  -18.3867254439
   O      -7.7445596041   20.9151981015  -19.1235739788
   O      -7.7089622357   22.9545229782  -13.9928496152
   H      -9.2766848049   22.2556078414  -19.2035956742
   S      -4.8593362443   20.6221261317  -10.7042647036
   C      -3.8032954019   19.2904494416  -10.0423508778
   H      -2.8319899850   19.3007273739  -10.5399842611
   H      -3.6778982228   19.4820442689   -8.9743872154
   H      -4.2753526821   18.3170038808  -10.1902714528
27
Converged     Job 90: Energy -1.1250392568167360e+03 @ (163.783784)
   H      -6.1600040647   21.8648635252  -12.8040495750
   H      -5.1479466415   20.0470637444  -15.0510719016
   H      -5.9998452026   20.1273725403  -17.1372397306
   H      -9.3341982091   23.6131734227  -15.9183266202
   H      -5.7819631193   20.3214692058  -19.4918529604
   H      -7.0474719623   19.7576781732  -20.6252996749
   H      -6.8975173939   19.0137943627  -19.0048786595
   C      -6.8098230499   19.9461834678  -19.5770758979
   C      -5.5851826047   21.0903325009  -13.2944219977
   C      -5.7655632069   20.8480920290  -14.6395285380
   C      -8.6043936772   22.8502246223  -16.1733625539
   C      -6.7284108842   20.8888316451  -16.8757581905
   C      -8.5842946437   22.3273491894  -17.4424321810
   C      -7.6305399406   21.3290478279  -17.8083645755
   C      -4.8019939584   20.1896294909  -12.4980104513
   C      -6.7170478898   21.3955333044  -15.5385813467
   C      -7.6724019041   22.4353817139  -15.1479258907
   O      -4.1400785714   19.2178317616  -12.8627769973
   O      -9.4782207977   22.7492124922  -18.3868558174
   O      -7.7449520463   20.9136338301  -19.1232092906
   O      -7.7072347311   22.9556142085  -13.9935380723
   H      -9.2759533197   22.2553241371  -19.2037888043
   S      -4.8607034801   20.6224180630  -10.7041770998
   C      -3.8075929238   19.2889602318  -10.0412090904
   H      -2.8353045709   19.2982920993  -10.5369507624
   H      -3.6839986890   19.4797017472   -8.9728728904
   H      -4.2806539433   18.3162426212  -10.1906937617
27
Converged     Job 91: Energy -1.1250392190333130e+03 @ (163.603604)
   H      -6.1578051580   21.8668534655  -12.8048691110
   H      -5.1456796701   20.0488946828  -15.0516675569
   H      -5.9976302051   20.1289909191  -17.1378491552
   H      -9.3338955690   23.6127441666  -15.9181991077
   H      -5.7812891181   20.3211635417  -19.4928105678
   H      -7.0476018231   19.7567287200  -20.6250186101
   H      -6.8967321681   19.0140302047  -19.0041204187
   C      -6.8092628101   19.9459725691  -19.5770831036
   C      -5.5830268451   21.0921311564  -13.2949965659
   C      -5.7631913003   20.8500486119  -14.6401956391
   C      -8.6037078022   22.8502223744  -16.1734028455
   C      -6.7266368119   20.8899743413  -16.8762225645
   C      -8.5837425537   22.3271547327  -17.4423963531
   C      -7.6294204952   21.3294513158  -17.8085478242
   C      -4.8021886912   20.1899170748  -12.4980142914
   C      -6.7151707667   21.3968321431  -15.5390973437
   C      -7.6709373820   22.4362530020  -15.1483195864
   O      -4.1413222014   19.2172495347  -12.8623594771
   O      -9.4782795596   22.7483143111  -18.3865561097
   O      -7.7439659785   20.9138920855  -19.1233334758
   O      -7.7055200245   22.9567830344  -13.9940652507
   H      -9.2762039671   22.2542440321  -19.2034283422
   S      -4.8623907675   20.6221375726  -10.7040553498
   C      -3.8122013223   19.2867602838  -10.0402984751
   H      -2.8394910420   19.2944480701  -10.5352359739
   H      -3.6891748084   19.4771818290   -8.9718421356
   H      -4.2868212662   18.3148775321  -10.1902656190
27
Converged     Job 92: Energy -1.1250391803470488e+03 @ (163.423423)
   H      -6.1557918509   21.8686200112  -12.8054354803
   H      -5.1438688885   20.0504423656  -15.0520443422
   H      -5.9958110002   20.1301467034  -17.1380569481
   H      -9.3327693564   23.6133607167  -15.9187211902
   H      -5.7800311828   20.3216613059  -19.4930226615
   H      -7.0463708864   19.7566853824  -20.6249068219
   H      -6.8950964990   19.0143887105  -19.0038611524
   C      -6.8079271892   19.9462151885  -19.5770527511
   C      -5.5810941923   21.0937196899  -13.2954060690
   C      -5.7611233176   20.8518730119  -14.6407031716
   C      -8.6024521046   22.8509235525  -16.1738125423
   C      -6.7249557164   20.8910208253  -16.8765063315
   C      -8.5825704132   22.3275205110  -17.4426653468
   C      -7.6280582270   21.3299789331  -17.8087508965
   C      -4.8028714695   20.1897156686  -12.4978978442
   C      -6.7134159418   21.3982218271  -15.5395114226
   C      -7.6692869069   22.4375939593  -15.1488341756
   O      -4.1430447538   19.2161445875  -12.8617368971
   O      -9.4773866510   22.7482029643  -18.3867705391
   O      -7.7427842526   20.9140208676  -19.1233897414
   O      -7.7036327678   22.9585757280  -13.9947761266
   H      -9.2753548015   22.2539245051  -19.2035263957
   S      -4.8650608012   20.6209898106  -10.7037844260
   C      -3.8179647067   19.2835578519  -10.0392583506
   H      -2.8449430536   19.2893620646  -10.5336095319
   H      -3.6952591060   19.4737982393   -8.9707320481
   H      -4.2943596560   18.3125789332  -10.1894751761
27
Converged     Job 93: Energy -1.1250391392267993e+03 @ (163.243243)
   H      -6.1542612552   21.8699197388  -12.8059088932
   H      -5.1420485123   20.0515615273  -15.0522068955
   H      -5.9935121932   20.1313696763  -17.1385513109
   H      -9.3304814745   23.6147474934  -15.9195554533
   H      -5.7779654044   20.3220889174  -19.4935553257
   H      -7.0445362082   19.7572015919  -20.6252190302
   H      -6.8933478820   19.0152227029  -19.0039921052
   C      -6.8059676417   19.9468894443  -19.5774171307
   C      -5.5794934997   21.0948945035  -13.2956095639
   C      -5.7589988377   20.8533558429  -14.6410856318
   C      -8.6002171978   22.8522404914  -16.1745561893
   C      -6.7226496589   20.8922748587  -16.8770691000
   C      -8.5803832303   22.3287045236  -17.4433559279
   C      -7.6258121703   21.3311125305  -17.8093104117
   C      -4.8044453177   20.1888973525  -12.4973350142
   C      -6.7111334258   21.3995597859  -15.5400865383
   C      -7.6668669603   22.4391532253  -15.1496556371
   O      -4.1457155460   19.2143727967  -12.8605607257
   O      -9.4752006748   22.7492750175  -18.3874969962
   O      -7.7405433579   20.9150525044  -19.1238900581
   O      -7.7009653538   22.9604816815  -13.9957511374
   H      -9.2733406212   22.2547819916  -19.2041686727
   S      -4.8692424838   20.6191133294  -10.7029660468
   C      -3.8258466863   19.2793252980  -10.0373711188
   H      -2.8523527962   19.2829920508  -10.5308017670
   H      -3.7037553231   19.4692670302   -8.9687261120
   H      -4.3042018075   18.3093803522  -10.1880370859
27
Converged     Job 94: Energy -1.1250391002278661e+03 @ (163.063063)
   H      -6.1517790495   21.8720733363  -12.8068083068
   H      -5.1399605715   20.0533110324  -15.0527938712
   H      -5.9919043117   20.1325984680  -17.1388980618
   H      -9.3303272998   23.6143869075  -15.9191458601
   H      -5.7776529807   20.3228944001  -19.4939608487
   H      -7.0443189604   19.7569318047  -20.6250103348
   H      -6.8919701608   19.0153738486  -19.0037223672
   C      -6.8054428191   19.9470030986  -19.5773458600
   C      -5.5774618607   21.0965209259  -13.2962018479
   C      -5.7567187706   20.8552970948  -14.6417706889
   C      -8.5997737255   22.8522425654  -16.1744193346
   C      -6.7214038645   20.8931269592  -16.8773204169
   C      -8.5802157605   22.3283167563  -17.4430535847
   C      -7.6252902655   21.3311861592  -17.8092349086
   C      -4.8045054716   20.1891089521  -12.4974850253
   C      -6.7095480483   21.4008079034  -15.5405050016
   C      -7.6657196159   22.4399133497  -15.1498500664
   O      -4.1470212758   19.2136220664  -12.8604436113
   O      -9.4756930638   22.7481710412  -18.3868916397
   O      -7.7404868839   20.9146103074  -19.1236375381
   O      -7.6995887509   22.9614735195  -13.9960605337
   H      -9.2737434608   22.2537288433  -19.2035682697
   S      -4.8701854471   20.6189014705  -10.7031262418
   C      -3.8295467928   19.2772576014  -10.0369635261
   H      -2.8556847868   19.2793895031  -10.5296802003
   H      -3.7079304963   19.4668492660   -8.9682016679
   H      -4.3094104895   18.3081381401  -10.1881397303
27
Converged     Job 95: Energy -1.1250390574515218e+03 @ (162.882883)
   H      -6.1521388534   21.8719892215  -12.8060618648
   H      -5.1404532903   20.0515169547  -15.0506207442
   H      -5.9862062748   20.1349581170  -17.1388015526
   H      -9.3186690264   23.6246092346  -15.9253011549
   H      -5.7670710155   20.3253525635  -19.4946350844
   H      -7.0336827180   19.7612786055  -20.6267195196
   H      -6.8845895107   19.0204073315  -19.0048386642
   C      -6.7955296321   19.9514969421  -19.5789247025
   C      -5.5790407367   21.0948863461  -13.2944370429
   C      -5.7552607293   20.8556262971  -14.6408142005
   C      -8.5894504918   22.8607131558  -16.1791554267
   C      -6.7143263170   20.8972784779  -16.8785841288
   C      -8.5687398361   22.3367694532  -17.4477378768
   C      -7.6153922281   21.3374690529  -17.8121806571
   C      -4.8141448838   20.1823395579  -12.4938546850
   C      -6.7040379629   21.4046756575  -15.5416133650
   C      -7.6581736568   22.4463901508  -15.1528816262
   O      -4.1593144323   19.2045840154  -12.8554337081
   O      -9.4616412122   22.7584465050  -18.3931630187
   O      -7.7290715402   20.9213048424  -19.1268210824
   O      -7.6927261283   22.9683859282  -13.9993035001
   H      -9.2594264426   22.2633581277  -19.2093859095
   S      -4.8870817621   20.6087593961  -10.6988160863
   C      -3.8567420026   19.2604457013  -10.0300579421
   H      -2.8826563109   19.2552152582  -10.5223002114
   H      -3.7344670092   19.4504730149   -8.9614499632
   H      -4.3432390968   18.2944793405  -10.1803342361
27
Converged     Job 96: Energy -1.1250390177431586e+03 @ (162.702703)
   H      -6.1498905962   21.8739572030  -12.8070068762
   H      -5.1388292910   20.0525345411  -15.0510059880
   H      -5.9858297080   20.1347010087  -17.1390249463
   H      -9.3181775155   23.6243749513  -15.9252111308
   H      -5.7670110121   20.3269763480  -19.4942744922
   H      -7.0325251999   19.7622205377  -20.6272524406
   H      -6.8827881605   19.0199428731  -19.0060878599
   C      -6.7949106696   19.9517448348  -19.5792092117
   C      -5.5770535932   21.0964144352  -13.2950192022
   C      -5.7534299853   20.8568890315  -14.6413498795
   C      -8.5889867819   22.8604687740  -16.1791295440
   C      -6.7139187828   20.8970024956  -16.8786908442
   C      -8.5688155434   22.3360301393  -17.4475352515
   C      -7.6155305538   21.3366920827  -17.8120164255
   C      -4.8142163600   20.1826957065  -12.4938038395
   C      -6.7030061794   21.4049325020  -15.5419387586
   C      -7.6571811796   22.4465955827  -15.1531381027
   O      -4.1609770010   19.2036525525  -12.8548253919
   O      -9.4621979457   22.7572801495  -18.3927098120
   O      -7.7299403925   20.9197806508  -19.1263664782
   O      -7.6912604281   22.9689380916  -13.9997174180
   H      -9.2598742539   22.2624119479  -19.2090403677
   S      -4.8872558451   20.6096832741  -10.6990052998
   C      -3.8594700915   19.2598600527  -10.0294028444
   H      -2.8842087475   19.2543038179  -10.5193159435
   H      -3.7395467402   19.4486447127   -8.9603035707
   H      -4.3464384874   18.2944774557  -10.1818458183
27
Converged     Job 97: Energy -1.1250389755689873e+03 @ (162.522523)
   H      -6.1475241030   21.8760839445  -12.8077437686
   H      -5.1365921590   20.0545411112  -15.0516358129
   H      -5.9840332950   20.1360831040  -17.1394294542
   H      -9.3184446292   23.6235673064  -15.9249329487
   H      -5.7667564980   20.3268765662  -19.4948156934
   H      -7.0327240826   19.7612533946  -20.6268358551
   H      -6.8819772671   19.0198436941  -19.0053675055
   C      -6.7946107536   19.9513643041  -19.5790173548
   C      -5.5747501246   21.0984061501  -13.2956380667
   C      -5.7511338253   20.8589710631  -14.6420215445
   C      -8.5888300876   22.8601094844  -16.1789976366
   C      -6.7125863985   20.8978897208  -16.8789630157
   C      -8.5688305568   22.3353894902  -17.4472890685
   C      -7.6149553370   21.3366740041  -17.8119730639
   C      -4.8139831403   20.1833354141  -12.4940301457
   C      -6.7014737120   21.4061233478  -15.5423224593
   C      -7.6561635224   22.4472619493  -15.1533753466
   O      -4.1617894482   19.2034990147  -12.8547725292
   O      -9.4628993147   22.7558071878  -18.3921781626
   O      -7.7296325371   20.9194118460  -19.1261788733
   O      -7.6899617216   22.9700121688  -14.0001327432
   H      -9.2607005493   22.2607704616  -19.2084374349
   S      -4.8881956575   20.6097773271  -10.6991076780
   C      -3.8628720944   19.2583216025  -10.0290179465
   H      -2.8871566268   19.2516263794  -10.5180163213
   H      -3.7437029758   19.4465581246   -8.9597346355
   H      -4.3509913910   18.2936457944  -10.1822624820
27
Converged     Job 98: Energy -1.1250389334249819e+03 @ (162.342342)
   H      -6.1452575910   21.8779524037  -12.8085211988
   H      -5.1343024709   20.0564172131  -15.0522999775
   H      -5.9823631797   20.1372992158  -17.1399212276
   H      -9.3183642273   23.6230001372  -15.9245768404
   H      -5.7664910279   20.3270208182  -19.4953229077
   H      -7.0328160299   19.7606797899  -20.6266205810
   H      -6.8811556477   19.0198345046  -19.0049398378
   C      -6.7942944337   19.9512008441  -19.5789471826
   C      -5.5724498913   21.1002249279  -13.2962650524
   C      -5.7487940517   20.8608986671  -14.6426998714
   C      -8.5884459236   22.8599191765  -16.1788134935
   C      -6.7112710056   20.8987118905  -16.8792639252
   C      -8.5686887762   22.3349646302  -17.4470113372
   C      -7.6143647181   21.3367415883  -17.8119424623
   C      -4.8137967683   20.1837866484  -12.4942434783
   C      -6.6998789587   21.4072097496  -15.5427131402
   C      -7.6549742772   22.4479143426  -15.1535841018
   O      -4.1624665448   19.2032356129  -12.8546234868
   O      -9.4633918849   22.7547116147  -18.3916052768
   O      -7.7293938318   20.9191381097  -19.1260167724
   O      -7.6884337597   22.9709738266  -14.0004822103
   H      -9.2613432920   22.2595782820  -19.2078427817
   S      -4.8895161299   20.6095476002  -10.6992150765
   C      -3.8665952654   19.2565634555  -10.0285323186
   H      -2.8905345328   19.2486121279  -10.5168029799
   H      -3.7479772314   19.4444835244   -8.9591463079
   H      -4.3559087141   18.2925820997  -10.1822707568
27
Converged     Job 99: Energy -1.1250388917541254e+03 @ (162.162162)
   H      -6.1429962331   21.8797943303  -12.8091480778
   H      -5.1321745623   20.0583004623  -15.0529508228
   H      -5.9808537955   20.1385178236  -17.1402922721
   H      -9.3185170854   23.6223894827  -15.9243127818
   H      -5.7663025159   20.3272519619  -19.4955677916
   H      -7.0328273998   19.7601793702  -20.6262307781
   H      -6.8803718063   19.0198737528  -19.0043933495
   C      -6.7940035897   19.9510812709  -19.5787130941
   C      -5.5702180070   21.1019890572  -13.2968559807
   C      -5.7466335164   20.8628189905  -14.6433523386
   C      -8.5882274956   22.8596755487  -16.1786374055
   C      -6.7101281155   20.8995190282  -16.8794859982
   C      -8.5687229174   22.3344942263  -17.4467396163
   C      -7.6139213692   21.3367919526  -17.8118223559
   C      -4.8135750055   20.1841881865  -12.4945168517
   C      -6.6984828480   21.4082921169  -15.5430466204
   C      -7.6539855614   22.4485643816  -15.1537434031
   O      -4.1631699520   19.2029424256  -12.8546805583
   O      -9.4640278630   22.7535613603  -18.3910571546
   O      -7.7292586474   20.9188442256  -19.1257430684
   O      -7.6871733641   22.9719500614  -14.0007883148
   H      -9.2620575487   22.2583442953  -19.2072626570
   S      -4.8904654802   20.6093358723  -10.6993767954
   C      -3.8698100365   19.2548517660  -10.0282828489
   H      -2.8934568339   19.2456809649  -10.5159648466
   H      -3.7516002890   19.4424351257   -8.9587813376
   H      -4.3603081401   18.2915356712  -10.1824761462
27
Converged     Job 100: Energy -1.1250388484329806e+03 @ (161.981982)
   H      -6.1407372132   21.8815801910  -12.8098786962
   H      -5.1299666480   20.0600966500  -15.0536327683
   H      -5.9791040592   20.1398102324  -17.1407184327
   H      -9.3182313844   23.6220723322  -15.9239333346
   H      -5.7659131547   20.3275880270  -19.4961691585
   H      -7.0328224640   19.7598567651  -20.6260315877
   H      -6.8794313491   19.0201147720  -19.0040281086
   C      -6.7935557074   19.9511449220  -19.5786962768
   C      -5.5679182932   21.1037007139  -13.2974595140
   C      -5.7443311951   20.8646945592  -14.6440256608
   C      -8.5876764985   22.8596695014  -16.1784677464
   C      -6.7087144775   20.9004403752  -16.8797921517
   C      -8.5683912061   22.3342662715  -17.4464782452
   C      -7.6131725994   21.3370322513  -17.8117890342
   C      -4.8134984953   20.1844432498  -12.4947138857
   C      -6.6968344836   21.4094310224  -15.5434345039
   C      -7.6526758115   22.4493330212  -15.1539619986
   O      -4.1640165518   19.2024715427  -12.8545576969
   O      -9.4643026450   22.7526802668  -18.3904978536
   O      -7.7288278156   20.9188313070  -19.1255888442
   O      -7.6855032893   22.9730517980  -14.0011544382
   H      -9.2625166082   22.2573038445  -19.2066519600
   S      -4.8920277273   20.6087977021  -10.6994205800
   C      -3.8739251666   19.2526658655  -10.0277707852
   H      -2.8972704337   19.2420772727  -10.5148279913
   H      -3.7561360453   19.4399545097   -8.9581649153
   H      -4.3657675406   18.2900946651  -10.1823771161
27
Converged     Job 101: Energy -1.1250388044763076e+03 @ (161.801802)
   H      -6.1385414444   21.8832857363  -12.8104233178
   H      -5.1278357648   20.0619258303  -15.0541895893
   H      -5.9774758634   20.1411701909  -17.1412261613
   H      -9.3179436424   23.6218408726  -15.9237615389
   H      -5.7653828402   20.3279237768  -19.4965217329
   H      -7.0325443215   19.7595870294  -20.6258064067
   H      -6.8784743972   19.0203677122  -19.0036116604
   C      -6.7929774718   19.9512408148  -19.5785998118
   C      -5.5657648263   21.1053403413  -13.2979493521
   C      -5.7421149969   20.8666105942  -14.6446058054
   C      -8.5870793021   22.8597642339  -16.1783477588
   C      -6.7073519543   20.9014609583  -16.8800490789
   C      -8.5679929757   22.3341716980  -17.4462831989
   C      -7.6123898258   21.3373688013  -17.8118022484
   C      -4.8135890696   20.1845549577  -12.4948768761
   C      -6.6952409942   21.4106585669  -15.5437599345
   C      -7.6514131250   22.4502057699  -15.1541325590
   O      -4.1650490017   19.2018757535  -12.8544969728
   O      -9.4644196132   22.7520293732  -18.3900610131
   O      -7.7283110230   20.9188640499  -19.1254825387
   O      -7.6839837013   22.9742129655  -14.0014539367
   H      -9.2627292175   22.2565970874  -19.2062063187
   S      -4.8936119479   20.6080475353  -10.6994360584
   C      -3.8780484694   19.2502360082  -10.0273334942
   H      -2.9011172204   19.2382477708  -10.5137962404
   H      -3.7606420251   19.4371842123   -8.9576309375
   H      -4.3712428194   18.2884304606  -10.1823792820
27
Converged     Job 102: Energy -1.1250387605029032e+03 @ (161.621622)
   H      -6.1368636927   21.8843880885  -12.8107633596
   H      -5.1262536212   20.0626758535  -15.0542889976
   H      -5.9748542994   20.1426693885  -17.1416760163
   H      -9.3147214813   23.6241396976  -15.9246711138
   H      -5.7626201775   20.3290685297  -19.4973932280
   H      -7.0301861444   19.7607859491  -20.6262060583
   H      -6.8760359151   19.0220569161  -19.0037798445
   C      -6.7903422856   19.9526794664  -19.5791211046
   C      -5.5642175902   21.1061583166  -13.2980303644
   C      -5.7399831453   20.8679008170  -14.6448961514
   C      -8.5840524449   22.8618248845  -16.1791338316
   C      -6.7045742734   20.9031481939  -16.8806259131
   C      -8.5649314137   22.3362052420  -17.4470549813
   C      -7.6094346440   21.3391949599  -17.8124534562
   C      -4.8158082099   20.1830020262  -12.4942213404
   C      -6.6926004788   21.4122633429  -15.5442784240
   C      -7.6484297947   22.4522341150  -15.1549018533
   O      -4.1685993100   19.1992999782  -12.8533709420
   O      -9.4612662594   22.7540531354  -18.3908775770
   O      -7.7252485781   20.9207958554  -19.1261292741
   O      -7.6807412996   22.9765354569  -14.0023564086
   H      -9.2598545075   22.2582729966  -19.2068855365
   S      -4.8990870534   20.6049053946  -10.6984099703
   C      -3.8878272522   19.2443538169  -10.0253471969
   H      -2.9106788278   19.2295688306  -10.5113002269
   H      -3.7704969857   19.4311793474   -8.9556119344
   H      -4.3835566646   18.2838453039  -10.1804314758
27
Converged     Job 103: Energy -1.1250387160405326e+03 @ (161.441441)
   H      -6.1348178280   21.8861317991  -12.8112636060
   H      -5.1241767977   20.0646508001  -15.0548777172
   H      -5.9732344858   20.1439170376  -17.1418391407
   H      -9.3144828857   23.6239829308  -15.9245843485
   H      -5.7620532539   20.3295026050  -19.4971841885
   H      -7.0294612932   19.7606743349  -20.6259821791
   H      -6.8749418111   19.0220224248  -19.0035569788
   C      -6.7896494435   19.9527125360  -19.5788873349
   C      -5.5623567386   21.1077224950  -13.2984230945
   C      -5.7377820004   20.8699443509  -14.6454458105
   C      -8.5835207643   22.8619995202  -16.1791128796
   C      -6.7032972085   20.9040675727  -16.8807563053
   C      -8.5645647749   22.3360409144  -17.4468933237
   C      -7.6087515335   21.3393998286  -17.8123767683
   C      -4.8160638284   20.1830967231  -12.4943273668
   C      -6.6911127403   21.4136018035  -15.5445827338
   C      -7.6473423294   22.4531602912  -15.1550821681
   O      -4.1699270281   19.1986202069  -12.8533671595
   O      -9.4612810756   22.7534247628  -18.3906005303
   O      -7.7249597069   20.9204139767  -19.1258753461
   O      -7.6794947338   22.9777530075  -14.0026726847
   H      -9.2596048308   22.2578780373  -19.2066810390
   S      -4.9004358171   20.6042244928  -10.6984978011
   C      -3.8917810861   19.2419264270  -10.0250674823
   H      -2.9140791432   19.2261597415  -10.5098616122
   H      -3.7754890183   19.4279884330   -8.9550953624
   H      -4.3886020787   18.2821864228  -10.1813203492
27
Converged     Job 104: Energy -1.1250386696677429e+03 @ (161.261261)
   H      -6.1328753353   21.8874370956  -12.8115389870
   H      -5.1229351376   20.0654207666  -15.0549607860
   H      -5.9708103864   20.1454764044  -17.1420589557
   H      -9.3117385131   23.6261446012  -15.9256508656
   H      -5.7593250365   20.3305881562  -19.4976894612
   H      -7.0269776345   19.7615714788  -20.6260624877
   H      -6.8724521226   19.0236068140  -19.0033141809
   C      -6.7870087382   19.9539967289  -19.5790894771
   C      -5.5608112068   21.1085814850  -13.2985020435
   C      -5.7358830842   20.8713202173  -14.6457084241
   C      -8.5808637422   22.8639768746  -16.1799093219
   C      -6.7007553142   20.9057886317  -16.8811432907
   C      -8.5617936809   22.3378910435  -17.4476307407
   C      -7.6060113613   21.3411229003  -17.8129124235
   C      -4.8181899855   20.1815338061  -12.4938277804
   C      -6.6888046193   21.4153657965  -15.5449725234
   C      -7.6447392201   22.4553247166  -15.1557459853
   O      -4.1736301870   19.1958584150  -12.8523787727
   O      -9.4584216691   22.7551440442  -18.3914556054
   O      -7.7220198691   20.9221384245  -19.1264017595
   O      -7.6767347947   22.9803039364  -14.0035112021
   H      -9.2569394177   22.2591648311  -19.2073207789
   S      -4.9050966287   20.6014007434  -10.6977402607
   C      -3.9007799067   19.2362836025  -10.0235147774
   H      -2.9227286622   19.2179299031  -10.5075207606
   H      -3.7848930937   19.4219574550   -8.9534225532
   H      -4.4000423956   18.2778746245  -10.1802241593
27
Converged     Job 105: Energy -1.1250386241953993e+03 @ (161.081081)
   H      -6.1310299168   21.8888669966  -12.8120530160
   H      -5.1211595597   20.0666610951  -15.0551631567
   H      -5.9692137249   20.1463008127  -17.1422975002
   H      -9.3101488498   23.6270500242  -15.9260794561
   H      -5.7579888151   20.3315742128  -19.4976777065
   H      -7.0253419018   19.7623309360  -20.6263437550
   H      -6.8706720122   19.0240140416  -19.0037604849
   C      -6.7855299129   19.9546006409  -19.5792854634
   C      -5.5591172680   21.1097528244  -13.2987455702
   C      -5.7338312448   20.8728679516  -14.6460919076
   C      -8.5793041526   22.8648601238  -16.1802828214
   C      -6.6991671256   20.9066246678  -16.8814018810
   C      -8.5604240901   22.3385042419  -17.4478942780
   C      -7.6046585347   21.3416721644  -17.8131013208
   C      -4.8192120765   20.1809949904  -12.4935557508
   C      -6.6869993747   21.4165073425  -15.5453447648
   C      -7.6429356412   22.4565035487  -15.1562353439
   O      -4.1758439648   19.1943771303  -12.8516791619
   O      -9.4571647594   22.7556004422  -18.3916974317
   O      -7.7209737347   20.9222599853  -19.1264407445
   O      -7.6747051243   22.9817899489  -14.0041399455
   H      -9.2556049196   22.2597127066  -19.2076014928
   S      -4.9078871939   20.6000951112  -10.6974023348
   C      -3.9067833454   19.2329847868  -10.0224363644
   H      -2.9281710455   19.2131427072  -10.5052298469
   H      -3.7919092442   19.4180539713   -8.9521459215
   H      -4.4074820488   18.2754978880  -10.1801172088
27
Converged     Job 106: Energy -1.1250385791062849e+03 @ (160.900901)
   H      -6.1287064569   21.8906459728  -12.8128079636
   H      -5.1188400968   20.0684267532  -15.0558089099
   H      -5.9673220185   20.1476874110  -17.1428029705
   H      -9.3098538729   23.6266396758  -15.9254924683
   H      -5.7576758352   20.3318959833  -19.4984135556
   H      -7.0255129392   19.7619902879  -20.6261697759
   H      -6.8698139887   19.0242941387  -19.0034101531
   C      -6.7851777386   19.9546872903  -19.5793185404
   C      -5.5569149865   21.1113081847  -13.2993209580
   C      -5.7314464703   20.8747126270  -14.6467796362
   C      -8.5787253033   22.8648258697  -16.1800501198
   C      -6.6976753347   20.9075756952  -16.8817790828
   C      -8.5600988450   22.3382568745  -17.4475759813
   C      -7.6038923205   21.3419552147  -17.8130807706
   C      -4.8192356341   20.1811480857  -12.4937352870
   C      -6.6852384264   21.4176454054  -15.5457934960
   C      -7.6415672618   22.4571888838  -15.1564363829
   O      -4.1769040044   19.1937336149  -12.8515274176
   O      -9.4574874957   22.7547028196  -18.3910367668
   O      -7.7205878401   20.9223022410  -19.1263032174
   O      -7.6730080432   22.9826784804  -14.0044336349
   H      -9.2560405017   22.2587676910  -19.2069375625
   S      -4.9093005907   20.5996921866  -10.6975061305
   C      -3.9108692022   19.2309199206  -10.0219616532
   H      -2.9318982364   19.2096677771  -10.5039802850
   H      -3.7965689906   19.4156370671   -8.9515426453
   H      -4.4128939674   18.2742133527  -10.1801971979
27
Converged     Job 107: Energy -1.1250385339806251e+03 @ (160.720721)
   H      -6.1266694187   21.8921823341  -12.8133305372
   H      -5.1169468219   20.0697510869  -15.0562493213
   H      -5.9652384967   20.1490316569  -17.1432087999
   H      -9.3083141612   23.6274239185  -15.9256633929
   H      -5.7562802265   20.3324691082  -19.4989383897
   H      -7.0244480453   19.7622552776  -20.6261738119
   H      -6.8683172385   19.0250416580  -19.0032272219
   C      -6.7838165958   19.9552571932  -19.5794433826
   C      -5.5550194002   21.1126177733  -13.2996590042
   C      -5.7292012501   20.8763351805  -14.6472580401
   C      -8.5771136706   22.8656987057  -16.1802671456
   C      -6.6957043620   20.9088028118  -16.8821538719
   C      -8.5585850766   22.3389991489  -17.4477365241
   C      -7.6022162490   21.3428540377  -17.8133141393
   C      -4.8202416784   20.1806383535  -12.4935589629
   C      -6.6831731816   21.4189956792  -15.5462034249
   C      -7.6395677511   22.4584859556  -15.1568436696
   O      -4.1790506619   19.1923897428  -12.8510812351
   O      -9.4562180376   22.7551479986  -18.3910853191
   O      -7.7190745811   20.9230384053  -19.1264626905
   O      -7.6707300606   22.9842726118  -14.0049770189
   H      -9.2548984193   22.2590672831  -19.2069292085
   S      -4.9125421092   20.5980178410  -10.6971240862
   C      -3.9173240935   19.2272097278  -10.0209543888
   H      -2.9380554402   19.2041453093  -10.5022804966
   H      -3.8034532459   19.4115914232   -8.9504338554
   H      -4.4210538609   18.2714738922  -10.1796427306
27
Converged     Job 108: Energy -1.1250384869943300e+03 @ (160.540541)
   H      -6.1244931273   21.8937800592  -12.8139324751
   H      -5.1149782617   20.0713624345  -15.0567057735
   H      -5.9637213361   20.1501768868  -17.1435789953
   H      -9.3077636197   23.6274634118  -15.9256146424
   H      -5.7556268154   20.3331028318  -19.4991855485
   H      -7.0238618871   19.7622757021  -20.6260339518
   H      -6.8670840191   19.0253553360  -19.0030028390
   C      -6.7830488972   19.9555145633  -19.5793854825
   C      -5.5529392241   21.1140435894  -13.3001053469
   C      -5.7271058022   20.8780894874  -14.6477975826
   C      -8.5763473592   22.8659620718  -16.1802408916
   C      -6.6943878686   20.9097020326  -16.8823739875
   C      -8.5580553771   22.3390072169  -17.4476073725
   C      -7.6014057719   21.3431741763  -17.8133081203
   C      -4.8204962424   20.1805279079  -12.4936719551
   C      -6.6816219538   21.4201514644  -15.5465208604
   C      -7.6382322715   22.4594165600  -15.1570683735
   O      -4.1803864450   19.1914469508  -12.8508438916
   O      -9.4561480549   22.7546409479  -18.3907508325
   O      -7.7185565317   20.9230192064  -19.1263218144
   O      -7.6691246892   22.9855029141  -14.0053350556
   H      -9.2549018424   22.2584867482  -19.2065685404
   S      -4.9141099338   20.5973257885  -10.6971785843
   C      -3.9216611499   19.2247769680  -10.0204767212
   H      -2.9420047753   19.2003065308  -10.5009425473
   H      -3.8084538650   19.4087147697   -8.9498112430
   H      -4.4267373297   18.2698658415  -10.1798358485
27
Converged     Job 109: Energy -1.1250384381568779e+03 @ (160.360360)
   H      -6.1225075830   21.8952306651  -12.8143754916
   H      -5.1130651559   20.0726567670  -15.0571323254
   H      -5.9615431873   20.1516179675  -17.1440408321
   H      -9.3060475493   23.6283765447  -15.9258053009
   H      -5.7541372394   20.3337106870  -19.4997575969
   H      -7.0227296507   19.7626338650  -20.6260597260
   H      -6.8655631227   19.0262236169  -19.0028508030
   C      -6.7816072591   19.9561819177  -19.5795512878
   C      -5.5511025963   21.1152587873  -13.3003876085
   C      -5.7248227518   20.8796970302  -14.6482556442
   C      -8.5745557960   22.8669504940  -16.1804779969
   C      -6.6923028126   20.9110305780  -16.8827835559
   C      -8.5563679514   22.3399010117  -17.4478007830
   C      -7.5995824426   21.3442141089  -17.8135818262
   C      -4.8216400898   20.1798754555  -12.4934450194
   C      -6.6794472944   21.4215543793  -15.5469463998
   C      -7.6360953295   22.4607832604  -15.1574717865
   O      -4.1827022294   19.1899457238  -12.8503574491
   O      -9.4546827156   22.7552893155  -18.3908242587
   O      -7.7168957597   20.9239158692  -19.1265238817
   O      -7.6667115604   22.9871464268  -14.0058654287
   H      -9.2535527165   22.2590370558  -19.2066137784
   S      -4.9175790172   20.5954536700  -10.6967437829
   C      -3.9284709045   19.2207949849  -10.0194306110
   H      -2.9484544941   19.1945344546  -10.4990772627
   H      -3.8158320110   19.4042893464   -8.9486220257
   H      -4.4352515718   18.2668828652  -10.1794126292
27
Converged     Job 110: Energy -1.1250383917011000e+03 @ (160.180180)
   H      -6.1203017184   21.8968030497  -12.8150076074
   H      -5.1110181504   20.0742593311  -15.0575522971
   H      -5.9600305475   20.1527223640  -17.1443832348
   H      -9.3054980693   23.6284167524  -15.9255317040
   H      -5.7536258593   20.3344066373  -19.5000557945
   H      -7.0223079492   19.7627603385  -20.6259550360
   H      -6.8644273589   19.0265504953  -19.0027187656
   C      -6.7809748428   19.9564892661  -19.5795292485
   C      -5.5489828090   21.1166544581  -13.3008567346
   C      -5.7226996710   20.8814325787  -14.6488164811
   C      -8.5738463578   22.8672018720  -16.1803825283
   C      -6.6910193794   20.9118754744  -16.8830243424
   C      -8.5559025267   22.3398908566  -17.4475982066
   C      -7.5988515128   21.3445157900  -17.8135339466
   C      -4.8218097130   20.1797810418  -12.4935918262
   C      -6.6778965375   21.4226473964  -15.5472870181
   C      -7.6347817396   22.4616209365  -15.1577032876
   O      -4.1839433678   19.1890460993  -12.8501984419
   O      -9.4546894695   22.7547769227  -18.3903895164
   O      -7.7165191513   20.9238951323  -19.1263367087
   O      -7.6650962355   22.9882474506  -14.0062170268
   H      -9.2536197692   22.2584588705  -19.2061503684
   S      -4.9190739551   20.5947570255  -10.6968311067
   C      -3.9326575765   19.2184117699  -10.0190119242
   H      -2.9522435584   19.1908275444  -10.4977737054
   H      -3.8207224251   19.4014386866   -8.9480480371
   H      -4.4407091824   18.2652965363  -10.1797101617
27
Converged     Job 111: Energy -1.1250383448146495e+03 @ (160.000000)
   H      -6.1180834420   21.8983672425  -12.8155405633
   H      -5.1090299961   20.0758889634  -15.0581906831
   H      -5.9581704979   20.1541145107  -17.1446934048
   H      -9.3047621424   23.6286044117  -15.9253392063
   H      -5.7528203199   20.3348575149  -19.5004543538
   H      -7.0217982471   19.7627422309  -20.6257727437
   H      -6.8633053706   19.0270155217  -19.0023779785
   C      -6.7801512484   19.9567986983  -19.5794805702
   C      -5.5468740910   21.1180766233  -13.3013088611
   C      -5.7204732683   20.8832224463  -14.6493908658
   C      -8.5729087730   22.8676207125  -16.1803053017
   C      -6.6894207585   20.9129915295  -16.8832698033
   C      -8.5550993391   22.3401197691  -17.4474420642
   C      -7.5977424869   21.3450869273  -17.8135471113
   C      -4.8221799735   20.1795679413  -12.4937300472
   C      -6.6761536130   21.4239619283  -15.5476068194
   C      -7.6332708190   22.4626836574  -15.1578995124
   O      -4.1853562864   19.1880423660  -12.8500159320
   O      -9.4543087817   22.7545340230  -18.3900355723
   O      -7.7156542155   20.9242294979  -19.1262521044
   O      -7.6632864724   22.9896339734  -14.0065608973
   H      -9.2533194909   22.2581611017  -19.2057831716
   S      -4.9212364674   20.5936043526  -10.6968414648
   C      -3.9376279707   19.2154891709  -10.0185357028
   H      -2.9568630102   19.1864815205  -10.4964967713
   H      -3.8262998679   19.3980708426   -8.9474328614
   H      -4.4470518735   18.2632153925  -10.1798883753
27
Converged     Job 112: Energy -1.1250382950504109e+03 @ (159.819820)
   H      -6.1158482486   21.8999066256  -12.8160745469
   H      -5.1070788330   20.0773823133  -15.0587527647
   H      -5.9564679728   20.1553762895  -17.1451139158
   H      -9.3039129909   23.6288248658  -15.9252353873
   H      -5.7520057163   20.3355159947  -19.5008786149
   H      -7.0212236011   19.7628843674  -20.6256629560
   H      -6.8620580985   19.0275525820  -19.0021457380
   C      -6.7792786865   19.9572175295  -19.5794907829
   C      -5.5447919609   21.1194300380  -13.3017413528
   C      -5.7182873403   20.8848954444  -14.6499338405
   C      -8.5718685643   22.8680434888  -16.1802464990
   C      -6.6878905021   20.9140324831  -16.8835357032
   C      -8.5542837645   22.3403929168  -17.4473231028
   C      -7.5966704985   21.3456422266  -17.8135825791
   C      -4.8226406562   20.1792884674  -12.4938201616
   C      -6.6744090763   21.4251632946  -15.5479266470
   C      -7.6316996509   22.4636857112  -15.1580927811
   O      -4.1869434077   19.1869325348  -12.8497935360
   O      -9.4539085340   22.7543685928  -18.3897020303
   O      -7.7148566405   20.9245421077  -19.1261725826
   O      -7.6614328160   22.9908890107  -14.0068696350
   H      -9.2530579035   22.2578946990  -19.2054238398
   S      -4.9233057983   20.5925568895  -10.6968016833
   C      -3.9425849060   19.2126350800  -10.0179918835
   H      -2.9615000600   19.1820827160  -10.4952013273
   H      -3.8317812207   19.3948115015   -8.9467652103
   H      -4.4534608943   18.2612342471  -10.1799121119
27
Converged     Job 113: Energy -1.1250382457408407e+03 @ (159.639640)
   H      -6.1140775625   21.9009770027  -12.8162710149
   H      -5.1056104060   20.0782696428  -15.0588718945
   H      -5.9541178447   20.1568655575  -17.1453860977
   H      -9.3011268537   23.6309343619  -15.9259799141
   H      -5.7495610078   20.3364699178  -19.5012866625
   H      -7.0190143427   19.7638527074  -20.6258277470
   H      -6.8599377226   19.0289471690  -19.0020899698
   C      -6.7769453849   19.9584183047  -19.5797206542
   C      -5.5432825711   21.1201974768  -13.3017637377
   C      -5.7162487728   20.8862875806  -14.6501766891
   C      -8.5692296402   22.8699763194  -16.1808572726
   C      -6.6854251214   20.9156715708  -16.8839072748
   C      -8.5515698544   22.3422203842  -17.4478829624
   C      -7.5940752418   21.3472990247  -17.8140590916
   C      -4.8246828626   20.1777879032  -12.4933494710
   C      -6.6720593042   21.4268425444  -15.5482895732
   C      -7.6290895927   22.4656996035  -15.1586472525
   O      -4.1903544002   19.1844609957  -12.8490421376
   O      -9.4510649105   22.7562286042  -18.3903523990
   O      -7.7122206133   20.9261460245  -19.1266269427
   O      -7.6586269924   22.9932128898  -14.0075683973
   H      -9.2503056711   22.2595536150  -19.2059770370
   S      -4.9280945220   20.5895443150  -10.6960936929
   C      -3.9513184904   19.2071345425  -10.0166526452
   H      -2.9698830094   19.1744136643  -10.4929929282
   H      -3.8410741822   19.3888152025   -8.9452864602
   H      -4.4642497172   18.2569494631  -10.1792236143
27
Converged     Job 114: Energy -1.1250381969793593e+03 @ (159.459459)
   H      -6.1118575018   21.9026518825  -12.8169318180
   H      -5.1033779190   20.0800068845  -15.0592980846
   H      -5.9526416513   20.1579424635  -17.1457881984
   H      -9.3007890208   23.6306762404  -15.9257011843
   H      -5.7492776156   20.3371081331  -19.5015217700
   H      -7.0187442765   19.7638744088  -20.6256863589
   H      -6.8588944012   19.0290888873  -19.0020121451
   C      -6.7764871612   19.9585766778  -19.5796740406
   C      -5.5411392262   21.1216520796  -13.3022275292
   C      -5.7140176004   20.8881126743  -14.6507628747
   C      -8.5686362803   22.8699885903  -16.1807439686
   C      -6.6842154118   20.9164250085  -16.8841673244
   C      -8.5513407177   22.3419704188  -17.4476654778
   C      -7.5935187322   21.3474228051  -17.8139615198
   C      -4.8246777166   20.1778943966  -12.4934936504
   C      -6.6704782980   21.4278738785  -15.5486702109
   C      -7.6278286979   22.4663758461  -15.1588838960
   O      -4.1913988361   19.1837894971  -12.8488783658
   O      -9.4513783586   22.7554238806  -18.3898565603
   O      -7.7121117174   20.9258466607  -19.1263356373
   O      -7.6570728891   22.9941556377  -14.0079212737
   H      -9.2506234192   22.2588101895  -19.2055193599
   S      -4.9292835390   20.5891793881  -10.6961904967
   C      -3.9551646217   19.2051383604  -10.0162667734
   H      -2.9732618733   19.1712229844  -10.4915881811
   H      -3.8457817605   19.3862495513   -8.9446989116
   H      -4.4692475228   18.2557180695  -10.1797357941
27
Converged     Job 115: Energy -1.1250381464358195e+03 @ (159.279279)
   H      -6.1099214939   21.9039448316  -12.8174088576
   H      -5.1013789131   20.0813181266  -15.0597110022
   H      -5.9506484607   20.1592403236  -17.1463282082
   H      -9.2993353337   23.6313097146  -15.9257174052
   H      -5.7480679113   20.3375282846  -19.5020516950
   H      -7.0179254812   19.7641593177  -20.6257032230
   H      -6.8577385319   19.0298107578  -19.0018357515
   C      -6.7753542683   19.9591139641  -19.5798041421
   C      -5.5391494472   21.1228880813  -13.3025624778
   C      -5.7117941557   20.8896400175  -14.6512315262
   C      -8.5671215223   22.8707193787  -16.1808367423
   C      -6.6823286093   20.9175766386  -16.8845744952
   C      -8.5499784990   22.3426616883  -17.4477400509
   C      -7.5919653958   21.3482973052  -17.8141605051
   C      -4.8255225782   20.1774206607  -12.4933735503
   C      -6.6684593013   21.4290455113  -15.5490700560
   C      -7.6258506552   22.4675022171  -15.1592541014
   O      -4.1932507095   19.1825973820  -12.8485222107
   O      -9.4502852410   22.7558644586  -18.3897731693
   O      -7.7107192494   20.9266563257  -19.1264800922
   O      -7.6547288831   22.9955569352  -14.0084186924
   H      -9.2497588677   22.2590912025  -19.2053976791
   S      -4.9324189329   20.5875697865  -10.6958844063
   C      -3.9612584989   19.2017349964  -10.0153695923
   H      -2.9789500834   19.1663780077  -10.4897392297
   H      -3.8526435683   19.3823666693   -8.9436474591
   H      -4.4766895384   18.2531775537  -10.1795842191
27
Converged     Job 116: Energy -1.1250380953998738e+03 @ (159.099099)
   H      -6.1074876001   21.9057862801  -12.8180698909
   H      -5.0991759486   20.0831874842  -15.0603418259
   H      -5.9490056419   20.1605173721  -17.1466124538
   H      -9.2991577757   23.6309654985  -15.9253308936
   H      -5.7477395012   20.3381501436  -19.5022965836
   H      -7.0177375011   19.7639004829  -20.6253914253
   H      -6.8565784430   19.0299549079  -19.0014255249
   C      -6.7748769266   19.9592050119  -19.5796046748
   C      -5.5369693464   21.1244818184  -13.3030850544
   C      -5.7094529003   20.8916081795  -14.6518542328
   C      -8.5666415625   22.8707400778  -16.1806037079
   C      -6.6810378042   20.9184854938  -16.8847356298
   C      -8.5497934917   22.3423821334  -17.4473829895
   C      -7.5913930012   21.3484692976  -17.8139868461
   C      -4.8254902547   20.1776101702  -12.4936539101
   C      -6.6668628148   21.4303008657  -15.5493681092
   C      -7.6246810152   22.4682939425  -15.1593401913
   O      -4.1943406680   19.1819853870  -12.8486060667
   O      -9.4507258392   22.7549191217  -18.3891295474
   O      -7.7105785438   20.9263519238  -19.1261393248
   O      -7.6533017367   22.9966259212  -14.0086401403
   H      -9.2502003074   22.2581950935  -19.2047809161
   S      -4.9335439445   20.5871000419  -10.6961336805
   C      -3.9650912899   19.1995541457  -10.0152527956
   H      -2.9824503016   19.1628612636  -10.4888179059
   H      -3.8570957413   19.3796913216   -8.9433972386
   H      -4.4818333133   18.2518461353  -10.1801959672
27
Converged     Job 117: Energy -1.1250380453969774e+03 @ (158.918919)
   H      -6.1052898749   21.9069624290  -12.8186795873
   H      -5.0973275314   20.0841216476  -15.0608533234
   H      -5.9471428521   20.1617081151  -17.1472612161
   H      -9.2974758091   23.6317156181  -15.9251499455
   H      -5.7465727414   20.3390094135  -19.5030912500
   H      -7.0169911419   19.7646119236  -20.6255611445
   H      -6.8553000573   19.0310216690  -19.0014967105
   C      -6.7737475613   19.9601127898  -19.5799235144
   C      -5.5348655638   21.1254181005  -13.3035043334
   C      -5.7072622326   20.8928288842  -14.6523928385
   C      -8.5649586875   22.8715218496  -16.1805780584
   C      -6.6791867196   20.9195826636  -16.8851990252
   C      -8.5483108226   22.3431920847  -17.4473650289
   C      -7.5898250361   21.3494360733  -17.8141909971
   C      -4.8263585518   20.1767441989  -12.4935896321
   C      -6.6648188311   21.4313195548  -15.5497947195
   C      -7.6225437430   22.4693494364  -15.1596342930
   O      -4.1962958763   19.1802005475  -12.8478688869
   O      -9.4495115973   22.7555828920  -18.3888973633
   O      -7.7092122842   20.9274227896  -19.1263308825
   O      -7.6507532125   22.9978521749  -14.0090025086
   H      -9.2492372592   22.2586824964  -19.2045008928
   S      -4.9366814482   20.5855088176  -10.6960009266
   C      -3.9714075382   19.1961432318  -10.0142898747
   H      -2.9884452181   19.1576508549  -10.4870640518
   H      -3.8639709106   19.3761016461   -8.9423354488
   H      -4.4897496616   18.2493643561  -10.1796198638
27
Converged     Job 118: Energy -1.1250379928180671e+03 @ (158.738739)
   H      -6.1032728838   21.9083662750  -12.8191249586
   H      -5.0954028908   20.0856094876  -15.0612126642
   H      -5.9452330383   20.1630175541  -17.1474865263
   H      -9.2961384007   23.6324743709  -15.9252995848
   H      -5.7452676184   20.3397156564  -19.5032167778
   H      -7.0157424340   19.7649329175  -20.6255191579
   H      -6.8537187681   19.0315542003  -19.0013559985
   C      -6.7724071828   19.9606195614  -19.5799009970
   C      -5.5330081985   21.1266387629  -13.3037719265
   C      -5.7050362434   20.8945741875  -14.6528121542
   C      -8.5635304449   22.8724123423  -16.1807349427
   C      -6.6774104362   20.9207762786  -16.8854102837
   C      -8.5470041198   22.3438459967  -17.4474299064
   C      -7.5883771601   21.3502077698  -17.8143055726
   C      -4.8272405522   20.1762214029  -12.4935507124
   C      -6.6629107975   21.4327560271  -15.5500834235
   C      -7.6207749531   22.4706848325  -15.1599119586
   O      -4.1983316510   19.1788628385  -12.8475756148
   O      -9.4484666942   22.7558956571  -18.3888667382
   O      -7.7080121975   20.9278129235  -19.1263123454
   O      -7.6487779082   22.9994713964  -14.0094338778
   H      -9.2482067337   22.2590005324  -19.2044794592
   S      -4.9394915563   20.5839191097  -10.6958425234
   C      -3.9774185073   19.1925738953  -10.0136709559
   H      -2.9940131307   19.1525867274  -10.4853619894
   H      -3.8708533873   19.3718655189   -8.9415370346
   H      -4.4971921090   18.2467690803  -10.1799693919
27
Converged     Job 119: Energy -1.1250379416844021e+03 @ (158.558559)
   H      -6.1015703689   21.9092655770  -12.8193281611
   H      -5.0938766443   20.0861303502  -15.0612544517
   H      -5.9428097465   20.1643474700  -17.1479835739
   H      -9.2928585245   23.6347311025  -15.9259515517
   H      -5.7427561796   20.3408012397  -19.5039381336
   H      -7.0135780236   19.7663234985  -20.6259257889
   H      -6.8516681967   19.0332249319  -19.0016520045
   C      -6.7700348687   19.9621025477  -19.5804072986
   C      -5.5315234025   21.1271710929  -13.3037454748
   C      -5.7029514677   20.8956293280  -14.6530315728
   C      -8.5604854826   22.8743907425  -16.1813501484
   C      -6.6747768022   20.9223111252  -16.8859516275
   C      -8.5439860535   22.3458785416  -17.4480526226
   C      -7.5855596644   21.3520109659  -17.8148633750
   C      -4.8295206430   20.1745203955  -12.4928944733
   C      -6.6603286869   21.4341444369  -15.5505503819
   C      -7.6177866057   22.4725124509  -15.1605519067
   O      -4.2020127898   19.1761716425  -12.8466013078
   O      -9.4452735187   22.7581392940  -18.3895307891
   O      -7.7051712702   20.9297864531  -19.1268966975
   O      -7.6454928388   23.0015116394  -14.0101653604
   H      -9.2452190663   22.2610226414  -19.2050625413
   S      -4.9447437156   20.5808395319  -10.6949620298
   C      -3.9867717465   19.1870352065  -10.0120295919
   H      -3.0029319476   19.1448767598  -10.4826687679
   H      -3.8809811873   19.3658208897   -8.9397111236
   H      -4.5085655958   18.2424533667  -10.1791060647
27
Converged     Job 120: Energy -1.1250378897956180e+03 @ (158.378378)
   H      -6.0992116092   21.9112028807  -12.8198865137
   H      -5.0917634560   20.0882072659  -15.0618475794
   H      -5.9413405242   20.1655685513  -17.1481031151
   H      -9.2929901969   23.6342655550  -15.9257042327
   H      -5.7424655892   20.3413714904  -19.5039039167
   H      -7.0132016183   19.7659297950  -20.6255266896
   H      -6.8503987831   19.0331106005  -19.0012174962
   C      -6.7695201988   19.9619968371  -19.5800843122
   C      -5.5294510459   21.1288482963  -13.3042036315
   C      -5.7007698977   20.8977505803  -14.6536030057
   C      -8.5602545710   22.8743091532  -16.1811705045
   C      -6.6736846760   20.9231377167  -16.8859831494
   C      -8.5440156986   22.3453507218  -17.4476959438
   C      -7.5851698495   21.3519435619  -17.8146327425
   C      -4.8294419098   20.1748831035  -12.4931977651
   C      -6.6589502165   21.4354544395  -15.5507851754
   C      -7.6168746299   22.4733335939  -15.1606392823
   O      -4.2031373221   19.1757585333  -12.8468817317
   O      -9.4459130461   22.7568509964  -18.3889373359
   O      -7.7052036361   20.9290858779  -19.1264412024
   O      -7.6444069319   23.0026704692  -14.0104025745
   H      -9.2457159777   22.2598321496  -19.2044913480
   S      -4.9453981555   20.5806497013  -10.6952384686
   C      -3.9900605681   19.1851490514  -10.0120830484
   H      -3.0058772921   19.1417549870  -10.4818818672
   H      -3.8849325660   19.3633272810   -8.9396061576
   H      -4.5130849856   18.2414098149  -10.1800186357
27
Converged     Job 121: Energy -1.1250378362450456e+03 @ (158.198198)
   H      -6.0968547554   21.9128698531  -12.8205415024
   H      -5.0895761780   20.0899664987  -15.0625643896
   H      -5.9396745215   20.1668371341  -17.1485076404
   H      -9.2927627273   23.6338567591  -15.9251980449
   H      -5.7421562063   20.3417459579  -19.5043585292
   H      -7.0132256905   19.7656378235  -20.6252658903
   H      -6.8495070615   19.0333128560  -19.0008113146
   C      -6.7691409601   19.9620614886  -19.5799780303
   C      -5.5271349296   21.1304272063  -13.3047697006
   C      -5.6984651761   20.8995735790  -14.6542489235
   C      -8.5597528648   22.8742374804  -16.1808532638
   C      -6.6723436879   20.9240325169  -16.8862096510
   C      -8.5437565134   22.3450971107  -17.4473031425
   C      -7.5845056957   21.3521599918  -17.8145058315
   C      -4.8293595133   20.1750723877  -12.4934980675
   C      -6.6573414747   21.4365578815  -15.5510878217
   C      -7.6156198758   22.4740307474  -15.1607176090
   O      -4.2040023535   19.1752489631  -12.8468991105
   O      -9.4462550586   22.7559877833  -18.3882343310
   O      -7.7048986644   20.9290148844  -19.1261892828
   O      -7.6427958019   23.0036705300  -14.0106175541
   H      -9.2462143998   22.2588902599  -19.2037789321
   S      -4.9468510887   20.5801209929  -10.6954602723
   C      -3.9939696044   19.1831397741  -10.0118908562
   H      -3.0094259140   19.1386172778  -10.4808252275
   H      -3.8895737826   19.3608492172   -8.9392695191
   H      -4.5180694921   18.2401343172  -10.1805797839
27
Converged     Job 122: Energy -1.1250377834058868e+03 @ (158.018018)
   H      -6.0947456464   21.9140372070  -12.8209972081
   H      -5.0877987197   20.0909809333  -15.0630001306
   H      -5.9374781618   20.1682381574  -17.1489224841
   H      -9.2908377960   23.6349346132  -15.9253389114
   H      -5.7404952245   20.3425266267  -19.5049678973
   H      -7.0119828209   19.7662667997  -20.6253159741
   H      -6.8479141529   19.0344399284  -19.0006701744
   C      -6.7675625124   19.9629801214  -19.5801652015
   C      -5.5252341500   21.1313137921  -13.3050466797
   C      -5.6962555227   20.9009251287  -14.6546900425
   C      -8.5578066429   22.8753500945  -16.1810354606
   C      -6.6702010866   20.9253715536  -16.8866011763
   C      -8.5418918585   22.3462147005  -17.4474855524
   C      -7.5825433660   21.3533672561  -17.8147595882
   C      -4.8306252750   20.1740261762  -12.4933613081
   C      -6.6551609710   21.4378763950  -15.5514604611
   C      -7.6133960468   22.4753865805  -15.1610663629
   O      -4.2064176174   19.1733016535  -12.8462031915
   O      -9.4445417422   22.7569586081  -18.3883238548
   O      -7.7030303627   20.9302368924  -19.1264181122
   O      -7.6403330573   23.0052008385  -14.0110427537
   H      -9.2446716411   22.2596924259  -19.2038081707
   S      -4.9506285189   20.5780581618  -10.6952057477
   C      -4.0011441040   19.1791070107  -10.0109232048
   H      -3.0163489789   19.1326334529  -10.4791399269
   H      -3.8971933448   19.3565859347   -8.9382178696
   H      -4.5269931190   18.2371402297  -10.1799953550
27
Converged     Job 123: Energy -1.1250377301253134e+03 @ (157.837838)
   H      -6.0927055876   21.9156373009  -12.8214760956
   H      -5.0856433798   20.0928508551  -15.0633380671
   H      -5.9360681350   20.1693855730  -17.1492851967
   H      -9.2905328654   23.6347857908  -15.9251267505
   H      -5.7400769421   20.3430573099  -19.5050623860
   H      -7.0115216583   19.7662006746  -20.6250862542
   H      -6.8468372369   19.0345702419  -19.0004425033
   C      -6.7669814681   19.9630823236  -19.5800219046
   C      -5.5231185598   21.1328596483  -13.3054222465
   C      -5.6941509465   20.9028507262  -14.6551863041
   C      -8.5572499636   22.8754436389  -16.1809186655
   C      -6.6690145713   20.9262154213  -16.8867685869
   C      -8.5415607246   22.3459918389  -17.4472308179
   C      -7.5819160036   21.3535176173  -17.8146710050
   C      -4.8306672681   20.1742174305  -12.4935036632
   C      -6.6536951147   21.4390082540  -15.5517430137
   C      -7.6122159022   22.4762229266  -15.1612389035
   O      -4.2074602032   19.1728746324  -12.8463850581
   O      -9.4446979887   22.7561710656  -18.3878245839
   O      -7.7027623017   20.9299668089  -19.1261464950
   O      -7.6388601720   23.0063914408  -14.0113850623
   H      -9.2448122304   22.2589044068  -19.2033052401
   S      -4.9519622799   20.5774281478  -10.6952464066
   C      -4.0050296435   19.1768673866  -10.0107360429
   H      -3.0197778930   19.1293723564  -10.4779221575
   H      -3.9019991620   19.3536188606   -8.9378025917
   H      -4.5319133630   18.2356573672  -10.1808841584
27
Converged     Job 124: Energy -1.1250376755372920e+03 @ (157.657658)
   H      -6.0908699705   21.9165421453  -12.8216759439
   H      -5.0840918381   20.0937208075  -15.0634985147
   H      -5.9334555443   20.1710554451  -17.1495507139
   H      -9.2878147521   23.6367395389  -15.9257438501
   H      -5.7375020215   20.3439379725  -19.5055854804
   H      -7.0093816078   19.7671033044  -20.6251839893
   H      -6.8447266241   19.0360929341  -19.0002150693
   C      -6.7645857416   19.9643283541  -19.5802201567
   C      -5.5215342204   21.1334883718  -13.3054312766
   C      -5.6920210490   20.9042089840  -14.6554268887
   C      -8.5546193784   22.8773143052  -16.1814330591
   C      -6.6663778692   20.9279679009  -16.8871488500
   C      -8.5388253156   22.3478656296  -17.4477482358
   C      -7.5791841408   21.3553048739  -17.8151305486
   C      -4.8326910251   20.1725946182  -12.4931353594
   C      -6.6512374158   21.4407141954  -15.5520730948
   C      -7.6095668862   22.4781880004  -15.1617382762
   O      -4.2107350089   19.1703141554  -12.8455248368
   O      -9.4418653008   22.7580499992  -18.3884219144
   O      -7.6999143708   20.9318050638  -19.1266213981
   O      -7.6360382395   23.0086150254  -14.0119917063
   H      -9.2421114938   22.2605835415  -19.2038148647
   S      -4.9570411010   20.5743148116  -10.6946847104
   C      -4.0140416341   19.1714022447  -10.0095274094
   H      -3.0284662103   19.1217990757  -10.4757832713
   H      -3.9116583574   19.3476747173   -8.9364727265
   H      -4.5428755606   18.2314235607  -10.1803716863
27
Converged     Job 125: Energy -1.1250376206517635e+03 @ (157.477477)
   H      -6.0886679441   21.9181709446  -12.8223268740
   H      -5.0818887538   20.0953449235  -15.0640080182
   H      -5.9319632325   20.1719921634  -17.1499347670
   H      -9.2871482930   23.6366455886  -15.9254348233
   H      -5.7370100195   20.3447975397  -19.5057875311
   H      -7.0087883947   19.7673856360  -20.6252385267
   H      -6.8433935103   19.0362334371  -19.0003974813
   C      -6.7639001994   19.9646181809  -19.5802802726
   C      -5.5194641519   21.1348949927  -13.3058624725
   C      -5.6897264717   20.9059195907  -14.6559695925
   C      -8.5537951462   22.8774399476  -16.1812753733
   C      -6.6650717100   20.9286651766  -16.8873527384
   C      -8.5383451572   22.3477099857  -17.4474715659
   C      -7.5784833666   21.3554336175  -17.8150235378
   C      -4.8329349676   20.1726631017  -12.4932163388
   C      -6.6495651297   21.4417131047  -15.5524004704
   C      -7.6081523588   22.4788805389  -15.1618993681
   O      -4.2121258117   19.1695830580  -12.8454126431
   O      -9.4418999249   22.7574068148  -18.3878856598
   O      -7.6997072910   20.9314730678  -19.1263504358
   O      -7.6342983432   23.0095429187  -14.0122798716
   H      -9.2421763566   22.2600117260  -19.2033281709
   S      -4.9585570765   20.5738379688  -10.6947831599
   C      -4.0183992066   19.1692691745  -10.0091295473
   H      -3.0323147430   19.1184768069  -10.4741721981
   H      -3.9170988183   19.3449119312   -8.9358764887
   H      -4.5483534858   18.2301271885  -10.1810523010
27
Converged     Job 126: Energy -1.1250375662603292e+03 @ (157.297297)
   H      -6.0868295181   21.9193356715  -12.8226027084
   H      -5.0801282276   20.0964793548  -15.0642469162
   H      -5.9295833180   20.1735083896  -17.1502540119
   H      -9.2852589874   23.6377642299  -15.9258065482
   H      -5.7350619841   20.3452990459  -19.5063983144
   H      -7.0073116710   19.7677869343  -20.6252124944
   H      -6.8417182920   19.0373408618  -19.0000777025
   C      -6.7620872478   19.9654140953  -19.5804218121
   C      -5.5177132439   21.1358680212  -13.3059911265
   C      -5.6876250678   20.9073682645  -14.6562895456
   C      -8.5518446748   22.8785914987  -16.1816162951
   C      -6.6627921483   20.9300905381  -16.8877255370
   C      -8.5363274951   22.3488246486  -17.4477918196
   C      -7.5763030868   21.3566860199  -17.8153520595
   C      -4.8343984871   20.1717279860  -12.4929322636
   C      -6.6474063637   21.4431197368  -15.5527480627
   C      -7.6059696488   22.4803657686  -15.1623255289
   O      -4.2147095609   19.1678750642  -12.8448767802
   O      -9.4399565512   22.7583442284  -18.3881903639
   O      -7.6974548078   20.9327819885  -19.1266853676
   O      -7.6319369191   23.0112882993  -14.0128300696
   H      -9.2403534932   22.2607525559  -19.2035431065
   S      -4.9626288257   20.5716384690  -10.6943295953
   C      -4.0258298059   19.1650852998  -10.0081293363
   H      -3.0394395766   19.1125241148  -10.4723396556
   H      -3.9251390233   19.3403090713   -8.9347389112
   H      -4.5574176535   18.2269735558  -10.1806916995
27
Converged     Job 127: Energy -1.1250375107954142e+03 @ (157.117117)
   H      -6.0846787544   21.9208983123  -12.8231806538
   H      -5.0779998957   20.0980187451  -15.0647718153
   H      -5.9279594787   20.1745230953  -17.1505913957
   H      -9.2843882767   23.6378492634  -15.9255299525
   H      -5.7343839230   20.3462325535  -19.5065208921
   H      -7.0064948071   19.7682286642  -20.6252442248
   H      -6.8402873274   19.0376138358  -19.0002751688
   C      -6.7612137092   19.9658223335  -19.5804684231
   C      -5.5156865112   21.1372076724  -13.3063843559
   C      -5.6853161503   20.9090595073  -14.6568188574
   C      -8.5508250839   22.8788666908  -16.1815039928
   C      -6.6613479644   20.9308934959  -16.8879594598
   C      -8.5355961818   22.3488758513  -17.4475877991
   C      -7.5753910763   21.3569719974  -17.8152976787
   C      -4.8347958978   20.1716478803  -12.4929936541
   C      -6.6456257930   21.4441803249  -15.5530838483
   C      -7.6044232110   22.4811467686  -15.1625049109
   O      -4.2162565999   19.1669995816  -12.8446979974
   O      -9.4396557181   22.7579775202  -18.3877463043
   O      -7.6970254047   20.9326258961  -19.1264351692
   O      -7.6300752477   23.0123196717  -14.0131233665
   H      -9.2400491851   22.2604625151  -19.2031461965
   S      -4.9645760164   20.5708810619  -10.6943553850
   C      -4.0307300072   19.1625849307  -10.0077069958
   H      -3.0438422354   19.1087750822  -10.4707261229
   H      -3.9310954269   19.3371306189   -8.9341044520
   H      -4.5635034534   18.2253485731  -10.1813843290
27
Converged     Job 128: Energy -1.1250374549000308e+03 @ (156.936937)
   H      -6.0823541852   21.9226103275  -12.8237340393
   H      -5.0758201911   20.0999369817  -15.0653869048
   H      -5.9263275775   20.1758796732  -17.1509697061
   H      -9.2843930500   23.6373479640  -15.9251103793
   H      -5.7340242642   20.3465566869  -19.5068749642
   H      -7.0064301014   19.7677418009  -20.6248053617
   H      -6.8393003901   19.0378102360  -18.9996212788
   C      -6.7607611608   19.9658054073  -19.5802200162
   C      -5.5134440903   21.1388026636  -13.3068870328
   C      -5.6831240331   20.9109890178  -14.6574171898
   C      -8.5504823343   22.8787384815  -16.1812309488
   C      -6.6600775010   20.9318188473  -16.8881336345
   C      -8.5354716958   22.3484924644  -17.4472075725
   C      -7.5747872769   21.3571297574  -17.8151485677
   C      -4.8347098299   20.1718996321  -12.4933204028
   C      -6.6441342095   21.4453528203  -15.5533589446
   C      -7.6033285873   22.4818846117  -15.1625898892
   O      -4.2171808405   19.1665939641  -12.8449156386
   O      -9.4401496668   22.7568908073  -18.3870642907
   O      -7.6966825631   20.9324841253  -19.1261511216
   O      -7.6287211389   23.0133568798  -14.0133472918
   H      -9.2406259327   22.2592822373  -19.2024274834
   S      -4.9657133895   20.5704836952  -10.6946024439
   C      -4.0343715878   19.1606701576  -10.0076799768
   H      -3.0472197748   19.1055962403  -10.4700021896
   H      -3.9352617168   19.3347697603   -8.9339467740
   H      -4.5683273097   18.2242162402  -10.1819884496
27
Converged     Job 129: Energy -1.1250373979020287e+03 @ (156.756757)
   H      -6.0801860397   21.9241049081  -12.8241866356
   H      -5.0736743165   20.1016756452  -15.0659675888
   H      -5.9243510845   20.1773314410  -17.1512940850
   H      -9.2837129862   23.6373865964  -15.9248431044
   H      -5.7331469126   20.3469624247  -19.5072524558
   H      -7.0059096716   19.7676181003  -20.6245534221
   H      -6.8381224020   19.0382590189  -18.9991403370
   C      -6.7598874511   19.9660743795  -19.5800993351
   C      -5.5113209443   21.1402470101  -13.3072728534
   C      -5.6808156419   20.9128271224  -14.6579305392
   C      -8.5495720283   22.8790721361  -16.1810764615
   C      -6.6583941816   20.9329645727  -16.8883509020
   C      -8.5346775706   22.3486819671  -17.4469961641
   C      -7.5736298026   21.3577057159  -17.8151244434
   C      -4.8351071648   20.1718007557  -12.4934794548
   C      -6.6423289841   21.4466627988  -15.5536267770
   C      -7.6018265278   22.4828772073  -15.1627272458
   O      -4.2185420815   19.1658625848  -12.8449709347
   O      -9.4398052434   22.7565719390  -18.3866483072
   O      -7.6957578575   20.9328136595  -19.1260367972
   O      -7.6269553996   23.0146277206  -14.0136159212
   H      -9.2403706893   22.2589064670  -19.2019975991
   S      -4.9680671816   20.5692607295  -10.6946402576
   C      -4.0394433974   19.1578030490  -10.0073985991
   H      -3.0520009038   19.1014294675  -10.4689159047
   H      -3.9409795873   19.3314011329   -8.9335439436
   H      -4.5746364261   18.2222084479  -10.1824511257
27
Converged     Job 130: Energy -1.1250373420099309e+03 @ (156.576577)
   H      -6.0778648746   21.9256060507  -12.8247659456
   H      -5.0716472810   20.1032108834  -15.0666094045
   H      -5.9228013192   20.1784846251  -17.1517025689
   H      -9.2832549445   23.6371980943  -15.9244417270
   H      -5.7326311053   20.3476554401  -19.5076186047
   H      -7.0055530499   19.7677446393  -20.6243688551
   H      -6.8370055267   19.0387079677  -18.9989169158
   C      -6.7592559715   19.9664328479  -19.5800532496
   C      -5.5090916771   21.1415691224  -13.3077620603
   C      -5.6786605690   20.9144472260  -14.6585207743
   C      -8.5488703021   22.8791356363  -16.1808225714
   C      -6.6570736818   20.9338125183  -16.8885773909
   C      -8.5342172074   22.3485826959  -17.4466715155
   C      -7.5728544245   21.3580107104  -17.8150259644
   C      -4.8352372134   20.1716974640  -12.4937148122
   C      -6.6407591341   21.4476711665  -15.5539190298
   C      -7.6004880724   22.4836027412  -15.1628028824
   O      -4.2197214582   19.1649974287  -12.8448728922
   O      -9.4398382250   22.7559757117  -18.3860455150
   O      -7.6952808363   20.9329334998  -19.1258293908
   O      -7.6253038577   23.0155916800  -14.0137996367
   H      -9.2405075203   22.2582217650  -19.2013650482
   S      -4.9696380710   20.5686324475  -10.6948513668
   C      -4.0437033924   19.1556272867  -10.0071667655
   H      -3.0559557874   19.0978858595  -10.4678957000
   H      -3.9458623259   19.3288527638   -8.9331738013
   H      -4.5801444609   18.2208471958  -10.1828470102
27
Converged     Job 131: Energy -1.1250372846939458e+03 @ (156.396396)
   H      -6.0759586140   21.9266685424  -12.8252558590
   H      -5.0694220220   20.1046586283  -15.0669304518
   H      -5.9208285417   20.1798921660  -17.1523142630
   H      -9.2820227999   23.6376016494  -15.9242106926
   H      -5.7315639142   20.3482032875  -19.5081158068
   H      -7.0048443337   19.7681326148  -20.6243792820
   H      -6.8359038248   19.0394591472  -18.9987811089
   C      -6.7582441012   19.9670411038  -19.5801676381
   C      -5.5070093864   21.1426396845  -13.3080555868
   C      -5.6763596907   20.9160289951  -14.6589758699
   C      -8.5475137639   22.8797252874  -16.1807377694
   C      -6.6552405257   20.9350056409  -16.8889582577
   C      -8.5330312642   22.3491736940  -17.4465844336
   C      -7.5714290713   21.3588798845  -17.8151514840
   C      -4.8358423628   20.1711714173  -12.4937220535
   C      -6.6387521094   21.4488377205  -15.5542734329
   C      -7.5986122388   22.4846090693  -15.1630483229
   O      -4.2211443204   19.1638531099  -12.8445372497
   O      -9.4389930828   22.7562994978  -18.3857451201
   O      -7.6940711323   20.9337252550  -19.1259052280
   O      -7.6230913232   23.0168018560  -14.0141435372
   H      -9.2398319508   22.2585041501  -19.2010826002
   S      -4.9726807755   20.5669816401  -10.6947656799
   C      -4.0495810285   19.1523701536  -10.0065521687
   H      -3.0614353282   19.0933503372  -10.4662530308
   H      -3.9526328270   19.3250988527   -8.9324051817
   H      -4.5871828206   18.2184233000  -10.1830871210
27
Converged     Job 132: Energy -1.1250372259207024e+03 @ (156.216216)
   H      -6.0737473125   21.9280292784  -12.8256363925
   H      -5.0675081717   20.1060974096  -15.0673416021
   H      -5.9188735107   20.1812743475  -17.1525377469
   H      -9.2808562967   23.6381611463  -15.9241889155
   H      -5.7302838491   20.3491454301  -19.5083730331
   H      -7.0036772801   19.7685917574  -20.6242764927
   H      -6.8342064626   19.0402101942  -18.9985993223
   C      -6.7568893974   19.9677222774  -19.5801477088
   C      -5.5050327287   21.1437574776  -13.3083229794
   C      -5.6741643796   20.9176941329  -14.6594014345
   C      -8.5462040312   22.8804423106  -16.1807586477
   C      -6.6534685023   20.9361999099  -16.8891482277
   C      -8.5318321379   22.3497267753  -17.4465387653
   C      -7.5700092459   21.3596562272  -17.8151824673
   C      -4.8366236805   20.1705875149  -12.4937751679
   C      -6.6368812805   21.4501960534  -15.5545198214
   C      -7.5969195797   22.4857987378  -15.1632388750
   O      -4.2231672345   19.1624149533  -12.8443006579
   O      -9.4380896350   22.7564772077  -18.3855664280
   O      -7.6928542106   20.9342541671  -19.1258283500
   O      -7.6212037294   23.0182556594  -14.0144609018
   H      -9.2389444836   22.2586651714  -19.2008973244
   S      -4.9752994555   20.5654997540  -10.6947388082
   C      -4.0555126559   19.1489228616  -10.0061291882
   H      -3.0670328817   19.0882471686  -10.4648935202
   H      -3.9592871046   19.3210832117   -8.9318280211
   H      -4.5946541313   18.2160245979  -10.1835064078
27
Converged     Job 133: Energy -1.1250371689190249e+03 @ (156.036036)
   H      -6.0716414797   21.9294963021  -12.8261364874
   H      -5.0653436662   20.1077096789  -15.0678330959
   H      -5.9170747849   20.1825518203  -17.1529681979
   H      -9.2801548321   23.6381196995  -15.9238458856
   H      -5.7295538462   20.3497434432  -19.5087515989
   H      -7.0031769697   19.7687121488  -20.6241215587
   H      -6.8330352759   19.0406829498  -18.9983560700
   C      -6.7560975533   19.9680915549  -19.5801149450
   C      -5.5029599090   21.1451008583  -13.3086988708
   C      -5.6719129076   20.9193918657  -14.6599083107
   C      -8.5452821093   22.8806630315  -16.1805727234
   C      -6.6519116904   20.9371792361  -16.8894124634
   C      -8.5311326226   22.3498124910  -17.4462925866
   C      -7.5689908570   21.3601228758  -17.8151373964
   C      -4.8370095780   20.1705007500  -12.4938782188
   C      -6.6351074776   21.4513075084  -15.5548343386
   C      -7.5953941527   22.4866161718  -15.1633840018
   O      -4.2245735528   19.1616821905  -12.8443394786
   O      -9.4378663742   22.7560881486  -18.3850610109
   O      -7.6921266065   20.9345066490  -19.1256775784
   O      -7.6193814318   23.0192860361  -14.0147071595
   H      -9.2388332860   22.2582198496  -19.2003865271
   S      -4.9773568800   20.5645463431  -10.6947617087
   C      -4.0603153831   19.1463473010  -10.0058332118
   H      -3.0714824805   19.0844134444  -10.4636778446
   H      -3.9648679230   19.3179525399   -8.9313674126
   H      -4.6006383156   18.2142919132  -10.1840764270
27
Converged     Job 134: Energy -1.1250371097643465e+03 @ (155.855856)
   H      -6.0694072675   21.9310182626  -12.8265928301
   H      -5.0632386070   20.1094348131  -15.0683329707
   H      -5.9152606060   20.1839458319  -17.1532653037
   H      -9.2796293439   23.6380861644  -15.9235920637
   H      -5.7287796845   20.3503240341  -19.5090004233
   H      -7.0026050677   19.7686787174  -20.6238105542
   H      -6.8317790106   19.0411342418  -18.9979029961
   C      -6.7552487848   19.9683996983  -19.5799379462
   C      -5.5008204040   21.1464929095  -13.3090744105
   C      -5.6696873472   20.9212215474  -14.6604147064
   C      -8.5444984345   22.8809106018  -16.1804184956
   C      -6.6503841337   20.9382509802  -16.8895933864
   C      -8.5305055734   22.3498900412  -17.4460651673
   C      -7.5679973218   21.3605996213  -17.8150513165
   C      -4.8372901577   20.1704120311  -12.4940748164
   C      -6.6334188095   21.4525663041  -15.5550867639
   C      -7.5940301224   22.4875390804  -15.1635054705
   O      -4.2259249299   19.1609111312  -12.8444408028
   O      -9.4376931129   22.7556304449  -18.3846174762
   O      -7.6913768052   20.9347019431  -19.1254685972
   O      -7.6177839657   23.0204996952  -14.0149697682
   H      -9.2387016446   22.2577210666  -19.1999267292
   S      -4.9792841192   20.5635375814  -10.6948617083
   C      -4.0650487297   19.1436544645  -10.0056691494
   H      -3.0759169684   19.0803754735  -10.4626871467
   H      -3.9702658250   19.3147096387   -8.9310549463
   H      -4.6066427328   18.2124894601  -10.1847171448
27
Converged     Job 135: Energy -1.1250370501098598e+03 @ (155.675676)
   H      -6.0683823873   21.9310381208  -12.8261299182
   H      -5.0621378388   20.1093442615  -15.0679568447
   H      -5.9117849494   20.1857310436  -17.1535276863
   H      -9.2743591686   23.6421166466  -15.9250910079
   H      -5.7238983421   20.3521351063  -19.5097055172
   H      -6.9979825057   19.7714740634  -20.6246762306
   H      -6.8281941930   19.0440535597  -18.9986179151
   C      -6.7506805852   19.9711203874  -19.5807995260
   C      -5.5000947139   21.1461222898  -13.3084162650
   C      -5.6677433740   20.9218580059  -14.6601651153
   C      -8.5396843194   22.8843833010  -16.1816449841
   C      -6.6464778293   20.9405528408  -16.8901588965
   C      -8.5252224533   22.3536184457  -17.4473664345
   C      -7.5631866820   21.3637358165  -17.8160836355
   C      -4.8415604430   20.1671861271  -12.4928369568
   C      -6.6301116468   21.4544303062  -15.5554425510
   C      -7.5899496247   22.4903193618  -15.1643479670
   O      -4.2316658474   19.1567012807  -12.8428827369
   O      -9.4315926128   22.7600921668  -18.3863312941
   O      -7.6860173528   20.9383730351  -19.1266989923
   O      -7.6136991456   23.0233435707  -14.0158552617
   H      -9.2326886975   22.2619364434  -19.2015172425
   S      -4.9881373547   20.5581108471  -10.6933832567
   C      -4.0792978240   19.1351427743  -10.0033775796
   H      -3.0897959267   19.0689393601  -10.4592047513
   H      -3.9853396549   19.3056003204   -8.9285813781
   H      -4.6235251344   18.2056653451  -10.1833184020
27
Converged     Job 136: Energy -1.1250369911538337e+03 @ (155.495495)
   H      -6.0659806263   21.9329283214  -12.8268764927
   H      -5.0597984475   20.1113511553  -15.0685802497
   H      -5.9103135654   20.1868147443  -17.1537738525
   H      -9.2744945161   23.6413785031  -15.9245931961
   H      -5.7237433732   20.3529392775  -19.5097007311
   H      -6.9976337756   19.7712448091  -20.6244344742
   H      -6.8267992220   19.0438422780  -18.9984624863
   C      -6.7502338502   19.9710546746  -19.5805842969
   C      -5.4979669973   21.1476972397  -13.3089212178
   C      -5.6653726038   20.9238784187  -14.6607812654
   C      -8.5394656757   22.8840771694  -16.1813264559
   C      -6.6453908219   20.9412120848  -16.8902374558
   C      -8.5253737780   22.3528915062  -17.4469005088
   C      -7.5629135189   21.3634958500  -17.8158106389
   C      -4.8413501941   20.1676215565  -12.4931722632
   C      -6.6286283675   21.4555505465  -15.5557198655
   C      -7.5890017804   22.4908398321  -15.1643596602
   O      -4.2327140074   19.1562694102  -12.8429463397
   O      -9.4324636697   22.7585905971  -18.3855478303
   O      -7.6863148541   20.9374385204  -19.1261742088
   O      -7.6125472355   23.0241096019  -14.0159775637
   H      -9.2333714764   22.2606792388  -19.2008332633
   S      -4.9884985767   20.5583954968  -10.6938312039
   C      -4.0825803622   19.1337573692  -10.0034606066
   H      -3.0926870547   19.0662211992  -10.4582150494
   H      -3.9895295266   19.3036312383   -8.9285101149
   H      -4.6280424217   18.2052126470  -10.1843870871
27
Converged     Job 137: Energy -1.1250369310688893e+03 @ (155.315315)
   H      -6.0638172717   21.9344252190  -12.8273520154
   H      -5.0577603445   20.1129591911  -15.0690637254
   H      -5.9083378073   20.1881435578  -17.1540389529
   H      -9.2738322883   23.6413460543  -15.9244995414
   H      -5.7226449821   20.3533823175  -19.5099520154
   H      -6.9967372026   19.7711857880  -20.6242162369
   H      -6.8253863367   19.0442562420  -18.9980587921
   C      -6.7491054309   19.9713215398  -19.5804688232
   C      -5.4958569660   21.1490925797  -13.3092827390
   C      -5.6631713562   20.9256170478  -14.6612579773
   C      -8.5385617332   22.8843170230  -16.1812794430
   C      -6.6437033218   20.9422488484  -16.8904421882
   C      -8.5245102255   22.3529856012  -17.4467862303
   C      -7.5616756739   21.3639745965  -17.8158188439
   C      -4.8418325897   20.1675075003  -12.4932937084
   C      -6.6268891813   21.4567634055  -15.5559792983
   C      -7.5875548458   22.4917735558  -15.1645537271
   O      -4.2342175477   19.1554268463  -12.8427480090
   O      -9.4319832633   22.7581677280  -18.3852820921
   O      -7.6852206924   20.9376962301  -19.1260955883
   O      -7.6108839077   23.0253586191  -14.0163240903
   H      -9.2329650856   22.2601276610  -19.2005049293
   S      -4.9909031159   20.5574489681  -10.6939068910
   C      -4.0878542609   19.1311885075  -10.0031134103
   H      -3.0975167466   19.0624518620  -10.4567048086
   H      -3.9958648138   19.3004429770   -8.9279847902
   H      -4.6344202641   18.2035101446  -10.1851088914
27
Converged     Job 138: Energy -1.1250368699976298e+03 @ (155.135135)
   H      -6.0619865510   21.9357475143  -12.8276877794
   H      -5.0559386484   20.1141744071  -15.0693358815
   H      -5.9061218693   20.1894209003  -17.1542898999
   H      -9.2722995161   23.6419928260  -15.9248549977
   H      -5.7207245453   20.3541745095  -19.5103417010
   H      -6.9949045193   19.7716957243  -20.6242545930
   H      -6.8232722780   19.0451029521  -18.9980274119
   C      -6.7471335807   19.9720225071  -19.5806259529
   C      -5.4941120280   21.1501594865  -13.3094302728
   C      -5.6610901738   20.9270771830  -14.6615864979
   C      -8.5368769910   22.8850419613  -16.1815942728
   C      -6.6416133286   20.9433878554  -16.8907357739
   C      -8.5227590007   22.3536007713  -17.4470458285
   C      -7.5597143775   21.3647846467  -17.8160770635
   C      -4.8431449369   20.1669049828  -12.4930426730
   C      -6.6248810986   21.4579773904  -15.5562924757
   C      -7.5856308624   22.4929451666  -15.1649240919
   O      -4.2366699064   19.1540628382  -12.8421966156
   O      -9.4303543462   22.7584854844  -18.3854997229
   O      -7.6832434250   20.9384198677  -19.1262835395
   O      -7.6088536885   23.0267996841  -14.0168176199
   H      -9.2313589224   22.2603000210  -19.2006441114
   S      -4.9945397320   20.5559828027  -10.6935528521
   C      -4.0949418212   19.1278024631  -10.0022147312
   H      -3.1043217803   19.0572190241  -10.4549514522
   H      -4.0035778254   19.2966496820   -8.9269353856
   H      -4.6431400240   18.2011875654  -10.1848676620
27
Converged     Job 139: Energy -1.1250368098314771e+03 @ (154.954955)
   H      -6.0601110285   21.9370823934  -12.8280852574
   H      -5.0537666784   20.1158084640  -15.0695946162
   H      -5.9040498617   20.1907217881  -17.1545866129
   H      -9.2712849157   23.6422499821  -15.9249419009
   H      -5.7193520982   20.3548839243  -19.5105696204
   H      -6.9936042557   19.7718558869  -20.6241805864
   H      -6.8214811524   19.0455896773  -18.9978133166
   C      -6.7456942122   19.9724448907  -19.5806014315
   C      -5.4922102862   21.1514213298  -13.3096337288
   C      -5.6588392881   20.9288337396  -14.6619500635
   C      -8.5356804518   22.8855232516  -16.1817079233
   C      -6.6397778274   20.9444561850  -16.8909741454
   C      -8.5216485399   22.3538960791  -17.4470948856
   C      -7.5582895995   21.3653613850  -17.8161666033
   C      -4.8438657501   20.1666638543  -12.4929866325
   C      -6.6229801708   21.4592228543  -15.5565863611
   C      -7.5839982190   22.4939629920  -15.1652343136
   O      -4.2384039456   19.1531245490  -12.8419053994
   O      -9.4295814733   22.7583323041  -18.3854329095
   O      -7.6819868720   20.9386760889  -19.1262611991
   O      -7.6070476765   23.0280838632  -14.0172557528
   H      -9.2305878811   22.2601382263  -19.2005740708
   S      -4.9973240636   20.5547864450  -10.6934852057
   C      -4.1008879981   19.1248471476  -10.0016694068
   H      -3.1098294841   19.0528844283  -10.4531997409
   H      -4.0105926429   19.2930697283   -8.9262216643
   H      -4.6503305858   18.1991974264  -10.1853977232
27
Converged     Job 140: Energy -1.1250367491156535e+03 @ (154.774775)
   H      -6.0578930482   21.9386519143  -12.8286831528
   H      -5.0514767089   20.1175689944  -15.0701828312
   H      -5.9022679812   20.1919813258  -17.1550085818
   H      -9.2709860991   23.6417474973  -15.9244320806
   H      -5.7188219535   20.3553857721  -19.5109333286
   H      -6.9932951002   19.7717803120  -20.6239801797
   H      -6.8203761949   19.0458558214  -18.9975388311
   C      -6.7450766312   19.9726328154  -19.5805222154
   C      -5.4900430114   21.1528594547  -13.3100868714
   C      -5.6565332527   20.9306010307  -14.6625172059
   C      -8.5350774567   22.8853914820  -16.1813987384
   C      -6.6383340335   20.9453140948  -16.8912003342
   C      -8.5212596360   22.3535998734  -17.4467024360
   C      -7.5574921051   21.3655756720  -17.8160354720
   C      -4.8439714385   20.1668200763  -12.4932190914
   C      -6.6213093217   21.4602593566  -15.5568882936
   C      -7.5827008704   22.4945574382  -15.1652992491
   O      -4.2394774744   19.1526108078  -12.8419073280
   O      -9.4297590391   22.7574537986  -18.3847450031
   O      -7.6815114535   20.9386480797  -19.1260286414
   O      -7.6054706048   23.0288847145  -14.0174297759
   H      -9.2307970209   22.2592789326  -19.1999008664
   S      -4.9989104491   20.5543390668  -10.6937331633
   C      -4.1051700813   19.1228945874  -10.0015420274
   H      -3.1138250836   19.0496205093  -10.4522298335
   H      -4.0155726945   19.2907080348   -8.9259736161
   H      -4.6557978238   18.1980953086  -10.1859913927
27
Converged     Job 141: Energy -1.1250366870284263e+03 @ (154.594595)
   H      -6.0560480134   21.9397858547  -12.8290151172
   H      -5.0493988764   20.1188056533  -15.0704715720
   H      -5.8997487139   20.1935107119  -17.1554784670
   H      -9.2692354406   23.6424464784  -15.9245319674
   H      -5.7168022928   20.3562237532  -19.5115078715
   H      -6.9915918351   19.7724159953  -20.6240906579
   H      -6.8183718843   19.0469545259  -18.9974569904
   C      -6.7431090113   19.9735408909  -19.5807454035
   C      -5.4882326779   21.1538257873  -13.3102072534
   C      -5.6542036054   20.9320578694  -14.6628397713
   C      -8.5332029933   22.8862413553  -16.1815761985
   C      -6.6359673944   20.9466727116  -16.8916004731
   C      -8.5193448784   22.3545006783  -17.4469020033
   C      -7.5553236129   21.3667071860  -17.8163311179
   C      -4.8453165760   20.1660621724  -12.4929769897
   C      -6.6190008048   21.4615380267  -15.5572310967
   C      -7.5805247444   22.4957280064  -15.1656345779
   O      -4.2418765664   19.1511330961  -12.8413452947
   O      -9.4280167524   22.7581265171  -18.3848577439
   O      -7.6793406027   20.9397979561  -19.1263133808
   O      -7.6031406482   23.0302139966  -14.0178427508
   H      -9.2291438980   22.2598676882  -19.1999856733
   S      -5.0030177024   20.5524158266  -10.6933860329
   C      -4.1128710962   19.1189966252  -10.0006361304
   H      -3.1212283374   19.0438757546  -10.4503583834
   H      -4.0240162725   19.2863449835   -8.9249356843
   H      -4.6651291942   18.1953212154  -10.1858483183
27
Converged     Job 142: Energy -1.1250366252079625e+03 @ (154.414414)
   H      -6.0540128959   21.9411900844  -12.8295834934
   H      -5.0471836958   20.1204361561  -15.0707818378
   H      -5.8981003532   20.1946313615  -17.1559015205
   H      -9.2686597556   23.6422668920  -15.9242762306
   H      -5.7160471496   20.3570028265  -19.5117345650
   H      -6.9908314603   19.7726483739  -20.6240238117
   H      -6.8169755642   19.0473054896  -18.9974044800
   C      -6.7422144459   19.9739072904  -19.5807377181
   C      -5.4861411708   21.1551175922  -13.3105437931
   C      -5.6520098818   20.9337615252  -14.6633032472
   C      -8.5323938064   22.8863284338  -16.1814295983
   C      -6.6345373804   20.9475056328  -16.8918247610
   C      -8.5187560893   22.3543846592  -17.4466672451
   C      -7.5544260585   21.3669767061  -17.8162793486
   C      -4.8455883111   20.1660336088  -12.4930605127
   C      -6.6173331204   21.4625615859  -15.5575316335
   C      -7.5791196774   22.4964566208  -15.1658018231
   O      -4.2431255162   19.1504430590  -12.8412464641
   O      -9.4278984793   22.7575110802  -18.3843822547
   O      -7.6787549536   20.9397748552  -19.1261357247
   O      -7.6014742381   23.0311696694  -14.0181191737
   H      -9.2290218527   22.2592839285  -19.1995278230
   S      -5.0048477615   20.5517511129  -10.6935098868
   C      -4.1175683232   19.1167556345  -10.0003351289
   H      -3.1255513672   19.0403367865  -10.4490130792
   H      -4.0296359725   19.2836028369   -8.9244820871
   H      -4.6709923912   18.1939645595  -10.1864683079
27
Converged     Job 143: Energy -1.1250365633757369e+03 @ (154.234234)
   H      -6.0521607254   21.9424503630  -12.8297752045
   H      -5.0451323477   20.1222471476  -15.0712034749
   H      -5.8958908734   20.1962416644  -17.1560431398
   H      -9.2678184416   23.6425559364  -15.9243654845
   H      -5.7145692439   20.3574104374  -19.5118777046
   H      -6.9895418081   19.7726790827  -20.6237187026
   H      -6.8154046567   19.0479090142  -18.9968810974
   C      -6.7407441937   19.9742965121  -19.5805545157
   C      -5.4842097091   21.1563925670  -13.3107152831
   C      -5.6498707415   20.9356256581  -14.6636657895
   C      -8.5312812911   22.8868645244  -16.1814968774
   C      -6.6326290191   20.9488142081  -16.8919758745
   C      -8.5175513212   22.3547704055  -17.4466663258
   C      -7.5528464337   21.3677351950  -17.8163311988
   C      -4.8462997310   20.1657192815  -12.4931186979
   C      -6.6155400788   21.4640081942  -15.5577301476
   C      -7.5776069446   22.4976579902  -15.1659911289
   O      -4.2447594896   19.1495446010  -12.8411988816
   O      -9.4269556788   22.7574350700  -18.3843147161
   O      -7.6771954824   20.9403259484  -19.1261145604
   O      -7.5998464744   23.0326908231  -14.0184645427
   H      -9.2280829250   22.2590818148  -19.1993849934
   S      -5.0077974663   20.5502191718  -10.6934770185
   C      -4.1235529366   19.1134620541  -10.0000622351
   H      -3.1311955090   19.0356754775  -10.4477627480
   H      -4.0364642749   19.2796650374   -8.9240318070
   H      -4.6782507603   18.1916270350  -10.1871827561
27
Converged     Job 144: Energy -1.1250364999007948e+03 @ (154.054054)
   H      -6.0506492060   21.9433752991  -12.8300264805
   H      -5.0431582968   20.1231176496  -15.0711687538
   H      -5.8931183344   20.1976439886  -17.1564746358
   H      -9.2651095239   23.6439646552  -15.9248934482
   H      -5.7116790156   20.3588430635  -19.5123721259
   H      -6.9866902196   19.7741108091  -20.6242041600
   H      -6.8125481075   19.0493646257  -18.9973338722
   C      -6.7378658294   19.9757363540  -19.5810381860
   C      -5.4827782217   21.1570293109  -13.3105875526
   C      -5.6475532773   20.9368451246  -14.6637902155
   C      -8.5286073061   22.8882450005  -16.1819997788
   C      -6.6298541842   20.9502315904  -16.8924266473
   C      -8.5147939936   22.3562186218  -17.4471948847
   C      -7.5500212564   21.3691781539  -17.8168206687
   C      -4.8484710614   20.1644963288  -12.4924991046
   C      -6.6128996412   21.4652981513  -15.5580989613
   C      -7.5749216888   22.4990559569  -15.1664955113
   O      -4.2481803541   19.1475042142  -12.8402886757
   O      -9.4241455961   22.7588739517  -18.3848789781
   O      -7.6742955995   20.9418120763  -19.1266071306
   O      -7.5970658077   23.0342005614  -14.0190323545
   H      -9.2252764598   22.2605114105  -19.1999482859
   S      -5.0130620374   20.5477447739  -10.6927697757
   C      -4.1331698248   19.1086358025   -9.9986902193
   H      -3.1404501966   19.0286288627  -10.4451833163
   H      -4.0470241384   19.2742603769   -8.9224989421
   H      -4.6898065998   18.1881678266  -10.1867781711
27
Converged     Job 145: Energy -1.1250364364967227e+03 @ (153.873874)
   H      -6.0484591725   21.9448195913  -12.8303261809
   H      -5.0411401046   20.1246158978  -15.0713363282
   H      -5.8913452925   20.1988259454  -17.1567609616
   H      -9.2645197623   23.6438936576  -15.9248187690
   H      -5.7105582998   20.3597112018  -19.5125023463
   H      -6.9854953654   19.7743789439  -20.6240330441
   H      -6.8108269934   19.0498932297  -18.9971323596
   C      -6.7365929449   19.9762123980  -19.5809521111
   C      -5.4808545314   21.1582036784  -13.3108416530
   C      -5.6455142113   20.9384814549  -14.6641791970
   C      -8.5277576765   22.8884296436  -16.1820250750
   C      -6.6283295750   20.9511206826  -16.8926168077
   C      -8.5140271050   22.3561923831  -17.4471211468
   C      -7.5489161556   21.3695511431  -17.8167991736
   C      -4.8490582556   20.1641951649  -12.4925922507
   C      -6.6112772043   21.4663731384  -15.5583855651
   C      -7.5735877156   22.4998492583  -15.1667541229
   O      -4.2499246763   19.1463535578  -12.8399448914
   O      -9.4237396615   22.7583482676  -18.3846619067
   O      -7.6733254140   20.9419533787  -19.1264841656
   O      -7.5956399983   23.0352017359  -14.0193935033
   H      -9.2247708079   22.2599780772  -19.1996982988
   S      -5.0149414531   20.5471254287  -10.6929826318
   C      -4.1382325200   19.1063070537   -9.9984205650
   H      -3.1452409904   19.0246390512  -10.4440322956
   H      -4.0527823701   19.2715797566   -8.9221054654
   H      -4.6963345396   18.1868542756  -10.1871978857
27
Converged     Job 146: Energy -1.1250363733145462e+03 @ (153.693694)
   H      -6.0468086908   21.9459726415  -12.8305583003
   H      -5.0388829302   20.1263203489  -15.0716634447
   H      -5.8887552928   20.2004994397  -17.1570917693
   H      -9.2631280219   23.6443961927  -15.9250351738
   H      -5.7085886580   20.3602796205  -19.5127988118
   H      -6.9837121003   19.7746267784  -20.6239332245
   H      -6.8088129227   19.0506620701  -18.9968290410
   C      -6.7346388328   19.9767798995  -19.5809610908
   C      -5.4789700930   21.1594085979  -13.3109176352
   C      -5.6431580629   20.9402760015  -14.6644855129
   C      -8.5261543536   22.8891310655  -16.1822372391
   C      -6.6259961757   20.9525287495  -16.8929219582
   C      -8.5123431377   22.3568271844  -17.4473158284
   C      -7.5468575586   21.3704938205  -17.8170278541
   C      -4.8500430031   20.1638042195  -12.4924468744
   C      -6.6090689899   21.4678086373  -15.5586728306
   C      -7.5716424388   22.5010778323  -15.1670794016
   O      -4.2518059488   19.1453586475  -12.8395314560
   O      -9.4223101204   22.7585594955  -18.3847724599
   O      -7.6712559317   20.9427162062  -19.1266335008
   O      -7.5935264627   23.0367729591  -14.0198750392
   H      -9.2233885244   22.2600932614  -19.1997654354
   S      -5.0189047171   20.5453439034  -10.6927248714
   C      -4.1456852089   19.1025960990   -9.9977510202
   H      -3.1522658919   19.0193961073  -10.4421275426
   H      -4.0613325141   19.2671442468   -8.9212362555
   H      -4.7051540775   18.1842117960  -10.1877073967
27
Converged     Job 147: Energy -1.1250363080780367e+03 @ (153.513514)
   H      -6.0460331006   21.9463878920  -12.8303975779
   H      -5.0374121542   20.1267791912  -15.0710824572
   H      -5.8854492818   20.2018661317  -17.1570808543
   H      -9.2592733870   23.6469532263  -15.9267244470
   H      -5.7038000097   20.3621760872  -19.5128314752
   H      -6.9785127707   19.7770535711  -20.6247536304
   H      -6.8046350866   19.0527287831  -18.9976554758
   C      -6.7299268565   19.9789452021  -19.5815913554
   C      -5.4782593351   21.1595131776  -13.3103010610
   C      -5.6412577778   20.9412177707  -14.6641947633
   C      -8.5224540201   22.8914292381  -16.1834950226
   C      -6.6225364612   20.9541956920  -16.8932830162
   C      -8.5080773690   22.3592310667  -17.4485905865
   C      -7.5427289913   21.3725953766  -17.8178603404
   C      -4.8536430159   20.1616811256  -12.4912523248
   C      -6.6062814454   21.4693145878  -15.5589485968
   C      -7.5685625395   22.5030798426  -15.1678899904
   O      -4.2566789989   19.1423745870  -12.8380400032
   O      -9.4173640227   22.7613330570  -18.3865410463
   O      -7.6665507239   20.9450298112  -19.1275937028
   O      -7.5907113037   23.0388321490  -14.0207381858
   H      -9.2181605940   22.2628439710  -19.2014511807
   S      -5.0263101380   20.5416813246  -10.6915815876
   C      -4.1584286537   19.0961213058   -9.9957262102
   H      -3.1646208795   19.0101532802  -10.4386748851
   H      -4.0752087116   19.2601144607   -8.9190552327
   H      -4.7203106715   18.1794438067  -10.1867625185
27
Converged     Job 148: Energy -1.1250362427628017e+03 @ (153.333333)
   H      -6.0439328484   21.9481911372  -12.8308990071
   H      -5.0351929973   20.1286021720  -15.0713674912
   H      -5.8831444145   20.2034155679  -17.1572675417
   H      -9.2587959401   23.6466432350  -15.9267563543
   H      -5.7024067404   20.3629456521  -19.5130167930
   H      -6.9771011388   19.7768157738  -20.6244767274
   H      -6.8024212755   19.0530390105  -18.9972314535
   C      -6.7283515517   19.9791525776  -19.5814307590
   C      -5.4764972760   21.1609056389  -13.3105101780
   C      -5.6389092038   20.9431857406  -14.6645945046
   C      -8.5215795947   22.8915342806  -16.1835983139
   C      -6.6206615553   20.9553193815  -16.8934605127
   C      -8.5072513025   22.3590389123  -17.4485761572
   C      -7.5413912538   21.3729193265  -17.8178842243
   C      -4.8544145941   20.1616932766  -12.4912467731
   C      -6.6043853677   21.4707391318  -15.5592459377
   C      -7.5671962485   22.5039823169  -15.1681210670
   O      -4.2587789414   19.1415326727  -12.8378079668
   O      -9.4170372820   22.7604129038  -18.3863728546
   O      -7.6653884043   20.9448512155  -19.1274595042
   O      -7.5893948899   23.0399806778  -14.0210905601
   H      -9.2176464403   22.2620138097  -19.2012894479
   S      -5.0284454251   20.5411607996  -10.6915862164
   C      -4.1639991056   19.0936997940   -9.9954240962
   H      -3.1699237966   19.0060039258  -10.4374244909
   H      -4.0815109415   19.2571321428   -8.9186139738
   H      -4.7274297321   18.1781628749  -10.1873459983
27
Converged     Job 149: Energy -1.1250361783181415e+03 @ (153.153153)
   H      -6.0430232081   21.9490033060  -12.8308153495
   H      -5.0335307668   20.1295666521  -15.0708247964
   H      -5.8795638858   20.2051848913  -17.1572215679
   H      -9.2560303850   23.6483215930  -15.9285204893
   H      -5.6977886539   20.3640216327  -19.5131264927
   H      -6.9723122323   19.7779015660  -20.6247375667
   H      -6.7983691603   19.0546770658  -18.9971778774
   C      -6.7238198899   19.9805226999  -19.5817073712
   C      -5.4755359291   21.1614755510  -13.3100329382
   C      -5.6369946676   20.9445471366  -14.6644286388
   C      -8.5186612304   22.8931863719  -16.1849191413
   C      -6.6172200496   20.9570897859  -16.8938217553
   C      -8.5035821703   22.3607089268  -17.4498807468
   C      -7.5374508587   21.3746466217  -17.8187161628
   C      -4.8574051943   20.1602115874  -12.4903112052
   C      -6.6017905385   21.4724274044  -15.5595413580
   C      -7.5646630771   22.5058814626  -15.1689761992
   O      -4.2627855117   19.1392611040  -12.8362466751
   O      -9.4129008485   22.7619620196  -18.3881299419
   O      -7.6606745960   20.9467025920  -19.1283718710
   O      -7.5872635445   23.0421441277  -14.0221037336
   H      -9.2132383929   22.2633368818  -19.2028466745
   S      -5.0354116182   20.5382948199  -10.6906366800
   C      -4.1758693419   19.0883285871   -9.9936015839
   H      -3.1815264829   18.9979426067  -10.4344813932
   H      -4.0941866907   19.2513825137   -8.9166553958
   H      -4.7415845284   18.1743341345  -10.1862654954
27
Converged     Job 150: Energy -1.1250361119566376e+03 @ (152.972973)
   H      -6.0419843731   21.9500972041  -12.8310419712
   H      -5.0315600271   20.1305948346  -15.0705209525
   H      -5.8769743816   20.2059196550  -17.1572179648
   H      -9.2537632408   23.6492377038  -15.9296445342
   H      -5.6944734510   20.3657551982  -19.5130087878
   H      -6.9682057565   19.7794350385  -20.6255000610
   H      -6.7945074268   19.0554561474  -18.9981894414
   C      -6.7202768958   19.9816810907  -19.5822186432
   C      -5.4744252462   21.1623599428  -13.3097828010
   C      -5.6349067663   20.9458023654  -14.6643923026
   C      -8.5163778052   22.8940875455  -16.1858014484
   C      -6.6146843982   20.9578762703  -16.8940904331
   C      -8.5010679134   22.3613987371  -17.4507013748
   C      -7.5348171992   21.3753012142  -17.8191945087
   C      -4.8596305465   20.1595442909  -12.4894671605
   C      -6.5995340709   21.4733983080  -15.5598776611
   C      -7.5624714255   22.5069634951  -15.1696742310
   O      -4.2660990494   19.1377762196  -12.8349001009
   O      -9.4102647112   22.7624849385  -18.3891745954
   O      -7.6579146099   20.9470683762  -19.1287964114
   O      -7.5851790059   23.0434324038  -14.0229211550
   H      -9.2103417639   22.2638931214  -19.2038439345
   S      -5.0404199407   20.5368854825  -10.6900065515
   C      -4.1852436208   19.0847927956   -9.9920293561
   H      -3.1903293753   18.9924397164  -10.4311489846
   H      -4.1051562013   19.2472615162   -8.9149017719
   H      -4.7525755142   18.1721146728  -10.1860446586
27
Converged     Job 151: Energy -1.1250360461678843e+03 @ (152.792793)
   H      -6.0404634006   21.9515798382  -12.8314554186
   H      -5.0288864297   20.1325596574  -15.0707110295
   H      -5.8738537511   20.2079358086  -17.1578819630
   H      -9.2529831547   23.6487002641  -15.9297203424
   H      -5.6924561606   20.3658006464  -19.5137203518
   H      -6.9667409921   19.7789662411  -20.6252853648
   H      -6.7925535381   19.0561012674  -18.9975491425
   C      -6.7183575049   19.9818932563  -19.5822548580
   C      -5.4727651059   21.1637290884  -13.3098655936
   C      -5.6323753769   20.9477486842  -14.6647258314
   C      -8.5150988605   22.8940816196  -16.1860182296
   C      -6.6121045075   20.9593052507  -16.8945899596
   C      -8.4996124765   22.3614274858  -17.4508943572
   C      -7.5326876572   21.3760510701  -17.8195320247
   C      -4.8607036634   20.1595606168  -12.4892000314
   C      -6.5971789006   21.4747396207  -15.5603373674
   C      -7.5607353473   22.5076575500  -15.1701015280
   O      -4.2680314128   19.1371916117  -12.8343350330
   O      -9.4091854547   22.7619348329  -18.3892471013
   O      -7.6556282180   20.9477683128  -19.1291302445
   O      -7.5835470908   23.0442175677  -14.0233849394
   H      -9.2091024054   22.2634543486  -19.2039439710
   S      -5.0440699828   20.5359743839  -10.6897463829
   C      -4.1924201300   19.0820721434   -9.9911896168
   H      -3.1973228328   18.9878142810  -10.4294975000
   H      -4.1129222645   19.2442549958   -8.9139762298
   H      -4.7613972441   18.1705361479  -10.1857915855
27
Converged     Job 152: Energy -1.1250359797679969e+03 @ (152.612613)
   H      -6.0393165493   21.9527298254  -12.8316560677
   H      -5.0271589796   20.1334414870  -15.0702240260
   H      -5.8710954539   20.2089343815  -17.1579253278
   H      -9.2507212254   23.6497301759  -15.9311176877
   H      -5.6886485629   20.3675749896  -19.5135643542
   H      -6.9621327635   19.7804255805  -20.6258011482
   H      -6.7883118980   19.0572288572  -18.9982070345
   C      -6.7142962943   19.9831690983  -19.5826476418
   C      -5.4716023741   21.1645319264  -13.3095889005
   C      -5.6304779930   20.9489971465  -14.6646796635
   C      -8.5127308728   22.8950579840  -16.1871003934
   C      -6.6093792941   20.9603451940  -16.8949089514
   C      -8.4968138923   22.3622685949  -17.4519137539
   C      -7.5296730522   21.3769201279  -17.8201517241
   C      -4.8631233261   20.1586763723  -12.4883734351
   C      -6.5948994431   21.4758973846  -15.5606666368
   C      -7.5585354107   22.5089619695  -15.1708845928
   O      -4.2714867139   19.1355371172  -12.8329071569
   O      -9.4061536511   22.7625045306  -18.3905372190
   O      -7.6522233610   20.9484923148  -19.1296751431
   O      -7.5815789595   23.0458366345  -14.0243243181
   H      -9.2058057590   22.2638437170  -19.2050607931
   S      -5.0497624350   20.5342660328  -10.6889212738
   C      -4.2025788721   19.0781684945   -9.9895160565
   H      -3.2072650526   18.9814105827  -10.4268250158
   H      -4.1237778050   19.2400715311   -8.9121774098
   H      -4.7736331645   18.1680300835  -10.1847299974
27
Converged     Job 153: Energy -1.1250359141755989e+03 @ (152.432432)
   H      -6.0376981036   21.9541403246  -12.8318938884
   H      -5.0245258668   20.1356957724  -15.0706512097
   H      -5.8684439636   20.2106988587  -17.1581687996
   H      -9.2504400503   23.6490920739  -15.9310315506
   H      -5.6873126557   20.3675798376  -19.5139694132
   H      -6.9611543298   19.7799356220  -20.6255624289
   H      -6.7867751562   19.0573981614  -18.9977322332
   C      -6.7129862748   19.9831245433  -19.5825580632
   C      -5.4697662967   21.1660481923  -13.3097317328
   C      -5.6280305786   20.9510969104  -14.6650343594
   C      -8.5119702186   22.8949381257  -16.1871053260
   C      -6.6073121452   20.9615313726  -16.8951346848
   C      -8.4959567304   22.3620003847  -17.4518473347
   C      -7.5281941695   21.3773122180  -17.8201937656
   C      -4.8635620030   20.1589235978  -12.4883832690
   C      -6.5929714312   21.4772021950  -15.5609560940
   C      -7.5572477120   22.5096204474  -15.1711191322
   O      -4.2727167799   19.1351960940  -12.8326226906
   O      -9.4057446953   22.7615995375  -18.3903401649
   O      -7.6508034931   20.9485828966  -19.1296458395
   O      -7.5803253974   23.0466815225  -14.0246598621
   H      -9.2052582569   22.2631133725  -19.2049423343
   S      -5.0523060420   20.5336305801  -10.6890907323
   C      -4.2082210829   19.0759533522   -9.9892047368
   H      -3.2125366230   18.9778267302  -10.4253434996
   H      -4.1304794801   19.2373484646   -8.9117251594
   H      -4.7804421479   18.1667774049  -10.1854361559
27
Converged     Job 154: Energy -1.1250358457412985e+03 @ (152.252252)
   H      -6.0368348198   21.9551944525  -12.8318519532
   H      -5.0225946086   20.1367508773  -15.0700460754
   H      -5.8647209763   20.2122802465  -17.1581589054
   H      -9.2477908768   23.6503122075  -15.9326513745
   H      -5.6825192309   20.3690560851  -19.5141388234
   H      -6.9560179046   19.7811765222  -20.6259837043
   H      -6.7821167659   19.0589663614  -18.9979274857
   C      -6.7081596381   19.9845569239  -19.5829456292
   C      -5.4688333924   21.1668624306  -13.3092461504
   C      -5.6259547720   20.9524813287  -14.6648383197
   C      -8.5091485023   22.8962134298  -16.1883882186
   C      -6.6037918190   20.9630594685  -16.8955316904
   C      -8.4924258256   22.3632470662  -17.4531145254
   C      -7.5242735412   21.3787214643  -17.8210122924
   C      -4.8665899536   20.1578788729  -12.4873378288
   C      -6.5902525156   21.4787050279  -15.5612979270
   C      -7.5546843209   22.5112378038  -15.1720103680
   O      -4.2766827873   19.1334940922  -12.8311529212
   O      -9.4018714263   22.7625735885  -18.3920135135
   O      -7.6461406992   20.9501035484  -19.1305321185
   O      -7.5781273109   23.0485770125  -14.0256858674
   H      -9.2010835527   22.2638093417  -19.2063676036
   S      -5.0593393841   20.5312441761  -10.6880375267
   C      -4.2203674887   19.0709952023   -9.9873406680
   H      -3.2245739727   18.9699379072  -10.4225533911
   H      -4.1431973265   19.2321037274   -8.9097763275
   H      -4.7950866277   18.1635100120  -10.1841415131
27
Converged     Job 155: Energy -1.1250357792606158e+03 @ (152.072072)
   H      -6.0355260409   21.9563665827  -12.8324405803
   H      -5.0202650810   20.1385216528  -15.0703599588
   H      -5.8624629972   20.2135829645  -17.1585992871
   H      -9.2469942940   23.6500826793  -15.9330949736
   H      -5.6805906991   20.3697792541  -19.5139173691
   H      -6.9537048414   19.7813380493  -20.6259333862
   H      -6.7797586808   19.0592894137  -18.9978053758
   C      -6.7060797020   19.9848857727  -19.5828634798
   C      -5.4672121229   21.1679738346  -13.3093603020
   C      -5.6237188198   20.9541982296  -14.6651650450
   C      -8.5079687708   22.8963251495  -16.1886903021
   C      -6.6018074303   20.9640325543  -16.8957980495
   C      -8.4911957083   22.3632255533  -17.4533629653
   C      -7.5226227999   21.3790982673  -17.8212175872
   C      -4.8675012276   20.1577244674  -12.4871453865
   C      -6.5883622335   21.4798047677  -15.5616245540
   C      -7.5532144842   22.5119463337  -15.1723453182
   O      -4.2783692351   19.1326804581  -12.8303739565
   O      -9.4009072059   22.7620968942  -18.3922125946
   O      -7.6444891341   20.9500851046  -19.1306144734
   O      -7.5767765166   23.0493822237  -14.0260944277
   H      -9.1998495191   22.2635698688  -19.2066485702
   S      -5.0625074399   20.5305336374  -10.6880447751
   C      -4.2268913457   19.0687274356   -9.9865999691
   H      -3.2307268544   18.9660752638  -10.4205699965
   H      -4.1507995720   19.2294798610   -8.9089087102
   H      -4.8028779825   18.1622432742  -10.1842885841
27
Converged     Job 156: Energy -1.1250357101759898e+03 @ (151.891892)
   H      -6.0440285812   21.9539692316  -12.8292443772
   H      -5.0192324580   20.1363939058  -15.0630440454
   H      -5.8467720711   20.2181215433  -17.1570073739
   H      -9.2307980865   23.6606457975  -15.9468061294
   H      -5.6521627089   20.3758956322  -19.5128836750
   H      -6.9217374945   19.7898798317  -20.6303109419
   H      -6.7561476433   19.0676373536  -19.0014157909
   C      -6.6781270045   19.9930530905  -19.5862116245
   C      -5.4752584413   21.1642050807  -13.3032937194
   C      -5.6222372165   20.9538312833  -14.6607357407
   C      -8.4919860806   22.9056383447  -16.1992766195
   C      -6.5859575388   20.9699391096  -16.8976161015
   C      -8.4695815296   22.3733913904  -17.4641903205
   C      -7.5008908000   21.3877584607  -17.8276292918
   C      -4.8879435213   20.1489217302  -12.4783689739
   C      -6.5790327144   21.4842368208  -15.5628164827
   C      -7.5434793647   22.5184866076  -15.1781841075
   O      -4.2998529998   19.1223545841  -12.8187059215
   O      -9.3738982761   22.7743334499  -18.4073658349
   O      -7.6165166803   20.9601722468  -19.1380821346
   O      -7.5719912053   23.0554144529  -14.0317850233
   H      -9.1694364674   22.2760626752  -19.2211080542
   S      -5.0998124024   20.5173397164  -10.6801652616
   C      -4.2829520958   19.0471463275   -9.9740650146
   H      -3.2871849213   18.9325031567  -10.4058627620
   H      -4.2073754470   19.2088311903   -8.8964928656
   H      -4.8687692078   18.1468692677  -10.1713800184
27
Converged     Job 157: Energy -1.1250356439528887e+03 @ (151.711712)
   H      -6.0423696079   21.9560033742  -12.8299253470
   H      -5.0171798558   20.1380474627  -15.0629891698
   H      -5.8458873206   20.2177319865  -17.1567675952
   H      -9.2311457536   23.6593156736  -15.9473650555
   H      -5.6513237853   20.3771420311  -19.5123031298
   H      -6.9195062461   19.7903497032  -20.6308499303
   H      -6.7534238007   19.0665873802  -19.0026994527
   C      -6.6766332889   19.9927531397  -19.5864493262
   C      -5.4732647780   21.1662319263  -13.3036418603
   C      -5.6204984593   20.9554573290  -14.6610520630
   C      -8.4920538815   22.9044820660  -16.1995773425
   C      -6.5853006491   20.9693678538  -16.8975631315
   C      -8.4697230290   22.3716856329  -17.4642577998
   C      -7.5007036887   21.3863029488  -17.8274989077
   C      -4.8878071141   20.1502852798  -12.4782243296
   C      -6.5781657646   21.4843628077  -15.5630248473
   C      -7.5430495045   22.5183093943  -15.1785809649
   O      -4.3004356386   19.1230961852  -12.8179602731
   O      -9.3744276348   22.7718123263  -18.4073827030
   O      -7.6167267265   20.9579131699  -19.1376360285
   O      -7.5714015103   23.0557956908  -14.0324553655
   H      -9.1698379812   22.2734209782  -19.2210221981
   S      -5.1009563562   20.5189488755  -10.6802359076
   C      -4.2863571997   19.0478616314   -9.9733913204
   H      -3.2898558866   18.9326976596  -10.4033745720
   H      -4.2126818608   19.2089791027   -8.8955898133
   H      -4.8724464471   18.1480886676  -10.1722321648
27
Converged     Job 158: Energy -1.1250355735723906e+03 @ (151.531532)
   H      -6.0418746207   21.9583600442  -12.8304728924
   H      -5.0142880576   20.1407814762  -15.0627264964
   H      -5.8418997617   20.2194852591  -17.1567965634
   H      -9.2320608886   23.6568961015  -15.9490337773
   H      -5.6477784029   20.3759631962  -19.5125159731
   H      -6.9159628187   19.7879024231  -20.6303238553
   H      -6.7497354245   19.0658985056  -19.0014244658
   C      -6.6730582671   19.9914245990  -19.5861708092
   C      -5.4719828254   21.1687731175  -13.3036327853
   C      -5.6182683134   20.9579307708  -14.6612070274
   C      -8.4919290771   22.9029370914  -16.2009020701
   C      -6.5823981946   20.9701719380  -16.8979879440
   C      -8.4685661518   22.3698760249  -17.4654533772
   C      -7.4981295466   21.3856907142  -17.8282094513
   C      -4.8888984200   20.1520499955  -12.4775101543
   C      -6.5763190539   21.4854422485  -15.5635512002
   C      -7.5425152044   22.5184079409  -15.1796528553
   O      -4.3015317801   19.1245247332  -12.8162237269
   O      -9.3735116239   22.7686685495  -18.4088923159
   O      -7.6131780737   20.9569919794  -19.1383124676
   O      -7.5716488118   23.0563988159  -14.0338060259
   H      -9.1683865330   22.2700304637  -19.2222487122
   S      -5.1055279854   20.5203272590  -10.6798260032
   C      -4.2939939518   19.0481498879   -9.9717238516
   H      -3.2970502044   18.9315635320  -10.4003099480
   H      -4.2216201483   19.2092206035   -8.8938100524
   H      -4.8810491232   18.1491580088  -10.1713241582
27
Converged     Job 159: Energy -1.1250355046975890e+03 @ (151.351351)
   H      -6.0780647128   21.9632454141  -12.8283066278
   H      -5.0080108413   20.1463899001  -15.0408867305
   H      -5.8043844399   20.2211175842  -17.1492556778
   H      -9.2186335542   23.6532876992  -15.9956916977
   H      -5.5772274552   20.3753442996  -19.5034169120
   H      -6.8283747725   19.7832159546  -20.6382820404
   H      -6.6824273944   19.0624437461  -19.0068704189
   C      -6.6003479115   19.9879386502  -19.5909937158
   C      -5.4977629428   21.1746874083  -13.2903070326
   C      -5.6198854210   20.9629246579  -14.6501741963
   C      -8.4732372097   22.9007279287  -16.2358021447
   C      -6.5498980120   20.9707502866  -16.9019363034
   C      -8.4310170723   22.3651499705  -17.4987688649
   C      -7.4532011084   21.3826753829  -17.8458735867
   C      -4.9301234628   20.1587317982  -12.4527283704
   C      -6.5641030114   21.4882113649  -15.5683514013
   C      -7.5377102183   22.5201249393  -15.2004807488
   O      -4.3314186313   19.1337999173  -12.7790931583
   O      -9.3241420225   22.7596883303  -18.4551162237
   O      -7.5491604585   20.9511212792  -19.1566033185
   O      -7.5845140602   23.0606154191  -14.0563290380
   H      -9.1067273187   22.2601295008  -19.2647032132
   S      -5.1907924661   20.5242069214  -10.6599560916
   C      -4.4028705190   19.0481719838   -9.9333053618
   H      -3.4087352928   18.9112767527  -10.3621975349
   H      -4.3265508093   19.2211904786   -8.8575611593
   H      -5.0038596440   18.1557521080  -10.1209727084
27
Converged     Job 160: Energy -1.1250354376812452e+03 @ (151.171171)
   H      -6.0771505440   21.9667093459  -12.8293921629
   H      -5.0058664980   20.1488446501  -15.0403861159
   H      -5.8008818019   20.2224046027  -17.1491655257
   H      -9.2211860830   23.6493330777  -15.9976830096
   H      -5.5745097944   20.3725256376  -19.5038352933
   H      -6.8262293909   19.7785211758  -20.6370622648
   H      -6.6797112127   19.0607333929  -19.0043334998
   C      -6.5977359519   19.9851109033  -19.5902383135
   C      -5.4965103228   21.1779236237  -13.2905766556
   C      -5.6183017207   20.9653261764  -14.6503970016
   C      -8.4745084631   22.8979043925  -16.2373010873
   C      -6.5477690655   20.9708447602  -16.9023282762
   C      -8.4311955901   22.3619929230  -17.5000732692
   C      -7.4515674693   21.3810264506  -17.8465242340
   C      -4.9309382879   20.1616598489  -12.4520160156
   C      -6.5631613831   21.4887169294  -15.5688983456
   C      -7.5383325307   22.5194595518  -15.2017615986
   O      -4.3336163859   19.1355605246  -12.7772626462
   O      -9.3247391247   22.7547320084  -18.4567465365
   O      -7.5462238171   20.9492490358  -19.1572342255
   O      -7.5859638177   23.0606582700  -14.0580123031
   H      -9.1068465741   22.2547364764  -19.2659377625
   S      -5.1916905562   20.5287618219  -10.6595567122
   C      -4.4064484911   19.0518143912   -9.9318779147
   H      -3.4088890834   18.9174653917  -10.3535705457
   H      -4.3384404658   19.2217430608   -8.8550825553
   H      -5.0047633012   18.1591523117  -10.1267061592
27
Converged     Job 161: Energy -1.1250353674558089e+03 @ (150.990991)
   H      -6.0760132949   21.9690143400  -12.8302073880
   H      -5.0033017687   20.1513145016  -15.0405162107
   H      -5.7991324608   20.2225324561  -17.1489316194
   H      -9.2222878712   23.6470828711  -15.9986227043
   H      -5.5731117169   20.3725545521  -19.5030548900
   H      -6.8236494368   19.7773239942  -20.6369158683
   H      -6.6767809326   19.0591662885  -19.0043896622
   C      -6.5957855678   19.9838352392  -19.5899537705
   C      -5.4946170121   21.1804924224  -13.2909589223
   C      -5.6163220867   20.9675101674  -14.6508023216
   C      -8.4750100568   22.8961544295  -16.2379808942
   C      -6.5466046448   20.9704737717  -16.9023856598
   C      -8.4314199449   22.3596389182  -17.5004891664
   C      -7.4509820673   21.3793185691  -17.8465781901
   C      -4.9307003906   20.1637661113  -12.4518761466
   C      -6.5621469748   21.4891255337  -15.5692519260
   C      -7.5381872712   22.5192126760  -15.2024853912
   O      -4.3331443287   19.1375529872  -12.7763070663
   O      -9.3253879373   22.7511815660  -18.4572234388
   O      -7.5456759129   20.9466037466  -19.1569413420
   O      -7.5859998379   23.0610488582  -14.0590502240
   H      -9.1071849516   22.2509979811  -19.2662161370
   S      -5.1941566643   20.5306775710  -10.6597014228
   C      -4.4105004880   19.0533978744   -9.9309840930
   H      -3.4131823582   18.9176732092  -10.3528095496
   H      -4.3420898189   19.2240499552   -8.8543194062
   H      -5.0097999563   18.1612075490  -10.1250045676
27
Converged     Job 162: Energy -1.1250352978313817e+03 @ (150.810811)
   H      -6.1152717965   21.9847847224  -12.8327310253
   H      -4.9952104069   20.1642751950  -15.0170050057
   H      -5.7613481552   20.2197532053  -17.1379864270
   H      -9.2227622970   23.6273929646  -16.0532557464
   H      -5.5052567884   20.3564518765  -19.4908909232
   H      -6.7376906805   19.7492244099  -20.6382121107
   H      -6.6084876629   19.0396484291  -19.0003923503
   C      -6.5246804029   19.9619463462  -19.5893543295
   C      -5.5207444716   21.1982706999  -13.2798824259
   C      -5.6192371643   20.9783644804  -14.6405635971
   C      -8.4671470788   22.8804689022  -16.2784490801
   C      -6.5170665047   20.9640025861  -16.9056573016
   C      -8.4027274443   22.3374191933  -17.5372295691
   C      -7.4109877338   21.3619746716  -17.8643706670
   C      -4.9666468105   20.1881069808  -12.4266238967
   C      -6.5545397061   21.4895044041  -15.5755546859
   C      -7.5423149944   22.5152766840  -15.2282014085
   O      -4.3548941603   19.1653815424  -12.7352878591
   O      -9.2863188282   22.7179509876  -18.5078277182
   O      -7.4851713593   20.9217417636  -19.1735271487
   O      -7.6098526815   23.0633463834  -14.0887142411
   H      -9.0546808785   22.2145661583  -19.3110841977
   S      -5.2709375178   20.5587544140  -10.6413038596
   C      -4.5019583291   19.0847814350   -9.8905605197
   H      -3.5059060492   18.9348798962  -10.3104045998
   H      -4.4325326531   19.2694491608   -8.8163161138
   H      -5.1087979301   18.1950940552  -10.0725982216
27
Converged     Job 163: Energy -1.1250352287765322e+03 @ (150.630631)
   H      -6.1133940486   21.9872492258  -12.8335368901
   H      -4.9933122836   20.1660857996  -15.0171149024
   H      -5.7587896540   20.2213745904  -17.1383376092
   H      -9.2241096609   23.6249716140  -16.0534850545
   H      -5.5039899858   20.3552497786  -19.4916045453
   H      -6.7371408343   19.7468820362  -20.6374817356
   H      -6.6071056586   19.0391883788  -18.9989348484
   C      -6.5235145534   19.9607723283  -19.5890109982
   C      -5.5190168862   21.2003014964  -13.2801994780
   C      -5.6173913626   20.9802734985  -14.6409350014
   C      -8.4676441291   22.8788776686  -16.2786723334
   C      -6.5153890285   20.9646962780  -16.9059631860
   C      -8.4027922446   22.3357273275  -17.5373835036
   C      -7.4099054430   21.3614580552  -17.8645839081
   C      -4.9672311785   20.1892734039  -12.4264786733
   C      -6.5532810817   21.4903092390  -15.5759018280
   C      -7.5420057039   22.5151905291  -15.2285898364
   O      -4.3570001893   19.1654604890  -12.7345794198
   O      -9.2869533491   22.7151270806  -18.5078845959
   O      -7.4836349400   20.9211693371  -19.1737324600
   O      -7.6096977383   23.0637078235  -14.0893427310
   H      -9.0551737297   22.2115507868  -19.3109804764
   S      -5.2719052632   20.5605574999  -10.6413700880
   C      -4.5049279546   19.0857411098   -9.8902443222
   H      -3.5057636247   18.9386245010  -10.3036653959
   H      -4.4430543256   19.2673941867   -8.8149994807
   H      -5.1090424966   18.1955935799  -10.0789681809
27
Converged     Job 164: Energy -1.1250351594839290e+03 @ (150.450450)
   H      -6.1114056726   21.9891787366  -12.8341083238
   H      -4.9909000827   20.1682757283  -15.0175570570
   H      -5.7572221259   20.2221905621  -17.1384353593
   H      -9.2247626056   23.6234690013  -16.0532505701
   H      -5.5035565507   20.3554637314  -19.4915191401
   H      -6.7364743891   19.7461199047  -20.6371571256
   H      -6.6055895049   19.0385702491  -18.9985836199
   C      -6.5228071862   19.9602072883  -19.5887167595
   C      -5.5167967147   21.2023148570  -13.2806015653
   C      -5.6152130422   20.9823042067  -14.6413907114
   C      -8.4678515835   22.8778629974  -16.2784777993
   C      -6.5143119392   20.9649960665  -16.9059850010
   C      -8.4030981091   22.3343465387  -17.5370354272
   C      -7.4095849197   21.3607192815  -17.8643348999
   C      -4.9668376673   20.1904379181  -12.4267503851
   C      -6.5520425333   21.4910544596  -15.5760850001
   C      -7.5413967780   22.5153194415  -15.2287193883
   O      -4.3572232383   19.1661779467  -12.7346093511
   O      -9.2879031765   22.7128122075  -18.5073178181
   O      -7.4835915035   20.9198845061  -19.1732871268
   O      -7.6088894854   23.0642760249  -14.0896802920
   H      -9.0560867215   22.2091677514  -19.3103593968
   S      -5.2729918640   20.5613556514  -10.6418032477
   C      -4.5080821205   19.0856131443   -9.8903779858
   H      -3.5087518712   18.9375830276  -10.3030464006
   H      -4.4468622966   19.2669952673   -8.8150618554
   H      -5.1129316875   18.1961094688  -10.0797311645
27
Converged     Job 165: Energy -1.1250350873712368e+03 @ (150.270270)
   H      -6.1183160997   21.9938198636  -12.8348257357
   H      -4.9873923075   20.1725605672  -15.0124634262
   H      -5.7460706059   20.2237751164  -17.1361641040
   H      -9.2238245397   23.6192185110  -16.0653175522
   H      -5.4868680024   20.3510296906  -19.4894012897
   H      -6.7171058314   19.7386331961  -20.6362978717
   H      -6.5897666434   19.0351581514  -18.9956585446
   C      -6.5058436560   19.9553514815  -19.5878994693
   C      -5.5210088000   21.2072304656  -13.2781624536
   C      -5.6138644415   20.9862964670  -14.6392585275
   C      -8.4647263293   22.8749200574  -16.2874232394
   C      -6.5053734282   20.9653118387  -16.9068455677
   C      -8.3951249849   22.3300648851  -17.5451194747
   C      -7.3985693156   21.3581561894  -17.8682959047
   C      -4.9758528418   20.1953627065  -12.4212842141
   C      -6.5482658386   21.4927407044  -15.5776077010
   C      -7.5405097303   22.5156945476  -15.2345930378
   O      -4.3638597495   19.1714582180  -12.7255927984
   O      -9.2778466609   22.7056201830  -18.5184109574
   O      -7.4677385656   20.9158557436  -19.1770183733
   O      -7.6123080410   23.0663051965  -14.0966081914
   H      -9.0431957401   22.2009765715  -19.3200026295
   S      -5.2935892993   20.5658346003  -10.6381043427
   C      -4.5346517201   19.0894440866   -9.8818389931
   H      -3.5359635865   18.9365319004  -10.2942264863
   H      -4.4727119076   19.2738098048   -8.8070896177
   H      -5.1428185888   18.2016190003  -10.0684796187
27
Converged     Job 166: Energy -1.1250350176037828e+03 @ (150.090090)
   H      -6.1165506233   21.9958376036  -12.8354522373
   H      -4.9856224252   20.1741564511  -15.0125687022
   H      -5.7453285191   20.2233835936  -17.1357726590
   H      -9.2239751281   23.6182412885  -16.0658585382
   H      -5.4861261046   20.3523685303  -19.4885553526
   H      -6.7148389152   19.7389348247  -20.6365037116
   H      -6.5869327698   19.0341336482  -18.9965110094
   C      -6.5043509934   19.9550176405  -19.5878418972
   C      -5.5191510122   21.2090834731  -13.2784586269
   C      -5.6122150708   20.9879164201  -14.6395658117
   C      -8.4646706061   22.8740561265  -16.2877263717
   C      -6.5048109341   20.9647894758  -16.9066800081
   C      -8.3952196647   22.3285261579  -17.5451396462
   C      -7.3984492662   21.3567350692  -17.8680612577
   C      -4.9759306350   20.1964672954  -12.4212628350
   C      -6.5474616707   21.4930044133  -15.5777429565
   C      -7.5400459228   22.5157388533  -15.2349358435
   O      -4.3650967689   19.1717102933  -12.7250678157
   O      -9.2782871339   22.7032825257  -18.5183881800
   O      -7.4680567241   20.9134860789  -19.1764102700
   O      -7.6117575626   23.0668369589  -14.0972032564
   H      -9.0434065012   22.1986426114  -19.3199177528
   S      -5.2942070223   20.5674837157  -10.6382877653
   C      -4.5378775957   19.0900199761   -9.8815627809
   H      -3.5384224748   18.9365622714  -10.2919149323
   H      -4.4780392998   19.2735940431   -8.8065389010
   H      -5.1463341552   18.2027708680  -10.0700598642
27
Converged     Job 167: Energy -1.1250349460457960e+03 @ (149.909910)
   H      -6.1148847386   21.9979546926  -12.8360364749
   H      -4.9831450612   20.1763965814  -15.0127568962
   H      -5.7429188476   20.2246791446  -17.1359520959
   H      -9.2245646377   23.6165159440  -16.0661182853
   H      -5.4848724247   20.3516990411  -19.4887647367
   H      -6.7138186313   19.7372272634  -20.6358603155
   H      -6.5852136343   19.0335690398  -18.9954466701
   C      -6.5030319681   19.9540550736  -19.5874305829
   C      -5.5172081449   21.2111885873  -13.2787181909
   C      -5.6099981316   20.9900535782  -14.6399211334
   C      -8.4646227806   22.8729514199  -16.2879588035
   C      -6.5030697223   20.9653935685  -16.9068787617
   C      -8.3949642223   22.3271352109  -17.5452342976
   C      -7.3973311788   21.3562049926  -17.8681180664
   C      -4.9761469882   20.1976837862  -12.4212361101
   C      -6.5459031766   21.4939221340  -15.5780611016
   C      -7.5392781834   22.5159378225  -15.2353552389
   O      -4.3659201241   19.1724304824  -12.7245879037
   O      -9.2785553322   22.7008551903  -18.5183803262
   O      -7.4668189443   20.9125775648  -19.1763198544
   O      -7.6110340091   23.0675014158  -14.0978610463
   H      -9.0435440902   22.1960535869  -19.3197702326
   S      -5.2964151834   20.5683966783  -10.6385170654
   C      -4.5423448647   19.0900292303   -9.8813079210
   H      -3.5424241630   18.9358946293  -10.2902871863
   H      -4.4838835806   19.2731417224   -8.8061161845
   H      -5.1512514729   18.2033301772  -10.0709936633
27
Converged     Job 168: Energy -1.1250348735960401e+03 @ (149.729730)
   H      -6.1146792502   22.0004043654  -12.8367001617
   H      -4.9810049614   20.1785621141  -15.0118139831
   H      -5.7393993969   20.2254873241  -17.1354039149
   H      -9.2243970096   23.6149994040  -16.0689305675
   H      -5.4806054039   20.3506735808  -19.4883417727
   H      -6.7089361286   19.7349537754  -20.6353862031
   H      -6.5805934010   19.0324749438  -18.9944135230
   C      -6.4985779219   19.9525645798  -19.5870353356
   C      -5.5163123976   21.2136315714  -13.2784649436
   C      -5.6083186511   20.9922366642  -14.6397442715
   C      -8.4637513982   22.8719110271  -16.2899384694
   C      -6.5002367761   20.9657050816  -16.9070239850
   C      -8.3930065631   22.3254954233  -17.5468904518
   C      -7.3943672207   21.3552311979  -17.8688659808
   C      -4.9781114836   20.1993133323  -12.4201836809
   C      -6.5441914779   21.4948577441  -15.5784668054
   C      -7.5384028580   22.5164615233  -15.2368197602
   O      -4.3680526276   19.1736447603  -12.7224654975
   O      -9.2764706387   22.6979292510  -18.5206128928
   O      -7.4628570434   20.9110138428  -19.1768949969
   O      -7.6109103051   23.0688197188  -14.0997698177
   H      -9.0409518076   22.1925910769  -19.3215187108
   S      -5.3021963688   20.5697710219  -10.6380027261
   C      -4.5511373730   19.0905643879   -9.8794056845
   H      -3.5509141674   18.9349907504  -10.2870876101
   H      -4.4937995836   19.2738686733   -8.8041873524
   H      -5.1609806854   18.2046192631  -10.0696137872
27
Converged     Job 169: Energy -1.1250348003359263e+03 @ (149.549550)
   H      -6.1161954463   22.0031237826  -12.8370605715
   H      -4.9784213164   20.1815936591  -15.0100603781
   H      -5.7348340558   20.2262162856  -17.1342558207
   H      -9.2238190259   23.6134567571  -16.0734518275
   H      -5.4744468946   20.3490945044  -19.4868765260
   H      -6.7013353011   19.7319174421  -20.6348162127
   H      -6.5741876335   19.0305147558  -18.9932211781
   C      -6.4921232304   19.9503223965  -19.5863446997
   C      -5.5166047426   21.2166619363  -13.2776080761
   C      -5.6065909756   20.9951093492  -14.6390668428
   C      -8.4623478356   22.8709074801  -16.2931873700
   C      -6.4965518637   20.9659516607  -16.9071147668
   C      -8.3900001522   22.3235778072  -17.5496422618
   C      -7.3902486791   21.3538953403  -17.8700426289
   C      -4.9813371285   20.2016963967  -12.4183158899
   C      -6.5421493116   21.4961244269  -15.5789710828
   C      -7.5375568410   22.5171714349  -15.2390069217
   O      -4.3709732656   19.1758868150  -12.7195745402
   O      -9.2728454226   22.6946383342  -18.5244515776
   O      -7.4573934894   20.9084510046  -19.1777498357
   O      -7.6114316537   23.0704713440  -14.1025300028
   H      -9.0362678828   22.1889565737  -19.3248311365
   S      -5.3102051342   20.5713955194  -10.6368024683
   C      -4.5627358977   19.0911195079   -9.8767770573
   H      -3.5623373408   18.9336909258  -10.2832402470
   H      -4.5063407111   19.2746427280   -8.8015828744
   H      -5.1738832559   18.2061870241  -10.0674008012
27
Converged     Job 170: Energy -1.1250347275085944e+03 @ (149.369369)
   H      -6.1163269492   22.0061185909  -12.8379765357
   H      -4.9760672272   20.1833787960  -15.0087203117
   H      -5.7303525241   20.2268376560  -17.1337936525
   H      -9.2232180635   23.6114385302  -16.0769374516
   H      -5.4688740562   20.3482602508  -19.4866830628
   H      -6.6949225184   19.7294006945  -20.6345164977
   H      -6.5679294077   19.0294246930  -18.9923162858
   C      -6.4862469114   19.9487766133  -19.5861715792
   C      -5.5163726688   21.2191624173  -13.2772633678
   C      -5.6047196475   20.9970057432  -14.6387781255
   C      -8.4609333391   22.8694403202  -16.2958597616
   C      -6.4929110663   20.9659526662  -16.9075514912
   C      -8.3873241989   22.3214520372  -17.5519579513
   C      -7.3863888614   21.3526112448  -17.8711555383
   C      -4.9844887299   20.2035536550  -12.4166747747
   C      -6.5398865653   21.4967395349  -15.5797132273
   C      -7.5363323036   22.5172150345  -15.2409731437
   O      -4.3746672777   19.1769532622  -12.7163446986
   O      -9.2700132461   22.6910147019  -18.5274439370
   O      -7.4522585643   20.9066218487  -19.1787079899
   O      -7.6112690419   23.0712066658  -14.1049354646
   H      -9.0326071147   22.1848830288  -19.3272838072
   S      -5.3172646917   20.5739090873  -10.6359805167
   C      -4.5737815568   19.0927024588   -9.8738910223
   H      -3.5731384661   18.9330622626  -10.2789102161
   H      -4.5184861211   19.2768535856   -8.7987229804
   H      -5.1863808684   18.2087951469  -10.0647188627
27
Converged     Job 171: Energy -1.1250346555033711e+03 @ (149.189189)
   H      -6.1165848468   22.0082946384  -12.8384321418
   H      -4.9735876591   20.1860009852  -15.0080741171
   H      -5.7270351877   20.2274944293  -17.1331745651
   H      -9.2231566425   23.6097720738  -16.0794533278
   H      -5.4651445388   20.3473838888  -19.4856707533
   H      -6.6900569526   19.7274963749  -20.6341610606
   H      -6.5636137285   19.0278811255  -18.9917893314
   C      -6.4821697088   19.9471866112  -19.5857351915
   C      -5.5156971715   21.2215832963  -13.2769288757
   C      -5.6028647388   20.9993971045  -14.6386186449
   C      -8.4601939956   22.8682657192  -16.2977075800
   C      -6.4903371017   20.9660699863  -16.9076822170
   C      -8.3856975434   22.3196423327  -17.5534614278
   C      -7.3838607298   21.3514056259  -17.8717684969
   C      -4.9862181746   20.2052903016  -12.4156942029
   C      -6.5381919448   21.4975989180  -15.5801548579
   C      -7.5355679811   22.5174809752  -15.2423982457
   O      -4.3763817072   19.1783143622  -12.7140936528
   O      -9.2682097690   22.6881319431  -18.5294927433
   O      -7.4490935733   20.9044387064  -19.1790081284
   O      -7.6112397712   23.0721761950  -14.1067515302
   H      -9.0301434122   22.1818697555  -19.3290640414
   S      -5.3224780692   20.5755042262  -10.6355936161
   C      -4.5818311770   19.0934901863   -9.8722711106
   H      -3.5809333297   18.9324879447  -10.2761271847
   H      -4.5275277944   19.2777923495   -8.7970769442
   H      -5.1953427738   18.2103146664  -10.0635998445
27
Converged     Job 172: Energy -1.1250345798160374e+03 @ (149.009009)
   H      -6.1340859456   22.0175994329  -12.8396219058
   H      -4.9706720173   20.1916696226  -14.9948928523
   H      -5.7069946013   20.2271230845  -17.1266932350
   H      -9.2191796539   23.6033530440  -16.1083002582
   H      -5.4297385204   20.3385707841  -19.4788924206
   H      -6.6465791359   19.7118925467  -20.6323344347
   H      -6.5288720573   19.0191100079  -18.9864688996
   C      -6.4454469968   19.9362007074  -19.5835717277
   C      -5.5288984569   21.2301945626  -13.2708386408
   C      -5.6038000450   21.0053636425  -14.6328360076
   C      -8.4526129064   22.8633166760  -16.3187930196
   C      -6.4737693045   20.9643997939  -16.9087897017
   C      -8.3680747532   22.3109997774  -17.5722700627
   C      -7.3614180743   21.3445246583  -17.8803324423
   C      -5.0079090057   20.2152218783  -12.4029239946
   C      -6.5324243357   21.4996754364  -15.5831552750
   C      -7.5347384372   22.5181099281  -15.2558050497
   O      -4.3948956143   19.1879549812  -12.6938317595
   O      -9.2448183642   22.6741635253  -18.5554591949
   O      -7.4164969181   20.8933262497  -19.1865915053
   O      -7.6201566760   23.0763577706  -14.1225652692
   H      -9.0001112249   22.1660732948  -19.3518686605
   S      -5.3626990600   20.5877069812  -10.6267915673
   C      -4.6334801060   19.1049995035   -9.8538703326
   H      -3.6322049086   18.9367287598  -10.2537650139
   H      -4.5817724339   19.2937092133   -8.7793205069
   H      -5.2512688031   18.2243895484  -10.0433939336
27
Converged     Job 173: Energy -1.1250345067706448e+03 @ (148.828829)
   H      -6.1341057644   22.0218105785  -12.8410251486
   H      -4.9691067908   20.1946387718  -14.9943664142
   H      -5.7062122021   20.2252046403  -17.1252156141
   H      -9.2228474661   23.5983164860  -16.1112919683
   H      -5.4278181553   20.3389600722  -19.4764719855
   H      -6.6409097220   19.7094196922  -20.6323373383
   H      -6.5227924324   19.0148440555  -18.9872573041
   C      -6.4419041539   19.9330337649  -19.5830210851
   C      -5.5280300894   21.2345637615  -13.2713117805
   C      -5.6031377907   21.0079957949  -14.6330768416
   C      -8.4554301727   22.8588972828  -16.3208434524
   C      -6.4739060338   20.9618622223  -16.9084468555
   C      -8.3699322518   22.3051193780  -17.5735953392
   C      -7.3620697726   21.3394586166  -17.8804678810
   C      -5.0079522269   20.2201509857  -12.4022353023
   C      -6.5331598053   21.4990526104  -15.5835789235
   C      -7.5369105754   22.5165213810  -15.2575156093
   O      -4.3945144311   19.1927741438  -12.6918958191
   O      -9.2469747329   22.6659772963  -18.5573196048
   O      -7.4169082729   20.8861455971  -19.1859920434
   O      -7.6229005163   23.0762802295  -14.1250806182
   H      -9.0014244189   22.1573560023  -19.3531321432
   S      -5.3646282695   20.5935947650  -10.6265933180
   C      -4.6338439072   19.1124979193   -9.8520572755
   H      -3.6305387186   18.9473164662  -10.2481401247
   H      -4.5868073029   19.3007009668   -8.7772022129
   H      -5.2483483711   18.2302362144  -10.0444993234
27
Converged     Job 174: Energy -1.1250344321189123e+03 @ (148.648649)
   H      -6.1351630885   22.0254177176  -12.8418205538
   H      -4.9652921565   20.1996467702  -14.9935668350
   H      -5.7003329195   20.2285020409  -17.1250630679
   H      -9.2263094314   23.5927312153  -16.1141503941
   H      -5.4233932675   20.3342558783  -19.4770575146
   H      -6.6378864862   19.7022077974  -20.6300648410
   H      -6.5193046550   19.0127625496  -18.9828004258
   C      -6.4379681662   19.9289653184  -19.5815796208
   C      -5.5275232010   21.2388394714  -13.2711016032
   C      -5.6008294643   21.0121572680  -14.6330179436
   C      -8.4568301747   22.8552774274  -16.3230026353
   C      -6.4701381372   20.9631447341  -16.9089210066
   C      -8.3695190655   22.3010109213  -17.5754209634
   C      -7.3589210973   21.3379143965  -17.8814659129
   C      -5.0090243036   20.2243086234  -12.4012737223
   C      -6.5313759041   21.5007577681  -15.5842801485
   C      -7.5376380114   22.5160843612  -15.2592250573
   O      -4.3948304887   19.1971079496  -12.6899526653
   O      -9.2470659914   22.6592035642  -18.5596649234
   O      -7.4118355950   20.8842167949  -19.1869267634
   O      -7.6251903787   23.0766353272  -14.1273026220
   H      -9.0005454233   22.1501272994  -19.3548851504
   S      -5.3693347864   20.5973086900  -10.6261998863
   C      -4.6404288824   19.1158813223   -9.8505165971
   H      -3.6374361207   18.9491876343  -10.2467207399
   H      -4.5929308780   19.3048306326   -8.7758263628
   H      -5.2560597332   18.2342374608  -10.0421565139
27
Converged     Job 175: Energy -1.1250343571923793e+03 @ (148.468468)
   H      -6.1367347256   22.0292778973  -12.8429958031
   H      -4.9637015929   20.2016612618  -14.9913401170
   H      -5.6976787627   20.2262796569  -17.1233731489
   H      -9.2264735786   23.5898193528  -16.1198062075
   H      -5.4174208829   20.3348723624  -19.4743694028
   H      -6.6276418330   19.7003701989  -20.6305029796
   H      -6.5099281129   19.0091668862  -18.9839519301
   C      -6.4304179277   19.9263915362  -19.5813781067
   C      -5.5280927694   21.2425241843  -13.2706285265
   C      -5.6001346257   21.0142149866  -14.6324221723
   C      -8.4564459615   22.8524492883  -16.3270202213
   C      -6.4679827634   20.9608651107  -16.9088585515
   C      -8.3676083193   22.2967254031  -17.5786536090
   C      -7.3561871881   21.3337521730  -17.8825786305
   C      -5.0122623674   20.2281539833  -12.3991036997
   C      -6.5305571205   21.5002458893  -15.5849514401
   C      -7.5378494922   22.5152895875  -15.2621114213
   O      -4.3979425987   19.2004483256  -12.6856787758
   O      -9.2444760241   22.6530918825  -18.5640808046
   O      -7.4081187554   20.8780001165  -19.1873000405
   O      -7.6266699554   23.0772653448  -14.1310206236
   H      -8.9968070587   22.1434038293  -19.3585614124
   S      -5.3766353892   20.6023957162  -10.6249159346
   C      -4.6497540321   19.1213162628   -9.8466788012
   H      -3.6460980390   18.9539129422  -10.2409301908
   H      -4.6041326842   19.3111029803   -8.7720373933
   H      -5.2653465580   18.2397101666  -10.0387070418
27
Converged     Job 176: Energy -1.1250342837248968e+03 @ (148.288288)
   H      -6.1367621230   22.0318610857  -12.8433358449
   H      -4.9605224430   20.2056841811  -14.9908870940
   H      -5.6928118475   20.2294805257  -17.1233136387
   H      -9.2285216969   23.5863513399  -16.1215174146
   H      -5.4139959830   20.3313280008  -19.4750587087
   H      -6.6258302728   19.6951944868  -20.6285715616
   H      -6.5077369894   19.0082718477  -18.9801940183
   C      -6.4276079168   19.9238012745  -19.5801680213
   C      -5.5271230179   21.2455953750  -13.2704180574
   C      -5.5979335294   21.0176623826  -14.6323757017
   C      -8.4569521797   22.8504980585  -16.3282979207
   C      -6.4647126244   20.9624961110  -16.9091291605
   C      -8.3668325627   22.2944246087  -17.5797039568
   C      -7.3534359329   21.3334047283  -17.8831677336
   C      -5.0131855325   20.2305163031  -12.3985775726
   C      -6.5287874828   21.5020337629  -15.5853619215
   C      -7.5378384694   22.5155754192  -15.2631278010
   O      -4.3990446086   19.2024948862  -12.6846114446
   O      -9.2441675917   22.6488712015  -18.5654320835
   O      -7.4038962825   20.8775844535  -19.1879611636
   O      -7.6276855371   23.0780257736  -14.1323776706
   H      -8.9958460626   22.1388844860  -19.3595146785
   S      -5.3798244420   20.6043109439  -10.6249623390
   C      -4.6559782301   19.1220595100   -9.8461504436
   H      -3.6521421262   18.9532770571  -10.2393188287
   H      -4.6112766630   19.3116269140   -8.7714471426
   H      -5.2726448003   18.2413903078  -10.0389734613
27
Converged     Job 177: Energy -1.1250342069825028e+03 @ (148.108108)
   H      -6.1404544713   22.0364446082  -12.8440333431
   H      -4.9594372431   20.2084296885  -14.9872494280
   H      -5.6883125606   20.2273603095  -17.1201545071
   H      -9.2283334843   23.5834849037  -16.1309011297
   H      -5.4040546710   20.3308904749  -19.4707092941
   H      -6.6104046309   19.6915683204  -20.6282173501
   H      -6.4946844019   19.0037097230  -18.9800967381
   C      -6.4159312430   19.9199852014  -19.5790924966
   C      -5.5294953999   21.2500711776  -13.2690890552
   C      -5.5979616561   21.0205487179  -14.6309945283
   C      -8.4558912271   22.8477408780  -16.3348436848
   C      -6.4610437770   20.9603173020  -16.9087915430
   C      -8.3629406288   22.2896390222  -17.5851178275
   C      -7.3483072183   21.3287442326  -17.8850224700
   C      -5.0189466129   20.2350419863  -12.3952732587
   C      -6.5278663361   21.5022766584  -15.5861005209
   C      -7.5383668200   22.5155869559  -15.2674568321
   O      -4.4039443367   19.2067957329  -12.6786087260
   O      -9.2386630871   22.6416931459  -18.5730637968
   O      -7.3965419793   20.8701703205  -19.1888829139
   O      -7.6306319127   23.0800975783  -14.1379576649
   H      -8.9883343204   22.1307601224  -19.3659109498
   S      -5.3921783099   20.6094123086  -10.6229103458
   C      -4.6703044284   19.1278461833   -9.8409684407
   H      -3.6662079876   18.9578254786  -10.2329537146
   H      -4.6265161391   19.3190026984   -8.7665022091
   H      -5.2873374837   18.2472526746  -10.0330417307
27
Converged     Job 178: Energy -1.1250341324131218e+03 @ (147.927928)
   H      -6.1403883041   22.0391008028  -12.8447609770
   H      -4.9558272181   20.2123914992  -14.9870047600
   H      -5.6832863370   20.2306459763  -17.1205197729
   H      -9.2302107541   23.5797181481  -16.1318938485
   H      -5.4009907450   20.3276264550  -19.4718645031
   H      -6.6091749227   19.6867039415  -20.6265219831
   H      -6.4927041737   19.0030255285  -18.9766829916
   C      -6.4134771344   19.9176437669  -19.5781652767
   C      -5.5284324638   21.2530548013  -13.2689936313
   C      -5.5953614884   21.0238640484  -14.6310799521
   C      -8.4562261825   22.8455768066  -16.3357517585
   C      -6.4576448501   20.9619202114  -16.9092850475
   C      -8.3622702779   22.2872618333  -17.5858658950
   C      -7.3456424954   21.3284489917  -17.8855916351
   C      -5.0198220155   20.2374876982  -12.3946776300
   C      -6.5256946048   21.5038908551  -15.5866752534
   C      -7.5379472324   22.5155224828  -15.2683538878
   O      -4.4053092589   19.2088381778  -12.6777496255
   O      -9.2386634517   22.6374859449  -18.5738957334
   O      -7.3926578692   20.8699215526  -19.1895412880
   O      -7.6311286837   23.0802487151  -14.1390396727
   H      -8.9877097642   22.1264898511  -19.3665048333
   S      -5.3946658633   20.6117777405  -10.6227752750
   C      -4.6765979022   19.1286114910   -9.8403683556
   H      -3.6721780467   18.9570242598  -10.2308157049
   H      -4.6342007346   19.3192168275   -8.7657501941
   H      -5.2948771580   18.2491961096  -10.0338129462
27
Converged     Job 179: Energy -1.1250340560403065e+03 @ (147.747748)
   H      -6.2091530226   22.0744875256  -12.8499112850
   H      -4.9549175981   20.2380557495  -14.9436035300
   H      -5.6283951928   20.2221317150  -17.0912752247
   H      -9.2380454187   23.5401284361  -16.2330995178
   H      -5.2918097512   20.2997021390  -19.4388869554
   H      -6.4621891420   19.6256745883  -20.6136116380
   H      -6.3723736634   18.9622929387  -18.9539787049
   C      -6.2945729164   19.8715291192  -19.5637843922
   C      -5.5793974634   21.2905191182  -13.2512133139
   C      -5.6106146713   21.0468564562  -14.6121688989
   C      -8.4503901166   22.8130915911  -16.4082156638
   C      -6.4162687920   20.9467676069  -16.9090301896
   C      -8.3205058117   22.2387698806  -17.6477880049
   C      -7.2855506828   21.2887202441  -17.9105695015
   C      -5.0841545844   20.2870508929  -12.3555545007
   C      -6.5220114223   21.5057717986  -15.5958108595
   C      -7.5533046702   22.5094550331  -15.3153423660
   O      -4.4549534158   19.2608884004  -12.6150490552
   O      -9.1777625487   22.5643911006  -18.6605309926
   O      -7.2981250143   20.8113364920  -19.2085004211
   O      -7.6792855083   23.0891743884  -14.1969366472
   H      -8.9026921774   22.0458375834  -19.4401645628
   S      -5.5050987231   20.6731214599  -10.5961703949
   C      -4.8027694979   19.1980273077   -9.7848191095
   H      -3.7947562476   19.0179178603  -10.1618351956
   H      -4.7718786524   19.4026655050   -8.7124111031
   H      -5.4221001443   18.3183098884   -9.9737149807
27
Converged     Job 180: Energy -1.1250339820378770e+03 @ (147.567568)
   H      -6.2091104558   22.0845217474  -12.8542183255
   H      -4.9505940009   20.2489624261  -14.9459890946
   H      -5.6311443344   20.2203018700  -17.0906154403
   H      -9.2601492591   23.5171619697  -16.2330799536
   H      -5.2996029185   20.2981437592  -19.4372390601
   H      -6.4648986831   19.6129473104  -20.6106283591
   H      -6.3676329976   18.9512268496  -18.9508196974
   C      -6.2985259759   19.8608367259  -19.5610908062
   C      -5.5760190590   21.3029429981  -13.2549705151
   C      -5.6103432970   21.0546632241  -14.6150520817
   C      -8.4682899243   22.7946315847  -16.4080105936
   C      -6.4232672433   20.9403455882  -16.9086173397
   C      -8.3376923742   22.2176119314  -17.6462868472
   C      -7.2973616431   21.2733511145  -17.9089278818
   C      -5.0729597348   20.3046603194  -12.3578369748
   C      -6.5288419407   21.5029872936  -15.5968979522
   C      -7.5662660855   22.5004563672  -15.3166123260
   O      -4.4414020470   19.2795349118  -12.6159028170
   O      -9.1989919889   22.5353345354  -18.6580356032
   O      -7.3102348163   20.7916959814  -19.2052810768
   O      -7.6929782197   23.0828091174  -14.1996842530
   H      -8.9222468291   22.0166992882  -19.4370305338
   S      -5.4860083901   20.6960573199  -10.5979348989
   C      -4.7733349917   19.2266588076   -9.7852866057
   H      -3.7615075877   19.0564075664  -10.1566533903
   H      -4.7503623219   19.4302548550   -8.7124654311
   H      -5.3833096325   18.3414615383   -9.9788207959
27
Converged     Job 181: Energy -1.1250339389732117e+03 @ (147.387387)
   H      -6.3648669882   22.1739628419  -12.8707453033
   H      -4.9674686806   20.3130947748  -14.8549856043
   H      -5.5388697457   20.1821061855  -17.0156014883
   H      -9.3058343802   23.3879587499  -16.4635972148
   H      -5.0812271430   20.2867082327  -19.3537789349
   H      -6.1260211452   19.4775014840  -20.5623563629
   H      -6.0511916804   18.8613953836  -18.8850551248
   C      -6.0313975671   19.7613255742  -19.5129289757
   C      -5.6977250072   21.3997782033  -13.2285754713
   C      -5.6628210390   21.1096194236  -14.5798875231
   C      -8.4851920787   22.6844002742  -16.5705783702
   C      -6.3604426265   20.8827338277  -16.9011894533
   C      -8.2780168911   22.0631758058  -17.7767438037
   C      -7.1976521088   21.1441902058  -17.9528398262
   C      -5.2070477462   20.4415955474  -12.2815271862
   C      -6.5451596905   21.4936080551  -15.6204035661
   C      -7.6250797546   22.4660225866  -15.4283655315
   O      -4.5475770951   19.4220060078  -12.4877320481
   O      -9.0980300736   22.3121605088  -18.8409308634
   O      -7.1353345646   20.6075402466  -19.2263470639
   O      -7.8174254319   23.0894923913  -14.3438365958
   H      -8.7621920758   21.7788145496  -19.5860512033
   S      -5.6883427823   20.8753752148  -10.5491832921
   C      -4.9820585299   19.4397275762   -9.6735632313
   H      -3.9571861951   19.2741427401  -10.0094245418
   H      -4.9949904760   19.6731124636   -8.6066734182
   H      -5.5738106241   18.5409758008   -9.8610601970
27
Converged     Job 182: Energy -1.1250338649870594e+03 @ (147.207207)
   H      -6.3736620202   22.1727455579  -12.8698413725
   H      -4.9605814983   20.3277746845  -14.8575735384
   H      -5.5329430012   20.1928966748  -17.0169776762
   H      -9.3310671621   23.3605218827  -16.4575731187
   H      -5.0780505212   20.3082641620  -19.3537523110
   H      -6.1129994089   19.4896425200  -20.5644826562
   H      -6.0309617331   18.8702068187  -18.8887465537
   C      -6.0218248173   19.7719020682  -19.5143076634
   C      -5.6995925447   21.4050894886  -13.2287420251
   C      -5.6630911938   21.1173384187  -14.5806048646
   C      -8.5036204816   22.6652364931  -16.5661563881
   C      -6.3612059652   20.8853375649  -16.9010465194
   C      -8.2914603629   22.0471957531  -17.7731234500
   C      -7.2021214315   21.1393375160  -17.9515797651
   C      -5.2012131506   20.4490849200  -12.2835350137
   C      -6.5504955320   21.4933760644  -15.6196126679
   C      -7.6395429953   22.4550593640  -15.4253935082
   O      -4.5335370702   19.4353370930  -12.4919485189
   O      -9.1150019879   22.2891184598  -18.8362104572
   O      -7.1358371573   20.6042057070  -19.2256035050
   O      -7.8356653539   23.0764480489  -14.3403658950
   H      -8.7746917014   21.7598393016  -19.5821863254
   S      -5.6867748893   20.8756286356  -10.5503843763
   C      -4.9688329043   19.4447009891   -9.6763597079
   H      -3.9486758012   19.2784114213  -10.0258892684
   H      -4.9672154506   19.6832625404   -8.6105717995
   H      -5.5623023975   18.5445550044   -9.8513910582
27
Converged     Job 183: Energy -1.1250337896834862e+03 @ (147.027027)
   H      -6.3718028210   22.1754430285  -12.8707801626
   H      -4.9594124783   20.3288973875  -14.8577113843
   H      -5.5319902034   20.1925968642  -17.0167115705
   H      -9.3322975344   23.3577932627  -16.4578963701
   H      -5.0775557904   20.3095980287  -19.3533503561
   H      -6.1109770223   19.4894797250  -20.5643582330
   H      -6.0277755066   18.8695946561  -18.8888735993
   C      -6.0203023963   19.7715194964  -19.5140982077
   C      -5.6981006546   21.4071990350  -13.2292184559
   C      -5.6618528359   21.1186356759  -14.5809856136
   C      -8.5044356688   22.6629655606  -16.5663559228
   C      -6.3607148325   20.8845187537  -16.9010038286
   C      -8.2921707874   22.0446087997  -17.7731369757
   C      -7.2021733082   21.1374378586  -17.9513263095
   C      -5.2018810365   20.4506463321  -12.2834671731
   C      -6.5500090756   21.4931136658  -15.6198315844
   C      -7.6396973744   22.4541396685  -15.4258160006
   O      -4.5360211495   19.4355410273  -12.4911510902
   O      -9.1160806060   22.2854774550  -18.8361619136
   O      -7.1358664641   20.6016636094  -19.2250486556
   O      -7.8357862106   23.0760174775  -14.3410982185
   H      -8.7754928309   21.7561931302  -19.5820151725
   S      -5.6866557696   20.8787770267  -10.5504845694
   C      -4.9701691921   19.4472646555   -9.6763108958
   H      -3.9466745878   19.2853149017  -10.0180907266
   H      -4.9777442364   19.6822766924   -8.6097325468
   H      -5.5593300980   18.5458013032   -9.8589457225
27
Converged     Job 184: Energy -1.1250337113979785e+03 @ (146.846847)
   H      -6.3709800725   22.1782562295  -12.8715513724
   H      -4.9564619147   20.3330337344  -14.8579158820
   H      -5.5290003522   20.1949155478  -17.0166787364
   H      -9.3348532392   23.3535666160  -16.4583805408
   H      -5.0761936438   20.3081056241  -19.3534393203
   H      -6.1098873093   19.4857643282  -20.5626693299
   H      -6.0257035307   18.8685178327  -18.8862484148
   C      -6.0188259933   19.7694513909  -19.5128977777
   C      -5.6964057271   21.4105658884  -13.2295970694
   C      -5.6597915154   21.1220885628  -14.5814585792
   C      -8.5057791703   22.6601538661  -16.5667044488
   C      -6.3589238360   20.8854121465  -16.9011001817
   C      -8.2929057511   22.0413361752  -17.7731369242
   C      -7.2013038573   21.1360554465  -17.9512144659
   C      -5.2014329062   20.4534896146  -12.2837407915
   C      -6.5488609188   21.4944833818  -15.6202393741
   C      -7.6400613377   22.4538366253  -15.4264517416
   O      -4.5353861196   19.4384210980  -12.4910131744
   O      -9.1176764493   22.2799943405  -18.8359774946
   O      -7.1345461399   20.5996391036  -19.2246185771
   O      -7.8365940043   23.0762919891  -14.3421510756
   H      -8.7765859510   21.7506281774  -19.5815399937
   S      -5.6883934494   20.8809509766  -10.5511295382
   C      -4.9731589880   19.4490372723   -9.6765695859
   H      -3.9503484213   19.2853805796  -10.0195883536
   H      -4.9790492523   19.6848505317   -8.6101541551
   H      -5.5638533026   18.5482817717   -9.8577953734
27
Converged     Job 185: Energy -1.1250336339323103e+03 @ (146.666667)
   H      -6.3689815977   22.1803433019  -12.8719805720
   H      -4.9541311032   20.3355597202  -14.8583810541
   H      -5.5274973240   20.1959831829  -17.0167414023
   H      -9.3358085882   23.3516272363  -16.4578505244
   H      -5.0761396677   20.3086128097  -19.3534838015
   H      -6.1095166028   19.4848842715  -20.5621001668
   H      -6.0240367915   18.8681747675  -18.8855097118
   C      -6.0183098595   19.7689617742  -19.5124152227
   C      -5.6942737944   21.4127592547  -13.2299538083
   C      -5.6577222861   21.1243826651  -14.5818875301
   C      -8.5062390361   22.6588638830  -16.5662847576
   C      -6.3579620324   20.8858242815  -16.9010317540
   C      -8.2935062920   22.0396517302  -17.7725408300
   C      -7.2012148544   21.1352054421  -17.9507643977
   C      -5.2009514464   20.4547861382  -12.2841786407
   C      -6.5477184673   21.4953633965  -15.6203621015
   C      -7.6396318780   22.4538828531  -15.4264658945
   O      -4.5355956134   19.4392236180  -12.4913253318
   O      -9.1190413037   22.2771137358  -18.8350700933
   O      -7.1347578823   20.5981145467  -19.2239129468
   O      -7.8359867588   23.0767352071  -14.3423735812
   H      -8.7778587196   21.7477659350  -19.5806009447
   S      -5.6889632610   20.8818582408  -10.5517741926
   C      -4.9755607413   19.4489930465   -9.6772808616
   H      -3.9525930667   19.2847255658  -10.0194919868
   H      -4.9821855270   19.6843251833   -8.6107871340
   H      -5.5667769217   18.5487838167   -9.8594094299
27
Converged     Job 186: Energy -1.1250335563170734e+03 @ (146.486486)
   H      -6.3668243030   22.1823349804  -12.8723449698
   H      -4.9518006750   20.3380209364  -14.8589361354
   H      -5.5258324111   20.1974297085  -17.0169614577
   H      -9.3367312544   23.3498120221  -16.4570901496
   H      -5.0760281595   20.3087261220  -19.3537975509
   H      -6.1095721651   19.4838764906  -20.5614734236
   H      -6.0229658552   18.8680586722  -18.8846209147
   C      -6.0179927233   19.7685190464  -19.5119868964
   C      -5.6920259813   21.4147853471  -13.2302991001
   C      -5.6556194493   21.1266273893  -14.5823489568
   C      -8.5066048646   22.6577331005  -16.5657219763
   C      -6.3568561530   20.8865486382  -16.9010342686
   C      -8.2939712273   22.0382493567  -17.7718490434
   C      -7.2009443052   21.1347360901  -17.9503614720
   C      -5.2004485220   20.4557995970  -12.2846725476
   C      -6.5464806953   21.4963806646  -15.6204770809
   C      -7.6390952598   22.4540648004  -15.4263533884
   O      -4.5358702615   19.4396997682  -12.4917258376
   O      -9.1202944508   22.2745630124  -18.8340049206
   O      -7.1347208517   20.5972472258  -19.2233411253
   O      -7.8352757969   23.0772500123  -14.3424372392
   H      -8.7790786549   21.7452141010  -19.5795189061
   S      -5.6895220610   20.8824611970  -10.5524329828
   C      -4.9780971827   19.4485403704   -9.6780686150
   H      -3.9550791678   19.2833959597  -10.0197277534
   H      -4.9851385610   19.6834573492   -8.6114757857
   H      -5.5700897334   18.5489730908   -9.8608946523
27
Converged     Job 187: Energy -1.1250334768191731e+03 @ (146.306306)
   H      -6.3650716229   22.1844236274  -12.8727079921
   H      -4.9493271115   20.3408868163  -14.8593327644
   H      -5.5236250775   20.1992876932  -17.0170798608
   H      -9.3378916654   23.3475611566  -16.4566815570
   H      -5.0752766064   20.3085392820  -19.3539682246
   H      -6.1090346346   19.4823632885  -20.5605689685
   H      -6.0215052982   18.8678930465  -18.8832374768
   C      -6.0171199115   19.7678598963  -19.5113312493
   C      -5.6900098328   21.4170610964  -13.2305601035
   C      -5.6535007553   21.1291881863  -14.5827377724
   C      -8.5070554074   22.6563690366  -16.5654124973
   C      -6.3553731495   20.8875221282  -16.9010533572
   C      -8.2942600118   22.0366421231  -17.7713813961
   C      -7.2002612174   21.1343064466  -17.9500661261
   C      -5.2002237127   20.4570529338  -12.2850772418
   C      -6.5451534910   21.4976210292  -15.6206277883
   C      -7.6386800561   22.4542604523  -15.4264217027
   O      -4.5361986610   19.4405571519  -12.4919903948
   O      -9.1213363719   22.2715775074  -18.8332554722
   O      -7.1340329924   20.5964053703  -19.2228687351
   O      -7.8348976144   23.0778014638  -14.3427305945
   H      -8.7799374443   21.7422264839  -19.5786820950
   S      -5.6908912036   20.8830023902  -10.5530606573
   C      -4.9813108004   19.4481107027   -9.6787847791
   H      -3.9583692827   19.2820030740  -10.0201833186
   H      -4.9884400869   19.6827722587   -8.6121476879
   H      -5.5741766249   18.5492081186   -9.8620062582
27
Converged     Job 188: Energy -1.1250333981018987e+03 @ (146.126126)
   H      -6.3640186268   22.1865516183  -12.8730644726
   H      -4.9468474144   20.3438838691  -14.8594599821
   H      -5.5209075825   20.2012704649  -17.0170828270
   H      -9.3391391515   23.3447996039  -16.4567806787
   H      -5.0736024485   20.3087098485  -19.3540258347
   H      -6.1072155171   19.4810381708  -20.5596787017
   H      -6.0188851486   18.8679138333  -18.8819027107
   C      -6.0151756779   19.7673797403  -19.5106985241
   C      -5.6885125697   21.4194281083  -13.2306816257
   C      -5.6515443583   21.1317772542  -14.5829753792
   C      -8.5074498939   22.6546108228  -16.5654761310
   C      -6.3535004358   20.8884793033  -16.9011055410
   C      -8.2941914795   22.0346993141  -17.7712572683
   C      -7.1990349635   21.1337504217  -17.9499298722
   C      -5.2006476738   20.4584710326  -12.2852064616
   C      -6.5437652342   21.4987745231  -15.6208328848
   C      -7.6383518670   22.4542297496  -15.4267288736
   O      -4.5370075935   19.4416809252  -12.4919217915
   O      -9.1218763394   22.2681262924  -18.8329740762
   O      -7.1324744297   20.5955122590  -19.2225562603
   O      -7.8348343768   23.0781275139  -14.3433080153
   H      -8.7800839999   21.7388208879  -19.5782521850
   S      -5.6933887022   20.8836451825  -10.5535132163
   C      -4.9856230536   19.4479123203   -9.6791325145
   H      -3.9629231891   19.2805596797  -10.0206673660
   H      -4.9923592518   19.6826413791   -8.6124961407
   H      -5.5796016005   18.5497075623   -9.8622404879
27
Converged     Job 189: Energy -1.1250333192242922e+03 @ (145.945946)
   H      -6.3617872212   22.1883434512  -12.8734222298
   H      -4.9445256368   20.3461729244  -14.8599828932
   H      -5.5194964780   20.2024670266  -17.0173363165
   H      -9.3397574168   23.3433578678  -16.4558986342
   H      -5.0737018158   20.3093261439  -19.3543390469
   H      -6.1072917504   19.4805486474  -20.5592549320
   H      -6.0176616520   18.8679341061  -18.8813588371
   C      -6.0149354803   19.7672346294  -19.5103958554
   C      -5.6862054085   21.4212526526  -13.2310019201
   C      -5.6494162466   21.1338814724  -14.5834169564
   C      -8.5076365732   22.6537273027  -16.5648226140
   C      -6.3525315983   20.8890885856  -16.9010829823
   C      -8.2946304324   22.0335227257  -17.7704954782
   C      -7.1989003037   21.1333120750  -17.9494744422
   C      -5.2000708126   20.4592801408  -12.2857014210
   C      -6.5425057311   21.4996959771  -15.6209114117
   C      -7.6376755886   22.4544326917  -15.4265430977
   O      -4.5372778653   19.4419152938  -12.4923483435
   O      -9.1230875773   22.2659474268  -18.8318161799
   O      -7.1327274032   20.5945957965  -19.2219056830
   O      -7.8339029139   23.0786086391  -14.3432506004
   H      -8.7813119797   21.7366648585  -19.5771182342
   S      -5.6937306274   20.8841055990  -10.5541578722
   C      -4.9882168349   19.4471684908   -9.6799608786
   H      -3.9654556637   19.2788310696  -10.0208307985
   H      -4.9954625708   19.6813799558   -8.6132134010
   H      -5.5830587534   18.5497033080   -9.8639073719
27
Converged     Job 190: Energy -1.1250332377704221e+03 @ (145.765766)
   H      -6.3598058989   22.1902733757  -12.8736894102
   H      -4.9421459799   20.3487791417  -14.8604549824
   H      -5.5175086823   20.2042009302  -17.0174936928
   H      -9.3405994126   23.3415626295  -16.4552764557
   H      -5.0731599558   20.3094012742  -19.3545286893
   H      -6.1069533971   19.4794955072  -20.5584975947
   H      -6.0163802730   18.8679401110  -18.8802426589
   C      -6.0142569204   19.7668521810  -19.5098445619
   C      -5.6840796728   21.4232936316  -13.2312489510
   C      -5.6472816172   21.1362542465  -14.5838047110
   C      -8.5078819280   22.6526857973  -16.5643517129
   C      -6.3511485972   20.8900621656  -16.9010788605
   C      -8.2948492731   22.0322645475  -17.7699026782
   C      -7.1982995313   21.1330643464  -17.9491149709
   C      -5.1998318999   20.4601979933  -12.2861643455
   C      -6.5411415030   21.5009047866  -15.6210058754
   C      -7.6370745353   22.4547490726  -15.4264794977
   O      -4.5377385825   19.4423557761  -12.4927197551
   O      -9.1240497740   22.2634827729  -18.8308988135
   O      -7.1322438469   20.5939674866  -19.2213827371
   O      -7.8332283528   23.0792525501  -14.3433792448
   H      -8.7821766137   21.7342082321  -19.5761605908
   S      -5.6949616899   20.8843209567  -10.5548060814
   C      -4.9914266856   19.4462929306   -9.6808081905
   H      -3.9686782944   19.2770355582  -10.0212513525
   H      -4.9989542007   19.6800842812   -8.6139747414
   H      -5.5871036370   18.5495145890   -9.8653873866
27
Converged     Job 191: Energy -1.1250331576782421e+03 @ (145.585586)
   H      -6.3578989926   22.1921535784  -12.8740083638
   H      -4.9397073370   20.3513220165  -14.8608563603
   H      -5.5155288555   20.2058541096  -17.0177522585
   H      -9.3413499571   23.3397595882  -16.4545915293
   H      -5.0726227815   20.3096385745  -19.3548290587
   H      -6.1065884019   19.4785882680  -20.5578607057
   H      -6.0149880964   18.8680239504  -18.8792811823
   C      -6.0135484477   19.7665749044  -19.5094067306
   C      -5.6819937003   21.4252811490  -13.2314842006
   C      -5.6451226410   21.1385505006  -14.5841695781
   C      -8.5080541101   22.6516229508  -16.5638573015
   C      -6.3497504892   20.8909709300  -16.9011168976
   C      -8.2950352318   22.0310016954  -17.7693027644
   C      -7.1976920357   21.1327979655  -17.9487811759
   C      -5.1996351575   20.4611154841  -12.2865608912
   C      -6.5397161498   21.5020152192  -15.6211213308
   C      -7.6363937168   22.4549749778  -15.4264112418
   O      -4.5382122547   19.4428182991  -12.4930652811
   O      -9.1249898644   22.2610557921  -18.8299569850
   O      -7.1317799257   20.5933488593  -19.2209038647
   O      -7.8324476679   23.0797607709  -14.3434702308
   H      -8.7830356581   21.7317996616  -19.5751921071
   S      -5.6962549121   20.8845527597  -10.5554220379
   C      -4.9947513052   19.4454457099   -9.6815635548
   H      -3.9720584500   19.2751713091  -10.0216562891
   H      -5.0024572869   19.6789054716   -8.6146647492
   H      -5.5913477681   18.5493895358   -9.8666615913
27
Converged     Job 192: Energy -1.1250330770110227e+03 @ (145.405405)
   H      -6.3561041580   22.1940491242  -12.8742708153
   H      -4.9373581615   20.3539072230  -14.8612587005
   H      -5.5134150850   20.2076162932  -17.0178606582
   H      -9.3421521271   23.3379024741  -16.4540854463
   H      -5.0718270756   20.3098551918  -19.3550388546
   H      -6.1059249878   19.4776671337  -20.5571428972
   H      -6.0133945675   18.8681373602  -18.8782370361
   C      -6.0125822135   19.7663043757  -19.5089021721
   C      -5.6800131057   21.4272823690  -13.2316823061
   C      -5.6430523604   21.1408841754  -14.5845111146
   C      -8.5082351825   22.6505301864  -16.5634709067
   C      -6.3482628456   20.8919421344  -16.9011154790
   C      -8.2951141980   22.0297065515  -17.7687867771
   C      -7.1969261272   21.1325525168  -17.9484590945
   C      -5.1995808400   20.4620166440  -12.2869370380
   C      -6.5383363744   21.5031919429  -15.6212247169
   C      -7.6357874508   22.4552477876  -15.4263921642
   O      -4.5388384152   19.4432584720  -12.4933716610
   O      -9.1257647432   22.2585443273  -18.8291470906
   O      -7.1310463830   20.5927750173  -19.2204306887
   O      -7.8318204112   23.0803482060  -14.3436437367
   H      -8.7836473847   21.7293365029  -19.5743411931
   S      -5.6977431453   20.8847606813  -10.5560151654
   C      -4.9983160944   19.4445510681   -9.6823039876
   H      -3.9757429882   19.2731315051  -10.0221928136
   H      -5.0060213011   19.6777326204   -8.6153381545
   H      -5.5959535040   18.5492612454   -9.8677864108
27
Converged     Job 193: Energy -1.1250329952501361e+03 @ (145.225225)
   H      -6.3551938652   22.1959382646  -12.8745054017
   H      -4.9349526895   20.3567930123  -14.8611529919
   H      -5.5105530431   20.2097353556  -17.0178314444
   H      -9.3430029762   23.3355578761  -16.4543450142
   H      -5.0697470780   20.3102529373  -19.3550045138
   H      -6.1036760554   19.4766246343  -20.5562375968
   H      -6.0105160582   18.8684571067  -18.8768618227
   C      -6.0102669696   19.7661182279  -19.5082426402
   C      -5.6786906348   21.4293853325  -13.2316378010
   C      -5.6411342531   21.1434234647  -14.5846221179
   C      -8.5082849592   22.6491427089  -16.5636518293
   C      -6.3461882192   20.8931084166  -16.9011584492
   C      -8.2946496516   22.0281876643  -17.7687957793
   C      -7.1953687794   21.1323406516  -17.9483861701
   C      -5.2003500143   20.4630290382  -12.2869825805
   C      -6.5368249728   21.5044852042  -15.6213944133
   C      -7.6352793324   22.4554263501  -15.4267244755
   O      -4.5400427012   19.4439423337  -12.4932064529
   O      -9.1257834609   22.2556291403  -18.8290670105
   O      -7.1290794194   20.5922602377  -19.2201932712
   O      -7.8316633802   23.0808161130  -14.3442313691
   H      -8.7832259015   21.7265034924  -19.5741166158
   S      -5.7007641307   20.8848685032  -10.5564144306
   C      -5.0034561277   19.4436428960   -9.6826738398
   H      -3.9811928331   19.2707629425  -10.0227597144
   H      -5.0106582504   19.6768482858   -8.6157073934
   H      -5.6024127024   18.5492038765   -9.8680427947
27
Converged     Job 194: Energy -1.1250329138531079e+03 @ (145.045045)
   H      -6.3530253363   22.1977437694  -12.8748171156
   H      -4.9326723789   20.3591258545  -14.8616940271
   H      -5.5090339945   20.2110142443  -17.0179854745
   H      -9.3435677234   23.3341594149  -16.4535337817
   H      -5.0696494181   20.3109089155  -19.3552248050
   H      -6.1034829975   19.4761610604  -20.5557599199
   H      -6.0090927556   18.8685148249  -18.8762669048
   C      -6.0098099956   19.7660027469  -19.5078877859
   C      -5.6764344389   21.4312330341  -13.2319214165
   C      -5.6390357556   21.1455730134  -14.5850379285
   C      -8.5084119133   22.6483079698  -16.5630382917
   C      -6.3451239757   20.8937912089  -16.9010988485
   C      -8.2949486685   22.0270370590  -17.7680499402
   C      -7.1950833843   21.1319424431  -17.9479331719
   C      -5.1999146817   20.4638169891  -12.2874640448
   C      -6.5355485601   21.5054931096  -15.6214516500
   C      -7.6345780139   22.4557338286  -15.4265549489
   O      -4.5404469595   19.4441768135  -12.4936721594
   O      -9.1268286923   22.2534299226  -18.8279419780
   O      -7.1291337620   20.5913651395  -19.2195372993
   O      -7.8307343584   23.0814494703  -14.3442166821
   H      -8.7842576949   21.7243124451  -19.5729905149
   S      -5.7013969307   20.8851859130  -10.5570572354
   C      -5.0063783242   19.4427230751   -9.6835550277
   H      -3.9840510543   19.2688765088  -10.0229582373
   H      -5.0141271686   19.6753640098   -8.6164688145
   H      -5.6061880421   18.5490409344   -9.8698273014
27
Converged     Job 195: Energy -1.1250328318912223e+03 @ (144.864865)
   H      -6.3511041202   22.1995975489  -12.8751474661
   H      -4.9302751743   20.3616531276  -14.8621318715
   H      -5.5069874564   20.2127526932  -17.0181739850
   H      -9.3442975499   23.3323868915  -16.4528509696
   H      -5.0690614217   20.3110805306  -19.3555322634
   H      -6.1031368694   19.4752336724  -20.5550873783
   H      -6.0077478327   18.8686223301  -18.8752618507
   C      -6.0090884031   19.7657274187  -19.5074277880
   C      -5.6743455819   21.4331731143  -13.2321494545
   C      -5.6368895557   21.1478671427  -14.5854095653
   C      -8.5085511611   22.6472896586  -16.5625400340
   C      -6.3436760169   20.8947665129  -16.9011250337
   C      -8.2950805313   22.0258292396  -17.7674453345
   C      -7.1944123745   21.1317479414  -17.9475877133
   C      -5.1997525613   20.4646631572  -12.2878778088
   C      -6.5341142707   21.5066603394  -15.6215586037
   C      -7.6338810252   22.4560200439  -15.4264756273
   O      -4.5409771800   19.4445564671  -12.4940158184
   O      -9.1277102848   22.2510362693  -18.8269938892
   O      -7.1285941460   20.5908363676  -19.2190490560
   O      -7.8299613561   23.0820094865  -14.3442970565
   H      -8.7850424136   21.7219549594  -19.5720214490
   S      -5.7027436903   20.8853507743  -10.5576895759
   C      -5.0097796218   19.4418005244   -9.6843514329
   H      -3.9874661479   19.2670011925  -10.0233030015
   H      -5.0178340249   19.6740406525   -8.6171808485
   H      -5.6104434036   18.5488248060   -9.8712602003
27
Converged     Job 196: Energy -1.1250327491745181e+03 @ (144.684685)
   H      -6.3497088702   22.2014939737  -12.8753735401
   H      -4.9278184976   20.3643911558  -14.8622557463
   H      -5.5044510389   20.2147394264  -17.0183324607
   H      -9.3451006626   23.3301993079  -16.4526344606
   H      -5.0676101299   20.3113793318  -19.3557696935
   H      -6.1017503355   19.4742137334  -20.5543264376
   H      -6.0055054365   18.8688820185  -18.8740813287
   C      -6.0074581416   19.7655118130  -19.5069164794
   C      -5.6726768011   21.4352153894  -13.2322245159
   C      -5.6348324282   21.1502978777  -14.5856296740
   C      -8.5086233160   22.6460019664  -16.5623783932
   C      -6.3418444994   20.8958618063  -16.9011769816
   C      -8.2948666008   22.0243826861  -17.7671431929
   C      -7.1932156991   21.1315271875  -17.9474097529
   C      -5.2001140737   20.4656088390  -12.2880918567
   C      -6.5325909397   21.5078853062  -15.6217061204
   C      -7.6332472170   22.4562108041  -15.4266052439
   O      -4.5418707306   19.4451040226  -12.4939916214
   O      -9.1281372405   22.2482599255  -18.8264639013
   O      -7.1272150789   20.5903427242  -19.2187403416
   O      -7.8294810873   23.0824800166  -14.3446306173
   H      -8.7852109908   21.7192114712  -19.5713937622
   S      -5.7050601749   20.8855506296  -10.5582534967
   C      -5.0142437356   19.4409615402   -9.6849118114
   H      -3.9921501932   19.2648308047  -10.0238406603
   H      -5.0220621461   19.6731228083   -8.6177218917
   H      -5.6161047901   18.5488135160   -9.8719368495
27
Converged     Job 197: Energy -1.1250326656332627e+03 @ (144.504505)
   H      -6.3479073087   22.2033846392  -12.8757209716
   H      -4.9255432999   20.3669013428  -14.8626783139
   H      -5.5024928723   20.2162642870  -17.0183364580
   H      -9.3457810656   23.3284884683  -16.4521725360
   H      -5.0668938425   20.3118309115  -19.3558266435
   H      -6.1009293894   19.4734517680  -20.5536318051
   H      -6.0036853273   18.8689385449  -18.8731301425
   C      -6.0064404992   19.7652765571  -19.5063796467
   C      -5.6706902253   21.4372001099  -13.2324387530
   C      -5.6328037070   21.1525772539  -14.5859742027
   C      -8.5087604020   22.6449821172  -16.5620228526
   C      -6.3404530548   20.8966813736  -16.9011260318
   C      -8.2949502371   22.0230875793  -17.7666319645
   C      -7.1925362725   21.1311600789  -17.9470373590
   C      -5.2000661446   20.4665309399  -12.2884719756
   C      -6.5312577494   21.5089988938  -15.6217943906
   C      -7.6326200827   22.4565061613  -15.4266197039
   O      -4.5425489231   19.4455464860  -12.4943319592
   O      -9.1288911738   22.2457543114  -18.8256699626
   O      -7.1266344776   20.5895179118  -19.2181656953
   O      -7.8287907905   23.0831305964  -14.3448551456
   H      -8.7858072912   21.7167320488  -19.5705453524
   S      -5.7065223703   20.8858097340  -10.5588449281
   C      -5.0177917238   19.4401266052   -9.6856679314
   H      -3.9957127398   19.2630329147  -10.0241292397
   H      -5.0259303971   19.6718720285   -8.6183931633
   H      -5.6205076115   18.5486936722   -9.8733433683
27
Converged     Job 198: Energy -1.1250325828645828e+03 @ (144.324324)
   H      -6.3458600573   22.2052881219  -12.8759593174
   H      -4.9231804240   20.3694402269  -14.8630941103
   H      -5.5006896323   20.2178630817  -17.0185613195
   H      -9.3465097185   23.3268109214  -16.4514886706
   H      -5.0665527620   20.3120649139  -19.3560568998
   H      -6.1007087046   19.4725078335  -20.5529214892
   H      -6.0023787628   18.8689559048  -18.8721350429
   C      -6.0058787711   19.7649390325  -19.5058747286
   C      -5.6685159970   21.4391881274  -13.2326729322
   C      -5.6306891023   21.1549035143  -14.5863590848
   C      -8.5089381244   22.6440024349  -16.5615058104
   C      -6.3391895225   20.8975704682  -16.9011217976
   C      -8.2952090721   22.0218418845  -17.7659845574
   C      -7.1920569136   21.1308508497  -17.9466477845
   C      -5.1997152713   20.4674449368  -12.2889452502
   C      -6.5299031932   21.5101508786  -15.6218849793
   C      -7.6319656961   22.4568252060  -15.4265263633
   O      -4.5429674105   19.4459562605  -12.4947655814
   O      -9.1299237869   22.2433024834  -18.8246428517
   O      -7.1263660631   20.5887616209  -19.2175766998
   O      -7.8280217258   23.0837774293  -14.3449500158
   H      -8.7867699582   21.7143133386  -19.5695086596
   S      -5.7074216275   20.8861480859  -10.5594813236
   C      -5.0208786994   19.4392757558   -9.6865700044
   H      -3.9988303314   19.2611342070  -10.0245862156
   H      -5.0292961993   19.6705462543   -8.6191889251
   H      -5.6245306163   18.5486122200   -9.8749296312
27
Converged     Job 199: Energy -1.1250324990029821e+03 @ (144.144144)
   H      -6.3442638541   22.2073117240  -12.8763518294
   H      -4.9206120255   20.3722241206  -14.8634430697
   H      -5.4982021417   20.2197904962  -17.0187468648
   H      -9.3473889901   23.3245169649  -16.4510192273
   H      -5.0654716095   20.3120993690  -19.3563907282
   H      -6.0998557235   19.4712182244  -20.5521236912
   H      -6.0005353749   18.8690157318  -18.8708873173
   C      -6.0046643850   19.7644968066  -19.5053407378
   C      -5.6666452769   21.4413573292  -13.2328786998
   C      -5.6284951698   21.1573598216  -14.5866878026
   C      -8.5091003016   22.6426254121  -16.5611858933
   C      -6.3374290849   20.8985823394  -16.9012002176
   C      -8.2952101600   22.0202689612  -17.7655266035
   C      -7.1910724315   21.1305170059  -17.9463900512
   C      -5.1998111083   20.4686087056  -12.2892506972
   C      -6.5283397977   21.5113389482  -15.6220636784
   C      -7.6312881335   22.4569586754  -15.4266044508
   O      -4.5435955261   19.4467387243  -12.4949086924
   O      -9.1306995433   22.2403191511  -18.8238669970
   O      -7.1253409218   20.5881083697  -19.2171770418
   O      -7.8273835405   23.0842010507  -14.3452169370
   H      -8.7873349407   21.7113776260  -19.5686678324
   S      -5.7093847323   20.8865966444  -10.5601116569
   C      -5.0249129394   19.4387336919   -9.6872090573
   H      -4.0030238824   19.2594047505  -10.0250670088
   H      -5.0332660468   19.6698579755   -8.6198031847
   H      -5.6296201352   18.5488429834   -9.8758146856
27
Converged     Job 200: Energy -1.1250324148978821e+03 @ (143.963964)
   H      -6.3421296730   22.2092800459  -12.8766073305
   H      -4.9183639792   20.3747162522  -14.8639190956
   H      -5.4965767924   20.2212322236  -17.0188539540
   H      -9.3481351169   23.3229228253  -16.4503457283
   H      -5.0652567678   20.3124022068  -19.3565411524
   H      -6.0996638740   19.4703280030  -20.5514071885
   H      -5.9992088053   18.8689661507  -18.8699311739
   C      -6.0041705610   19.7641426022  -19.5048038400
   C      -5.6644446168   21.4433702933  -13.2331458547
   C      -5.6264537200   21.1596602167  -14.5870872555
   C      -8.5093353891   22.6416805413  -16.5606576769
   C      -6.3363054222   20.8993658725  -16.9011245173
   C      -8.2955460548   22.0189956286  -17.7648437033
   C      -7.1907239965   21.1301078736  -17.9459338015
   C      -5.1994188655   20.4695539309  -12.2897673499
   C      -6.5270960985   21.5124631977  -15.6221240525
   C      -7.6306991490   22.4573047146  -15.4265001640
   O      -4.5440282602   19.4471580467  -12.4954726966
   O      -9.1317936990   22.2378500474  -18.8228163832
   O      -7.1252301585   20.5871985592  -19.2165053127
   O      -7.8266464036   23.0849124081  -14.3453149089
   H      -8.7883854099   21.7088921876  -19.5675842922
   S      -5.7100960096   20.8869773039  -10.5607689283
   C      -5.0277169936   19.4379507930   -9.6881660884
   H      -4.0058527045   19.2576481513  -10.0255850770
   H      -5.0363650311   19.6685877223   -8.6206544612
   H      -5.6333052961   18.5488035522   -9.8774707309
27
Converged     Job 201: Energy -1.1250323301875364e+03 @ (143.783784)
   H      -6.3402539092   22.2113403745  -12.8769130867
   H      -4.9159488115   20.3774756380  -14.8643696799
   H      -5.4944104405   20.2231144923  -17.0190048998
   H      -9.3491174829   23.3208215168  -16.4498124171
   H      -5.0645735712   20.3123286596  -19.3567512467
   H      -6.0991905939   19.4689236951  -20.5504705899
   H      -5.9977382055   18.8689194635  -18.8685626482
   C      -6.0033350643   19.7635823034  -19.5041448821
   C      -5.6623813220   21.4455452626  -13.2333970957
   C      -5.6243376081   21.1621529488  -14.5874852989
   C      -8.5096343850   22.6404383177  -16.5602639414
   C      -6.3348138817   20.9003839828  -16.9011434393
   C      -8.2957644417   22.0174811075  -17.7642863231
   C      -7.1900263872   21.1297546227  -17.9455890366
   C      -5.1992069879   20.4706809241  -12.2902239323
   C      -6.5257083580   21.5137322747  -15.6222662163
   C      -7.6301467951   22.4575895155  -15.4265156493
   O      -4.5444554898   19.4478496097  -12.4958217276
   O      -9.1328208400   22.2349091516  -18.8218990883
   O      -7.1245822339   20.5864256839  -19.2159699677
   O      -7.8260836196   23.0855646935  -14.3455585050
   H      -8.7892425594   21.7059776981  -19.5666057740
   S      -5.7114369703   20.8874366640  -10.5614642741
   C      -5.0310610763   19.4373694078   -9.6890208178
   H      -4.0092936746   19.2560173796  -10.0261818828
   H      -5.0397920471   19.6677008975   -8.6214398613
   H      -5.6375925144   18.5489529773   -9.8787677850
27
Converged     Job 202: Energy -1.1250322462632705e+03 @ (143.603604)
   H      -6.3380940997   22.2133217381  -12.8772948412
   H      -4.9135165927   20.3799901993  -14.8648800159
   H      -5.4926533125   20.2245940396  -17.0192644440
   H      -9.3498903678   23.3189838976  -16.4489659407
   H      -5.0643997401   20.3126263307  -19.3571698028
   H      -6.0991780609   19.4679587681  -20.5498468407
   H      -5.9963992973   18.8689010854  -18.8676755415
   C      -6.0029020287   19.7632188684  -19.5037311505
   C      -5.6601056678   21.4475778329  -13.2337172675
   C      -5.6221533776   21.1644409188  -14.5879302859
   C      -8.5098607774   22.6393132874  -16.5596428664
   C      -6.3335984974   20.9011414180  -16.9011527062
   C      -8.2961438747   22.0160560025  -17.7635311509
   C      -7.1896666391   21.1292886252  -17.9451552781
   C      -5.1987431567   20.4717144641  -12.2907316149
   C      -6.5243297366   21.5147838437  -15.6223800222
   C      -7.6294530752   22.4577966470  -15.4263925411
   O      -4.5447521450   19.4483774138  -12.4962420940
   O      -9.1340564991   22.2322241025  -18.8207071469
   O      -7.1245001504   20.5855199219  -19.2153443029
   O      -7.8251965354   23.0861043644  -14.3456093508
   H      -8.7904617715   21.7032877371  -19.5654019371
   S      -5.7122108793   20.8880087526  -10.5621721074
   C      -5.0339895707   19.4368403977   -9.6898950431
   H      -4.0122686124   19.2544265039  -10.0266278751
   H      -5.0429760651   19.6667890089   -8.6222307313
   H      -5.6414500449   18.5491814406   -9.8802360685
27
Converged     Job 203: Energy -1.1250321592512018e+03 @ (143.423423)
   H      -6.3368591230   22.2156838480  -12.8777438666
   H      -4.9108596264   20.3833429640  -14.8650037769
   H      -5.4898632024   20.2268490066  -17.0193576993
   H      -9.3512786894   23.3160392209  -16.4489486297
   H      -5.0630010269   20.3121473374  -19.3573162507
   H      -6.0979665755   19.4657232395  -20.5485743513
   H      -5.9942561838   18.8686437432  -18.8657345353
   C      -6.0013672777   19.7622172231  -19.5028347247
   C      -5.6584043382   21.4502138824  -13.2338925185
   C      -5.6200514828   21.1673719569  -14.5882418158
   C      -8.5103359387   22.6375118940  -16.5596453843
   C      -6.3316994275   20.9022837075  -16.9012344859
   C      -8.2962581259   22.0139303255  -17.7632929050
   C      -7.1885519263   21.1286889441  -17.9449651091
   C      -5.1988263998   20.4734556722  -12.2909958694
   C      -6.5228475397   21.5162052056  -15.6226421365
   C      -7.6290869222   22.4579270871  -15.4267347177
   O      -4.5451455556   19.4498862722  -12.4963449396
   O      -9.1349925372   22.2282646100  -18.8201915931
   O      -7.1231522140   20.5844188187  -19.2149234467
   O      -7.8250733713   23.0866742679  -14.3462605439
   H      -8.7910504004   21.6993072781  -19.5647074141
   S      -5.7143740659   20.8888898101  -10.5627807863
   C      -5.0379851100   19.4368472889   -9.6905109273
   H      -4.0165355189   19.2532202863  -10.0273958152
   H      -5.0465756933   19.6667798927   -8.6228455417
   H      -5.6465529008   18.5499411257   -9.8808078913
27
Converged     Job 204: Energy -1.1250320744119649e+03 @ (143.243243)
   H      -6.3348278847   22.2177523028  -12.8781947694
   H      -4.9084681262   20.3859027629  -14.8655040205
   H      -5.4880915342   20.2282072101  -17.0194840754
   H      -9.3522014769   23.3139493074  -16.4482585058
   H      -5.0627322026   20.3125575438  -19.3576186399
   H      -6.0976129237   19.4647700170  -20.5479815791
   H      -5.9925352397   18.8684824911  -18.8649349137
   C      -6.0007093217   19.7617767271  -19.5024124560
   C      -5.6562182477   21.4523559165  -13.2342381289
   C      -5.6179408697   21.1696816213  -14.5886879736
   C      -8.5106849428   22.6361638650  -16.5591274348
   C      -6.3305053570   20.9028934450  -16.9012052725
   C      -8.2966855903   22.0122346563  -17.7626039623
   C      -7.1882018280   21.1279821491  -17.9445261949
   C      -5.1984185474   20.4746743898  -12.2914753621
   C      -6.5215591099   21.5171846827  -15.6227639702
   C      -7.6285386687   22.4580149587  -15.4266847101
   O      -4.5454511888   19.4506028683  -12.4966287655
   O      -9.1362580439   22.2252099862  -18.8190943370
   O      -7.1230380128   20.5831736117  -19.2142534502
   O      -7.8243863268   23.0871275126  -14.3464199447
   H      -8.7922195396   21.6963032824  -19.5636026301
   S      -5.7152336676   20.8897498071  -10.5635084542
   C      -5.0408873835   19.4367294158   -9.6912948550
   H      -4.0194308138   19.2521633254  -10.0276450937
   H      -5.0498690180   19.6663194454   -8.6235599846
   H      -5.6502465832   18.5504981571   -9.8822144548
27
Converged     Job 205: Energy -1.1250319897299760e+03 @ (143.063063)
   H      -6.3326157703   22.2198281195  -12.8785153538
   H      -4.9061064127   20.3884780456  -14.8660797434
   H      -5.4863903770   20.2297467508  -17.0197208440
   H      -9.3530922606   23.3120895417  -16.4474060334
   H      -5.0626694605   20.3126527208  -19.3579569917
   H      -6.0977584922   19.4635744213  -20.5471928789
   H      -5.9914088959   18.8683867543  -18.8638345441
   C      -6.0004202433   19.7612682652  -19.5018679222
   C      -5.6539322085   21.4544763980  -13.2345810179
   C      -5.6158129949   21.1720299202  -14.5891551820
   C      -8.5110105747   22.6350355952  -16.5584972818
   C      -6.3293565055   20.9036899180  -16.9011946613
   C      -8.2971672626   22.0107704164  -17.7618216950
   C      -7.1879257648   21.1275075747  -17.9440526787
   C      -5.1978703649   20.4757992472  -12.2920462563
   C      -6.5202551816   21.5182982347  -15.6228737163
   C      -7.6279323448   22.4582760250  -15.4265624435
   O      -4.5456822636   19.4512292498  -12.4972135151
   O      -9.1376284951   22.2224062720  -18.8178562822
   O      -7.1230332815   20.5822346969  -19.2135755512
   O      -7.8235858041   23.0877615826  -14.3464964589
   H      -8.7935701864   21.6934645503  -19.5623285729
   S      -5.7157813399   20.8903654747  -10.5642372143
   C      -5.0434719894   19.4362455818   -9.6922978168
   H      -4.0220182313   19.2507632056  -10.0281678323
   H      -5.0528077380   19.6653585289   -8.6244565790
   H      -5.6536469541   18.5507225934   -9.8839340623
27
Converged     Job 206: Energy -1.1250319011925658e+03 @ (142.882883)
   H      -6.3311578906   22.2224409831  -12.8790137849
   H      -4.9033249908   20.3920580729  -14.8663446221
   H      -5.4836467652   20.2320635343  -17.0198712552
   H      -9.3548366718   23.3087561614  -16.4472039906
   H      -5.0616105435   20.3119211504  -19.3582499535
   H      -6.0970271232   19.4608462305  -20.5457629369
   H      -5.9894826984   18.8679393191  -18.8616478438
   C      -5.9992257470   19.7599589797  -19.5008810103
   C      -5.6520294429   21.4573850061  -13.2348889279
   C      -5.6136200830   21.1751493297  -14.5895800698
   C      -8.5117671383   22.6329550965  -16.5583737197
   C      -6.3275694960   20.9047971343  -16.9012805531
   C      -8.2976399615   22.0082811662  -17.7614280340
   C      -7.1870728982   21.1266850198  -17.9437770364
   C      -5.1976060198   20.4778817921  -12.2924610306
   C      -6.5188147776   21.5197646085  -15.6231691761
   C      -7.6276880014   22.4583383612  -15.4268834113
   O      -4.5457125445   19.4530889305  -12.4974647844
   O      -9.1391123562   22.2178352334  -18.8170715774
   O      -7.1220127692   20.5808390846  -19.2130420808
   O      -7.8235295502   23.0883244118  -14.3471563452
   H      -8.7947264630   21.6888858012  -19.5613822659
   S      -5.7174003188   20.8916845099  -10.5649746764
   C      -5.0468347691   19.4367315971   -9.6930602183
   H      -4.0256351333   19.2501095173  -10.0290576885
   H      -5.0558182096   19.6658122981   -8.6252146164
   H      -5.6580506596   18.5519268566   -9.8846815629
27
Converged     Job 207: Energy -1.1250318159680935e+03 @ (142.702703)
   H      -6.3288174351   22.2244652955  -12.8794341805
   H      -4.9009977151   20.3944549139  -14.8670003113
   H      -5.4822261280   20.2332782701  -17.0201322840
   H      -9.3556590267   23.3069539410  -16.4462319864
   H      -5.0618506016   20.3123654755  -19.3586283157
   H      -6.0972503282   19.4600148417  -20.5452113382
   H      -5.9882322842   18.8677995046  -18.8609607471
   C      -5.9990742511   19.7595693848  -19.5005055062
   C      -5.6496305622   21.4594137776  -13.2352924363
   C      -5.6114940675   21.1773414277  -14.5900985517
   C      -8.5120961896   22.6317951258  -16.5576538478
   C      -6.3266261068   20.9053517006  -16.9012646871
   C      -8.2982377610   22.0067518930  -17.7605579371
   C      -7.1870223088   21.1260226317  -17.9432640840
   C      -5.1969060988   20.4789839251  -12.2930481771
   C      -6.5175743763   21.5206877233  -15.6232765618
   C      -7.6270681272   22.4584833778  -15.4267019485
   O      -4.5458537298   19.4536366304  -12.4979736850
   O      -9.1406104909   22.2150510067  -18.8157044144
   O      -7.1223735275   20.5796313465  -19.2122888688
   O      -7.8226366665   23.0888285349  -14.3471523440
   H      -8.7962524725   21.6860940010  -19.5600243760
   S      -5.7176304647   20.8925123787  -10.5657243283
   C      -5.0491560518   19.4365013348   -9.6939902341
   H      -4.0279389209   19.2489313511  -10.0294323096
   H      -5.0585579100   19.6651441329   -8.6260427143
   H      -5.6611781140   18.5523948184   -9.8863249657
27
Converged     Job 208: Energy -1.1250317264902174e+03 @ (142.522523)
   H      -6.3273780146   22.2273827669  -12.8800902033
   H      -4.8981030974   20.3983427176  -14.8673629678
   H      -5.4793533950   20.2357463891  -17.0203218917
   H      -9.3578650492   23.3029891358  -16.4460329124
   H      -5.0608850838   20.3112641669  -19.3589849961
   H      -6.0967017486   19.4566941678  -20.5436009928
   H      -5.9863649371   18.8670844433  -18.8584788960
   C      -5.9979866564   19.7578651926  -19.4993997077
   C      -5.6476746602   21.4626798239  -13.2357157953
   C      -5.6092689861   21.1806908624  -14.5906137979
   C      -8.5131770925   22.6292713094  -16.5575314602
   C      -6.3248399538   20.9064440052  -16.9013845482
   C      -8.2990122267   22.0037468640  -17.7601237555
   C      -7.1862888927   21.1249165986  -17.9429735752
   C      -5.1964492531   20.4815524170  -12.2935218948
   C      -6.5161814263   21.5221989350  -15.6236373809
   C      -7.6270198077   22.4584105135  -15.4270855388
   O      -4.5455877639   19.4560504194  -12.4982853940
   O      -9.1425584935   22.2096289147  -18.8148060358
   O      -7.1214387238   20.5778971774  -19.2117102604
   O      -7.8228052557   23.0893223450  -14.3479189937
   H      -8.7978460556   21.6806403155  -19.5589354629
   S      -5.7190524618   20.8943407193  -10.5665115733
   C      -5.0520312513   19.4376676878   -9.6947461492
   H      -4.0310432688   19.2491327050  -10.0303223225
   H      -5.0611073182   19.6663268046   -8.6268097343
   H      -5.6649298254   18.5541623837   -9.8870156393
27
Converged     Job 209: Energy -1.1250316395611674e+03 @ (142.342342)
   H      -6.3250560311   22.2295727401  -12.8805035544
   H      -4.8957305172   20.4010003342  -14.8680311370
   H      -5.4779563742   20.2369799656  -17.0204808024
   H      -9.3589287938   23.3009676655  -16.4451584069
   H      -5.0612158709   20.3116101067  -19.3592736227
   H      -6.0969264761   19.4555262329  -20.5428716974
   H      -5.9850020085   18.8667623136  -18.8575679059
   C      -5.9978565439   19.7572417433  -19.4988698910
   C      -5.6452489392   21.4649395418  -13.2361521311
   C      -5.6071537905   21.1831011192  -14.5911645542
   C      -8.5137023925   22.6279499764  -16.5568676277
   C      -6.3239636579   20.9069722319  -16.9013206404
   C      -8.2997881348   22.0019535476  -17.7592533643
   C      -7.1863591446   21.1240571896  -17.9424062602
   C      -5.1955954607   20.4829243303  -12.2941673881
   C      -6.5150290499   21.5232087684  -15.6237569604
   C      -7.6265563516   22.4585720334  -15.4269671888
   O      -4.5454766442   19.4569248846  -12.4988473584
   O      -9.1442925364   22.2063989244  -18.8134283514
   O      -7.1219227145   20.5763321322  -19.2108444230
   O      -7.8220909958   23.0899299524  -14.3480374028
   H      -8.7995760759   21.6773956284  -19.5575458518
   S      -5.7191286618   20.8953794298  -10.5673269612
   C      -5.0540679807   19.4376943602   -9.6957723151
   H      -4.0330502389   19.2483118069  -10.0307976578
   H      -5.0635821678   19.6658983006   -8.6277351687
   H      -5.6676925694   18.5548427728   -9.8887708899
27
Converged     Job 210: Energy -1.1250315503243537e+03 @ (142.162162)
   H      -6.3230493909   22.2323123854  -12.8811497374
   H      -4.8929159650   20.4043972494  -14.8685753440
   H      -5.4756325450   20.2390624128  -17.0208948657
   H      -9.3608179118   23.2975265064  -16.4443803553
   H      -5.0609901427   20.3108680824  -19.3598422862
   H      -6.0971597192   19.4528849353  -20.5416454100
   H      -5.9836965606   18.8661706352  -18.8557036817
   C      -5.9974576823   19.7558643235  -19.4980713113
   C      -5.6429152861   21.4678903458  -13.2366678709
   C      -5.6048441733   21.1860784175  -14.5917698844
   C      -8.5146487483   22.6257401823  -16.5563514939
   C      -6.3225262272   20.9078786373  -16.9014678204
   C      -8.3007357161   21.9992999832  -17.7584985936
   C      -7.1860378737   21.1230368931  -17.9420078047
   C      -5.1947636844   20.4851463477  -12.2947840881
   C      -6.5136179743   21.5244926508  -15.6240639051
   C      -7.6262740799   22.4584877090  -15.4270994484
   O      -4.5451104180   19.4588317089  -12.4992894818
   O      -9.1464864455   22.2015915487  -18.8120661498
   O      -7.1217172957   20.5747446739  -19.2101754044
   O      -7.8217586377   23.0903722987  -14.3484816180
   H      -8.8015795852   21.6725956789  -19.5560984591
   S      -5.7197419666   20.8971367945  -10.5681405663
   C      -5.0563560718   19.4386437887   -9.6966603876
   H      -4.0354528463   19.2483396814  -10.0315121112
   H      -5.0658808042   19.6666411806   -8.6285775799
   H      -5.6707845920   18.5564104208   -9.8899431780
27
Converged     Job 211: Energy -1.1250314618597308e+03 @ (141.981982)
   H      -6.3214663800   22.2357717262  -12.8821280702
   H      -4.8898934066   20.4087429898  -14.8692845951
   H      -5.4730639575   20.2412950887  -17.0211346311
   H      -9.3640089892   23.2923959493  -16.4440418277
   H      -5.0608033551   20.3095172838  -19.3602153000
   H      -6.0971133082   19.4488544367  -20.5398929080
   H      -5.9818443329   18.8647890757  -18.8531423359
   C      -5.9968797768   19.7534739420  -19.4968606765
   C      -5.6406555939   21.4718085789  -13.2374232889
   C      -5.6026444512   21.1897347989  -14.5925784518
   C      -8.5165408747   22.6222632166  -16.5561516224
   C      -6.3211771730   20.9085387758  -16.9016255606
   C      -8.3024241168   21.9950879802  -17.7578689759
   C      -7.1860201379   21.1210066767  -17.9415863905
   C      -5.1935072386   20.4887074508  -12.2954700239
   C      -6.5125458948   21.5258295242  -15.6245735188
   C      -7.6267360215   22.4579959104  -15.4275859739
   O      -4.5438163715   19.4623417390  -12.4995931307
   O      -9.1496933603   22.1943590778  -18.8107724564
   O      -7.1216378938   20.5718006009  -19.2093296730
   O      -7.8223492962   23.0906443359  -14.3494539478
   H      -8.8043797446   21.6653267499  -19.5545873672
   S      -5.7201474356   20.9003056431  -10.5691448278
   C      -5.0575416205   19.4416176624   -9.6973798721
   H      -4.0368314717   19.2506466070  -10.0324562148
   H      -5.0666852530   19.6698874733   -8.6293437576
   H      -5.6725390051   18.5596906156   -9.8902963589
27
Converged     Job 212: Energy -1.1250313728334729e+03 @ (141.801802)
   H      -6.3190936414   22.2382095754  -12.8827215475
   H      -4.8873110191   20.4118478042  -14.8700741280
   H      -5.4716621101   20.2427190833  -17.0213186784
   H      -9.3655272851   23.2899086459  -16.4429965080
   H      -5.0614875992   20.3096103085  -19.3607025458
   H      -6.0978734901   19.4469696882  -20.5389043665
   H      -5.9806193582   18.8642833307  -18.8517849730
   C      -5.9971073963   19.7524825699  -19.4961613351
   C      -5.6381187995   21.4743976767  -13.2380003078
   C      -5.6004127852   21.1924908775  -14.5932398224
   C      -8.5174254768   22.6206487597  -16.5553664679
   C      -6.3204183739   20.9091078390  -16.9015410306
   C      -8.3036265470   21.9928752364  -17.7568279628
   C      -7.1863947860   21.1199255068  -17.9409201140
   C      -5.1922472999   20.4905532697  -12.2962434827
   C      -6.5114715941   21.5269868535  -15.6247286707
   C      -7.6264802792   22.4581177536  -15.4274346581
   O      -4.5432129392   19.4637641489  -12.5004685994
   O      -9.1520685160   22.1904212580  -18.8091185325
   O      -7.1224913788   20.5698502332  -19.2083285449
   O      -7.8218441914   23.0912412573  -14.3495571389
   H      -8.8068273506   21.6612936261  -19.5528954546
   S      -5.7194495583   20.9017950657  -10.5700599274
   C      -5.0587955513   19.4420476164   -9.6986014903
   H      -4.0380644602   19.2502677086  -10.0331183617
   H      -5.0684019804   19.6698008352   -8.6304759118
   H      -5.6745111718   18.5608140373   -9.8923294606
27
Converged     Job 213: Energy -1.1250312838566483e+03 @ (141.621622)
   H      -6.3167749900   22.2413481733  -12.8835762449
   H      -4.8841400368   20.4156944683  -14.8709691026
   H      -5.4693373778   20.2450172073  -17.0220314343
   H      -9.3681672847   23.2855167289  -16.4417054401
   H      -5.0619638247   20.3084142553  -19.3617027136
   H      -6.0991289273   19.4435091663  -20.5375037086
   H      -5.9798280797   18.8634073862  -18.8496211246
   C      -5.9974335038   19.7506046675  -19.4953295114
   C      -5.6354071329   21.4778209960  -13.2388000344
   C      -5.5978760263   21.1957670291  -14.5941032971
   C      -8.5189270083   22.6177671586  -16.5545258716
   C      -6.3191362913   20.9099778971  -16.9018136741
   C      -8.3053008074   21.9894668936  -17.7557333118
   C      -7.1865695889   21.1185150876  -17.9404094987
   C      -5.1906980354   20.4934410036  -12.2971063995
   C      -6.5100677563   21.5282715388  -15.6251603400
   C      -7.6263908265   22.4577525880  -15.4274926478
   O      -4.5419442857   19.4664392800  -12.5010840014
   O      -9.1554222150   22.1843613427  -18.8071399330
   O      -7.1229301806   20.5678296025  -19.2075326246
   O      -7.8215892639   23.0914385558  -14.3499309904
   H      -8.8100654140   21.6552432067  -19.5508673944
   S      -5.7191841525   20.9043541328  -10.5711153379
   C      -5.0598356158   19.4440244762   -9.6996376196
   H      -4.0391856988   19.2515134136  -10.0340032854
   H      -5.0694635337   19.6716760620   -8.6314803303
   H      -5.6761732133   18.5632553994   -9.8935441384
27
Converged     Job 214: Energy -1.1250311931230995e+03 @ (141.441441)
   H      -6.3148633866   22.2460689700  -12.8855539062
   H      -4.8802609291   20.4217229187  -14.8724560191
   H      -5.4668385860   20.2476370292  -17.0226780155
   H      -9.3738760793   23.2773290245  -16.4406294900
   H      -5.0635463580   20.3058334180  -19.3627301020
   H      -6.1011428488   19.4370303530  -20.5351410976
   H      -5.9786640879   18.8606961335  -18.8462108254
   C      -5.9984010294   19.7464392073  -19.4937971499
   C      -5.6321822553   21.4834536717  -13.2403586136
   C      -5.5953363834   21.2006251698  -14.5956474505
   C      -8.5227164523   22.6120607687  -16.5538484319
   C      -6.3183629177   20.9103070467  -16.9021842470
   C      -8.3091868571   21.9825120490  -17.7543917917
   C      -7.1880001887   21.1148068427  -17.9396732917
   C      -5.1873199709   20.4994435019  -12.2983914555
   C      -6.5093089961   21.5297216156  -15.6260563972
   C      -7.6277725187   22.4565756889  -15.4280966316
   O      -4.5377365055   19.4728662485  -12.5017583645
   O      -9.1619530147   22.1726463397  -18.8044635379
   O      -7.1246145359   20.5627284291  -19.2061297967
   O      -7.8228568680   23.0914068963  -14.3512189777
   H      -8.8161627174   21.6435292784  -19.5479817812
   S      -5.7172704907   20.9102448645  -10.5726162425
   C      -5.0574090136   19.4505075090   -9.7005174785
   H      -4.0369989824   19.2577878612  -10.0355282833
   H      -5.0662751347   19.6788626597   -8.6324805656
   H      -5.6738808044   18.5695768404   -9.8933752822
27
Converged     Job 215: Energy -1.1250311044036130e+03 @ (141.261261)
   H      -6.3121725695   22.2491133105  -12.8864558972
   H      -4.8771755123   20.4257965565  -14.8738554292
   H      -5.4655955716   20.2493688860  -17.0231800241
   H      -9.3768075336   23.2733331525  -16.4389943105
   H      -5.0654639291   20.3052137663  -19.3636725720
   H      -6.1034332132   19.4335034720  -20.5336711151
   H      -5.9780673313   18.8595242769  -18.8440930731
   C      -5.9997730773   19.7444121690  -19.4928244973
   C      -5.6291106837   21.4869078593  -13.2413727686
   C      -5.5928379248   21.2040659413  -14.5967222138
   C      -8.5247371748   22.6093519428  -16.5526868077
   C      -6.3180560820   20.9107756447  -16.9022114702
   C      -8.3117292031   21.9789969918  -17.7529172264
   C      -7.1893526032   21.1129400561  -17.9388336146
   C      -5.1847112556   20.5025455619  -12.2995552340
   C      -6.5085040239   21.5309521199  -15.6263731563
   C      -7.6281598073   22.4562653240  -15.4278856621
   O      -4.5354824407   19.4756968805  -12.5029382868
   O      -9.1662743166   22.1666330234  -18.8020101991
   O      -7.1267000363   20.5596140123  -19.2048108025
   O      -7.8229277307   23.0916981596  -14.3513146461
   H      -8.8206959807   21.6373171540  -19.5454863788
   S      -5.7146889843   20.9132198586  -10.5738883850
   C      -5.0561759736   19.4527329963   -9.7020603128
   H      -4.0355533533   19.2597496426  -10.0362414016
   H      -5.0658985286   19.6805043710   -8.6339252784
   H      -5.6728473163   18.5721789278   -9.8959370611
27
Converged     Job 216: Energy -1.1250310143010572e+03 @ (141.081081)
   H      -6.3092044584   22.2536416416  -12.8877430956
   H      -4.8733843698   20.4313602559  -14.8752013429
   H      -5.4633252958   20.2525632343  -17.0243125420
   H      -9.3818358490   23.2664883905  -16.4370649830
   H      -5.0675622282   20.3024062961  -19.3652405908
   H      -6.1069887301   19.4271406342  -20.5311233883
   H      -5.9784740990   18.8576418353  -18.8402745913
   C      -6.0017535054   19.7407588619  -19.4912992049
   C      -5.6254979659   21.4920055858  -13.2428144634
   C      -5.5900867766   21.2087456663  -14.5982016293
   C      -8.5280041743   22.6048400179  -16.5514382190
   C      -6.3172964631   20.9118398064  -16.9026204066
   C      -8.3154443956   21.9733572510  -17.7511204435
   C      -7.1908318452   21.1104055116  -17.9379858248
   C      -5.1812452186   20.5075059045  -12.3011248881
   C      -6.5074327661   21.5328476913  -15.6271282805
   C      -7.6289217658   22.4558352454  -15.4280746012
   O      -4.5318123377   19.4807994231  -12.5045713530
   O      -9.1727962604   22.1565105473  -18.7986509762
   O      -7.1286210606   20.5560966175  -19.2034869805
   O      -7.8232922455   23.0923546810  -14.3521218753
   H      -8.8271527870   21.6270453339  -19.5419805935
   S      -5.7119247221   20.9177261038  -10.5754095204
   C      -5.0535599138   19.4571031607   -9.7037285482
   H      -4.0331008312   19.2638147456  -10.0383011421
   H      -5.0628317477   19.6848990174   -8.6355636499
   H      -5.6705479494   18.5766746479   -9.8973271151
27
Converged     Job 217: Energy -1.1250309249800086e+03 @ (140.900901)
   H      -6.3067760917   22.2568232865  -12.8885836733
   H      -4.8703602624   20.4357577996  -14.8762650162
   H      -5.4624846700   20.2540388140  -17.0246995392
   H      -9.3847403064   23.2627263790  -16.4356909980
   H      -5.0697952036   20.3017903897  -19.3657663718
   H      -6.1091317925   19.4234676531  -20.5295059443
   H      -5.9777061908   18.8560555072  -18.8381506987
   C      -6.0032149659   19.7384353887  -19.4901211276
   C      -5.6225055461   21.4957610649  -13.2437345289
   C      -5.5877311605   21.2125231595  -14.5992081259
   C      -8.5300833350   22.6022500438  -16.5504464398
   C      -6.3172534264   20.9122136023  -16.9025752043
   C      -8.3181094873   21.9697503943  -17.7497252287
   C      -7.1924328498   21.1082569305  -17.9370836666
   C      -5.1784915931   20.5109702681  -12.3022679041
   C      -6.5067620816   21.5342074503  -15.6274544137
   C      -7.6293922007   22.4557199368  -15.4280382953
   O      -4.5291542022   19.4842576850  -12.5060588839
   O      -9.1772326598   22.1503057842  -18.7962964218
   O      -7.1311060278   20.5522416706  -19.2019201405
   O      -7.8234460527   23.0930190130  -14.3524733961
   H      -8.8317746713   21.6206082531  -19.5395464463
   S      -5.7093836419   20.9205772481  -10.5765258311
   C      -5.0518851150   19.4592390517   -9.7053561274
   H      -4.0314650597   19.2656422873  -10.0398069174
   H      -5.0612705591   19.6865566340   -8.6371155064
   H      -5.6692413241   18.5792135072   -9.8994918810
27
Converged     Job 218: Energy -1.1250308440524282e+03 @ (140.720721)
   H      -6.2824719236   22.3295145348  -12.9259909908
   H      -4.8313213067   20.5265390123  -14.9196659798
   H      -5.4736817583   20.2789771777  -17.0466313156
   H      -9.5174929639   23.1071243393  -16.3907385350
   H      -5.1683731781   20.2302867215  -19.3971699007
   H      -6.2250235727   19.2744302509  -20.4805818482
   H      -6.0191036849   18.7892162688  -18.7706214895
   C      -6.0908232439   19.6391849060  -19.4609255540
   C      -5.5798915037   21.5879835238  -13.2867654280
   C      -5.5712643009   21.2799290662  -14.6372777484
   C      -8.6336957635   22.4894047415  -16.5214935669
   C      -6.3547459328   20.8984589807  -16.9103230968
   C      -8.4359132286   21.8308492896  -17.7091261968
   C      -7.2741679195   21.0237828578  -17.9172008227
   C      -5.0722617992   20.6389740444  -12.3405673130
   C      -6.5312709109   21.5429546723  -15.6446476342
   C      -7.6868626763   22.4187982339  -15.4298774545
   O      -4.3935128842   19.6315512222  -12.5449167362
   O      -9.3486284541   21.9262606805  -18.7213337630
   O      -7.2283846694   20.4380329277  -19.1690744304
   O      -7.8731185756   23.0759849623  -14.3648608134
   H      -9.0058197463   21.3914722092  -19.4621092538
   S      -5.5668846691   21.0626234802  -10.6078431021
   C      -4.8380304606   19.6385249383   -9.7318234001
   H      -3.8131353354   19.4852175270  -10.0733474216
   H      -4.8478528937   19.8746319354   -8.6654894567
   H      -5.4190851533   18.7315783460   -9.9133560609
27
Converged     Job 219: Energy -1.1250307558640700e+03 @ (140.540541)
   H      -6.2760739827   22.3313065885  -12.9263613290
   H      -4.8281351347   20.5288997169  -14.9227391868
   H      -5.4743294018   20.2807647269  -17.0482219541
   H      -9.5176216744   23.1081043815  -16.3854142172
   H      -5.1741267183   20.2280741714  -19.3991384991
   H      -6.2340369727   19.2721881177  -20.4792860770
   H      -6.0253504442   18.7887916442  -18.7691281281
   C      -6.0974028978   19.6379947677  -19.4603336017
   C      -5.5740742230   21.5897718893  -13.2882967527
   C      -5.5675293614   21.2823525024  -14.6390696478
   C      -8.6339164990   22.4905800377  -16.5177122582
   C      -6.3552970036   20.9000684952  -16.9104962654
   C      -8.4383885656   21.8315880216  -17.7054548466
   C      -7.2768121892   21.0247295950  -17.9155101918
   C      -5.0673792942   20.6391316481  -12.3433166640
   C      -6.5294893265   21.5449129701  -15.6446388164
   C      -7.6848968389   22.4205901236  -15.4279173417
   O      -4.3893783920   19.6314512010  -12.5487344372
   O      -9.3532164871   21.9261783775  -18.7158169182
   O      -7.2334648883   20.4385134726  -19.1672245011
   O      -7.8692892476   23.0780442719  -14.3627847020
   H      -9.0117920456   21.3911566550  -19.4570685134
   S      -5.5622339000   21.0612328876  -10.6100395078
   C      -4.8354892046   19.6352697316   -9.7352613247
   H      -3.8133829125   19.4766800435  -10.0826708818
   H      -4.8379449974   19.8732256424   -8.6693002057
   H      -5.4217600795   18.7306838088   -9.9118184034
27
Converged     Job 220: Energy -1.1250306642899554e+03 @ (140.360360)
   H      -6.2726237297   22.3332103441  -12.9269187494
   H      -4.8258866223   20.5309656688  -14.9241155455
   H      -5.4734735533   20.2822562192  -17.0490894647
   H      -9.5178120328   23.1074151310  -16.3832135451
   H      -5.1756905746   20.2273506228  -19.4000781767
   H      -6.2367680278   19.2706222899  -20.4783369371
   H      -6.0264735441   18.7887282415  -18.7679238465
   C      -6.0991041486   19.6373194328  -19.4598305211
   C      -5.5709088237   21.5914976668  -13.2890462236
   C      -5.5651081028   21.2844355982  -14.6399815421
   C      -8.6338836442   22.4903704816  -16.5161710906
   C      -6.3546701916   20.9010849809  -16.9106618785
   C      -8.4391433526   21.8310747728  -17.7038674253
   C      -7.2772643706   21.0248532108  -17.9147939718
   C      -5.0660505733   20.6395770038  -12.3443990534
   C      -6.5280495437   21.5461750057  -15.6448013506
   C      -7.6836999731   22.4213596698  -15.4273198358
   O      -4.3892467694   19.6310927763  -12.5499391346
   O      -9.3550743316   21.9246817963  -18.7133300624
   O      -7.2347970782   20.4382202327  -19.1663387318
   O      -7.8673629405   23.0791358819  -14.3622759831
   H      -9.0141212555   21.3895496308  -19.4547184530
   S      -5.5613208352   21.0612716261  -10.6111550722
   C      -4.8365814456   19.6340091138   -9.7368359328
   H      -3.8138404906   19.4755022669  -10.0823938236
   H      -4.8410577227   19.8706894837   -8.6706062864
   H      -5.4227965948   18.7298347951   -9.9156109036
27
Converged     Job 221: Energy -1.1250305725473097e+03 @ (140.180180)
   H      -6.2698704115   22.3352687311  -12.9273389087
   H      -4.8237025520   20.5334807453  -14.9251873539
   H      -5.4723074177   20.2838126231  -17.0495207039
   H      -9.5183373043   23.1061595085  -16.3816907166
   H      -5.1764558013   20.2271273762  -19.4005827009
   H      -6.2380237294   19.2692946400  -20.4773469981
   H      -6.0262740143   18.7886764250  -18.7667526401
   C      -6.0997141946   19.6367459512  -19.4592059275
   C      -5.5682621038   21.5935188979  -13.2896543091
   C      -5.5629784857   21.2868028863  -14.6407449384
   C      -8.6340428800   22.4897271198  -16.5150732256
   C      -6.3538716007   20.9020178125  -16.9106840888
   C      -8.4397201075   21.8300367352  -17.7026140654
   C      -7.2773648284   21.0246302847  -17.9141143927
   C      -5.0650884225   20.6404114434  -12.3453387197
   C      -6.5268206859   21.5474640882  -15.6449417923
   C      -7.6829142663   22.4219558079  -15.4269666397
   O      -4.3892237698   19.6313268970  -12.5510647629
   O      -9.3565603685   21.9223976937  -18.7113638683
   O      -7.2354585034   20.4374611383  -19.1654131670
   O      -7.8661763912   23.0801095809  -14.3620967283
   H      -9.0157910914   21.3871670285  -19.4527671339
   S      -5.5610745680   21.0615399221  -10.6121271071
   C      -4.8384112569   19.6329795640   -9.7382040440
   H      -3.8158233318   19.4732668488  -10.0836667527
   H      -4.8427551486   19.8692611174   -8.6718816838
   H      -5.4257875535   18.7296405559   -9.9174080047
27
Converged     Job 222: Energy -1.1250304812123643e+03 @ (140.000000)
   H      -6.2673961128   22.3372058023  -12.9277444923
   H      -4.8214695169   20.5360662035  -14.9261679299
   H      -5.4709696566   20.2854716779  -17.0499883703
   H      -9.5188928337   23.1047030902  -16.3802784981
   H      -5.1769129244   20.2270810457  -19.4010921742
   H      -6.2388744311   19.2681105849  -20.4764401906
   H      -6.0257218806   18.7887388592  -18.7656579845
   C      -6.0999814972   19.6362979783  -19.4586448921
   C      -5.5657866246   21.5954980929  -13.2901862010
   C      -5.5608811583   21.2891719224  -14.6414436901
   C      -8.6341865564   22.4889513322  -16.5140623982
   C      -6.3529441781   20.9029928480  -16.9107379115
   C      -8.4401858721   21.8289400808  -17.7014702819
   C      -7.2772850255   21.0244312749  -17.9135187988
   C      -5.0643131152   20.6412288193  -12.3461806524
   C      -6.5255608618   21.5487192919  -15.6450803314
   C      -7.6821680294   22.4224377450  -15.4266496351
   O      -4.3892971081   19.6315838585  -12.5519785457
   O      -9.3578768366   21.9200487371  -18.7095531879
   O      -7.2358328811   20.4367731289  -19.1645862192
   O      -7.8651136866   23.0809238420  -14.3619483293
   H      -9.0172483023   21.3847508594  -19.4509743604
   S      -5.5612171059   21.0617716740  -10.6130350482
   C      -4.8405984804   19.6319779402   -9.7394508070
   H      -3.8180658105   19.4712225500  -10.0845965962
   H      -4.8450736333   19.8677870870   -8.6730227834
   H      -5.4289550481   18.7293934962   -9.9192593418
27
Converged     Job 223: Energy -1.1250303905097621e+03 @ (139.819820)
   H      -6.2650506596   22.3391141470  -12.9281496676
   H      -4.8192224818   20.5387166740  -14.9271156286
   H      -5.4694944093   20.2872785682  -17.0504649887
   H      -9.5195244606   23.1031038097  -16.3788925032
   H      -5.1772088990   20.2269995702  -19.4016200857
   H      -6.2395956377   19.2668741114  -20.4754946718
   H      -6.0250927062   18.7888586104  -18.7644929156
   C      -6.1001172603   19.6358614267  -19.4580719311
   C      -5.5633873250   21.5974846625  -13.2906894644
   C      -5.5588069987   21.2915751657  -14.6421258920
   C      -8.6343629231   22.4880955630  -16.5130864168
   C      -6.3519306545   20.9040464599  -16.9108211521
   C      -8.4406116959   21.8277985356  -17.7003686480
   C      -7.2771048018   21.0242745613  -17.9129643585
   C      -5.0636092789   20.6420620004  -12.3469908976
   C      -6.5242922310   21.5500083841  -15.6452331099
   C      -7.6814636637   22.4228904958  -15.4263584821
   O      -4.3893657505   19.6319078442  -12.5528454870
   O      -9.3591428584   21.9176033157  -18.7077959622
   O      -7.2360366243   20.4361778699  -19.1638218224
   O      -7.8641499763   23.0816972469  -14.3618266309
   H      -9.0185945150   21.3822738200  -19.4492334324
   S      -5.5615664795   21.0619485053  -10.6139229813
   C      -4.8429157766   19.6309697186   -9.7406614371
   H      -3.8204773065   19.4691567315  -10.0855949647
   H      -4.8474117183   19.8663676288   -8.6741406423
   H      -5.4322712918   18.7291324489   -9.9209652545
27
Converged     Job 224: Energy -1.1250302974775841e+03 @ (139.639640)
   H      -6.2627861441   22.3410320710  -12.9285219469
   H      -4.8169528670   20.5414186815  -14.9280079563
   H      -5.4679759640   20.2891174211  -17.0509761220
   H      -9.5201818221   23.1014040107  -16.3775459767
   H      -5.1773970514   20.2269791393  -19.4020977619
   H      -6.2401602490   19.2656905492  -20.4745493695
   H      -6.0243645033   18.7890259205  -18.7633147651
   C      -6.1001392462   19.6354755342  -19.4574874678
   C      -5.5610559230   21.5995011879  -13.2911638957
   C      -5.5567418788   21.2940054653  -14.6427758414
   C      -8.6345444871   22.4871746265  -16.5121256776
   C      -6.3508805996   20.9051153304  -16.9109082917
   C      -8.4410204603   21.8266253893  -17.6992974705
   C      -7.2768779286   21.0241259368  -17.9124243456
   C      -5.0629847243   20.6429253027  -12.3477761003
   C      -6.5230131411   21.5512872155  -15.6453799554
   C      -7.6807774691   22.4232932016  -15.4260731590
   O      -4.3894885082   19.6322900553  -12.5537405838
   O      -9.3603777221   21.9151290303  -18.7060847409
   O      -7.2361474715   20.4356160328  -19.1630844011
   O      -7.8632363771   23.0823999328  -14.3617040570
   H      -9.0198902674   21.3797855074  -19.4475414826
   S      -5.5620548186   21.0620767953  -10.6147867723
   C      -4.8453170609   19.6299333053   -9.7418637693
   H      -3.8229944103   19.4670727569  -10.0866435295
   H      -4.8497759196   19.8649379982   -8.6752582672
   H      -5.4356706894   18.7288391628   -9.9226161251
27
Converged     Job 225: Energy -1.1250302054836682e+03 @ (139.459459)
   H      -6.2606077164   22.3429098128  -12.9288754528
   H      -4.8146450295   20.5441939666  -14.9289634764
   H      -5.4663209957   20.2910997162  -17.0514683902
   H      -9.5209300719   23.0995394377  -16.3761061505
   H      -5.1774619443   20.2270427245  -19.4026535280
   H      -6.2406110181   19.2645807869  -20.4736448253
   H      -6.0234992260   18.7892905034  -18.7621833545
   C      -6.1000368568   19.6351769361  -19.4569555691
   C      -5.5587805091   21.6015056910  -13.2916326694
   C      -5.5546737200   21.2964546411  -14.6434284314
   C      -8.6347797319   22.4861480960  -16.5111304501
   C      -6.3497554816   20.9062436573  -16.9110072852
   C      -8.4413989776   21.8253880211  -17.6981989756
   C      -7.2765720785   21.0240093416  -17.9119012361
   C      -5.0624157635   20.6437786949  -12.3485553424
   C      -6.5217372645   21.5525719132  -15.6455269034
   C      -7.6801473661   22.4236195772  -15.4257519522
   O      -4.3896268823   19.6326828564  -12.5546210006
   O      -9.3615751383   21.9125624111  -18.7043498559
   O      -7.2361321257   20.4351385620  -19.1623919200
   O      -7.8624181457   23.0829720294  -14.3615227504
   H      -9.0211007706   21.3772593551  -19.4458432986
   S      -5.5626529420   21.0621812642  -10.6156731360
   C      -4.8478413072   19.6288888747   -9.7430560863
   H      -3.8257003606   19.4648689272  -10.0878259155
   H      -4.8520884956   19.8635945519   -8.6763836825
   H      -5.4392969672   18.7285721068   -9.9240964637
27
Converged     Job 226: Energy -1.1250301125927954e+03 @ (139.279279)
   H      -6.2585176268   22.3447276455  -12.9291759437
   H      -4.8124171797   20.5469631585  -14.9298223337
   H      -5.4647729232   20.2929976856  -17.0519232437
   H      -9.5216574225   23.0977713828  -16.3748532347
   H      -5.1774859233   20.2271857222  -19.4030308953
   H      -6.2408792653   19.2635784938  -20.4727303749
   H      -6.0225650030   18.7895353004  -18.7610651313
   C      -6.0998534411   19.6349098146  -19.4563735090
   C      -5.5565642816   21.6034773298  -13.2920468220
   C      -5.5526985274   21.2989020111  -14.6440363499
   C      -8.6350109871   22.4851770630  -16.5102239026
   C      -6.3486977315   20.9073409553  -16.9110685343
   C      -8.4417676156   21.8241992260  -17.6971860598
   C      -7.2762812245   21.0238778409  -17.9113804799
   C      -5.0618664518   20.6445936735  -12.3493111409
   C      -6.5205351660   21.5538490684  -15.6456446911
   C      -7.6795747429   22.4239819988  -15.4254680851
   O      -4.3897597220   19.6330545471  -12.5554491121
   O      -9.3627036032   21.9100828468  -18.7027472863
   O      -7.2360999472   20.4346150117  -19.1616799428
   O      -7.8616898730   23.0836202700  -14.3614056976
   H      -9.0222309918   21.3747889343  -19.4442500214
   S      -5.5632795929   21.0622170959  -10.6165165716
   C      -4.8503248521   19.6277867989   -9.7442507778
   H      -3.8283074279   19.4627431123  -10.0889009360
   H      -4.8545070052   19.8621017348   -8.6774907585
   H      -5.4427588106   18.7281962734   -9.9257152856
27
Converged     Job 227: Energy -1.1250300179663614e+03 @ (139.099099)
   H      -6.2565329683   22.3465079418  -12.9295310928
   H      -4.8100849465   20.5497715219  -14.9306603002
   H      -5.4630227691   20.2950558360  -17.0524416342
   H      -9.5224367986   23.0957812024  -16.3734544469
   H      -5.1773724483   20.2274349111  -19.4035530683
   H      -6.2410618965   19.2626645697  -20.4718941759
   H      -6.0214966802   18.7899225635  -18.7600115312
   C      -6.0995471970   19.6347638193  -19.4558840374
   C      -5.5544046939   21.6054355369  -13.2924560708
   C      -5.5506664680   21.3013469034  -14.6446349534
   C      -8.6352530804   22.4840666501  -16.5092603240
   C      -6.3475046000   20.9085042272  -16.9111885959
   C      -8.4421021187   21.8229455561  -17.6961496010
   C      -7.2758852106   21.0238050624  -17.9108951914
   C      -5.0613942951   20.6454201363  -12.3500301701
   C      -6.5192480825   21.5551044354  -15.6457852546
   C      -7.6789805690   22.4242152623  -15.4251585483
   O      -4.3899136387   19.6334715831  -12.5562382712
   O      -9.3638245703   21.9075027183  -18.7011015233
   O      -7.2359258926   20.4342342619  -19.1610469983
   O      -7.8609634526   23.0840609498  -14.3612205767
   H      -9.0233298675   21.3722803510  -19.4426462915
   S      -5.5641152092   21.0622203873  -10.6173625806
   C      -4.8530259634   19.6266816795   -9.7453939932
   H      -3.8311806337   19.4605376212  -10.0900205564
   H      -4.8570243644   19.8606938993   -8.6785705718
   H      -5.4465064861   18.7278415398   -9.9271575068
27
Converged     Job 228: Energy -1.1250299256782682e+03 @ (138.918919)
   H      -6.2543423175   22.3483319354  -12.9297931111
   H      -4.8080313870   20.5522995211  -14.9315266687
   H      -5.4616710733   20.2966801581  -17.0527897860
   H      -9.5230523823   23.0942366807  -16.3722378566
   H      -5.1774947237   20.2277244094  -19.4038659881
   H      -6.2413037330   19.2618824926  -20.4710965266
   H      -6.0205323616   18.7901296802  -18.7590923148
   C      -6.0993960911   19.6345624317  -19.4553596879
   C      -5.5522023779   21.6073188805  -13.2928757474
   C      -5.5487921753   21.3036195360  -14.6452255787
   C      -8.6354468621   22.4832029778  -16.5083686724
   C      -6.3465778003   20.9094251318  -16.9111875517
   C      -8.4424495956   21.8218398496  -17.6951412807
   C      -7.2756714064   21.0236011759  -17.9103414304
   C      -5.0608768035   20.6461623614  -12.3507764230
   C      -6.5181408041   21.5562519506  -15.6458630082
   C      -7.6784248797   22.4245562404  -15.4248593424
   O      -4.3902305082   19.6336771652  -12.5570879356
   O      -9.3648623201   21.9052338907  -18.6995441269
   O      -7.2360093282   20.4336216306  -19.1602870119
   O      -7.8602204443   23.0846961320  -14.3610886317
   H      -9.0243819348   21.3700172193  -19.4411029410
   S      -5.5645039528   21.0623621040  -10.6181663099
   C      -4.8553612301   19.6256354892   -9.7465752094
   H      -3.8335666288   19.4585266007  -10.0908964182
   H      -4.8595059155   19.8591546321   -8.6796389374
   H      -5.4497550483   18.7275185513   -9.9289571284
27
Converged     Job 229: Energy -1.1250298303642510e+03 @ (138.738739)
   H      -6.2523070232   22.3501262993  -12.9301186058
   H      -4.8057770399   20.5550992186  -14.9323835390
   H      -5.4600067934   20.2986920642  -17.0532515251
   H      -9.5237806117   23.0923910817  -16.3709494400
   H      -5.1774007670   20.2278475951  -19.4042832310
   H      -6.2414953756   19.2608739447  -20.4701836683
   H      -6.0195490378   18.7904251343  -18.7579611262
   C      -6.0991228391   19.6343210639  -19.4547947099
   C      -5.5500108394   21.6092752771  -13.2932696240
   C      -5.5468013281   21.3060837547  -14.6458239256
   C      -8.6356592202   22.4821929349  -16.5074537720
   C      -6.3454365262   20.9105890031  -16.9112709406
   C      -8.4427493675   21.8206541316  -17.6941347952
   C      -7.2752854738   21.0235264188  -17.9098489508
   C      -5.0603992731   20.6469568112  -12.3515042256
   C      -6.5169047559   21.5575509210  -15.6459861048
   C      -7.6778432213   22.4248963089  -15.4245642298
   O      -4.3904184900   19.6340387504  -12.5578880899
   O      -9.3659008491   21.9027642110  -18.6979597700
   O      -7.2358503641   20.4331865533  -19.1596212370
   O      -7.8595175614   23.0852846910  -14.3609435707
   H      -9.0253917830   21.3675981579  -19.4395440222
   S      -5.5653103284   21.0623310132  -10.6190104365
   C      -4.8580242003   19.6244849876   -9.7477552398
   H      -3.8363245614   19.4564083359  -10.0918879940
   H      -4.8621939382   19.8575926784   -8.6807279487
   H      -5.4533418397   18.7270767972   -9.9306257456
27
Converged     Job 230: Energy -1.1250297354319637e+03 @ (138.558559)
   H      -6.2503846867   22.3519164269  -12.9303813496
   H      -4.8035942595   20.5578925362  -14.9331515290
   H      -5.4582855524   20.3007292544  -17.0536263420
   H      -9.5245691414   23.0904629126  -16.3697588609
   H      -5.1771018356   20.2280960885  -19.4046355500
   H      -6.2414125223   19.2599892069  -20.4692913875
   H      -6.0183635487   18.7908046881  -18.7568387011
   C      -6.0986329268   19.6341831550  -19.4542261552
   C      -5.5479590170   21.6112287060  -13.2936240276
   C      -5.5449030291   21.3085319538  -14.6463680105
   C      -8.6359156924   22.4811326670  -16.5065982457
   C      -6.3442657899   20.9117534411  -16.9113135797
   C      -8.4430047990   21.8194510381  -17.6931930305
   C      -7.2748144605   21.0234644148  -17.9093686148
   C      -5.0600547076   20.6477461710  -12.3522109910
   C      -6.5157315229   21.5588341598  -15.6460724736
   C      -7.6773629668   22.4251801582  -15.4242840064
   O      -4.3907351983   19.6344137962  -12.5587125067
   O      -9.3668325841   21.9002774005  -18.6964997460
   O      -7.2355089258   20.4328251268  -19.1589916069
   O      -7.8589849262   23.0857941690  -14.3608105062
   H      -9.0262526410   21.3651649398  -19.4380911014
   S      -5.5662409615   21.0622589093  -10.6198052081
   C      -4.8607747478   19.6232926197   -9.7489163553
   H      -3.8392645800   19.4541372747  -10.0930694255
   H      -4.8647210117   19.8560639522   -8.6818223722
   H      -5.4571305544   18.7266403702   -9.9320853207
27
Converged     Job 231: Energy -1.1250296406215543e+03 @ (138.378378)
   H      -6.2484215407   22.3536382720  -12.9306692457
   H      -4.8013809655   20.5605683374  -14.9339872593
   H      -5.4566570674   20.3026048068  -17.0540971415
   H      -9.5252422089   23.0885941094  -16.3684761577
   H      -5.1769231940   20.2285001512  -19.4050643720
   H      -6.2413688044   19.2593081489  -20.4685754834
   H      -6.0171441001   18.7911816134  -18.7559779565
   C      -6.0981975459   19.6341226243  -19.4537974123
   C      -5.5458551499   21.6130976789  -13.2939915227
   C      -5.5429625116   21.3108578770  -14.6469273171
   C      -8.6360947571   22.4800654671  -16.5056852245
   C      -6.3431378818   20.9128029851  -16.9113894197
   C      -8.4432473100   21.8182509155  -17.6922069355
   C      -7.2743966596   21.0233371478  -17.9088961836
   C      -5.0596749052   20.6484864294  -12.3528894425
   C      -6.5145167343   21.5599850321  -15.6461697546
   C      -7.6767924684   22.4253807881  -15.4239628102
   O      -4.3910461801   19.6346939631  -12.5593955840
   O      -9.3677621820   21.8978790064  -18.6949643513
   O      -7.2352904821   20.4323948813  -19.1583674610
   O      -7.8583045978   23.0862019078  -14.3606180006
   H      -9.0271512167   21.3628320256  -19.4365930975
   S      -5.5670992841   21.0623054280  -10.6206123548
   C      -4.8635657072   19.6222240495   -9.7500064325
   H      -3.8421800514   19.4519993900  -10.0940090907
   H      -4.8674699398   19.8546390808   -8.6828314472
   H      -5.4609179812   18.7263132134   -9.9335828116
27
Converged     Job 232: Energy -1.1250295438989353e+03 @ (138.198198)
   H      -6.2469745805   22.3552257837  -12.9307881571
   H      -4.7990618841   20.5636264258  -14.9346358671
   H      -5.4545455484   20.3050806882  -17.0545829916
   H      -9.5262125227   23.0862062720  -16.3673102077
   H      -5.1760711494   20.2292473957  -19.4054815004
   H      -6.2405719011   19.2588431106  -20.4677771954
   H      -6.0153208199   18.7920260618  -18.7549594093
   C      -6.0970957677   19.6344224592  -19.4533380176
   C      -5.5440924688   21.6149777235  -13.2941848123
   C      -5.5411126224   21.3133960297  -14.6473542029
   C      -8.6363949502   22.4787275028  -16.5048723858
   C      -6.3416975384   20.9142034631  -16.9115022565
   C      -8.4433409561   21.8169399545  -17.6913640089
   C      -7.2736052609   21.0234510564  -17.9085255683
   C      -5.0596173328   20.6491892330  -12.3534456965
   C      -6.5132904131   21.5612933957  -15.6462595437
   C      -7.6764174285   22.4254585766  -15.4236728169
   O      -4.3914756283   19.6351015387  -12.5601151236
   O      -9.3684788920   21.8952185102  -18.6936436840
   O      -7.2344131915   20.4323726089  -19.1579169687
   O      -7.8580423331   23.0863815944  -14.3604289999
   H      -9.0276516238   21.3603344302  -19.4352904268
   S      -5.5686358976   21.0619374114  -10.6213378821
   C      -4.8669565167   19.6207430894   -9.7510689367
   H      -3.8459084579   19.4492022748  -10.0954352532
   H      -4.8702346919   19.8529946378   -8.6838469937
   H      -5.4655816152   18.7256616193   -9.9346038090
27
Converged     Job 233: Energy -1.1250294492944893e+03 @ (138.018018)
   H      -6.2448328192   22.3569680016  -12.9310947397
   H      -4.7970187278   20.5660827921  -14.9354564332
   H      -5.4532459468   20.3065776698  -17.0548799621
   H      -9.5267208313   23.0847564347  -16.3660851476
   H      -5.1762030292   20.2296619491  -19.4056689145
   H      -6.2406915980   19.2582689549  -20.4670794109
   H      -6.0143083151   18.7921948597  -18.7541948336
   C      -6.0969103685   19.6342891733  -19.4528424190
   C      -5.5419142751   21.6167923447  -13.2945851473
   C      -5.5392406643   21.3156113563  -14.6479280195
   C      -8.6365315160   22.4779044675  -16.5039829417
   C      -6.3407949846   20.9150476830  -16.9114915398
   C      -8.4436520219   21.8158958175  -17.6903759829
   C      -7.2734027844   21.0232359262  -17.9079654413
   C      -5.0591473603   20.6498847561  -12.3541644086
   C      -6.5121808010   21.5623753884  -15.6463273527
   C      -7.6758270572   22.4257713753  -15.4233649046
   O      -4.3918140836   19.6352764992  -12.5609256994
   O      -9.3694347977   21.8931164594  -18.6921381121
   O      -7.2345396032   20.4317051891  -19.1571377097
   O      -7.8572611890   23.0869522631  -14.3602672343
   H      -9.0286093784   21.3583000200  -19.4338373132
   S      -5.5691166492   21.0620143262  -10.6221299926
   C      -4.8693582958   19.6196652305   -9.7522387377
   H      -3.8482685166   19.4473330272  -10.0960828481
   H      -4.8730516738   19.8513274642   -8.6848937677
   H      -5.4687242976   18.7252513172   -9.9366026149
27
Converged     Job 234: Energy -1.1250293522795355e+03 @ (137.837838)
   H      -6.2429821806   22.3586818724  -12.9313137110
   H      -4.7947867246   20.5688437394  -14.9361890464
   H      -5.4514421615   20.3086677579  -17.0553579234
   H      -9.5274327152   23.0827854950  -16.3648565457
   H      -5.1757705131   20.2299948359  -19.4060768637
   H      -6.2404806334   19.2575209170  -20.4662495968
   H      -6.0130468498   18.7927061684  -18.7531480178
   C      -6.0963021111   19.6342786724  -19.4523430668
   C      -5.5399171562   21.6186644587  -13.2948904406
   C      -5.5373224473   21.3179970814  -14.6484325706
   C      -8.6367044874   22.4768067303  -16.5031123182
   C      -6.3395391583   20.9162386637  -16.9115795923
   C      -8.4438024884   21.8147342743  -17.6894555216
   C      -7.2728274401   21.0232517248  -17.9075288025
   C      -5.0589230289   20.6505858183  -12.3548117965
   C      -6.5109397708   21.5635926122  -15.6464181186
   C      -7.6752851328   22.4259639900  -15.4230611778
   O      -4.3922561588   19.6355459097  -12.5616358966
   O      -9.3702315958   21.8907419624  -18.6907121032
   O      -7.2340535263   20.4315054531  -19.1565932447
   O      -7.8566825855   23.0873122148  -14.3600820158
   H      -9.0293205493   21.3560047927  -19.4324316976
   S      -5.5702604254   21.0618786980  -10.6229270857
   C      -4.8723710860   19.6184228144   -9.7533634844
   H      -3.8514227336   19.4450582629  -10.0971149923
   H      -4.8759784981   19.8497290774   -8.6859392872
   H      -5.4727186543   18.7247448841   -9.9381152225
27
Converged     Job 235: Energy -1.1250292563482108e+03 @ (137.657658)
   H      -6.2409082532   22.3604252682  -12.9315910893
   H      -4.7927333723   20.5713820545  -14.9370134847
   H      -5.4500130808   20.3103316402  -17.0556718146
   H      -9.5279989646   23.0812069015  -16.3636789814
   H      -5.1757368009   20.2302967024  -19.4063153364
   H      -6.2405273695   19.2568317154  -20.4654942652
   H      -6.0120078592   18.7929165904  -18.7522807992
   C      -6.0960098489   19.6341203395  -19.4518316159
   C      -5.5377847635   21.6204960936  -13.2952630559
   C      -5.5354648825   21.3202655353  -14.6489898980
   C      -8.6368535669   22.4759220940  -16.5022471621
   C      -6.3385483736   20.9171873356  -16.9115809372
   C      -8.4440497084   21.8136652864  -17.6884979800
   C      -7.2725100464   21.0230940885  -17.9070048791
   C      -5.0585070950   20.6512884242  -12.3555142827
   C      -6.5098227303   21.5647329286  -15.6464828167
   C      -7.6747353138   22.4262684395  -15.4227560322
   O      -4.3926061219   19.6357566604  -12.5624185793
   O      -9.3710994759   21.8885724075  -18.6892534224
   O      -7.2339926868   20.4309544697  -19.1558749815
   O      -7.8560011881   23.0878674434  -14.3599259309
   H      -9.0301631393   21.3538984694  -19.4310075395
   S      -5.5709149502   21.0619087371  -10.6237224277
   C      -4.8749282498   19.6173240693   -9.7545122448
   H      -3.8540148018   19.4430669215  -10.0979088102
   H      -4.8787544700   19.8481318952   -8.6869838779
   H      -5.4761135810   18.7243455103   -9.9399171128
27
Converged     Job 236: Energy -1.1250291604662063e+03 @ (137.477477)
   H      -6.2389459833   22.3621524749  -12.9318843654
   H      -4.7905948914   20.5740176861  -14.9377853347
   H      -5.4483911170   20.3122058310  -17.0560618759
   H      -9.5286168183   23.0794535870  -16.3624763747
   H      -5.1755133741   20.2305541616  -19.4066818647
   H      -6.2404952254   19.2560344546  -20.4646725106
   H      -6.0108870679   18.7932751570  -18.7512843449
   C      -6.0955817035   19.6339991100  -19.4513223971
   C      -5.5357001493   21.6223420290  -13.2956111381
   C      -5.5335799297   21.3225856851  -14.6495320504
   C      -8.6370000502   22.4749406265  -16.5013876474
   C      -6.3374204743   20.9182506024  -16.9116342096
   C      -8.4442323600   21.8125483768  -17.6875594407
   C      -7.2720567225   21.0230169047  -17.9065283959
   C      -5.0581735677   20.6519949046  -12.3561879737
   C      -6.5086402758   21.5659092924  -15.6465719590
   C      -7.6741761737   22.4265268720  -15.4224629255
   O      -4.3929729543   19.6360078919  -12.5631434155
   O      -9.3719121071   21.8862992017  -18.6878081988
   O      -7.2337130158   20.4305824190  -19.1552501660
   O      -7.8553508859   23.0883422769  -14.3597705656
   H      -9.0309329978   21.3516655119  -19.4295732098
   S      -5.5718398613   21.0618700923  -10.6245321631
   C      -4.8777285153   19.6161902244   -9.7556368520
   H      -3.8569074142   19.4409687528  -10.0988231131
   H      -4.8816101766   19.8465983245   -8.6880191365
   H      -5.4798247720   18.7239241884   -9.9415366609
27
Converged     Job 237: Energy -1.1250290617940548e+03 @ (137.297297)
   H      -6.2372909348   22.3638634477  -12.9320411372
   H      -4.7884327191   20.5768636114  -14.9384183188
   H      -5.4465406330   20.3143161872  -17.0564233996
   H      -9.5293482875   23.0774564848  -16.3614425563
   H      -5.1748559313   20.2308602985  -19.4069374372
   H      -6.2399621321   19.2552731493  -20.4638137608
   H      -6.0094405105   18.7937254547  -18.7501995223
   C      -6.0947383705   19.6339503362  -19.4507672112
   C      -5.5338585345   21.6242585893  -13.2958443032
   C      -5.5317662844   21.3250373634  -14.6499739126
   C      -8.6371847657   22.4738281590  -16.5006437811
   C      -6.3361340477   20.9194574131  -16.9116776184
   C      -8.4442826489   21.8113708812  -17.6867484644
   C      -7.2713692125   21.0230096992  -17.9061255736
   C      -5.0580925700   20.6527560036  -12.3567766586
   C      -6.5074688354   21.5671664641  -15.6466363849
   C      -7.6737333602   22.4267385091  -15.4222106058
   O      -4.3934883036   19.6364088590  -12.5639027577
   O      -9.3725118664   21.8839166381  -18.6865706574
   O      -7.2330312456   20.4303239285  -19.1547201573
   O      -7.8549659453   23.0887273179  -14.3596582574
   H      -9.0313734196   21.3494046796  -19.4283519269
   S      -5.5732100534   21.0616640439  -10.6252451641
   C      -4.8808960803   19.6148994506   -9.7567189524
   H      -3.8602987211   19.4385834243  -10.1000006422
   H      -4.8844790502   19.8449983844   -8.6890391019
   H      -5.4840443943   18.7233942195   -9.9428497549
27
Converged     Job 238: Energy -1.1250289635758540e+03 @ (137.117117)
   H      -6.2352990491   22.3655375788  -12.9323616633
   H      -4.7863047746   20.5793756099  -14.9392078339
   H      -5.4450198862   20.3159980848  -17.0568170911
   H      -9.5298744183   23.0757641086  -16.3602200678
   H      -5.1747015317   20.2313800130  -19.4072333785
   H      -6.2398168322   19.2547839526  -20.4631414936
   H      -6.0081985246   18.7941020877  -18.7494406194
   C      -6.0942863000   19.6339669771  -19.4503355961
   C      -5.5317623640   21.6260183875  -13.2962027962
   C      -5.5298781536   21.3272420541  -14.6505160159
   C      -8.6372789583   22.4728483594  -16.4997608420
   C      -6.3350599975   20.9203891708  -16.9117237299
   C      -8.4444662452   21.8102656212  -17.6858018976
   C      -7.2709686771   21.0228709043  -17.9056290301
   C      -5.0577586843   20.6533994150  -12.3574362591
   C      -6.5062837135   21.5682182229  -15.6467199318
   C      -7.6731300725   22.4269151393  -15.4218952680
   O      -4.3938994895   19.6365519406  -12.5645315418
   O      -9.3733103466   21.8817401106  -18.6851214594
   O      -7.2328530489   20.4298673042  -19.1540614436
   O      -7.8542396881   23.0890956710  -14.3594567911
   H      -9.0321412364   21.3472865305  -19.4269326953
   S      -5.5740684536   21.0616983187  -10.6260717530
   C      -4.8837349317   19.6138319003   -9.7578103607
   H      -3.8631950533   19.4365350091  -10.1007686604
   H      -4.8874850983   19.8435207696   -8.6900371186
   H      -5.4877832220   18.7230469421   -9.9445026919
27
Converged     Job 239: Energy -1.1250288652104032e+03 @ (136.936937)
   H      -6.2334639129   22.3672433240  -12.9326021708
   H      -4.7841419049   20.5820459919  -14.9398771380
   H      -5.4433234650   20.3178944128  -17.0572100625
   H      -9.5304803711   23.0739185827  -16.3590573998
   H      -5.1743009704   20.2317104695  -19.4075753004
   H      -6.2395505553   19.2541142346  -20.4624102555
   H      -6.0069148677   18.7944799026  -18.7485521441
   C      -6.0936737709   19.6339120097  -19.4498824812
   C      -5.5297846127   21.6278659468  -13.2964912366
   C      -5.5280133634   21.3295662541  -14.6509967031
   C      -8.6374019209   22.4718018038  -16.4989328233
   C      -6.3338676540   20.9214562080  -16.9117751752
   C      -8.4445634715   21.8091315088  -17.6849119664
   C      -7.2704115508   21.0228010099  -17.9051890875
   C      -5.0575419905   20.6541265920  -12.3580458567
   C      -6.5050850980   21.5693626382  -15.6467909688
   C      -7.6725864812   22.4270979910  -15.4216052392
   O      -4.3943619228   19.6368466960  -12.5652172799
   O      -9.3739885399   21.8794794011  -18.6837633312
   O      -7.2324155062   20.4295297339  -19.1534903834
   O      -7.8536598848   23.0894546437  -14.3592904980
   H      -9.0327366791   21.3451225872  -19.4256096717
   S      -5.5751704779   21.0616485636  -10.6268273688
   C      -4.8867560345   19.6126741369   -9.7588875664
   H      -3.8663387834   19.4343563570  -10.1016807821
   H      -4.8905000464   19.8419749662   -8.6910310979
   H      -5.4917619773   18.7226328887   -9.9460304235
27
Converged     Job 240: Energy -1.1250287665885794e+03 @ (136.756757)
   H      -6.2317520498   22.3688893146  -12.9327878630
   H      -4.7820525106   20.5847584417  -14.9405713200
   H      -5.4415646131   20.3198768708  -17.0575361652
   H      -9.5311291270   23.0720509243  -16.3580629361
   H      -5.1737208479   20.2320891562  -19.4077679266
   H      -6.2390176138   19.2534422586  -20.4615626845
   H      -6.0054712712   18.7949195432  -18.7475230244
   C      -6.0928641205   19.6338884268  -19.4493224460
   C      -5.5279024650   21.6296831650  -13.2967403394
   C      -5.5262318084   21.3319105885  -14.6514570183
   C      -8.6375420463   22.4707503861  -16.4982059004
   C      -6.3326369346   20.9225838879  -16.9118093221
   C      -8.4446068798   21.8080131311  -17.6841240667
   C      -7.2697648401   21.0227719657  -17.9047687792
   C      -5.0574266452   20.6547909642  -12.3586536356
   C      -6.5039414209   21.5705511074  -15.6468494029
   C      -7.6721314630   22.4272950455  -15.4213526000
   O      -4.3948845910   19.6370953637  -12.5658288768
   O      -9.3745428700   21.8772292578  -18.6825663445
   O      -7.2318081181   20.4292237895  -19.1529179171
   O      -7.8532523627   23.0898260957  -14.3591736369
   H      -9.0331536078   21.3429549478  -19.4244111399
   S      -5.5764727992   21.0615031245  -10.6275843534
   C      -4.8898943922   19.6114633266   -9.7599652871
   H      -3.8696341771   19.4321181159  -10.1026939524
   H      -4.8935255061   19.8404122524   -8.6920320174
   H      -5.4958678133   18.7221514196   -9.9474660007
27
Converged     Job 241: Energy -1.1250286669840873e+03 @ (136.576577)
   H      -6.2298172394   22.3706314457  -12.9330302537
   H      -4.7799741026   20.5873440459  -14.9412752133
   H      -5.4400319416   20.3215923362  -17.0578568964
   H      -9.5316750062   23.0703700883  -16.3569224709
   H      -5.1734614116   20.2324994279  -19.4079890743
   H      -6.2387751941   19.2528675382  -20.4608323993
   H      -6.0042113964   18.7952391567  -18.7466838605
   C      -6.0923336863   19.6338372365  -19.4488329295
   C      -5.5258809752   21.6315170377  -13.2970523642
   C      -5.5244063416   21.3341894988  -14.6519530349
   C      -8.6376528841   22.4697899337  -16.4973763092
   C      -6.3315566437   20.9235452920  -16.9118117396
   C      -8.4447386097   21.8069095228  -17.6832095965
   C      -7.2693101062   21.0226330849  -17.9042747841
   C      -5.0571626803   20.6555061237  -12.3592926680
   C      -6.5028006161   21.5716579329  -15.6469067205
   C      -7.6715857361   22.4275199144  -15.4210607404
   O      -4.3953838121   19.6373340336  -12.5665936776
   O      -9.3752411984   21.8750446827  -18.6811891096
   O      -7.2315276321   20.4287572158  -19.1522590997
   O      -7.8526231865   23.0902682385  -14.3590199161
   H      -9.0337775693   21.3408439808  -19.4230544712
   S      -5.5773470689   21.0615136089  -10.6283456926
   C      -4.8927608185   19.6103101620   -9.7610991071
   H      -3.8725926962   19.4299591418  -10.1035791921
   H      -4.8964832468   19.8388005960   -8.6930651022
   H      -5.4996803057   18.7217592457   -9.9491642672
27
Converged     Job 242: Energy -1.1250285688868516e+03 @ (136.396396)
   H      -6.2278642481   22.3723160037  -12.9333026651
   H      -4.7779301881   20.5898537974  -14.9420166411
   H      -5.4384590292   20.3233502454  -17.0581793019
   H      -9.5322428289   23.0686486754  -16.3557910744
   H      -5.1731536617   20.2328171107  -19.4082516039
   H      -6.2385717780   19.2522438705  -20.4601057370
   H      -6.0030341869   18.7955661007  -18.7458214472
   C      -6.0918108254   19.6337707979  -19.4483594118
   C      -5.5238570458   21.6332798669  -13.2973743679
   C      -5.5225931859   21.3364044185  -14.6524590760
   C      -8.6377770451   22.4688088601  -16.4965519663
   C      -6.3304590521   20.9245243798  -16.9118295772
   C      -8.4448627395   21.8058322052  -17.6823238246
   C      -7.2688300461   21.0225384124  -17.9038062179
   C      -5.0569073285   20.6561545935  -12.3599358146
   C      -6.5016772596   21.5727437061  -15.6469595779
   C      -7.6710730937   22.4277049991  -15.4207550473
   O      -4.3958804235   19.6374904115  -12.5672556458
   O      -9.3759095251   21.8729179917  -18.6798616382
   O      -7.2311861537   20.4283925669  -19.1516551893
   O      -7.8520639328   23.0906258740  -14.3588348296
   H      -9.0343832874   21.3387970623  -19.4217582283
   S      -5.5782878780   21.0615169246  -10.6291423959
   C      -4.8956070358   19.6092486352   -9.7621794495
   H      -3.8755358512   19.4279140632  -10.1044244140
   H      -4.8994024115   19.8373572399   -8.6940674164
   H      -5.5034305279   18.7214190389   -9.9507271478
27
Converged     Job 243: Energy -1.1250284672563803e+03 @ (136.216216)
   H      -6.2262931016   22.3739888546  -12.9334421775
   H      -4.7757757252   20.5926722927  -14.9426113218
   H      -5.4365835095   20.3254456653  -17.0585558710
   H      -9.5329068043   23.0666419091  -16.3547946645
   H      -5.1724121813   20.2331866911  -19.4085168977
   H      -6.2379131213   19.2515284660  -20.4592415054
   H      -6.0014764920   18.7960879605  -18.7447494611
   C      -6.0908621016   19.6337753907  -19.4478163478
   C      -5.5220722102   21.6351545627  -13.2975730424
   C      -5.5208094088   21.3388088205  -14.6528713333
   C      -8.6379001940   22.4676693863  -16.4958308461
   C      -6.3291347629   20.9257130428  -16.9118865207
   C      -8.4448290470   21.8046681375  -17.6815527399
   C      -7.2680725847   21.0225410835  -17.9034203382
   C      -5.0569078469   20.6568896123  -12.3604842831
   C      -6.5004908915   21.5739394180  -15.6470222268
   C      -7.6706127875   22.4278474559  -15.4205040423
   O      -4.3964497422   19.6378762742  -12.5679231863
   O      -9.3763754850   21.8706042820  -18.6786902270
   O      -7.2304091019   20.4281683611  -19.1511483737
   O      -7.8516842171   23.0909165179  -14.3587109399
   H      -9.0346631215   21.3366121705  -19.4205961223
   S      -5.5798404297   21.0612928952  -10.6298642254
   C      -4.8989471094   19.6079702570   -9.7632477233
   H      -3.8790677387   19.4256041884  -10.1055266016
   H      -4.9025359693   19.8357556190   -8.6950606103
   H      -5.5077642997   18.7208767792   -9.9520872776
27
Converged     Job 244: Energy -1.1250283668670927e+03 @ (136.036036)
   H      -6.2244651713   22.3756224794  -12.9336988905
   H      -4.7736937624   20.5952388293  -14.9433207969
   H      -5.4349576169   20.3272083620  -17.0588576252
   H      -9.5334579428   23.0648724401  -16.3536797901
   H      -5.1719978419   20.2337200225  -19.4087201576
   H      -6.2374570297   19.2511257772  -20.4585968873
   H      -6.0000643962   18.7964763769  -18.7440166382
   C      -6.0901641293   19.6338351315  -19.4473827417
   C      -5.5201118026   21.6369062842  -13.2978557086
   C      -5.5190038418   21.3410368629  -14.6533473411
   C      -8.6380034724   22.4666440609  -16.4950267153
   C      -6.3279907253   20.9266842154  -16.9118989146
   C      -8.4448987234   21.8035568422  -17.6806878274
   C      -7.2675279814   21.0224322070  -17.9029574436
   C      -5.0567189504   20.6575320877  -12.3610908514
   C      -6.4993485864   21.5750041523  -15.6470697742
   C      -7.6700980819   22.4279870350  -15.4202053037
   O      -4.3969625265   19.6380542666  -12.5685137727
   O      -9.3769688494   21.8684399960  -18.6773959799
   O      -7.2299860311   20.4277782197  -19.1505399365
   O      -7.8511481202   23.0912123279  -14.3585261641
   H      -9.0351696738   21.3345307231  -19.4193230411
   S      -5.5809438699   21.0612579801  -10.6306476591
   C      -4.9020051181   19.6068526220   -9.7643155172
   H      -3.8822250349   19.4234800219  -10.1063538417
   H      -4.9056725520   19.8342489737   -8.6960454717
   H      -5.5117466031   18.7204973838   -9.9536486886
27
Converged     Job 245: Energy -1.1250282664249416e+03 @ (135.855856)
   H      -6.2227634417   22.3773021711  -12.9339256576
   H      -4.7715285262   20.5979112232  -14.9439047526
   H      -5.4332080897   20.3290856711  -17.0592806290
   H      -9.5340247825   23.0629364152  -16.3525964706
   H      -5.1714199818   20.2341199249  -19.4089795559
   H      -6.2369303712   19.2505330379  -20.4578828451
   H      -5.9986175982   18.7968894148  -18.7431377548
   C      -6.0893618998   19.6338339022  -19.4469225665
   C      -5.5182443628   21.6387430916  -13.2980955477
   C      -5.5171718744   21.3433386098  -14.6537745743
   C      -8.6380863576   22.4655224420  -16.4942446853
   C      -6.3267421990   20.9277268545  -16.9119577726
   C      -8.4449110130   21.8024062021  -17.6798688121
   C      -7.2668744703   21.0223585066  -17.9025508544
   C      -5.0566364588   20.6582765712  -12.3616441766
   C      -6.4981330531   21.5760898809  -15.6471328828
   C      -7.6695615370   22.4280728261  -15.4199312931
   O      -4.3975293757   19.6383846235  -12.5691229277
   O      -9.3775008791   21.8662095629  -18.6761559021
   O      -7.2293929219   20.4274627633  -19.1500110442
   O      -7.8506211725   23.0914429624  -14.3583657285
   H      -9.0355730485   21.3324377593  -19.4181249511
   S      -5.5822576430   21.0612200005  -10.6313733361
   C      -4.9052482375   19.6057279494   -9.7653567083
   H      -3.8856096063   19.4213246114  -10.1072493132
   H      -4.9088892026   19.8327467723   -8.6970140774
   H      -5.5159511751   18.7201316740   -9.9551185974
27
Converged     Job 246: Energy -1.1250281672231770e+03 @ (135.675676)
   H      -6.2206207638   22.3790478367  -12.9341706316
   H      -4.7695851911   20.6002824508  -14.9446954355
   H      -5.4318872369   20.3305759585  -17.0595521154
   H      -9.5345147262   23.0614171873  -16.3514552297
   H      -5.1713611530   20.2344696420  -19.4091524374
   H      -6.2368748817   19.2499903832  -20.4571915971
   H      -5.9975547860   18.7970929328  -18.7423841510
   C      -6.0890227559   19.6337236486  -19.4464423998
   C      -5.5161285151   21.6404961669  -13.2984673437
   C      -5.5154042677   21.3454658365  -14.6543112139
   C      -8.6381982149   22.4646336347  -16.4933850561
   C      -6.3258161198   20.9285414830  -16.9119172166
   C      -8.4451061594   21.8013447139  -17.6789194265
   C      -7.2665599222   21.0221421709  -17.9020078923
   C      -5.0562562271   20.6589355969  -12.3623524084
   C      -6.4970829799   21.5770959652  -15.6471622304
   C      -7.6690381411   22.4282874727  -15.4196034933
   O      -4.3980302662   19.6384770509  -12.5698607762
   O      -9.3782404883   21.8641454324  -18.6747460843
   O      -7.2293052012   20.4269129539  -19.1492931871
   O      -7.8499730412   23.0918948286  -14.3581816801
   H      -9.0362866833   21.3304251935  -19.4167420278
   S      -5.5827770564   21.0614202696  -10.6321923447
   C      -4.9078206654   19.6047785816   -9.7665145344
   H      -3.8882449045   19.4193630357  -10.1080584867
   H      -4.9116544151   19.8313306474   -8.6980685366
   H      -5.5194432728   18.7199439130   -9.9568945024
27
Converged     Job 247: Energy -1.1250280644760105e+03 @ (135.495495)
   H      -6.2186763101   22.3808383912  -12.9343804368
   H      -4.7675265111   20.6029383576  -14.9454209758
   H      -5.4303083581   20.3323949316  -17.0598650123
   H      -9.5350953342   23.0596863655  -16.3503601602
   H      -5.1710536574   20.2345783711  -19.4093285526
   H      -6.2367040800   19.2491273424  -20.4563020888
   H      -5.9964558524   18.7973177922  -18.7413284910
   C      -6.0885264699   19.6334966025  -19.4458424610
   C      -5.5141117974   21.6423817720  -13.2987726530
   C      -5.5135955668   21.3478095994  -14.6548114423
   C      -8.6383305468   22.4636488574  -16.4925848652
   C      -6.3247144615   20.9295654498  -16.9119244349
   C      -8.4452211303   21.8002407284  -17.6780415111
   C      -7.2660688251   21.0220310802  -17.9015254672
   C      -5.0560077828   20.6596958273  -12.3630186102
   C      -6.4959618147   21.5782516602  -15.6472170455
   C      -7.6685457592   22.4285154434  -15.4193203142
   O      -4.3985232655   19.6387788787  -12.5706390677
   O      -9.3788798523   21.8619684592  -18.6734363204
   O      -7.2289517557   20.4264694112  -19.1486428892
   O      -7.8494532554   23.0923322137  -14.3580433515
   H      -9.0368438828   21.3283035891  -19.4154372440
   S      -5.5837346007   21.0614324104  -10.6329860963
   C      -4.9106415887   19.6036977731   -9.7676965429
   H      -3.8911558443   19.4173642164  -10.1090114495
   H      -4.9145698839   19.8297880359   -8.6991512678
   H      -5.5231294070   18.7195791781   -9.9586327158
27
Converged     Job 248: Energy -1.1250279616132734e+03 @ (135.315315)
   H      -6.2173290622   22.3824615697  -12.9346300911
   H      -4.7653549739   20.6058234756  -14.9459884119
   H      -5.4282502368   20.3346078279  -17.0602021744
   H      -9.5358232464   23.0574430082  -16.3494312501
   H      -5.1700413589   20.2349301504  -19.4095608272
   H      -6.2357427479   19.2484214797  -20.4554535492
   H      -5.9947176074   18.7978641672  -18.7402554880
   C      -6.0873273133   19.6335205116  -19.4453117703
   C      -5.5124423849   21.6442489939  -13.2989411897
   C      -5.5118483637   21.3502267598  -14.6552019220
   C      -8.6384762853   22.4623450399  -16.4919340598
   C      -6.3232746600   20.9307821647  -16.9120053790
   C      -8.4450909881   21.7989757977  -17.6773549883
   C      -7.2651571913   21.0220333689  -17.9011984889
   C      -5.0561236043   20.6604876916  -12.3634872533
   C      -6.4947837017   21.5794221710  -15.6472940209
   C      -7.6681599082   22.4285356398  -15.4190987112
   O      -4.3991046489   19.6392783164  -12.5711850458
   O      -9.3791836155   21.8595540619  -18.6724077063
   O      -7.2279133206   20.4263092832  -19.1482289853
   O      -7.8492521962   23.0924343716  -14.3579281149
   H      -9.0369089882   21.3260282461  -19.4143997738
   S      -5.5856133225   21.0612334334  -10.6336931196
   C      -4.9142514779   19.6025427446   -9.7686510120
   H      -3.8950227660   19.4151122981  -10.1101378361
   H      -4.9178081357   19.8284464040   -8.7000634179
   H      -5.5277822505   18.7191621421   -9.9596779299
27
Converged     Job 249: Energy -1.1250278606987310e+03 @ (135.135135)
   H      -6.2154211440   22.3841513982  -12.9348469791
   H      -4.7633433222   20.6083374747  -14.9466674126
   H      -5.4267942185   20.3361986398  -17.0604843126
   H      -9.5363529414   23.0557516731  -16.3483559427
   H      -5.1697471932   20.2354155960  -19.4096484656
   H      -6.2353371774   19.2480087532  -20.4548011576
   H      -5.9933928191   18.7981286505  -18.7395398414
   C      -6.0867242083   19.6335020931  -19.4448381402
   C      -5.5104614543   21.6460289547  -13.2992367862
   C      -5.5100961235   21.3524273260  -14.6556728873
   C      -8.6385953283   22.4613441453  -16.4911275629
   C      -6.3222464151   20.9316487117  -16.9119773897
   C      -8.4452085082   21.7978647493  -17.6764791769
   C      -7.2647107085   21.0218394707  -17.9007010589
   C      -5.0558792735   20.6611813212  -12.3641276438
   C      -6.4937053080   21.5804331665  -15.6473154055
   C      -7.6676785141   22.4286643529  -15.4187952613
   O      -4.3996192415   19.6394851219  -12.5718466800
   O      -9.3798019261   21.8574282894  -18.6711107362
   O      -7.2276186496   20.4257845638  -19.1475602102
   O      -7.8487256660   23.0927616520  -14.3577608479
   H      -9.0374512208   21.3239908561  -19.4131348896
   S      -5.5864903648   21.0613275268  -10.6344744593
   C      -4.9171003737   19.6015283681   -9.7697741766
   H      -3.8979511914   19.4131309279  -10.1109649695
   H      -4.9208107892   19.8269730396   -8.7010898157
   H      -5.5315198483   18.7188916590   -9.9613883429
27
Converged     Job 250: Energy -1.1250277559889366e+03 @ (134.954955)
   H      -6.2139976904   22.3858144787  -12.9350014960
   H      -4.7611792334   20.6111906510  -14.9471223582
   H      -5.4247706981   20.3383605539  -17.0608343024
   H      -9.5370766206   23.0534764992  -16.3474288499
   H      -5.1687031331   20.2359746173  -19.4098931237
   H      -6.2342553700   19.2474483384  -20.4540126408
   H      -5.9914714899   18.7987628384  -18.7385400811
   C      -6.0854334635   19.6336389740  -19.4443438554
   C      -5.5088032431   21.6478930308  -13.2993871195
   C      -5.5083643137   21.3548327672  -14.6560280500
   C      -8.6387399849   22.4600155980  -16.4904636239
   C      -6.3208234452   20.9328290425  -16.9120297776
   C      -8.4450948354   21.7965578920  -17.6757755459
   C      -7.2638077013   21.0218070665  -17.9003536305
   C      -5.0560164759   20.6619464047  -12.3646135449
   C      -6.4925283871   21.5815812614  -15.6473709899
   C      -7.6672870613   22.4286677325  -15.4185692249
   O      -4.4003254906   19.6398851639  -12.5723613371
   O      -9.3801353348   21.8549387008  -18.6700505296
   O      -7.2265755392   20.4255939458  -19.1471270080
   O      -7.8485075323   23.0928640598  -14.3576460749
   H      -9.0375303073   21.3216689984  -19.4120785733
   S      -5.5882357068   21.0612199970  -10.6351971041
   C      -4.9207706646   19.6003650924   -9.7707857105
   H      -3.9018621862   19.4108056209  -10.1120495282
   H      -4.9242006196   19.8255513462   -8.7020487073
   H      -5.5362819061   18.7185338700   -9.9626039481
27
Converged     Job 251: Energy -1.1250276540989330e+03 @ (134.774775)
   H      -6.2120742587   22.3874727978  -12.9352970231
   H      -4.7591736972   20.6136706293  -14.9479300945
   H      -5.4232922615   20.3399643162  -17.0610998692
   H      -9.5376081910   23.0517451864  -16.3462789615
   H      -5.1684389349   20.2364373803  -19.4100210079
   H      -6.2339143933   19.2470538815  -20.4533933512
   H      -5.9902041259   18.7990213206  -18.7378742862
   C      -6.0848741980   19.6336250031  -19.4439040959
   C      -5.5067868998   21.6496341912  -13.2997135303
   C      -5.5065944345   21.3569897749  -14.6565393299
   C      -8.6388581838   22.4589841453  -16.4896123941
   C      -6.3197924374   20.9336828905  -16.9120126345
   C      -8.4452077564   21.7954426029  -17.6748678910
   C      -7.2633655556   21.0216143193  -17.8998512968
   C      -5.0557497746   20.6626280442  -12.3652574783
   C      -6.4914573981   21.5825642963  -15.6473997354
   C      -7.6668062837   22.4287598646  -15.4182225773
   O      -4.4008142469   19.6400783242  -12.5730130592
   O      -9.3807361979   21.8528572209  -18.6687279906
   O      -7.2263018307   20.4250956358  -19.1464644597
   O      -7.8479810003   23.0931044743  -14.3574045224
   H      -9.0380491796   21.3196960182  -19.4107979391
   S      -5.5891149046   21.0613307996  -10.6359958645
   C      -4.9236085830   19.5994087063   -9.7718828162
   H      -3.9047561851   19.4089156308  -10.1127959391
   H      -4.9272534298   19.8241512187   -8.7030518434
   H      -5.5399637562   18.7182954470   -9.9643057859
27
Converged     Job 252: Energy -1.1250275506556500e+03 @ (134.594595)
   H      -6.2101140182   22.3892353989  -12.9354946850
   H      -4.7571844996   20.6162569459  -14.9486155023
   H      -5.4218511734   20.3416464740  -17.0613852161
   H      -9.5381778689   23.0500707993  -16.3452061224
   H      -5.1682061084   20.2365972576  -19.4101269685
   H      -6.2337359130   19.2462814021  -20.4525481295
   H      -5.9891216098   18.7991992831  -18.7368987974
   C      -6.0844157566   19.6334049703  -19.4433124063
   C      -5.5047705276   21.6514832778  -13.3000208645
   C      -5.5048554589   21.3592757478  -14.6570320293
   C      -8.6390086559   22.4580134025  -16.4888077033
   C      -6.3187890640   20.9346189547  -16.9119853119
   C      -8.4453546668   21.7943412020  -17.6739823106
   C      -7.2629467995   21.0214429197  -17.8993460222
   C      -5.0554397486   20.6633909109  -12.3659399939
[truncated: 1,183,310 more chars]
