# Supplementary material for: Emergence of a proton exchange-based isomerization and lactonization mechanism in the plant coumarin synthase COSY
Source: Nat Commun. 2023 Feb 3;14:597. doi: 10.1038/s41467-023-36299-1 (PMC9898226; doi:10.1038/s41467-023-36299-1)
Supplement: Supplementary file 4 — Source Data [file 41467_2023_36299_MOESM4_ESM.zip › Source Data/Supplementary Figure 38/SbCOSY-AF2.pdb]

ATOM      1  N   MET A   1      17.191  -5.165   6.491  1.00  0.00           N  
ATOM      2  H   MET A   1      16.721  -5.643   7.247  1.00  0.00           H  
ATOM      3  H2  MET A   1      17.671  -4.346   6.836  1.00  0.00           H  
ATOM      4  H3  MET A   1      16.526  -4.855   5.797  1.00  0.00           H  
ATOM      5  CA  MET A   1      18.160  -6.056   5.825  1.00  0.00           C  
ATOM      6  HA  MET A   1      18.993  -6.299   6.485  1.00  0.00           H  
ATOM      7  C   MET A   1      18.704  -5.300   4.643  1.00  0.00           C  
ATOM      8  CB  MET A   1      17.522  -7.356   5.326  1.00  0.00           C  
ATOM      9  HB2 MET A   1      16.549  -7.136   4.886  1.00  0.00           H  
ATOM     10  HB3 MET A   1      18.157  -7.780   4.548  1.00  0.00           H  
ATOM     11  O   MET A   1      17.917  -4.637   3.983  1.00  0.00           O  
ATOM     12  CG  MET A   1      17.391  -8.404   6.433  1.00  0.00           C  
ATOM     13  HG2 MET A   1      18.356  -8.510   6.930  1.00  0.00           H  
ATOM     14  HG3 MET A   1      16.660  -8.070   7.169  1.00  0.00           H  
ATOM     15  SD  MET A   1      16.908 -10.036   5.820  1.00  0.00           S  
ATOM     16  CE  MET A   1      15.226  -9.703   5.245  1.00  0.00           C  
ATOM     17  HE1 MET A   1      14.573  -9.555   6.105  1.00  0.00           H  
ATOM     18  HE2 MET A   1      14.866 -10.555   4.668  1.00  0.00           H  
ATOM     19  HE3 MET A   1      15.210  -8.807   4.625  1.00  0.00           H  
ATOM     20  N   GLU A   2      20.008  -5.367   4.412  1.00  0.00           N  
ATOM     21  H   GLU A   2      20.581  -5.994   4.957  1.00  0.00           H  
ATOM     22  CA  GLU A   2      20.621  -4.772   3.218  1.00  0.00           C  
ATOM     23  HA  GLU A   2      20.352  -3.717   3.163  1.00  0.00           H  
ATOM     24  C   GLU A   2      20.119  -5.486   1.945  1.00  0.00           C  
ATOM     25  CB  GLU A   2      22.151  -4.889   3.336  1.00  0.00           C  
ATOM     26  HB2 GLU A   2      22.402  -5.865   3.751  1.00  0.00           H  
ATOM     27  HB3 GLU A   2      22.600  -4.845   2.343  1.00  0.00           H  
ATOM     28  O   GLU A   2      19.895  -6.701   1.997  1.00  0.00           O  
ATOM     29  CG  GLU A   2      22.766  -3.794   4.225  1.00  0.00           C  
ATOM     30  HG2 GLU A   2      22.272  -3.812   5.196  1.00  0.00           H  
ATOM     31  HG3 GLU A   2      23.817  -4.036   4.384  1.00  0.00           H  
ATOM     32  CD  GLU A   2      22.667  -2.394   3.599  1.00  0.00           C  
ATOM     33  OE1 GLU A   2      22.554  -1.425   4.379  1.00  0.00           O  
ATOM     34  OE2 GLU A   2      22.645  -2.322   2.351  1.00  0.00           O  
ATOM     35  N   PRO A   3      19.978  -4.805   0.789  1.00  0.00           N  
ATOM     36  CA  PRO A   3      19.527  -5.423  -0.465  1.00  0.00           C  
ATOM     37  HA  PRO A   3      18.475  -5.688  -0.362  1.00  0.00           H  
ATOM     38  C   PRO A   3      20.321  -6.675  -0.866  1.00  0.00           C  
ATOM     39  CB  PRO A   3      19.666  -4.325  -1.526  1.00  0.00           C  
ATOM     40  HB2 PRO A   3      20.664  -4.346  -1.965  1.00  0.00           H  
ATOM     41  HB3 PRO A   3      18.908  -4.417  -2.304  1.00  0.00           H  
ATOM     42  O   PRO A   3      19.754  -7.632  -1.390  1.00  0.00           O  
ATOM     43  CG  PRO A   3      19.495  -3.037  -0.725  1.00  0.00           C  
ATOM     44  HG2 PRO A   3      18.435  -2.843  -0.563  1.00  0.00           H  
ATOM     45  HG3 PRO A   3      19.972  -2.187  -1.215  1.00  0.00           H  
ATOM     46  CD  PRO A   3      20.165  -3.372   0.603  1.00  0.00           C  
ATOM     47  HD2 PRO A   3      21.230  -3.153   0.532  1.00  0.00           H  
ATOM     48  HD3 PRO A   3      19.708  -2.787   1.402  1.00  0.00           H  
ATOM     49  N   GLN A   4      21.615  -6.727  -0.541  1.00  0.00           N  
ATOM     50  H   GLN A   4      22.028  -5.912  -0.108  1.00  0.00           H  
ATOM     51  CA  GLN A   4      22.466  -7.894  -0.799  1.00  0.00           C  
ATOM     52  HA  GLN A   4      22.430  -8.130  -1.862  1.00  0.00           H  
ATOM     53  C   GLN A   4      22.000  -9.145  -0.036  1.00  0.00           C  
ATOM     54  CB  GLN A   4      23.913  -7.562  -0.416  1.00  0.00           C  
ATOM     55  HB2 GLN A   4      23.944  -7.236   0.623  1.00  0.00           H  
ATOM     56  HB3 GLN A   4      24.513  -8.468  -0.509  1.00  0.00           H  
ATOM     57  O   GLN A   4      22.013 -10.244  -0.587  1.00  0.00           O  
ATOM     58  CG  GLN A   4      24.529  -6.477  -1.314  1.00  0.00           C  
ATOM     59  HG2 GLN A   4      23.942  -5.561  -1.245  1.00  0.00           H  
ATOM     60  HG3 GLN A   4      24.516  -6.816  -2.350  1.00  0.00           H  
ATOM     61  CD  GLN A   4      25.967  -6.146  -0.926  1.00  0.00           C  
ATOM     62  NE2 GLN A   4      26.620  -5.258  -1.640  1.00  0.00           N  
ATOM     63 HE21 GLN A   4      26.176  -4.765  -2.402  1.00  0.00           H  
ATOM     64 HE22 GLN A   4      27.556  -5.048  -1.322  1.00  0.00           H  
ATOM     65  OE1 GLN A   4      26.531  -6.670   0.018  1.00  0.00           O  
ATOM     66  N   GLN A   5      21.510  -8.983   1.199  1.00  0.00           N  
ATOM     67  H   GLN A   5      21.403  -8.043   1.552  1.00  0.00           H  
ATOM     68  CA  GLN A   5      20.926 -10.080   1.985  1.00  0.00           C  
ATOM     69  HA  GLN A   5      21.611 -10.928   1.983  1.00  0.00           H  
ATOM     70  C   GLN A   5      19.601 -10.564   1.378  1.00  0.00           C  
ATOM     71  CB  GLN A   5      20.706  -9.624   3.437  1.00  0.00           C  
ATOM     72  HB2 GLN A   5      20.046  -8.756   3.443  1.00  0.00           H  
ATOM     73  HB3 GLN A   5      20.211 -10.426   3.985  1.00  0.00           H  
ATOM     74  O   GLN A   5      19.221 -11.718   1.554  1.00  0.00           O  
ATOM     75  CG  GLN A   5      22.017  -9.283   4.162  1.00  0.00           C  
ATOM     76  HG2 GLN A   5      22.590  -8.563   3.578  1.00  0.00           H  
ATOM     77  HG3 GLN A   5      22.611 -10.192   4.255  1.00  0.00           H  
ATOM     78  CD  GLN A   5      21.804  -8.678   5.548  1.00  0.00           C  
ATOM     79  NE2 GLN A   5      22.812  -8.710   6.391  1.00  0.00           N  
ATOM     80 HE21 GLN A   5      22.670  -8.291   7.300  1.00  0.00           H  
ATOM     81 HE22 GLN A   5      23.693  -9.127   6.124  1.00  0.00           H  
ATOM     82  OE1 GLN A   5      20.765  -8.121   5.890  1.00  0.00           O  
ATOM     83  N   LEU A   6      18.926  -9.694   0.622  1.00  0.00           N  
ATOM     84  H   LEU A   6      19.318  -8.769   0.516  1.00  0.00           H  
ATOM     85  CA  LEU A   6      17.686  -9.972  -0.103  1.00  0.00           C  
ATOM     86  HA  LEU A   6      17.139 -10.758   0.418  1.00  0.00           H  
ATOM     87  C   LEU A   6      17.919 -10.501  -1.530  1.00  0.00           C  
ATOM     88  CB  LEU A   6      16.833  -8.689  -0.103  1.00  0.00           C  
ATOM     89  HB2 LEU A   6      17.415  -7.872  -0.530  1.00  0.00           H  
ATOM     90  HB3 LEU A   6      15.969  -8.831  -0.751  1.00  0.00           H  
ATOM     91  O   LEU A   6      16.957 -10.675  -2.276  1.00  0.00           O  
ATOM     92  CG  LEU A   6      16.333  -8.269   1.289  1.00  0.00           C  
ATOM     93  HG  LEU A   6      17.164  -8.183   1.989  1.00  0.00           H  
ATOM     94  CD1 LEU A   6      15.652  -6.907   1.199  1.00  0.00           C  
ATOM     95 HD11 LEU A   6      16.364  -6.162   0.842  1.00  0.00           H  
ATOM     96 HD12 LEU A   6      15.303  -6.594   2.183  1.00  0.00           H  
ATOM     97 HD13 LEU A   6      14.808  -6.950   0.511  1.00  0.00           H  
ATOM     98  CD2 LEU A   6      15.324  -9.285   1.825  1.00  0.00           C  
ATOM     99 HD21 LEU A   6      14.667  -9.616   1.021  1.00  0.00           H  
ATOM    100 HD22 LEU A   6      15.851 -10.147   2.234  1.00  0.00           H  
ATOM    101 HD23 LEU A   6      14.700  -8.830   2.595  1.00  0.00           H  
ATOM    102  N   ARG A   7      19.180 -10.750  -1.924  1.00  0.00           N  
ATOM    103  H   ARG A   7      19.913 -10.582  -1.251  1.00  0.00           H  
ATOM    104  CA  ARG A   7      19.579 -11.108  -3.299  1.00  0.00           C  
ATOM    105  HA  ARG A   7      20.668 -11.074  -3.341  1.00  0.00           H  
ATOM    106  C   ARG A   7      19.109 -10.093  -4.347  1.00  0.00           C  
ATOM    107  CB  ARG A   7      19.137 -12.539  -3.660  1.00  0.00           C  
ATOM    108  HB2 ARG A   7      19.502 -12.768  -4.661  1.00  0.00           H  
ATOM    109  HB3 ARG A   7      18.048 -12.590  -3.681  1.00  0.00           H  
ATOM    110  O   ARG A   7      18.805 -10.484  -5.472  1.00  0.00           O  
ATOM    111  CG  ARG A   7      19.672 -13.614  -2.713  1.00  0.00           C  
ATOM    112  HG2 ARG A   7      19.253 -13.480  -1.715  1.00  0.00           H  
ATOM    113  HG3 ARG A   7      20.759 -13.550  -2.665  1.00  0.00           H  
ATOM    114  CD  ARG A   7      19.258 -14.980  -3.266  1.00  0.00           C  
ATOM    115  HD2 ARG A   7      19.631 -15.073  -4.286  1.00  0.00           H  
ATOM    116  HD3 ARG A   7      18.169 -15.031  -3.287  1.00  0.00           H  
ATOM    117  NE  ARG A   7      19.787 -16.083  -2.450  1.00  0.00           N  
ATOM    118  HE  ARG A   7      20.246 -15.833  -1.586  1.00  0.00           H  
ATOM    119  NH1 ARG A   7      19.097 -17.792  -3.825  1.00  0.00           N  
ATOM    120 HH11 ARG A   7      18.680 -17.126  -4.460  1.00  0.00           H  
ATOM    121 HH12 ARG A   7      19.009 -18.778  -4.028  1.00  0.00           H  
ATOM    122  NH2 ARG A   7      20.216 -18.261  -1.952  1.00  0.00           N  
ATOM    123 HH21 ARG A   7      20.672 -17.980  -1.095  1.00  0.00           H  
ATOM    124 HH22 ARG A   7      20.138 -19.240  -2.184  1.00  0.00           H  
ATOM    125  CZ  ARG A   7      19.698 -17.368  -2.747  1.00  0.00           C  
ATOM    126  N   LEU A   8      19.047  -8.814  -3.979  1.00  0.00           N  
ATOM    127  H   LEU A   8      19.322  -8.580  -3.036  1.00  0.00           H  
ATOM    128  CA  LEU A   8      18.716  -7.701  -4.863  1.00  0.00           C  
ATOM    129  HA  LEU A   8      18.309  -8.090  -5.796  1.00  0.00           H  
ATOM    130  C   LEU A   8      19.975  -6.909  -5.217  1.00  0.00           C  
ATOM    131  CB  LEU A   8      17.664  -6.792  -4.200  1.00  0.00           C  
ATOM    132  HB2 LEU A   8      17.569  -5.884  -4.797  1.00  0.00           H  
ATOM    133  HB3 LEU A   8      18.032  -6.502  -3.216  1.00  0.00           H  
ATOM    134  O   LEU A   8      20.751  -6.529  -4.337  1.00  0.00           O  
ATOM    135  CG  LEU A   8      16.266  -7.412  -4.041  1.00  0.00           C  
ATOM    136  HG  LEU A   8      16.335  -8.351  -3.491  1.00  0.00           H  
ATOM    137  CD1 LEU A   8      15.377  -6.447  -3.256  1.00  0.00           C  
ATOM    138 HD11 LEU A   8      15.379  -5.465  -3.728  1.00  0.00           H  
ATOM    139 HD12 LEU A   8      14.351  -6.813  -3.236  1.00  0.00           H  
ATOM    140 HD13 LEU A   8      15.747  -6.357  -2.234  1.00  0.00           H  
ATOM    141  CD2 LEU A   8      15.605  -7.669  -5.392  1.00  0.00           C  
ATOM    142 HD21 LEU A   8      14.641  -8.154  -5.236  1.00  0.00           H  
ATOM    143 HD22 LEU A   8      15.463  -6.727  -5.922  1.00  0.00           H  
ATOM    144 HD23 LEU A   8      16.229  -8.327  -5.998  1.00  0.00           H  
ATOM    145  N   ARG A   9      20.156  -6.624  -6.507  1.00  0.00           N  
ATOM    146  H   ARG A   9      19.485  -6.994  -7.164  1.00  0.00           H  
ATOM    147  CA  ARG A   9      21.253  -5.807  -7.034  1.00  0.00           C  
ATOM    148  HA  ARG A   9      21.807  -5.364  -6.206  1.00  0.00           H  
ATOM    149  C   ARG A   9      20.689  -4.678  -7.885  1.00  0.00           C  
ATOM    150  CB  ARG A   9      22.211  -6.709  -7.831  1.00  0.00           C  
ATOM    151  HB2 ARG A   9      22.571  -7.502  -7.176  1.00  0.00           H  
ATOM    152  HB3 ARG A   9      21.671  -7.165  -8.661  1.00  0.00           H  
ATOM    153  O   ARG A   9      20.055  -4.938  -8.900  1.00  0.00           O  
ATOM    154  CG  ARG A   9      23.416  -5.922  -8.370  1.00  0.00           C  
ATOM    155  HG2 ARG A   9      23.081  -5.156  -9.070  1.00  0.00           H  
ATOM    156  HG3 ARG A   9      23.919  -5.430  -7.537  1.00  0.00           H  
ATOM    157  CD  ARG A   9      24.430  -6.825  -9.080  1.00  0.00           C  
ATOM    158  HD2 ARG A   9      24.715  -7.635  -8.409  1.00  0.00           H  
ATOM    159  HD3 ARG A   9      25.313  -6.223  -9.295  1.00  0.00           H  
ATOM    160  NE  ARG A   9      23.911  -7.381 -10.347  1.00  0.00           N  
ATOM    161  HE  ARG A   9      22.954  -7.183 -10.603  1.00  0.00           H  
ATOM    162  NH1 ARG A   9      25.853  -8.384 -11.038  1.00  0.00           N  
ATOM    163 HH11 ARG A   9      26.313  -8.045 -10.205  1.00  0.00           H  
ATOM    164 HH12 ARG A   9      26.358  -8.894 -11.749  1.00  0.00           H  
ATOM    165  NH2 ARG A   9      24.050  -8.496 -12.333  1.00  0.00           N  
ATOM    166 HH21 ARG A   9      23.062  -8.377 -12.508  1.00  0.00           H  
ATOM    167 HH22 ARG A   9      24.560  -9.021 -13.030  1.00  0.00           H  
ATOM    168  CZ  ARG A   9      24.598  -8.080 -11.232  1.00  0.00           C  
ATOM    169  N   ILE A  10      20.948  -3.434  -7.493  1.00  0.00           N  
ATOM    170  H   ILE A  10      21.504  -3.292  -6.662  1.00  0.00           H  
ATOM    171  CA  ILE A  10      20.676  -2.269  -8.343  1.00  0.00           C  
ATOM    172  HA  ILE A  10      19.694  -2.383  -8.802  1.00  0.00           H  
ATOM    173  C   ILE A  10      21.723  -2.250  -9.459  1.00  0.00           C  
ATOM    174  CB  ILE A  10      20.664  -0.964  -7.517  1.00  0.00           C  
ATOM    175  HB  ILE A  10      21.618  -0.869  -6.999  1.00  0.00           H  
ATOM    176  O   ILE A  10      22.916  -2.356  -9.182  1.00  0.00           O  
ATOM    177  CG1 ILE A  10      19.531  -1.018  -6.463  1.00  0.00           C  
ATOM    178 HG12 ILE A  10      19.623  -1.931  -5.875  1.00  0.00           H  
ATOM    179 HG13 ILE A  10      18.566  -1.044  -6.969  1.00  0.00           H  
ATOM    180  CG2 ILE A  10      20.498   0.249  -8.453  1.00  0.00           C  
ATOM    181 HG21 ILE A  10      20.415   1.176  -7.885  1.00  0.00           H  
ATOM    182 HG22 ILE A  10      21.368   0.350  -9.101  1.00  0.00           H  
ATOM    183 HG23 ILE A  10      19.613   0.127  -9.078  1.00  0.00           H  
ATOM    184  CD1 ILE A  10      19.538   0.149  -5.468  1.00  0.00           C  
ATOM    185 HD11 ILE A  10      19.279   1.082  -5.968  1.00  0.00           H  
ATOM    186 HD12 ILE A  10      18.799  -0.039  -4.689  1.00  0.00           H  
ATOM    187 HD13 ILE A  10      20.522   0.240  -5.007  1.00  0.00           H  
ATOM    188  N   LEU A  11      21.266  -2.151 -10.704  1.00  0.00           N  
ATOM    189  H   LEU A  11      20.272  -2.038 -10.842  1.00  0.00           H  
ATOM    190  CA  LEU A  11      22.114  -2.047 -11.888  1.00  0.00           C  
ATOM    191  HA  LEU A  11      23.086  -2.500 -11.697  1.00  0.00           H  
ATOM    192  C   LEU A  11      22.368  -0.586 -12.256  1.00  0.00           C  
ATOM    193  CB  LEU A  11      21.445  -2.758 -13.075  1.00  0.00           C  
ATOM    194  HB2 LEU A  11      20.508  -2.252 -13.307  1.00  0.00           H  
ATOM    195  HB3 LEU A  11      22.100  -2.632 -13.937  1.00  0.00           H  
ATOM    196  O   LEU A  11      23.511  -0.204 -12.479  1.00  0.00           O  
ATOM    197  CG  LEU A  11      21.150  -4.254 -12.901  1.00  0.00           C  
ATOM    198  HG  LEU A  11      20.420  -4.404 -12.106  1.00  0.00           H  
ATOM    199  CD1 LEU A  11      20.551  -4.743 -14.221  1.00  0.00           C  
ATOM    200 HD11 LEU A  11      19.557  -4.312 -14.350  1.00  0.00           H  
ATOM    201 HD12 LEU A  11      20.483  -5.831 -14.236  1.00  0.00           H  
ATOM    202 HD13 LEU A  11      21.185  -4.444 -15.056  1.00  0.00           H  
ATOM    203  CD2 LEU A  11      22.409  -5.057 -12.574  1.00  0.00           C  
ATOM    204 HD21 LEU A  11      22.155  -6.116 -12.532  1.00  0.00           H  
ATOM    205 HD22 LEU A  11      23.161  -4.896 -13.347  1.00  0.00           H  
ATOM    206 HD23 LEU A  11      22.804  -4.747 -11.607  1.00  0.00           H  
ATOM    207  N   ASP A  12      21.298   0.208 -12.317  1.00  0.00           N  
ATOM    208  H   ASP A  12      20.392  -0.176 -12.091  1.00  0.00           H  
ATOM    209  CA  ASP A  12      21.340   1.607 -12.740  1.00  0.00           C  
ATOM    210  HA  ASP A  12      22.249   2.061 -12.346  1.00  0.00           H  
ATOM    211  C   ASP A  12      20.133   2.389 -12.188  1.00  0.00           C  
ATOM    212  CB  ASP A  12      21.393   1.671 -14.281  1.00  0.00           C  
ATOM    213  HB2 ASP A  12      22.119   0.945 -14.648  1.00  0.00           H  
ATOM    214  HB3 ASP A  12      20.416   1.399 -14.681  1.00  0.00           H  
ATOM    215  O   ASP A  12      19.155   1.815 -11.697  1.00  0.00           O  
ATOM    216  CG  ASP A  12      21.802   3.048 -14.822  1.00  0.00           C  
ATOM    217  OD1 ASP A  12      22.273   3.883 -14.013  1.00  0.00           O  
ATOM    218  OD2 ASP A  12      21.583   3.274 -16.028  1.00  0.00           O  
ATOM    219  N   THR A  13      20.184   3.716 -12.256  1.00  0.00           N  
ATOM    220  H   THR A  13      20.991   4.103 -12.724  1.00  0.00           H  
ATOM    221  CA  THR A  13      19.044   4.607 -12.019  1.00  0.00           C  
ATOM    222  HA  THR A  13      18.124   4.024 -12.032  1.00  0.00           H  
ATOM    223  C   THR A  13      18.956   5.635 -13.138  1.00  0.00           C  
ATOM    224  CB  THR A  13      19.138   5.289 -10.651  1.00  0.00           C  
ATOM    225  HB  THR A  13      20.065   5.859 -10.584  1.00  0.00           H  
ATOM    226  O   THR A  13      19.655   6.649 -13.134  1.00  0.00           O  
ATOM    227  CG2 THR A  13      17.946   6.207 -10.365  1.00  0.00           C  
ATOM    228 HG21 THR A  13      17.016   5.652 -10.491  1.00  0.00           H  
ATOM    229 HG22 THR A  13      18.013   6.572  -9.340  1.00  0.00           H  
ATOM    230 HG23 THR A  13      17.953   7.058 -11.046  1.00  0.00           H  
ATOM    231  OG1 THR A  13      19.126   4.301  -9.650  1.00  0.00           O  
ATOM    232  HG1 THR A  13      19.501   3.515 -10.054  1.00  0.00           H  
ATOM    233  N   VAL A  14      18.027   5.405 -14.062  1.00  0.00           N  
ATOM    234  H   VAL A  14      17.442   4.588 -13.955  1.00  0.00           H  
ATOM    235  CA  VAL A  14      17.739   6.318 -15.170  1.00  0.00           C  
ATOM    236  HA  VAL A  14      18.686   6.722 -15.527  1.00  0.00           H  
ATOM    237  C   VAL A  14      16.877   7.476 -14.660  1.00  0.00           C  
ATOM    238  CB  VAL A  14      17.081   5.571 -16.349  1.00  0.00           C  
ATOM    239  HB  VAL A  14      16.083   5.244 -16.055  1.00  0.00           H  
ATOM    240  O   VAL A  14      16.041   7.300 -13.772  1.00  0.00           O  
ATOM    241  CG1 VAL A  14      16.958   6.473 -17.582  1.00  0.00           C  
ATOM    242 HG11 VAL A  14      17.940   6.836 -17.884  1.00  0.00           H  
ATOM    243 HG12 VAL A  14      16.300   7.318 -17.379  1.00  0.00           H  
ATOM    244 HG13 VAL A  14      16.527   5.909 -18.410  1.00  0.00           H  
ATOM    245  CG2 VAL A  14      17.894   4.335 -16.761  1.00  0.00           C  
ATOM    246 HG21 VAL A  14      17.904   3.594 -15.961  1.00  0.00           H  
ATOM    247 HG22 VAL A  14      18.923   4.615 -16.986  1.00  0.00           H  
ATOM    248 HG23 VAL A  14      17.453   3.870 -17.643  1.00  0.00           H  
ATOM    249  N   ARG A  15      17.063   8.681 -15.203  1.00  0.00           N  
ATOM    250  H   ARG A  15      17.727   8.756 -15.961  1.00  0.00           H  
ATOM    251  CA  ARG A  15      16.231   9.854 -14.899  1.00  0.00           C  
ATOM    252  HA  ARG A  15      15.497   9.606 -14.133  1.00  0.00           H  
ATOM    253  C   ARG A  15      15.456  10.256 -16.143  1.00  0.00           C  
ATOM    254  CB  ARG A  15      17.100  11.010 -14.393  1.00  0.00           C  
ATOM    255  HB2 ARG A  15      16.480  11.905 -14.333  1.00  0.00           H  
ATOM    256  HB3 ARG A  15      17.908  11.203 -15.099  1.00  0.00           H  
ATOM    257  O   ARG A  15      16.063  10.695 -17.112  1.00  0.00           O  
ATOM    258  CG  ARG A  15      17.687  10.717 -13.010  1.00  0.00           C  
ATOM    259  HG2 ARG A  15      16.884  10.428 -12.332  1.00  0.00           H  
ATOM    260  HG3 ARG A  15      18.411   9.904 -13.074  1.00  0.00           H  
ATOM    261  CD  ARG A  15      18.368  11.978 -12.475  1.00  0.00           C  
ATOM    262  HD2 ARG A  15      17.634  12.783 -12.463  1.00  0.00           H  
ATOM    263  HD3 ARG A  15      19.187  12.246 -13.142  1.00  0.00           H  
ATOM    264  NE  ARG A  15      18.900  11.756 -11.120  1.00  0.00           N  
ATOM    265  HE  ARG A  15      19.147  10.802 -10.898  1.00  0.00           H  
ATOM    266  NH1 ARG A  15      19.010  13.956 -10.482  1.00  0.00           N  
ATOM    267 HH11 ARG A  15      19.288  14.661  -9.814  1.00  0.00           H  
ATOM    268 HH12 ARG A  15      18.700  14.217 -11.407  1.00  0.00           H  
ATOM    269  NH2 ARG A  15      19.682  12.360  -9.070  1.00  0.00           N  
ATOM    270 HH21 ARG A  15      20.031  13.071  -8.444  1.00  0.00           H  
ATOM    271 HH22 ARG A  15      19.826  11.386  -8.844  1.00  0.00           H  
ATOM    272  CZ  ARG A  15      19.190  12.687 -10.232  1.00  0.00           C  
ATOM    273  N   LEU A  16      14.136  10.111 -16.096  1.00  0.00           N  
ATOM    274  H   LEU A  16      13.719   9.738 -15.255  1.00  0.00           H  
ATOM    275  CA  LEU A  16      13.254  10.417 -17.220  1.00  0.00           C  
ATOM    276  HA  LEU A  16      13.833  10.422 -18.143  1.00  0.00           H  
ATOM    277  C   LEU A  16      12.634  11.804 -17.065  1.00  0.00           C  
ATOM    278  CB  LEU A  16      12.169   9.337 -17.355  1.00  0.00           C  
ATOM    279  HB2 LEU A  16      11.580   9.559 -18.246  1.00  0.00           H  
ATOM    280  HB3 LEU A  16      11.504   9.401 -16.493  1.00  0.00           H  
ATOM    281  O   LEU A  16      12.209  12.181 -15.971  1.00  0.00           O  
ATOM    282  CG  LEU A  16      12.690   7.894 -17.460  1.00  0.00           C  
ATOM    283  HG  LEU A  16      13.219   7.628 -16.544  1.00  0.00           H  
ATOM    284  CD1 LEU A  16      11.497   6.957 -17.617  1.00  0.00           C  
ATOM    285 HD11 LEU A  16      10.820   7.065 -16.770  1.00  0.00           H  
ATOM    286 HD12 LEU A  16      11.847   5.926 -17.682  1.00  0.00           H  
ATOM    287 HD13 LEU A  16      10.964   7.196 -18.537  1.00  0.00           H  
ATOM    288  CD2 LEU A  16      13.631   7.685 -18.644  1.00  0.00           C  
ATOM    289 HD21 LEU A  16      13.132   7.949 -19.576  1.00  0.00           H  
ATOM    290 HD22 LEU A  16      14.521   8.307 -18.546  1.00  0.00           H  
ATOM    291 HD23 LEU A  16      13.940   6.641 -18.698  1.00  0.00           H  
ATOM    292  N   SER A  17      12.526  12.524 -18.172  1.00  0.00           N  
ATOM    293  H   SER A  17      12.832  12.115 -19.044  1.00  0.00           H  
ATOM    294  CA  SER A  17      11.781  13.779 -18.277  1.00  0.00           C  
ATOM    295  HA  SER A  17      11.317  14.016 -17.320  1.00  0.00           H  
ATOM    296  C   SER A  17      10.691  13.612 -19.335  1.00  0.00           C  
ATOM    297  CB  SER A  17      12.721  14.925 -18.652  1.00  0.00           C  
ATOM    298  HB2 SER A  17      13.256  14.666 -19.565  1.00  0.00           H  
ATOM    299  HB3 SER A  17      12.141  15.831 -18.830  1.00  0.00           H  
ATOM    300  O   SER A  17      10.835  12.762 -20.209  1.00  0.00           O  
ATOM    301  OG  SER A  17      13.646  15.162 -17.605  1.00  0.00           O  
ATOM    302  HG  SER A  17      14.380  15.657 -17.976  1.00  0.00           H  
ATOM    303  N   PRO A  18       9.596  14.387 -19.299  1.00  0.00           N  
ATOM    304  CA  PRO A  18       8.630  14.367 -20.384  1.00  0.00           C  
ATOM    305  HA  PRO A  18       8.198  13.368 -20.442  1.00  0.00           H  
ATOM    306  C   PRO A  18       9.326  14.756 -21.700  1.00  0.00           C  
ATOM    307  CB  PRO A  18       7.539  15.374 -20.001  1.00  0.00           C  
ATOM    308  HB2 PRO A  18       7.721  16.332 -20.488  1.00  0.00           H  
ATOM    309  HB3 PRO A  18       6.544  15.008 -20.256  1.00  0.00           H  
ATOM    310  O   PRO A  18      10.186  15.646 -21.681  1.00  0.00           O  
ATOM    311  CG  PRO A  18       7.715  15.538 -18.491  1.00  0.00           C  
ATOM    312  HG2 PRO A  18       7.360  16.508 -18.142  1.00  0.00           H  
ATOM    313  HG3 PRO A  18       7.201  14.729 -17.971  1.00  0.00           H  
ATOM    314  CD  PRO A  18       9.226  15.390 -18.324  1.00  0.00           C  
ATOM    315  HD2 PRO A  18       9.718  16.330 -18.571  1.00  0.00           H  
ATOM    316  HD3 PRO A  18       9.487  15.087 -17.310  1.00  0.00           H  
ATOM    317  N   PRO A  19       8.947  14.154 -22.840  1.00  0.00           N  
ATOM    318  CA  PRO A  19       9.373  14.614 -24.151  1.00  0.00           C  
ATOM    319  HA  PRO A  19      10.439  14.408 -24.243  1.00  0.00           H  
ATOM    320  C   PRO A  19       9.076  16.113 -24.318  1.00  0.00           C  
ATOM    321  CB  PRO A  19       8.594  13.767 -25.163  1.00  0.00           C  
ATOM    322  HB2 PRO A  19       9.186  13.561 -26.055  1.00  0.00           H  
ATOM    323  HB3 PRO A  19       7.662  14.264 -25.431  1.00  0.00           H  
ATOM    324  O   PRO A  19       8.096  16.599 -23.741  1.00  0.00           O  
ATOM    325  CG  PRO A  19       8.276  12.490 -24.388  1.00  0.00           C  
ATOM    326  HG2 PRO A  19       7.375  12.000 -24.757  1.00  0.00           H  
ATOM    327  HG3 PRO A  19       9.128  11.812 -24.434  1.00  0.00           H  
ATOM    328  CD  PRO A  19       8.101  12.987 -22.957  1.00  0.00           C  
ATOM    329  HD2 PRO A  19       7.064  13.271 -22.781  1.00  0.00           H  
ATOM    330  HD3 PRO A  19       8.426  12.219 -22.255  1.00  0.00           H  
ATOM    331  N   PRO A  20       9.874  16.861 -25.101  1.00  0.00           N  
ATOM    332  CA  PRO A  20       9.631  18.280 -25.336  1.00  0.00           C  
ATOM    333  HA  PRO A  20       9.788  18.819 -24.402  1.00  0.00           H  
ATOM    334  C   PRO A  20       8.199  18.515 -25.838  1.00  0.00           C  
ATOM    335  CB  PRO A  20      10.691  18.720 -26.357  1.00  0.00           C  
ATOM    336  HB2 PRO A  20      11.040  19.734 -26.160  1.00  0.00           H  
ATOM    337  HB3 PRO A  20      10.304  18.648 -27.374  1.00  0.00           H  
ATOM    338  O   PRO A  20       7.847  18.123 -26.949  1.00  0.00           O  
ATOM    339  CG  PRO A  20      11.810  17.695 -26.185  1.00  0.00           C  
ATOM    340  HG2 PRO A  20      12.460  18.000 -25.365  1.00  0.00           H  
ATOM    341  HG3 PRO A  20      12.385  17.564 -27.102  1.00  0.00           H  
ATOM    342  CD  PRO A  20      11.071  16.419 -25.796  1.00  0.00           C  
ATOM    343  HD2 PRO A  20      11.711  15.808 -25.159  1.00  0.00           H  
ATOM    344  HD3 PRO A  20      10.786  15.866 -26.691  1.00  0.00           H  
ATOM    345  N   ALA A  21       7.366  19.143 -25.010  1.00  0.00           N  
ATOM    346  H   ALA A  21       7.691  19.364 -24.079  1.00  0.00           H  
ATOM    347  CA  ALA A  21       6.009  19.530 -25.373  1.00  0.00           C  
ATOM    348  HA  ALA A  21       5.673  18.887 -26.186  1.00  0.00           H  
ATOM    349  C   ALA A  21       5.987  20.995 -25.850  1.00  0.00           C  
ATOM    350  CB  ALA A  21       5.077  19.284 -24.179  1.00  0.00           C  
ATOM    351  HB1 ALA A  21       5.126  18.236 -23.885  1.00  0.00           H  
ATOM    352  HB2 ALA A  21       4.050  19.526 -24.455  1.00  0.00           H  
ATOM    353  HB3 ALA A  21       5.377  19.908 -23.338  1.00  0.00           H  
ATOM    354  O   ALA A  21       6.790  21.805 -25.370  1.00  0.00           O  
ATOM    355  N   PRO A  22       5.051  21.387 -26.736  1.00  0.00           N  
ATOM    356  CA  PRO A  22       4.749  22.797 -26.970  1.00  0.00           C  
ATOM    357  HA  PRO A  22       5.602  23.263 -27.463  1.00  0.00           H  
ATOM    358  C   PRO A  22       4.467  23.484 -25.624  1.00  0.00           C  
ATOM    359  CB  PRO A  22       3.530  22.820 -27.903  1.00  0.00           C  
ATOM    360  HB2 PRO A  22       2.616  22.954 -27.324  1.00  0.00           H  
ATOM    361  HB3 PRO A  22       3.616  23.602 -28.657  1.00  0.00           H  
ATOM    362  O   PRO A  22       3.820  22.890 -24.764  1.00  0.00           O  
ATOM    363  CG  PRO A  22       3.516  21.427 -28.535  1.00  0.00           C  
ATOM    364  HG2 PRO A  22       2.507  21.111 -28.799  1.00  0.00           H  
ATOM    365  HG3 PRO A  22       4.160  21.421 -29.415  1.00  0.00           H  
ATOM    366  CD  PRO A  22       4.125  20.535 -27.458  1.00  0.00           C  
ATOM    367  HD2 PRO A  22       4.633  19.689 -27.922  1.00  0.00           H  
ATOM    368  HD3 PRO A  22       3.345  20.186 -26.781  1.00  0.00           H  
ATOM    369  N   ALA A  23       4.965  24.712 -25.445  1.00  0.00           N  
ATOM    370  H   ALA A  23       5.445  25.101 -26.244  1.00  0.00           H  
ATOM    371  CA  ALA A  23       5.193  25.442 -24.183  1.00  0.00           C  
ATOM    372  HA  ALA A  23       5.971  24.904 -23.641  1.00  0.00           H  
ATOM    373  C   ALA A  23       4.016  25.611 -23.177  1.00  0.00           C  
ATOM    374  CB  ALA A  23       5.767  26.810 -24.589  1.00  0.00           C  
ATOM    375  HB1 ALA A  23       6.640  26.679 -25.228  1.00  0.00           H  
ATOM    376  HB2 ALA A  23       6.073  27.361 -23.699  1.00  0.00           H  
ATOM    377  HB3 ALA A  23       5.011  27.391 -25.118  1.00  0.00           H  
ATOM    378  O   ALA A  23       4.137  26.362 -22.213  1.00  0.00           O  
ATOM    379  N   GLN A  24       2.883  24.935 -23.355  1.00  0.00           N  
ATOM    380  H   GLN A  24       2.868  24.248 -24.095  1.00  0.00           H  
ATOM    381  CA  GLN A  24       1.641  25.142 -22.607  1.00  0.00           C  
ATOM    382  HA  GLN A  24       1.552  26.205 -22.384  1.00  0.00           H  
ATOM    383  C   GLN A  24       1.568  24.437 -21.237  1.00  0.00           C  
ATOM    384  CB  GLN A  24       0.459  24.765 -23.517  1.00  0.00           C  
ATOM    385  HB2 GLN A  24      -0.461  24.776 -22.932  1.00  0.00           H  
ATOM    386  HB3 GLN A  24       0.604  23.759 -23.910  1.00  0.00           H  
ATOM    387  O   GLN A  24       0.693  24.771 -20.450  1.00  0.00           O  
ATOM    388  CG  GLN A  24       0.308  25.772 -24.674  1.00  0.00           C  
ATOM    389  HG2 GLN A  24       1.224  25.794 -25.266  1.00  0.00           H  
ATOM    390  HG3 GLN A  24       0.145  26.766 -24.260  1.00  0.00           H  
ATOM    391  CD  GLN A  24      -0.847  25.450 -25.616  1.00  0.00           C  
ATOM    392  NE2 GLN A  24      -1.134  26.305 -26.572  1.00  0.00           N  
ATOM    393 HE21 GLN A  24      -1.926  26.051 -27.145  1.00  0.00           H  
ATOM    394 HE22 GLN A  24      -0.650  27.187 -26.655  1.00  0.00           H  
ATOM    395  OE1 GLN A  24      -1.497  24.426 -25.540  1.00  0.00           O  
ATOM    396  N   HIS A  25       2.491  23.530 -20.895  1.00  0.00           N  
ATOM    397  H   HIS A  25       3.192  23.287 -21.580  1.00  0.00           H  
ATOM    398  CA  HIS A  25       2.400  22.727 -19.657  1.00  0.00           C  
ATOM    399  HA  HIS A  25       1.428  22.900 -19.196  1.00  0.00           H  
ATOM    400  C   HIS A  25       3.420  23.094 -18.561  1.00  0.00           C  
ATOM    401  CB  HIS A  25       2.431  21.235 -20.021  1.00  0.00           C  
ATOM    402  HB2 HIS A  25       3.327  21.015 -20.602  1.00  0.00           H  
ATOM    403  HB3 HIS A  25       2.468  20.642 -19.108  1.00  0.00           H  
ATOM    404  O   HIS A  25       3.485  22.429 -17.531  1.00  0.00           O  
ATOM    405  CG  HIS A  25       1.210  20.810 -20.796  1.00  0.00           C  
ATOM    406  CD2 HIS A  25       0.035  20.347 -20.265  1.00  0.00           C  
ATOM    407  HD2 HIS A  25      -0.183  20.211 -19.216  1.00  0.00           H  
ATOM    408  ND1 HIS A  25       1.048  20.852 -22.164  1.00  0.00           N  
ATOM    409  HD1 HIS A  25       1.736  21.136 -22.847  1.00  0.00           H  
ATOM    410  CE1 HIS A  25      -0.194  20.424 -22.447  1.00  0.00           C  
ATOM    411  HE1 HIS A  25      -0.619  20.345 -23.436  1.00  0.00           H  
ATOM    412  NE2 HIS A  25      -0.842  20.096 -21.321  1.00  0.00           N  
ATOM    413  N   ALA A  26       4.220  24.149 -18.752  1.00  0.00           N  
ATOM    414  H   ALA A  26       4.103  24.689 -19.597  1.00  0.00           H  
ATOM    415  CA  ALA A  26       5.305  24.521 -17.832  1.00  0.00           C  
ATOM    416  HA  ALA A  26       5.706  23.604 -17.401  1.00  0.00           H  
ATOM    417  C   ALA A  26       4.871  25.396 -16.630  1.00  0.00           C  
ATOM    418  CB  ALA A  26       6.430  25.163 -18.656  1.00  0.00           C  
ATOM    419  HB1 ALA A  26       6.081  26.095 -19.100  1.00  0.00           H  
ATOM    420  HB2 ALA A  26       7.283  25.374 -18.011  1.00  0.00           H  
ATOM    421  HB3 ALA A  26       6.747  24.482 -19.446  1.00  0.00           H  
ATOM    422  O   ALA A  26       5.717  25.826 -15.844  1.00  0.00           O  
ATOM    423  N   ALA A  27       3.576  25.681 -16.469  1.00  0.00           N  
ATOM    424  H   ALA A  27       2.904  25.233 -17.076  1.00  0.00           H  
ATOM    425  CA  ALA A  27       3.065  26.517 -15.384  1.00  0.00           C  
ATOM    426  HA  ALA A  27       3.845  27.222 -15.094  1.00  0.00           H  
ATOM    427  C   ALA A  27       2.708  25.681 -14.145  1.00  0.00           C  
ATOM    428  CB  ALA A  27       1.885  27.345 -15.903  1.00  0.00           C  
ATOM    429  HB1 ALA A  27       2.197  27.948 -16.755  1.00  0.00           H  
ATOM    430  HB2 ALA A  27       1.075  26.683 -16.210  1.00  0.00           H  
ATOM    431  HB3 ALA A  27       1.519  28.004 -15.114  1.00  0.00           H  
ATOM    432  O   ALA A  27       2.148  24.596 -14.260  1.00  0.00           O  
ATOM    433  N   ALA A  28       3.023  26.203 -12.955  1.00  0.00           N  
ATOM    434  H   ALA A  28       3.475  27.107 -12.948  1.00  0.00           H  
ATOM    435  CA  ALA A  28       2.637  25.628 -11.669  1.00  0.00           C  
ATOM    436  HA  ALA A  28       3.234  24.736 -11.481  1.00  0.00           H  
ATOM    437  C   ALA A  28       1.146  25.240 -11.667  1.00  0.00           C  
ATOM    438  CB  ALA A  28       2.941  26.680 -10.591  1.00  0.00           C  
ATOM    439  HB1 ALA A  28       4.016  26.843 -10.524  1.00  0.00           H  
ATOM    440  HB2 ALA A  28       2.441  27.617 -10.837  1.00  0.00           H  
ATOM    441  HB3 ALA A  28       2.563  26.338  -9.627  1.00  0.00           H  
ATOM    442  O   ALA A  28       0.284  26.112 -11.732  1.00  0.00           O  
ATOM    443  N   LEU A  29       0.861  23.938 -11.607  1.00  0.00           N  
ATOM    444  H   LEU A  29       1.625  23.281 -11.684  1.00  0.00           H  
ATOM    445  CA  LEU A  29      -0.499  23.404 -11.686  1.00  0.00           C  
ATOM    446  HA  LEU A  29      -1.069  23.997 -12.401  1.00  0.00           H  
ATOM    447  C   LEU A  29      -1.166  23.477 -10.307  1.00  0.00           C  
ATOM    448  CB  LEU A  29      -0.450  21.953 -12.201  1.00  0.00           C  
ATOM    449  HB2 LEU A  29       0.233  21.387 -11.568  1.00  0.00           H  
ATOM    450  HB3 LEU A  29      -1.439  21.508 -12.097  1.00  0.00           H  
ATOM    451  O   LEU A  29      -0.712  22.769  -9.403  1.00  0.00           O  
ATOM    452  CG  LEU A  29      -0.004  21.821 -13.669  1.00  0.00           C  
ATOM    453  HG  LEU A  29       0.895  22.414 -13.835  1.00  0.00           H  
ATOM    454  CD1 LEU A  29       0.350  20.366 -13.968  1.00  0.00           C  
ATOM    455 HD11 LEU A  29       1.160  20.044 -13.314  1.00  0.00           H  
ATOM    456 HD12 LEU A  29       0.682  20.280 -15.003  1.00  0.00           H  
ATOM    457 HD13 LEU A  29      -0.523  19.731 -13.818  1.00  0.00           H  
ATOM    458  CD2 LEU A  29      -1.095  22.270 -14.642  1.00  0.00           C  
ATOM    459 HD21 LEU A  29      -0.755  22.124 -15.668  1.00  0.00           H  
ATOM    460 HD22 LEU A  29      -2.008  21.696 -14.486  1.00  0.00           H  
ATOM    461 HD23 LEU A  29      -1.307  23.330 -14.508  1.00  0.00           H  
ATOM    462  N   PRO A  30      -2.206  24.308 -10.109  1.00  0.00           N  
ATOM    463  CA  PRO A  30      -2.972  24.279  -8.874  1.00  0.00           C  
ATOM    464  HA  PRO A  30      -2.309  24.331  -8.011  1.00  0.00           H  
ATOM    465  C   PRO A  30      -3.780  22.979  -8.820  1.00  0.00           C  
ATOM    466  CB  PRO A  30      -3.860  25.525  -8.921  1.00  0.00           C  
ATOM    467  HB2 PRO A  30      -3.311  26.372  -8.509  1.00  0.00           H  
ATOM    468  HB3 PRO A  30      -4.795  25.380  -8.380  1.00  0.00           H  
ATOM    469  O   PRO A  30      -4.561  22.690  -9.726  1.00  0.00           O  
ATOM    470  CG  PRO A  30      -4.090  25.747 -10.417  1.00  0.00           C  
ATOM    471  HG2 PRO A  30      -4.926  25.137 -10.758  1.00  0.00           H  
ATOM    472  HG3 PRO A  30      -4.269  26.797 -10.648  1.00  0.00           H  
ATOM    473  CD  PRO A  30      -2.798  25.243 -11.060  1.00  0.00           C  
ATOM    474  HD2 PRO A  30      -3.028  24.758 -12.008  1.00  0.00           H  
ATOM    475  HD3 PRO A  30      -2.123  26.085 -11.219  1.00  0.00           H  
ATOM    476  N   LEU A  31      -3.601  22.195  -7.760  1.00  0.00           N  
ATOM    477  H   LEU A  31      -2.891  22.440  -7.084  1.00  0.00           H  
ATOM    478  CA  LEU A  31      -4.407  20.995  -7.543  1.00  0.00           C  
ATOM    479  HA  LEU A  31      -4.548  20.500  -8.504  1.00  0.00           H  
ATOM    480  C   LEU A  31      -5.824  21.343  -7.030  1.00  0.00           C  
ATOM    481  CB  LEU A  31      -3.652  20.014  -6.636  1.00  0.00           C  
ATOM    482  HB2 LEU A  31      -3.648  20.396  -5.615  1.00  0.00           H  
ATOM    483  HB3 LEU A  31      -4.223  19.087  -6.676  1.00  0.00           H  
ATOM    484  O   LEU A  31      -6.060  22.453  -6.542  1.00  0.00           O  
ATOM    485  CG  LEU A  31      -2.222  19.625  -7.047  1.00  0.00           C  
ATOM    486  HG  LEU A  31      -1.571  20.498  -7.005  1.00  0.00           H  
ATOM    487  CD1 LEU A  31      -1.680  18.565  -6.086  1.00  0.00           C  
ATOM    488 HD11 LEU A  31      -1.880  18.848  -5.053  1.00  0.00           H  
ATOM    489 HD12 LEU A  31      -0.609  18.437  -6.243  1.00  0.00           H  
ATOM    490 HD13 LEU A  31      -2.184  17.616  -6.272  1.00  0.00           H  
ATOM    491  CD2 LEU A  31      -2.172  19.017  -8.450  1.00  0.00           C  
ATOM    492 HD21 LEU A  31      -1.162  18.670  -8.666  1.00  0.00           H  
ATOM    493 HD22 LEU A  31      -2.870  18.183  -8.524  1.00  0.00           H  
ATOM    494 HD23 LEU A  31      -2.438  19.777  -9.184  1.00  0.00           H  
ATOM    495  N   SER A  32      -6.776  20.413  -7.163  1.00  0.00           N  
ATOM    496  H   SER A  32      -6.499  19.490  -7.467  1.00  0.00           H  
ATOM    497  CA  SER A  32      -8.158  20.583  -6.675  1.00  0.00           C  
ATOM    498  HA  SER A  32      -8.517  21.561  -6.994  1.00  0.00           H  
ATOM    499  C   SER A  32      -8.241  20.529  -5.142  1.00  0.00           C  
ATOM    500  CB  SER A  32      -9.083  19.523  -7.289  1.00  0.00           C  
ATOM    501  HB2 SER A  32     -10.115  19.756  -7.029  1.00  0.00           H  
ATOM    502  HB3 SER A  32      -8.994  19.537  -8.375  1.00  0.00           H  
ATOM    503  O   SER A  32      -7.306  20.081  -4.478  1.00  0.00           O  
ATOM    504  OG  SER A  32      -8.775  18.236  -6.792  1.00  0.00           O  
ATOM    505  HG  SER A  32      -7.919  17.968  -7.132  1.00  0.00           H  
ATOM    506  N   GLY A  33      -9.378  20.923  -4.555  1.00  0.00           N  
ATOM    507  H   GLY A  33     -10.143  21.256  -5.124  1.00  0.00           H  
ATOM    508  CA  GLY A  33      -9.582  20.799  -3.101  1.00  0.00           C  
ATOM    509  HA2 GLY A  33      -8.799  21.351  -2.581  1.00  0.00           H  
ATOM    510  HA3 GLY A  33     -10.539  21.240  -2.821  1.00  0.00           H  
ATOM    511  C   GLY A  33      -9.553  19.345  -2.603  1.00  0.00           C  
ATOM    512  O   GLY A  33      -9.143  19.097  -1.474  1.00  0.00           O  
ATOM    513  N   LEU A  34      -9.890  18.369  -3.463  1.00  0.00           N  
ATOM    514  H   LEU A  34     -10.174  18.630  -4.396  1.00  0.00           H  
ATOM    515  CA  LEU A  34      -9.715  16.937  -3.169  1.00  0.00           C  
ATOM    516  HA  LEU A  34     -10.189  16.704  -2.216  1.00  0.00           H  
ATOM    517  C   LEU A  34      -8.237  16.552  -3.032  1.00  0.00           C  
ATOM    518  CB  LEU A  34     -10.343  16.088  -4.296  1.00  0.00           C  
ATOM    519  HB2 LEU A  34      -9.940  15.077  -4.247  1.00  0.00           H  
ATOM    520  HB3 LEU A  34     -10.042  16.506  -5.257  1.00  0.00           H  
ATOM    521  O   LEU A  34      -7.879  15.750  -2.177  1.00  0.00           O  
ATOM    522  CG  LEU A  34     -11.873  15.989  -4.243  1.00  0.00           C  
ATOM    523  HG  LEU A  34     -12.285  16.981  -4.061  1.00  0.00           H  
ATOM    524  CD1 LEU A  34     -12.425  15.467  -5.566  1.00  0.00           C  
ATOM    525 HD11 LEU A  34     -13.514  15.440  -5.520  1.00  0.00           H  
ATOM    526 HD12 LEU A  34     -12.037  14.469  -5.771  1.00  0.00           H  
ATOM    527 HD13 LEU A  34     -12.129  16.141  -6.370  1.00  0.00           H  
ATOM    528  CD2 LEU A  34     -12.350  15.058  -3.131  1.00  0.00           C  
ATOM    529 HD21 LEU A  34     -12.013  14.040  -3.326  1.00  0.00           H  
ATOM    530 HD22 LEU A  34     -11.935  15.382  -2.176  1.00  0.00           H  
ATOM    531 HD23 LEU A  34     -13.438  15.075  -3.078  1.00  0.00           H  
ATOM    532  N   ASP A  35      -7.380  17.125  -3.873  1.00  0.00           N  
ATOM    533  H   ASP A  35      -7.742  17.810  -4.521  1.00  0.00           H  
ATOM    534  CA  ASP A  35      -5.942  16.847  -3.894  1.00  0.00           C  
ATOM    535  HA  ASP A  35      -5.766  15.774  -3.816  1.00  0.00           H  
ATOM    536  C   ASP A  35      -5.193  17.560  -2.750  1.00  0.00           C  
ATOM    537  CB  ASP A  35      -5.379  17.362  -5.216  1.00  0.00           C  
ATOM    538  HB2 ASP A  35      -5.540  18.440  -5.209  1.00  0.00           H  
ATOM    539  HB3 ASP A  35      -4.303  17.186  -5.226  1.00  0.00           H  
ATOM    540  O   ASP A  35      -4.122  17.118  -2.326  1.00  0.00           O  
ATOM    541  CG  ASP A  35      -5.988  16.795  -6.506  1.00  0.00           C  
ATOM    542  OD1 ASP A  35      -6.147  15.568  -6.649  1.00  0.00           O  
ATOM    543  OD2 ASP A  35      -6.257  17.585  -7.445  1.00  0.00           O  
ATOM    544  N   ALA A  36      -5.749  18.681  -2.275  1.00  0.00           N  
ATOM    545  H   ALA A  36      -6.592  19.008  -2.725  1.00  0.00           H  
ATOM    546  CA  ALA A  36      -5.231  19.471  -1.161  1.00  0.00           C  
ATOM    547  HA  ALA A  36      -4.144  19.495  -1.235  1.00  0.00           H  
ATOM    548  C   ALA A  36      -5.569  18.872   0.216  1.00  0.00           C  
ATOM    549  CB  ALA A  36      -5.753  20.905  -1.301  1.00  0.00           C  
ATOM    550  HB1 ALA A  36      -5.493  21.305  -2.281  1.00  0.00           H  
ATOM    551  HB2 ALA A  36      -5.312  21.534  -0.527  1.00  0.00           H  
ATOM    552  HB3 ALA A  36      -6.837  20.915  -1.185  1.00  0.00           H  
ATOM    553  O   ALA A  36      -5.022  19.331   1.222  1.00  0.00           O  
ATOM    554  N   ASP A  37      -6.420  17.839   0.271  1.00  0.00           N  
ATOM    555  H   ASP A  37      -6.853  17.521  -0.584  1.00  0.00           H  
ATOM    556  CA  ASP A  37      -6.644  17.058   1.485  1.00  0.00           C  
ATOM    557  HA  ASP A  37      -7.131  17.697   2.222  1.00  0.00           H  
ATOM    558  C   ASP A  37      -5.299  16.581   2.050  1.00  0.00           C  
ATOM    559  CB  ASP A  37      -7.565  15.854   1.203  1.00  0.00           C  
ATOM    560  HB2 ASP A  37      -7.100  15.224   0.444  1.00  0.00           H  
ATOM    561  HB3 ASP A  37      -8.515  16.216   0.809  1.00  0.00           H  
ATOM    562  O   ASP A  37      -4.504  15.931   1.369  1.00  0.00           O  
ATOM    563  CG  ASP A  37      -7.832  14.997   2.452  1.00  0.00           C  
ATOM    564  OD1 ASP A  37      -7.415  15.373   3.572  1.00  0.00           O  
ATOM    565  OD2 ASP A  37      -8.439  13.915   2.343  1.00  0.00           O  
ATOM    566  N   ARG A  38      -5.043  16.853   3.330  1.00  0.00           N  
ATOM    567  H   ARG A  38      -5.779  17.307   3.853  1.00  0.00           H  
ATOM    568  CA  ARG A  38      -3.830  16.397   4.019  1.00  0.00           C  
ATOM    569  HA  ARG A  38      -2.966  16.749   3.456  1.00  0.00           H  
ATOM    570  C   ARG A  38      -3.714  14.874   4.068  1.00  0.00           C  
ATOM    571  CB  ARG A  38      -3.778  16.996   5.422  1.00  0.00           C  
ATOM    572  HB2 ARG A  38      -4.701  16.759   5.950  1.00  0.00           H  
ATOM    573  HB3 ARG A  38      -2.941  16.557   5.964  1.00  0.00           H  
ATOM    574  O   ARG A  38      -2.589  14.373   4.144  1.00  0.00           O  
ATOM    575  CG  ARG A  38      -3.581  18.514   5.363  1.00  0.00           C  
ATOM    576  HG2 ARG A  38      -2.622  18.745   4.899  1.00  0.00           H  
ATOM    577  HG3 ARG A  38      -4.382  18.982   4.789  1.00  0.00           H  
ATOM    578  CD  ARG A  38      -3.612  19.050   6.788  1.00  0.00           C  
ATOM    579  HD2 ARG A  38      -2.856  18.535   7.380  1.00  0.00           H  
ATOM    580  HD3 ARG A  38      -4.587  18.826   7.221  1.00  0.00           H  
ATOM    581  NE  ARG A  38      -3.429  20.507   6.805  1.00  0.00           N  
ATOM    582  HE  ARG A  38      -4.215  21.056   6.488  1.00  0.00           H  
ATOM    583  NH1 ARG A  38      -1.531  20.555   8.035  1.00  0.00           N  
ATOM    584 HH11 ARG A  38      -1.513  19.546   8.023  1.00  0.00           H  
ATOM    585 HH12 ARG A  38      -0.825  21.078   8.533  1.00  0.00           H  
ATOM    586  NH2 ARG A  38      -2.567  22.466   7.531  1.00  0.00           N  
ATOM    587 HH21 ARG A  38      -2.013  22.979   8.202  1.00  0.00           H  
ATOM    588 HH22 ARG A  38      -3.371  22.912   7.112  1.00  0.00           H  
ATOM    589  CZ  ARG A  38      -2.508  21.174   7.454  1.00  0.00           C  
ATOM    590  N   ASN A  39      -4.826  14.136   3.966  1.00  0.00           N  
ATOM    591  H   ASN A  39      -5.714  14.612   3.904  1.00  0.00           H  
ATOM    592  CA  ASN A  39      -4.789  12.680   3.783  1.00  0.00           C  
ATOM    593  HA  ASN A  39      -4.155  12.249   4.558  1.00  0.00           H  
ATOM    594  C   ASN A  39      -4.192  12.265   2.427  1.00  0.00           C  
ATOM    595  CB  ASN A  39      -6.186  12.054   3.913  1.00  0.00           C  
ATOM    596  HB2 ASN A  39      -6.088  10.971   3.846  1.00  0.00           H  
ATOM    597  HB3 ASN A  39      -6.800  12.364   3.067  1.00  0.00           H  
ATOM    598  O   ASN A  39      -3.743  11.131   2.301  1.00  0.00           O  
ATOM    599  CG  ASN A  39      -6.892  12.356   5.214  1.00  0.00           C  
ATOM    600  ND2 ASN A  39      -8.037  12.984   5.158  1.00  0.00           N  
ATOM    601 HD21 ASN A  39      -8.272  13.419   4.278  1.00  0.00           H  
ATOM    602 HD22 ASN A  39      -8.402  13.358   6.022  1.00  0.00           H  
ATOM    603  OD1 ASN A  39      -6.430  11.988   6.281  1.00  0.00           O  
ATOM    604  N   ALA A  40      -4.172  13.147   1.425  1.00  0.00           N  
ATOM    605  H   ALA A  40      -4.597  14.052   1.567  1.00  0.00           H  
ATOM    606  CA  ALA A  40      -3.529  12.923   0.131  1.00  0.00           C  
ATOM    607  HA  ALA A  40      -3.373  11.854  -0.016  1.00  0.00           H  
ATOM    608  C   ALA A  40      -2.151  13.606   0.047  1.00  0.00           C  
ATOM    609  CB  ALA A  40      -4.480  13.409  -0.970  1.00  0.00           C  
ATOM    610  HB1 ALA A  40      -4.634  14.486  -0.895  1.00  0.00           H  
ATOM    611  HB2 ALA A  40      -4.059  13.182  -1.949  1.00  0.00           H  
ATOM    612  HB3 ALA A  40      -5.444  12.909  -0.878  1.00  0.00           H  
ATOM    613  O   ALA A  40      -1.195  13.015  -0.457  1.00  0.00           O  
ATOM    614  N   LEU A  41      -2.019  14.826   0.580  1.00  0.00           N  
ATOM    615  H   LEU A  41      -2.862  15.282   0.901  1.00  0.00           H  
ATOM    616  CA  LEU A  41      -0.798  15.632   0.496  1.00  0.00           C  
ATOM    617  HA  LEU A  41      -0.513  15.697  -0.555  1.00  0.00           H  
ATOM    618  C   LEU A  41       0.393  15.009   1.231  1.00  0.00           C  
ATOM    619  CB  LEU A  41      -1.105  17.051   1.007  1.00  0.00           C  
ATOM    620  HB2 LEU A  41      -1.345  16.995   2.069  1.00  0.00           H  
ATOM    621  HB3 LEU A  41      -1.983  17.428   0.482  1.00  0.00           H  
ATOM    622  O   LEU A  41       1.523  15.101   0.757  1.00  0.00           O  
ATOM    623  CG  LEU A  41       0.047  18.060   0.831  1.00  0.00           C  
ATOM    624  HG  LEU A  41       0.902  17.750   1.432  1.00  0.00           H  
ATOM    625  CD1 LEU A  41       0.504  18.159  -0.625  1.00  0.00           C  
ATOM    626 HD11 LEU A  41       1.090  17.275  -0.879  1.00  0.00           H  
ATOM    627 HD12 LEU A  41       1.134  19.038  -0.764  1.00  0.00           H  
ATOM    628 HD13 LEU A  41      -0.364  18.203  -1.282  1.00  0.00           H  
ATOM    629  CD2 LEU A  41      -0.391  19.434   1.331  1.00  0.00           C  
ATOM    630 HD21 LEU A  41       0.431  20.144   1.239  1.00  0.00           H  
ATOM    631 HD22 LEU A  41      -0.678  19.366   2.380  1.00  0.00           H  
ATOM    632 HD23 LEU A  41      -1.245  19.787   0.753  1.00  0.00           H  
ATOM    633  N   HIS A  42       0.157  14.363   2.376  1.00  0.00           N  
ATOM    634  H   HIS A  42      -0.791  14.336   2.723  1.00  0.00           H  
ATOM    635  CA  HIS A  42       1.216  13.749   3.191  1.00  0.00           C  
ATOM    636  HA  HIS A  42       2.174  14.184   2.905  1.00  0.00           H  
ATOM    637  C   HIS A  42       1.373  12.240   2.939  1.00  0.00           C  
ATOM    638  CB  HIS A  42       0.999  14.094   4.671  1.00  0.00           C  
ATOM    639  HB2 HIS A  42       0.027  13.713   4.984  1.00  0.00           H  
ATOM    640  HB3 HIS A  42       1.762  13.589   5.264  1.00  0.00           H  
ATOM    641  O   HIS A  42       1.985  11.529   3.741  1.00  0.00           O  
ATOM    642  CG  HIS A  42       1.076  15.566   5.009  1.00  0.00           C  
ATOM    643  CD2 HIS A  42       1.375  16.616   4.178  1.00  0.00           C  
ATOM    644  HD2 HIS A  42       1.616  16.550   3.127  1.00  0.00           H  
ATOM    645  ND1 HIS A  42       0.918  16.097   6.267  1.00  0.00           N  
ATOM    646  HD1 HIS A  42       0.855  15.567   7.124  1.00  0.00           H  
ATOM    647  CE1 HIS A  42       1.082  17.426   6.192  1.00  0.00           C  
ATOM    648  HE1 HIS A  42       1.064  18.104   7.032  1.00  0.00           H  
ATOM    649  NE2 HIS A  42       1.355  17.791   4.933  1.00  0.00           N  
ATOM    650  N   VAL A  43       0.820  11.737   1.830  1.00  0.00           N  
ATOM    651  H   VAL A  43       0.345  12.365   1.198  1.00  0.00           H  
ATOM    652  CA  VAL A  43       0.878  10.322   1.455  1.00  0.00           C  
ATOM    653  HA  VAL A  43       1.465   9.777   2.195  1.00  0.00           H  
ATOM    654  C   VAL A  43       1.581  10.167   0.117  1.00  0.00           C  
ATOM    655  CB  VAL A  43      -0.521   9.679   1.442  1.00  0.00           C  
ATOM    656  HB  VAL A  43      -1.174  10.224   0.760  1.00  0.00           H  
ATOM    657  O   VAL A  43       1.167  10.712  -0.905  1.00  0.00           O  
ATOM    658  CG1 VAL A  43      -0.482   8.204   1.021  1.00  0.00           C  
ATOM    659 HG11 VAL A  43      -1.484   7.780   1.086  1.00  0.00           H  
ATOM    660 HG12 VAL A  43       0.183   7.639   1.674  1.00  0.00           H  
ATOM    661 HG13 VAL A  43      -0.143   8.111  -0.011  1.00  0.00           H  
ATOM    662  CG2 VAL A  43      -1.107   9.733   2.850  1.00  0.00           C  
ATOM    663 HG21 VAL A  43      -0.427   9.268   3.564  1.00  0.00           H  
ATOM    664 HG22 VAL A  43      -1.270  10.776   3.121  1.00  0.00           H  
ATOM    665 HG23 VAL A  43      -2.067   9.216   2.873  1.00  0.00           H  
ATOM    666  N   THR A  44       2.629   9.353   0.107  1.00  0.00           N  
ATOM    667  H   THR A  44       2.928   8.929   0.974  1.00  0.00           H  
ATOM    668  CA  THR A  44       3.173   8.767  -1.117  1.00  0.00           C  
ATOM    669  HA  THR A  44       2.756   9.273  -1.988  1.00  0.00           H  
ATOM    670  C   THR A  44       2.727   7.315  -1.160  1.00  0.00           C  
ATOM    671  CB  THR A  44       4.695   8.898  -1.204  1.00  0.00           C  
ATOM    672  HB  THR A  44       5.068   8.293  -2.030  1.00  0.00           H  
ATOM    673  O   THR A  44       3.060   6.504  -0.300  1.00  0.00           O  
ATOM    674  CG2 THR A  44       5.145  10.345  -1.393  1.00  0.00           C  
ATOM    675 HG21 THR A  44       6.232  10.411  -1.336  1.00  0.00           H  
ATOM    676 HG22 THR A  44       4.818  10.708  -2.367  1.00  0.00           H  
ATOM    677 HG23 THR A  44       4.720  10.977  -0.614  1.00  0.00           H  
ATOM    678  OG1 THR A  44       5.252   8.456  -0.005  1.00  0.00           O  
ATOM    679  HG1 THR A  44       6.194   8.299  -0.095  1.00  0.00           H  
ATOM    680  N   PHE A  45       1.925   6.976  -2.158  1.00  0.00           N  
ATOM    681  H   PHE A  45       1.726   7.650  -2.884  1.00  0.00           H  
ATOM    682  CA  PHE A  45       1.369   5.648  -2.283  1.00  0.00           C  
ATOM    683  HA  PHE A  45       1.238   5.256  -1.275  1.00  0.00           H  
ATOM    684  C   PHE A  45       2.340   4.727  -3.029  1.00  0.00           C  
ATOM    685  CB  PHE A  45      -0.034   5.709  -2.887  1.00  0.00           C  
ATOM    686  HB2 PHE A  45       0.018   5.678  -3.976  1.00  0.00           H  
ATOM    687  HB3 PHE A  45      -0.518   6.642  -2.600  1.00  0.00           H  
ATOM    688  O   PHE A  45       2.723   4.990  -4.172  1.00  0.00           O  
ATOM    689  CG  PHE A  45      -0.859   4.559  -2.363  1.00  0.00           C  
ATOM    690  CD1 PHE A  45      -0.707   3.287  -2.934  1.00  0.00           C  
ATOM    691  HD1 PHE A  45      -0.066   3.161  -3.794  1.00  0.00           H  
ATOM    692  CD2 PHE A  45      -1.619   4.713  -1.187  1.00  0.00           C  
ATOM    693  HD2 PHE A  45      -1.676   5.670  -0.690  1.00  0.00           H  
ATOM    694  CE1 PHE A  45      -1.296   2.173  -2.319  1.00  0.00           C  
ATOM    695  HE1 PHE A  45      -1.078   1.174  -2.665  1.00  0.00           H  
ATOM    696  CE2 PHE A  45      -2.261   3.604  -0.617  1.00  0.00           C  
ATOM    697  HE2 PHE A  45      -2.819   3.716   0.301  1.00  0.00           H  
ATOM    698  CZ  PHE A  45      -2.102   2.335  -1.188  1.00  0.00           C  
ATOM    699  HZ  PHE A  45      -2.526   1.461  -0.714  1.00  0.00           H  
ATOM    700  N   ARG A  46       2.749   3.640  -2.373  1.00  0.00           N  
ATOM    701  H   ARG A  46       2.421   3.534  -1.424  1.00  0.00           H  
ATOM    702  CA  ARG A  46       3.659   2.619  -2.894  1.00  0.00           C  
ATOM    703  HA  ARG A  46       4.169   3.028  -3.767  1.00  0.00           H  
ATOM    704  C   ARG A  46       2.863   1.402  -3.340  1.00  0.00           C  
ATOM    705  CB  ARG A  46       4.734   2.270  -1.854  1.00  0.00           C  
ATOM    706  HB2 ARG A  46       5.341   1.448  -2.234  1.00  0.00           H  
ATOM    707  HB3 ARG A  46       4.247   1.954  -0.931  1.00  0.00           H  
ATOM    708  O   ARG A  46       2.051   0.868  -2.583  1.00  0.00           O  
ATOM    709  CG  ARG A  46       5.651   3.465  -1.552  1.00  0.00           C  
ATOM    710  HG2 ARG A  46       5.047   4.311  -1.223  1.00  0.00           H  
ATOM    711  HG3 ARG A  46       6.187   3.749  -2.457  1.00  0.00           H  
ATOM    712  CD  ARG A  46       6.656   3.153  -0.442  1.00  0.00           C  
ATOM    713  HD2 ARG A  46       7.134   4.086  -0.143  1.00  0.00           H  
ATOM    714  HD3 ARG A  46       6.109   2.769   0.419  1.00  0.00           H  
ATOM    715  NE  ARG A  46       7.701   2.212  -0.886  1.00  0.00           N  
ATOM    716  HE  ARG A  46       8.218   2.463  -1.717  1.00  0.00           H  
ATOM    717  NH1 ARG A  46       7.756   0.872   0.961  1.00  0.00           N  
ATOM    718 HH11 ARG A  46       7.011   1.395   1.398  1.00  0.00           H  
ATOM    719 HH12 ARG A  46       8.169   0.099   1.463  1.00  0.00           H  
ATOM    720  NH2 ARG A  46       9.175   0.509  -0.722  1.00  0.00           N  
ATOM    721 HH21 ARG A  46       9.631   0.750  -1.591  1.00  0.00           H  
ATOM    722 HH22 ARG A  46       9.564  -0.286  -0.238  1.00  0.00           H  
ATOM    723  CZ  ARG A  46       8.201   1.195  -0.215  1.00  0.00           C  
ATOM    724  N   THR A  47       3.106   0.952  -4.564  1.00  0.00           N  
ATOM    725  H   THR A  47       3.823   1.423  -5.096  1.00  0.00           H  
ATOM    726  CA  THR A  47       2.478  -0.237  -5.154  1.00  0.00           C  
ATOM    727  HA  THR A  47       2.010  -0.815  -4.357  1.00  0.00           H  
ATOM    728  C   THR A  47       3.520  -1.127  -5.800  1.00  0.00           C  
ATOM    729  CB  THR A  47       1.383   0.097  -6.182  1.00  0.00           C  
ATOM    730  HB  THR A  47       0.861  -0.824  -6.442  1.00  0.00           H  
ATOM    731  O   THR A  47       4.554  -0.639  -6.253  1.00  0.00           O  
ATOM    732  CG2 THR A  47       0.369   1.086  -5.635  1.00  0.00           C  
ATOM    733 HG21 THR A  47       0.083   0.767  -4.633  1.00  0.00           H  
ATOM    734 HG22 THR A  47      -0.508   1.105  -6.282  1.00  0.00           H  
ATOM    735 HG23 THR A  47       0.803   2.085  -5.589  1.00  0.00           H  
ATOM    736  OG1 THR A  47       1.895   0.672  -7.362  1.00  0.00           O  
ATOM    737  HG1 THR A  47       2.635   1.222  -7.095  1.00  0.00           H  
ATOM    738  N   LEU A  48       3.220  -2.417  -5.872  1.00  0.00           N  
ATOM    739  H   LEU A  48       2.371  -2.743  -5.433  1.00  0.00           H  
ATOM    740  CA  LEU A  48       4.044  -3.414  -6.533  1.00  0.00           C  
ATOM    741  HA  LEU A  48       4.811  -2.909  -7.119  1.00  0.00           H  
ATOM    742  C   LEU A  48       3.178  -4.237  -7.486  1.00  0.00           C  
ATOM    743  CB  LEU A  48       4.714  -4.261  -5.442  1.00  0.00           C  
ATOM    744  HB2 LEU A  48       5.138  -3.586  -4.699  1.00  0.00           H  
ATOM    745  HB3 LEU A  48       3.952  -4.864  -4.948  1.00  0.00           H  
ATOM    746  O   LEU A  48       2.058  -4.613  -7.137  1.00  0.00           O  
ATOM    747  CG  LEU A  48       5.833  -5.190  -5.927  1.00  0.00           C  
ATOM    748  HG  LEU A  48       5.431  -5.923  -6.626  1.00  0.00           H  
ATOM    749  CD1 LEU A  48       6.951  -4.400  -6.596  1.00  0.00           C  
ATOM    750 HD11 LEU A  48       7.828  -5.038  -6.703  1.00  0.00           H  
ATOM    751 HD12 LEU A  48       6.644  -4.081  -7.592  1.00  0.00           H  
ATOM    752 HD13 LEU A  48       7.230  -3.537  -5.992  1.00  0.00           H  
ATOM    753  CD2 LEU A  48       6.428  -5.910  -4.720  1.00  0.00           C  
ATOM    754 HD21 LEU A  48       6.924  -5.196  -4.063  1.00  0.00           H  
ATOM    755 HD22 LEU A  48       5.639  -6.409  -4.158  1.00  0.00           H  
ATOM    756 HD23 LEU A  48       7.157  -6.648  -5.055  1.00  0.00           H  
ATOM    757  N   ARG A  49       3.681  -4.497  -8.691  1.00  0.00           N  
ATOM    758  H   ARG A  49       4.575  -4.092  -8.930  1.00  0.00           H  
ATOM    759  CA  ARG A  49       3.057  -5.392  -9.671  1.00  0.00           C  
ATOM    760  HA  ARG A  49       2.223  -5.920  -9.208  1.00  0.00           H  
ATOM    761  C   ARG A  49       4.069  -6.430 -10.111  1.00  0.00           C  
ATOM    762  CB  ARG A  49       2.538  -4.605 -10.881  1.00  0.00           C  
ATOM    763  HB2 ARG A  49       3.346  -3.991 -11.280  1.00  0.00           H  
ATOM    764  HB3 ARG A  49       2.222  -5.308 -11.652  1.00  0.00           H  
ATOM    765  O   ARG A  49       5.174  -6.051 -10.480  1.00  0.00           O  
ATOM    766  CG  ARG A  49       1.354  -3.710 -10.515  1.00  0.00           C  
ATOM    767  HG2 ARG A  49       1.642  -3.054  -9.693  1.00  0.00           H  
ATOM    768  HG3 ARG A  49       0.527  -4.336 -10.180  1.00  0.00           H  
ATOM    769  CD  ARG A  49       0.913  -2.868 -11.722  1.00  0.00           C  
ATOM    770  HD2 ARG A  49       0.649  -3.543 -12.536  1.00  0.00           H  
ATOM    771  HD3 ARG A  49       1.749  -2.254 -12.057  1.00  0.00           H  
ATOM    772  NE  ARG A  49      -0.251  -2.007 -11.419  1.00  0.00           N  
ATOM    773  HE  ARG A  49      -1.105  -2.229 -11.909  1.00  0.00           H  
ATOM    774  NH1 ARG A  49       0.768  -0.590  -9.920  1.00  0.00           N  
ATOM    775 HH11 ARG A  49       0.745   0.150  -9.233  1.00  0.00           H  
ATOM    776 HH12 ARG A  49       1.632  -1.098 -10.045  1.00  0.00           H  
ATOM    777  NH2 ARG A  49      -1.369  -0.255 -10.469  1.00  0.00           N  
ATOM    778 HH21 ARG A  49      -2.176  -0.423 -11.054  1.00  0.00           H  
ATOM    779 HH22 ARG A  49      -1.359   0.564  -9.879  1.00  0.00           H  
ATOM    780  CZ  ARG A  49      -0.280  -0.961 -10.605  1.00  0.00           C  
ATOM    781  N   PHE A  50       3.692  -7.699 -10.090  1.00  0.00           N  
ATOM    782  H   PHE A  50       2.745  -7.919  -9.818  1.00  0.00           H  
ATOM    783  CA  PHE A  50       4.510  -8.767 -10.661  1.00  0.00           C  
ATOM    784  HA  PHE A  50       5.535  -8.423 -10.795  1.00  0.00           H  
ATOM    785  C   PHE A  50       3.964  -9.139 -12.026  1.00  0.00           C  
ATOM    786  CB  PHE A  50       4.559  -9.981  -9.738  1.00  0.00           C  
ATOM    787  HB2 PHE A  50       4.996 -10.814 -10.288  1.00  0.00           H  
ATOM    788  HB3 PHE A  50       3.545 -10.276  -9.470  1.00  0.00           H  
ATOM    789  O   PHE A  50       2.751  -9.223 -12.192  1.00  0.00           O  
ATOM    790  CG  PHE A  50       5.382  -9.748  -8.490  1.00  0.00           C  
ATOM    791  CD1 PHE A  50       6.679 -10.285  -8.398  1.00  0.00           C  
ATOM    792  HD1 PHE A  50       7.088 -10.864  -9.213  1.00  0.00           H  
ATOM    793  CD2 PHE A  50       4.860  -8.999  -7.419  1.00  0.00           C  
ATOM    794  HD2 PHE A  50       3.872  -8.568  -7.483  1.00  0.00           H  
ATOM    795  CE1 PHE A  50       7.440 -10.095  -7.232  1.00  0.00           C  
ATOM    796  HE1 PHE A  50       8.420 -10.540  -7.154  1.00  0.00           H  
ATOM    797  CE2 PHE A  50       5.613  -8.823  -6.250  1.00  0.00           C  
ATOM    798  HE2 PHE A  50       5.187  -8.291  -5.413  1.00  0.00           H  
ATOM    799  CZ  PHE A  50       6.905  -9.363  -6.159  1.00  0.00           C  
ATOM    800  HZ  PHE A  50       7.478  -9.231  -5.253  1.00  0.00           H  
ATOM    801  N   PHE A  51       4.859  -9.356 -12.975  1.00  0.00           N  
ATOM    802  H   PHE A  51       5.838  -9.258 -12.747  1.00  0.00           H  
ATOM    803  CA  PHE A  51       4.555  -9.741 -14.341  1.00  0.00           C  
ATOM    804  HA  PHE A  51       3.477  -9.864 -14.448  1.00  0.00           H  
ATOM    805  C   PHE A  51       5.239 -11.064 -14.674  1.00  0.00           C  
ATOM    806  CB  PHE A  51       5.024  -8.644 -15.303  1.00  0.00           C  
ATOM    807  HB2 PHE A  51       6.092  -8.477 -15.161  1.00  0.00           H  
ATOM    808  HB3 PHE A  51       4.886  -8.988 -16.328  1.00  0.00           H  
ATOM    809  O   PHE A  51       6.348 -11.317 -14.172  1.00  0.00           O  
ATOM    810  CG  PHE A  51       4.283  -7.340 -15.125  1.00  0.00           C  
ATOM    811  CD1 PHE A  51       3.080  -7.126 -15.816  1.00  0.00           C  
ATOM    812  HD1 PHE A  51       2.695  -7.879 -16.489  1.00  0.00           H  
ATOM    813  CD2 PHE A  51       4.767  -6.362 -14.238  1.00  0.00           C  
ATOM    814  HD2 PHE A  51       5.687  -6.533 -13.697  1.00  0.00           H  
ATOM    815  CE1 PHE A  51       2.362  -5.940 -15.613  1.00  0.00           C  
ATOM    816  HE1 PHE A  51       1.431  -5.799 -16.142  1.00  0.00           H  
ATOM    817  CE2 PHE A  51       4.045  -5.174 -14.044  1.00  0.00           C  
ATOM    818  HE2 PHE A  51       4.422  -4.424 -13.365  1.00  0.00           H  
ATOM    819  CZ  PHE A  51       2.837  -4.961 -14.727  1.00  0.00           C  
ATOM    820  HZ  PHE A  51       2.275  -4.051 -14.581  1.00  0.00           H  
ATOM    821  N   PRO A  52       4.626 -11.861 -15.560  1.00  0.00           N  
ATOM    822  CA  PRO A  52       5.263 -13.055 -16.090  1.00  0.00           C  
ATOM    823  HA  PRO A  52       5.515 -13.717 -15.261  1.00  0.00           H  
ATOM    824  C   PRO A  52       6.532 -12.688 -16.883  1.00  0.00           C  
ATOM    825  CB  PRO A  52       4.199 -13.720 -16.968  1.00  0.00           C  
ATOM    826  HB2 PRO A  52       4.630 -14.288 -17.793  1.00  0.00           H  
ATOM    827  HB3 PRO A  52       3.559 -14.354 -16.355  1.00  0.00           H  
ATOM    828  O   PRO A  52       6.725 -11.522 -17.253  1.00  0.00           O  
ATOM    829  CG  PRO A  52       3.406 -12.518 -17.466  1.00  0.00           C  
ATOM    830  HG2 PRO A  52       2.414 -12.789 -17.828  1.00  0.00           H  
ATOM    831  HG3 PRO A  52       3.997 -12.011 -18.228  1.00  0.00           H  
ATOM    832  CD  PRO A  52       3.352 -11.627 -16.237  1.00  0.00           C  
ATOM    833  HD2 PRO A  52       3.224 -10.590 -16.545  1.00  0.00           H  
ATOM    834  HD3 PRO A  52       2.530 -11.936 -15.591  1.00  0.00           H  
ATOM    835  N   PRO A  53       7.418 -13.664 -17.151  1.00  0.00           N  
ATOM    836  CA  PRO A  53       8.595 -13.433 -17.975  1.00  0.00           C  
ATOM    837  HA  PRO A  53       9.221 -12.711 -17.450  1.00  0.00           H  
ATOM    838  C   PRO A  53       8.218 -12.913 -19.373  1.00  0.00           C  
ATOM    839  CB  PRO A  53       9.327 -14.777 -18.054  1.00  0.00           C  
ATOM    840  HB2 PRO A  53       9.020 -15.322 -18.946  1.00  0.00           H  
ATOM    841  HB3 PRO A  53      10.409 -14.649 -18.048  1.00  0.00           H  
ATOM    842  O   PRO A  53       7.340 -13.495 -20.017  1.00  0.00           O  
ATOM    843  CG  PRO A  53       8.836 -15.529 -16.818  1.00  0.00           C  
ATOM    844  HG2 PRO A  53       8.874 -16.609 -16.962  1.00  0.00           H  
ATOM    845  HG3 PRO A  53       9.423 -15.239 -15.947  1.00  0.00           H  
ATOM    846  CD  PRO A  53       7.403 -15.030 -16.655  1.00  0.00           C  
ATOM    847  HD2 PRO A  53       7.113 -15.083 -15.605  1.00  0.00           H  
ATOM    848  HD3 PRO A  53       6.729 -15.630 -17.266  1.00  0.00           H  
ATOM    849  N   PRO A  54       8.882 -11.858 -19.875  1.00  0.00           N  
ATOM    850  CA  PRO A  54       8.719 -11.439 -21.256  1.00  0.00           C  
ATOM    851  HA  PRO A  54       7.657 -11.305 -21.460  1.00  0.00           H  
ATOM    852  C   PRO A  54       9.277 -12.491 -22.226  1.00  0.00           C  
ATOM    853  CB  PRO A  54       9.441 -10.095 -21.352  1.00  0.00           C  
ATOM    854  HB2 PRO A  54       9.848  -9.899 -22.344  1.00  0.00           H  
ATOM    855  HB3 PRO A  54       8.751  -9.307 -21.051  1.00  0.00           H  
ATOM    856  O   PRO A  54      10.076 -13.344 -21.823  1.00  0.00           O  
ATOM    857  CG  PRO A  54      10.533 -10.186 -20.297  1.00  0.00           C  
ATOM    858  HG2 PRO A  54      10.754  -9.202 -19.883  1.00  0.00           H  
ATOM    859  HG3 PRO A  54      11.422 -10.652 -20.722  1.00  0.00           H  
ATOM    860  CD  PRO A  54       9.935 -11.093 -19.227  1.00  0.00           C  
ATOM    861  HD2 PRO A  54      10.712 -11.759 -18.855  1.00  0.00           H  
ATOM    862  HD3 PRO A  54       9.512 -10.495 -18.420  1.00  0.00           H  
ATOM    863  N   PRO A  55       8.897 -12.443 -23.518  1.00  0.00           N  
ATOM    864  CA  PRO A  55       9.528 -13.260 -24.548  1.00  0.00           C  
ATOM    865  HA  PRO A  55       9.211 -14.291 -24.389  1.00  0.00           H  
ATOM    866  C   PRO A  55      11.063 -13.128 -24.509  1.00  0.00           C  
ATOM    867  CB  PRO A  55       8.965 -12.754 -25.880  1.00  0.00           C  
ATOM    868  HB2 PRO A  55       8.865 -13.559 -26.609  1.00  0.00           H  
ATOM    869  HB3 PRO A  55       9.594 -11.957 -26.279  1.00  0.00           H  
ATOM    870  O   PRO A  55      11.552 -12.014 -24.326  1.00  0.00           O  
ATOM    871  CG  PRO A  55       7.608 -12.170 -25.492  1.00  0.00           C  
ATOM    872  HG2 PRO A  55       6.868 -12.970 -25.440  1.00  0.00           H  
ATOM    873  HG3 PRO A  55       7.284 -11.394 -26.185  1.00  0.00           H  
ATOM    874  CD  PRO A  55       7.851 -11.611 -24.091  1.00  0.00           C  
ATOM    875  HD2 PRO A  55       6.931 -11.673 -23.510  1.00  0.00           H  
ATOM    876  HD3 PRO A  55       8.199 -10.580 -24.146  1.00  0.00           H  
ATOM    877  N   PRO A  56      11.843 -14.202 -24.752  1.00  0.00           N  
ATOM    878  CA  PRO A  56      13.309 -14.169 -24.636  1.00  0.00           C  
ATOM    879  HA  PRO A  56      13.566 -13.992 -23.592  1.00  0.00           H  
ATOM    880  C   PRO A  56      14.017 -13.108 -25.495  1.00  0.00           C  
ATOM    881  CB  PRO A  56      13.772 -15.571 -25.043  1.00  0.00           C  
ATOM    882  HB2 PRO A  56      14.679 -15.863 -24.513  1.00  0.00           H  
ATOM    883  HB3 PRO A  56      13.931 -15.617 -26.121  1.00  0.00           H  
ATOM    884  O   PRO A  56      15.144 -12.727 -25.198  1.00  0.00           O  
ATOM    885  CG  PRO A  56      12.589 -16.460 -24.674  1.00  0.00           C  
ATOM    886  HG2 PRO A  56      12.624 -16.689 -23.609  1.00  0.00           H  
ATOM    887  HG3 PRO A  56      12.568 -17.375 -25.265  1.00  0.00           H  
ATOM    888  CD  PRO A  56      11.384 -15.569 -24.963  1.00  0.00           C  
ATOM    889  HD2 PRO A  56      10.575 -15.837 -24.283  1.00  0.00           H  
ATOM    890  HD3 PRO A  56      11.070 -15.692 -25.999  1.00  0.00           H  
ATOM    891  N   SER A  57      13.373 -12.636 -26.565  1.00  0.00           N  
ATOM    892  H   SER A  57      12.435 -12.967 -26.745  1.00  0.00           H  
ATOM    893  CA  SER A  57      13.879 -11.581 -27.449  1.00  0.00           C  
ATOM    894  HA  SER A  57      14.949 -11.726 -27.594  1.00  0.00           H  
ATOM    895  C   SER A  57      13.689 -10.160 -26.904  1.00  0.00           C  
ATOM    896  CB  SER A  57      13.187 -11.707 -28.809  1.00  0.00           C  
ATOM    897  HB2 SER A  57      13.553 -10.936 -29.487  1.00  0.00           H  
ATOM    898  HB3 SER A  57      13.422 -12.683 -29.236  1.00  0.00           H  
ATOM    899  O   SER A  57      14.118  -9.208 -27.550  1.00  0.00           O  
ATOM    900  OG  SER A  57      11.780 -11.595 -28.665  1.00  0.00           O  
ATOM    901  HG  SER A  57      11.560 -10.661 -28.628  1.00  0.00           H  
ATOM    902  N   ILE A  58      13.002  -9.995 -25.772  1.00  0.00           N  
ATOM    903  H   ILE A  58      12.704 -10.812 -25.258  1.00  0.00           H  
ATOM    904  CA  ILE A  58      12.629  -8.698 -25.208  1.00  0.00           C  
ATOM    905  HA  ILE A  58      12.972  -7.902 -25.869  1.00  0.00           H  
ATOM    906  C   ILE A  58      13.327  -8.512 -23.861  1.00  0.00           C  
ATOM    907  CB  ILE A  58      11.091  -8.578 -25.095  1.00  0.00           C  
ATOM    908  HB  ILE A  58      10.715  -9.385 -24.466  1.00  0.00           H  
ATOM    909  O   ILE A  58      13.045  -9.228 -22.903  1.00  0.00           O  
ATOM    910  CG1 ILE A  58      10.433  -8.699 -26.491  1.00  0.00           C  
ATOM    911 HG12 ILE A  58      10.885  -7.973 -27.167  1.00  0.00           H  
ATOM    912 HG13 ILE A  58      10.635  -9.695 -26.884  1.00  0.00           H  
ATOM    913  CG2 ILE A  58      10.730  -7.240 -24.434  1.00  0.00           C  
ATOM    914 HG21 ILE A  58       9.647  -7.130 -24.374  1.00  0.00           H  
ATOM    915 HG22 ILE A  58      11.118  -7.193 -23.417  1.00  0.00           H  
ATOM    916 HG23 ILE A  58      11.150  -6.426 -25.025  1.00  0.00           H  
ATOM    917  CD1 ILE A  58       8.910  -8.506 -26.523  1.00  0.00           C  
ATOM    918 HD11 ILE A  58       8.655  -7.457 -26.367  1.00  0.00           H  
ATOM    919 HD12 ILE A  58       8.530  -8.808 -27.499  1.00  0.00           H  
ATOM    920 HD13 ILE A  58       8.436  -9.115 -25.754  1.00  0.00           H  
ATOM    921  N   ASP A  59      14.193  -7.501 -23.765  1.00  0.00           N  
ATOM    922  H   ASP A  59      14.402  -6.949 -24.585  1.00  0.00           H  
ATOM    923  CA  ASP A  59      14.706  -7.051 -22.472  1.00  0.00           C  
ATOM    924  HA  ASP A  59      14.796  -7.927 -21.830  1.00  0.00           H  
ATOM    925  C   ASP A  59      13.726  -6.038 -21.844  1.00  0.00           C  
ATOM    926  CB  ASP A  59      16.128  -6.474 -22.585  1.00  0.00           C  
ATOM    927  HB2 ASP A  59      16.113  -5.567 -23.189  1.00  0.00           H  
ATOM    928  HB3 ASP A  59      16.763  -7.207 -23.083  1.00  0.00           H  
ATOM    929  O   ASP A  59      13.584  -4.923 -22.361  1.00  0.00           O  
ATOM    930  CG  ASP A  59      16.728  -6.160 -21.202  1.00  0.00           C  
ATOM    931  OD1 ASP A  59      15.986  -6.174 -20.191  1.00  0.00           O  
ATOM    932  OD2 ASP A  59      17.954  -5.963 -21.095  1.00  0.00           O  
ATOM    933  N   PRO A  60      13.072  -6.358 -20.710  1.00  0.00           N  
ATOM    934  CA  PRO A  60      12.163  -5.425 -20.050  1.00  0.00           C  
ATOM    935  HA  PRO A  60      11.357  -5.159 -20.735  1.00  0.00           H  
ATOM    936  C   PRO A  60      12.862  -4.129 -19.608  1.00  0.00           C  
ATOM    937  CB  PRO A  60      11.583  -6.202 -18.864  1.00  0.00           C  
ATOM    938  HB2 PRO A  60      10.669  -6.706 -19.179  1.00  0.00           H  
ATOM    939  HB3 PRO A  60      11.382  -5.561 -18.006  1.00  0.00           H  
ATOM    940  O   PRO A  60      12.232  -3.073 -19.611  1.00  0.00           O  
ATOM    941  CG  PRO A  60      12.652  -7.250 -18.551  1.00  0.00           C  
ATOM    942  HG2 PRO A  60      13.432  -6.805 -17.934  1.00  0.00           H  
ATOM    943  HG3 PRO A  60      12.234  -8.132 -18.067  1.00  0.00           H  
ATOM    944  CD  PRO A  60      13.215  -7.580 -19.929  1.00  0.00           C  
ATOM    945  HD2 PRO A  60      14.254  -7.891 -19.826  1.00  0.00           H  
ATOM    946  HD3 PRO A  60      12.643  -8.377 -20.405  1.00  0.00           H  
ATOM    947  N   HIS A  61      14.159  -4.163 -19.278  1.00  0.00           N  
ATOM    948  H   HIS A  61      14.676  -5.020 -19.412  1.00  0.00           H  
ATOM    949  CA  HIS A  61      14.922  -2.963 -18.916  1.00  0.00           C  
ATOM    950  HA  HIS A  61      14.340  -2.372 -18.207  1.00  0.00           H  
ATOM    951  C   HIS A  61      15.192  -2.043 -20.116  1.00  0.00           C  
ATOM    952  CB  HIS A  61      16.240  -3.365 -18.238  1.00  0.00           C  
ATOM    953  HB2 HIS A  61      16.842  -2.466 -18.103  1.00  0.00           H  
ATOM    954  HB3 HIS A  61      16.796  -4.027 -18.901  1.00  0.00           H  
ATOM    955  O   HIS A  61      15.393  -0.849 -19.916  1.00  0.00           O  
ATOM    956  CG  HIS A  61      16.105  -4.027 -16.887  1.00  0.00           C  
ATOM    957  CD2 HIS A  61      14.974  -4.165 -16.124  1.00  0.00           C  
ATOM    958  HD2 HIS A  61      13.983  -3.825 -16.385  1.00  0.00           H  
ATOM    959  ND1 HIS A  61      17.139  -4.584 -16.172  1.00  0.00           N  
ATOM    960  HD1 HIS A  61      18.100  -4.643 -16.477  1.00  0.00           H  
ATOM    961  CE1 HIS A  61      16.647  -5.050 -15.013  1.00  0.00           C  
ATOM    962  HE1 HIS A  61      17.225  -5.550 -14.251  1.00  0.00           H  
ATOM    963  NE2 HIS A  61      15.326  -4.821 -14.941  1.00  0.00           N  
ATOM    964  N   ALA A  62      15.144  -2.563 -21.347  1.00  0.00           N  
ATOM    965  H   ALA A  62      14.970  -3.552 -21.451  1.00  0.00           H  
ATOM    966  CA  ALA A  62      15.229  -1.758 -22.566  1.00  0.00           C  
ATOM    967  HA  ALA A  62      15.882  -0.904 -22.386  1.00  0.00           H  
ATOM    968  C   ALA A  62      13.860  -1.200 -23.001  1.00  0.00           C  
ATOM    969  CB  ALA A  62      15.865  -2.614 -23.667  1.00  0.00           C  
ATOM    970  HB1 ALA A  62      16.828  -2.998 -23.331  1.00  0.00           H  
ATOM    971  HB2 ALA A  62      16.019  -2.003 -24.557  1.00  0.00           H  
ATOM    972  HB3 ALA A  62      15.210  -3.447 -23.922  1.00  0.00           H  
ATOM    973  O   ALA A  62      13.797  -0.142 -23.622  1.00  0.00           O  
ATOM    974  N   VAL A  63      12.763  -1.889 -22.667  1.00  0.00           N  
ATOM    975  H   VAL A  63      12.899  -2.788 -22.226  1.00  0.00           H  
ATOM    976  CA  VAL A  63      11.395  -1.502 -23.064  1.00  0.00           C  
ATOM    977  HA  VAL A  63      11.431  -1.018 -24.040  1.00  0.00           H  
ATOM    978  C   VAL A  63      10.764  -0.496 -22.103  1.00  0.00           C  
ATOM    979  CB  VAL A  63      10.506  -2.755 -23.186  1.00  0.00           C  
ATOM    980  HB  VAL A  63      10.578  -3.337 -22.268  1.00  0.00           H  
ATOM    981  O   VAL A  63      10.121   0.461 -22.534  1.00  0.00           O  
ATOM    982  CG1 VAL A  63       9.027  -2.425 -23.426  1.00  0.00           C  
ATOM    983 HG11 VAL A  63       8.923  -1.791 -24.306  1.00  0.00           H  
ATOM    984 HG12 VAL A  63       8.604  -1.916 -22.560  1.00  0.00           H  
ATOM    985 HG13 VAL A  63       8.461  -3.343 -23.582  1.00  0.00           H  
ATOM    986  CG2 VAL A  63      10.971  -3.622 -24.357  1.00  0.00           C  
ATOM    987 HG21 VAL A  63      10.979  -3.037 -25.277  1.00  0.00           H  
ATOM    988 HG22 VAL A  63      11.972  -4.012 -24.172  1.00  0.00           H  
ATOM    989 HG23 VAL A  63      10.282  -4.457 -24.482  1.00  0.00           H  
ATOM    990  N   LEU A  64      10.913  -0.716 -20.795  1.00  0.00           N  
ATOM    991  H   LEU A  64      11.467  -1.506 -20.497  1.00  0.00           H  
ATOM    992  CA  LEU A  64      10.164   0.035 -19.788  1.00  0.00           C  
ATOM    993  HA  LEU A  64       9.116   0.029 -20.088  1.00  0.00           H  
ATOM    994  C   LEU A  64      10.544   1.527 -19.724  1.00  0.00           C  
ATOM    995  CB  LEU A  64      10.273  -0.665 -18.420  1.00  0.00           C  
ATOM    996  HB2 LEU A  64       9.902   0.019 -17.656  1.00  0.00           H  
ATOM    997  HB3 LEU A  64      11.321  -0.866 -18.196  1.00  0.00           H  
ATOM    998  O   LEU A  64       9.623   2.345 -19.735  1.00  0.00           O  
ATOM    999  CG  LEU A  64       9.497  -1.987 -18.298  1.00  0.00           C  
ATOM   1000  HG  LEU A  64       9.775  -2.666 -19.104  1.00  0.00           H  
ATOM   1001  CD1 LEU A  64       9.840  -2.645 -16.960  1.00  0.00           C  
ATOM   1002 HD11 LEU A  64      10.911  -2.843 -16.921  1.00  0.00           H  
ATOM   1003 HD12 LEU A  64       9.311  -3.594 -16.874  1.00  0.00           H  
ATOM   1004 HD13 LEU A  64       9.556  -1.992 -16.134  1.00  0.00           H  
ATOM   1005  CD2 LEU A  64       7.984  -1.779 -18.349  1.00  0.00           C  
ATOM   1006 HD21 LEU A  64       7.692  -1.423 -19.337  1.00  0.00           H  
ATOM   1007 HD22 LEU A  64       7.673  -1.053 -17.598  1.00  0.00           H  
ATOM   1008 HD23 LEU A  64       7.471  -2.724 -18.171  1.00  0.00           H  
ATOM   1009  N   PRO A  65      11.832   1.935 -19.685  1.00  0.00           N  
ATOM   1010  CA  PRO A  65      12.170   3.354 -19.572  1.00  0.00           C  
ATOM   1011  HA  PRO A  65      11.689   3.724 -18.667  1.00  0.00           H  
ATOM   1012  C   PRO A  65      11.652   4.216 -20.740  1.00  0.00           C  
ATOM   1013  CB  PRO A  65      13.686   3.438 -19.345  1.00  0.00           C  
ATOM   1014  HB2 PRO A  65      14.222   3.658 -20.269  1.00  0.00           H  
ATOM   1015  HB3 PRO A  65      13.929   4.194 -18.599  1.00  0.00           H  
ATOM   1016  O   PRO A  65      10.962   5.194 -20.447  1.00  0.00           O  
ATOM   1017  CG  PRO A  65      14.047   2.041 -18.844  1.00  0.00           C  
ATOM   1018  HG2 PRO A  65      15.075   1.776 -19.091  1.00  0.00           H  
ATOM   1019  HG3 PRO A  65      13.885   1.993 -17.767  1.00  0.00           H  
ATOM   1020  CD  PRO A  65      13.042   1.133 -19.548  1.00  0.00           C  
ATOM   1021  HD2 PRO A  65      13.415   0.866 -20.536  1.00  0.00           H  
ATOM   1022  HD3 PRO A  65      12.895   0.228 -18.958  1.00  0.00           H  
ATOM   1023  N   PRO A  66      11.847   3.857 -22.030  1.00  0.00           N  
ATOM   1024  CA  PRO A  66      11.280   4.629 -23.143  1.00  0.00           C  
ATOM   1025  HA  PRO A  66      11.670   5.646 -23.105  1.00  0.00           H  
ATOM   1026  C   PRO A  66       9.746   4.681 -23.126  1.00  0.00           C  
ATOM   1027  CB  PRO A  66      11.780   3.945 -24.422  1.00  0.00           C  
ATOM   1028  HB2 PRO A  66      11.056   3.208 -24.768  1.00  0.00           H  
ATOM   1029  HB3 PRO A  66      11.985   4.672 -25.208  1.00  0.00           H  
ATOM   1030  O   PRO A  66       9.142   5.698 -23.462  1.00  0.00           O  
ATOM   1031  CG  PRO A  66      13.049   3.224 -23.978  1.00  0.00           C  
ATOM   1032  HG2 PRO A  66      13.275   2.370 -24.616  1.00  0.00           H  
ATOM   1033  HG3 PRO A  66      13.883   3.926 -23.959  1.00  0.00           H  
ATOM   1034  CD  PRO A  66      12.704   2.799 -22.556  1.00  0.00           C  
ATOM   1035  HD2 PRO A  66      12.154   1.858 -22.583  1.00  0.00           H  
ATOM   1036  HD3 PRO A  66      13.626   2.668 -21.990  1.00  0.00           H  
ATOM   1037  N   ALA A  67       9.094   3.598 -22.696  1.00  0.00           N  
ATOM   1038  H   ALA A  67       9.622   2.772 -22.455  1.00  0.00           H  
ATOM   1039  CA  ALA A  67       7.642   3.545 -22.579  1.00  0.00           C  
ATOM   1040  HA  ALA A  67       7.201   3.862 -23.525  1.00  0.00           H  
ATOM   1041  C   ALA A  67       7.104   4.481 -21.480  1.00  0.00           C  
ATOM   1042  CB  ALA A  67       7.259   2.088 -22.327  1.00  0.00           C  
ATOM   1043  HB1 ALA A  67       7.702   1.730 -21.398  1.00  0.00           H  
ATOM   1044  HB2 ALA A  67       7.606   1.468 -23.154  1.00  0.00           H  
ATOM   1045  HB3 ALA A  67       6.174   2.012 -22.253  1.00  0.00           H  
ATOM   1046  O   ALA A  67       6.091   5.159 -21.677  1.00  0.00           O  
ATOM   1047  N   PHE A  68       7.789   4.552 -20.333  1.00  0.00           N  
ATOM   1048  H   PHE A  68       8.596   3.956 -20.216  1.00  0.00           H  
ATOM   1049  CA  PHE A  68       7.472   5.517 -19.280  1.00  0.00           C  
ATOM   1050  HA  PHE A  68       6.405   5.460 -19.063  1.00  0.00           H  
ATOM   1051  C   PHE A  68       7.739   6.950 -19.731  1.00  0.00           C  
ATOM   1052  CB  PHE A  68       8.267   5.215 -18.001  1.00  0.00           C  
ATOM   1053  HB2 PHE A  68       9.328   5.209 -18.250  1.00  0.00           H  
ATOM   1054  HB3 PHE A  68       8.100   6.025 -17.291  1.00  0.00           H  
ATOM   1055  O   PHE A  68       6.911   7.816 -19.470  1.00  0.00           O  
ATOM   1056  CG  PHE A  68       7.914   3.917 -17.304  1.00  0.00           C  
ATOM   1057  CD1 PHE A  68       6.567   3.567 -17.085  1.00  0.00           C  
ATOM   1058  HD1 PHE A  68       5.775   4.232 -17.394  1.00  0.00           H  
ATOM   1059  CD2 PHE A  68       8.936   3.068 -16.841  1.00  0.00           C  
ATOM   1060  HD2 PHE A  68       9.971   3.338 -16.991  1.00  0.00           H  
ATOM   1061  CE1 PHE A  68       6.243   2.344 -16.475  1.00  0.00           C  
ATOM   1062  HE1 PHE A  68       5.209   2.063 -16.346  1.00  0.00           H  
ATOM   1063  CE2 PHE A  68       8.613   1.860 -16.198  1.00  0.00           C  
ATOM   1064  HE2 PHE A  68       9.400   1.213 -15.840  1.00  0.00           H  
ATOM   1065  CZ  PHE A  68       7.268   1.485 -16.043  1.00  0.00           C  
ATOM   1066  HZ  PHE A  68       7.021   0.534 -15.594  1.00  0.00           H  
ATOM   1067  N   GLU A  69       8.846   7.201 -20.429  1.00  0.00           N  
ATOM   1068  H   GLU A  69       9.500   6.450 -20.596  1.00  0.00           H  
ATOM   1069  CA  GLU A  69       9.171   8.517 -20.981  1.00  0.00           C  
ATOM   1070  HA  GLU A  69       9.231   9.240 -20.168  1.00  0.00           H  
ATOM   1071  C   GLU A  69       8.079   9.003 -21.943  1.00  0.00           C  
ATOM   1072  CB  GLU A  69      10.547   8.442 -21.654  1.00  0.00           C  
ATOM   1073  HB2 GLU A  69      11.256   8.023 -20.940  1.00  0.00           H  
ATOM   1074  HB3 GLU A  69      10.495   7.784 -22.522  1.00  0.00           H  
ATOM   1075  O   GLU A  69       7.531  10.088 -21.760  1.00  0.00           O  
ATOM   1076  CG  GLU A  69      11.045   9.824 -22.084  1.00  0.00           C  
ATOM   1077  HG2 GLU A  69      10.966  10.484 -21.219  1.00  0.00           H  
ATOM   1078  HG3 GLU A  69      10.405  10.212 -22.876  1.00  0.00           H  
ATOM   1079  CD  GLU A  69      12.502   9.798 -22.566  1.00  0.00           C  
ATOM   1080  OE1 GLU A  69      13.190  10.825 -22.372  1.00  0.00           O  
ATOM   1081  OE2 GLU A  69      12.924   8.748 -23.103  1.00  0.00           O  
ATOM   1082  N   ALA A  70       7.656   8.163 -22.891  1.00  0.00           N  
ATOM   1083  H   ALA A  70       8.153   7.293 -23.022  1.00  0.00           H  
ATOM   1084  CA  ALA A  70       6.549   8.478 -23.791  1.00  0.00           C  
ATOM   1085  HA  ALA A  70       6.804   9.377 -24.352  1.00  0.00           H  
ATOM   1086  C   ALA A  70       5.239   8.761 -23.030  1.00  0.00           C  
ATOM   1087  CB  ALA A  70       6.391   7.318 -24.778  1.00  0.00           C  
ATOM   1088  HB1 ALA A  70       6.165   6.397 -24.239  1.00  0.00           H  
ATOM   1089  HB2 ALA A  70       5.581   7.538 -25.474  1.00  0.00           H  
ATOM   1090  HB3 ALA A  70       7.316   7.183 -25.338  1.00  0.00           H  
ATOM   1091  O   ALA A  70       4.543   9.735 -23.330  1.00  0.00           O  
ATOM   1092  N   ALA A  71       4.925   7.967 -21.999  1.00  0.00           N  
ATOM   1093  H   ALA A  71       5.525   7.180 -21.797  1.00  0.00           H  
ATOM   1094  CA  ALA A  71       3.763   8.208 -21.148  1.00  0.00           C  
ATOM   1095  HA  ALA A  71       2.884   8.293 -21.788  1.00  0.00           H  
ATOM   1096  C   ALA A  71       3.862   9.532 -20.377  1.00  0.00           C  
ATOM   1097  CB  ALA A  71       3.556   7.016 -20.211  1.00  0.00           C  
ATOM   1098  HB1 ALA A  71       3.449   6.107 -20.804  1.00  0.00           H  
ATOM   1099  HB2 ALA A  71       2.653   7.162 -19.618  1.00  0.00           H  
ATOM   1100  HB3 ALA A  71       4.411   6.908 -19.544  1.00  0.00           H  
ATOM   1101  O   ALA A  71       2.864  10.236 -20.266  1.00  0.00           O  
ATOM   1102  N   LEU A  72       5.041   9.937 -19.897  1.00  0.00           N  
ATOM   1103  H   LEU A  72       5.848   9.345 -20.031  1.00  0.00           H  
ATOM   1104  CA  LEU A  72       5.219  11.234 -19.233  1.00  0.00           C  
ATOM   1105  HA  LEU A  72       4.521  11.293 -18.398  1.00  0.00           H  
ATOM   1106  C   LEU A  72       4.867  12.420 -20.141  1.00  0.00           C  
ATOM   1107  CB  LEU A  72       6.655  11.372 -18.697  1.00  0.00           C  
ATOM   1108  HB2 LEU A  72       7.356  11.151 -19.502  1.00  0.00           H  
ATOM   1109  HB3 LEU A  72       6.819  12.409 -18.404  1.00  0.00           H  
ATOM   1110  O   LEU A  72       4.471  13.459 -19.622  1.00  0.00           O  
ATOM   1111  CG  LEU A  72       6.977  10.482 -17.487  1.00  0.00           C  
ATOM   1112  HG  LEU A  72       6.709   9.446 -17.698  1.00  0.00           H  
ATOM   1113  CD1 LEU A  72       8.477  10.543 -17.192  1.00  0.00           C  
ATOM   1114 HD11 LEU A  72       8.774  11.560 -16.937  1.00  0.00           H  
ATOM   1115 HD12 LEU A  72       9.034  10.225 -18.073  1.00  0.00           H  
ATOM   1116 HD13 LEU A  72       8.720   9.868 -16.371  1.00  0.00           H  
ATOM   1117  CD2 LEU A  72       6.202  10.905 -16.237  1.00  0.00           C  
ATOM   1118 HD21 LEU A  72       6.460  10.244 -15.409  1.00  0.00           H  
ATOM   1119 HD22 LEU A  72       5.131  10.811 -16.412  1.00  0.00           H  
ATOM   1120 HD23 LEU A  72       6.433  11.938 -15.979  1.00  0.00           H  
ATOM   1121  N   GLY A  73       4.913  12.263 -21.468  1.00  0.00           N  
ATOM   1122  H   GLY A  73       5.265  11.391 -21.838  1.00  0.00           H  
ATOM   1123  CA  GLY A  73       4.403  13.267 -22.410  1.00  0.00           C  
ATOM   1124  HA2 GLY A  73       4.928  14.210 -22.258  1.00  0.00           H  
ATOM   1125  HA3 GLY A  73       4.594  12.921 -23.426  1.00  0.00           H  
ATOM   1126  C   GLY A  73       2.896  13.530 -22.278  1.00  0.00           C  
ATOM   1127  O   GLY A  73       2.446  14.651 -22.492  1.00  0.00           O  
ATOM   1128  N   LEU A  74       2.123  12.521 -21.865  1.00  0.00           N  
ATOM   1129  H   LEU A  74       2.574  11.637 -21.679  1.00  0.00           H  
ATOM   1130  CA  LEU A  74       0.693  12.633 -21.554  1.00  0.00           C  
ATOM   1131  HA  LEU A  74       0.227  13.379 -22.197  1.00  0.00           H  
ATOM   1132  C   LEU A  74       0.431  13.060 -20.107  1.00  0.00           C  
ATOM   1133  CB  LEU A  74       0.046  11.260 -21.784  1.00  0.00           C  
ATOM   1134  HB2 LEU A  74      -0.969  11.278 -21.387  1.00  0.00           H  
ATOM   1135  HB3 LEU A  74       0.594  10.510 -21.213  1.00  0.00           H  
ATOM   1136  O   LEU A  74      -0.626  13.615 -19.798  1.00  0.00           O  
ATOM   1137  CG  LEU A  74      -0.025  10.810 -23.243  1.00  0.00           C  
ATOM   1138  HG  LEU A  74       0.972  10.776 -23.680  1.00  0.00           H  
ATOM   1139  CD1 LEU A  74      -0.614   9.400 -23.261  1.00  0.00           C  
ATOM   1140 HD11 LEU A  74      -0.572   9.012 -24.278  1.00  0.00           H  
ATOM   1141 HD12 LEU A  74      -0.022   8.748 -22.618  1.00  0.00           H  
ATOM   1142 HD13 LEU A  74      -1.647   9.423 -22.912  1.00  0.00           H  
ATOM   1143  CD2 LEU A  74      -0.914  11.769 -24.039  1.00  0.00           C  
ATOM   1144 HD21 LEU A  74      -0.336  12.647 -24.328  1.00  0.00           H  
ATOM   1145 HD22 LEU A  74      -1.305  11.292 -24.938  1.00  0.00           H  
ATOM   1146 HD23 LEU A  74      -1.766  12.087 -23.439  1.00  0.00           H  
ATOM   1147  N   PHE A  75       1.384  12.773 -19.215  1.00  0.00           N  
ATOM   1148  H   PHE A  75       2.218  12.314 -19.552  1.00  0.00           H  
ATOM   1149  CA  PHE A  75       1.260  13.042 -17.789  1.00  0.00           C  
ATOM   1150  HA  PHE A  75       0.412  13.721 -17.704  1.00  0.00           H  
ATOM   1151  C   PHE A  75       2.432  13.851 -17.217  1.00  0.00           C  
ATOM   1152  CB  PHE A  75       0.971  11.741 -17.008  1.00  0.00           C  
ATOM   1153  HB2 PHE A  75       1.889  11.154 -16.999  1.00  0.00           H  
ATOM   1154  HB3 PHE A  75       0.733  11.992 -15.974  1.00  0.00           H  
ATOM   1155  O   PHE A  75       3.099  13.394 -16.282  1.00  0.00           O  
ATOM   1156  CG  PHE A  75      -0.133  10.851 -17.561  1.00  0.00           C  
ATOM   1157  CD1 PHE A  75      -1.477  10.984 -17.166  1.00  0.00           C  
ATOM   1158  HD1 PHE A  75      -1.772  11.709 -16.422  1.00  0.00           H  
ATOM   1159  CD2 PHE A  75       0.195   9.850 -18.488  1.00  0.00           C  
ATOM   1160  HD2 PHE A  75       1.229   9.706 -18.767  1.00  0.00           H  
ATOM   1161  CE1 PHE A  75      -2.462  10.159 -17.735  1.00  0.00           C  
ATOM   1162  HE1 PHE A  75      -3.497  10.294 -17.459  1.00  0.00           H  
ATOM   1163  CE2 PHE A  75      -0.786   9.026 -19.054  1.00  0.00           C  
ATOM   1164  HE2 PHE A  75      -0.506   8.292 -19.795  1.00  0.00           H  
ATOM   1165  CZ  PHE A  75      -2.125   9.181 -18.680  1.00  0.00           C  
ATOM   1166  HZ  PHE A  75      -2.891   8.563 -19.125  1.00  0.00           H  
ATOM   1167  N   PRO A  76       2.685  15.072 -17.725  1.00  0.00           N  
ATOM   1168  CA  PRO A  76       3.912  15.810 -17.426  1.00  0.00           C  
ATOM   1169  HA  PRO A  76       4.772  15.214 -17.731  1.00  0.00           H  
ATOM   1170  C   PRO A  76       4.077  16.140 -15.938  1.00  0.00           C  
ATOM   1171  CB  PRO A  76       3.848  17.067 -18.304  1.00  0.00           C  
ATOM   1172  HB2 PRO A  76       4.278  17.939 -17.811  1.00  0.00           H  
ATOM   1173  HB3 PRO A  76       4.369  16.873 -19.242  1.00  0.00           H  
ATOM   1174  O   PRO A  76       5.199  16.160 -15.435  1.00  0.00           O  
ATOM   1175  CG  PRO A  76       2.357  17.254 -18.587  1.00  0.00           C  
ATOM   1176  HG2 PRO A  76       1.881  17.765 -17.751  1.00  0.00           H  
ATOM   1177  HG3 PRO A  76       2.185  17.794 -19.519  1.00  0.00           H  
ATOM   1178  CD  PRO A  76       1.858  15.817 -18.669  1.00  0.00           C  
ATOM   1179  HD2 PRO A  76       0.799  15.773 -18.412  1.00  0.00           H  
ATOM   1180  HD3 PRO A  76       2.021  15.434 -19.676  1.00  0.00           H  
ATOM   1181  N   ALA A  77       2.977  16.319 -15.194  1.00  0.00           N  
ATOM   1182  H   ALA A  77       2.077  16.286 -15.651  1.00  0.00           H  
ATOM   1183  CA  ALA A  77       3.027  16.616 -13.761  1.00  0.00           C  
ATOM   1184  HA  ALA A  77       3.657  17.495 -13.624  1.00  0.00           H  
ATOM   1185  C   ALA A  77       3.631  15.477 -12.911  1.00  0.00           C  
ATOM   1186  CB  ALA A  77       1.614  16.957 -13.285  1.00  0.00           C  
ATOM   1187  HB1 ALA A  77       1.037  16.039 -13.175  1.00  0.00           H  
ATOM   1188  HB2 ALA A  77       1.668  17.454 -12.316  1.00  0.00           H  
ATOM   1189  HB3 ALA A  77       1.121  17.620 -13.996  1.00  0.00           H  
ATOM   1190  O   ALA A  77       4.090  15.716 -11.793  1.00  0.00           O  
ATOM   1191  N   LEU A  78       3.668  14.239 -13.421  1.00  0.00           N  
ATOM   1192  H   LEU A  78       3.329  14.087 -14.361  1.00  0.00           H  
ATOM   1193  CA  LEU A  78       4.337  13.126 -12.736  1.00  0.00           C  
ATOM   1194  HA  LEU A  78       4.015  13.109 -11.695  1.00  0.00           H  
ATOM   1195  C   LEU A  78       5.861  13.294 -12.705  1.00  0.00           C  
ATOM   1196  CB  LEU A  78       3.953  11.794 -13.396  1.00  0.00           C  
ATOM   1197  HB2 LEU A  78       4.618  11.015 -13.022  1.00  0.00           H  
ATOM   1198  HB3 LEU A  78       4.124  11.877 -14.469  1.00  0.00           H  
ATOM   1199  O   LEU A  78       6.506  12.802 -11.780  1.00  0.00           O  
ATOM   1200  CG  LEU A  78       2.502  11.352 -13.144  1.00  0.00           C  
ATOM   1201  HG  LEU A  78       1.817  12.145 -13.446  1.00  0.00           H  
ATOM   1202  CD1 LEU A  78       2.198  10.109 -13.974  1.00  0.00           C  
ATOM   1203 HD11 LEU A  78       2.480  10.285 -15.012  1.00  0.00           H  
ATOM   1204 HD12 LEU A  78       2.758   9.250 -13.604  1.00  0.00           H  
ATOM   1205 HD13 LEU A  78       1.131   9.889 -13.936  1.00  0.00           H  
ATOM   1206  CD2 LEU A  78       2.254  10.997 -11.673  1.00  0.00           C  
ATOM   1207 HD21 LEU A  78       3.001  10.281 -11.329  1.00  0.00           H  
ATOM   1208 HD22 LEU A  78       1.267  10.549 -11.561  1.00  0.00           H  
ATOM   1209 HD23 LEU A  78       2.295  11.896 -11.058  1.00  0.00           H  
ATOM   1210  N   ALA A  79       6.435  14.036 -13.656  1.00  0.00           N  
ATOM   1211  H   ALA A  79       5.846  14.465 -14.355  1.00  0.00           H  
ATOM   1212  CA  ALA A  79       7.857  14.367 -13.695  1.00  0.00           C  
ATOM   1213  HA  ALA A  79       8.410  13.555 -13.223  1.00  0.00           H  
ATOM   1214  C   ALA A  79       8.204  15.621 -12.884  1.00  0.00           C  
ATOM   1215  CB  ALA A  79       8.310  14.455 -15.148  1.00  0.00           C  
ATOM   1216  HB1 ALA A  79       7.834  15.314 -15.621  1.00  0.00           H  
ATOM   1217  HB2 ALA A  79       9.392  14.581 -15.176  1.00  0.00           H  
ATOM   1218  HB3 ALA A  79       8.047  13.545 -15.687  1.00  0.00           H  
ATOM   1219  O   ALA A  79       9.105  16.382 -13.234  1.00  0.00           O  
ATOM   1220  N   GLY A  80       7.482  15.852 -11.791  1.00  0.00           N  
ATOM   1221  H   GLY A  80       6.753  15.196 -11.549  1.00  0.00           H  
ATOM   1222  CA  GLY A  80       7.689  17.012 -10.945  1.00  0.00           C  
ATOM   1223  HA2 GLY A  80       6.789  17.625 -10.984  1.00  0.00           H  
ATOM   1224  HA3 GLY A  80       8.508  17.617 -11.335  1.00  0.00           H  
ATOM   1225  C   GLY A  80       8.012  16.695  -9.494  1.00  0.00           C  
ATOM   1226  O   GLY A  80       8.235  15.553  -9.092  1.00  0.00           O  
ATOM   1227  N   ARG A  81       8.038  17.752  -8.688  1.00  0.00           N  
ATOM   1228  H   ARG A  81       7.911  18.648  -9.135  1.00  0.00           H  
ATOM   1229  CA  ARG A  81       8.126  17.723  -7.225  1.00  0.00           C  
ATOM   1230  HA  ARG A  81       8.037  16.700  -6.859  1.00  0.00           H  
ATOM   1231  C   ARG A  81       6.977  18.526  -6.651  1.00  0.00           C  
ATOM   1232  CB  ARG A  81       9.465  18.304  -6.760  1.00  0.00           C  
ATOM   1233  HB2 ARG A  81       9.697  19.192  -7.349  1.00  0.00           H  
ATOM   1234  HB3 ARG A  81       9.392  18.595  -5.712  1.00  0.00           H  
ATOM   1235  O   ARG A  81       6.737  19.650  -7.095  1.00  0.00           O  
ATOM   1236  CG  ARG A  81      10.585  17.272  -6.891  1.00  0.00           C  
ATOM   1237  HG2 ARG A  81      10.443  16.497  -6.138  1.00  0.00           H  
ATOM   1238  HG3 ARG A  81      10.552  16.805  -7.876  1.00  0.00           H  
ATOM   1239  CD  ARG A  81      11.945  17.942  -6.687  1.00  0.00           C  
ATOM   1240  HD2 ARG A  81      11.988  18.381  -5.691  1.00  0.00           H  
ATOM   1241  HD3 ARG A  81      12.054  18.743  -7.418  1.00  0.00           H  
ATOM   1242  NE  ARG A  81      13.038  16.974  -6.876  1.00  0.00           N  
ATOM   1243  HE  ARG A  81      13.437  16.911  -7.802  1.00  0.00           H  
ATOM   1244  NH1 ARG A  81      13.068  16.193  -4.720  1.00  0.00           N  
ATOM   1245 HH11 ARG A  81      12.539  16.984  -4.381  1.00  0.00           H  
ATOM   1246 HH12 ARG A  81      13.414  15.633  -3.955  1.00  0.00           H  
ATOM   1247  NH2 ARG A  81      14.423  15.285  -6.253  1.00  0.00           N  
ATOM   1248 HH21 ARG A  81      14.811  14.739  -5.496  1.00  0.00           H  
ATOM   1249 HH22 ARG A  81      14.798  15.236  -7.189  1.00  0.00           H  
ATOM   1250  CZ  ARG A  81      13.501  16.156  -5.948  1.00  0.00           C  
ATOM   1251  N   LEU A  82       6.308  17.962  -5.651  1.00  0.00           N  
ATOM   1252  H   LEU A  82       6.604  17.061  -5.306  1.00  0.00           H  
ATOM   1253  CA  LEU A  82       5.309  18.698  -4.893  1.00  0.00           C  
ATOM   1254  HA  LEU A  82       4.611  19.164  -5.588  1.00  0.00           H  
ATOM   1255  C   LEU A  82       5.976  19.819  -4.104  1.00  0.00           C  
ATOM   1256  CB  LEU A  82       4.548  17.767  -3.936  1.00  0.00           C  
ATOM   1257  HB2 LEU A  82       3.977  18.387  -3.245  1.00  0.00           H  
ATOM   1258  HB3 LEU A  82       5.262  17.193  -3.346  1.00  0.00           H  
ATOM   1259  O   LEU A  82       6.972  19.609  -3.414  1.00  0.00           O  
ATOM   1260  CG  LEU A  82       3.572  16.806  -4.624  1.00  0.00           C  
ATOM   1261  HG  LEU A  82       4.132  16.084  -5.218  1.00  0.00           H  
ATOM   1262  CD1 LEU A  82       2.781  16.043  -3.572  1.00  0.00           C  
ATOM   1263 HD11 LEU A  82       2.087  15.363  -4.067  1.00  0.00           H  
ATOM   1264 HD12 LEU A  82       2.209  16.737  -2.957  1.00  0.00           H  
ATOM   1265 HD13 LEU A  82       3.456  15.474  -2.933  1.00  0.00           H  
ATOM   1266  CD2 LEU A  82       2.599  17.571  -5.516  1.00  0.00           C  
ATOM   1267 HD21 LEU A  82       3.024  17.654  -6.516  1.00  0.00           H  
ATOM   1268 HD22 LEU A  82       2.439  18.572  -5.117  1.00  0.00           H  
ATOM   1269 HD23 LEU A  82       1.631  17.072  -5.557  1.00  0.00           H  
ATOM   1270  N   ARG A  83       5.395  21.009  -4.189  1.00  0.00           N  
ATOM   1271  H   ARG A  83       4.632  21.115  -4.843  1.00  0.00           H  
ATOM   1272  CA  ARG A  83       5.702  22.152  -3.336  1.00  0.00           C  
ATOM   1273  HA  ARG A  83       6.241  21.811  -2.452  1.00  0.00           H  
ATOM   1274  C   ARG A  83       4.391  22.761  -2.877  1.00  0.00           C  
ATOM   1275  CB  ARG A  83       6.559  23.174  -4.095  1.00  0.00           C  
ATOM   1276  HB2 ARG A  83       6.018  23.513  -4.978  1.00  0.00           H  
ATOM   1277  HB3 ARG A  83       6.735  24.032  -3.446  1.00  0.00           H  
ATOM   1278  O   ARG A  83       3.400  22.700  -3.593  1.00  0.00           O  
ATOM   1279  CG  ARG A  83       7.909  22.590  -4.530  1.00  0.00           C  
ATOM   1280  HG2 ARG A  83       7.751  21.791  -5.254  1.00  0.00           H  
ATOM   1281  HG3 ARG A  83       8.423  22.185  -3.658  1.00  0.00           H  
ATOM   1282  CD  ARG A  83       8.777  23.673  -5.172  1.00  0.00           C  
ATOM   1283  HD2 ARG A  83       8.267  24.052  -6.057  1.00  0.00           H  
ATOM   1284  HD3 ARG A  83       8.907  24.485  -4.456  1.00  0.00           H  
ATOM   1285  NE  ARG A  83      10.095  23.133  -5.550  1.00  0.00           N  
ATOM   1286  HE  ARG A  83      10.248  22.154  -5.355  1.00  0.00           H  
ATOM   1287  NH1 ARG A  83      11.022  25.092  -6.306  1.00  0.00           N  
ATOM   1288 HH11 ARG A  83      10.168  25.575  -6.064  1.00  0.00           H  
ATOM   1289 HH12 ARG A  83      11.813  25.598  -6.678  1.00  0.00           H  
ATOM   1290  NH2 ARG A  83      12.224  23.213  -6.347  1.00  0.00           N  
ATOM   1291 HH21 ARG A  83      12.348  22.240  -6.104  1.00  0.00           H  
ATOM   1292 HH22 ARG A  83      13.000  23.730  -6.732  1.00  0.00           H  
ATOM   1293  CZ  ARG A  83      11.103  23.812  -6.065  1.00  0.00           C  
ATOM   1294  N   VAL A  84       4.388  23.377  -1.706  1.00  0.00           N  
ATOM   1295  H   VAL A  84       5.239  23.412  -1.163  1.00  0.00           H  
ATOM   1296  CA  VAL A  84       3.261  24.196  -1.261  1.00  0.00           C  
ATOM   1297  HA  VAL A  84       2.392  24.007  -1.891  1.00  0.00           H  
ATOM   1298  C   VAL A  84       3.664  25.653  -1.437  1.00  0.00           C  
ATOM   1299  CB  VAL A  84       2.842  23.847   0.176  1.00  0.00           C  
ATOM   1300  HB  VAL A  84       3.672  24.040   0.856  1.00  0.00           H  
ATOM   1301  O   VAL A  84       4.678  26.083  -0.892  1.00  0.00           O  
ATOM   1302  CG1 VAL A  84       1.636  24.688   0.607  1.00  0.00           C  
ATOM   1303 HG11 VAL A  84       0.803  24.526  -0.077  1.00  0.00           H  
ATOM   1304 HG12 VAL A  84       1.326  24.399   1.612  1.00  0.00           H  
ATOM   1305 HG13 VAL A  84       1.899  25.745   0.621  1.00  0.00           H  
ATOM   1306  CG2 VAL A  84       2.449  22.365   0.283  1.00  0.00           C  
ATOM   1307 HG21 VAL A  84       2.109  22.147   1.295  1.00  0.00           H  
ATOM   1308 HG22 VAL A  84       3.304  21.725   0.067  1.00  0.00           H  
ATOM   1309 HG23 VAL A  84       1.644  22.140  -0.416  1.00  0.00           H  
ATOM   1310  N   ARG A  85       2.899  26.404  -2.229  1.00  0.00           N  
ATOM   1311  H   ARG A  85       2.089  25.971  -2.649  1.00  0.00           H  
ATOM   1312  CA  ARG A  85       3.078  27.840  -2.454  1.00  0.00           C  
ATOM   1313  HA  ARG A  85       3.814  28.231  -1.752  1.00  0.00           H  
ATOM   1314  C   ARG A  85       1.753  28.535  -2.188  1.00  0.00           C  
ATOM   1315  CB  ARG A  85       3.580  28.082  -3.883  1.00  0.00           C  
ATOM   1316  HB2 ARG A  85       4.515  27.540  -4.028  1.00  0.00           H  
ATOM   1317  HB3 ARG A  85       2.845  27.713  -4.598  1.00  0.00           H  
ATOM   1318  O   ARG A  85       0.750  28.184  -2.798  1.00  0.00           O  
ATOM   1319  CG  ARG A  85       3.822  29.577  -4.119  1.00  0.00           C  
ATOM   1320  HG2 ARG A  85       2.880  30.116  -4.020  1.00  0.00           H  
ATOM   1321  HG3 ARG A  85       4.525  29.955  -3.377  1.00  0.00           H  
ATOM   1322  CD  ARG A  85       4.376  29.833  -5.519  1.00  0.00           C  
ATOM   1323  HD2 ARG A  85       5.322  29.302  -5.624  1.00  0.00           H  
ATOM   1324  HD3 ARG A  85       3.664  29.457  -6.252  1.00  0.00           H  
ATOM   1325  NE  ARG A  85       4.580  31.275  -5.724  1.00  0.00           N  
ATOM   1326  HE  ARG A  85       4.129  31.878  -5.051  1.00  0.00           H  
ATOM   1327  NH1 ARG A  85       5.717  31.152  -7.715  1.00  0.00           N  
ATOM   1328 HH11 ARG A  85       6.167  31.618  -8.489  1.00  0.00           H  
ATOM   1329 HH12 ARG A  85       5.535  30.158  -7.735  1.00  0.00           H  
ATOM   1330  NH2 ARG A  85       5.373  33.138  -6.750  1.00  0.00           N  
ATOM   1331 HH21 ARG A  85       4.953  33.688  -6.014  1.00  0.00           H  
ATOM   1332 HH22 ARG A  85       5.847  33.600  -7.513  1.00  0.00           H  
ATOM   1333  CZ  ARG A  85       5.222  31.846  -6.725  1.00  0.00           C  
ATOM   1334  N   ASP A  86       1.748  29.484  -1.256  1.00  0.00           N  
ATOM   1335  H   ASP A  86       2.628  29.823  -0.894  1.00  0.00           H  
ATOM   1336  CA  ASP A  86       0.542  30.216  -0.848  1.00  0.00           C  
ATOM   1337  HA  ASP A  86       0.787  30.747   0.072  1.00  0.00           H  
ATOM   1338  C   ASP A  86      -0.614  29.261  -0.494  1.00  0.00           C  
ATOM   1339  CB  ASP A  86       0.206  31.297  -1.894  1.00  0.00           C  
ATOM   1340  HB2 ASP A  86      -0.127  30.821  -2.816  1.00  0.00           H  
ATOM   1341  HB3 ASP A  86      -0.604  31.922  -1.517  1.00  0.00           H  
ATOM   1342  O   ASP A  86      -1.759  29.454  -0.892  1.00  0.00           O  
ATOM   1343  CG  ASP A  86       1.427  32.181  -2.179  1.00  0.00           C  
ATOM   1344  OD1 ASP A  86       2.106  32.544  -1.194  1.00  0.00           O  
ATOM   1345  OD2 ASP A  86       1.756  32.387  -3.372  1.00  0.00           O  
ATOM   1346  N   GLY A  87      -0.282  28.166   0.206  1.00  0.00           N  
ATOM   1347  H   GLY A  87       0.692  28.080   0.459  1.00  0.00           H  
ATOM   1348  CA  GLY A  87      -1.170  27.057   0.588  1.00  0.00           C  
ATOM   1349  HA2 GLY A  87      -1.984  27.415   1.218  1.00  0.00           H  
ATOM   1350  HA3 GLY A  87      -0.595  26.358   1.195  1.00  0.00           H  
ATOM   1351  C   GLY A  87      -1.767  26.243  -0.565  1.00  0.00           C  
ATOM   1352  O   GLY A  87      -2.522  25.312  -0.313  1.00  0.00           O  
ATOM   1353  N   HIS A  88      -1.409  26.543  -1.812  1.00  0.00           N  
ATOM   1354  H   HIS A  88      -0.794  27.327  -1.975  1.00  0.00           H  
ATOM   1355  CA  HIS A  88      -1.722  25.700  -2.956  1.00  0.00           C  
ATOM   1356  HA  HIS A  88      -2.616  25.119  -2.733  1.00  0.00           H  
ATOM   1357  C   HIS A  88      -0.582  24.726  -3.211  1.00  0.00           C  
ATOM   1358  CB  HIS A  88      -2.028  26.553  -4.188  1.00  0.00           C  
ATOM   1359  HB2 HIS A  88      -1.172  27.187  -4.419  1.00  0.00           H  
ATOM   1360  HB3 HIS A  88      -2.205  25.896  -5.040  1.00  0.00           H  
ATOM   1361  O   HIS A  88       0.598  25.084  -3.199  1.00  0.00           O  
ATOM   1362  CG  HIS A  88      -3.248  27.408  -3.981  1.00  0.00           C  
ATOM   1363  CD2 HIS A  88      -3.262  28.753  -3.731  1.00  0.00           C  
ATOM   1364  HD2 HIS A  88      -2.399  29.399  -3.675  1.00  0.00           H  
ATOM   1365  ND1 HIS A  88      -4.550  26.960  -3.890  1.00  0.00           N  
ATOM   1366  HD1 HIS A  88      -4.866  26.002  -3.930  1.00  0.00           H  
ATOM   1367  CE1 HIS A  88      -5.332  28.009  -3.589  1.00  0.00           C  
ATOM   1368  HE1 HIS A  88      -6.392  27.956  -3.387  1.00  0.00           H  
ATOM   1369  NE2 HIS A  88      -4.591  29.126  -3.501  1.00  0.00           N  
ATOM   1370  N   VAL A  89      -0.941  23.477  -3.465  1.00  0.00           N  
ATOM   1371  H   VAL A  89      -1.921  23.233  -3.457  1.00  0.00           H  
ATOM   1372  CA  VAL A  89       0.014  22.473  -3.909  1.00  0.00           C  
ATOM   1373  HA  VAL A  89       0.931  22.579  -3.330  1.00  0.00           H  
ATOM   1374  C   VAL A  89       0.311  22.739  -5.379  1.00  0.00           C  
ATOM   1375  CB  VAL A  89      -0.527  21.061  -3.679  1.00  0.00           C  
ATOM   1376  HB  VAL A  89      -1.385  20.904  -4.332  1.00  0.00           H  
ATOM   1377  O   VAL A  89      -0.603  22.825  -6.197  1.00  0.00           O  
ATOM   1378  CG1 VAL A  89       0.563  20.036  -3.995  1.00  0.00           C  
ATOM   1379 HG11 VAL A  89       0.815  20.096  -5.054  1.00  0.00           H  
ATOM   1380 HG12 VAL A  89       1.450  20.231  -3.393  1.00  0.00           H  
ATOM   1381 HG13 VAL A  89       0.199  19.032  -3.778  1.00  0.00           H  
ATOM   1382  CG2 VAL A  89      -0.987  20.854  -2.231  1.00  0.00           C  
ATOM   1383 HG21 VAL A  89      -1.754  21.577  -1.954  1.00  0.00           H  
ATOM   1384 HG22 VAL A  89      -0.146  20.944  -1.543  1.00  0.00           H  
ATOM   1385 HG23 VAL A  89      -1.445  19.870  -2.140  1.00  0.00           H  
ATOM   1386  N   VAL A  90       1.591  22.898  -5.695  1.00  0.00           N  
ATOM   1387  H   VAL A  90       2.269  22.811  -4.951  1.00  0.00           H  
ATOM   1388  CA  VAL A  90       2.102  23.135  -7.041  1.00  0.00           C  
ATOM   1389  HA  VAL A  90       1.282  23.009  -7.748  1.00  0.00           H  
ATOM   1390  C   VAL A  90       3.154  22.094  -7.384  1.00  0.00           C  
ATOM   1391  CB  VAL A  90       2.648  24.563  -7.226  1.00  0.00           C  
ATOM   1392  HB  VAL A  90       2.972  24.648  -8.263  1.00  0.00           H  
ATOM   1393  O   VAL A  90       3.909  21.629  -6.527  1.00  0.00           O  
ATOM   1394  CG1 VAL A  90       1.561  25.616  -6.985  1.00  0.00           C  
ATOM   1395 HG11 VAL A  90       0.694  25.392  -7.607  1.00  0.00           H  
ATOM   1396 HG12 VAL A  90       1.931  26.608  -7.240  1.00  0.00           H  
ATOM   1397 HG13 VAL A  90       1.252  25.610  -5.940  1.00  0.00           H  
ATOM   1398  CG2 VAL A  90       3.858  24.901  -6.345  1.00  0.00           C  
ATOM   1399 HG21 VAL A  90       3.597  24.789  -5.293  1.00  0.00           H  
ATOM   1400 HG22 VAL A  90       4.170  25.929  -6.528  1.00  0.00           H  
ATOM   1401 HG23 VAL A  90       4.684  24.236  -6.598  1.00  0.00           H  
ATOM   1402  N   VAL A  91       3.227  21.749  -8.662  1.00  0.00           N  
ATOM   1403  H   VAL A  91       2.549  22.133  -9.304  1.00  0.00           H  
ATOM   1404  CA  VAL A  91       4.223  20.819  -9.185  1.00  0.00           C  
ATOM   1405  HA  VAL A  91       4.652  20.243  -8.365  1.00  0.00           H  
ATOM   1406  C   VAL A  91       5.342  21.614  -9.852  1.00  0.00           C  
ATOM   1407  CB  VAL A  91       3.561  19.815 -10.137  1.00  0.00           C  
ATOM   1408  HB  VAL A  91       3.135  20.341 -10.992  1.00  0.00           H  
ATOM   1409  O   VAL A  91       5.115  22.299 -10.845  1.00  0.00           O  
ATOM   1410  CG1 VAL A  91       4.589  18.806 -10.631  1.00  0.00           C  
ATOM   1411 HG11 VAL A  91       4.102  18.122 -11.327  1.00  0.00           H  
ATOM   1412 HG12 VAL A  91       4.999  18.244  -9.792  1.00  0.00           H  
ATOM   1413 HG13 VAL A  91       5.384  19.317 -11.176  1.00  0.00           H  
ATOM   1414  CG2 VAL A  91       2.447  19.035  -9.429  1.00  0.00           C  
ATOM   1415 HG21 VAL A  91       2.044  18.282 -10.107  1.00  0.00           H  
ATOM   1416 HG22 VAL A  91       1.633  19.700  -9.142  1.00  0.00           H  
ATOM   1417 HG23 VAL A  91       2.846  18.543  -8.542  1.00  0.00           H  
ATOM   1418  N   GLY A  92       6.549  21.551  -9.289  1.00  0.00           N  
ATOM   1419  H   GLY A  92       6.650  20.965  -8.472  1.00  0.00           H  
ATOM   1420  CA  GLY A  92       7.760  22.089  -9.917  1.00  0.00           C  
ATOM   1421  HA2 GLY A  92       7.507  22.957 -10.527  1.00  0.00           H  
ATOM   1422  HA3 GLY A  92       8.463  22.403  -9.146  1.00  0.00           H  
ATOM   1423  C   GLY A  92       8.445  21.047 -10.801  1.00  0.00           C  
ATOM   1424  O   GLY A  92       8.298  19.856 -10.545  1.00  0.00           O  
ATOM   1425  N   ALA A  93       9.217  21.478 -11.801  1.00  0.00           N  
ATOM   1426  H   ALA A  93       9.281  22.468 -11.985  1.00  0.00           H  
ATOM   1427  CA  ALA A  93       9.946  20.572 -12.692  1.00  0.00           C  
ATOM   1428  HA  ALA A  93       9.220  19.923 -13.182  1.00  0.00           H  
ATOM   1429  C   ALA A  93      10.944  19.674 -11.935  1.00  0.00           C  
ATOM   1430  CB  ALA A  93      10.650  21.397 -13.776  1.00  0.00           C  
ATOM   1431  HB1 ALA A  93      11.153  20.728 -14.474  1.00  0.00           H  
ATOM   1432  HB2 ALA A  93      11.389  22.058 -13.324  1.00  0.00           H  
ATOM   1433  HB3 ALA A  93       9.920  21.988 -14.327  1.00  0.00           H  
ATOM   1434  O   ALA A  93      11.628  20.115 -11.005  1.00  0.00           O  
ATOM   1435  N   ALA A  94      11.032  18.412 -12.349  1.00  0.00           N  
ATOM   1436  H   ALA A  94      10.434  18.095 -13.099  1.00  0.00           H  
ATOM   1437  CA  ALA A  94      11.984  17.428 -11.856  1.00  0.00           C  
ATOM   1438  HA  ALA A  94      12.923  17.926 -11.612  1.00  0.00           H  
ATOM   1439  C   ALA A  94      12.274  16.384 -12.953  1.00  0.00           C  
ATOM   1440  CB  ALA A  94      11.401  16.802 -10.577  1.00  0.00           C  
ATOM   1441  HB1 ALA A  94      10.540  16.183 -10.829  1.00  0.00           H  
ATOM   1442  HB2 ALA A  94      11.087  17.598  -9.901  1.00  0.00           H  
ATOM   1443  HB3 ALA A  94      12.149  16.186 -10.077  1.00  0.00           H  
ATOM   1444  O   ALA A  94      12.016  16.614 -14.129  1.00  0.00           O  
ATOM   1445  N   ALA A  95      12.827  15.243 -12.549  1.00  0.00           N  
ATOM   1446  H   ALA A  95      12.951  15.101 -11.557  1.00  0.00           H  
ATOM   1447  CA  ALA A  95      12.913  14.044 -13.367  1.00  0.00           C  
ATOM   1448  HA  ALA A  95      12.285  14.153 -14.251  1.00  0.00           H  
ATOM   1449  C   ALA A  95      12.387  12.860 -12.549  1.00  0.00           C  
ATOM   1450  CB  ALA A  95      14.360  13.840 -13.826  1.00  0.00           C  
ATOM   1451  HB1 ALA A  95      14.406  12.964 -14.474  1.00  0.00           H  
ATOM   1452  HB2 ALA A  95      15.015  13.696 -12.967  1.00  0.00           H  
ATOM   1453  HB3 ALA A  95      14.684  14.707 -14.402  1.00  0.00           H  
ATOM   1454  O   ALA A  95      12.515  12.849 -11.318  1.00  0.00           O  
ATOM   1455  N   VAL A  96      11.817  11.868 -13.226  1.00  0.00           N  
ATOM   1456  H   VAL A  96      11.790  11.944 -14.233  1.00  0.00           H  
ATOM   1457  CA  VAL A  96      11.347  10.620 -12.622  1.00  0.00           C  
ATOM   1458  HA  VAL A  96      10.951  10.834 -11.629  1.00  0.00           H  
ATOM   1459  C   VAL A  96      12.524   9.650 -12.527  1.00  0.00           C  
ATOM   1460  CB  VAL A  96      10.202   9.996 -13.440  1.00  0.00           C  
ATOM   1461  HB  VAL A  96      10.548   9.771 -14.449  1.00  0.00           H  
ATOM   1462  O   VAL A  96      13.028   9.221 -13.566  1.00  0.00           O  
ATOM   1463  CG1 VAL A  96       9.694   8.697 -12.802  1.00  0.00           C  
ATOM   1464 HG11 VAL A  96       8.877   8.290 -13.399  1.00  0.00           H  
ATOM   1465 HG12 VAL A  96      10.488   7.951 -12.773  1.00  0.00           H  
ATOM   1466 HG13 VAL A  96       9.341   8.891 -11.789  1.00  0.00           H  
ATOM   1467  CG2 VAL A  96       9.031  10.974 -13.542  1.00  0.00           C  
ATOM   1468 HG21 VAL A  96       9.317  11.809 -14.181  1.00  0.00           H  
ATOM   1469 HG22 VAL A  96       8.751  11.332 -12.551  1.00  0.00           H  
ATOM   1470 HG23 VAL A  96       8.174  10.480 -13.999  1.00  0.00           H  
ATOM   1471  N   PRO A  97      12.991   9.284 -11.320  1.00  0.00           N  
ATOM   1472  CA  PRO A  97      13.966   8.216 -11.181  1.00  0.00           C  
ATOM   1473  HA  PRO A  97      14.795   8.372 -11.873  1.00  0.00           H  
ATOM   1474  C   PRO A  97      13.310   6.860 -11.474  1.00  0.00           C  
ATOM   1475  CB  PRO A  97      14.488   8.323  -9.749  1.00  0.00           C  
ATOM   1476  HB2 PRO A  97      14.801   7.357  -9.351  1.00  0.00           H  
ATOM   1477  HB3 PRO A  97      15.315   9.033  -9.718  1.00  0.00           H  
ATOM   1478  O   PRO A  97      12.267   6.525 -10.901  1.00  0.00           O  
ATOM   1479  CG  PRO A  97      13.294   8.896  -8.989  1.00  0.00           C  
ATOM   1480  HG2 PRO A  97      12.616   8.084  -8.722  1.00  0.00           H  
ATOM   1481  HG3 PRO A  97      13.605   9.442  -8.098  1.00  0.00           H  
ATOM   1482  CD  PRO A  97      12.620   9.808 -10.012  1.00  0.00           C  
ATOM   1483  HD2 PRO A  97      13.003  10.823  -9.905  1.00  0.00           H  
ATOM   1484  HD3 PRO A  97      11.540   9.791  -9.867  1.00  0.00           H  
ATOM   1485  N   VAL A  98      13.954   6.077 -12.335  1.00  0.00           N  
ATOM   1486  H   VAL A  98      14.765   6.457 -12.802  1.00  0.00           H  
ATOM   1487  CA  VAL A  98      13.614   4.688 -12.643  1.00  0.00           C  
ATOM   1488  HA  VAL A  98      12.761   4.383 -12.038  1.00  0.00           H  
ATOM   1489  C   VAL A  98      14.808   3.817 -12.274  1.00  0.00           C  
ATOM   1490  CB  VAL A  98      13.216   4.504 -14.119  1.00  0.00           C  
ATOM   1491  HB  VAL A  98      14.072   4.704 -14.764  1.00  0.00           H  
ATOM   1492  O   VAL A  98      15.834   3.830 -12.951  1.00  0.00           O  
ATOM   1493  CG1 VAL A  98      12.735   3.067 -14.371  1.00  0.00           C  
ATOM   1494 HG11 VAL A  98      11.880   2.835 -13.736  1.00  0.00           H  
ATOM   1495 HG12 VAL A  98      12.450   2.953 -15.416  1.00  0.00           H  
ATOM   1496 HG13 VAL A  98      13.540   2.361 -14.165  1.00  0.00           H  
ATOM   1497  CG2 VAL A  98      12.089   5.468 -14.508  1.00  0.00           C  
ATOM   1498 HG21 VAL A  98      12.481   6.482 -14.575  1.00  0.00           H  
ATOM   1499 HG22 VAL A  98      11.293   5.451 -13.763  1.00  0.00           H  
ATOM   1500 HG23 VAL A  98      11.679   5.183 -15.477  1.00  0.00           H  
ATOM   1501  N   VAL A  99      14.682   3.078 -11.175  1.00  0.00           N  
ATOM   1502  H   VAL A  99      13.809   3.121 -10.669  1.00  0.00           H  
ATOM   1503  CA  VAL A  99      15.705   2.132 -10.719  1.00  0.00           C  
ATOM   1504  HA  VAL A  99      16.692   2.558 -10.896  1.00  0.00           H  
ATOM   1505  C   VAL A  99      15.584   0.847 -11.532  1.00  0.00           C  
ATOM   1506  CB  VAL A  99      15.575   1.862  -9.209  1.00  0.00           C  
ATOM   1507  HB  VAL A  99      14.582   1.463  -9.002  1.00  0.00           H  
ATOM   1508  O   VAL A  99      14.517   0.235 -11.568  1.00  0.00           O  
ATOM   1509  CG1 VAL A  99      16.622   0.857  -8.716  1.00  0.00           C  
ATOM   1510 HG11 VAL A  99      17.621   1.245  -8.917  1.00  0.00           H  
ATOM   1511 HG12 VAL A  99      16.500  -0.103  -9.219  1.00  0.00           H  
ATOM   1512 HG13 VAL A  99      16.505   0.696  -7.645  1.00  0.00           H  
ATOM   1513  CG2 VAL A  99      15.742   3.153  -8.395  1.00  0.00           C  
ATOM   1514 HG21 VAL A  99      16.718   3.596  -8.597  1.00  0.00           H  
ATOM   1515 HG22 VAL A  99      15.663   2.927  -7.332  1.00  0.00           H  
ATOM   1516 HG23 VAL A  99      14.960   3.866  -8.656  1.00  0.00           H  
ATOM   1517  N   LEU A 100      16.674   0.424 -12.164  1.00  0.00           N  
ATOM   1518  H   LEU A 100      17.522   0.965 -12.072  1.00  0.00           H  
ATOM   1519  CA  LEU A 100      16.782  -0.871 -12.829  1.00  0.00           C  
ATOM   1520  HA  LEU A 100      15.791  -1.294 -12.996  1.00  0.00           H  
ATOM   1521  C   LEU A 100      17.543  -1.813 -11.901  1.00  0.00           C  
ATOM   1522  CB  LEU A 100      17.475  -0.709 -14.193  1.00  0.00           C  
ATOM   1523  HB2 LEU A 100      18.495  -0.364 -14.026  1.00  0.00           H  
ATOM   1524  HB3 LEU A 100      17.525  -1.688 -14.670  1.00  0.00           H  
ATOM   1525  O   LEU A 100      18.656  -1.503 -11.475  1.00  0.00           O  
ATOM   1526  CG  LEU A 100      16.781   0.278 -15.152  1.00  0.00           C  
ATOM   1527  HG  LEU A 100      16.778   1.276 -14.713  1.00  0.00           H  
ATOM   1528  CD1 LEU A 100      17.559   0.344 -16.463  1.00  0.00           C  
ATOM   1529 HD11 LEU A 100      17.605  -0.640 -16.929  1.00  0.00           H  
ATOM   1530 HD12 LEU A 100      17.078   1.041 -17.149  1.00  0.00           H  
ATOM   1531 HD13 LEU A 100      18.573   0.697 -16.274  1.00  0.00           H  
ATOM   1532  CD2 LEU A 100      15.337  -0.124 -15.459  1.00  0.00           C  
ATOM   1533 HD21 LEU A 100      15.309  -1.148 -15.832  1.00  0.00           H  
ATOM   1534 HD22 LEU A 100      14.730  -0.042 -14.557  1.00  0.00           H  
ATOM   1535 HD23 LEU A 100      14.925   0.544 -16.215  1.00  0.00           H  
ATOM   1536  N   ALA A 101      16.942  -2.944 -11.554  1.00  0.00           N  
ATOM   1537  H   ALA A 101      16.028  -3.146 -11.934  1.00  0.00           H  
ATOM   1538  CA  ALA A 101      17.490  -3.881 -10.584  1.00  0.00           C  
ATOM   1539  HA  ALA A 101      18.564  -3.717 -10.493  1.00  0.00           H  
ATOM   1540  C   ALA A 101      17.308  -5.335 -11.027  1.00  0.00           C  
ATOM   1541  CB  ALA A 101      16.847  -3.606  -9.216  1.00  0.00           C  
ATOM   1542  HB1 ALA A 101      15.768  -3.752  -9.281  1.00  0.00           H  
ATOM   1543  HB2 ALA A 101      17.256  -4.285  -8.468  1.00  0.00           H  
ATOM   1544  HB3 ALA A 101      17.053  -2.580  -8.912  1.00  0.00           H  
ATOM   1545  O   ALA A 101      16.497  -5.658 -11.892  1.00  0.00           O  
ATOM   1546  N   GLU A 102      18.051  -6.234 -10.398  1.00  0.00           N  
ATOM   1547  H   GLU A 102      18.727  -5.905  -9.723  1.00  0.00           H  
ATOM   1548  CA  GLU A 102      17.929  -7.675 -10.584  1.00  0.00           C  
ATOM   1549  HA  GLU A 102      17.042  -7.883 -11.181  1.00  0.00           H  
ATOM   1550  C   GLU A 102      17.766  -8.391  -9.250  1.00  0.00           C  
ATOM   1551  CB  GLU A 102      19.143  -8.233 -11.328  1.00  0.00           C  
ATOM   1552  HB2 GLU A 102      19.143  -9.320 -11.254  1.00  0.00           H  
ATOM   1553  HB3 GLU A 102      20.051  -7.848 -10.864  1.00  0.00           H  
ATOM   1554  O   GLU A 102      18.313  -7.966  -8.230  1.00  0.00           O  
ATOM   1555  CG  GLU A 102      19.097  -7.853 -12.808  1.00  0.00           C  
ATOM   1556  HG2 GLU A 102      18.196  -8.281 -13.247  1.00  0.00           H  
ATOM   1557  HG3 GLU A 102      19.031  -6.769 -12.899  1.00  0.00           H  
ATOM   1558  CD  GLU A 102      20.324  -8.364 -13.567  1.00  0.00           C  
ATOM   1559  OE1 GLU A 102      20.173  -8.601 -14.785  1.00  0.00           O  
ATOM   1560  OE2 GLU A 102      21.416  -8.482 -12.959  1.00  0.00           O  
ATOM   1561  N   SER A 103      17.047  -9.512  -9.278  1.00  0.00           N  
ATOM   1562  H   SER A 103      16.637  -9.788 -10.159  1.00  0.00           H  
ATOM   1563  CA  SER A 103      16.971 -10.458  -8.174  1.00  0.00           C  
ATOM   1564  HA  SER A 103      17.606 -10.087  -7.370  1.00  0.00           H  
ATOM   1565  C   SER A 103      17.470 -11.833  -8.596  1.00  0.00           C  
ATOM   1566  CB  SER A 103      15.551 -10.575  -7.627  1.00  0.00           C  
ATOM   1567  HB2 SER A 103      15.132  -9.587  -7.438  1.00  0.00           H  
ATOM   1568  HB3 SER A 103      14.923 -11.082  -8.359  1.00  0.00           H  
ATOM   1569  O   SER A 103      17.048 -12.367  -9.619  1.00  0.00           O  
ATOM   1570  OG  SER A 103      15.589 -11.327  -6.426  1.00  0.00           O  
ATOM   1571  HG  SER A 103      15.966 -10.779  -5.734  1.00  0.00           H  
ATOM   1572  N   GLY A 104      18.309 -12.450  -7.761  1.00  0.00           N  
ATOM   1573  H   GLY A 104      18.606 -11.940  -6.942  1.00  0.00           H  
ATOM   1574  CA  GLY A 104      18.720 -13.849  -7.929  1.00  0.00           C  
ATOM   1575  HA2 GLY A 104      18.996 -14.014  -8.971  1.00  0.00           H  
ATOM   1576  HA3 GLY A 104      19.596 -14.040  -7.310  1.00  0.00           H  
ATOM   1577  C   GLY A 104      17.638 -14.879  -7.563  1.00  0.00           C  
ATOM   1578  O   GLY A 104      17.931 -16.071  -7.524  1.00  0.00           O  
ATOM   1579  N   LEU A 105      16.426 -14.439  -7.217  1.00  0.00           N  
ATOM   1580  H   LEU A 105      16.247 -13.448  -7.297  1.00  0.00           H  
ATOM   1581  CA  LEU A 105      15.274 -15.290  -6.904  1.00  0.00           C  
ATOM   1582  HA  LEU A 105      15.614 -16.254  -6.526  1.00  0.00           H  
ATOM   1583  C   LEU A 105      14.441 -15.572  -8.164  1.00  0.00           C  
ATOM   1584  CB  LEU A 105      14.424 -14.594  -5.821  1.00  0.00           C  
ATOM   1585  HB2 LEU A 105      14.079 -13.640  -6.220  1.00  0.00           H  
ATOM   1586  HB3 LEU A 105      13.540 -15.200  -5.620  1.00  0.00           H  
ATOM   1587  O   LEU A 105      14.549 -14.848  -9.157  1.00  0.00           O  
ATOM   1588  CG  LEU A 105      15.158 -14.335  -4.492  1.00  0.00           C  
ATOM   1589  HG  LEU A 105      16.080 -13.784  -4.675  1.00  0.00           H  
ATOM   1590  CD1 LEU A 105      14.287 -13.489  -3.568  1.00  0.00           C  
ATOM   1591 HD11 LEU A 105      14.815 -13.290  -2.635  1.00  0.00           H  
ATOM   1592 HD12 LEU A 105      13.352 -14.008  -3.357  1.00  0.00           H  
ATOM   1593 HD13 LEU A 105      14.069 -12.537  -4.053  1.00  0.00           H  
ATOM   1594  CD2 LEU A 105      15.505 -15.639  -3.770  1.00  0.00           C  
ATOM   1595 HD21 LEU A 105      15.939 -15.420  -2.795  1.00  0.00           H  
ATOM   1596 HD22 LEU A 105      16.213 -16.219  -4.363  1.00  0.00           H  
ATOM   1597 HD23 LEU A 105      14.598 -16.227  -3.625  1.00  0.00           H  
ATOM   1598  N   SER A 106      13.562 -16.575  -8.115  1.00  0.00           N  
ATOM   1599  H   SER A 106      13.513 -17.157  -7.291  1.00  0.00           H  
ATOM   1600  CA  SER A 106      12.420 -16.641  -9.032  1.00  0.00           C  
ATOM   1601  HA  SER A 106      12.733 -16.321 -10.026  1.00  0.00           H  
ATOM   1602  C   SER A 106      11.307 -15.720  -8.531  1.00  0.00           C  
ATOM   1603  CB  SER A 106      11.891 -18.072  -9.136  1.00  0.00           C  
ATOM   1604  HB2 SER A 106      11.487 -18.373  -8.169  1.00  0.00           H  
ATOM   1605  HB3 SER A 106      12.698 -18.748  -9.418  1.00  0.00           H  
ATOM   1606  O   SER A 106      11.043 -15.667  -7.331  1.00  0.00           O  
ATOM   1607  OG  SER A 106      10.844 -18.149 -10.085  1.00  0.00           O  
ATOM   1608  HG  SER A 106      10.494 -19.041 -10.015  1.00  0.00           H  
ATOM   1609  N   ALA A 107      10.602 -15.036  -9.435  1.00  0.00           N  
ATOM   1610  H   ALA A 107      10.859 -15.103 -10.409  1.00  0.00           H  
ATOM   1611  CA  ALA A 107       9.410 -14.260  -9.081  1.00  0.00           C  
ATOM   1612  HA  ALA A 107       9.692 -13.485  -8.368  1.00  0.00           H  
ATOM   1613  C   ALA A 107       8.327 -15.133  -8.416  1.00  0.00           C  
ATOM   1614  CB  ALA A 107       8.875 -13.584 -10.351  1.00  0.00           C  
ATOM   1615  HB1 ALA A 107       8.002 -12.981 -10.100  1.00  0.00           H  
ATOM   1616  HB2 ALA A 107       8.583 -14.336 -11.084  1.00  0.00           H  
ATOM   1617  HB3 ALA A 107       9.638 -12.936 -10.781  1.00  0.00           H  
ATOM   1618  O   ALA A 107       7.608 -14.652  -7.546  1.00  0.00           O  
ATOM   1619  N   ALA A 108       8.252 -16.420  -8.779  1.00  0.00           N  
ATOM   1620  H   ALA A 108       8.907 -16.764  -9.466  1.00  0.00           H  
ATOM   1621  CA  ALA A 108       7.320 -17.384  -8.190  1.00  0.00           C  
ATOM   1622  HA  ALA A 108       6.325 -16.939  -8.166  1.00  0.00           H  
ATOM   1623  C   ALA A 108       7.671 -17.777  -6.742  1.00  0.00           C  
ATOM   1624  CB  ALA A 108       7.278 -18.620  -9.097  1.00  0.00           C  
ATOM   1625  HB1 ALA A 108       6.998 -18.332 -10.110  1.00  0.00           H  
ATOM   1626  HB2 ALA A 108       8.251 -19.111  -9.105  1.00  0.00           H  
ATOM   1627  HB3 ALA A 108       6.537 -19.322  -8.713  1.00  0.00           H  
ATOM   1628  O   ALA A 108       6.788 -18.204  -6.004  1.00  0.00           O  
ATOM   1629  N   ASP A 109       8.932 -17.603  -6.328  1.00  0.00           N  
ATOM   1630  H   ASP A 109       9.612 -17.213  -6.965  1.00  0.00           H  
ATOM   1631  CA  ASP A 109       9.376 -17.872  -4.952  1.00  0.00           C  
ATOM   1632  HA  ASP A 109       8.837 -18.737  -4.566  1.00  0.00           H  
ATOM   1633  C   ASP A 109       9.092 -16.686  -4.016  1.00  0.00           C  
ATOM   1634  CB  ASP A 109      10.880 -18.194  -4.918  1.00  0.00           C  
ATOM   1635  HB2 ASP A 109      11.171 -18.392  -3.887  1.00  0.00           H  
ATOM   1636  HB3 ASP A 109      11.434 -17.315  -5.249  1.00  0.00           H  
ATOM   1637  O   ASP A 109       9.272 -16.778  -2.800  1.00  0.00           O  
ATOM   1638  CG  ASP A 109      11.304 -19.398  -5.760  1.00  0.00           C  
ATOM   1639  OD1 ASP A 109      10.492 -20.329  -5.944  1.00  0.00           O  
ATOM   1640  OD2 ASP A 109      12.462 -19.353  -6.243  1.00  0.00           O  
ATOM   1641  N   VAL A 110       8.673 -15.542  -4.568  1.00  0.00           N  
ATOM   1642  H   VAL A 110       8.481 -15.531  -5.560  1.00  0.00           H  
ATOM   1643  CA  VAL A 110       8.291 -14.378  -3.774  1.00  0.00           C  
ATOM   1644  HA  VAL A 110       8.951 -14.325  -2.907  1.00  0.00           H  
ATOM   1645  C   VAL A 110       6.866 -14.567  -3.274  1.00  0.00           C  
ATOM   1646  CB  VAL A 110       8.449 -13.061  -4.552  1.00  0.00           C  
ATOM   1647  HB  VAL A 110       7.774 -13.038  -5.408  1.00  0.00           H  
ATOM   1648  O   VAL A 110       5.907 -14.471  -4.036  1.00  0.00           O  
ATOM   1649  CG1 VAL A 110       8.122 -11.873  -3.638  1.00  0.00           C  
ATOM   1650 HG11 VAL A 110       7.056 -11.873  -3.411  1.00  0.00           H  
ATOM   1651 HG12 VAL A 110       8.689 -11.943  -2.709  1.00  0.00           H  
ATOM   1652 HG13 VAL A 110       8.371 -10.938  -4.141  1.00  0.00           H  
ATOM   1653  CG2 VAL A 110       9.886 -12.889  -5.057  1.00  0.00           C  
ATOM   1654 HG21 VAL A 110      10.591 -13.040  -4.240  1.00  0.00           H  
ATOM   1655 HG22 VAL A 110      10.008 -11.893  -5.482  1.00  0.00           H  
ATOM   1656 HG23 VAL A 110      10.089 -13.625  -5.835  1.00  0.00           H  
ATOM   1657  N   ASP A 111       6.719 -14.777  -1.967  1.00  0.00           N  
ATOM   1658  H   ASP A 111       7.536 -14.998  -1.416  1.00  0.00           H  
ATOM   1659  CA  ASP A 111       5.405 -14.835  -1.331  1.00  0.00           C  
ATOM   1660  HA  ASP A 111       4.779 -15.511  -1.912  1.00  0.00           H  
ATOM   1661  C   ASP A 111       4.729 -13.453  -1.334  1.00  0.00           C  
ATOM   1662  CB  ASP A 111       5.503 -15.435   0.076  1.00  0.00           C  
ATOM   1663  HB2 ASP A 111       5.986 -16.410   0.011  1.00  0.00           H  
ATOM   1664  HB3 ASP A 111       6.117 -14.790   0.705  1.00  0.00           H  
ATOM   1665  O   ASP A 111       4.930 -12.610  -0.452  1.00  0.00           O  
ATOM   1666  CG  ASP A 111       4.123 -15.611   0.721  1.00  0.00           C  
ATOM   1667  OD1 ASP A 111       3.108 -15.301   0.052  1.00  0.00           O  
ATOM   1668  OD2 ASP A 111       4.104 -16.016   1.902  1.00  0.00           O  
ATOM   1669  N   THR A 112       3.916 -13.221  -2.364  1.00  0.00           N  
ATOM   1670  H   THR A 112       3.933 -13.903  -3.108  1.00  0.00           H  
ATOM   1671  CA  THR A 112       3.128 -11.992  -2.517  1.00  0.00           C  
ATOM   1672  HA  THR A 112       3.789 -11.146  -2.330  1.00  0.00           H  
ATOM   1673  C   THR A 112       1.993 -11.879  -1.502  1.00  0.00           C  
ATOM   1674  CB  THR A 112       2.569 -11.836  -3.939  1.00  0.00           C  
ATOM   1675  HB  THR A 112       2.086 -10.862  -4.010  1.00  0.00           H  
ATOM   1676  O   THR A 112       1.480 -10.778  -1.320  1.00  0.00           O  
ATOM   1677  CG2 THR A 112       3.671 -11.894  -4.995  1.00  0.00           C  
ATOM   1678 HG21 THR A 112       4.127 -12.883  -5.027  1.00  0.00           H  
ATOM   1679 HG22 THR A 112       4.440 -11.154  -4.772  1.00  0.00           H  
ATOM   1680 HG23 THR A 112       3.252 -11.685  -5.979  1.00  0.00           H  
ATOM   1681  OG1 THR A 112       1.592 -12.806  -4.255  1.00  0.00           O  
ATOM   1682  HG1 THR A 112       1.980 -13.667  -4.085  1.00  0.00           H  
ATOM   1683  N   ASP A 113       1.623 -12.972  -0.827  1.00  0.00           N  
ATOM   1684  H   ASP A 113       2.164 -13.819  -0.926  1.00  0.00           H  
ATOM   1685  CA  ASP A 113       0.585 -13.019   0.204  1.00  0.00           C  
ATOM   1686  HA  ASP A 113      -0.112 -12.201   0.024  1.00  0.00           H  
ATOM   1687  C   ASP A 113       1.166 -12.761   1.617  1.00  0.00           C  
ATOM   1688  CB  ASP A 113      -0.226 -14.330   0.065  1.00  0.00           C  
ATOM   1689  HB2 ASP A 113      -0.960 -14.372   0.870  1.00  0.00           H  
ATOM   1690  HB3 ASP A 113       0.441 -15.183   0.180  1.00  0.00           H  
ATOM   1691  O   ASP A 113       0.421 -12.720   2.596  1.00  0.00           O  
ATOM   1692  CG  ASP A 113      -0.989 -14.448  -1.275  1.00  0.00           C  
ATOM   1693  OD1 ASP A 113      -1.523 -13.418  -1.773  1.00  0.00           O  
ATOM   1694  OD2 ASP A 113      -1.120 -15.558  -1.842  1.00  0.00           O  
ATOM   1695  N   CYS A 114       2.471 -12.463   1.724  1.00  0.00           N  
ATOM   1696  H   CYS A 114       3.041 -12.620   0.906  1.00  0.00           H  
ATOM   1697  CA  CYS A 114       3.142 -11.999   2.942  1.00  0.00           C  
ATOM   1698  HA  CYS A 114       2.486 -12.181   3.793  1.00  0.00           H  
ATOM   1699  C   CYS A 114       3.447 -10.481   2.886  1.00  0.00           C  
ATOM   1700  CB  CYS A 114       4.381 -12.870   3.174  1.00  0.00           C  
ATOM   1701  HB2 CYS A 114       4.070 -13.915   3.176  1.00  0.00           H  
ATOM   1702  HB3 CYS A 114       5.096 -12.727   2.365  1.00  0.00           H  
ATOM   1703  O   CYS A 114       4.598 -10.072   2.708  1.00  0.00           O  
ATOM   1704  SG  CYS A 114       5.142 -12.480   4.782  1.00  0.00           S  
ATOM   1705  HG  CYS A 114       5.864 -13.603   4.838  1.00  0.00           H  
ATOM   1706  N   PRO A 115       2.446  -9.593   3.069  1.00  0.00           N  
ATOM   1707  CA  PRO A 115       2.601  -8.136   2.932  1.00  0.00           C  
ATOM   1708  HA  PRO A 115       2.964  -7.906   1.930  1.00  0.00           H  
ATOM   1709  C   PRO A 115       3.556  -7.473   3.940  1.00  0.00           C  
ATOM   1710  CB  PRO A 115       1.184  -7.578   3.095  1.00  0.00           C  
ATOM   1711  HB2 PRO A 115       0.715  -7.505   2.114  1.00  0.00           H  
ATOM   1712  HB3 PRO A 115       1.171  -6.602   3.580  1.00  0.00           H  
ATOM   1713  O   PRO A 115       3.856  -6.285   3.808  1.00  0.00           O  
ATOM   1714  CG  PRO A 115       0.467  -8.636   3.929  1.00  0.00           C  
ATOM   1715  HG2 PRO A 115      -0.615  -8.602   3.798  1.00  0.00           H  
ATOM   1716  HG3 PRO A 115       0.746  -8.545   4.978  1.00  0.00           H  
ATOM   1717  CD  PRO A 115       1.065  -9.919   3.391  1.00  0.00           C  
ATOM   1718  HD2 PRO A 115       0.538 -10.204   2.480  1.00  0.00           H  
ATOM   1719  HD3 PRO A 115       0.988 -10.704   4.144  1.00  0.00           H  
ATOM   1720  N   GLY A 116       4.002  -8.206   4.966  1.00  0.00           N  
ATOM   1721  H   GLY A 116       3.697  -9.167   5.013  1.00  0.00           H  
ATOM   1722  CA  GLY A 116       5.041  -7.778   5.908  1.00  0.00           C  
ATOM   1723  HA2 GLY A 116       4.985  -6.699   6.052  1.00  0.00           H  
ATOM   1724  HA3 GLY A 116       4.861  -8.264   6.868  1.00  0.00           H  
ATOM   1725  C   GLY A 116       6.470  -8.123   5.469  1.00  0.00           C  
ATOM   1726  O   GLY A 116       7.415  -7.797   6.185  1.00  0.00           O  
ATOM   1727  N   SER A 117       6.642  -8.795   4.327  1.00  0.00           N  
ATOM   1728  H   SER A 117       5.828  -9.063   3.793  1.00  0.00           H  
ATOM   1729  CA  SER A 117       7.945  -9.218   3.819  1.00  0.00           C  
ATOM   1730  HA  SER A 117       8.420  -9.844   4.575  1.00  0.00           H  
ATOM   1731  C   SER A 117       8.854  -8.025   3.522  1.00  0.00           C  
ATOM   1732  CB  SER A 117       7.760 -10.070   2.562  1.00  0.00           C  
ATOM   1733  HB2 SER A 117       7.231 -10.987   2.825  1.00  0.00           H  
ATOM   1734  HB3 SER A 117       7.160  -9.517   1.840  1.00  0.00           H  
ATOM   1735  O   SER A 117       8.520  -7.138   2.734  1.00  0.00           O  
ATOM   1736  OG  SER A 117       9.014 -10.393   1.987  1.00  0.00           O  
ATOM   1737  HG  SER A 117       8.854 -11.124   1.386  1.00  0.00           H  
ATOM   1738  N   ALA A 118      10.056  -8.046   4.103  1.00  0.00           N  
ATOM   1739  H   ALA A 118      10.254  -8.782   4.765  1.00  0.00           H  
ATOM   1740  CA  ALA A 118      11.085  -7.052   3.817  1.00  0.00           C  
ATOM   1741  HA  ALA A 118      10.688  -6.063   4.044  1.00  0.00           H  
ATOM   1742  C   ALA A 118      11.493  -7.056   2.335  1.00  0.00           C  
ATOM   1743  CB  ALA A 118      12.293  -7.323   4.721  1.00  0.00           C  
ATOM   1744  HB1 ALA A 118      12.694  -8.315   4.516  1.00  0.00           H  
ATOM   1745  HB2 ALA A 118      13.064  -6.577   4.526  1.00  0.00           H  
ATOM   1746  HB3 ALA A 118      11.991  -7.260   5.767  1.00  0.00           H  
ATOM   1747  O   ALA A 118      11.854  -6.007   1.811  1.00  0.00           O  
ATOM   1748  N   LEU A 119      11.414  -8.202   1.647  1.00  0.00           N  
ATOM   1749  H   LEU A 119      11.028  -9.018   2.101  1.00  0.00           H  
ATOM   1750  CA  LEU A 119      11.719  -8.282   0.219  1.00  0.00           C  
ATOM   1751  HA  LEU A 119      12.717  -7.874   0.059  1.00  0.00           H  
ATOM   1752  C   LEU A 119      10.743  -7.430  -0.602  1.00  0.00           C  
ATOM   1753  CB  LEU A 119      11.707  -9.753  -0.232  1.00  0.00           C  
ATOM   1754  HB2 LEU A 119      12.464 -10.304   0.327  1.00  0.00           H  
ATOM   1755  HB3 LEU A 119      10.734 -10.183   0.005  1.00  0.00           H  
ATOM   1756  O   LEU A 119      11.193  -6.624  -1.409  1.00  0.00           O  
ATOM   1757  CG  LEU A 119      11.952  -9.951  -1.740  1.00  0.00           C  
ATOM   1758  HG  LEU A 119      11.184  -9.425  -2.308  1.00  0.00           H  
ATOM   1759  CD1 LEU A 119      13.326  -9.456  -2.185  1.00  0.00           C  
ATOM   1760 HD11 LEU A 119      13.434  -9.599  -3.260  1.00  0.00           H  
ATOM   1761 HD12 LEU A 119      14.112 -10.013  -1.675  1.00  0.00           H  
ATOM   1762 HD13 LEU A 119      13.429  -8.392  -1.968  1.00  0.00           H  
ATOM   1763  CD2 LEU A 119      11.853 -11.434  -2.077  1.00  0.00           C  
ATOM   1764 HD21 LEU A 119      12.623 -11.996  -1.548  1.00  0.00           H  
ATOM   1765 HD22 LEU A 119      11.987 -11.568  -3.150  1.00  0.00           H  
ATOM   1766 HD23 LEU A 119      10.872 -11.818  -1.796  1.00  0.00           H  
ATOM   1767  N   LEU A 120       9.431  -7.559  -0.361  1.00  0.00           N  
ATOM   1768  H   LEU A 120       9.135  -8.186   0.373  1.00  0.00           H  
ATOM   1769  CA  LEU A 120       8.410  -6.771  -1.066  1.00  0.00           C  
ATOM   1770  HA  LEU A 120       8.472  -6.972  -2.135  1.00  0.00           H  
ATOM   1771  C   LEU A 120       8.644  -5.267  -0.889  1.00  0.00           C  
ATOM   1772  CB  LEU A 120       7.002  -7.135  -0.560  1.00  0.00           C  
ATOM   1773  HB2 LEU A 120       6.960  -6.944   0.513  1.00  0.00           H  
ATOM   1774  HB3 LEU A 120       6.289  -6.462  -1.038  1.00  0.00           H  
ATOM   1775  O   LEU A 120       8.505  -4.504  -1.842  1.00  0.00           O  
ATOM   1776  CG  LEU A 120       6.541  -8.579  -0.821  1.00  0.00           C  
ATOM   1777  HG  LEU A 120       7.225  -9.272  -0.331  1.00  0.00           H  
ATOM   1778  CD1 LEU A 120       5.142  -8.757  -0.237  1.00  0.00           C  
ATOM   1779 HD11 LEU A 120       4.423  -8.135  -0.769  1.00  0.00           H  
ATOM   1780 HD12 LEU A 120       4.842  -9.803  -0.312  1.00  0.00           H  
ATOM   1781 HD13 LEU A 120       5.147  -8.474   0.816  1.00  0.00           H  
ATOM   1782  CD2 LEU A 120       6.481  -8.929  -2.306  1.00  0.00           C  
ATOM   1783 HD21 LEU A 120       7.481  -8.900  -2.739  1.00  0.00           H  
ATOM   1784 HD22 LEU A 120       5.825  -8.234  -2.830  1.00  0.00           H  
ATOM   1785 HD23 LEU A 120       6.086  -9.938  -2.419  1.00  0.00           H  
ATOM   1786  N   ASP A 121       9.057  -4.855   0.311  1.00  0.00           N  
ATOM   1787  H   ASP A 121       9.127  -5.536   1.054  1.00  0.00           H  
ATOM   1788  CA  ASP A 121       9.381  -3.462   0.613  1.00  0.00           C  
ATOM   1789  HA  ASP A 121       8.513  -2.852   0.360  1.00  0.00           H  
ATOM   1790  C   ASP A 121      10.570  -2.931  -0.210  1.00  0.00           C  
ATOM   1791  CB  ASP A 121       9.639  -3.323   2.119  1.00  0.00           C  
ATOM   1792  HB2 ASP A 121      10.593  -3.784   2.374  1.00  0.00           H  
ATOM   1793  HB3 ASP A 121       8.854  -3.842   2.670  1.00  0.00           H  
ATOM   1794  O   ASP A 121      10.551  -1.775  -0.611  1.00  0.00           O  
ATOM   1795  CG  ASP A 121       9.640  -1.857   2.546  1.00  0.00           C  
ATOM   1796  OD1 ASP A 121       8.570  -1.222   2.406  1.00  0.00           O  
ATOM   1797  OD2 ASP A 121      10.689  -1.364   3.003  1.00  0.00           O  
ATOM   1798  N   HIS A 122      11.567  -3.761  -0.533  1.00  0.00           N  
ATOM   1799  H   HIS A 122      11.501  -4.726  -0.244  1.00  0.00           H  
ATOM   1800  CA  HIS A 122      12.745  -3.351  -1.319  1.00  0.00           C  
ATOM   1801  HA  HIS A 122      12.938  -2.295  -1.128  1.00  0.00           H  
ATOM   1802  C   HIS A 122      12.553  -3.475  -2.840  1.00  0.00           C  
ATOM   1803  CB  HIS A 122      13.984  -4.128  -0.853  1.00  0.00           C  
ATOM   1804  HB2 HIS A 122      13.769  -5.196  -0.882  1.00  0.00           H  
ATOM   1805  HB3 HIS A 122      14.806  -3.932  -1.541  1.00  0.00           H  
ATOM   1806  O   HIS A 122      13.421  -3.057  -3.606  1.00  0.00           O  
ATOM   1807  CG  HIS A 122      14.440  -3.747   0.530  1.00  0.00           C  
ATOM   1808  CD2 HIS A 122      15.521  -2.977   0.865  1.00  0.00           C  
ATOM   1809  HD2 HIS A 122      16.219  -2.528   0.173  1.00  0.00           H  
ATOM   1810  ND1 HIS A 122      13.813  -4.082   1.701  1.00  0.00           N  
ATOM   1811  HD1 HIS A 122      12.952  -4.606   1.771  1.00  0.00           H  
ATOM   1812  CE1 HIS A 122      14.482  -3.522   2.716  1.00  0.00           C  
ATOM   1813  HE1 HIS A 122      14.182  -3.567   3.752  1.00  0.00           H  
ATOM   1814  NE2 HIS A 122      15.548  -2.851   2.260  1.00  0.00           N  
ATOM   1815  N   LEU A 123      11.425  -4.027  -3.298  1.00  0.00           N  
ATOM   1816  H   LEU A 123      10.763  -4.382  -2.622  1.00  0.00           H  
ATOM   1817  CA  LEU A 123      11.076  -4.115  -4.721  1.00  0.00           C  
ATOM   1818  HA  LEU A 123      11.993  -4.212  -5.302  1.00  0.00           H  
ATOM   1819  C   LEU A 123      10.386  -2.847  -5.256  1.00  0.00           C  
ATOM   1820  CB  LEU A 123      10.225  -5.371  -4.964  1.00  0.00           C  
ATOM   1821  HB2 LEU A 123       9.850  -5.337  -5.987  1.00  0.00           H  
ATOM   1822  HB3 LEU A 123       9.372  -5.347  -4.286  1.00  0.00           H  
ATOM   1823  O   LEU A 123      10.046  -2.781  -6.437  1.00  0.00           O  
ATOM   1824  CG  LEU A 123      10.970  -6.705  -4.802  1.00  0.00           C  
ATOM   1825  HG  LEU A 123      11.476  -6.747  -3.837  1.00  0.00           H  
ATOM   1826  CD1 LEU A 123       9.969  -7.856  -4.886  1.00  0.00           C  
ATOM   1827 HD11 LEU A 123       9.481  -7.855  -5.860  1.00  0.00           H  
ATOM   1828 HD12 LEU A 123       9.219  -7.743  -4.103  1.00  0.00           H  
ATOM   1829 HD13 LEU A 123      10.485  -8.804  -4.734  1.00  0.00           H  
ATOM   1830  CD2 LEU A 123      12.014  -6.912  -5.897  1.00  0.00           C  
ATOM   1831 HD21 LEU A 123      12.826  -6.195  -5.779  1.00  0.00           H  
ATOM   1832 HD22 LEU A 123      11.559  -6.783  -6.879  1.00  0.00           H  
ATOM   1833 HD23 LEU A 123      12.425  -7.919  -5.828  1.00  0.00           H  
ATOM   1834  N   ALA A 124      10.175  -1.836  -4.409  1.00  0.00           N  
ATOM   1835  H   ALA A 124      10.506  -1.934  -3.460  1.00  0.00           H  
ATOM   1836  CA  ALA A 124       9.610  -0.550  -4.798  1.00  0.00           C  
ATOM   1837  HA  ALA A 124       9.665  -0.477  -5.884  1.00  0.00           H  
ATOM   1838  C   ALA A 124      10.413   0.621  -4.221  1.00  0.00           C  
ATOM   1839  CB  ALA A 124       8.142  -0.495  -4.357  1.00  0.00           C  
ATOM   1840  HB1 ALA A 124       7.684   0.438  -4.686  1.00  0.00           H  
ATOM   1841  HB2 ALA A 124       7.595  -1.333  -4.789  1.00  0.00           H  
ATOM   1842  HB3 ALA A 124       8.090  -0.560  -3.270  1.00  0.00           H  
ATOM   1843  O   ALA A 124      10.930   0.502  -3.107  1.00  0.00           O  
ATOM   1844  N   PRO A 125      10.440   1.788  -4.898  1.00  0.00           N  
ATOM   1845  CA  PRO A 125      11.175   2.952  -4.414  1.00  0.00           C  
ATOM   1846  HA  PRO A 125      12.237   2.715  -4.487  1.00  0.00           H  
ATOM   1847  C   PRO A 125      10.794   3.315  -2.971  1.00  0.00           C  
ATOM   1848  CB  PRO A 125      10.847   4.091  -5.380  1.00  0.00           C  
ATOM   1849  HB2 PRO A 125       9.965   4.634  -5.040  1.00  0.00           H  
ATOM   1850  HB3 PRO A 125      11.691   4.768  -5.508  1.00  0.00           H  
ATOM   1851  O   PRO A 125       9.602   3.262  -2.635  1.00  0.00           O  
ATOM   1852  CG  PRO A 125      10.519   3.347  -6.669  1.00  0.00           C  
ATOM   1853  HG2 PRO A 125       9.863   3.932  -7.314  1.00  0.00           H  
ATOM   1854  HG3 PRO A 125      11.441   3.083  -7.186  1.00  0.00           H  
ATOM   1855  CD  PRO A 125       9.817   2.089  -6.180  1.00  0.00           C  
ATOM   1856  HD2 PRO A 125       9.951   1.292  -6.911  1.00  0.00           H  
ATOM   1857  HD3 PRO A 125       8.756   2.290  -6.031  1.00  0.00           H  
ATOM   1858  N   PRO A 126      11.764   3.678  -2.115  1.00  0.00           N  
ATOM   1859  CA  PRO A 126      11.515   3.971  -0.706  1.00  0.00           C  
ATOM   1860  HA  PRO A 126      10.920   3.176  -0.258  1.00  0.00           H  
ATOM   1861  C   PRO A 126      10.782   5.306  -0.517  1.00  0.00           C  
ATOM   1862  CB  PRO A 126      12.903   3.992  -0.059  1.00  0.00           C  
ATOM   1863  HB2 PRO A 126      12.951   4.636   0.820  1.00  0.00           H  
ATOM   1864  HB3 PRO A 126      13.197   2.975   0.201  1.00  0.00           H  
ATOM   1865  O   PRO A 126      10.692   6.115  -1.440  1.00  0.00           O  
ATOM   1866  CG  PRO A 126      13.796   4.507  -1.187  1.00  0.00           C  
ATOM   1867  HG2 PRO A 126      14.836   4.211  -1.048  1.00  0.00           H  
ATOM   1868  HG3 PRO A 126      13.709   5.591  -1.262  1.00  0.00           H  
ATOM   1869  CD  PRO A 126      13.180   3.850  -2.421  1.00  0.00           C  
ATOM   1870  HD2 PRO A 126      13.326   4.484  -3.296  1.00  0.00           H  
ATOM   1871  HD3 PRO A 126      13.636   2.873  -2.583  1.00  0.00           H  
ATOM   1872  N   GLY A 127      10.301   5.540   0.706  1.00  0.00           N  
ATOM   1873  H   GLY A 127      10.456   4.834   1.412  1.00  0.00           H  
ATOM   1874  CA  GLY A 127       9.805   6.842   1.160  1.00  0.00           C  
ATOM   1875  HA2 GLY A 127      10.157   6.995   2.180  1.00  0.00           H  
ATOM   1876  HA3 GLY A 127      10.220   7.644   0.549  1.00  0.00           H  
ATOM   1877  C   GLY A 127       8.285   6.972   1.181  1.00  0.00           C  
ATOM   1878  O   GLY A 127       7.720   7.733   0.396  1.00  0.00           O  
ATOM   1879  N   ASP A 128       7.627   6.222   2.074  1.00  0.00           N  
ATOM   1880  H   ASP A 128       8.183   5.685   2.723  1.00  0.00           H  
ATOM   1881  CA  ASP A 128       6.202   6.385   2.420  1.00  0.00           C  
ATOM   1882  HA  ASP A 128       5.625   6.547   1.510  1.00  0.00           H  
ATOM   1883  C   ASP A 128       6.039   7.619   3.336  1.00  0.00           C  
ATOM   1884  CB  ASP A 128       5.666   5.082   3.064  1.00  0.00           C  
ATOM   1885  HB2 ASP A 128       6.140   4.938   4.035  1.00  0.00           H  
ATOM   1886  HB3 ASP A 128       5.958   4.243   2.433  1.00  0.00           H  
ATOM   1887  O   ASP A 128       6.380   7.578   4.519  1.00  0.00           O  
ATOM   1888  CG  ASP A 128       4.133   5.019   3.234  1.00  0.00           C  
ATOM   1889  OD1 ASP A 128       3.432   5.907   2.710  1.00  0.00           O  
ATOM   1890  OD2 ASP A 128       3.638   4.029   3.833  1.00  0.00           O  
ATOM   1891  N   GLY A 129       5.560   8.732   2.775  1.00  0.00           N  
ATOM   1892  H   GLY A 129       5.282   8.669   1.806  1.00  0.00           H  
ATOM   1893  CA  GLY A 129       5.375  10.018   3.455  1.00  0.00           C  
ATOM   1894  HA2 GLY A 129       4.614  10.586   2.921  1.00  0.00           H  
ATOM   1895  HA3 GLY A 129       5.010   9.840   4.467  1.00  0.00           H  
ATOM   1896  C   GLY A 129       6.614  10.914   3.569  1.00  0.00           C  
ATOM   1897  O   GLY A 129       6.617  11.808   4.413  1.00  0.00           O  
ATOM   1898  N   ASP A 130       7.651  10.698   2.755  1.00  0.00           N  
ATOM   1899  H   ASP A 130       7.613   9.919   2.113  1.00  0.00           H  
ATOM   1900  CA  ASP A 130       8.847  11.550   2.761  1.00  0.00           C  
ATOM   1901  HA  ASP A 130       9.088  11.801   3.794  1.00  0.00           H  
ATOM   1902  C   ASP A 130       8.605  12.868   2.005  1.00  0.00           C  
ATOM   1903  CB  ASP A 130      10.064  10.808   2.185  1.00  0.00           C  
ATOM   1904  HB2 ASP A 130       9.783  10.362   1.231  1.00  0.00           H  
ATOM   1905  HB3 ASP A 130      10.854  11.536   1.998  1.00  0.00           H  
ATOM   1906  O   ASP A 130       8.248  12.878   0.818  1.00  0.00           O  
ATOM   1907  CG  ASP A 130      10.648   9.722   3.098  1.00  0.00           C  
ATOM   1908  OD1 ASP A 130      10.256   9.628   4.282  1.00  0.00           O  
ATOM   1909  OD2 ASP A 130      11.498   8.960   2.586  1.00  0.00           O  
ATOM   1910  N   ALA A 131       8.845  13.987   2.693  1.00  0.00           N  
ATOM   1911  H   ALA A 131       9.141  13.898   3.654  1.00  0.00           H  
ATOM   1912  CA  ALA A 131       8.829  15.322   2.101  1.00  0.00           C  
ATOM   1913  HA  ALA A 131       7.890  15.440   1.559  1.00  0.00           H  
ATOM   1914  C   ALA A 131       9.981  15.508   1.090  1.00  0.00           C  
ATOM   1915  CB  ALA A 131       8.865  16.364   3.227  1.00  0.00           C  
ATOM   1916  HB1 ALA A 131       9.797  16.271   3.786  1.00  0.00           H  
ATOM   1917  HB2 ALA A 131       8.805  17.367   2.805  1.00  0.00           H  
ATOM   1918  HB3 ALA A 131       8.022  16.212   3.901  1.00  0.00           H  
ATOM   1919  O   ALA A 131      11.023  14.866   1.193  1.00  0.00           O  
ATOM   1920  N   ASP A 132       9.788  16.400   0.111  1.00  0.00           N  
ATOM   1921  H   ASP A 132       8.919  16.914   0.115  1.00  0.00           H  
ATOM   1922  CA  ASP A 132      10.769  16.742  -0.940  1.00  0.00           C  
ATOM   1923  HA  ASP A 132      10.214  17.341  -1.661  1.00  0.00           H  
ATOM   1924  C   ASP A 132      11.302  15.547  -1.758  1.00  0.00           C  
ATOM   1925  CB  ASP A 132      11.873  17.660  -0.396  1.00  0.00           C  
ATOM   1926  HB2 ASP A 132      12.528  17.088   0.261  1.00  0.00           H  
ATOM   1927  HB3 ASP A 132      11.415  18.460   0.187  1.00  0.00           H  
ATOM   1928  O   ASP A 132      12.473  15.446  -2.138  1.00  0.00           O  
ATOM   1929  CG  ASP A 132      12.699  18.298  -1.525  1.00  0.00           C  
ATOM   1930  OD1 ASP A 132      12.177  18.428  -2.667  1.00  0.00           O  
ATOM   1931  OD2 ASP A 132      13.860  18.667  -1.255  1.00  0.00           O  
ATOM   1932  N   THR A 133      10.410  14.621  -2.088  1.00  0.00           N  
ATOM   1933  H   THR A 133       9.464  14.723  -1.747  1.00  0.00           H  
ATOM   1934  CA  THR A 133      10.692  13.545  -3.037  1.00  0.00           C  
ATOM   1935  HA  THR A 133      11.771  13.471  -3.172  1.00  0.00           H  
ATOM   1936  C   THR A 133      10.072  13.850  -4.409  1.00  0.00           C  
ATOM   1937  CB  THR A 133      10.246  12.196  -2.474  1.00  0.00           C  
ATOM   1938  HB  THR A 133      10.411  11.443  -3.245  1.00  0.00           H  
ATOM   1939  O   THR A 133       9.089  14.592  -4.491  1.00  0.00           O  
ATOM   1940  CG2 THR A 133      11.037  11.781  -1.238  1.00  0.00           C  
ATOM   1941 HG21 THR A 133      10.732  10.783  -0.925  1.00  0.00           H  
ATOM   1942 HG22 THR A 133      10.866  12.481  -0.420  1.00  0.00           H  
ATOM   1943 HG23 THR A 133      12.103  11.767  -1.466  1.00  0.00           H  
ATOM   1944  OG1 THR A 133       8.881  12.211  -2.127  1.00  0.00           O  
ATOM   1945  HG1 THR A 133       8.812  12.517  -1.220  1.00  0.00           H  
ATOM   1946  N   PRO A 134      10.621  13.308  -5.518  1.00  0.00           N  
ATOM   1947  CA  PRO A 134       9.932  13.339  -6.806  1.00  0.00           C  
ATOM   1948  HA  PRO A 134       9.893  14.365  -7.172  1.00  0.00           H  
ATOM   1949  C   PRO A 134       8.514  12.784  -6.666  1.00  0.00           C  
ATOM   1950  CB  PRO A 134      10.772  12.484  -7.760  1.00  0.00           C  
ATOM   1951  HB2 PRO A 134      10.755  12.873  -8.778  1.00  0.00           H  
ATOM   1952  HB3 PRO A 134      10.428  11.450  -7.742  1.00  0.00           H  
ATOM   1953  O   PRO A 134       8.318  11.804  -5.937  1.00  0.00           O  
ATOM   1954  CG  PRO A 134      12.167  12.549  -7.146  1.00  0.00           C  
ATOM   1955  HG2 PRO A 134      12.655  13.472  -7.461  1.00  0.00           H  
ATOM   1956  HG3 PRO A 134      12.772  11.684  -7.419  1.00  0.00           H  
ATOM   1957  CD  PRO A 134      11.883  12.594  -5.643  1.00  0.00           C  
ATOM   1958  HD2 PRO A 134      11.769  11.581  -5.257  1.00  0.00           H  
ATOM   1959  HD3 PRO A 134      12.690  13.110  -5.123  1.00  0.00           H  
ATOM   1960  N   VAL A 135       7.559  13.398  -7.371  1.00  0.00           N  
ATOM   1961  H   VAL A 135       7.831  14.168  -7.965  1.00  0.00           H  
ATOM   1962  CA  VAL A 135       6.144  12.997  -7.395  1.00  0.00           C  
ATOM   1963  HA  VAL A 135       5.696  13.158  -6.415  1.00  0.00           H  
ATOM   1964  C   VAL A 135       6.020  11.520  -7.724  1.00  0.00           C  
ATOM   1965  CB  VAL A 135       5.376  13.819  -8.450  1.00  0.00           C  
ATOM   1966  HB  VAL A 135       5.987  13.886  -9.350  1.00  0.00           H  
ATOM   1967  O   VAL A 135       5.293  10.811  -7.040  1.00  0.00           O  
ATOM   1968  CG1 VAL A 135       4.024  13.217  -8.847  1.00  0.00           C  
ATOM   1969 HG11 VAL A 135       4.144  12.228  -9.289  1.00  0.00           H  
ATOM   1970 HG12 VAL A 135       3.355  13.159  -7.988  1.00  0.00           H  
ATOM   1971 HG13 VAL A 135       3.596  13.853  -9.621  1.00  0.00           H  
ATOM   1972  CG2 VAL A 135       5.102  15.239  -7.947  1.00  0.00           C  
ATOM   1973 HG21 VAL A 135       4.331  15.208  -7.177  1.00  0.00           H  
ATOM   1974 HG22 VAL A 135       6.011  15.680  -7.538  1.00  0.00           H  
ATOM   1975 HG23 VAL A 135       4.747  15.852  -8.775  1.00  0.00           H  
ATOM   1976  N   LEU A 136       6.738  11.066  -8.749  1.00  0.00           N  
ATOM   1977  H   LEU A 136       7.286  11.728  -9.278  1.00  0.00           H  
ATOM   1978  CA  LEU A 136       6.789   9.679  -9.179  1.00  0.00           C  
ATOM   1979  HA  LEU A 136       6.132   9.083  -8.546  1.00  0.00           H  
ATOM   1980  C   LEU A 136       8.216   9.149  -9.041  1.00  0.00           C  
ATOM   1981  CB  LEU A 136       6.270   9.605 -10.624  1.00  0.00           C  
ATOM   1982  HB2 LEU A 136       5.265  10.027 -10.659  1.00  0.00           H  
ATOM   1983  HB3 LEU A 136       6.914  10.226 -11.246  1.00  0.00           H  
ATOM   1984  O   LEU A 136       9.182   9.826  -9.386  1.00  0.00           O  
ATOM   1985  CG  LEU A 136       6.239   8.192 -11.230  1.00  0.00           C  
ATOM   1986  HG  LEU A 136       7.234   7.748 -11.178  1.00  0.00           H  
ATOM   1987  CD1 LEU A 136       5.249   7.270 -10.520  1.00  0.00           C  
ATOM   1988 HD11 LEU A 136       5.172   6.333 -11.072  1.00  0.00           H  
ATOM   1989 HD12 LEU A 136       4.265   7.737 -10.481  1.00  0.00           H  
ATOM   1990 HD13 LEU A 136       5.592   7.052  -9.509  1.00  0.00           H  
ATOM   1991  CD2 LEU A 136       5.837   8.274 -12.698  1.00  0.00           C  
ATOM   1992 HD21 LEU A 136       4.802   8.603 -12.790  1.00  0.00           H  
ATOM   1993 HD22 LEU A 136       5.942   7.292 -13.161  1.00  0.00           H  
ATOM   1994 HD23 LEU A 136       6.484   8.975 -13.226  1.00  0.00           H  
ATOM   1995  N   ALA A 137       8.341   7.915  -8.574  1.00  0.00           N  
ATOM   1996  H   ALA A 137       7.506   7.454  -8.241  1.00  0.00           H  
ATOM   1997  CA  ALA A 137       9.536   7.098  -8.713  1.00  0.00           C  
ATOM   1998  HA  ALA A 137      10.156   7.492  -9.518  1.00  0.00           H  
ATOM   1999  C   ALA A 137       9.123   5.675  -9.091  1.00  0.00           C  
ATOM   2000  CB  ALA A 137      10.338   7.141  -7.408  1.00  0.00           C  
ATOM   2001  HB1 ALA A 137      11.214   6.499  -7.501  1.00  0.00           H  
ATOM   2002  HB2 ALA A 137       9.720   6.788  -6.583  1.00  0.00           H  
ATOM   2003  HB3 ALA A 137      10.664   8.164  -7.222  1.00  0.00           H  
ATOM   2004  O   ALA A 137       8.088   5.179  -8.629  1.00  0.00           O  
ATOM   2005  N   LEU A 138       9.945   5.010  -9.897  1.00  0.00           N  
ATOM   2006  H   LEU A 138      10.793   5.461 -10.210  1.00  0.00           H  
ATOM   2007  CA  LEU A 138       9.704   3.650 -10.373  1.00  0.00           C  
ATOM   2008  HA  LEU A 138       8.860   3.216  -9.836  1.00  0.00           H  
ATOM   2009  C   LEU A 138      10.918   2.761 -10.093  1.00  0.00           C  
ATOM   2010  CB  LEU A 138       9.361   3.687 -11.874  1.00  0.00           C  
ATOM   2011  HB2 LEU A 138       9.278   2.666 -12.248  1.00  0.00           H  
ATOM   2012  HB3 LEU A 138      10.200   4.154 -12.390  1.00  0.00           H  
ATOM   2013  O   LEU A 138      12.050   3.237 -10.021  1.00  0.00           O  
ATOM   2014  CG  LEU A 138       8.070   4.452 -12.226  1.00  0.00           C  
ATOM   2015  HG  LEU A 138       8.049   5.414 -11.714  1.00  0.00           H  
ATOM   2016  CD1 LEU A 138       8.000   4.723 -13.725  1.00  0.00           C  
ATOM   2017 HD11 LEU A 138       8.851   5.327 -14.037  1.00  0.00           H  
ATOM   2018 HD12 LEU A 138       7.084   5.261 -13.969  1.00  0.00           H  
ATOM   2019 HD13 LEU A 138       8.012   3.780 -14.272  1.00  0.00           H  
ATOM   2020  CD2 LEU A 138       6.828   3.652 -11.835  1.00  0.00           C  
ATOM   2021 HD21 LEU A 138       5.930   4.215 -12.092  1.00  0.00           H  
ATOM   2022 HD22 LEU A 138       6.816   2.700 -12.367  1.00  0.00           H  
ATOM   2023 HD23 LEU A 138       6.842   3.463 -10.762  1.00  0.00           H  
ATOM   2024  N   GLN A 139      10.678   1.464  -9.951  1.00  0.00           N  
ATOM   2025  H   GLN A 139       9.718   1.150  -9.955  1.00  0.00           H  
ATOM   2026  CA  GLN A 139      11.713   0.439  -9.907  1.00  0.00           C  
ATOM   2027  HA  GLN A 139      12.622   0.843 -10.351  1.00  0.00           H  
ATOM   2028  C   GLN A 139      11.259  -0.763 -10.728  1.00  0.00           C  
ATOM   2029  CB  GLN A 139      12.018   0.061  -8.452  1.00  0.00           C  
ATOM   2030  HB2 GLN A 139      11.109  -0.301  -7.972  1.00  0.00           H  
ATOM   2031  HB3 GLN A 139      12.355   0.959  -7.933  1.00  0.00           H  
ATOM   2032  O   GLN A 139      10.215  -1.342 -10.441  1.00  0.00           O  
ATOM   2033  CG  GLN A 139      13.097  -1.027  -8.331  1.00  0.00           C  
ATOM   2034  HG2 GLN A 139      12.701  -1.964  -8.724  1.00  0.00           H  
ATOM   2035  HG3 GLN A 139      13.977  -0.760  -8.916  1.00  0.00           H  
ATOM   2036  CD  GLN A 139      13.522  -1.234  -6.881  1.00  0.00           C  
ATOM   2037  NE2 GLN A 139      13.676  -2.464  -6.442  1.00  0.00           N  
ATOM   2038 HE21 GLN A 139      13.569  -3.255  -7.060  1.00  0.00           H  
ATOM   2039 HE22 GLN A 139      13.850  -2.571  -5.453  1.00  0.00           H  
ATOM   2040  OE1 GLN A 139      13.699  -0.293  -6.123  1.00  0.00           O  
ATOM   2041  N   ALA A 140      12.046  -1.147 -11.726  1.00  0.00           N  
ATOM   2042  H   ALA A 140      12.917  -0.655 -11.864  1.00  0.00           H  
ATOM   2043  CA  ALA A 140      11.875  -2.390 -12.462  1.00  0.00           C  
ATOM   2044  HA  ALA A 140      10.884  -2.804 -12.275  1.00  0.00           H  
ATOM   2045  C   ALA A 140      12.923  -3.390 -11.967  1.00  0.00           C  
ATOM   2046  CB  ALA A 140      11.983  -2.105 -13.963  1.00  0.00           C  
ATOM   2047  HB1 ALA A 140      12.970  -1.704 -14.195  1.00  0.00           H  
ATOM   2048  HB2 ALA A 140      11.840  -3.031 -14.520  1.00  0.00           H  
ATOM   2049  HB3 ALA A 140      11.221  -1.385 -14.260  1.00  0.00           H  
ATOM   2050  O   ALA A 140      14.120  -3.118 -12.033  1.00  0.00           O  
ATOM   2051  N   THR A 141      12.474  -4.523 -11.427  1.00  0.00           N  
ATOM   2052  H   THR A 141      11.476  -4.675 -11.396  1.00  0.00           H  
ATOM   2053  CA  THR A 141      13.349  -5.595 -10.939  1.00  0.00           C  
ATOM   2054  HA  THR A 141      14.387  -5.284 -11.052  1.00  0.00           H  
ATOM   2055  C   THR A 141      13.130  -6.860 -11.759  1.00  0.00           C  
ATOM   2056  CB  THR A 141      13.138  -5.881  -9.446  1.00  0.00           C  
ATOM   2057  HB  THR A 141      12.148  -6.312  -9.297  1.00  0.00           H  
ATOM   2058  O   THR A 141      12.055  -7.456 -11.683  1.00  0.00           O  
ATOM   2059  CG2 THR A 141      14.191  -6.850  -8.906  1.00  0.00           C  
ATOM   2060 HG21 THR A 141      14.047  -6.983  -7.834  1.00  0.00           H  
ATOM   2061 HG22 THR A 141      14.090  -7.823  -9.389  1.00  0.00           H  
ATOM   2062 HG23 THR A 141      15.191  -6.457  -9.087  1.00  0.00           H  
ATOM   2063  OG1 THR A 141      13.217  -4.681  -8.704  1.00  0.00           O  
ATOM   2064  HG1 THR A 141      12.604  -4.083  -9.139  1.00  0.00           H  
ATOM   2065  N   ARG A 142      14.145  -7.285 -12.516  1.00  0.00           N  
ATOM   2066  H   ARG A 142      14.976  -6.713 -12.547  1.00  0.00           H  
ATOM   2067  CA  ARG A 142      14.146  -8.548 -13.269  1.00  0.00           C  
ATOM   2068  HA  ARG A 142      13.130  -8.764 -13.601  1.00  0.00           H  
ATOM   2069  C   ARG A 142      14.596  -9.711 -12.379  1.00  0.00           C  
ATOM   2070  CB  ARG A 142      15.022  -8.363 -14.519  1.00  0.00           C  
ATOM   2071  HB2 ARG A 142      14.615  -7.534 -15.098  1.00  0.00           H  
ATOM   2072  HB3 ARG A 142      16.034  -8.099 -14.212  1.00  0.00           H  
ATOM   2073  O   ARG A 142      15.648  -9.643 -11.750  1.00  0.00           O  
ATOM   2074  CG  ARG A 142      15.074  -9.603 -15.424  1.00  0.00           C  
ATOM   2075  HG2 ARG A 142      15.596 -10.415 -14.918  1.00  0.00           H  
ATOM   2076  HG3 ARG A 142      14.056  -9.927 -15.641  1.00  0.00           H  
ATOM   2077  CD  ARG A 142      15.778  -9.295 -16.755  1.00  0.00           C  
ATOM   2078  HD2 ARG A 142      15.685 -10.166 -17.403  1.00  0.00           H  
ATOM   2079  HD3 ARG A 142      15.262  -8.462 -17.234  1.00  0.00           H  
ATOM   2080  NE  ARG A 142      17.214  -8.975 -16.595  1.00  0.00           N  
ATOM   2081  HE  ARG A 142      17.706  -9.364 -15.803  1.00  0.00           H  
ATOM   2082  NH1 ARG A 142      17.505  -7.690 -18.502  1.00  0.00           N  
ATOM   2083 HH11 ARG A 142      18.079  -7.163 -19.144  1.00  0.00           H  
ATOM   2084 HH12 ARG A 142      16.519  -7.596 -18.697  1.00  0.00           H  
ATOM   2085  NH2 ARG A 142      19.245  -8.188 -17.255  1.00  0.00           N  
ATOM   2086 HH21 ARG A 142      19.653  -8.490 -16.381  1.00  0.00           H  
ATOM   2087 HH22 ARG A 142      19.812  -7.695 -17.930  1.00  0.00           H  
ATOM   2088  CZ  ARG A 142      17.968  -8.295 -17.446  1.00  0.00           C  
ATOM   2089  N   PHE A 143      13.812 -10.779 -12.317  1.00  0.00           N  
ATOM   2090  H   PHE A 143      12.966 -10.774 -12.868  1.00  0.00           H  
ATOM   2091  CA  PHE A 143      14.120 -11.999 -11.563  1.00  0.00           C  
ATOM   2092  HA  PHE A 143      14.734 -11.748 -10.698  1.00  0.00           H  
ATOM   2093  C   PHE A 143      14.924 -12.991 -12.408  1.00  0.00           C  
ATOM   2094  CB  PHE A 143      12.813 -12.619 -11.047  1.00  0.00           C  
ATOM   2095  HB2 PHE A 143      13.000 -13.639 -10.712  1.00  0.00           H  
ATOM   2096  HB3 PHE A 143      12.094 -12.687 -11.864  1.00  0.00           H  
ATOM   2097  O   PHE A 143      14.902 -12.929 -13.637  1.00  0.00           O  
ATOM   2098  CG  PHE A 143      12.203 -11.841  -9.899  1.00  0.00           C  
ATOM   2099  CD1 PHE A 143      12.450 -12.221  -8.567  1.00  0.00           C  
ATOM   2100  HD1 PHE A 143      13.058 -13.088  -8.353  1.00  0.00           H  
ATOM   2101  CD2 PHE A 143      11.419 -10.707 -10.157  1.00  0.00           C  
ATOM   2102  HD2 PHE A 143      11.227 -10.390 -11.172  1.00  0.00           H  
ATOM   2103  CE1 PHE A 143      11.929 -11.468  -7.503  1.00  0.00           C  
ATOM   2104  HE1 PHE A 143      12.144 -11.761  -6.486  1.00  0.00           H  
ATOM   2105  CE2 PHE A 143      10.890  -9.964  -9.096  1.00  0.00           C  
ATOM   2106  HE2 PHE A 143      10.293  -9.092  -9.321  1.00  0.00           H  
ATOM   2107  CZ  PHE A 143      11.144 -10.335  -7.767  1.00  0.00           C  
ATOM   2108  HZ  PHE A 143      10.744  -9.749  -6.953  1.00  0.00           H  
ATOM   2109  N   ALA A 144      15.584 -13.956 -11.765  1.00  0.00           N  
ATOM   2110  H   ALA A 144      15.567 -13.962 -10.755  1.00  0.00           H  
ATOM   2111  CA  ALA A 144      16.394 -14.973 -12.442  1.00  0.00           C  
ATOM   2112  HA  ALA A 144      17.166 -14.471 -13.024  1.00  0.00           H  
ATOM   2113  C   ALA A 144      15.580 -15.846 -13.416  1.00  0.00           C  
ATOM   2114  CB  ALA A 144      17.074 -15.830 -11.367  1.00  0.00           C  
ATOM   2115  HB1 ALA A 144      17.719 -16.568 -11.844  1.00  0.00           H  
ATOM   2116  HB2 ALA A 144      16.324 -16.346 -10.767  1.00  0.00           H  
ATOM   2117  HB3 ALA A 144      17.679 -15.196 -10.720  1.00  0.00           H  
ATOM   2118  O   ALA A 144      16.112 -16.322 -14.413  1.00  0.00           O  
ATOM   2119  N   CYS A 145      14.279 -16.021 -13.160  1.00  0.00           N  
ATOM   2120  H   CYS A 145      13.901 -15.603 -12.322  1.00  0.00           H  
ATOM   2121  CA  CYS A 145      13.352 -16.715 -14.059  1.00  0.00           C  
ATOM   2122  HA  CYS A 145      13.882 -17.545 -14.527  1.00  0.00           H  
ATOM   2123  C   CYS A 145      12.824 -15.845 -15.218  1.00  0.00           C  
ATOM   2124  CB  CYS A 145      12.205 -17.298 -13.223  1.00  0.00           C  
ATOM   2125  HB2 CYS A 145      12.611 -17.939 -12.440  1.00  0.00           H  
ATOM   2126  HB3 CYS A 145      11.567 -17.901 -13.869  1.00  0.00           H  
ATOM   2127  O   CYS A 145      11.987 -16.302 -15.989  1.00  0.00           O  
ATOM   2128  SG  CYS A 145      11.213 -15.970 -12.479  1.00  0.00           S  
ATOM   2129  HG  CYS A 145      10.444 -16.800 -11.768  1.00  0.00           H  
ATOM   2130  N   GLY A 146      13.257 -14.584 -15.318  1.00  0.00           N  
ATOM   2131  H   GLY A 146      13.967 -14.269 -14.672  1.00  0.00           H  
ATOM   2132  CA  GLY A 146      12.801 -13.610 -16.312  1.00  0.00           C  
ATOM   2133  HA2 GLY A 146      13.615 -12.913 -16.514  1.00  0.00           H  
ATOM   2134  HA3 GLY A 146      12.562 -14.126 -17.242  1.00  0.00           H  
ATOM   2135  C   GLY A 146      11.577 -12.789 -15.896  1.00  0.00           C  
ATOM   2136  O   GLY A 146      11.328 -11.751 -16.499  1.00  0.00           O  
ATOM   2137  N   GLY A 147      10.839 -13.194 -14.854  1.00  0.00           N  
ATOM   2138  H   GLY A 147      11.083 -14.068 -14.409  1.00  0.00           H  
ATOM   2139  CA  GLY A 147       9.710 -12.418 -14.324  1.00  0.00           C  
ATOM   2140  HA2 GLY A 147       9.266 -12.936 -13.474  1.00  0.00           H  
ATOM   2141  HA3 GLY A 147       8.947 -12.323 -15.098  1.00  0.00           H  
ATOM   2142  C   GLY A 147      10.124 -11.012 -13.881  1.00  0.00           C  
ATOM   2143  O   GLY A 147      11.296 -10.765 -13.584  1.00  0.00           O  
ATOM   2144  N   VAL A 148       9.173 -10.079 -13.821  1.00  0.00           N  
ATOM   2145  H   VAL A 148       8.226 -10.343 -14.052  1.00  0.00           H  
ATOM   2146  CA  VAL A 148       9.464  -8.663 -13.531  1.00  0.00           C  
ATOM   2147  HA  VAL A 148      10.501  -8.570 -13.210  1.00  0.00           H  
ATOM   2148  C   VAL A 148       8.589  -8.154 -12.393  1.00  0.00           C  
ATOM   2149  CB  VAL A 148       9.307  -7.781 -14.788  1.00  0.00           C  
ATOM   2150  HB  VAL A 148       8.268  -7.803 -15.118  1.00  0.00           H  
ATOM   2151  O   VAL A 148       7.369  -8.268 -12.452  1.00  0.00           O  
ATOM   2152  CG1 VAL A 148       9.692  -6.320 -14.507  1.00  0.00           C  
ATOM   2153 HG11 VAL A 148      10.710  -6.269 -14.121  1.00  0.00           H  
ATOM   2154 HG12 VAL A 148       9.630  -5.740 -15.428  1.00  0.00           H  
ATOM   2155 HG13 VAL A 148       9.006  -5.877 -13.785  1.00  0.00           H  
ATOM   2156  CG2 VAL A 148      10.187  -8.273 -15.943  1.00  0.00           C  
ATOM   2157 HG21 VAL A 148       9.888  -9.277 -16.245  1.00  0.00           H  
ATOM   2158 HG22 VAL A 148      11.235  -8.289 -15.642  1.00  0.00           H  
ATOM   2159 HG23 VAL A 148      10.060  -7.620 -16.807  1.00  0.00           H  
ATOM   2160  N   ALA A 149       9.192  -7.530 -11.382  1.00  0.00           N  
ATOM   2161  H   ALA A 149      10.200  -7.468 -11.398  1.00  0.00           H  
ATOM   2162  CA  ALA A 149       8.467  -6.688 -10.437  1.00  0.00           C  
ATOM   2163  HA  ALA A 149       7.410  -6.953 -10.458  1.00  0.00           H  
ATOM   2164  C   ALA A 149       8.593  -5.214 -10.833  1.00  0.00           C  
ATOM   2165  CB  ALA A 149       8.942  -6.931  -9.005  1.00  0.00           C  
ATOM   2166  HB1 ALA A 149       8.610  -7.914  -8.668  1.00  0.00           H  
ATOM   2167  HB2 ALA A 149      10.026  -6.844  -8.942  1.00  0.00           H  
ATOM   2168  HB3 ALA A 149       8.493  -6.182  -8.353  1.00  0.00           H  
ATOM   2169  O   ALA A 149       9.700  -4.698 -10.981  1.00  0.00           O  
ATOM   2170  N   LEU A 150       7.457  -4.530 -10.961  1.00  0.00           N  
ATOM   2171  H   LEU A 150       6.595  -5.045 -10.849  1.00  0.00           H  
ATOM   2172  CA  LEU A 150       7.368  -3.085 -11.130  1.00  0.00           C  
ATOM   2173  HA  LEU A 150       8.362  -2.696 -11.352  1.00  0.00           H  
ATOM   2174  C   LEU A 150       6.872  -2.450  -9.832  1.00  0.00           C  
ATOM   2175  CB  LEU A 150       6.453  -2.755 -12.314  1.00  0.00           C  
ATOM   2176  HB2 LEU A 150       5.460  -3.137 -12.075  1.00  0.00           H  
ATOM   2177  HB3 LEU A 150       6.823  -3.262 -13.205  1.00  0.00           H  
ATOM   2178  O   LEU A 150       5.681  -2.501  -9.506  1.00  0.00           O  
ATOM   2179  CG  LEU A 150       6.321  -1.249 -12.601  1.00  0.00           C  
ATOM   2180  HG  LEU A 150       5.940  -0.737 -11.718  1.00  0.00           H  
ATOM   2181  CD1 LEU A 150       7.649  -0.605 -13.003  1.00  0.00           C  
ATOM   2182 HD11 LEU A 150       8.353  -0.642 -12.171  1.00  0.00           H  
ATOM   2183 HD12 LEU A 150       8.077  -1.126 -13.859  1.00  0.00           H  
ATOM   2184 HD13 LEU A 150       7.492   0.443 -13.255  1.00  0.00           H  
ATOM   2185  CD2 LEU A 150       5.315  -1.043 -13.733  1.00  0.00           C  
ATOM   2186 HD21 LEU A 150       5.218   0.024 -13.937  1.00  0.00           H  
ATOM   2187 HD22 LEU A 150       4.343  -1.443 -13.447  1.00  0.00           H  
ATOM   2188 HD23 LEU A 150       5.663  -1.547 -14.634  1.00  0.00           H  
ATOM   2189  N   GLY A 151       7.794  -1.843  -9.099  1.00  0.00           N  
ATOM   2190  H   GLY A 151       8.745  -1.851  -9.439  1.00  0.00           H  
ATOM   2191  CA  GLY A 151       7.501  -1.006  -7.953  1.00  0.00           C  
ATOM   2192  HA2 GLY A 151       6.635  -1.394  -7.417  1.00  0.00           H  
ATOM   2193  HA3 GLY A 151       8.360  -1.035  -7.282  1.00  0.00           H  
ATOM   2194  C   GLY A 151       7.255   0.437  -8.376  1.00  0.00           C  
ATOM   2195  O   GLY A 151       7.993   0.999  -9.181  1.00  0.00           O  
ATOM   2196  N   MET A 152       6.228   1.062  -7.813  1.00  0.00           N  
ATOM   2197  H   MET A 152       5.653   0.535  -7.172  1.00  0.00           H  
ATOM   2198  CA  MET A 152       5.876   2.455  -8.077  1.00  0.00           C  
ATOM   2199  HA  MET A 152       6.703   2.959  -8.576  1.00  0.00           H  
ATOM   2200  C   MET A 152       5.607   3.171  -6.765  1.00  0.00           C  
ATOM   2201  CB  MET A 152       4.650   2.504  -8.998  1.00  0.00           C  
ATOM   2202  HB2 MET A 152       3.834   1.958  -8.525  1.00  0.00           H  
ATOM   2203  HB3 MET A 152       4.890   2.002  -9.935  1.00  0.00           H  
ATOM   2204  O   MET A 152       4.848   2.670  -5.940  1.00  0.00           O  
ATOM   2205  CG  MET A 152       4.182   3.931  -9.312  1.00  0.00           C  
ATOM   2206  HG2 MET A 152       4.007   4.487  -8.391  1.00  0.00           H  
ATOM   2207  HG3 MET A 152       4.972   4.439  -9.866  1.00  0.00           H  
ATOM   2208  SD  MET A 152       2.662   3.971 -10.293  1.00  0.00           S  
ATOM   2209  CE  MET A 152       1.461   3.666  -8.973  1.00  0.00           C  
ATOM   2210  HE1 MET A 152       0.652   3.040  -9.351  1.00  0.00           H  
ATOM   2211  HE2 MET A 152       1.939   3.166  -8.130  1.00  0.00           H  
ATOM   2212  HE3 MET A 152       1.062   4.619  -8.626  1.00  0.00           H  
ATOM   2213  N   ARG A 153       6.179   4.363  -6.607  1.00  0.00           N  
ATOM   2214  H   ARG A 153       6.792   4.688  -7.341  1.00  0.00           H  
ATOM   2215  CA  ARG A 153       5.846   5.315  -5.547  1.00  0.00           C  
ATOM   2216  HA  ARG A 153       5.063   4.912  -4.906  1.00  0.00           H  
ATOM   2217  C   ARG A 153       5.333   6.589  -6.197  1.00  0.00           C  
ATOM   2218  CB  ARG A 153       7.098   5.573  -4.707  1.00  0.00           C  
ATOM   2219  HB2 ARG A 153       7.447   4.630  -4.287  1.00  0.00           H  
ATOM   2220  HB3 ARG A 153       7.877   5.961  -5.362  1.00  0.00           H  
ATOM   2221  O   ARG A 153       6.065   7.198  -6.972  1.00  0.00           O  
ATOM   2222  CG  ARG A 153       6.845   6.569  -3.566  1.00  0.00           C  
ATOM   2223  HG2 ARG A 153       6.441   7.505  -3.950  1.00  0.00           H  
ATOM   2224  HG3 ARG A 153       6.132   6.143  -2.860  1.00  0.00           H  
ATOM   2225  CD  ARG A 153       8.163   6.848  -2.844  1.00  0.00           C  
ATOM   2226  HD2 ARG A 153       7.956   7.378  -1.915  1.00  0.00           H  
ATOM   2227  HD3 ARG A 153       8.617   5.891  -2.587  1.00  0.00           H  
ATOM   2228  NE  ARG A 153       9.091   7.640  -3.680  1.00  0.00           N  
ATOM   2229  HE  ARG A 153       9.827   7.133  -4.150  1.00  0.00           H  
ATOM   2230  NH1 ARG A 153       8.307   9.684  -3.070  1.00  0.00           N  
ATOM   2231 HH11 ARG A 153       7.945   9.266  -2.224  1.00  0.00           H  
ATOM   2232 HH12 ARG A 153       8.340  10.692  -3.121  1.00  0.00           H  
ATOM   2233  NH2 ARG A 153       9.655   9.529  -4.833  1.00  0.00           N  
ATOM   2234 HH21 ARG A 153      10.115   8.962  -5.530  1.00  0.00           H  
ATOM   2235 HH22 ARG A 153       9.296  10.434  -5.104  1.00  0.00           H  
ATOM   2236  CZ  ARG A 153       9.031   8.946  -3.853  1.00  0.00           C  
ATOM   2237  N   VAL A 154       4.108   6.986  -5.874  1.00  0.00           N  
ATOM   2238  H   VAL A 154       3.562   6.423  -5.239  1.00  0.00           H  
ATOM   2239  CA  VAL A 154       3.487   8.201  -6.412  1.00  0.00           C  
ATOM   2240  HA  VAL A 154       4.264   8.782  -6.910  1.00  0.00           H  
ATOM   2241  C   VAL A 154       2.918   9.060  -5.290  1.00  0.00           C  
ATOM   2242  CB  VAL A 154       2.452   7.863  -7.500  1.00  0.00           C  
ATOM   2243  HB  VAL A 154       2.949   7.233  -8.238  1.00  0.00           H  
ATOM   2244  O   VAL A 154       2.326   8.535  -4.353  1.00  0.00           O  
ATOM   2245  CG1 VAL A 154       1.238   7.087  -6.975  1.00  0.00           C  
ATOM   2246 HG11 VAL A 154       0.581   6.837  -7.808  1.00  0.00           H  
ATOM   2247 HG12 VAL A 154       1.558   6.167  -6.486  1.00  0.00           H  
ATOM   2248 HG13 VAL A 154       0.675   7.694  -6.266  1.00  0.00           H  
ATOM   2249  CG2 VAL A 154       1.983   9.127  -8.227  1.00  0.00           C  
ATOM   2250 HG21 VAL A 154       2.842   9.705  -8.567  1.00  0.00           H  
ATOM   2251 HG22 VAL A 154       1.367   9.743  -7.572  1.00  0.00           H  
ATOM   2252 HG23 VAL A 154       1.391   8.846  -9.098  1.00  0.00           H  
ATOM   2253  N   ALA A 155       3.093  10.375  -5.345  1.00  0.00           N  
ATOM   2254  H   ALA A 155       3.650  10.760  -6.095  1.00  0.00           H  
ATOM   2255  CA  ALA A 155       2.446  11.281  -4.405  1.00  0.00           C  
ATOM   2256  HA  ALA A 155       2.651  10.941  -3.389  1.00  0.00           H  
ATOM   2257  C   ALA A 155       0.923  11.260  -4.618  1.00  0.00           C  
ATOM   2258  CB  ALA A 155       3.053  12.673  -4.555  1.00  0.00           C  
ATOM   2259  HB1 ALA A 155       2.680  13.287  -3.736  1.00  0.00           H  
ATOM   2260  HB2 ALA A 155       4.139  12.618  -4.483  1.00  0.00           H  
ATOM   2261  HB3 ALA A 155       2.768  13.112  -5.512  1.00  0.00           H  
ATOM   2262  O   ALA A 155       0.445  11.554  -5.715  1.00  0.00           O  
ATOM   2263  N   HIS A 156       0.156  10.918  -3.580  1.00  0.00           N  
ATOM   2264  H   HIS A 156       0.581  10.770  -2.676  1.00  0.00           H  
ATOM   2265  CA  HIS A 156      -1.286  10.680  -3.696  1.00  0.00           C  
ATOM   2266  HA  HIS A 156      -1.451   9.994  -4.527  1.00  0.00           H  
ATOM   2267  C   HIS A 156      -2.069  11.965  -4.012  1.00  0.00           C  
ATOM   2268  CB  HIS A 156      -1.785   9.995  -2.416  1.00  0.00           C  
ATOM   2269  HB2 HIS A 156      -1.907  10.737  -1.628  1.00  0.00           H  
ATOM   2270  HB3 HIS A 156      -1.034   9.278  -2.086  1.00  0.00           H  
ATOM   2271  O   HIS A 156      -3.128  11.904  -4.632  1.00  0.00           O  
ATOM   2272  CG  HIS A 156      -3.083   9.246  -2.596  1.00  0.00           C  
ATOM   2273  CD2 HIS A 156      -3.336   7.963  -2.195  1.00  0.00           C  
ATOM   2274  HD2 HIS A 156      -2.642   7.321  -1.672  1.00  0.00           H  
ATOM   2275  ND1 HIS A 156      -4.225   9.696  -3.217  1.00  0.00           N  
ATOM   2276  HD1 HIS A 156      -4.329  10.556  -3.737  1.00  0.00           H  
ATOM   2277  CE1 HIS A 156      -5.137   8.715  -3.185  1.00  0.00           C  
ATOM   2278  HE1 HIS A 156      -6.118   8.786  -3.631  1.00  0.00           H  
ATOM   2279  NE2 HIS A 156      -4.639   7.624  -2.576  1.00  0.00           N  
ATOM   2280  N   ALA A 157      -1.521  13.141  -3.689  1.00  0.00           N  
ATOM   2281  H   ALA A 157      -0.726  13.146  -3.066  1.00  0.00           H  
ATOM   2282  CA  ALA A 157      -2.058  14.423  -4.152  1.00  0.00           C  
ATOM   2283  HA  ALA A 157      -3.063  14.555  -3.750  1.00  0.00           H  
ATOM   2284  C   ALA A 157      -2.158  14.515  -5.688  1.00  0.00           C  
ATOM   2285  CB  ALA A 157      -1.172  15.546  -3.610  1.00  0.00           C  
ATOM   2286  HB1 ALA A 157      -1.607  16.509  -3.878  1.00  0.00           H  
ATOM   2287  HB2 ALA A 157      -1.135  15.480  -2.523  1.00  0.00           H  
ATOM   2288  HB3 ALA A 157      -0.168  15.472  -4.027  1.00  0.00           H  
ATOM   2289  O   ALA A 157      -3.001  15.236  -6.210  1.00  0.00           O  
ATOM   2290  N   LEU A 158      -1.328  13.780  -6.441  1.00  0.00           N  
ATOM   2291  H   LEU A 158      -0.679  13.149  -5.993  1.00  0.00           H  
ATOM   2292  CA  LEU A 158      -1.398  13.798  -7.902  1.00  0.00           C  
ATOM   2293  HA  LEU A 158      -1.762  14.779  -8.208  1.00  0.00           H  
ATOM   2294  C   LEU A 158      -2.408  12.815  -8.463  1.00  0.00           C  
ATOM   2295  CB  LEU A 158      -0.016  13.581  -8.541  1.00  0.00           C  
ATOM   2296  HB2 LEU A 158      -0.130  13.006  -9.460  1.00  0.00           H  
ATOM   2297  HB3 LEU A 158       0.615  12.991  -7.876  1.00  0.00           H  
ATOM   2298  O   LEU A 158      -3.024  13.142  -9.464  1.00  0.00           O  
ATOM   2299  CG  LEU A 158       0.706  14.883  -8.905  1.00  0.00           C  
ATOM   2300  HG  LEU A 158       1.684  14.615  -9.305  1.00  0.00           H  
ATOM   2301  CD1 LEU A 158       0.005  15.688  -9.998  1.00  0.00           C  
ATOM   2302 HD11 LEU A 158       0.645  16.515 -10.304  1.00  0.00           H  
ATOM   2303 HD12 LEU A 158      -0.942  16.099  -9.646  1.00  0.00           H  
ATOM   2304 HD13 LEU A 158      -0.172  15.049 -10.864  1.00  0.00           H  
ATOM   2305  CD2 LEU A 158       0.926  15.764  -7.687  1.00  0.00           C  
ATOM   2306 HD21 LEU A 158       1.543  16.613  -7.980  1.00  0.00           H  
ATOM   2307 HD22 LEU A 158       1.435  15.188  -6.914  1.00  0.00           H  
ATOM   2308 HD23 LEU A 158      -0.024  16.137  -7.305  1.00  0.00           H  
ATOM   2309  N   CYS A 159      -2.605  11.636  -7.893  1.00  0.00           N  
ATOM   2310  H   CYS A 159      -2.119  11.388  -7.043  1.00  0.00           H  
ATOM   2311  CA  CYS A 159      -3.608  10.717  -8.418  1.00  0.00           C  
ATOM   2312  HA  CYS A 159      -4.511  11.284  -8.645  1.00  0.00           H  
ATOM   2313  C   CYS A 159      -4.004   9.656  -7.402  1.00  0.00           C  
ATOM   2314  CB  CYS A 159      -3.104  10.050  -9.713  1.00  0.00           C  
ATOM   2315  HB2 CYS A 159      -3.875   9.363 -10.062  1.00  0.00           H  
ATOM   2316  HB3 CYS A 159      -2.932  10.802 -10.483  1.00  0.00           H  
ATOM   2317  O   CYS A 159      -3.191   9.237  -6.577  1.00  0.00           O  
ATOM   2318  SG  CYS A 159      -1.577   9.110  -9.427  1.00  0.00           S  
ATOM   2319  HG  CYS A 159      -1.956   8.616  -8.245  1.00  0.00           H  
ATOM   2320  N   ASP A 160      -5.224   9.151  -7.561  1.00  0.00           N  
ATOM   2321  H   ASP A 160      -5.827   9.524  -8.280  1.00  0.00           H  
ATOM   2322  CA  ASP A 160      -5.668   7.942  -6.884  1.00  0.00           C  
ATOM   2323  HA  ASP A 160      -5.213   7.916  -5.894  1.00  0.00           H  
ATOM   2324  C   ASP A 160      -5.199   6.677  -7.630  1.00  0.00           C  
ATOM   2325  CB  ASP A 160      -7.191   8.000  -6.675  1.00  0.00           C  
ATOM   2326  HB2 ASP A 160      -7.497   7.144  -6.073  1.00  0.00           H  
ATOM   2327  HB3 ASP A 160      -7.434   8.892  -6.098  1.00  0.00           H  
ATOM   2328  O   ASP A 160      -4.472   6.726  -8.631  1.00  0.00           O  
ATOM   2329  CG  ASP A 160      -8.020   8.007  -7.960  1.00  0.00           C  
ATOM   2330  OD1 ASP A 160      -7.543   7.482  -8.994  1.00  0.00           O  
ATOM   2331  OD2 ASP A 160      -9.171   8.482  -7.868  1.00  0.00           O  
ATOM   2332  N   GLY A 161      -5.625   5.505  -7.149  1.00  0.00           N  
ATOM   2333  H   GLY A 161      -6.209   5.518  -6.325  1.00  0.00           H  
ATOM   2334  CA  GLY A 161      -5.282   4.222  -7.764  1.00  0.00           C  
ATOM   2335  HA2 GLY A 161      -5.730   3.424  -7.172  1.00  0.00           H  
ATOM   2336  HA3 GLY A 161      -4.199   4.100  -7.746  1.00  0.00           H  
ATOM   2337  C   GLY A 161      -5.761   4.064  -9.216  1.00  0.00           C  
ATOM   2338  O   GLY A 161      -5.109   3.355  -9.993  1.00  0.00           O  
ATOM   2339  N   ALA A 162      -6.855   4.726  -9.610  1.00  0.00           N  
ATOM   2340  H   ALA A 162      -7.237   5.440  -9.007  1.00  0.00           H  
ATOM   2341  CA  ALA A 162      -7.339   4.707 -10.987  1.00  0.00           C  
ATOM   2342  HA  ALA A 162      -7.281   3.688 -11.371  1.00  0.00           H  
ATOM   2343  C   ALA A 162      -6.452   5.587 -11.875  1.00  0.00           C  
ATOM   2344  CB  ALA A 162      -8.810   5.143 -11.030  1.00  0.00           C  
ATOM   2345  HB1 ALA A 162      -9.410   4.504 -10.382  1.00  0.00           H  
ATOM   2346  HB2 ALA A 162      -9.183   5.064 -12.051  1.00  0.00           H  
ATOM   2347  HB3 ALA A 162      -8.913   6.177 -10.698  1.00  0.00           H  
ATOM   2348  O   ALA A 162      -5.995   5.125 -12.921  1.00  0.00           O  
ATOM   2349  N   GLY A 163      -6.126   6.807 -11.438  1.00  0.00           N  
ATOM   2350  H   GLY A 163      -6.536   7.131 -10.574  1.00  0.00           H  
ATOM   2351  CA  GLY A 163      -5.198   7.687 -12.154  1.00  0.00           C  
ATOM   2352  HA2 GLY A 163      -5.599   7.908 -13.143  1.00  0.00           H  
ATOM   2353  HA3 GLY A 163      -5.107   8.626 -11.607  1.00  0.00           H  
ATOM   2354  C   GLY A 163      -3.805   7.066 -12.318  1.00  0.00           C  
ATOM   2355  O   GLY A 163      -3.249   7.069 -13.420  1.00  0.00           O  
ATOM   2356  N   ALA A 164      -3.279   6.431 -11.268  1.00  0.00           N  
ATOM   2357  H   ALA A 164      -3.750   6.502 -10.377  1.00  0.00           H  
ATOM   2358  CA  ALA A 164      -2.028   5.681 -11.337  1.00  0.00           C  
ATOM   2359  HA  ALA A 164      -1.227   6.350 -11.651  1.00  0.00           H  
ATOM   2360  C   ALA A 164      -2.093   4.519 -12.346  1.00  0.00           C  
ATOM   2361  CB  ALA A 164      -1.713   5.161  -9.934  1.00  0.00           C  
ATOM   2362  HB1 ALA A 164      -0.810   4.554  -9.985  1.00  0.00           H  
ATOM   2363  HB2 ALA A 164      -1.550   5.999  -9.256  1.00  0.00           H  
ATOM   2364  HB3 ALA A 164      -2.538   4.554  -9.561  1.00  0.00           H  
ATOM   2365  O   ALA A 164      -1.147   4.290 -13.101  1.00  0.00           O  
ATOM   2366  N   THR A 165      -3.217   3.795 -12.397  1.00  0.00           N  
ATOM   2367  H   THR A 165      -3.977   4.030 -11.774  1.00  0.00           H  
ATOM   2368  CA  THR A 165      -3.395   2.702 -13.363  1.00  0.00           C  
ATOM   2369  HA  THR A 165      -2.486   2.100 -13.349  1.00  0.00           H  
ATOM   2370  C   THR A 165      -3.523   3.225 -14.796  1.00  0.00           C  
ATOM   2371  CB  THR A 165      -4.547   1.761 -12.976  1.00  0.00           C  
ATOM   2372  HB  THR A 165      -5.497   2.296 -12.981  1.00  0.00           H  
ATOM   2373  O   THR A 165      -2.911   2.638 -15.682  1.00  0.00           O  
ATOM   2374  CG2 THR A 165      -4.620   0.572 -13.934  1.00  0.00           C  
ATOM   2375 HG21 THR A 165      -5.082   0.878 -14.872  1.00  0.00           H  
ATOM   2376 HG22 THR A 165      -5.217  -0.231 -13.501  1.00  0.00           H  
ATOM   2377 HG23 THR A 165      -3.619   0.190 -14.134  1.00  0.00           H  
ATOM   2378  OG1 THR A 165      -4.305   1.242 -11.676  1.00  0.00           O  
ATOM   2379  HG1 THR A 165      -4.638   1.914 -11.076  1.00  0.00           H  
ATOM   2380  N   LYS A 166      -4.188   4.369 -15.030  1.00  0.00           N  
ATOM   2381  H   LYS A 166      -4.693   4.789 -14.263  1.00  0.00           H  
ATOM   2382  CA  LYS A 166      -4.233   5.032 -16.350  1.00  0.00           C  
ATOM   2383  HA  LYS A 166      -4.657   4.341 -17.078  1.00  0.00           H  
ATOM   2384  C   LYS A 166      -2.831   5.385 -16.868  1.00  0.00           C  
ATOM   2385  CB  LYS A 166      -5.112   6.301 -16.306  1.00  0.00           C  
ATOM   2386  HB2 LYS A 166      -4.943   6.858 -17.227  1.00  0.00           H  
ATOM   2387  HB3 LYS A 166      -4.793   6.932 -15.476  1.00  0.00           H  
ATOM   2388  O   LYS A 166      -2.533   5.121 -18.030  1.00  0.00           O  
ATOM   2389  CG  LYS A 166      -6.627   6.043 -16.189  1.00  0.00           C  
ATOM   2390  HG2 LYS A 166      -6.846   5.520 -15.258  1.00  0.00           H  
ATOM   2391  HG3 LYS A 166      -6.947   5.416 -17.021  1.00  0.00           H  
ATOM   2392  CD  LYS A 166      -7.414   7.370 -16.228  1.00  0.00           C  
ATOM   2393  HD2 LYS A 166      -7.225   7.857 -17.185  1.00  0.00           H  
ATOM   2394  HD3 LYS A 166      -7.061   8.023 -15.429  1.00  0.00           H  
ATOM   2395  CE  LYS A 166      -8.930   7.164 -16.061  1.00  0.00           C  
ATOM   2396  HE2 LYS A 166      -9.250   6.380 -16.748  1.00  0.00           H  
ATOM   2397  HE3 LYS A 166      -9.122   6.818 -15.045  1.00  0.00           H  
ATOM   2398  NZ  LYS A 166      -9.713   8.407 -16.336  1.00  0.00           N  
ATOM   2399  HZ1 LYS A 166      -9.407   9.214 -15.813  1.00  0.00           H  
ATOM   2400  HZ2 LYS A 166      -9.682   8.670 -17.311  1.00  0.00           H  
ATOM   2401  HZ3 LYS A 166     -10.701   8.288 -16.164  1.00  0.00           H  
ATOM   2402  N   PHE A 167      -1.956   5.923 -16.011  1.00  0.00           N  
ATOM   2403  H   PHE A 167      -2.266   6.124 -15.071  1.00  0.00           H  
ATOM   2404  CA  PHE A 167      -0.560   6.208 -16.379  1.00  0.00           C  
ATOM   2405  HA  PHE A 167      -0.547   6.871 -17.243  1.00  0.00           H  
ATOM   2406  C   PHE A 167       0.193   4.932 -16.785  1.00  0.00           C  
ATOM   2407  CB  PHE A 167       0.158   6.918 -15.219  1.00  0.00           C  
ATOM   2408  HB2 PHE A 167      -0.083   6.414 -14.283  1.00  0.00           H  
ATOM   2409  HB3 PHE A 167      -0.216   7.940 -15.147  1.00  0.00           H  
ATOM   2410  O   PHE A 167       0.808   4.879 -17.850  1.00  0.00           O  
ATOM   2411  CG  PHE A 167       1.670   6.954 -15.375  1.00  0.00           C  
ATOM   2412  CD1 PHE A 167       2.492   6.123 -14.588  1.00  0.00           C  
ATOM   2413  HD1 PHE A 167       2.054   5.479 -13.840  1.00  0.00           H  
ATOM   2414  CD2 PHE A 167       2.256   7.775 -16.354  1.00  0.00           C  
ATOM   2415  HD2 PHE A 167       1.629   8.407 -16.966  1.00  0.00           H  
ATOM   2416  CE1 PHE A 167       3.885   6.118 -14.787  1.00  0.00           C  
ATOM   2417  HE1 PHE A 167       4.511   5.470 -14.192  1.00  0.00           H  
ATOM   2418  CE2 PHE A 167       3.648   7.782 -16.546  1.00  0.00           C  
ATOM   2419  HE2 PHE A 167       4.091   8.417 -17.299  1.00  0.00           H  
ATOM   2420  CZ  PHE A 167       4.464   6.949 -15.763  1.00  0.00           C  
ATOM   2421  HZ  PHE A 167       5.533   6.946 -15.918  1.00  0.00           H  
ATOM   2422  N   LEU A 168       0.108   3.879 -15.967  1.00  0.00           N  
ATOM   2423  H   LEU A 168      -0.413   3.978 -15.107  1.00  0.00           H  
ATOM   2424  CA  LEU A 168       0.779   2.608 -16.251  1.00  0.00           C  
ATOM   2425  HA  LEU A 168       1.829   2.805 -16.464  1.00  0.00           H  
ATOM   2426  C   LEU A 168       0.217   1.911 -17.496  1.00  0.00           C  
ATOM   2427  CB  LEU A 168       0.669   1.690 -15.026  1.00  0.00           C  
ATOM   2428  HB2 LEU A 168       1.019   0.698 -15.310  1.00  0.00           H  
ATOM   2429  HB3 LEU A 168      -0.383   1.608 -14.750  1.00  0.00           H  
ATOM   2430  O   LEU A 168       0.981   1.323 -18.255  1.00  0.00           O  
ATOM   2431  CG  LEU A 168       1.479   2.156 -13.806  1.00  0.00           C  
ATOM   2432  HG  LEU A 168       1.191   3.168 -13.522  1.00  0.00           H  
ATOM   2433  CD1 LEU A 168       1.169   1.217 -12.643  1.00  0.00           C  
ATOM   2434 HD11 LEU A 168       1.733   1.532 -11.765  1.00  0.00           H  
ATOM   2435 HD12 LEU A 168       0.104   1.277 -12.421  1.00  0.00           H  
ATOM   2436 HD13 LEU A 168       1.444   0.196 -12.909  1.00  0.00           H  
ATOM   2437  CD2 LEU A 168       2.986   2.125 -14.061  1.00  0.00           C  
ATOM   2438 HD21 LEU A 168       3.280   1.144 -14.435  1.00  0.00           H  
ATOM   2439 HD22 LEU A 168       3.253   2.885 -14.796  1.00  0.00           H  
ATOM   2440 HD23 LEU A 168       3.525   2.347 -13.140  1.00  0.00           H  
ATOM   2441  N   ALA A 169      -1.092   1.998 -17.736  1.00  0.00           N  
ATOM   2442  H   ALA A 169      -1.684   2.452 -17.055  1.00  0.00           H  
ATOM   2443  CA  ALA A 169      -1.727   1.468 -18.938  1.00  0.00           C  
ATOM   2444  HA  ALA A 169      -1.440   0.424 -19.058  1.00  0.00           H  
ATOM   2445  C   ALA A 169      -1.270   2.227 -20.195  1.00  0.00           C  
ATOM   2446  CB  ALA A 169      -3.247   1.523 -18.755  1.00  0.00           C  
ATOM   2447  HB1 ALA A 169      -3.739   1.097 -19.630  1.00  0.00           H  
ATOM   2448  HB2 ALA A 169      -3.578   2.554 -18.628  1.00  0.00           H  
ATOM   2449  HB3 ALA A 169      -3.539   0.943 -17.880  1.00  0.00           H  
ATOM   2450  O   ALA A 169      -1.004   1.605 -21.223  1.00  0.00           O  
ATOM   2451  N   ALA A 170      -1.104   3.552 -20.116  1.00  0.00           N  
ATOM   2452  H   ALA A 170      -1.373   4.031 -19.268  1.00  0.00           H  
ATOM   2453  CA  ALA A 170      -0.527   4.339 -21.204  1.00  0.00           C  
ATOM   2454  HA  ALA A 170      -1.098   4.149 -22.112  1.00  0.00           H  
ATOM   2455  C   ALA A 170       0.929   3.934 -21.487  1.00  0.00           C  
ATOM   2456  CB  ALA A 170      -0.649   5.827 -20.870  1.00  0.00           C  
ATOM   2457  HB1 ALA A 170      -0.067   6.057 -19.978  1.00  0.00           H  
ATOM   2458  HB2 ALA A 170      -1.694   6.084 -20.696  1.00  0.00           H  
ATOM   2459  HB3 ALA A 170      -0.272   6.418 -21.705  1.00  0.00           H  
ATOM   2460  O   ALA A 170       1.269   3.671 -22.638  1.00  0.00           O  
ATOM   2461  N   ALA A 171       1.765   3.784 -20.453  1.00  0.00           N  
ATOM   2462  H   ALA A 171       1.447   4.035 -19.528  1.00  0.00           H  
ATOM   2463  CA  ALA A 171       3.125   3.264 -20.615  1.00  0.00           C  
ATOM   2464  HA  ALA A 171       3.683   3.918 -21.284  1.00  0.00           H  
ATOM   2465  C   ALA A 171       3.120   1.865 -21.255  1.00  0.00           C  
ATOM   2466  CB  ALA A 171       3.825   3.267 -19.253  1.00  0.00           C  
ATOM   2467  HB1 ALA A 171       3.818   4.275 -18.840  1.00  0.00           H  
ATOM   2468  HB2 ALA A 171       4.858   2.944 -19.383  1.00  0.00           H  
ATOM   2469  HB3 ALA A 171       3.321   2.590 -18.563  1.00  0.00           H  
ATOM   2470  O   ALA A 171       3.845   1.611 -22.212  1.00  0.00           O  
ATOM   2471  N   ALA A 172       2.234   0.977 -20.806  1.00  0.00           N  
ATOM   2472  H   ALA A 172       1.681   1.212 -19.995  1.00  0.00           H  
ATOM   2473  CA  ALA A 172       2.071  -0.348 -21.388  1.00  0.00           C  
ATOM   2474  HA  ALA A 172       3.024  -0.873 -21.334  1.00  0.00           H  
ATOM   2475  C   ALA A 172       1.686  -0.302 -22.880  1.00  0.00           C  
ATOM   2476  CB  ALA A 172       1.059  -1.108 -20.529  1.00  0.00           C  
ATOM   2477  HB1 ALA A 172       0.087  -0.617 -20.551  1.00  0.00           H  
ATOM   2478  HB2 ALA A 172       1.418  -1.165 -19.501  1.00  0.00           H  
ATOM   2479  HB3 ALA A 172       0.950  -2.123 -20.912  1.00  0.00           H  
ATOM   2480  O   ALA A 172       2.203  -1.088 -23.670  1.00  0.00           O  
ATOM   2481  N   ARG A 173       0.841   0.646 -23.308  1.00  0.00           N  
ATOM   2482  H   ARG A 173       0.444   1.271 -22.621  1.00  0.00           H  
ATOM   2483  CA  ARG A 173       0.535   0.858 -24.735  1.00  0.00           C  
ATOM   2484  HA  ARG A 173       0.201  -0.081 -25.177  1.00  0.00           H  
ATOM   2485  C   ARG A 173       1.763   1.275 -25.541  1.00  0.00           C  
ATOM   2486  CB  ARG A 173      -0.558   1.917 -24.913  1.00  0.00           C  
ATOM   2487  HB2 ARG A 173      -0.306   2.814 -24.348  1.00  0.00           H  
ATOM   2488  HB3 ARG A 173      -0.591   2.192 -25.967  1.00  0.00           H  
ATOM   2489  O   ARG A 173       1.977   0.722 -26.621  1.00  0.00           O  
ATOM   2490  CG  ARG A 173      -1.946   1.422 -24.498  1.00  0.00           C  
ATOM   2491  HG2 ARG A 173      -2.237   0.600 -25.152  1.00  0.00           H  
ATOM   2492  HG3 ARG A 173      -1.934   1.069 -23.467  1.00  0.00           H  
ATOM   2493  CD  ARG A 173      -2.974   2.547 -24.635  1.00  0.00           C  
ATOM   2494  HD2 ARG A 173      -3.932   2.212 -24.238  1.00  0.00           H  
ATOM   2495  HD3 ARG A 173      -2.647   3.400 -24.040  1.00  0.00           H  
ATOM   2496  NE  ARG A 173      -3.123   2.962 -26.044  1.00  0.00           N  
ATOM   2497  HE  ARG A 173      -2.550   3.730 -26.363  1.00  0.00           H  
ATOM   2498  NH1 ARG A 173      -4.608   1.344 -26.739  1.00  0.00           N  
ATOM   2499 HH11 ARG A 173      -5.216   0.993 -27.465  1.00  0.00           H  
ATOM   2500 HH12 ARG A 173      -4.618   0.939 -25.814  1.00  0.00           H  
ATOM   2501  NH2 ARG A 173      -3.922   2.922 -28.161  1.00  0.00           N  
ATOM   2502 HH21 ARG A 173      -3.419   3.774 -28.365  1.00  0.00           H  
ATOM   2503 HH22 ARG A 173      -4.512   2.539 -28.886  1.00  0.00           H  
ATOM   2504  CZ  ARG A 173      -3.877   2.401 -26.972  1.00  0.00           C  
ATOM   2505  N   PHE A 174       2.571   2.204 -25.028  1.00  0.00           N  
ATOM   2506  H   PHE A 174       2.318   2.640 -24.152  1.00  0.00           H  
ATOM   2507  CA  PHE A 174       3.813   2.616 -25.691  1.00  0.00           C  
ATOM   2508  HA  PHE A 174       3.578   2.910 -26.714  1.00  0.00           H  
ATOM   2509  C   PHE A 174       4.819   1.475 -25.795  1.00  0.00           C  
ATOM   2510  CB  PHE A 174       4.452   3.812 -24.980  1.00  0.00           C  
ATOM   2511  HB2 PHE A 174       5.445   3.980 -25.399  1.00  0.00           H  
ATOM   2512  HB3 PHE A 174       4.577   3.587 -23.921  1.00  0.00           H  
ATOM   2513  O   PHE A 174       5.402   1.294 -26.859  1.00  0.00           O  
ATOM   2514  CG  PHE A 174       3.664   5.085 -25.153  1.00  0.00           C  
ATOM   2515  CD1 PHE A 174       3.484   5.627 -26.439  1.00  0.00           C  
ATOM   2516  HD1 PHE A 174       3.950   5.162 -27.295  1.00  0.00           H  
ATOM   2517  CD2 PHE A 174       3.089   5.707 -24.034  1.00  0.00           C  
ATOM   2518  HD2 PHE A 174       3.252   5.302 -23.047  1.00  0.00           H  
ATOM   2519  CE1 PHE A 174       2.687   6.767 -26.607  1.00  0.00           C  
ATOM   2520  HE1 PHE A 174       2.529   7.172 -27.596  1.00  0.00           H  
ATOM   2521  CE2 PHE A 174       2.282   6.837 -24.203  1.00  0.00           C  
ATOM   2522  HE2 PHE A 174       1.803   7.298 -23.352  1.00  0.00           H  
ATOM   2523  CZ  PHE A 174       2.078   7.354 -25.485  1.00  0.00           C  
ATOM   2524  HZ  PHE A 174       1.425   8.209 -25.582  1.00  0.00           H  
ATOM   2525  N   ALA A 175       4.955   0.657 -24.747  1.00  0.00           N  
ATOM   2526  H   ALA A 175       4.476   0.887 -23.888  1.00  0.00           H  
ATOM   2527  CA  ALA A 175       5.795  -0.541 -24.771  1.00  0.00           C  
ATOM   2528  HA  ALA A 175       6.830  -0.248 -24.948  1.00  0.00           H  
ATOM   2529  C   ALA A 175       5.398  -1.520 -25.892  1.00  0.00           C  
ATOM   2530  CB  ALA A 175       5.706  -1.214 -23.399  1.00  0.00           C  
ATOM   2531  HB1 ALA A 175       4.669  -1.447 -23.157  1.00  0.00           H  
ATOM   2532  HB2 ALA A 175       6.124  -0.556 -22.637  1.00  0.00           H  
ATOM   2533  HB3 ALA A 175       6.267  -2.148 -23.413  1.00  0.00           H  
ATOM   2534  O   ALA A 175       6.261  -2.143 -26.503  1.00  0.00           O  
ATOM   2535  N   ARG A 176       4.100  -1.600 -26.215  1.00  0.00           N  
ATOM   2536  H   ARG A 176       3.451  -1.085 -25.637  1.00  0.00           H  
ATOM   2537  CA  ARG A 176       3.557  -2.414 -27.318  1.00  0.00           C  
ATOM   2538  HA  ARG A 176       4.195  -3.288 -27.447  1.00  0.00           H  
ATOM   2539  C   ARG A 176       3.554  -1.710 -28.683  1.00  0.00           C  
ATOM   2540  CB  ARG A 176       2.143  -2.891 -26.954  1.00  0.00           C  
ATOM   2541  HB2 ARG A 176       1.740  -3.470 -27.785  1.00  0.00           H  
ATOM   2542  HB3 ARG A 176       1.509  -2.016 -26.805  1.00  0.00           H  
ATOM   2543  O   ARG A 176       2.996  -2.250 -29.634  1.00  0.00           O  
ATOM   2544  CG  ARG A 176       2.097  -3.780 -25.701  1.00  0.00           C  
ATOM   2545  HG2 ARG A 176       2.799  -4.604 -25.830  1.00  0.00           H  
ATOM   2546  HG3 ARG A 176       2.406  -3.218 -24.820  1.00  0.00           H  
ATOM   2547  CD  ARG A 176       0.697  -4.367 -25.460  1.00  0.00           C  
ATOM   2548  HD2 ARG A 176       0.683  -4.865 -24.490  1.00  0.00           H  
ATOM   2549  HD3 ARG A 176       0.520  -5.133 -26.213  1.00  0.00           H  
ATOM   2550  NE  ARG A 176      -0.394  -3.367 -25.552  1.00  0.00           N  
ATOM   2551  HE  ARG A 176      -0.814  -3.257 -26.464  1.00  0.00           H  
ATOM   2552  NH1 ARG A 176      -0.556  -2.653 -23.359  1.00  0.00           N  
ATOM   2553 HH11 ARG A 176      -1.083  -2.213 -22.618  1.00  0.00           H  
ATOM   2554 HH12 ARG A 176       0.248  -3.217 -23.125  1.00  0.00           H  
ATOM   2555  NH2 ARG A 176      -2.013  -1.958 -24.783  1.00  0.00           N  
ATOM   2556 HH21 ARG A 176      -2.469  -1.513 -23.999  1.00  0.00           H  
ATOM   2557 HH22 ARG A 176      -2.311  -1.792 -25.734  1.00  0.00           H  
ATOM   2558  CZ  ARG A 176      -0.963  -2.681 -24.575  1.00  0.00           C  
ATOM   2559  N   GLY A 177       4.087  -0.491 -28.789  1.00  0.00           N  
ATOM   2560  H   GLY A 177       4.568  -0.108 -27.988  1.00  0.00           H  
ATOM   2561  CA  GLY A 177       4.083   0.289 -30.032  1.00  0.00           C  
ATOM   2562  HA2 GLY A 177       4.492  -0.321 -30.837  1.00  0.00           H  
ATOM   2563  HA3 GLY A 177       4.733   1.155 -29.898  1.00  0.00           H  
ATOM   2564  C   GLY A 177       2.703   0.797 -30.475  1.00  0.00           C  
ATOM   2565  O   GLY A 177       2.539   1.176 -31.629  1.00  0.00           O  
ATOM   2566  N   GLN A 178       1.700   0.823 -29.586  1.00  0.00           N  
ATOM   2567  H   GLN A 178       1.900   0.539 -28.638  1.00  0.00           H  
ATOM   2568  CA  GLN A 178       0.316   1.211 -29.923  1.00  0.00           C  
ATOM   2569  HA  GLN A 178       0.113   0.900 -30.948  1.00  0.00           H  
ATOM   2570  C   GLN A 178       0.059   2.729 -29.889  1.00  0.00           C  
ATOM   2571  CB  GLN A 178      -0.672   0.474 -29.003  1.00  0.00           C  
ATOM   2572  HB2 GLN A 178      -1.681   0.839 -29.195  1.00  0.00           H  
ATOM   2573  HB3 GLN A 178      -0.423   0.682 -27.963  1.00  0.00           H  
ATOM   2574  O   GLN A 178      -1.060   3.170 -30.148  1.00  0.00           O  
ATOM   2575  CG  GLN A 178      -0.665  -1.042 -29.244  1.00  0.00           C  
ATOM   2576  HG2 GLN A 178       0.326  -1.446 -29.037  1.00  0.00           H  
ATOM   2577  HG3 GLN A 178      -0.897  -1.233 -30.292  1.00  0.00           H  
ATOM   2578  CD  GLN A 178      -1.675  -1.784 -28.378  1.00  0.00           C  
ATOM   2579  NE2 GLN A 178      -1.902  -3.053 -28.633  1.00  0.00           N  
ATOM   2580 HE21 GLN A 178      -2.678  -3.501 -28.167  1.00  0.00           H  
ATOM   2581 HE22 GLN A 178      -1.451  -3.483 -29.428  1.00  0.00           H  
ATOM   2582  OE1 GLN A 178      -2.250  -1.279 -27.423  1.00  0.00           O  
ATOM   2583  N   GLY A 179       1.071   3.532 -29.553  1.00  0.00           N  
ATOM   2584  H   GLY A 179       1.965   3.104 -29.359  1.00  0.00           H  
ATOM   2585  CA  GLY A 179       0.955   4.986 -29.465  1.00  0.00           C  
ATOM   2586  HA2 GLY A 179       1.939   5.418 -29.282  1.00  0.00           H  
ATOM   2587  HA3 GLY A 179       0.594   5.361 -30.422  1.00  0.00           H  
ATOM   2588  C   GLY A 179       0.003   5.469 -28.362  1.00  0.00           C  
ATOM   2589  O   GLY A 179      -0.224   4.793 -27.354  1.00  0.00           O  
ATOM   2590  N   MET A 180      -0.536   6.674 -28.557  1.00  0.00           N  
ATOM   2591  H   MET A 180      -0.366   7.134 -29.440  1.00  0.00           H  
ATOM   2592  CA  MET A 180      -1.410   7.356 -27.596  1.00  0.00           C  
ATOM   2593  HA  MET A 180      -0.852   7.464 -26.666  1.00  0.00           H  
ATOM   2594  C   MET A 180      -2.687   6.536 -27.300  1.00  0.00           C  
ATOM   2595  CB  MET A 180      -1.761   8.763 -28.122  1.00  0.00           C  
ATOM   2596  HB2 MET A 180      -2.452   9.249 -27.434  1.00  0.00           H  
ATOM   2597  HB3 MET A 180      -2.263   8.663 -29.084  1.00  0.00           H  
ATOM   2598  O   MET A 180      -3.158   5.780 -28.159  1.00  0.00           O  
ATOM   2599  CG  MET A 180      -0.528   9.664 -28.299  1.00  0.00           C  
ATOM   2600  HG2 MET A 180       0.201   9.159 -28.934  1.00  0.00           H  
ATOM   2601  HG3 MET A 180      -0.833  10.576 -28.812  1.00  0.00           H  
ATOM   2602  SD  MET A 180       0.261  10.131 -26.744  1.00  0.00           S  
ATOM   2603  CE  MET A 180       2.016  10.177 -27.186  1.00  0.00           C  
ATOM   2604  HE1 MET A 180       2.207  11.048 -27.812  1.00  0.00           H  
ATOM   2605  HE2 MET A 180       2.292   9.280 -27.741  1.00  0.00           H  
ATOM   2606  HE3 MET A 180       2.620  10.251 -26.282  1.00  0.00           H  
ATOM   2607  N   PRO A 181      -3.258   6.626 -26.084  1.00  0.00           N  
ATOM   2608  CA  PRO A 181      -4.593   6.098 -25.813  1.00  0.00           C  
ATOM   2609  HA  PRO A 181      -4.651   5.042 -26.074  1.00  0.00           H  
ATOM   2610  C   PRO A 181      -5.652   6.852 -26.628  1.00  0.00           C  
ATOM   2611  CB  PRO A 181      -4.793   6.261 -24.303  1.00  0.00           C  
ATOM   2612  HB2 PRO A 181      -4.387   5.391 -23.787  1.00  0.00           H  
ATOM   2613  HB3 PRO A 181      -5.840   6.407 -24.037  1.00  0.00           H  
ATOM   2614  O   PRO A 181      -5.469   8.022 -26.952  1.00  0.00           O  
ATOM   2615  CG  PRO A 181      -3.949   7.491 -23.970  1.00  0.00           C  
ATOM   2616  HG2 PRO A 181      -3.614   7.484 -22.932  1.00  0.00           H  
ATOM   2617  HG3 PRO A 181      -4.521   8.395 -24.179  1.00  0.00           H  
ATOM   2618  CD  PRO A 181      -2.778   7.397 -24.947  1.00  0.00           C  
ATOM   2619  HD2 PRO A 181      -1.943   6.875 -24.480  1.00  0.00           H  
ATOM   2620  HD3 PRO A 181      -2.482   8.400 -25.252  1.00  0.00           H  
ATOM   2621  N   GLU A 182      -6.770   6.186 -26.930  1.00  0.00           N  
ATOM   2622  H   GLU A 182      -6.854   5.210 -26.681  1.00  0.00           H  
ATOM   2623  CA  GLU A 182      -7.900   6.795 -27.655  1.00  0.00           C  
ATOM   2624  HA  GLU A 182      -7.565   7.178 -28.618  1.00  0.00           H  
ATOM   2625  C   GLU A 182      -8.511   7.972 -26.885  1.00  0.00           C  
ATOM   2626  CB  GLU A 182      -8.992   5.739 -27.884  1.00  0.00           C  
ATOM   2627  HB2 GLU A 182      -9.262   5.299 -26.924  1.00  0.00           H  
ATOM   2628  HB3 GLU A 182      -9.871   6.231 -28.302  1.00  0.00           H  
ATOM   2629  O   GLU A 182      -8.916   8.969 -27.475  1.00  0.00           O  
ATOM   2630  CG  GLU A 182      -8.547   4.631 -28.850  1.00  0.00           C  
ATOM   2631  HG2 GLU A 182      -8.328   5.080 -29.819  1.00  0.00           H  
ATOM   2632  HG3 GLU A 182      -7.628   4.183 -28.473  1.00  0.00           H  
ATOM   2633  CD  GLU A 182      -9.594   3.520 -29.026  1.00  0.00           C  
ATOM   2634  OE1 GLU A 182      -9.227   2.518 -29.682  1.00  0.00           O  
ATOM   2635  OE2 GLU A 182     -10.703   3.638 -28.461  1.00  0.00           O  
ATOM   2636  N   VAL A 183      -8.530   7.872 -25.553  1.00  0.00           N  
ATOM   2637  H   VAL A 183      -8.158   7.028 -25.142  1.00  0.00           H  
ATOM   2638  CA  VAL A 183      -8.970   8.938 -24.655  1.00  0.00           C  
ATOM   2639  HA  VAL A 183      -9.502   9.694 -25.233  1.00  0.00           H  
ATOM   2640  C   VAL A 183      -7.739   9.588 -24.033  1.00  0.00           C  
ATOM   2641  CB  VAL A 183      -9.951   8.404 -23.596  1.00  0.00           C  
ATOM   2642  HB  VAL A 183      -9.438   7.697 -22.945  1.00  0.00           H  
ATOM   2643  O   VAL A 183      -7.039   8.975 -23.223  1.00  0.00           O  
ATOM   2644  CG1 VAL A 183     -10.493   9.554 -22.746  1.00  0.00           C  
ATOM   2645 HG11 VAL A 183      -9.669  10.066 -22.249  1.00  0.00           H  
ATOM   2646 HG12 VAL A 183     -11.030  10.266 -23.373  1.00  0.00           H  
ATOM   2647 HG13 VAL A 183     -11.172   9.156 -21.992  1.00  0.00           H  
ATOM   2648  CG2 VAL A 183     -11.151   7.694 -24.235  1.00  0.00           C  
ATOM   2649 HG21 VAL A 183     -11.659   8.366 -24.927  1.00  0.00           H  
ATOM   2650 HG22 VAL A 183     -11.855   7.381 -23.464  1.00  0.00           H  
ATOM   2651 HG23 VAL A 183     -10.826   6.808 -24.780  1.00  0.00           H  
ATOM   2652  N   ALA A 184      -7.473  10.837 -24.413  1.00  0.00           N  
ATOM   2653  H   ALA A 184      -8.069  11.270 -25.104  1.00  0.00           H  
ATOM   2654  CA  ALA A 184      -6.397  11.630 -23.833  1.00  0.00           C  
ATOM   2655  HA  ALA A 184      -5.491  11.024 -23.858  1.00  0.00           H  
ATOM   2656  C   ALA A 184      -6.710  12.004 -22.370  1.00  0.00           C  
ATOM   2657  CB  ALA A 184      -6.165  12.870 -24.703  1.00  0.00           C  
ATOM   2658  HB1 ALA A 184      -5.338  13.456 -24.301  1.00  0.00           H  
ATOM   2659  HB2 ALA A 184      -7.062  13.489 -24.711  1.00  0.00           H  
ATOM   2660  HB3 ALA A 184      -5.925  12.569 -25.722  1.00  0.00           H  
ATOM   2661  O   ALA A 184      -7.878  12.212 -22.024  1.00  0.00           O  
ATOM   2662  N   PRO A 185      -5.693  12.109 -21.497  1.00  0.00           N  
ATOM   2663  CA  PRO A 185      -5.909  12.569 -20.137  1.00  0.00           C  
ATOM   2664  HA  PRO A 185      -6.689  11.957 -19.683  1.00  0.00           H  
ATOM   2665  C   PRO A 185      -6.325  14.043 -20.107  1.00  0.00           C  
ATOM   2666  CB  PRO A 185      -4.604  12.312 -19.399  1.00  0.00           C  
ATOM   2667  HB2 PRO A 185      -4.424  13.030 -18.599  1.00  0.00           H  
ATOM   2668  HB3 PRO A 185      -4.636  11.295 -19.009  1.00  0.00           H  
ATOM   2669  O   PRO A 185      -5.678  14.896 -20.709  1.00  0.00           O  
ATOM   2670  CG  PRO A 185      -3.555  12.399 -20.502  1.00  0.00           C  
ATOM   2671  HG2 PRO A 185      -2.682  11.801 -20.240  1.00  0.00           H  
ATOM   2672  HG3 PRO A 185      -3.279  13.440 -20.669  1.00  0.00           H  
ATOM   2673  CD  PRO A 185      -4.280  11.853 -21.733  1.00  0.00           C  
ATOM   2674  HD2 PRO A 185      -4.113  10.779 -21.817  1.00  0.00           H  
ATOM   2675  HD3 PRO A 185      -3.930  12.366 -22.629  1.00  0.00           H  
ATOM   2676  N   VAL A 186      -7.390  14.335 -19.364  1.00  0.00           N  
ATOM   2677  H   VAL A 186      -7.843  13.566 -18.892  1.00  0.00           H  
ATOM   2678  CA  VAL A 186      -7.913  15.682 -19.118  1.00  0.00           C  
ATOM   2679  HA  VAL A 186      -7.500  16.366 -19.860  1.00  0.00           H  
ATOM   2680  C   VAL A 186      -7.450  16.134 -17.738  1.00  0.00           C  
ATOM   2681  CB  VAL A 186      -9.446  15.729 -19.255  1.00  0.00           C  
ATOM   2682  HB  VAL A 186      -9.893  15.020 -18.559  1.00  0.00           H  
ATOM   2683  O   VAL A 186      -7.698  15.455 -16.737  1.00  0.00           O  
ATOM   2684  CG1 VAL A 186      -9.999  17.123 -18.939  1.00  0.00           C  
ATOM   2685 HG11 VAL A 186      -9.835  17.377 -17.892  1.00  0.00           H  
ATOM   2686 HG12 VAL A 186     -11.073  17.154 -19.125  1.00  0.00           H  
ATOM   2687 HG13 VAL A 186      -9.524  17.876 -19.568  1.00  0.00           H  
ATOM   2688  CG2 VAL A 186      -9.888  15.342 -20.672  1.00  0.00           C  
ATOM   2689 HG21 VAL A 186      -9.539  14.340 -20.924  1.00  0.00           H  
ATOM   2690 HG22 VAL A 186     -10.976  15.362 -20.740  1.00  0.00           H  
ATOM   2691 HG23 VAL A 186      -9.475  16.048 -21.393  1.00  0.00           H  
ATOM   2692  N   TRP A 187      -6.769  17.276 -17.702  1.00  0.00           N  
ATOM   2693  H   TRP A 187      -6.647  17.782 -18.568  1.00  0.00           H  
ATOM   2694  CA  TRP A 187      -6.071  17.804 -16.528  1.00  0.00           C  
ATOM   2695  HA  TRP A 187      -5.998  17.020 -15.774  1.00  0.00           H  
ATOM   2696  C   TRP A 187      -6.784  18.973 -15.841  1.00  0.00           C  
ATOM   2697  CB  TRP A 187      -4.646  18.181 -16.943  1.00  0.00           C  
ATOM   2698  HB2 TRP A 187      -4.675  18.772 -17.859  1.00  0.00           H  
ATOM   2699  HB3 TRP A 187      -4.198  18.810 -16.174  1.00  0.00           H  
ATOM   2700  O   TRP A 187      -6.259  19.470 -14.846  1.00  0.00           O  
ATOM   2701  CG  TRP A 187      -3.742  17.008 -17.135  1.00  0.00           C  
ATOM   2702  CD1 TRP A 187      -3.554  16.303 -18.275  1.00  0.00           C  
ATOM   2703  HD1 TRP A 187      -4.042  16.507 -19.217  1.00  0.00           H  
ATOM   2704  CD2 TRP A 187      -2.875  16.402 -16.139  1.00  0.00           C  
ATOM   2705  CE2 TRP A 187      -2.215  15.297 -16.741  1.00  0.00           C  
ATOM   2706  CE3 TRP A 187      -2.576  16.686 -14.789  1.00  0.00           C  
ATOM   2707  HE3 TRP A 187      -3.074  17.517 -14.311  1.00  0.00           H  
ATOM   2708  NE1 TRP A 187      -2.648  15.284 -18.047  1.00  0.00           N  
ATOM   2709  HE1 TRP A 187      -2.288  14.685 -18.776  1.00  0.00           H  
ATOM   2710  CH2 TRP A 187      -0.931  14.891 -14.737  1.00  0.00           C  
ATOM   2711  HH2 TRP A 187      -0.191  14.309 -14.208  1.00  0.00           H  
ATOM   2712  CZ2 TRP A 187      -1.326  14.505 -16.018  1.00  0.00           C  
ATOM   2713  HZ2 TRP A 187      -0.963  13.580 -16.441  1.00  0.00           H  
ATOM   2714  CZ3 TRP A 187      -1.582  15.966 -14.107  1.00  0.00           C  
ATOM   2715  HZ3 TRP A 187      -1.328  16.245 -13.095  1.00  0.00           H  
ATOM   2716  N   ASP A 188      -7.961  19.379 -16.327  1.00  0.00           N  
ATOM   2717  H   ASP A 188      -8.262  18.960 -17.195  1.00  0.00           H  
ATOM   2718  CA  ASP A 188      -8.728  20.570 -15.912  1.00  0.00           C  
ATOM   2719  HA  ASP A 188      -8.047  21.420 -15.873  1.00  0.00           H  
ATOM   2720  C   ASP A 188      -9.349  20.423 -14.505  1.00  0.00           C  
ATOM   2721  CB  ASP A 188      -9.789  20.890 -16.984  1.00  0.00           C  
ATOM   2722  HB2 ASP A 188     -10.289  21.822 -16.720  1.00  0.00           H  
ATOM   2723  HB3 ASP A 188     -10.531  20.092 -16.989  1.00  0.00           H  
ATOM   2724  O   ASP A 188     -10.559  20.516 -14.289  1.00  0.00           O  
ATOM   2725  CG  ASP A 188      -9.225  21.047 -18.399  1.00  0.00           C  
ATOM   2726  OD1 ASP A 188      -8.041  21.428 -18.533  1.00  0.00           O  
ATOM   2727  OD2 ASP A 188      -9.967  20.698 -19.342  1.00  0.00           O  
ATOM   2728  N   ARG A 189      -8.525  20.088 -13.509  1.00  0.00           N  
ATOM   2729  H   ARG A 189      -7.547  20.020 -13.751  1.00  0.00           H  
ATOM   2730  CA  ARG A 189      -8.969  19.683 -12.172  1.00  0.00           C  
ATOM   2731  HA  ARG A 189      -9.716  18.893 -12.259  1.00  0.00           H  
ATOM   2732  C   ARG A 189      -9.620  20.800 -11.399  1.00  0.00           C  
ATOM   2733  CB  ARG A 189      -7.798  19.198 -11.331  1.00  0.00           C  
ATOM   2734  HB2 ARG A 189      -8.172  19.012 -10.325  1.00  0.00           H  
ATOM   2735  HB3 ARG A 189      -7.023  19.963 -11.276  1.00  0.00           H  
ATOM   2736  O   ARG A 189     -10.572  20.551 -10.667  1.00  0.00           O  
ATOM   2737  CG  ARG A 189      -7.210  17.913 -11.877  1.00  0.00           C  
ATOM   2738  HG2 ARG A 189      -6.524  18.131 -12.695  1.00  0.00           H  
ATOM   2739  HG3 ARG A 189      -7.997  17.242 -12.221  1.00  0.00           H  
ATOM   2740  CD  ARG A 189      -6.468  17.271 -10.722  1.00  0.00           C  
ATOM   2741  HD2 ARG A 189      -5.768  17.987 -10.291  1.00  0.00           H  
ATOM   2742  HD3 ARG A 189      -7.178  16.958  -9.957  1.00  0.00           H  
ATOM   2743  NE  ARG A 189      -5.751  16.128 -11.232  1.00  0.00           N  
ATOM   2744  HE  ARG A 189      -5.919  15.858 -12.190  1.00  0.00           H  
ATOM   2745  NH1 ARG A 189      -4.672  15.548  -9.285  1.00  0.00           N  
ATOM   2746 HH11 ARG A 189      -5.286  16.116  -8.718  1.00  0.00           H  
ATOM   2747 HH12 ARG A 189      -4.017  14.942  -8.812  1.00  0.00           H  
ATOM   2748  NH2 ARG A 189      -4.150  14.662 -11.287  1.00  0.00           N  
ATOM   2749 HH21 ARG A 189      -4.403  14.526 -12.256  1.00  0.00           H  
ATOM   2750 HH22 ARG A 189      -3.497  14.043 -10.829  1.00  0.00           H  
ATOM   2751  CZ  ARG A 189      -4.853  15.463 -10.574  1.00  0.00           C  
ATOM   2752  N   ARG A 190      -9.081  22.012 -11.502  1.00  0.00           N  
ATOM   2753  H   ARG A 190      -8.391  22.162 -12.225  1.00  0.00           H  
ATOM   2754  CA  ARG A 190      -9.603  23.156 -10.757  1.00  0.00           C  
ATOM   2755  HA  ARG A 190      -9.843  22.837  -9.743  1.00  0.00           H  
ATOM   2756  C   ARG A 190     -10.908  23.645 -11.376  1.00  0.00           C  
ATOM   2757  CB  ARG A 190      -8.532  24.248 -10.710  1.00  0.00           C  
ATOM   2758  HB2 ARG A 190      -7.604  23.820 -10.331  1.00  0.00           H  
ATOM   2759  HB3 ARG A 190      -8.356  24.640 -11.712  1.00  0.00           H  
ATOM   2760  O   ARG A 190     -11.786  24.110 -10.661  1.00  0.00           O  
ATOM   2761  CG  ARG A 190      -8.982  25.375  -9.779  1.00  0.00           C  
ATOM   2762  HG2 ARG A 190      -9.212  24.956  -8.800  1.00  0.00           H  
ATOM   2763  HG3 ARG A 190      -9.872  25.861 -10.180  1.00  0.00           H  
ATOM   2764  CD  ARG A 190      -7.883  26.422  -9.628  1.00  0.00           C  
ATOM   2765  HD2 ARG A 190      -6.967  25.915  -9.324  1.00  0.00           H  
ATOM   2766  HD3 ARG A 190      -7.722  26.905 -10.592  1.00  0.00           H  
ATOM   2767  NE  ARG A 190      -8.265  27.414  -8.607  1.00  0.00           N  
ATOM   2768  HE  ARG A 190      -9.183  27.294  -8.202  1.00  0.00           H  
ATOM   2769  NH1 ARG A 190      -6.248  28.490  -8.484  1.00  0.00           N  
ATOM   2770 HH11 ARG A 190      -5.917  27.905  -9.239  1.00  0.00           H  
ATOM   2771 HH12 ARG A 190      -5.627  29.143  -8.028  1.00  0.00           H  
ATOM   2772  NH2 ARG A 190      -7.891  29.073  -7.092  1.00  0.00           N  
ATOM   2773 HH21 ARG A 190      -7.235  29.680  -6.622  1.00  0.00           H  
ATOM   2774 HH22 ARG A 190      -8.731  28.817  -6.594  1.00  0.00           H  
ATOM   2775  CZ  ARG A 190      -7.472  28.322  -8.072  1.00  0.00           C  
ATOM   2776  N   GLU A 191     -11.037  23.522 -12.683  1.00  0.00           N  
ATOM   2777  H   GLU A 191     -10.233  23.216 -13.212  1.00  0.00           H  
ATOM   2778  CA  GLU A 191     -12.211  23.901 -13.452  1.00  0.00           C  
ATOM   2779  HA  GLU A 191     -12.556  24.889 -13.147  1.00  0.00           H  
ATOM   2780  C   GLU A 191     -13.353  22.911 -13.200  1.00  0.00           C  
ATOM   2781  CB  GLU A 191     -11.840  23.944 -14.945  1.00  0.00           C  
ATOM   2782  HB2 GLU A 191     -11.497  22.957 -15.257  1.00  0.00           H  
ATOM   2783  HB3 GLU A 191     -12.749  24.163 -15.505  1.00  0.00           H  
ATOM   2784  O   GLU A 191     -14.486  23.321 -12.962  1.00  0.00           O  
ATOM   2785  CG  GLU A 191     -10.787  25.003 -15.338  1.00  0.00           C  
ATOM   2786  HG2 GLU A 191     -10.734  25.033 -16.427  1.00  0.00           H  
ATOM   2787  HG3 GLU A 191     -11.152  25.975 -15.007  1.00  0.00           H  
ATOM   2788  CD  GLU A 191      -9.359  24.780 -14.791  1.00  0.00           C  
ATOM   2789  OE1 GLU A 191      -8.659  25.802 -14.602  1.00  0.00           O  
ATOM   2790  OE2 GLU A 191      -8.994  23.628 -14.444  1.00  0.00           O  
ATOM   2791  N   LEU A 192     -13.046  21.611 -13.183  1.00  0.00           N  
ATOM   2792  H   LEU A 192     -12.111  21.344 -13.458  1.00  0.00           H  
ATOM   2793  CA  LEU A 192     -14.043  20.556 -13.009  1.00  0.00           C  
ATOM   2794  HA  LEU A 192     -14.975  20.874 -13.476  1.00  0.00           H  
ATOM   2795  C   LEU A 192     -14.381  20.298 -11.527  1.00  0.00           C  
ATOM   2796  CB  LEU A 192     -13.544  19.292 -13.738  1.00  0.00           C  
ATOM   2797  HB2 LEU A 192     -14.250  18.484 -13.550  1.00  0.00           H  
ATOM   2798  HB3 LEU A 192     -12.585  19.002 -13.310  1.00  0.00           H  
ATOM   2799  O   LEU A 192     -15.550  20.116 -11.184  1.00  0.00           O  
ATOM   2800  CG  LEU A 192     -13.383  19.462 -15.268  1.00  0.00           C  
ATOM   2801  HG  LEU A 192     -12.777  20.339 -15.495  1.00  0.00           H  
ATOM   2802  CD1 LEU A 192     -12.688  18.234 -15.855  1.00  0.00           C  
ATOM   2803 HD11 LEU A 192     -12.590  18.354 -16.934  1.00  0.00           H  
ATOM   2804 HD12 LEU A 192     -11.688  18.163 -15.429  1.00  0.00           H  
ATOM   2805 HD13 LEU A 192     -13.268  17.339 -15.630  1.00  0.00           H  
ATOM   2806  CD2 LEU A 192     -14.727  19.627 -15.976  1.00  0.00           C  
ATOM   2807 HD21 LEU A 192     -15.380  18.782 -15.756  1.00  0.00           H  
ATOM   2808 HD22 LEU A 192     -14.568  19.693 -17.052  1.00  0.00           H  
ATOM   2809 HD23 LEU A 192     -15.208  20.551 -15.652  1.00  0.00           H  
ATOM   2810  N   LEU A 193     -13.381  20.320 -10.638  1.00  0.00           N  
ATOM   2811  H   LEU A 193     -12.452  20.498 -10.990  1.00  0.00           H  
ATOM   2812  CA  LEU A 193     -13.480  19.932  -9.218  1.00  0.00           C  
ATOM   2813  HA  LEU A 193     -14.533  19.906  -8.937  1.00  0.00           H  
ATOM   2814  C   LEU A 193     -12.848  20.947  -8.246  1.00  0.00           C  
ATOM   2815  CB  LEU A 193     -12.884  18.521  -9.029  1.00  0.00           C  
ATOM   2816  HB2 LEU A 193     -11.875  18.508  -9.441  1.00  0.00           H  
ATOM   2817  HB3 LEU A 193     -12.809  18.301  -7.964  1.00  0.00           H  
ATOM   2818  O   LEU A 193     -12.443  20.600  -7.135  1.00  0.00           O  
ATOM   2819  CG  LEU A 193     -13.701  17.389  -9.667  1.00  0.00           C  
ATOM   2820  HG  LEU A 193     -13.835  17.594 -10.729  1.00  0.00           H  
ATOM   2821  CD1 LEU A 193     -12.948  16.065  -9.524  1.00  0.00           C  
ATOM   2822 HD11 LEU A 193     -12.428  15.868 -10.462  1.00  0.00           H  
ATOM   2823 HD12 LEU A 193     -13.636  15.238  -9.345  1.00  0.00           H  
ATOM   2824 HD13 LEU A 193     -12.228  16.102  -8.707  1.00  0.00           H  
ATOM   2825  CD2 LEU A 193     -15.078  17.225  -9.024  1.00  0.00           C  
ATOM   2826 HD21 LEU A 193     -15.689  18.111  -9.199  1.00  0.00           H  
ATOM   2827 HD22 LEU A 193     -14.981  17.047  -7.953  1.00  0.00           H  
ATOM   2828 HD23 LEU A 193     -15.586  16.382  -9.493  1.00  0.00           H  
ATOM   2829  N   GLY A 194     -12.745  22.214  -8.642  1.00  0.00           N  
ATOM   2830  H   GLY A 194     -13.048  22.464  -9.572  1.00  0.00           H  
ATOM   2831  CA  GLY A 194     -12.348  23.286  -7.731  1.00  0.00           C  
ATOM   2832  HA2 GLY A 194     -11.462  22.967  -7.182  1.00  0.00           H  
ATOM   2833  HA3 GLY A 194     -12.095  24.183  -8.295  1.00  0.00           H  
ATOM   2834  C   GLY A 194     -13.445  23.665  -6.729  1.00  0.00           C  
ATOM   2835  O   GLY A 194     -14.614  23.306  -6.913  1.00  0.00           O  
ATOM   2836  N   PRO A 195     -13.075  24.414  -5.674  1.00  0.00           N  
ATOM   2837  CA  PRO A 195     -14.034  24.923  -4.705  1.00  0.00           C  
ATOM   2838  HA  PRO A 195     -14.630  24.103  -4.303  1.00  0.00           H  
ATOM   2839  C   PRO A 195     -14.983  25.942  -5.336  1.00  0.00           C  
ATOM   2840  CB  PRO A 195     -13.197  25.539  -3.583  1.00  0.00           C  
ATOM   2841  HB2 PRO A 195     -13.710  26.363  -3.087  1.00  0.00           H  
ATOM   2842  HB3 PRO A 195     -12.942  24.762  -2.862  1.00  0.00           H  
ATOM   2843  O   PRO A 195     -14.622  26.676  -6.267  1.00  0.00           O  
ATOM   2844  CG  PRO A 195     -11.937  25.999  -4.316  1.00  0.00           C  
ATOM   2845  HG2 PRO A 195     -11.076  26.064  -3.650  1.00  0.00           H  
ATOM   2846  HG3 PRO A 195     -12.123  26.958  -4.800  1.00  0.00           H  
ATOM   2847  CD  PRO A 195     -11.740  24.912  -5.370  1.00  0.00           C  
ATOM   2848  HD2 PRO A 195     -11.142  24.102  -4.952  1.00  0.00           H  
ATOM   2849  HD3 PRO A 195     -11.255  25.328  -6.253  1.00  0.00           H  
ATOM   2850  N   ARG A 196     -16.197  26.019  -4.791  1.00  0.00           N  
ATOM   2851  H   ARG A 196     -16.365  25.437  -3.982  1.00  0.00           H  
ATOM   2852  CA  ARG A 196     -17.185  27.043  -5.139  1.00  0.00           C  
ATOM   2853  HA  ARG A 196     -17.266  27.079  -6.225  1.00  0.00           H  
ATOM   2854  C   ARG A 196     -16.709  28.422  -4.679  1.00  0.00           C  
ATOM   2855  CB  ARG A 196     -18.555  26.671  -4.545  1.00  0.00           C  
ATOM   2856  HB2 ARG A 196     -19.255  27.490  -4.710  1.00  0.00           H  
ATOM   2857  HB3 ARG A 196     -18.453  26.525  -3.470  1.00  0.00           H  
ATOM   2858  O   ARG A 196     -15.805  28.564  -3.857  1.00  0.00           O  
ATOM   2859  CG  ARG A 196     -19.119  25.402  -5.206  1.00  0.00           C  
ATOM   2860  HG2 ARG A 196     -18.430  24.569  -5.072  1.00  0.00           H  
ATOM   2861  HG3 ARG A 196     -19.228  25.586  -6.275  1.00  0.00           H  
ATOM   2862  CD  ARG A 196     -20.486  25.004  -4.644  1.00  0.00           C  
ATOM   2863  HD2 ARG A 196     -21.141  25.875  -4.624  1.00  0.00           H  
ATOM   2864  HD3 ARG A 196     -20.916  24.257  -5.312  1.00  0.00           H  
ATOM   2865  NE  ARG A 196     -20.368  24.434  -3.296  1.00  0.00           N  
ATOM   2866  HE  ARG A 196     -19.492  24.568  -2.810  1.00  0.00           H  
ATOM   2867  NH1 ARG A 196     -22.398  23.419  -3.165  1.00  0.00           N  
ATOM   2868 HH11 ARG A 196     -22.580  23.638  -4.134  1.00  0.00           H  
ATOM   2869 HH12 ARG A 196     -22.953  22.693  -2.733  1.00  0.00           H  
ATOM   2870  NH2 ARG A 196     -20.987  23.134  -1.524  1.00  0.00           N  
ATOM   2871 HH21 ARG A 196     -21.684  22.526  -1.119  1.00  0.00           H  
ATOM   2872 HH22 ARG A 196     -20.142  23.378  -1.027  1.00  0.00           H  
ATOM   2873  CZ  ARG A 196     -21.234  23.677  -2.666  1.00  0.00           C  
ATOM   2874  N   ARG A 197     -17.313  29.474  -5.237  1.00  0.00           N  
ATOM   2875  H   ARG A 197     -18.071  29.291  -5.878  1.00  0.00           H  
ATOM   2876  CA  ARG A 197     -17.013  30.872  -4.890  1.00  0.00           C  
ATOM   2877  HA  ARG A 197     -16.338  30.890  -4.034  1.00  0.00           H  
ATOM   2878  C   ARG A 197     -18.305  31.608  -4.511  1.00  0.00           C  
ATOM   2879  CB  ARG A 197     -16.272  31.566  -6.041  1.00  0.00           C  
ATOM   2880  HB2 ARG A 197     -16.125  32.612  -5.771  1.00  0.00           H  
ATOM   2881  HB3 ARG A 197     -16.878  31.525  -6.946  1.00  0.00           H  
ATOM   2882  O   ARG A 197     -19.041  31.990  -5.418  1.00  0.00           O  
ATOM   2883  CG  ARG A 197     -14.904  30.926  -6.317  1.00  0.00           C  
ATOM   2884  HG2 ARG A 197     -14.329  30.866  -5.393  1.00  0.00           H  
ATOM   2885  HG3 ARG A 197     -15.044  29.921  -6.716  1.00  0.00           H  
ATOM   2886  CD  ARG A 197     -14.142  31.778  -7.333  1.00  0.00           C  
ATOM   2887  HD2 ARG A 197     -14.770  31.921  -8.212  1.00  0.00           H  
ATOM   2888  HD3 ARG A 197     -13.938  32.747  -6.879  1.00  0.00           H  
ATOM   2889  NE  ARG A 197     -12.884  31.129  -7.741  1.00  0.00           N  
ATOM   2890  HE  ARG A 197     -12.834  30.132  -7.583  1.00  0.00           H  
ATOM   2891  NH1 ARG A 197     -11.840  32.997  -8.576  1.00  0.00           N  
ATOM   2892 HH11 ARG A 197     -11.068  33.429  -9.062  1.00  0.00           H  
ATOM   2893 HH12 ARG A 197     -12.628  33.554  -8.275  1.00  0.00           H  
ATOM   2894  NH2 ARG A 197     -10.855  31.003  -8.759  1.00  0.00           N  
ATOM   2895 HH21 ARG A 197     -10.117  31.442  -9.290  1.00  0.00           H  
ATOM   2896 HH22 ARG A 197     -10.927  29.996  -8.727  1.00  0.00           H  
ATOM   2897  CZ  ARG A 197     -11.867  31.713  -8.348  1.00  0.00           C  
ATOM   2898  N   PRO A 198     -18.579  31.829  -3.212  1.00  0.00           N  
ATOM   2899  CA  PRO A 198     -17.792  31.389  -2.052  1.00  0.00           C  
ATOM   2900  HA  PRO A 198     -16.749  31.681  -2.171  1.00  0.00           H  
ATOM   2901  C   PRO A 198     -17.892  29.867  -1.809  1.00  0.00           C  
ATOM   2902  CB  PRO A 198     -18.371  32.173  -0.872  1.00  0.00           C  
ATOM   2903  HB2 PRO A 198     -17.902  33.156  -0.822  1.00  0.00           H  
ATOM   2904  HB3 PRO A 198     -18.252  31.648   0.075  1.00  0.00           H  
ATOM   2905  O   PRO A 198     -18.872  29.255  -2.246  1.00  0.00           O  
ATOM   2906  CG  PRO A 198     -19.843  32.329  -1.253  1.00  0.00           C  
ATOM   2907  HG2 PRO A 198     -20.384  31.415  -1.006  1.00  0.00           H  
ATOM   2908  HG3 PRO A 198     -20.299  33.188  -0.762  1.00  0.00           H  
ATOM   2909  CD  PRO A 198     -19.792  32.503  -2.770  1.00  0.00           C  
ATOM   2910  HD2 PRO A 198     -19.726  33.562  -3.019  1.00  0.00           H  
ATOM   2911  HD3 PRO A 198     -20.677  32.063  -3.230  1.00  0.00           H  
ATOM   2912  N   PRO A 199     -16.920  29.256  -1.104  1.00  0.00           N  
ATOM   2913  CA  PRO A 199     -17.056  27.884  -0.625  1.00  0.00           C  
ATOM   2914  HA  PRO A 199     -17.163  27.221  -1.483  1.00  0.00           H  
ATOM   2915  C   PRO A 199     -18.273  27.748   0.303  1.00  0.00           C  
ATOM   2916  CB  PRO A 199     -15.748  27.559   0.104  1.00  0.00           C  
ATOM   2917  HB2 PRO A 199     -15.428  26.531  -0.068  1.00  0.00           H  
ATOM   2918  HB3 PRO A 199     -15.868  27.748   1.171  1.00  0.00           H  
ATOM   2919  O   PRO A 199     -18.562  28.643   1.100  1.00  0.00           O  
ATOM   2920  CG  PRO A 199     -14.743  28.553  -0.472  1.00  0.00           C  
ATOM   2921  HG2 PRO A 199     -14.342  28.164  -1.408  1.00  0.00           H  
ATOM   2922  HG3 PRO A 199     -13.939  28.770   0.231  1.00  0.00           H  
ATOM   2923  CD  PRO A 199     -15.607  29.781  -0.753  1.00  0.00           C  
ATOM   2924  HD2 PRO A 199     -15.687  30.391   0.146  1.00  0.00           H  
ATOM   2925  HD3 PRO A 199     -15.168  30.354  -1.570  1.00  0.00           H  
ATOM   2926  N   ARG A 200     -18.990  26.627   0.210  1.00  0.00           N  
ATOM   2927  H   ARG A 200     -18.690  25.941  -0.468  1.00  0.00           H  
ATOM   2928  CA  ARG A 200     -20.181  26.298   1.003  1.00  0.00           C  
ATOM   2929  HA  ARG A 200     -20.217  26.947   1.878  1.00  0.00           H  
ATOM   2930  C   ARG A 200     -20.094  24.851   1.480  1.00  0.00           C  
ATOM   2931  CB  ARG A 200     -21.428  26.540   0.131  1.00  0.00           C  
ATOM   2932  HB2 ARG A 200     -21.360  25.924  -0.765  1.00  0.00           H  
ATOM   2933  HB3 ARG A 200     -21.438  27.586  -0.177  1.00  0.00           H  
ATOM   2934  O   ARG A 200     -19.811  23.961   0.694  1.00  0.00           O  
ATOM   2935  CG  ARG A 200     -22.744  26.225   0.861  1.00  0.00           C  
ATOM   2936  HG2 ARG A 200     -22.813  26.868   1.738  1.00  0.00           H  
ATOM   2937  HG3 ARG A 200     -22.757  25.187   1.194  1.00  0.00           H  
ATOM   2938  CD  ARG A 200     -23.974  26.472  -0.022  1.00  0.00           C  
ATOM   2939  HD2 ARG A 200     -23.857  27.431  -0.527  1.00  0.00           H  
ATOM   2940  HD3 ARG A 200     -24.844  26.530   0.633  1.00  0.00           H  
ATOM   2941  NE  ARG A 200     -24.209  25.397  -1.014  1.00  0.00           N  
ATOM   2942  HE  ARG A 200     -23.634  24.567  -0.970  1.00  0.00           H  
ATOM   2943  NH1 ARG A 200     -26.003  26.382  -2.047  1.00  0.00           N  
ATOM   2944 HH11 ARG A 200     -25.890  27.183  -1.443  1.00  0.00           H  
ATOM   2945 HH12 ARG A 200     -26.734  26.340  -2.742  1.00  0.00           H  
ATOM   2946  NH2 ARG A 200     -25.373  24.361  -2.702  1.00  0.00           N  
ATOM   2947 HH21 ARG A 200     -26.135  24.329  -3.365  1.00  0.00           H  
ATOM   2948 HH22 ARG A 200     -24.875  23.489  -2.597  1.00  0.00           H  
ATOM   2949  CZ  ARG A 200     -25.179  25.377  -1.913  1.00  0.00           C  
ATOM   2950  N   VAL A 201     -20.429  24.579   2.736  1.00  0.00           N  
ATOM   2951  H   VAL A 201     -20.646  25.336   3.369  1.00  0.00           H  
ATOM   2952  CA  VAL A 201     -20.546  23.203   3.242  1.00  0.00           C  
ATOM   2953  HA  VAL A 201     -20.302  22.489   2.455  1.00  0.00           H  
ATOM   2954  C   VAL A 201     -21.997  22.970   3.644  1.00  0.00           C  
ATOM   2955  CB  VAL A 201     -19.557  22.941   4.394  1.00  0.00           C  
ATOM   2956  HB  VAL A 201     -19.811  23.572   5.246  1.00  0.00           H  
ATOM   2957  O   VAL A 201     -22.472  23.563   4.605  1.00  0.00           O  
ATOM   2958  CG1 VAL A 201     -19.607  21.470   4.823  1.00  0.00           C  
ATOM   2959 HG11 VAL A 201     -19.305  20.827   3.995  1.00  0.00           H  
ATOM   2960 HG12 VAL A 201     -20.608  21.203   5.162  1.00  0.00           H  
ATOM   2961 HG13 VAL A 201     -18.927  21.315   5.661  1.00  0.00           H  
ATOM   2962  CG2 VAL A 201     -18.119  23.260   3.960  1.00  0.00           C  
ATOM   2963 HG21 VAL A 201     -18.022  24.318   3.717  1.00  0.00           H  
ATOM   2964 HG22 VAL A 201     -17.846  22.666   3.088  1.00  0.00           H  
ATOM   2965 HG23 VAL A 201     -17.430  23.041   4.776  1.00  0.00           H  
ATOM   2966  N   ALA A 202     -22.723  22.151   2.878  1.00  0.00           N  
ATOM   2967  H   ALA A 202     -22.299  21.743   2.057  1.00  0.00           H  
ATOM   2968  CA  ALA A 202     -24.119  21.799   3.170  1.00  0.00           C  
ATOM   2969  HA  ALA A 202     -24.534  22.510   3.884  1.00  0.00           H  
ATOM   2970  C   ALA A 202     -24.259  20.402   3.805  1.00  0.00           C  
ATOM   2971  CB  ALA A 202     -24.924  21.919   1.872  1.00  0.00           C  
ATOM   2972  HB1 ALA A 202     -24.581  21.169   1.159  1.00  0.00           H  
ATOM   2973  HB2 ALA A 202     -25.981  21.748   2.080  1.00  0.00           H  
ATOM   2974  HB3 ALA A 202     -24.799  22.912   1.441  1.00  0.00           H  
ATOM   2975  O   ALA A 202     -25.320  20.032   4.305  1.00  0.00           O  
ATOM   2976  N   THR A 203     -23.184  19.612   3.788  1.00  0.00           N  
ATOM   2977  H   THR A 203     -22.334  19.987   3.392  1.00  0.00           H  
ATOM   2978  CA  THR A 203     -23.185  18.224   4.258  1.00  0.00           C  
ATOM   2979  HA  THR A 203     -24.174  17.798   4.089  1.00  0.00           H  
ATOM   2980  C   THR A 203     -22.871  18.132   5.751  1.00  0.00           C  
ATOM   2981  CB  THR A 203     -22.202  17.393   3.430  1.00  0.00           C  
ATOM   2982  HB  THR A 203     -21.208  17.835   3.490  1.00  0.00           H  
ATOM   2983  O   THR A 203     -21.715  18.198   6.161  1.00  0.00           O  
ATOM   2984  CG2 THR A 203     -22.144  15.931   3.866  1.00  0.00           C  
ATOM   2985 HG21 THR A 203     -21.496  15.392   3.174  1.00  0.00           H  
ATOM   2986 HG22 THR A 203     -23.141  15.490   3.849  1.00  0.00           H  
ATOM   2987 HG23 THR A 203     -21.703  15.857   4.860  1.00  0.00           H  
ATOM   2988  OG1 THR A 203     -22.628  17.386   2.091  1.00  0.00           O  
ATOM   2989  HG1 THR A 203     -22.588  18.275   1.733  1.00  0.00           H  
ATOM   2990  N   LEU A 204     -23.897  17.863   6.564  1.00  0.00           N  
ATOM   2991  H   LEU A 204     -24.820  17.924   6.158  1.00  0.00           H  
ATOM   2992  CA  LEU A 204     -23.794  17.749   8.031  1.00  0.00           C  
ATOM   2993  HA  LEU A 204     -23.319  18.649   8.421  1.00  0.00           H  
ATOM   2994  C   LEU A 204     -22.952  16.559   8.530  1.00  0.00           C  
ATOM   2995  CB  LEU A 204     -25.212  17.621   8.619  1.00  0.00           C  
ATOM   2996  HB2 LEU A 204     -25.124  17.507   9.700  1.00  0.00           H  
ATOM   2997  HB3 LEU A 204     -25.666  16.712   8.224  1.00  0.00           H  
ATOM   2998  O   LEU A 204     -22.636  16.473   9.715  1.00  0.00           O  
ATOM   2999  CG  LEU A 204     -26.158  18.802   8.343  1.00  0.00           C  
ATOM   3000  HG  LEU A 204     -26.268  18.942   7.268  1.00  0.00           H  
ATOM   3001  CD1 LEU A 204     -27.535  18.477   8.928  1.00  0.00           C  
ATOM   3002 HD11 LEU A 204     -28.219  19.296   8.706  1.00  0.00           H  
ATOM   3003 HD12 LEU A 204     -27.463  18.355  10.009  1.00  0.00           H  
ATOM   3004 HD13 LEU A 204     -27.925  17.567   8.473  1.00  0.00           H  
ATOM   3005  CD2 LEU A 204     -25.658  20.101   8.971  1.00  0.00           C  
ATOM   3006 HD21 LEU A 204     -24.719  20.406   8.509  1.00  0.00           H  
ATOM   3007 HD22 LEU A 204     -25.492  19.977  10.041  1.00  0.00           H  
ATOM   3008 HD23 LEU A 204     -26.382  20.899   8.807  1.00  0.00           H  
ATOM   3009  N   VAL A 205     -22.630  15.593   7.661  1.00  0.00           N  
ATOM   3010  H   VAL A 205     -22.887  15.726   6.694  1.00  0.00           H  
ATOM   3011  CA  VAL A 205     -21.800  14.434   8.038  1.00  0.00           C  
ATOM   3012  HA  VAL A 205     -22.237  13.962   8.918  1.00  0.00           H  
ATOM   3013  C   VAL A 205     -20.395  14.884   8.437  1.00  0.00           C  
ATOM   3014  CB  VAL A 205     -21.740  13.386   6.906  1.00  0.00           C  
ATOM   3015  HB  VAL A 205     -21.377  13.861   5.994  1.00  0.00           H  
ATOM   3016  O   VAL A 205     -19.815  14.302   9.352  1.00  0.00           O  
ATOM   3017  CG1 VAL A 205     -20.809  12.208   7.229  1.00  0.00           C  
ATOM   3018 HG11 VAL A 205     -19.775  12.549   7.286  1.00  0.00           H  
ATOM   3019 HG12 VAL A 205     -20.872  11.453   6.445  1.00  0.00           H  
ATOM   3020 HG13 VAL A 205     -21.088  11.759   8.183  1.00  0.00           H  
ATOM   3021  CG2 VAL A 205     -23.136  12.807   6.634  1.00  0.00           C  
ATOM   3022 HG21 VAL A 205     -23.524  12.327   7.532  1.00  0.00           H  
ATOM   3023 HG22 VAL A 205     -23.081  12.075   5.829  1.00  0.00           H  
ATOM   3024 HG23 VAL A 205     -23.819  13.598   6.323  1.00  0.00           H  
ATOM   3025  N   PHE A 206     -19.859  15.925   7.797  1.00  0.00           N  
ATOM   3026  H   PHE A 206     -20.404  16.434   7.117  1.00  0.00           H  
ATOM   3027  CA  PHE A 206     -18.500  16.394   8.062  1.00  0.00           C  
ATOM   3028  HA  PHE A 206     -17.828  15.536   8.048  1.00  0.00           H  
ATOM   3029  C   PHE A 206     -18.369  16.979   9.469  1.00  0.00           C  
ATOM   3030  CB  PHE A 206     -18.067  17.352   6.946  1.00  0.00           C  
ATOM   3031  HB2 PHE A 206     -18.702  18.237   6.986  1.00  0.00           H  
ATOM   3032  HB3 PHE A 206     -17.045  17.680   7.136  1.00  0.00           H  
ATOM   3033  O   PHE A 206     -17.488  16.535  10.196  1.00  0.00           O  
ATOM   3034  CG  PHE A 206     -18.137  16.754   5.546  1.00  0.00           C  
ATOM   3035  CD1 PHE A 206     -17.813  15.399   5.308  1.00  0.00           C  
ATOM   3036  HD1 PHE A 206     -17.448  14.772   6.108  1.00  0.00           H  
ATOM   3037  CD2 PHE A 206     -18.549  17.559   4.469  1.00  0.00           C  
ATOM   3038  HD2 PHE A 206     -18.778  18.601   4.634  1.00  0.00           H  
ATOM   3039  CE1 PHE A 206     -17.954  14.848   4.024  1.00  0.00           C  
ATOM   3040  HE1 PHE A 206     -17.692  13.816   3.841  1.00  0.00           H  
ATOM   3041  CE2 PHE A 206     -18.678  17.005   3.183  1.00  0.00           C  
ATOM   3042  HE2 PHE A 206     -19.005  17.617   2.355  1.00  0.00           H  
ATOM   3043  CZ  PHE A 206     -18.406  15.647   2.963  1.00  0.00           C  
ATOM   3044  HZ  PHE A 206     -18.532  15.225   1.977  1.00  0.00           H  
ATOM   3045  N   ASP A 207     -19.313  17.814   9.911  1.00  0.00           N  
ATOM   3046  H   ASP A 207     -19.943  18.225   9.238  1.00  0.00           H  
ATOM   3047  CA  ASP A 207     -19.322  18.397  11.265  1.00  0.00           C  
ATOM   3048  HA  ASP A 207     -18.421  18.993  11.407  1.00  0.00           H  
ATOM   3049  C   ASP A 207     -19.379  17.345  12.385  1.00  0.00           C  
ATOM   3050  CB  ASP A 207     -20.549  19.311  11.422  1.00  0.00           C  
ATOM   3051  HB2 ASP A 207     -20.554  19.719  12.433  1.00  0.00           H  
ATOM   3052  HB3 ASP A 207     -21.450  18.709  11.303  1.00  0.00           H  
ATOM   3053  O   ASP A 207     -18.925  17.577  13.503  1.00  0.00           O  
ATOM   3054  CG  ASP A 207     -20.599  20.481  10.439  1.00  0.00           C  
ATOM   3055  OD1 ASP A 207     -19.534  20.846   9.899  1.00  0.00           O  
ATOM   3056  OD2 ASP A 207     -21.732  20.959  10.210  1.00  0.00           O  
ATOM   3057  N   ARG A 208     -19.961  16.171  12.103  1.00  0.00           N  
ATOM   3058  H   ARG A 208     -20.312  16.055  11.163  1.00  0.00           H  
ATOM   3059  CA  ARG A 208     -20.096  15.078  13.079  1.00  0.00           C  
ATOM   3060  HA  ARG A 208     -20.200  15.503  14.077  1.00  0.00           H  
ATOM   3061  C   ARG A 208     -18.872  14.174  13.148  1.00  0.00           C  
ATOM   3062  CB  ARG A 208     -21.331  14.237  12.747  1.00  0.00           C  
ATOM   3063  HB2 ARG A 208     -21.270  13.897  11.714  1.00  0.00           H  
ATOM   3064  HB3 ARG A 208     -21.346  13.363  13.398  1.00  0.00           H  
ATOM   3065  O   ARG A 208     -18.668  13.502  14.158  1.00  0.00           O  
ATOM   3066  CG  ARG A 208     -22.629  15.021  12.956  1.00  0.00           C  
ATOM   3067  HG2 ARG A 208     -22.694  15.348  13.994  1.00  0.00           H  
ATOM   3068  HG3 ARG A 208     -22.647  15.895  12.305  1.00  0.00           H  
ATOM   3069  CD  ARG A 208     -23.815  14.114  12.628  1.00  0.00           C  
ATOM   3070  HD2 ARG A 208     -23.788  13.254  13.297  1.00  0.00           H  
ATOM   3071  HD3 ARG A 208     -23.716  13.773  11.598  1.00  0.00           H  
ATOM   3072  NE  ARG A 208     -25.089  14.833  12.784  1.00  0.00           N  
ATOM   3073  HE  ARG A 208     -25.016  15.831  12.924  1.00  0.00           H  
ATOM   3074  NH1 ARG A 208     -26.478  13.031  12.509  1.00  0.00           N  
ATOM   3075 HH11 ARG A 208     -27.406  12.633  12.510  1.00  0.00           H  
ATOM   3076 HH12 ARG A 208     -25.659  12.447  12.411  1.00  0.00           H  
ATOM   3077  NH2 ARG A 208     -27.348  15.057  12.875  1.00  0.00           N  
ATOM   3078 HH21 ARG A 208     -28.277  14.662  12.841  1.00  0.00           H  
ATOM   3079 HH22 ARG A 208     -27.231  16.046  13.045  1.00  0.00           H  
ATOM   3080  CZ  ARG A 208     -26.295  14.306  12.722  1.00  0.00           C  
ATOM   3081  N   VAL A 209     -18.116  14.072  12.058  1.00  0.00           N  
ATOM   3082  H   VAL A 209     -18.327  14.685  11.284  1.00  0.00           H  
ATOM   3083  CA  VAL A 209     -17.070  13.051  11.910  1.00  0.00           C  
ATOM   3084  HA  VAL A 209     -17.099  12.384  12.772  1.00  0.00           H  
ATOM   3085  C   VAL A 209     -15.674  13.653  11.888  1.00  0.00           C  
ATOM   3086  CB  VAL A 209     -17.316  12.185  10.663  1.00  0.00           C  
ATOM   3087  HB  VAL A 209     -17.275  12.800   9.765  1.00  0.00           H  
ATOM   3088  O   VAL A 209     -14.759  13.043  12.456  1.00  0.00           O  
ATOM   3089  CG1 VAL A 209     -16.245  11.092  10.572  1.00  0.00           C  
ATOM   3090 HG11 VAL A 209     -16.473  10.431   9.737  1.00  0.00           H  
ATOM   3091 HG12 VAL A 209     -15.264  11.527  10.379  1.00  0.00           H  
ATOM   3092 HG13 VAL A 209     -16.228  10.510  11.493  1.00  0.00           H  
ATOM   3093  CG2 VAL A 209     -18.680  11.483  10.734  1.00  0.00           C  
ATOM   3094 HG21 VAL A 209     -19.485  12.217  10.699  1.00  0.00           H  
ATOM   3095 HG22 VAL A 209     -18.802  10.807   9.887  1.00  0.00           H  
ATOM   3096 HG23 VAL A 209     -18.766  10.929  11.669  1.00  0.00           H  
ATOM   3097  N   LEU A 210     -15.519  14.803  11.238  1.00  0.00           N  
ATOM   3098  H   LEU A 210     -16.342  15.303  10.932  1.00  0.00           H  
ATOM   3099  CA  LEU A 210     -14.259  15.511  11.075  1.00  0.00           C  
ATOM   3100  HA  LEU A 210     -13.445  14.788  11.135  1.00  0.00           H  
ATOM   3101  C   LEU A 210     -14.063  16.515  12.210  1.00  0.00           C  
ATOM   3102  CB  LEU A 210     -14.196  16.198   9.695  1.00  0.00           C  
ATOM   3103  HB2 LEU A 210     -14.949  16.986   9.662  1.00  0.00           H  
ATOM   3104  HB3 LEU A 210     -13.222  16.678   9.598  1.00  0.00           H  
ATOM   3105  O   LEU A 210     -15.008  17.116  12.709  1.00  0.00           O  
ATOM   3106  CG  LEU A 210     -14.409  15.266   8.489  1.00  0.00           C  
ATOM   3107  HG  LEU A 210     -15.413  14.844   8.525  1.00  0.00           H  
ATOM   3108  CD1 LEU A 210     -14.265  16.038   7.179  1.00  0.00           C  
ATOM   3109 HD11 LEU A 210     -14.535  15.403   6.335  1.00  0.00           H  
ATOM   3110 HD12 LEU A 210     -14.921  16.908   7.188  1.00  0.00           H  
ATOM   3111 HD13 LEU A 210     -13.240  16.388   7.056  1.00  0.00           H  
ATOM   3112  CD2 LEU A 210     -13.395  14.122   8.472  1.00  0.00           C  
ATOM   3113 HD21 LEU A 210     -13.505  13.557   7.546  1.00  0.00           H  
ATOM   3114 HD22 LEU A 210     -13.582  13.456   9.315  1.00  0.00           H  
ATOM   3115 HD23 LEU A 210     -12.382  14.521   8.533  1.00  0.00           H  
ATOM   3116  N   ALA A 211     -12.810  16.697  12.601  1.00  0.00           N  
ATOM   3117  H   ALA A 211     -12.088  16.144  12.164  1.00  0.00           H  
ATOM   3118  CA  ALA A 211     -12.379  17.679  13.579  1.00  0.00           C  
ATOM   3119  HA  ALA A 211     -13.178  18.401  13.746  1.00  0.00           H  
ATOM   3120  C   ALA A 211     -11.160  18.437  13.048  1.00  0.00           C  
ATOM   3121  CB  ALA A 211     -12.083  16.965  14.903  1.00  0.00           C  
ATOM   3122  HB1 ALA A 211     -11.769  17.692  15.652  1.00  0.00           H  
ATOM   3123  HB2 ALA A 211     -12.982  16.459  15.255  1.00  0.00           H  
ATOM   3124  HB3 ALA A 211     -11.287  16.234  14.760  1.00  0.00           H  
ATOM   3125  O   ALA A 211     -10.394  17.915  12.230  1.00  0.00           O  
ATOM   3126  N   LEU A 212     -10.985  19.660  13.544  1.00  0.00           N  
ATOM   3127  H   LEU A 212     -11.644  19.999  14.230  1.00  0.00           H  
ATOM   3128  CA  LEU A 212      -9.793  20.467  13.316  1.00  0.00           C  
ATOM   3129  HA  LEU A 212      -9.313  20.154  12.389  1.00  0.00           H  
ATOM   3130  C   LEU A 212      -8.820  20.228  14.472  1.00  0.00           C  
ATOM   3131  CB  LEU A 212     -10.165  21.955  13.186  1.00  0.00           C  
ATOM   3132  HB2 LEU A 212      -9.270  22.507  12.898  1.00  0.00           H  
ATOM   3133  HB3 LEU A 212     -10.477  22.320  14.164  1.00  0.00           H  
ATOM   3134  O   LEU A 212      -9.160  20.459  15.631  1.00  0.00           O  
ATOM   3135  CG  LEU A 212     -11.290  22.272  12.184  1.00  0.00           C  
ATOM   3136  HG  LEU A 212     -12.214  21.810  12.532  1.00  0.00           H  
ATOM   3137  CD1 LEU A 212     -11.511  23.782  12.143  1.00  0.00           C  
ATOM   3138 HD11 LEU A 212     -11.696  24.163  13.147  1.00  0.00           H  
ATOM   3139 HD12 LEU A 212     -10.640  24.282  11.719  1.00  0.00           H  
ATOM   3140 HD13 LEU A 212     -12.382  23.998  11.525  1.00  0.00           H  
ATOM   3141  CD2 LEU A 212     -10.999  21.765  10.771  1.00  0.00           C  
ATOM   3142 HD21 LEU A 212     -10.896  20.680  10.768  1.00  0.00           H  
ATOM   3143 HD22 LEU A 212     -11.829  22.031  10.116  1.00  0.00           H  
ATOM   3144 HD23 LEU A 212     -10.090  22.225  10.382  1.00  0.00           H  
ATOM   3145  N   ASP A 213      -7.614  19.770  14.160  1.00  0.00           N  
ATOM   3146  H   ASP A 213      -7.445  19.510  13.198  1.00  0.00           H  
ATOM   3147  CA  ASP A 213      -6.588  19.431  15.139  1.00  0.00           C  
ATOM   3148  HA  ASP A 213      -6.902  19.783  16.122  1.00  0.00           H  
ATOM   3149  C   ASP A 213      -5.255  20.114  14.803  1.00  0.00           C  
ATOM   3150  CB  ASP A 213      -6.465  17.906  15.241  1.00  0.00           C  
ATOM   3151  HB2 ASP A 213      -6.185  17.489  14.274  1.00  0.00           H  
ATOM   3152  HB3 ASP A 213      -7.430  17.485  15.523  1.00  0.00           H  
ATOM   3153  O   ASP A 213      -4.698  19.974  13.712  1.00  0.00           O  
ATOM   3154  CG  ASP A 213      -5.424  17.534  16.293  1.00  0.00           C  
ATOM   3155  OD1 ASP A 213      -4.220  17.571  15.952  1.00  0.00           O  
ATOM   3156  OD2 ASP A 213      -5.805  17.317  17.456  1.00  0.00           O  
ATOM   3157  N   GLY A 214      -4.710  20.867  15.760  1.00  0.00           N  
ATOM   3158  H   GLY A 214      -5.207  20.949  16.635  1.00  0.00           H  
ATOM   3159  CA  GLY A 214      -3.458  21.602  15.569  1.00  0.00           C  
ATOM   3160  HA2 GLY A 214      -3.537  22.211  14.668  1.00  0.00           H  
ATOM   3161  HA3 GLY A 214      -3.314  22.267  16.421  1.00  0.00           H  
ATOM   3162  C   GLY A 214      -2.220  20.704  15.444  1.00  0.00           C  
ATOM   3163  O   GLY A 214      -1.227  21.113  14.843  1.00  0.00           O  
ATOM   3164  N   GLY A 215      -2.242  19.490  15.999  1.00  0.00           N  
ATOM   3165  H   GLY A 215      -3.127  19.134  16.332  1.00  0.00           H  
ATOM   3166  CA  GLY A 215      -1.188  18.488  15.829  1.00  0.00           C  
ATOM   3167  HA2 GLY A 215      -0.211  18.924  16.036  1.00  0.00           H  
ATOM   3168  HA3 GLY A 215      -1.374  17.668  16.523  1.00  0.00           H  
ATOM   3169  C   GLY A 215      -1.181  17.914  14.415  1.00  0.00           C  
ATOM   3170  O   GLY A 215      -0.136  17.902  13.764  1.00  0.00           O  
ATOM   3171  N   VAL A 216      -2.354  17.560  13.891  1.00  0.00           N  
ATOM   3172  H   VAL A 216      -3.153  17.573  14.509  1.00  0.00           H  
ATOM   3173  CA  VAL A 216      -2.567  17.169  12.488  1.00  0.00           C  
ATOM   3174  HA  VAL A 216      -1.910  16.331  12.256  1.00  0.00           H  
ATOM   3175  C   VAL A 216      -2.203  18.316  11.545  1.00  0.00           C  
ATOM   3176  CB  VAL A 216      -4.026  16.722  12.280  1.00  0.00           C  
ATOM   3177  HB  VAL A 216      -4.692  17.518  12.614  1.00  0.00           H  
ATOM   3178  O   VAL A 216      -1.628  18.085  10.479  1.00  0.00           O  
ATOM   3179  CG1 VAL A 216      -4.360  16.421  10.814  1.00  0.00           C  
ATOM   3180 HG11 VAL A 216      -3.735  15.608  10.445  1.00  0.00           H  
ATOM   3181 HG12 VAL A 216      -5.408  16.132  10.730  1.00  0.00           H  
ATOM   3182 HG13 VAL A 216      -4.214  17.300  10.187  1.00  0.00           H  
ATOM   3183  CG2 VAL A 216      -4.300  15.457  13.103  1.00  0.00           C  
ATOM   3184 HG21 VAL A 216      -3.600  14.667  12.828  1.00  0.00           H  
ATOM   3185 HG22 VAL A 216      -5.321  15.115  12.930  1.00  0.00           H  
ATOM   3186 HG23 VAL A 216      -4.196  15.664  14.168  1.00  0.00           H  
ATOM   3187  N   ALA A 217      -2.439  19.566  11.953  1.00  0.00           N  
ATOM   3188  H   ALA A 217      -3.007  19.702  12.777  1.00  0.00           H  
ATOM   3189  CA  ALA A 217      -2.028  20.738  11.188  1.00  0.00           C  
ATOM   3190  HA  ALA A 217      -2.499  20.656  10.209  1.00  0.00           H  
ATOM   3191  C   ALA A 217      -0.494  20.833  11.029  1.00  0.00           C  
ATOM   3192  CB  ALA A 217      -2.584  22.011  11.827  1.00  0.00           C  
ATOM   3193  HB1 ALA A 217      -3.630  21.877  12.103  1.00  0.00           H  
ATOM   3194  HB2 ALA A 217      -2.016  22.268  12.721  1.00  0.00           H  
ATOM   3195  HB3 ALA A 217      -2.512  22.835  11.118  1.00  0.00           H  
ATOM   3196  O   ALA A 217       0.001  21.386  10.046  1.00  0.00           O  
ATOM   3197  N   ARG A 218       0.277  20.285  11.975  1.00  0.00           N  
ATOM   3198  H   ARG A 218      -0.187  19.843  12.756  1.00  0.00           H  
ATOM   3199  CA  ARG A 218       1.748  20.300  11.942  1.00  0.00           C  
ATOM   3200  HA  ARG A 218       2.094  21.118  11.310  1.00  0.00           H  
ATOM   3201  C   ARG A 218       2.345  19.038  11.328  1.00  0.00           C  
ATOM   3202  CB  ARG A 218       2.297  20.515  13.356  1.00  0.00           C  
ATOM   3203  HB2 ARG A 218       1.886  19.755  14.020  1.00  0.00           H  
ATOM   3204  HB3 ARG A 218       3.380  20.396  13.326  1.00  0.00           H  
ATOM   3205  O   ARG A 218       3.270  19.131  10.531  1.00  0.00           O  
ATOM   3206  CG  ARG A 218       1.978  21.916  13.900  1.00  0.00           C  
ATOM   3207  HG2 ARG A 218       0.901  22.036  14.021  1.00  0.00           H  
ATOM   3208  HG3 ARG A 218       2.320  22.663  13.184  1.00  0.00           H  
ATOM   3209  CD  ARG A 218       2.678  22.177  15.241  1.00  0.00           C  
ATOM   3210  HD2 ARG A 218       2.391  23.164  15.604  1.00  0.00           H  
ATOM   3211  HD3 ARG A 218       3.754  22.195  15.066  1.00  0.00           H  
ATOM   3212  NE  ARG A 218       2.382  21.146  16.259  1.00  0.00           N  
ATOM   3213  HE  ARG A 218       3.019  20.364  16.301  1.00  0.00           H  
ATOM   3214  NH1 ARG A 218       0.467  22.064  17.139  1.00  0.00           N  
ATOM   3215 HH11 ARG A 218      -0.297  22.022  17.798  1.00  0.00           H  
ATOM   3216 HH12 ARG A 218       0.409  22.683  16.343  1.00  0.00           H  
ATOM   3217  NH2 ARG A 218       1.295  20.191  18.016  1.00  0.00           N  
ATOM   3218 HH21 ARG A 218       1.972  19.441  18.036  1.00  0.00           H  
ATOM   3219 HH22 ARG A 218       0.519  20.174  18.662  1.00  0.00           H  
ATOM   3220  CZ  ARG A 218       1.386  21.142  17.128  1.00  0.00           C  
ATOM   3221  N   CYS A 219       1.828  17.871  11.701  1.00  0.00           N  
ATOM   3222  H   CYS A 219       1.098  17.888  12.399  1.00  0.00           H  
ATOM   3223  CA  CYS A 219       2.439  16.575  11.393  1.00  0.00           C  
ATOM   3224  HA  CYS A 219       3.436  16.729  10.981  1.00  0.00           H  
ATOM   3225  C   CYS A 219       1.659  15.765  10.346  1.00  0.00           C  
ATOM   3226  CB  CYS A 219       2.592  15.793  12.705  1.00  0.00           C  
ATOM   3227  HB2 CYS A 219       3.055  14.831  12.487  1.00  0.00           H  
ATOM   3228  HB3 CYS A 219       1.608  15.615  13.138  1.00  0.00           H  
ATOM   3229  O   CYS A 219       2.141  14.741   9.870  1.00  0.00           O  
ATOM   3230  SG  CYS A 219       3.627  16.707  13.893  1.00  0.00           S  
ATOM   3231  HG  CYS A 219       3.544  15.810  14.880  1.00  0.00           H  
ATOM   3232  N   GLY A 220       0.460  16.210   9.968  1.00  0.00           N  
ATOM   3233  H   GLY A 220       0.102  17.049  10.402  1.00  0.00           H  
ATOM   3234  CA  GLY A 220      -0.483  15.421   9.184  1.00  0.00           C  
ATOM   3235  HA2 GLY A 220       0.051  14.859   8.417  1.00  0.00           H  
ATOM   3236  HA3 GLY A 220      -1.190  16.095   8.702  1.00  0.00           H  
ATOM   3237  C   GLY A 220      -1.265  14.404  10.021  1.00  0.00           C  
ATOM   3238  O   GLY A 220      -0.982  14.203  11.203  1.00  0.00           O  
ATOM   3239  N   PRO A 221      -2.247  13.730   9.402  1.00  0.00           N  
ATOM   3240  CA  PRO A 221      -3.162  12.820  10.099  1.00  0.00           C  
ATOM   3241  HA  PRO A 221      -3.557  13.304  10.992  1.00  0.00           H  
ATOM   3242  C   PRO A 221      -2.496  11.511  10.551  1.00  0.00           C  
ATOM   3243  CB  PRO A 221      -4.316  12.595   9.116  1.00  0.00           C  
ATOM   3244  HB2 PRO A 221      -5.079  13.359   9.271  1.00  0.00           H  
ATOM   3245  HB3 PRO A 221      -4.756  11.603   9.211  1.00  0.00           H  
ATOM   3246  O   PRO A 221      -3.075  10.762  11.327  1.00  0.00           O  
ATOM   3247  CG  PRO A 221      -3.670  12.801   7.747  1.00  0.00           C  
ATOM   3248  HG2 PRO A 221      -4.385  13.147   7.000  1.00  0.00           H  
ATOM   3249  HG3 PRO A 221      -3.195  11.873   7.429  1.00  0.00           H  
ATOM   3250  CD  PRO A 221      -2.616  13.868   8.000  1.00  0.00           C  
ATOM   3251  HD2 PRO A 221      -1.764  13.716   7.337  1.00  0.00           H  
ATOM   3252  HD3 PRO A 221      -3.054  14.853   7.835  1.00  0.00           H  
ATOM   3253  N   TYR A 222      -1.267  11.244  10.098  1.00  0.00           N  
ATOM   3254  H   TYR A 222      -0.849  11.914   9.468  1.00  0.00           H  
ATOM   3255  CA  TYR A 222      -0.506  10.027  10.397  1.00  0.00           C  
ATOM   3256  HA  TYR A 222      -1.196   9.272  10.774  1.00  0.00           H  
ATOM   3257  C   TYR A 222       0.558  10.212  11.491  1.00  0.00           C  
ATOM   3258  CB  TYR A 222       0.100   9.492   9.094  1.00  0.00           C  
ATOM   3259  HB2 TYR A 222       0.563   8.526   9.292  1.00  0.00           H  
ATOM   3260  HB3 TYR A 222       0.880  10.175   8.758  1.00  0.00           H  
ATOM   3261  O   TYR A 222       1.366   9.309  11.709  1.00  0.00           O  
ATOM   3262  CG  TYR A 222      -0.925   9.313   7.993  1.00  0.00           C  
ATOM   3263  CD1 TYR A 222      -1.880   8.288   8.102  1.00  0.00           C  
ATOM   3264  HD1 TYR A 222      -1.876   7.631   8.959  1.00  0.00           H  
ATOM   3265  CD2 TYR A 222      -0.973  10.208   6.905  1.00  0.00           C  
ATOM   3266  HD2 TYR A 222      -0.261  11.017   6.829  1.00  0.00           H  
ATOM   3267  CE1 TYR A 222      -2.861   8.133   7.110  1.00  0.00           C  
ATOM   3268  HE1 TYR A 222      -3.601   7.352   7.202  1.00  0.00           H  
ATOM   3269  CE2 TYR A 222      -1.980  10.071   5.931  1.00  0.00           C  
ATOM   3270  HE2 TYR A 222      -2.066  10.784   5.124  1.00  0.00           H  
ATOM   3271  OH  TYR A 222      -3.856   8.831   5.067  1.00  0.00           O  
ATOM   3272  HH  TYR A 222      -4.355   8.035   5.264  1.00  0.00           H  
ATOM   3273  CZ  TYR A 222      -2.911   9.019   6.019  1.00  0.00           C  
ATOM   3274  N   GLY A 223       0.576  11.376  12.151  1.00  0.00           N  
ATOM   3275  H   GLY A 223      -0.115  12.072  11.911  1.00  0.00           H  
ATOM   3276  CA  GLY A 223       1.537  11.708  13.204  1.00  0.00           C  
ATOM   3277  HA2 GLY A 223       1.589  10.886  13.918  1.00  0.00           H  
ATOM   3278  HA3 GLY A 223       1.188  12.590  13.740  1.00  0.00           H  
ATOM   3279  C   GLY A 223       2.955  11.983  12.693  1.00  0.00           C  
ATOM   3280  O   GLY A 223       3.255  11.888  11.499  1.00  0.00           O  
ATOM   3281  N   ALA A 224       3.853  12.350  13.610  1.00  0.00           N  
ATOM   3282  H   ALA A 224       3.596  12.334  14.587  1.00  0.00           H  
ATOM   3283  CA  ALA A 224       5.252  12.582  13.261  1.00  0.00           C  
ATOM   3284  HA  ALA A 224       5.281  13.270  12.416  1.00  0.00           H  
ATOM   3285  C   ALA A 224       5.940  11.271  12.839  1.00  0.00           C  
ATOM   3286  CB  ALA A 224       5.959  13.249  14.446  1.00  0.00           C  
ATOM   3287  HB1 ALA A 224       5.939  12.585  15.311  1.00  0.00           H  
ATOM   3288  HB2 ALA A 224       6.992  13.479  14.188  1.00  0.00           H  
ATOM   3289  HB3 ALA A 224       5.444  14.173  14.709  1.00  0.00           H  
ATOM   3290  O   ALA A 224       5.600  10.191  13.318  1.00  0.00           O  
ATOM   3291  N   VAL A 225       6.971  11.345  11.986  1.00  0.00           N  
ATOM   3292  H   VAL A 225       7.190  12.251  11.595  1.00  0.00           H  
ATOM   3293  CA  VAL A 225       7.674  10.155  11.450  1.00  0.00           C  
ATOM   3294  HA  VAL A 225       6.977   9.601  10.821  1.00  0.00           H  
ATOM   3295  C   VAL A 225       8.136   9.191  12.552  1.00  0.00           C  
ATOM   3296  CB  VAL A 225       8.882  10.575  10.585  1.00  0.00           C  
ATOM   3297  HB  VAL A 225       9.535  11.215  11.178  1.00  0.00           H  
ATOM   3298  O   VAL A 225       8.050   7.976  12.379  1.00  0.00           O  
ATOM   3299  CG1 VAL A 225       9.709   9.377  10.089  1.00  0.00           C  
ATOM   3300 HG11 VAL A 225      10.195   8.875  10.926  1.00  0.00           H  
ATOM   3301 HG12 VAL A 225       9.063   8.675   9.561  1.00  0.00           H  
ATOM   3302 HG13 VAL A 225      10.484   9.725   9.407  1.00  0.00           H  
ATOM   3303  CG2 VAL A 225       8.422  11.361   9.350  1.00  0.00           C  
ATOM   3304 HG21 VAL A 225       7.770  10.746   8.730  1.00  0.00           H  
ATOM   3305 HG22 VAL A 225       7.888  12.265   9.642  1.00  0.00           H  
ATOM   3306 HG23 VAL A 225       9.285  11.661   8.756  1.00  0.00           H  
ATOM   3307  N   ARG A 226       8.617   9.712  13.688  1.00  0.00           N  
ATOM   3308  H   ARG A 226       8.597  10.717  13.786  1.00  0.00           H  
ATOM   3309  CA  ARG A 226       9.062   8.894  14.825  1.00  0.00           C  
ATOM   3310  HA  ARG A 226       9.730   8.114  14.459  1.00  0.00           H  
ATOM   3311  C   ARG A 226       7.902   8.156  15.498  1.00  0.00           C  
ATOM   3312  CB  ARG A 226       9.832   9.772  15.818  1.00  0.00           C  
ATOM   3313  HB2 ARG A 226       9.184  10.574  16.172  1.00  0.00           H  
ATOM   3314  HB3 ARG A 226      10.694  10.212  15.317  1.00  0.00           H  
ATOM   3315  O   ARG A 226       7.984   6.942  15.647  1.00  0.00           O  
ATOM   3316  CG  ARG A 226      10.313   8.948  17.018  1.00  0.00           C  
ATOM   3317  HG2 ARG A 226       9.455   8.528  17.544  1.00  0.00           H  
ATOM   3318  HG3 ARG A 226      10.952   8.132  16.679  1.00  0.00           H  
ATOM   3319  CD  ARG A 226      11.082   9.823  18.001  1.00  0.00           C  
ATOM   3320  HD2 ARG A 226      10.474  10.695  18.245  1.00  0.00           H  
ATOM   3321  HD3 ARG A 226      12.015  10.148  17.541  1.00  0.00           H  
ATOM   3322  NE  ARG A 226      11.350   9.067  19.230  1.00  0.00           N  
ATOM   3323  HE  ARG A 226      10.845   8.200  19.342  1.00  0.00           H  
ATOM   3324  NH1 ARG A 226      12.588  10.683  20.303  1.00  0.00           N  
ATOM   3325 HH11 ARG A 226      13.072  10.994  21.133  1.00  0.00           H  
ATOM   3326 HH12 ARG A 226      12.414  11.316  19.536  1.00  0.00           H  
ATOM   3327  NH2 ARG A 226      12.183   8.715  21.294  1.00  0.00           N  
ATOM   3328 HH21 ARG A 226      12.649   9.026  22.135  1.00  0.00           H  
ATOM   3329 HH22 ARG A 226      11.658   7.852  21.293  1.00  0.00           H  
ATOM   3330  CZ  ARG A 226      12.043   9.494  20.265  1.00  0.00           C  
ATOM   3331  N   GLU A 227       6.843   8.876  15.852  1.00  0.00           N  
ATOM   3332  H   GLU A 227       6.832   9.865  15.647  1.00  0.00           H  
ATOM   3333  CA  GLU A 227       5.636   8.318  16.480  1.00  0.00           C  
ATOM   3334  HA  GLU A 227       5.878   7.849  17.434  1.00  0.00           H  
ATOM   3335  C   GLU A 227       5.000   7.266  15.571  1.00  0.00           C  
ATOM   3336  CB  GLU A 227       4.617   9.443  16.708  1.00  0.00           C  
ATOM   3337  HB2 GLU A 227       3.687   9.015  17.082  1.00  0.00           H  
ATOM   3338  HB3 GLU A 227       4.418   9.906  15.742  1.00  0.00           H  
ATOM   3339  O   GLU A 227       4.672   6.166  16.010  1.00  0.00           O  
ATOM   3340  CG  GLU A 227       5.103  10.509  17.701  1.00  0.00           C  
ATOM   3341  HG2 GLU A 227       6.125  10.796  17.454  1.00  0.00           H  
ATOM   3342  HG3 GLU A 227       5.109  10.078  18.702  1.00  0.00           H  
ATOM   3343  CD  GLU A 227       4.243  11.783  17.679  1.00  0.00           C  
ATOM   3344  OE1 GLU A 227       4.471  12.626  18.573  1.00  0.00           O  
ATOM   3345  OE2 GLU A 227       3.464  11.969  16.711  1.00  0.00           O  
ATOM   3346  N   TRP A 228       4.931   7.563  14.272  1.00  0.00           N  
ATOM   3347  H   TRP A 228       5.154   8.506  13.986  1.00  0.00           H  
ATOM   3348  CA  TRP A 228       4.482   6.619  13.260  1.00  0.00           C  
ATOM   3349  HA  TRP A 228       3.450   6.345  13.478  1.00  0.00           H  
ATOM   3350  C   TRP A 228       5.310   5.330  13.271  1.00  0.00           C  
ATOM   3351  CB  TRP A 228       4.547   7.279  11.880  1.00  0.00           C  
ATOM   3352  HB2 TRP A 228       3.727   7.991  11.790  1.00  0.00           H  
ATOM   3353  HB3 TRP A 228       5.482   7.832  11.786  1.00  0.00           H  
ATOM   3354  O   TRP A 228       4.750   4.238  13.313  1.00  0.00           O  
ATOM   3355  CG  TRP A 228       4.472   6.290  10.761  1.00  0.00           C  
ATOM   3356  CD1 TRP A 228       5.438   6.037   9.847  1.00  0.00           C  
ATOM   3357  HD1 TRP A 228       6.378   6.563   9.778  1.00  0.00           H  
ATOM   3358  CD2 TRP A 228       3.454   5.271  10.555  1.00  0.00           C  
ATOM   3359  CE2 TRP A 228       3.857   4.446   9.467  1.00  0.00           C  
ATOM   3360  CE3 TRP A 228       2.294   4.896  11.259  1.00  0.00           C  
ATOM   3361  HE3 TRP A 228       1.976   5.467  12.118  1.00  0.00           H  
ATOM   3362  NE1 TRP A 228       5.044   4.991   9.036  1.00  0.00           N  
ATOM   3363  HE1 TRP A 228       5.632   4.576   8.328  1.00  0.00           H  
ATOM   3364  CH2 TRP A 228       2.010   2.936   9.830  1.00  0.00           C  
ATOM   3365  HH2 TRP A 228       1.486   2.016   9.617  1.00  0.00           H  
ATOM   3366  CZ2 TRP A 228       3.138   3.311   9.082  1.00  0.00           C  
ATOM   3367  HZ2 TRP A 228       3.510   2.690   8.281  1.00  0.00           H  
ATOM   3368  CZ3 TRP A 228       1.619   3.712  10.932  1.00  0.00           C  
ATOM   3369  HZ3 TRP A 228       0.832   3.370  11.589  1.00  0.00           H  
ATOM   3370  N   ARG A 229       6.646   5.425  13.261  1.00  0.00           N  
ATOM   3371  H   ARG A 229       7.053   6.350  13.255  1.00  0.00           H  
ATOM   3372  CA  ARG A 229       7.522   4.241  13.290  1.00  0.00           C  
ATOM   3373  HA  ARG A 229       7.255   3.584  12.462  1.00  0.00           H  
ATOM   3374  C   ARG A 229       7.331   3.410  14.558  1.00  0.00           C  
ATOM   3375  CB  ARG A 229       8.990   4.667  13.166  1.00  0.00           C  
ATOM   3376  HB2 ARG A 229       9.181   5.503  13.839  1.00  0.00           H  
ATOM   3377  HB3 ARG A 229       9.625   3.836  13.472  1.00  0.00           H  
ATOM   3378  O   ARG A 229       7.483   2.192  14.504  1.00  0.00           O  
ATOM   3379  CG  ARG A 229       9.376   5.054  11.734  1.00  0.00           C  
ATOM   3380  HG2 ARG A 229       9.314   4.174  11.094  1.00  0.00           H  
ATOM   3381  HG3 ARG A 229       8.695   5.812  11.346  1.00  0.00           H  
ATOM   3382  CD  ARG A 229      10.811   5.592  11.732  1.00  0.00           C  
ATOM   3383  HD2 ARG A 229      10.859   6.450  12.403  1.00  0.00           H  
ATOM   3384  HD3 ARG A 229      11.474   4.811  12.106  1.00  0.00           H  
ATOM   3385  NE  ARG A 229      11.239   6.011  10.385  1.00  0.00           N  
ATOM   3386  HE  ARG A 229      10.513   6.110   9.691  1.00  0.00           H  
ATOM   3387  NH1 ARG A 229      13.484   6.238  10.823  1.00  0.00           N  
ATOM   3388 HH11 ARG A 229      14.410   6.490  10.506  1.00  0.00           H  
ATOM   3389 HH12 ARG A 229      13.320   5.964  11.781  1.00  0.00           H  
ATOM   3390  NH2 ARG A 229      12.702   6.724   8.791  1.00  0.00           N  
ATOM   3391 HH21 ARG A 229      11.948   6.833   8.128  1.00  0.00           H  
ATOM   3392 HH22 ARG A 229      13.634   6.975   8.492  1.00  0.00           H  
ATOM   3393  CZ  ARG A 229      12.468   6.318  10.007  1.00  0.00           C  
ATOM   3394  N   GLU A 230       7.030   4.043  15.687  1.00  0.00           N  
ATOM   3395  H   GLU A 230       6.947   5.049  15.666  1.00  0.00           H  
ATOM   3396  CA  GLU A 230       6.725   3.357  16.947  1.00  0.00           C  
ATOM   3397  HA  GLU A 230       7.468   2.578  17.121  1.00  0.00           H  
ATOM   3398  C   GLU A 230       5.364   2.643  16.870  1.00  0.00           C  
ATOM   3399  CB  GLU A 230       6.818   4.356  18.117  1.00  0.00           C  
ATOM   3400  HB2 GLU A 230       6.416   3.886  19.014  1.00  0.00           H  
ATOM   3401  HB3 GLU A 230       6.215   5.234  17.886  1.00  0.00           H  
ATOM   3402  O   GLU A 230       5.289   1.448  17.161  1.00  0.00           O  
ATOM   3403  CG  GLU A 230       8.277   4.788  18.400  1.00  0.00           C  
ATOM   3404  HG2 GLU A 230       8.758   5.065  17.462  1.00  0.00           H  
ATOM   3405  HG3 GLU A 230       8.819   3.928  18.793  1.00  0.00           H  
ATOM   3406  CD  GLU A 230       8.420   5.971  19.383  1.00  0.00           C  
ATOM   3407  OE1 GLU A 230       9.560   6.507  19.503  1.00  0.00           O  
ATOM   3408  OE2 GLU A 230       7.407   6.351  20.000  1.00  0.00           O  
ATOM   3409  N   GLN A 231       4.321   3.315  16.369  1.00  0.00           N  
ATOM   3410  H   GLN A 231       4.446   4.292  16.149  1.00  0.00           H  
ATOM   3411  CA  GLN A 231       2.995   2.724  16.133  1.00  0.00           C  
ATOM   3412  HA  GLN A 231       2.597   2.341  17.073  1.00  0.00           H  
ATOM   3413  C   GLN A 231       3.048   1.555  15.142  1.00  0.00           C  
ATOM   3414  CB  GLN A 231       2.043   3.798  15.589  1.00  0.00           C  
ATOM   3415  HB2 GLN A 231       1.134   3.314  15.233  1.00  0.00           H  
ATOM   3416  HB3 GLN A 231       2.515   4.295  14.742  1.00  0.00           H  
ATOM   3417  O   GLN A 231       2.495   0.488  15.400  1.00  0.00           O  
ATOM   3418  CG  GLN A 231       1.643   4.847  16.637  1.00  0.00           C  
ATOM   3419  HG2 GLN A 231       1.053   4.368  17.418  1.00  0.00           H  
ATOM   3420  HG3 GLN A 231       2.532   5.275  17.102  1.00  0.00           H  
ATOM   3421  CD  GLN A 231       0.824   5.982  16.029  1.00  0.00           C  
ATOM   3422  NE2 GLN A 231       0.418   6.951  16.820  1.00  0.00           N  
ATOM   3423 HE21 GLN A 231       0.665   6.966  17.799  1.00  0.00           H  
ATOM   3424 HE22 GLN A 231      -0.107   7.693  16.379  1.00  0.00           H  
ATOM   3425  OE1 GLN A 231       0.531   6.022  14.844  1.00  0.00           O  
ATOM   3426  N   GLN A 232       3.775   1.710  14.034  1.00  0.00           N  
ATOM   3427  H   GLN A 232       4.171   2.622  13.859  1.00  0.00           H  
ATOM   3428  CA  GLN A 232       3.917   0.691  12.995  1.00  0.00           C  
ATOM   3429  HA  GLN A 232       2.929   0.482  12.584  1.00  0.00           H  
ATOM   3430  C   GLN A 232       4.488  -0.629  13.543  1.00  0.00           C  
ATOM   3431  CB  GLN A 232       4.806   1.260  11.879  1.00  0.00           C  
ATOM   3432  HB2 GLN A 232       5.822   1.374  12.259  1.00  0.00           H  
ATOM   3433  HB3 GLN A 232       4.435   2.243  11.590  1.00  0.00           H  
ATOM   3434  O   GLN A 232       4.136  -1.699  13.050  1.00  0.00           O  
ATOM   3435  CG  GLN A 232       4.827   0.373  10.625  1.00  0.00           C  
ATOM   3436  HG2 GLN A 232       3.839   0.372  10.165  1.00  0.00           H  
ATOM   3437  HG3 GLN A 232       5.072  -0.653  10.901  1.00  0.00           H  
ATOM   3438  CD  GLN A 232       5.853   0.823   9.591  1.00  0.00           C  
ATOM   3439  NE2 GLN A 232       6.172  -0.026   8.641  1.00  0.00           N  
ATOM   3440 HE21 GLN A 232       6.854   0.295   7.968  1.00  0.00           H  
ATOM   3441 HE22 GLN A 232       5.673  -0.901   8.568  1.00  0.00           H  
ATOM   3442  OE1 GLN A 232       6.418   1.905   9.615  1.00  0.00           O  
ATOM   3443  N   ARG A 233       5.333  -0.593  14.587  1.00  0.00           N  
ATOM   3444  H   ARG A 233       5.544   0.308  14.991  1.00  0.00           H  
ATOM   3445  CA  ARG A 233       5.865  -1.813  15.227  1.00  0.00           C  
ATOM   3446  HA  ARG A 233       6.276  -2.464  14.456  1.00  0.00           H  
ATOM   3447  C   ARG A 233       4.780  -2.637  15.920  1.00  0.00           C  
ATOM   3448  CB  ARG A 233       6.968  -1.463  16.234  1.00  0.00           C  
ATOM   3449  HB2 ARG A 233       7.211  -2.350  16.819  1.00  0.00           H  
ATOM   3450  HB3 ARG A 233       6.603  -0.699  16.921  1.00  0.00           H  
ATOM   3451  O   ARG A 233       4.916  -3.859  15.976  1.00  0.00           O  
ATOM   3452  CG  ARG A 233       8.246  -0.980  15.542  1.00  0.00           C  
ATOM   3453  HG2 ARG A 233       8.012  -0.163  14.860  1.00  0.00           H  
ATOM   3454  HG3 ARG A 233       8.673  -1.799  14.963  1.00  0.00           H  
ATOM   3455  CD  ARG A 233       9.259  -0.501  16.587  1.00  0.00           C  
ATOM   3456  HD2 ARG A 233       8.779   0.255  17.207  1.00  0.00           H  
ATOM   3457  HD3 ARG A 233       9.544  -1.331  17.234  1.00  0.00           H  
ATOM   3458  NE  ARG A 233      10.448   0.101  15.954  1.00  0.00           N  
ATOM   3459  HE  ARG A 233      10.424   1.107  15.871  1.00  0.00           H  
ATOM   3460  NH1 ARG A 233      11.610  -1.828  15.493  1.00  0.00           N  
ATOM   3461 HH11 ARG A 233      10.853  -2.360  15.897  1.00  0.00           H  
ATOM   3462 HH12 ARG A 233      12.438  -2.294  15.149  1.00  0.00           H  
ATOM   3463  NH2 ARG A 233      12.501   0.152  14.977  1.00  0.00           N  
ATOM   3464 HH21 ARG A 233      12.468   1.161  14.992  1.00  0.00           H  
ATOM   3465 HH22 ARG A 233      13.324  -0.326  14.640  1.00  0.00           H  
ATOM   3466  CZ  ARG A 233      11.508  -0.527  15.479  1.00  0.00           C  
ATOM   3467  N   GLN A 234       3.715  -1.996  16.397  1.00  0.00           N  
ATOM   3468  H   GLN A 234       3.652  -0.997  16.262  1.00  0.00           H  
ATOM   3469  CA  GLN A 234       2.564  -2.659  17.021  1.00  0.00           C  
ATOM   3470  HA  GLN A 234       2.919  -3.511  17.601  1.00  0.00           H  
ATOM   3471  C   GLN A 234       1.576  -3.222  15.996  1.00  0.00           C  
ATOM   3472  CB  GLN A 234       1.844  -1.686  17.971  1.00  0.00           C  
ATOM   3473  HB2 GLN A 234       1.029  -2.214  18.465  1.00  0.00           H  
ATOM   3474  HB3 GLN A 234       1.404  -0.874  17.391  1.00  0.00           H  
ATOM   3475  O   GLN A 234       0.726  -4.040  16.341  1.00  0.00           O  
ATOM   3476  CG  GLN A 234       2.760  -1.082  19.049  1.00  0.00           C  
ATOM   3477  HG2 GLN A 234       3.526  -0.468  18.575  1.00  0.00           H  
ATOM   3478  HG3 GLN A 234       2.163  -0.426  19.682  1.00  0.00           H  
ATOM   3479  CD  GLN A 234       3.430  -2.123  19.944  1.00  0.00           C  
ATOM   3480  NE2 GLN A 234       4.474  -1.754  20.650  1.00  0.00           N  
ATOM   3481 HE21 GLN A 234       4.830  -2.447  21.292  1.00  0.00           H  
ATOM   3482 HE22 GLN A 234       4.761  -0.785  20.662  1.00  0.00           H  
ATOM   3483  OE1 GLN A 234       3.057  -3.281  20.029  1.00  0.00           O  
ATOM   3484  N   LEU A 235       1.720  -2.840  14.727  1.00  0.00           N  
ATOM   3485  H   LEU A 235       2.446  -2.176  14.502  1.00  0.00           H  
ATOM   3486  CA  LEU A 235       0.885  -3.317  13.637  1.00  0.00           C  
ATOM   3487  HA  LEU A 235      -0.077  -3.621  14.050  1.00  0.00           H  
ATOM   3488  C   LEU A 235       1.490  -4.548  12.954  1.00  0.00           C  
ATOM   3489  CB  LEU A 235       0.625  -2.177  12.639  1.00  0.00           C  
ATOM   3490  HB2 LEU A 235       1.577  -1.865  12.209  1.00  0.00           H  
ATOM   3491  HB3 LEU A 235       0.002  -2.570  11.835  1.00  0.00           H  
ATOM   3492  O   LEU A 235       2.707  -4.753  12.901  1.00  0.00           O  
ATOM   3493  CG  LEU A 235      -0.085  -0.943  13.227  1.00  0.00           C  
ATOM   3494  HG  LEU A 235       0.499  -0.532  14.051  1.00  0.00           H  
ATOM   3495  CD1 LEU A 235      -0.220   0.135  12.153  1.00  0.00           C  
ATOM   3496 HD11 LEU A 235      -0.695   1.018  12.580  1.00  0.00           H  
ATOM   3497 HD12 LEU A 235      -0.839  -0.230  11.333  1.00  0.00           H  
ATOM   3498 HD13 LEU A 235       0.762   0.414  11.771  1.00  0.00           H  
ATOM   3499  CD2 LEU A 235      -1.480  -1.298  13.732  1.00  0.00           C  
ATOM   3500 HD21 LEU A 235      -1.403  -1.900  14.637  1.00  0.00           H  
ATOM   3501 HD22 LEU A 235      -2.031  -1.847  12.969  1.00  0.00           H  
ATOM   3502 HD23 LEU A 235      -2.029  -0.388  13.973  1.00  0.00           H  
ATOM   3503  N   THR A 236       0.611  -5.363  12.386  1.00  0.00           N  
ATOM   3504  H   THR A 236      -0.368  -5.147  12.506  1.00  0.00           H  
ATOM   3505  CA  THR A 236       0.938  -6.450  11.463  1.00  0.00           C  
ATOM   3506  HA  THR A 236       1.980  -6.359  11.154  1.00  0.00           H  
ATOM   3507  C   THR A 236       0.079  -6.337  10.212  1.00  0.00           C  
ATOM   3508  CB  THR A 236       0.778  -7.814  12.140  1.00  0.00           C  
ATOM   3509  HB  THR A 236       1.322  -7.781  13.084  1.00  0.00           H  
ATOM   3510  O   THR A 236      -0.983  -5.714  10.246  1.00  0.00           O  
ATOM   3511  CG2 THR A 236      -0.672  -8.194  12.434  1.00  0.00           C  
ATOM   3512 HG21 THR A 236      -1.188  -7.360  12.911  1.00  0.00           H  
ATOM   3513 HG22 THR A 236      -1.197  -8.462  11.517  1.00  0.00           H  
ATOM   3514 HG23 THR A 236      -0.690  -9.033  13.129  1.00  0.00           H  
ATOM   3515  OG1 THR A 236       1.383  -8.798  11.335  1.00  0.00           O  
ATOM   3516  HG1 THR A 236       0.752  -9.503  11.171  1.00  0.00           H  
ATOM   3517  N   ARG A 237       0.539  -6.928   9.107  1.00  0.00           N  
ATOM   3518  H   ARG A 237       1.339  -7.537   9.206  1.00  0.00           H  
ATOM   3519  CA  ARG A 237      -0.233  -7.045   7.869  1.00  0.00           C  
ATOM   3520  HA  ARG A 237      -1.206  -6.575   8.008  1.00  0.00           H  
ATOM   3521  C   ARG A 237      -0.480  -8.500   7.539  1.00  0.00           C  
ATOM   3522  CB  ARG A 237       0.466  -6.386   6.685  1.00  0.00           C  
ATOM   3523  HB2 ARG A 237      -0.094  -6.641   5.784  1.00  0.00           H  
ATOM   3524  HB3 ARG A 237       1.480  -6.775   6.598  1.00  0.00           H  
ATOM   3525  O   ARG A 237       0.431  -9.311   7.651  1.00  0.00           O  
ATOM   3526  CG  ARG A 237       0.488  -4.870   6.772  1.00  0.00           C  
ATOM   3527  HG2 ARG A 237       0.991  -4.557   7.687  1.00  0.00           H  
ATOM   3528  HG3 ARG A 237      -0.535  -4.494   6.760  1.00  0.00           H  
ATOM   3529  CD  ARG A 237       1.244  -4.370   5.546  1.00  0.00           C  
ATOM   3530  HD2 ARG A 237       0.771  -4.774   4.651  1.00  0.00           H  
ATOM   3531  HD3 ARG A 237       2.275  -4.720   5.596  1.00  0.00           H  
ATOM   3532  NE  ARG A 237       1.215  -2.915   5.454  1.00  0.00           N  
ATOM   3533  HE  ARG A 237       0.719  -2.402   6.169  1.00  0.00           H  
ATOM   3534  NH1 ARG A 237       2.593  -2.761   3.614  1.00  0.00           N  
ATOM   3535 HH11 ARG A 237       2.798  -3.749   3.633  1.00  0.00           H  
ATOM   3536 HH12 ARG A 237       3.057  -2.144   2.962  1.00  0.00           H  
ATOM   3537  NH2 ARG A 237       1.636  -0.958   4.430  1.00  0.00           N  
ATOM   3538 HH21 ARG A 237       2.146  -0.455   3.718  1.00  0.00           H  
ATOM   3539 HH22 ARG A 237       1.111  -0.453   5.130  1.00  0.00           H  
ATOM   3540  CZ  ARG A 237       1.807  -2.229   4.504  1.00  0.00           C  
ATOM   3541  N   GLU A 238      -1.676  -8.784   7.056  1.00  0.00           N  
ATOM   3542  H   GLU A 238      -2.359  -8.043   6.995  1.00  0.00           H  
ATOM   3543  CA  GLU A 238      -2.107 -10.126   6.680  1.00  0.00           C  
ATOM   3544  HA  GLU A 238      -1.252 -10.799   6.613  1.00  0.00           H  
ATOM   3545  C   GLU A 238      -2.812 -10.110   5.328  1.00  0.00           C  
ATOM   3546  CB  GLU A 238      -3.068 -10.663   7.739  1.00  0.00           C  
ATOM   3547  HB2 GLU A 238      -3.502 -11.603   7.397  1.00  0.00           H  
ATOM   3548  HB3 GLU A 238      -3.883  -9.948   7.851  1.00  0.00           H  
ATOM   3549  O   GLU A 238      -3.491  -9.138   4.980  1.00  0.00           O  
ATOM   3550  CG  GLU A 238      -2.422 -10.870   9.109  1.00  0.00           C  
ATOM   3551  HG2 GLU A 238      -1.943  -9.952   9.451  1.00  0.00           H  
ATOM   3552  HG3 GLU A 238      -3.260 -11.062   9.779  1.00  0.00           H  
ATOM   3553  CD  GLU A 238      -1.445 -12.051   9.179  1.00  0.00           C  
ATOM   3554  OE1 GLU A 238      -0.469 -11.978   9.958  1.00  0.00           O  
ATOM   3555  OE2 GLU A 238      -1.753 -13.115   8.595  1.00  0.00           O  
ATOM   3556  N   CYS A 239      -2.674 -11.211   4.593  1.00  0.00           N  
ATOM   3557  H   CYS A 239      -2.118 -11.970   4.961  1.00  0.00           H  
ATOM   3558  CA  CYS A 239      -3.482 -11.526   3.425  1.00  0.00           C  
ATOM   3559  HA  CYS A 239      -4.021 -10.640   3.091  1.00  0.00           H  
ATOM   3560  C   CYS A 239      -4.491 -12.618   3.789  1.00  0.00           C  
ATOM   3561  CB  CYS A 239      -2.579 -11.998   2.283  1.00  0.00           C  
ATOM   3562  HB2 CYS A 239      -1.895 -11.206   1.979  1.00  0.00           H  
ATOM   3563  HB3 CYS A 239      -2.000 -12.854   2.631  1.00  0.00           H  
ATOM   3564  O   CYS A 239      -4.124 -13.679   4.290  1.00  0.00           O  
ATOM   3565  SG  CYS A 239      -3.604 -12.539   0.881  1.00  0.00           S  
ATOM   3566  HG  CYS A 239      -2.633 -13.144   0.191  1.00  0.00           H  
ATOM   3567  N   PHE A 240      -5.761 -12.387   3.474  1.00  0.00           N  
ATOM   3568  H   PHE A 240      -5.996 -11.472   3.116  1.00  0.00           H  
ATOM   3569  CA  PHE A 240      -6.810 -13.395   3.542  1.00  0.00           C  
ATOM   3570  HA  PHE A 240      -6.395 -14.329   3.921  1.00  0.00           H  
ATOM   3571  C   PHE A 240      -7.378 -13.658   2.153  1.00  0.00           C  
ATOM   3572  CB  PHE A 240      -7.901 -12.948   4.515  1.00  0.00           C  
ATOM   3573  HB2 PHE A 240      -8.715 -13.673   4.488  1.00  0.00           H  
ATOM   3574  HB3 PHE A 240      -8.306 -11.992   4.183  1.00  0.00           H  
ATOM   3575  O   PHE A 240      -7.828 -12.742   1.463  1.00  0.00           O  
ATOM   3576  CG  PHE A 240      -7.427 -12.805   5.943  1.00  0.00           C  
ATOM   3577  CD1 PHE A 240      -7.404 -13.928   6.787  1.00  0.00           C  
ATOM   3578  HD1 PHE A 240      -7.669 -14.903   6.404  1.00  0.00           H  
ATOM   3579  CD2 PHE A 240      -6.989 -11.559   6.428  1.00  0.00           C  
ATOM   3580  HD2 PHE A 240      -6.965 -10.700   5.775  1.00  0.00           H  
ATOM   3581  CE1 PHE A 240      -7.010 -13.800   8.126  1.00  0.00           C  
ATOM   3582  HE1 PHE A 240      -7.023 -14.671   8.765  1.00  0.00           H  
ATOM   3583  CE2 PHE A 240      -6.553 -11.441   7.760  1.00  0.00           C  
ATOM   3584  HE2 PHE A 240      -6.196 -10.493   8.134  1.00  0.00           H  
ATOM   3585  CZ  PHE A 240      -6.580 -12.555   8.615  1.00  0.00           C  
ATOM   3586  HZ  PHE A 240      -6.253 -12.457   9.639  1.00  0.00           H  
ATOM   3587  N   HIS A 241      -7.428 -14.924   1.755  1.00  0.00           N  
ATOM   3588  H   HIS A 241      -7.014 -15.632   2.345  1.00  0.00           H  
ATOM   3589  CA  HIS A 241      -8.108 -15.348   0.537  1.00  0.00           C  
ATOM   3590  HA  HIS A 241      -7.982 -14.592  -0.238  1.00  0.00           H  
ATOM   3591  C   HIS A 241      -9.599 -15.505   0.834  1.00  0.00           C  
ATOM   3592  CB  HIS A 241      -7.471 -16.650   0.041  1.00  0.00           C  
ATOM   3593  HB2 HIS A 241      -7.532 -17.408   0.822  1.00  0.00           H  
ATOM   3594  HB3 HIS A 241      -8.026 -17.018  -0.821  1.00  0.00           H  
ATOM   3595  O   HIS A 241      -9.985 -16.410   1.565  1.00  0.00           O  
ATOM   3596  CG  HIS A 241      -6.028 -16.459  -0.344  1.00  0.00           C  
ATOM   3597  CD2 HIS A 241      -4.939 -16.642   0.461  1.00  0.00           C  
ATOM   3598  HD2 HIS A 241      -4.943 -16.980   1.486  1.00  0.00           H  
ATOM   3599  ND1 HIS A 241      -5.559 -15.988  -1.548  1.00  0.00           N  
ATOM   3600  HD1 HIS A 241      -6.130 -15.764  -2.350  1.00  0.00           H  
ATOM   3601  CE1 HIS A 241      -4.224 -15.882  -1.475  1.00  0.00           C  
ATOM   3602  HE1 HIS A 241      -3.565 -15.524  -2.252  1.00  0.00           H  
ATOM   3603  NE2 HIS A 241      -3.811 -16.297  -0.276  1.00  0.00           N  
ATOM   3604  N   VAL A 242     -10.445 -14.635   0.285  1.00  0.00           N  
ATOM   3605  H   VAL A 242     -10.072 -13.931  -0.336  1.00  0.00           H  
ATOM   3606  CA  VAL A 242     -11.894 -14.618   0.533  1.00  0.00           C  
ATOM   3607  HA  VAL A 242     -12.100 -15.159   1.456  1.00  0.00           H  
ATOM   3608  C   VAL A 242     -12.639 -15.333  -0.590  1.00  0.00           C  
ATOM   3609  CB  VAL A 242     -12.397 -13.177   0.733  1.00  0.00           C  
ATOM   3610  HB  VAL A 242     -12.089 -12.558  -0.110  1.00  0.00           H  
ATOM   3611  O   VAL A 242     -12.388 -15.082  -1.769  1.00  0.00           O  
ATOM   3612  CG1 VAL A 242     -13.925 -13.118   0.843  1.00  0.00           C  
ATOM   3613 HG11 VAL A 242     -14.242 -12.129   1.175  1.00  0.00           H  
ATOM   3614 HG12 VAL A 242     -14.376 -13.317  -0.129  1.00  0.00           H  
ATOM   3615 HG13 VAL A 242     -14.278 -13.862   1.557  1.00  0.00           H  
ATOM   3616  CG2 VAL A 242     -11.805 -12.590   2.020  1.00  0.00           C  
ATOM   3617 HG21 VAL A 242     -10.722 -12.504   1.932  1.00  0.00           H  
ATOM   3618 HG22 VAL A 242     -12.221 -11.599   2.201  1.00  0.00           H  
ATOM   3619 HG23 VAL A 242     -12.045 -13.230   2.869  1.00  0.00           H  
ATOM   3620  N   SER A 243     -13.575 -16.211  -0.228  1.00  0.00           N  
ATOM   3621  H   SER A 243     -13.754 -16.321   0.760  1.00  0.00           H  
ATOM   3622  CA  SER A 243     -14.419 -16.962  -1.161  1.00  0.00           C  
ATOM   3623  HA  SER A 243     -13.838 -17.208  -2.050  1.00  0.00           H  
ATOM   3624  C   SER A 243     -15.645 -16.162  -1.589  1.00  0.00           C  
ATOM   3625  CB  SER A 243     -14.861 -18.273  -0.510  1.00  0.00           C  
ATOM   3626  HB2 SER A 243     -15.277 -18.065   0.475  1.00  0.00           H  
ATOM   3627  HB3 SER A 243     -13.985 -18.910  -0.388  1.00  0.00           H  
ATOM   3628  O   SER A 243     -16.449 -15.748  -0.753  1.00  0.00           O  
ATOM   3629  OG  SER A 243     -15.822 -18.957  -1.297  1.00  0.00           O  
ATOM   3630  HG  SER A 243     -15.747 -19.895  -1.107  1.00  0.00           H  
ATOM   3631  N   ASN A 244     -15.853 -16.034  -2.900  1.00  0.00           N  
ATOM   3632  H   ASN A 244     -15.171 -16.432  -3.530  1.00  0.00           H  
ATOM   3633  CA  ASN A 244     -17.078 -15.472  -3.463  1.00  0.00           C  
ATOM   3634  HA  ASN A 244     -17.200 -14.449  -3.107  1.00  0.00           H  
ATOM   3635  C   ASN A 244     -18.300 -16.262  -2.981  1.00  0.00           C  
ATOM   3636  CB  ASN A 244     -17.005 -15.465  -5.004  1.00  0.00           C  
ATOM   3637  HB2 ASN A 244     -17.994 -15.232  -5.400  1.00  0.00           H  
ATOM   3638  HB3 ASN A 244     -16.726 -16.455  -5.364  1.00  0.00           H  
ATOM   3639  O   ASN A 244     -19.251 -15.656  -2.510  1.00  0.00           O  
ATOM   3640  CG  ASN A 244     -16.048 -14.432  -5.572  1.00  0.00           C  
ATOM   3641  ND2 ASN A 244     -15.626 -14.598  -6.806  1.00  0.00           N  
ATOM   3642 HD21 ASN A 244     -14.946 -13.935  -7.150  1.00  0.00           H  
ATOM   3643 HD22 ASN A 244     -15.916 -15.392  -7.359  1.00  0.00           H  
ATOM   3644  OD1 ASN A 244     -15.674 -13.460  -4.934  1.00  0.00           O  
ATOM   3645  N   ALA A 245     -18.255 -17.599  -3.012  1.00  0.00           N  
ATOM   3646  H   ALA A 245     -17.407 -18.048  -3.326  1.00  0.00           H  
ATOM   3647  CA  ALA A 245     -19.388 -18.439  -2.616  1.00  0.00           C  
ATOM   3648  HA  ALA A 245     -20.249 -18.179  -3.232  1.00  0.00           H  
ATOM   3649  C   ALA A 245     -19.799 -18.223  -1.149  1.00  0.00           C  
ATOM   3650  CB  ALA A 245     -19.026 -19.905  -2.881  1.00  0.00           C  
ATOM   3651  HB1 ALA A 245     -18.169 -20.200  -2.277  1.00  0.00           H  
ATOM   3652  HB2 ALA A 245     -19.875 -20.539  -2.625  1.00  0.00           H  
ATOM   3653  HB3 ALA A 245     -18.793 -20.045  -3.937  1.00  0.00           H  
ATOM   3654  O   ALA A 245     -20.986 -18.167  -0.841  1.00  0.00           O  
ATOM   3655  N   ARG A 246     -18.828 -18.046  -0.243  1.00  0.00           N  
ATOM   3656  H   ARG A 246     -17.871 -18.046  -0.566  1.00  0.00           H  
ATOM   3657  CA  ARG A 246     -19.111 -17.771   1.175  1.00  0.00           C  
ATOM   3658  HA  ARG A 246     -19.905 -18.432   1.521  1.00  0.00           H  
ATOM   3659  C   ARG A 246     -19.636 -16.361   1.397  1.00  0.00           C  
ATOM   3660  CB  ARG A 246     -17.868 -18.014   2.029  1.00  0.00           C  
ATOM   3661  HB2 ARG A 246     -18.057 -17.645   3.038  1.00  0.00           H  
ATOM   3662  HB3 ARG A 246     -17.022 -17.462   1.619  1.00  0.00           H  
ATOM   3663  O   ARG A 246     -20.555 -16.180   2.190  1.00  0.00           O  
ATOM   3664  CG  ARG A 246     -17.558 -19.511   2.113  1.00  0.00           C  
ATOM   3665  HG2 ARG A 246     -18.385 -20.012   2.617  1.00  0.00           H  
ATOM   3666  HG3 ARG A 246     -17.430 -19.936   1.117  1.00  0.00           H  
ATOM   3667  CD  ARG A 246     -16.278 -19.713   2.910  1.00  0.00           C  
ATOM   3668  HD2 ARG A 246     -15.440 -19.358   2.310  1.00  0.00           H  
ATOM   3669  HD3 ARG A 246     -16.332 -19.109   3.816  1.00  0.00           H  
ATOM   3670  NE  ARG A 246     -16.088 -21.126   3.274  1.00  0.00           N  
ATOM   3671  HE  ARG A 246     -16.635 -21.817   2.782  1.00  0.00           H  
ATOM   3672  NH1 ARG A 246     -14.687 -20.735   5.042  1.00  0.00           N  
ATOM   3673 HH11 ARG A 246     -14.524 -19.804   4.687  1.00  0.00           H  
ATOM   3674 HH12 ARG A 246     -14.411 -20.910   5.998  1.00  0.00           H  
ATOM   3675  NH2 ARG A 246     -15.521 -22.775   4.711  1.00  0.00           N  
ATOM   3676 HH21 ARG A 246     -14.981 -23.093   5.504  1.00  0.00           H  
ATOM   3677 HH22 ARG A 246     -16.053 -23.447   4.176  1.00  0.00           H  
ATOM   3678  CZ  ARG A 246     -15.428 -21.536   4.339  1.00  0.00           C  
ATOM   3679  N   VAL A 247     -19.115 -15.377   0.663  1.00  0.00           N  
ATOM   3680  H   VAL A 247     -18.345 -15.587   0.043  1.00  0.00           H  
ATOM   3681  CA  VAL A 247     -19.659 -14.014   0.694  1.00  0.00           C  
ATOM   3682  HA  VAL A 247     -19.719 -13.696   1.735  1.00  0.00           H  
ATOM   3683  C   VAL A 247     -21.087 -13.980   0.143  1.00  0.00           C  
ATOM   3684  CB  VAL A 247     -18.749 -13.022  -0.047  1.00  0.00           C  
ATOM   3685  HB  VAL A 247     -18.585 -13.356  -1.071  1.00  0.00           H  
ATOM   3686  O   VAL A 247     -21.931 -13.309   0.729  1.00  0.00           O  
ATOM   3687  CG1 VAL A 247     -19.374 -11.622  -0.071  1.00  0.00           C  
ATOM   3688 HG11 VAL A 247     -18.623 -10.887  -0.359  1.00  0.00           H  
ATOM   3689 HG12 VAL A 247     -19.746 -11.365   0.921  1.00  0.00           H  
ATOM   3690 HG13 VAL A 247     -20.201 -11.598  -0.781  1.00  0.00           H  
ATOM   3691  CG2 VAL A 247     -17.393 -12.880   0.655  1.00  0.00           C  
ATOM   3692 HG21 VAL A 247     -16.731 -12.250   0.061  1.00  0.00           H  
ATOM   3693 HG22 VAL A 247     -17.528 -12.436   1.641  1.00  0.00           H  
ATOM   3694 HG23 VAL A 247     -16.920 -13.854   0.782  1.00  0.00           H  
ATOM   3695  N   GLU A 248     -21.392 -14.725  -0.923  1.00  0.00           N  
ATOM   3696  H   GLU A 248     -20.654 -15.221  -1.402  1.00  0.00           H  
ATOM   3697  CA  GLU A 248     -22.764 -14.867  -1.428  1.00  0.00           C  
ATOM   3698  HA  GLU A 248     -23.193 -13.876  -1.574  1.00  0.00           H  
ATOM   3699  C   GLU A 248     -23.677 -15.570  -0.415  1.00  0.00           C  
ATOM   3700  CB  GLU A 248     -22.804 -15.621  -2.773  1.00  0.00           C  
ATOM   3701  HB2 GLU A 248     -22.325 -16.593  -2.656  1.00  0.00           H  
ATOM   3702  HB3 GLU A 248     -23.851 -15.804  -3.017  1.00  0.00           H  
ATOM   3703  O   GLU A 248     -24.787 -15.105  -0.179  1.00  0.00           O  
ATOM   3704  CG  GLU A 248     -22.172 -14.908  -3.983  1.00  0.00           C  
ATOM   3705  HG2 GLU A 248     -22.463 -15.442  -4.888  1.00  0.00           H  
ATOM   3706  HG3 GLU A 248     -21.086 -14.967  -3.918  1.00  0.00           H  
ATOM   3707  CD  GLU A 248     -22.581 -13.440  -4.113  1.00  0.00           C  
ATOM   3708  OE1 GLU A 248     -21.693 -12.587  -4.344  1.00  0.00           O  
ATOM   3709  OE2 GLU A 248     -23.760 -13.100  -3.882  1.00  0.00           O  
ATOM   3710  N   ALA A 249     -23.209 -16.629   0.252  1.00  0.00           N  
ATOM   3711  H   ALA A 249     -22.318 -17.021  -0.017  1.00  0.00           H  
ATOM   3712  CA  ALA A 249     -23.974 -17.299   1.304  1.00  0.00           C  
ATOM   3713  HA  ALA A 249     -24.950 -17.575   0.903  1.00  0.00           H  
ATOM   3714  C   ALA A 249     -24.221 -16.391   2.525  1.00  0.00           C  
ATOM   3715  CB  ALA A 249     -23.234 -18.581   1.703  1.00  0.00           C  
ATOM   3716  HB1 ALA A 249     -22.260 -18.338   2.126  1.00  0.00           H  
ATOM   3717  HB2 ALA A 249     -23.099 -19.216   0.828  1.00  0.00           H  
ATOM   3718  HB3 ALA A 249     -23.821 -19.124   2.444  1.00  0.00           H  
ATOM   3719  O   ALA A 249     -25.302 -16.409   3.112  1.00  0.00           O  
ATOM   3720  N   LEU A 250     -23.241 -15.566   2.915  1.00  0.00           N  
ATOM   3721  H   LEU A 250     -22.350 -15.625   2.443  1.00  0.00           H  
ATOM   3722  CA  LEU A 250     -23.427 -14.537   3.940  1.00  0.00           C  
ATOM   3723  HA  LEU A 250     -23.866 -15.001   4.823  1.00  0.00           H  
ATOM   3724  C   LEU A 250     -24.430 -13.475   3.484  1.00  0.00           C  
ATOM   3725  CB  LEU A 250     -22.067 -13.925   4.321  1.00  0.00           C  
ATOM   3726  HB2 LEU A 250     -21.411 -14.712   4.693  1.00  0.00           H  
ATOM   3727  HB3 LEU A 250     -21.609 -13.504   3.427  1.00  0.00           H  
ATOM   3728  O   LEU A 250     -25.346 -13.156   4.234  1.00  0.00           O  
ATOM   3729  CG  LEU A 250     -22.166 -12.813   5.386  1.00  0.00           C  
ATOM   3730  HG  LEU A 250     -22.786 -12.001   5.007  1.00  0.00           H  
ATOM   3731  CD1 LEU A 250     -22.752 -13.312   6.707  1.00  0.00           C  
ATOM   3732 HD11 LEU A 250     -22.132 -14.109   7.118  1.00  0.00           H  
ATOM   3733 HD12 LEU A 250     -23.776 -13.659   6.574  1.00  0.00           H  
ATOM   3734 HD13 LEU A 250     -22.769 -12.505   7.439  1.00  0.00           H  
ATOM   3735  CD2 LEU A 250     -20.776 -12.251   5.670  1.00  0.00           C  
ATOM   3736 HD21 LEU A 250     -20.857 -11.382   6.323  1.00  0.00           H  
ATOM   3737 HD22 LEU A 250     -20.169 -13.005   6.173  1.00  0.00           H  
ATOM   3738 HD23 LEU A 250     -20.294 -11.947   4.741  1.00  0.00           H  
ATOM   3739  N   ARG A 251     -24.300 -12.975   2.249  1.00  0.00           N  
ATOM   3740  H   ARG A 251     -23.525 -13.298   1.688  1.00  0.00           H  
ATOM   3741  CA  ARG A 251     -25.237 -12.013   1.660  1.00  0.00           C  
ATOM   3742  HA  ARG A 251     -25.240 -11.104   2.261  1.00  0.00           H  
ATOM   3743  C   ARG A 251     -26.661 -12.555   1.669  1.00  0.00           C  
ATOM   3744  CB  ARG A 251     -24.807 -11.682   0.230  1.00  0.00           C  
ATOM   3745  HB2 ARG A 251     -23.757 -11.389   0.235  1.00  0.00           H  
ATOM   3746  HB3 ARG A 251     -24.905 -12.578  -0.383  1.00  0.00           H  
ATOM   3747  O   ARG A 251     -27.550 -11.828   2.080  1.00  0.00           O  
ATOM   3748  CG  ARG A 251     -25.639 -10.551  -0.405  1.00  0.00           C  
ATOM   3749  HG2 ARG A 251     -26.696 -10.670  -0.167  1.00  0.00           H  
ATOM   3750  HG3 ARG A 251     -25.314  -9.592  -0.003  1.00  0.00           H  
ATOM   3751  CD  ARG A 251     -25.517 -10.537  -1.936  1.00  0.00           C  
ATOM   3752  HD2 ARG A 251     -26.182 -11.307  -2.326  1.00  0.00           H  
ATOM   3753  HD3 ARG A 251     -25.863  -9.578  -2.323  1.00  0.00           H  
ATOM   3754  NE  ARG A 251     -24.161 -10.842  -2.420  1.00  0.00           N  
ATOM   3755  HE  ARG A 251     -24.045 -11.725  -2.896  1.00  0.00           H  
ATOM   3756  NH1 ARG A 251     -23.162  -8.905  -1.827  1.00  0.00           N  
ATOM   3757 HH11 ARG A 251     -24.087  -8.529  -1.675  1.00  0.00           H  
ATOM   3758 HH12 ARG A 251     -22.349  -8.445  -1.445  1.00  0.00           H  
ATOM   3759  NH2 ARG A 251     -21.921 -10.548  -2.655  1.00  0.00           N  
ATOM   3760 HH21 ARG A 251     -21.206  -9.885  -2.918  1.00  0.00           H  
ATOM   3761 HH22 ARG A 251     -21.909 -11.426  -3.154  1.00  0.00           H  
ATOM   3762  CZ  ARG A 251     -23.083 -10.112  -2.295  1.00  0.00           C  
ATOM   3763  N   ALA A 252     -26.868 -13.799   1.239  1.00  0.00           N  
ATOM   3764  H   ALA A 252     -26.083 -14.318   0.873  1.00  0.00           H  
ATOM   3765  CA  ALA A 252     -28.184 -14.427   1.192  1.00  0.00           C  
ATOM   3766  HA  ALA A 252     -28.843 -13.822   0.569  1.00  0.00           H  
ATOM   3767  C   ALA A 252     -28.829 -14.508   2.583  1.00  0.00           C  
ATOM   3768  CB  ALA A 252     -28.043 -15.810   0.546  1.00  0.00           C  
ATOM   3769  HB1 ALA A 252     -27.627 -15.712  -0.456  1.00  0.00           H  
ATOM   3770  HB2 ALA A 252     -27.389 -16.442   1.148  1.00  0.00           H  
ATOM   3771  HB3 ALA A 252     -29.025 -16.279   0.477  1.00  0.00           H  
ATOM   3772  O   ALA A 252     -29.993 -14.158   2.720  1.00  0.00           O  
ATOM   3773  N   ARG A 253     -28.060 -14.874   3.621  1.00  0.00           N  
ATOM   3774  H   ARG A 253     -27.107 -15.152   3.434  1.00  0.00           H  
ATOM   3775  CA  ARG A 253     -28.554 -14.916   5.009  1.00  0.00           C  
ATOM   3776  HA  ARG A 253     -29.443 -15.546   5.060  1.00  0.00           H  
ATOM   3777  C   ARG A 253     -29.016 -13.554   5.526  1.00  0.00           C  
ATOM   3778  CB  ARG A 253     -27.474 -15.478   5.948  1.00  0.00           C  
ATOM   3779  HB2 ARG A 253     -26.522 -14.991   5.739  1.00  0.00           H  
ATOM   3780  HB3 ARG A 253     -27.752 -15.244   6.976  1.00  0.00           H  
ATOM   3781  O   ARG A 253     -29.989 -13.495   6.259  1.00  0.00           O  
ATOM   3782  CG  ARG A 253     -27.332 -17.003   5.835  1.00  0.00           C  
ATOM   3783  HG2 ARG A 253     -28.280 -17.462   6.114  1.00  0.00           H  
ATOM   3784  HG3 ARG A 253     -27.100 -17.288   4.808  1.00  0.00           H  
ATOM   3785  CD  ARG A 253     -26.239 -17.527   6.777  1.00  0.00           C  
ATOM   3786  HD2 ARG A 253     -26.286 -18.616   6.792  1.00  0.00           H  
ATOM   3787  HD3 ARG A 253     -26.442 -17.162   7.784  1.00  0.00           H  
ATOM   3788  NE  ARG A 253     -24.898 -17.106   6.333  1.00  0.00           N  
ATOM   3789  HE  ARG A 253     -24.829 -16.837   5.362  1.00  0.00           H  
ATOM   3790  NH1 ARG A 253     -23.710 -17.355   8.318  1.00  0.00           N  
ATOM   3791 HH11 ARG A 253     -22.837 -17.138   8.776  1.00  0.00           H  
ATOM   3792 HH12 ARG A 253     -24.535 -17.600   8.846  1.00  0.00           H  
ATOM   3793  NH2 ARG A 253     -22.687 -16.644   6.523  1.00  0.00           N  
ATOM   3794 HH21 ARG A 253     -22.618 -16.391   5.548  1.00  0.00           H  
ATOM   3795 HH22 ARG A 253     -21.923 -16.462   7.159  1.00  0.00           H  
ATOM   3796  CZ  ARG A 253     -23.793 -17.045   7.059  1.00  0.00           C  
ATOM   3797  N   ILE A 254     -28.318 -12.477   5.159  1.00  0.00           N  
ATOM   3798  H   ILE A 254     -27.507 -12.614   4.574  1.00  0.00           H  
ATOM   3799  CA  ILE A 254     -28.592 -11.137   5.705  1.00  0.00           C  
ATOM   3800  HA  ILE A 254     -29.177 -11.252   6.617  1.00  0.00           H  
ATOM   3801  C   ILE A 254     -29.454 -10.259   4.786  1.00  0.00           C  
ATOM   3802  CB  ILE A 254     -27.283 -10.431   6.122  1.00  0.00           C  
ATOM   3803  HB  ILE A 254     -27.563  -9.534   6.674  1.00  0.00           H  
ATOM   3804  O   ILE A 254     -29.826  -9.157   5.180  1.00  0.00           O  
ATOM   3805  CG1 ILE A 254     -26.454  -9.960   4.909  1.00  0.00           C  
ATOM   3806 HG12 ILE A 254     -26.157 -10.818   4.306  1.00  0.00           H  
ATOM   3807 HG13 ILE A 254     -27.070  -9.311   4.286  1.00  0.00           H  
ATOM   3808  CG2 ILE A 254     -26.473 -11.312   7.092  1.00  0.00           C  
ATOM   3809 HG21 ILE A 254     -26.051 -12.173   6.573  1.00  0.00           H  
ATOM   3810 HG22 ILE A 254     -25.666 -10.735   7.545  1.00  0.00           H  
ATOM   3811 HG23 ILE A 254     -27.128 -11.664   7.889  1.00  0.00           H  
ATOM   3812  CD1 ILE A 254     -25.204  -9.165   5.297  1.00  0.00           C  
ATOM   3813 HD11 ILE A 254     -24.469  -9.819   5.765  1.00  0.00           H  
ATOM   3814 HD12 ILE A 254     -25.470  -8.360   5.983  1.00  0.00           H  
ATOM   3815 HD13 ILE A 254     -24.760  -8.730   4.402  1.00  0.00           H  
ATOM   3816  N   ALA A 255     -29.728 -10.688   3.549  1.00  0.00           N  
ATOM   3817  H   ALA A 255     -29.393 -11.598   3.267  1.00  0.00           H  
ATOM   3818  CA  ALA A 255     -30.432  -9.875   2.555  1.00  0.00           C  
ATOM   3819  HA  ALA A 255     -29.942  -8.904   2.487  1.00  0.00           H  
ATOM   3820  C   ALA A 255     -31.889  -9.609   2.952  1.00  0.00           C  
ATOM   3821  CB  ALA A 255     -30.354 -10.558   1.183  1.00  0.00           C  
ATOM   3822  HB1 ALA A 255     -30.969 -10.007   0.471  1.00  0.00           H  
ATOM   3823  HB2 ALA A 255     -29.325 -10.569   0.825  1.00  0.00           H  
ATOM   3824  HB3 ALA A 255     -30.731 -11.578   1.254  1.00  0.00           H  
ATOM   3825  O   ALA A 255     -32.337  -8.467   2.840  1.00  0.00           O  
ATOM   3826  N   ASP A 256     -32.588 -10.634   3.447  1.00  0.00           N  
ATOM   3827  H   ASP A 256     -32.178 -11.557   3.447  1.00  0.00           H  
ATOM   3828  CA  ASP A 256     -33.986 -10.518   3.872  1.00  0.00           C  
ATOM   3829  HA  ASP A 256     -34.570 -10.074   3.065  1.00  0.00           H  
ATOM   3830  C   ASP A 256     -34.110  -9.592   5.088  1.00  0.00           C  
ATOM   3831  CB  ASP A 256     -34.564 -11.913   4.170  1.00  0.00           C  
ATOM   3832  HB2 ASP A 256     -35.557 -11.790   4.604  1.00  0.00           H  
ATOM   3833  HB3 ASP A 256     -33.934 -12.409   4.908  1.00  0.00           H  
ATOM   3834  O   ASP A 256     -34.927  -8.674   5.091  1.00  0.00           O  
ATOM   3835  CG  ASP A 256     -34.695 -12.807   2.928  1.00  0.00           C  
ATOM   3836  OD1 ASP A 256     -34.673 -12.266   1.797  1.00  0.00           O  
ATOM   3837  OD2 ASP A 256     -34.805 -14.037   3.119  1.00  0.00           O  
ATOM   3838  N   GLU A 257     -33.223  -9.754   6.075  1.00  0.00           N  
ATOM   3839  H   GLU A 257     -32.595 -10.543   6.022  1.00  0.00           H  
ATOM   3840  CA  GLU A 257     -33.148  -8.884   7.256  1.00  0.00           C  
ATOM   3841  HA  GLU A 257     -34.107  -8.882   7.774  1.00  0.00           H  
ATOM   3842  C   GLU A 257     -32.809  -7.429   6.902  1.00  0.00           C  
ATOM   3843  CB  GLU A 257     -32.060  -9.399   8.207  1.00  0.00           C  
ATOM   3844  HB2 GLU A 257     -31.929  -8.664   9.000  1.00  0.00           H  
ATOM   3845  HB3 GLU A 257     -31.126  -9.479   7.651  1.00  0.00           H  
ATOM   3846  O   GLU A 257     -33.285  -6.499   7.551  1.00  0.00           O  
ATOM   3847  CG  GLU A 257     -32.362 -10.757   8.854  1.00  0.00           C  
ATOM   3848  HG2 GLU A 257     -32.512 -11.498   8.069  1.00  0.00           H  
ATOM   3849  HG3 GLU A 257     -33.284 -10.674   9.429  1.00  0.00           H  
ATOM   3850  CD  GLU A 257     -31.219 -11.223   9.778  1.00  0.00           C  
ATOM   3851  OE1 GLU A 257     -31.264 -12.399  10.201  1.00  0.00           O  
ATOM   3852  OE2 GLU A 257     -30.293 -10.419  10.057  1.00  0.00           O  
ATOM   3853  N   ALA A 258     -31.979  -7.210   5.877  1.00  0.00           N  
ATOM   3854  H   ALA A 258     -31.587  -8.008   5.399  1.00  0.00           H  
ATOM   3855  CA  ALA A 258     -31.596  -5.868   5.450  1.00  0.00           C  
ATOM   3856  HA  ALA A 258     -31.358  -5.277   6.335  1.00  0.00           H  
ATOM   3857  C   ALA A 258     -32.728  -5.138   4.710  1.00  0.00           C  
ATOM   3858  CB  ALA A 258     -30.335  -5.969   4.580  1.00  0.00           C  
ATOM   3859  HB1 ALA A 258     -30.003  -4.970   4.298  1.00  0.00           H  
ATOM   3860  HB2 ALA A 258     -30.549  -6.548   3.681  1.00  0.00           H  
ATOM   3861  HB3 ALA A 258     -29.539  -6.460   5.141  1.00  0.00           H  
ATOM   3862  O   ALA A 258     -32.699  -3.910   4.618  1.00  0.00           O  
ATOM   3863  N   GLY A 259     -33.680  -5.873   4.120  1.00  0.00           N  
ATOM   3864  H   GLY A 259     -33.676  -6.870   4.280  1.00  0.00           H  
ATOM   3865  CA  GLY A 259     -34.763  -5.320   3.300  1.00  0.00           C  
ATOM   3866  HA2 GLY A 259     -35.327  -4.602   3.896  1.00  0.00           H  
ATOM   3867  HA3 GLY A 259     -35.431  -6.134   3.019  1.00  0.00           H  
ATOM   3868  C   GLY A 259     -34.294  -4.618   2.016  1.00  0.00           C  
ATOM   3869  O   GLY A 259     -35.078  -3.933   1.360  1.00  0.00           O  
ATOM   3870  N   VAL A 260     -33.013  -4.746   1.648  1.00  0.00           N  
ATOM   3871  H   VAL A 260     -32.438  -5.356   2.211  1.00  0.00           H  
ATOM   3872  CA  VAL A 260     -32.391  -4.062   0.503  1.00  0.00           C  
ATOM   3873  HA  VAL A 260     -33.170  -3.874  -0.235  1.00  0.00           H  
ATOM   3874  C   VAL A 260     -31.325  -4.931  -0.162  1.00  0.00           C  
ATOM   3875  CB  VAL A 260     -31.774  -2.697   0.893  1.00  0.00           C  
ATOM   3876  HB  VAL A 260     -31.347  -2.265  -0.012  1.00  0.00           H  
ATOM   3877  O   VAL A 260     -30.635  -5.720   0.478  1.00  0.00           O  
ATOM   3878  CG1 VAL A 260     -32.816  -1.697   1.404  1.00  0.00           C  
ATOM   3879 HG11 VAL A 260     -33.648  -1.631   0.703  1.00  0.00           H  
ATOM   3880 HG12 VAL A 260     -33.200  -2.020   2.371  1.00  0.00           H  
ATOM   3881 HG13 VAL A 260     -32.367  -0.710   1.520  1.00  0.00           H  
ATOM   3882  CG2 VAL A 260     -30.641  -2.800   1.923  1.00  0.00           C  
ATOM   3883 HG21 VAL A 260     -31.003  -3.300   2.821  1.00  0.00           H  
ATOM   3884 HG22 VAL A 260     -29.802  -3.368   1.520  1.00  0.00           H  
ATOM   3885 HG23 VAL A 260     -30.301  -1.805   2.211  1.00  0.00           H  
ATOM   3886  N   LYS A 261     -31.106  -4.737  -1.469  1.00  0.00           N  
ATOM   3887  H   LYS A 261     -31.732  -4.117  -1.963  1.00  0.00           H  
ATOM   3888  CA  LYS A 261     -30.035  -5.432  -2.201  1.00  0.00           C  
ATOM   3889  HA  LYS A 261     -30.083  -6.483  -1.917  1.00  0.00           H  
ATOM   3890  C   LYS A 261     -28.651  -4.902  -1.806  1.00  0.00           C  
ATOM   3891  CB  LYS A 261     -30.291  -5.339  -3.713  1.00  0.00           C  
ATOM   3892  HB2 LYS A 261     -30.223  -4.299  -4.031  1.00  0.00           H  
ATOM   3893  HB3 LYS A 261     -31.301  -5.696  -3.914  1.00  0.00           H  
ATOM   3894  O   LYS A 261     -28.327  -3.745  -2.096  1.00  0.00           O  
ATOM   3895  CG  LYS A 261     -29.296  -6.192  -4.518  1.00  0.00           C  
ATOM   3896  HG2 LYS A 261     -29.354  -7.225  -4.176  1.00  0.00           H  
ATOM   3897  HG3 LYS A 261     -28.282  -5.824  -4.365  1.00  0.00           H  
ATOM   3898  CD  LYS A 261     -29.630  -6.136  -6.014  1.00  0.00           C  
ATOM   3899  HD2 LYS A 261     -29.546  -5.107  -6.364  1.00  0.00           H  
ATOM   3900  HD3 LYS A 261     -30.656  -6.474  -6.157  1.00  0.00           H  
ATOM   3901  CE  LYS A 261     -28.683  -7.037  -6.817  1.00  0.00           C  
ATOM   3902  HE2 LYS A 261     -28.733  -8.042  -6.398  1.00  0.00           H  
ATOM   3903  HE3 LYS A 261     -27.663  -6.674  -6.697  1.00  0.00           H  
ATOM   3904  NZ  LYS A 261     -29.060  -7.075  -8.254  1.00  0.00           N  
ATOM   3905  HZ1 LYS A 261     -30.003  -7.421  -8.357  1.00  0.00           H  
ATOM   3906  HZ2 LYS A 261     -28.453  -7.696  -8.770  1.00  0.00           H  
ATOM   3907  HZ3 LYS A 261     -29.019  -6.155  -8.670  1.00  0.00           H  
ATOM   3908  N   LEU A 262     -27.821  -5.771  -1.229  1.00  0.00           N  
ATOM   3909  H   LEU A 262     -28.207  -6.666  -0.964  1.00  0.00           H  
ATOM   3910  CA  LEU A 262     -26.468  -5.455  -0.758  1.00  0.00           C  
ATOM   3911  HA  LEU A 262     -26.391  -4.378  -0.610  1.00  0.00           H  
ATOM   3912  C   LEU A 262     -25.378  -5.864  -1.761  1.00  0.00           C  
ATOM   3913  CB  LEU A 262     -26.229  -6.135   0.601  1.00  0.00           C  
ATOM   3914  HB2 LEU A 262     -25.198  -5.954   0.904  1.00  0.00           H  
ATOM   3915  HB3 LEU A 262     -26.355  -7.210   0.473  1.00  0.00           H  
ATOM   3916  O   LEU A 262     -25.389  -6.971  -2.306  1.00  0.00           O  
ATOM   3917  CG  LEU A 262     -27.154  -5.663   1.740  1.00  0.00           C  
ATOM   3918  HG  LEU A 262     -28.196  -5.730   1.427  1.00  0.00           H  
ATOM   3919  CD1 LEU A 262     -26.959  -6.584   2.939  1.00  0.00           C  
ATOM   3920 HD11 LEU A 262     -27.549  -6.224   3.782  1.00  0.00           H  
ATOM   3921 HD12 LEU A 262     -27.309  -7.586   2.689  1.00  0.00           H  
ATOM   3922 HD13 LEU A 262     -25.909  -6.625   3.230  1.00  0.00           H  
ATOM   3923  CD2 LEU A 262     -26.856  -4.223   2.159  1.00  0.00           C  
ATOM   3924 HD21 LEU A 262     -27.498  -3.950   2.996  1.00  0.00           H  
ATOM   3925 HD22 LEU A 262     -27.056  -3.540   1.334  1.00  0.00           H  
ATOM   3926 HD23 LEU A 262     -25.813  -4.122   2.459  1.00  0.00           H  
ATOM   3927  N   THR A 263     -24.387  -4.997  -1.972  1.00  0.00           N  
ATOM   3928  H   THR A 263     -24.425  -4.134  -1.448  1.00  0.00           H  
ATOM   3929  CA  THR A 263     -23.205  -5.285  -2.804  1.00  0.00           C  
ATOM   3930  HA  THR A 263     -23.534  -5.895  -3.645  1.00  0.00           H  
ATOM   3931  C   THR A 263     -22.151  -6.095  -2.046  1.00  0.00           C  
ATOM   3932  CB  THR A 263     -22.561  -4.017  -3.391  1.00  0.00           C  
ATOM   3933  HB  THR A 263     -21.793  -4.332  -4.097  1.00  0.00           H  
ATOM   3934  O   THR A 263     -22.125  -6.128  -0.820  1.00  0.00           O  
ATOM   3935  CG2 THR A 263     -23.549  -3.132  -4.147  1.00  0.00           C  
ATOM   3936 HG21 THR A 263     -23.019  -2.299  -4.608  1.00  0.00           H  
ATOM   3937 HG22 THR A 263     -24.040  -3.715  -4.926  1.00  0.00           H  
ATOM   3938 HG23 THR A 263     -24.306  -2.738  -3.468  1.00  0.00           H  
ATOM   3939  OG1 THR A 263     -21.939  -3.224  -2.409  1.00  0.00           O  
ATOM   3940  HG1 THR A 263     -22.632  -2.678  -2.032  1.00  0.00           H  
ATOM   3941  N   THR A 264     -21.238  -6.773  -2.755  1.00  0.00           N  
ATOM   3942  H   THR A 264     -21.359  -6.868  -3.753  1.00  0.00           H  
ATOM   3943  CA  THR A 264     -20.127  -7.529  -2.128  1.00  0.00           C  
ATOM   3944  HA  THR A 264     -20.519  -8.338  -1.512  1.00  0.00           H  
ATOM   3945  C   THR A 264     -19.287  -6.651  -1.209  1.00  0.00           C  
ATOM   3946  CB  THR A 264     -19.220  -8.140  -3.207  1.00  0.00           C  
ATOM   3947  HB  THR A 264     -18.736  -7.340  -3.768  1.00  0.00           H  
ATOM   3948  O   THR A 264     -18.866  -7.112  -0.157  1.00  0.00           O  
ATOM   3949  CG2 THR A 264     -18.152  -9.097  -2.689  1.00  0.00           C  
ATOM   3950 HG21 THR A 264     -17.509  -9.405  -3.513  1.00  0.00           H  
ATOM   3951 HG22 THR A 264     -17.548  -8.632  -1.909  1.00  0.00           H  
ATOM   3952 HG23 THR A 264     -18.634  -9.990  -2.291  1.00  0.00           H  
ATOM   3953  OG1 THR A 264     -20.035  -8.884  -4.075  1.00  0.00           O  
ATOM   3954  HG1 THR A 264     -19.527  -9.601  -4.462  1.00  0.00           H  
ATOM   3955  N   PHE A 265     -19.065  -5.390  -1.591  1.00  0.00           N  
ATOM   3956  H   PHE A 265     -19.537  -5.036  -2.410  1.00  0.00           H  
ATOM   3957  CA  PHE A 265     -18.339  -4.439  -0.755  1.00  0.00           C  
ATOM   3958  HA  PHE A 265     -17.365  -4.856  -0.497  1.00  0.00           H  
ATOM   3959  C   PHE A 265     -19.065  -4.183   0.571  1.00  0.00           C  
ATOM   3960  CB  PHE A 265     -18.110  -3.140  -1.535  1.00  0.00           C  
ATOM   3961  HB2 PHE A 265     -17.501  -3.353  -2.413  1.00  0.00           H  
ATOM   3962  HB3 PHE A 265     -19.069  -2.750  -1.878  1.00  0.00           H  
ATOM   3963  O   PHE A 265     -18.442  -4.323   1.610  1.00  0.00           O  
ATOM   3964  CG  PHE A 265     -17.416  -2.081  -0.705  1.00  0.00           C  
ATOM   3965  CD1 PHE A 265     -18.170  -1.094  -0.039  1.00  0.00           C  
ATOM   3966  HD1 PHE A 265     -19.247  -1.077  -0.117  1.00  0.00           H  
ATOM   3967  CD2 PHE A 265     -16.018  -2.124  -0.544  1.00  0.00           C  
ATOM   3968  HD2 PHE A 265     -15.432  -2.881  -1.044  1.00  0.00           H  
ATOM   3969  CE1 PHE A 265     -17.526  -0.151   0.780  1.00  0.00           C  
ATOM   3970  HE1 PHE A 265     -18.096   0.600   1.309  1.00  0.00           H  
ATOM   3971  CE2 PHE A 265     -15.377  -1.185   0.281  1.00  0.00           C  
ATOM   3972  HE2 PHE A 265     -14.305  -1.219   0.414  1.00  0.00           H  
ATOM   3973  CZ  PHE A 265     -16.132  -0.204   0.944  1.00  0.00           C  
ATOM   3974  HZ  PHE A 265     -15.641   0.501   1.598  1.00  0.00           H  
ATOM   3975  N   GLU A 266     -20.370  -3.885   0.546  1.00  0.00           N  
ATOM   3976  H   GLU A 266     -20.854  -3.867  -0.340  1.00  0.00           H  
ATOM   3977  CA  GLU A 266     -21.158  -3.595   1.761  1.00  0.00           C  
ATOM   3978  HA  GLU A 266     -20.737  -2.735   2.281  1.00  0.00           H  
ATOM   3979  C   GLU A 266     -21.137  -4.760   2.759  1.00  0.00           C  
ATOM   3980  CB  GLU A 266     -22.610  -3.274   1.363  1.00  0.00           C  
ATOM   3981  HB2 GLU A 266     -23.248  -3.320   2.246  1.00  0.00           H  
ATOM   3982  HB3 GLU A 266     -22.948  -4.042   0.668  1.00  0.00           H  
ATOM   3983  O   GLU A 266     -20.890  -4.547   3.942  1.00  0.00           O  
ATOM   3984  CG  GLU A 266     -22.763  -1.877   0.733  1.00  0.00           C  
ATOM   3985  HG2 GLU A 266     -21.794  -1.548   0.357  1.00  0.00           H  
ATOM   3986  HG3 GLU A 266     -23.066  -1.170   1.506  1.00  0.00           H  
ATOM   3987  CD  GLU A 266     -23.764  -1.831  -0.429  1.00  0.00           C  
ATOM   3988  OE1 GLU A 266     -23.458  -1.111  -1.411  1.00  0.00           O  
ATOM   3989  OE2 GLU A 266     -24.705  -2.644  -0.514  1.00  0.00           O  
ATOM   3990  N   VAL A 267     -21.325  -5.994   2.275  1.00  0.00           N  
ATOM   3991  H   VAL A 267     -21.535  -6.086   1.292  1.00  0.00           H  
ATOM   3992  CA  VAL A 267     -21.318  -7.204   3.118  1.00  0.00           C  
ATOM   3993  HA  VAL A 267     -22.030  -7.072   3.932  1.00  0.00           H  
ATOM   3994  C   VAL A 267     -19.945  -7.435   3.753  1.00  0.00           C  
ATOM   3995  CB  VAL A 267     -21.737  -8.439   2.293  1.00  0.00           C  
ATOM   3996  HB  VAL A 267     -21.048  -8.558   1.457  1.00  0.00           H  
ATOM   3997  O   VAL A 267     -19.836  -7.637   4.959  1.00  0.00           O  
ATOM   3998  CG1 VAL A 267     -21.717  -9.733   3.114  1.00  0.00           C  
ATOM   3999 HG11 VAL A 267     -22.072 -10.570   2.512  1.00  0.00           H  
ATOM   4000 HG12 VAL A 267     -20.703  -9.960   3.442  1.00  0.00           H  
ATOM   4001 HG13 VAL A 267     -22.356  -9.631   3.991  1.00  0.00           H  
ATOM   4002  CG2 VAL A 267     -23.148  -8.271   1.718  1.00  0.00           C  
ATOM   4003 HG21 VAL A 267     -23.191  -7.425   1.032  1.00  0.00           H  
ATOM   4004 HG22 VAL A 267     -23.428  -9.177   1.181  1.00  0.00           H  
ATOM   4005 HG23 VAL A 267     -23.862  -8.096   2.523  1.00  0.00           H  
ATOM   4006  N   VAL A 268     -18.886  -7.393   2.942  1.00  0.00           N  
ATOM   4007  H   VAL A 268     -19.034  -7.170   1.968  1.00  0.00           H  
ATOM   4008  CA  VAL A 268     -17.518  -7.700   3.388  1.00  0.00           C  
ATOM   4009  HA  VAL A 268     -17.531  -8.616   3.978  1.00  0.00           H  
ATOM   4010  C   VAL A 268     -16.973  -6.599   4.292  1.00  0.00           C  
ATOM   4011  CB  VAL A 268     -16.613  -7.924   2.165  1.00  0.00           C  
ATOM   4012  HB  VAL A 268     -16.718  -7.075   1.490  1.00  0.00           H  
ATOM   4013  O   VAL A 268     -16.338  -6.896   5.298  1.00  0.00           O  
ATOM   4014  CG1 VAL A 268     -15.129  -8.066   2.513  1.00  0.00           C  
ATOM   4015 HG11 VAL A 268     -14.997  -8.823   3.286  1.00  0.00           H  
ATOM   4016 HG12 VAL A 268     -14.559  -8.350   1.628  1.00  0.00           H  
ATOM   4017 HG13 VAL A 268     -14.744  -7.111   2.871  1.00  0.00           H  
ATOM   4018  CG2 VAL A 268     -17.041  -9.195   1.422  1.00  0.00           C  
ATOM   4019 HG21 VAL A 268     -16.717 -10.079   1.971  1.00  0.00           H  
ATOM   4020 HG22 VAL A 268     -18.125  -9.233   1.312  1.00  0.00           H  
ATOM   4021 HG23 VAL A 268     -16.608  -9.187   0.422  1.00  0.00           H  
ATOM   4022  N   ALA A 269     -17.248  -5.335   3.971  1.00  0.00           N  
ATOM   4023  H   ALA A 269     -17.795  -5.143   3.143  1.00  0.00           H  
ATOM   4024  CA  ALA A 269     -16.864  -4.201   4.796  1.00  0.00           C  
ATOM   4025  HA  ALA A 269     -15.788  -4.223   4.965  1.00  0.00           H  
ATOM   4026  C   ALA A 269     -17.548  -4.239   6.168  1.00  0.00           C  
ATOM   4027  CB  ALA A 269     -17.217  -2.918   4.052  1.00  0.00           C  
ATOM   4028  HB1 ALA A 269     -18.272  -2.912   3.778  1.00  0.00           H  
ATOM   4029  HB2 ALA A 269     -16.598  -2.809   3.161  1.00  0.00           H  
ATOM   4030  HB3 ALA A 269     -17.042  -2.087   4.735  1.00  0.00           H  
ATOM   4031  O   ALA A 269     -16.862  -4.113   7.179  1.00  0.00           O  
ATOM   4032  N   ALA A 270     -18.865  -4.483   6.212  1.00  0.00           N  
ATOM   4033  H   ALA A 270     -19.385  -4.569   5.351  1.00  0.00           H  
ATOM   4034  CA  ALA A 270     -19.599  -4.638   7.468  1.00  0.00           C  
ATOM   4035  HA  ALA A 270     -19.530  -3.713   8.039  1.00  0.00           H  
ATOM   4036  C   ALA A 270     -19.005  -5.764   8.325  1.00  0.00           C  
ATOM   4037  CB  ALA A 270     -21.072  -4.922   7.149  1.00  0.00           C  
ATOM   4038  HB1 ALA A 270     -21.511  -4.078   6.616  1.00  0.00           H  
ATOM   4039  HB2 ALA A 270     -21.625  -5.075   8.076  1.00  0.00           H  
ATOM   4040  HB3 ALA A 270     -21.164  -5.817   6.533  1.00  0.00           H  
ATOM   4041  O   ALA A 270     -18.781  -5.583   9.522  1.00  0.00           O  
ATOM   4042  N   PHE A 271     -18.713  -6.909   7.697  1.00  0.00           N  
ATOM   4043  H   PHE A 271     -18.952  -6.998   6.720  1.00  0.00           H  
ATOM   4044  CA  PHE A 271     -18.141  -8.068   8.372  1.00  0.00           C  
ATOM   4045  HA  PHE A 271     -18.791  -8.356   9.199  1.00  0.00           H  
ATOM   4046  C   PHE A 271     -16.765  -7.756   8.968  1.00  0.00           C  
ATOM   4047  CB  PHE A 271     -18.069  -9.237   7.382  1.00  0.00           C  
ATOM   4048  HB2 PHE A 271     -19.066  -9.436   6.990  1.00  0.00           H  
ATOM   4049  HB3 PHE A 271     -17.430  -8.973   6.539  1.00  0.00           H  
ATOM   4050  O   PHE A 271     -16.558  -7.916  10.168  1.00  0.00           O  
ATOM   4051  CG  PHE A 271     -17.536 -10.494   8.027  1.00  0.00           C  
ATOM   4052  CD1 PHE A 271     -16.148 -10.734   8.093  1.00  0.00           C  
ATOM   4053  HD1 PHE A 271     -15.447 -10.047   7.642  1.00  0.00           H  
ATOM   4054  CD2 PHE A 271     -18.436 -11.387   8.631  1.00  0.00           C  
ATOM   4055  HD2 PHE A 271     -19.501 -11.210   8.590  1.00  0.00           H  
ATOM   4056  CE1 PHE A 271     -15.663 -11.860   8.777  1.00  0.00           C  
ATOM   4057  HE1 PHE A 271     -14.601 -12.039   8.862  1.00  0.00           H  
ATOM   4058  CE2 PHE A 271     -17.948 -12.505   9.317  1.00  0.00           C  
ATOM   4059  HE2 PHE A 271     -18.627 -13.181   9.815  1.00  0.00           H  
ATOM   4060  CZ  PHE A 271     -16.569 -12.738   9.393  1.00  0.00           C  
ATOM   4061  HZ  PHE A 271     -16.225 -13.590   9.959  1.00  0.00           H  
ATOM   4062  N   ILE A 272     -15.839  -7.264   8.140  1.00  0.00           N  
ATOM   4063  H   ILE A 272     -16.092  -7.127   7.172  1.00  0.00           H  
ATOM   4064  CA  ILE A 272     -14.458  -6.980   8.545  1.00  0.00           C  
ATOM   4065  HA  ILE A 272     -14.036  -7.871   9.011  1.00  0.00           H  
ATOM   4066  C   ILE A 272     -14.411  -5.865   9.589  1.00  0.00           C  
ATOM   4067  CB  ILE A 272     -13.606  -6.625   7.309  1.00  0.00           C  
ATOM   4068  HB  ILE A 272     -14.158  -5.885   6.730  1.00  0.00           H  
ATOM   4069  O   ILE A 272     -13.617  -5.947  10.523  1.00  0.00           O  
ATOM   4070  CG1 ILE A 272     -13.394  -7.876   6.429  1.00  0.00           C  
ATOM   4071 HG12 ILE A 272     -14.354  -8.355   6.236  1.00  0.00           H  
ATOM   4072 HG13 ILE A 272     -12.765  -8.592   6.959  1.00  0.00           H  
ATOM   4073  CG2 ILE A 272     -12.245  -6.015   7.708  1.00  0.00           C  
ATOM   4074 HG21 ILE A 272     -11.615  -5.838   6.837  1.00  0.00           H  
ATOM   4075 HG22 ILE A 272     -11.727  -6.686   8.394  1.00  0.00           H  
ATOM   4076 HG23 ILE A 272     -12.377  -5.057   8.212  1.00  0.00           H  
ATOM   4077  CD1 ILE A 272     -12.759  -7.559   5.071  1.00  0.00           C  
ATOM   4078 HD11 ILE A 272     -13.301  -6.747   4.587  1.00  0.00           H  
ATOM   4079 HD12 ILE A 272     -12.796  -8.449   4.443  1.00  0.00           H  
ATOM   4080 HD13 ILE A 272     -11.716  -7.266   5.196  1.00  0.00           H  
ATOM   4081  N   TRP A 273     -15.241  -4.827   9.457  1.00  0.00           N  
ATOM   4082  H   TRP A 273     -15.877  -4.792   8.673  1.00  0.00           H  
ATOM   4083  CA  TRP A 273     -15.267  -3.732  10.423  1.00  0.00           C  
ATOM   4084  HA  TRP A 273     -14.254  -3.345  10.531  1.00  0.00           H  
ATOM   4085  C   TRP A 273     -15.702  -4.224  11.805  1.00  0.00           C  
ATOM   4086  CB  TRP A 273     -16.163  -2.601   9.912  1.00  0.00           C  
ATOM   4087  HB2 TRP A 273     -17.180  -2.978   9.803  1.00  0.00           H  
ATOM   4088  HB3 TRP A 273     -15.815  -2.295   8.925  1.00  0.00           H  
ATOM   4089  O   TRP A 273     -15.006  -3.968  12.787  1.00  0.00           O  
ATOM   4090  CG  TRP A 273     -16.200  -1.377  10.774  1.00  0.00           C  
ATOM   4091  CD1 TRP A 273     -15.167  -0.872  11.491  1.00  0.00           C  
ATOM   4092  HD1 TRP A 273     -14.178  -1.300  11.554  1.00  0.00           H  
ATOM   4093  CD2 TRP A 273     -17.328  -0.483  11.019  1.00  0.00           C  
ATOM   4094  CE2 TRP A 273     -16.894   0.556  11.896  1.00  0.00           C  
ATOM   4095  CE3 TRP A 273     -18.669  -0.434  10.577  1.00  0.00           C  
ATOM   4096  HE3 TRP A 273     -19.030  -1.202   9.909  1.00  0.00           H  
ATOM   4097  NE1 TRP A 273     -15.575   0.264  12.158  1.00  0.00           N  
ATOM   4098  HE1 TRP A 273     -14.978   0.789  12.782  1.00  0.00           H  
ATOM   4099  CH2 TRP A 273     -19.072   1.607  11.859  1.00  0.00           C  
ATOM   4100  HH2 TRP A 273     -19.738   2.394  12.179  1.00  0.00           H  
ATOM   4101  CZ2 TRP A 273     -17.742   1.592  12.306  1.00  0.00           C  
ATOM   4102  HZ2 TRP A 273     -17.380   2.369  12.963  1.00  0.00           H  
ATOM   4103  CZ3 TRP A 273     -19.532   0.597  10.995  1.00  0.00           C  
ATOM   4104  HZ3 TRP A 273     -20.556   0.616  10.652  1.00  0.00           H  
ATOM   4105  N   ARG A 274     -16.778  -5.021  11.871  1.00  0.00           N  
ATOM   4106  H   ARG A 274     -17.293  -5.208  11.023  1.00  0.00           H  
ATOM   4107  CA  ARG A 274     -17.223  -5.656  13.118  1.00  0.00           C  
ATOM   4108  HA  ARG A 274     -17.378  -4.882  13.869  1.00  0.00           H  
ATOM   4109  C   ARG A 274     -16.161  -6.598  13.690  1.00  0.00           C  
ATOM   4110  CB  ARG A 274     -18.554  -6.375  12.867  1.00  0.00           C  
ATOM   4111  HB2 ARG A 274     -19.270  -5.661  12.459  1.00  0.00           H  
ATOM   4112  HB3 ARG A 274     -18.405  -7.170  12.137  1.00  0.00           H  
ATOM   4113  O   ARG A 274     -15.850  -6.500  14.873  1.00  0.00           O  
ATOM   4114  CG  ARG A 274     -19.125  -6.957  14.169  1.00  0.00           C  
ATOM   4115  HG2 ARG A 274     -19.246  -6.149  14.890  1.00  0.00           H  
ATOM   4116  HG3 ARG A 274     -18.443  -7.695  14.589  1.00  0.00           H  
ATOM   4117  CD  ARG A 274     -20.485  -7.618  13.937  1.00  0.00           C  
ATOM   4118  HD2 ARG A 274     -20.896  -7.901  14.907  1.00  0.00           H  
ATOM   4119  HD3 ARG A 274     -21.158  -6.890  13.483  1.00  0.00           H  
ATOM   4120  NE  ARG A 274     -20.369  -8.815  13.080  1.00  0.00           N  
ATOM   4121  HE  ARG A 274     -19.437  -9.110  12.825  1.00  0.00           H  
ATOM   4122  NH1 ARG A 274     -22.599  -9.308  13.042  1.00  0.00           N  
ATOM   4123 HH11 ARG A 274     -22.770  -8.518  13.647  1.00  0.00           H  
ATOM   4124 HH12 ARG A 274     -23.347  -9.966  12.877  1.00  0.00           H  
ATOM   4125  NH2 ARG A 274     -21.138 -10.653  11.986  1.00  0.00           N  
ATOM   4126 HH21 ARG A 274     -21.885 -11.301  11.782  1.00  0.00           H  
ATOM   4127 HH22 ARG A 274     -20.187 -10.953  11.823  1.00  0.00           H  
ATOM   4128  CZ  ARG A 274     -21.369  -9.585  12.704  1.00  0.00           C  
ATOM   4129  N   ALA A 275     -15.582  -7.466  12.857  1.00  0.00           N  
ATOM   4130  H   ALA A 275     -15.905  -7.507  11.902  1.00  0.00           H  
ATOM   4131  CA  ALA A 275     -14.537  -8.405  13.268  1.00  0.00           C  
ATOM   4132  HA  ALA A 275     -14.930  -9.056  14.049  1.00  0.00           H  
ATOM   4133  C   ALA A 275     -13.309  -7.683  13.842  1.00  0.00           C  
ATOM   4134  CB  ALA A 275     -14.158  -9.274  12.063  1.00  0.00           C  
ATOM   4135  HB1 ALA A 275     -15.019  -9.860  11.742  1.00  0.00           H  
ATOM   4136  HB2 ALA A 275     -13.819  -8.651  11.235  1.00  0.00           H  
ATOM   4137  HB3 ALA A 275     -13.354  -9.955  12.343  1.00  0.00           H  
ATOM   4138  O   ALA A 275     -12.796  -8.077  14.886  1.00  0.00           O  
ATOM   4139  N   ARG A 276     -12.869  -6.585  13.211  1.00  0.00           N  
ATOM   4140  H   ARG A 276     -13.328  -6.320  12.351  1.00  0.00           H  
ATOM   4141  CA  ARG A 276     -11.757  -5.755  13.696  1.00  0.00           C  
ATOM   4142  HA  ARG A 276     -10.878  -6.382  13.846  1.00  0.00           H  
ATOM   4143  C   ARG A 276     -12.068  -5.138  15.056  1.00  0.00           C  
ATOM   4144  CB  ARG A 276     -11.425  -4.671  12.658  1.00  0.00           C  
ATOM   4145  HB2 ARG A 276     -12.310  -4.056  12.494  1.00  0.00           H  
ATOM   4146  HB3 ARG A 276     -11.156  -5.147  11.715  1.00  0.00           H  
ATOM   4147  O   ARG A 276     -11.259  -5.262  15.967  1.00  0.00           O  
ATOM   4148  CG  ARG A 276     -10.263  -3.773  13.118  1.00  0.00           C  
ATOM   4149  HG2 ARG A 276     -10.437  -3.420  14.135  1.00  0.00           H  
ATOM   4150  HG3 ARG A 276      -9.331  -4.338  13.112  1.00  0.00           H  
ATOM   4151  CD  ARG A 276     -10.138  -2.523  12.246  1.00  0.00           C  
ATOM   4152  HD2 ARG A 276      -9.468  -1.819  12.740  1.00  0.00           H  
ATOM   4153  HD3 ARG A 276     -11.118  -2.050  12.182  1.00  0.00           H  
ATOM   4154  NE  ARG A 276      -9.638  -2.808  10.893  1.00  0.00           N  
ATOM   4155  HE  ARG A 276     -10.312  -2.819  10.140  1.00  0.00           H  
ATOM   4156  NH1 ARG A 276      -7.402  -2.966  11.434  1.00  0.00           N  
ATOM   4157 HH11 ARG A 276      -7.484  -2.508  12.330  1.00  0.00           H  
ATOM   4158 HH12 ARG A 276      -6.457  -3.011  11.079  1.00  0.00           H  
ATOM   4159  NH2 ARG A 276      -7.998  -2.987   9.333  1.00  0.00           N  
ATOM   4160 HH21 ARG A 276      -7.001  -2.931   9.179  1.00  0.00           H  
ATOM   4161 HH22 ARG A 276      -8.617  -2.652   8.609  1.00  0.00           H  
ATOM   4162  CZ  ARG A 276      -8.366  -2.934  10.572  1.00  0.00           C  
ATOM   4163  N   VAL A 277     -13.217  -4.477  15.195  1.00  0.00           N  
ATOM   4164  H   VAL A 277     -13.839  -4.419  14.401  1.00  0.00           H  
ATOM   4165  CA  VAL A 277     -13.602  -3.801  16.447  1.00  0.00           C  
ATOM   4166  HA  VAL A 277     -12.811  -3.111  16.739  1.00  0.00           H  
ATOM   4167  C   VAL A 277     -13.726  -4.807  17.593  1.00  0.00           C  
ATOM   4168  CB  VAL A 277     -14.891  -2.985  16.233  1.00  0.00           C  
ATOM   4169  HB  VAL A 277     -15.636  -3.606  15.734  1.00  0.00           H  
ATOM   4170  O   VAL A 277     -13.201  -4.569  18.679  1.00  0.00           O  
ATOM   4171  CG1 VAL A 277     -15.500  -2.457  17.535  1.00  0.00           C  
ATOM   4172 HG11 VAL A 277     -15.806  -3.280  18.182  1.00  0.00           H  
ATOM   4173 HG12 VAL A 277     -14.770  -1.840  18.058  1.00  0.00           H  
ATOM   4174 HG13 VAL A 277     -16.382  -1.854  17.321  1.00  0.00           H  
ATOM   4175  CG2 VAL A 277     -14.564  -1.774  15.342  1.00  0.00           C  
ATOM   4176 HG21 VAL A 277     -14.202  -2.100  14.368  1.00  0.00           H  
ATOM   4177 HG22 VAL A 277     -13.798  -1.163  15.820  1.00  0.00           H  
ATOM   4178 HG23 VAL A 277     -15.452  -1.158  15.191  1.00  0.00           H  
ATOM   4179  N   LYS A 278     -14.325  -5.975  17.330  1.00  0.00           N  
ATOM   4180  H   LYS A 278     -14.741  -6.107  16.419  1.00  0.00           H  
ATOM   4181  CA  LYS A 278     -14.399  -7.074  18.298  1.00  0.00           C  
ATOM   4182  HA  LYS A 278     -14.851  -6.698  19.216  1.00  0.00           H  
ATOM   4183  C   LYS A 278     -13.008  -7.591  18.685  1.00  0.00           C  
ATOM   4184  CB  LYS A 278     -15.295  -8.178  17.718  1.00  0.00           C  
ATOM   4185  HB2 LYS A 278     -16.257  -7.744  17.449  1.00  0.00           H  
ATOM   4186  HB3 LYS A 278     -14.835  -8.579  16.814  1.00  0.00           H  
ATOM   4187  O   LYS A 278     -12.718  -7.711  19.871  1.00  0.00           O  
ATOM   4188  CG  LYS A 278     -15.532  -9.319  18.717  1.00  0.00           C  
ATOM   4189  HG2 LYS A 278     -14.580  -9.792  18.959  1.00  0.00           H  
ATOM   4190  HG3 LYS A 278     -15.979  -8.925  19.629  1.00  0.00           H  
ATOM   4191  CD  LYS A 278     -16.464 -10.366  18.102  1.00  0.00           C  
ATOM   4192  HD2 LYS A 278     -17.459  -9.942  17.966  1.00  0.00           H  
ATOM   4193  HD3 LYS A 278     -16.065 -10.642  17.126  1.00  0.00           H  
ATOM   4194  CE  LYS A 278     -16.541 -11.609  18.996  1.00  0.00           C  
ATOM   4195  HE2 LYS A 278     -15.523 -11.898  19.258  1.00  0.00           H  
ATOM   4196  HE3 LYS A 278     -17.078 -11.366  19.913  1.00  0.00           H  
ATOM   4197  NZ  LYS A 278     -17.187 -12.734  18.281  1.00  0.00           N  
ATOM   4198  HZ1 LYS A 278     -16.664 -12.901  17.433  1.00  0.00           H  
ATOM   4199  HZ2 LYS A 278     -18.130 -12.520  17.991  1.00  0.00           H  
ATOM   4200  HZ3 LYS A 278     -17.146 -13.595  18.807  1.00  0.00           H  
ATOM   4201  N   ALA A 279     -12.142  -7.859  17.708  1.00  0.00           N  
ATOM   4202  H   ALA A 279     -12.444  -7.754  16.750  1.00  0.00           H  
ATOM   4203  CA  ALA A 279     -10.803  -8.401  17.944  1.00  0.00           C  
ATOM   4204  HA  ALA A 279     -10.891  -9.271  18.595  1.00  0.00           H  
ATOM   4205  C   ALA A 279      -9.850  -7.413  18.640  1.00  0.00           C  
ATOM   4206  CB  ALA A 279     -10.234  -8.862  16.602  1.00  0.00           C  
ATOM   4207  HB1 ALA A 279     -10.111  -8.011  15.932  1.00  0.00           H  
ATOM   4208  HB2 ALA A 279      -9.264  -9.329  16.774  1.00  0.00           H  
ATOM   4209  HB3 ALA A 279     -10.901  -9.594  16.146  1.00  0.00           H  
ATOM   4210  O   ALA A 279      -8.969  -7.836  19.383  1.00  0.00           O  
ATOM   4211  N   ASN A 280     -10.034  -6.106  18.433  1.00  0.00           N  
ATOM   4212  H   ASN A 280     -10.722  -5.820  17.750  1.00  0.00           H  
ATOM   4213  CA  ASN A 280      -9.267  -5.060  19.112  1.00  0.00           C  
ATOM   4214  HA  ASN A 280      -8.210  -5.327  19.102  1.00  0.00           H  
ATOM   4215  C   ASN A 280      -9.641  -4.904  20.597  1.00  0.00           C  
ATOM   4216  CB  ASN A 280      -9.452  -3.727  18.357  1.00  0.00           C  
ATOM   4217  HB2 ASN A 280      -9.197  -2.907  19.030  1.00  0.00           H  
ATOM   4218  HB3 ASN A 280     -10.498  -3.602  18.078  1.00  0.00           H  
ATOM   4219  O   ASN A 280      -8.917  -4.224  21.321  1.00  0.00           O  
ATOM   4220  CG  ASN A 280      -8.575  -3.559  17.126  1.00  0.00           C  
ATOM   4221  ND2 ASN A 280      -8.754  -2.479  16.400  1.00  0.00           N  
ATOM   4222 HD21 ASN A 280      -9.410  -1.779  16.717  1.00  0.00           H  
ATOM   4223 HD22 ASN A 280      -8.059  -2.291  15.692  1.00  0.00           H  
ATOM   4224  OD1 ASN A 280      -7.688  -4.332  16.812  1.00  0.00           O  
ATOM   4225  N   GLY A 281     -10.756  -5.486  21.057  1.00  0.00           N  
ATOM   4226  H   GLY A 281     -11.304  -6.064  20.436  1.00  0.00           H  
ATOM   4227  CA  GLY A 281     -11.248  -5.269  22.420  1.00  0.00           C  
ATOM   4228  HA2 GLY A 281     -12.123  -5.897  22.585  1.00  0.00           H  
ATOM   4229  HA3 GLY A 281     -10.474  -5.543  23.136  1.00  0.00           H  
ATOM   4230  C   GLY A 281     -11.649  -3.813  22.674  1.00  0.00           C  
ATOM   4231  O   GLY A 281     -11.466  -3.309  23.781  1.00  0.00           O  
ATOM   4232  N   THR A 282     -12.146  -3.123  21.641  1.00  0.00           N  
ATOM   4233  H   THR A 282     -12.260  -3.594  20.755  1.00  0.00           H  
ATOM   4234  CA  THR A 282     -12.559  -1.718  21.721  1.00  0.00           C  
ATOM   4235  HA  THR A 282     -11.686  -1.116  21.976  1.00  0.00           H  
ATOM   4236  C   THR A 282     -13.614  -1.517  22.809  1.00  0.00           C  
ATOM   4237  CB  THR A 282     -13.096  -1.248  20.364  1.00  0.00           C  
ATOM   4238  HB  THR A 282     -13.960  -1.855  20.094  1.00  0.00           H  
ATOM   4239  O   THR A 282     -14.534  -2.325  22.958  1.00  0.00           O  
ATOM   4240  CG2 THR A 282     -13.483   0.223  20.359  1.00  0.00           C  
ATOM   4241 HG21 THR A 282     -14.350   0.385  20.999  1.00  0.00           H  
ATOM   4242 HG22 THR A 282     -12.647   0.827  20.712  1.00  0.00           H  
ATOM   4243 HG23 THR A 282     -13.739   0.534  19.345  1.00  0.00           H  
ATOM   4244  OG1 THR A 282     -12.099  -1.374  19.372  1.00  0.00           O  
ATOM   4245  HG1 THR A 282     -11.505  -0.633  19.511  1.00  0.00           H  
ATOM   4246  N   SER A 283     -13.492  -0.426  23.569  1.00  0.00           N  
ATOM   4247  H   SER A 283     -12.788   0.258  23.331  1.00  0.00           H  
ATOM   4248  CA  SER A 283     -14.405  -0.139  24.676  1.00  0.00           C  
ATOM   4249  HA  SER A 283     -14.367  -0.972  25.378  1.00  0.00           H  
ATOM   4250  C   SER A 283     -15.838   0.016  24.172  1.00  0.00           C  
ATOM   4251  CB  SER A 283     -13.981   1.130  25.418  1.00  0.00           C  
ATOM   4252  HB2 SER A 283     -14.741   1.382  26.158  1.00  0.00           H  
ATOM   4253  HB3 SER A 283     -13.881   1.958  24.717  1.00  0.00           H  
ATOM   4254  O   SER A 283     -16.087   0.733  23.211  1.00  0.00           O  
ATOM   4255  OG  SER A 283     -12.757   0.914  26.085  1.00  0.00           O  
ATOM   4256  HG  SER A 283     -12.045   1.037  25.452  1.00  0.00           H  
ATOM   4257  N   SER A 284     -16.793  -0.613  24.858  1.00  0.00           N  
ATOM   4258  H   SER A 284     -16.483  -1.226  25.599  1.00  0.00           H  
ATOM   4259  CA  SER A 284     -18.215  -0.674  24.474  1.00  0.00           C  
ATOM   4260  HA  SER A 284     -18.322  -1.350  23.626  1.00  0.00           H  
ATOM   4261  C   SER A 284     -18.815   0.685  24.060  1.00  0.00           C  
ATOM   4262  CB  SER A 284     -18.965  -1.270  25.672  1.00  0.00           C  
ATOM   4263  HB2 SER A 284     -18.558  -2.258  25.886  1.00  0.00           H  
ATOM   4264  HB3 SER A 284     -18.807  -0.635  26.543  1.00  0.00           H  
ATOM   4265  O   SER A 284     -19.465   0.782  23.022  1.00  0.00           O  
ATOM   4266  OG  SER A 284     -20.347  -1.393  25.453  1.00  0.00           O  
ATOM   4267  HG  SER A 284     -20.770  -1.735  26.244  1.00  0.00           H  
ATOM   4268  N   GLY A 285     -18.545   1.747  24.830  1.00  0.00           N  
ATOM   4269  H   GLY A 285     -17.953   1.611  25.637  1.00  0.00           H  
ATOM   4270  CA  GLY A 285     -19.055   3.101  24.569  1.00  0.00           C  
ATOM   4271  HA2 GLY A 285     -19.120   3.643  25.513  1.00  0.00           H  
ATOM   4272  HA3 GLY A 285     -20.060   3.028  24.154  1.00  0.00           H  
ATOM   4273  C   GLY A 285     -18.221   3.950  23.603  1.00  0.00           C  
ATOM   4274  O   GLY A 285     -18.568   5.103  23.360  1.00  0.00           O  
ATOM   4275  N   GLU A 286     -17.112   3.430  23.076  1.00  0.00           N  
ATOM   4276  H   GLU A 286     -16.912   2.449  23.207  1.00  0.00           H  
ATOM   4277  CA  GLU A 286     -16.270   4.163  22.132  1.00  0.00           C  
ATOM   4278  HA  GLU A 286     -16.094   5.161  22.532  1.00  0.00           H  
ATOM   4279  C   GLU A 286     -16.976   4.300  20.777  1.00  0.00           C  
ATOM   4280  CB  GLU A 286     -14.914   3.459  22.004  1.00  0.00           C  
ATOM   4281  HB2 GLU A 286     -15.058   2.498  21.510  1.00  0.00           H  
ATOM   4282  HB3 GLU A 286     -14.533   3.287  23.010  1.00  0.00           H  
ATOM   4283  O   GLU A 286     -17.515   3.330  20.240  1.00  0.00           O  
ATOM   4284  CG  GLU A 286     -13.877   4.271  21.216  1.00  0.00           C  
ATOM   4285  HG2 GLU A 286     -13.754   5.243  21.694  1.00  0.00           H  
ATOM   4286  HG3 GLU A 286     -14.251   4.435  20.205  1.00  0.00           H  
ATOM   4287  CD  GLU A 286     -12.517   3.557  21.153  1.00  0.00           C  
ATOM   4288  OE1 GLU A 286     -11.845   3.688  20.105  1.00  0.00           O  
ATOM   4289  OE2 GLU A 286     -12.161   2.865  22.139  1.00  0.00           O  
ATOM   4290  N   VAL A 287     -16.963   5.507  20.202  1.00  0.00           N  
ATOM   4291  H   VAL A 287     -16.493   6.265  20.676  1.00  0.00           H  
ATOM   4292  CA  VAL A 287     -17.485   5.740  18.851  1.00  0.00           C  
ATOM   4293  HA  VAL A 287     -18.372   5.123  18.712  1.00  0.00           H  
ATOM   4294  C   VAL A 287     -16.439   5.298  17.835  1.00  0.00           C  
ATOM   4295  CB  VAL A 287     -17.912   7.200  18.625  1.00  0.00           C  
ATOM   4296  HB  VAL A 287     -17.066   7.863  18.809  1.00  0.00           H  
ATOM   4297  O   VAL A 287     -15.425   5.964  17.632  1.00  0.00           O  
ATOM   4298  CG1 VAL A 287     -18.411   7.424  17.187  1.00  0.00           C  
ATOM   4299 HG11 VAL A 287     -19.222   6.731  16.965  1.00  0.00           H  
ATOM   4300 HG12 VAL A 287     -18.770   8.447  17.076  1.00  0.00           H  
ATOM   4301 HG13 VAL A 287     -17.600   7.265  16.475  1.00  0.00           H  
ATOM   4302  CG2 VAL A 287     -19.051   7.582  19.578  1.00  0.00           C  
ATOM   4303 HG21 VAL A 287     -19.352   8.616  19.406  1.00  0.00           H  
ATOM   4304 HG22 VAL A 287     -18.724   7.488  20.613  1.00  0.00           H  
ATOM   4305 HG23 VAL A 287     -19.908   6.927  19.421  1.00  0.00           H  
ATOM   4306  N   VAL A 288     -16.719   4.192  17.156  1.00  0.00           N  
ATOM   4307  H   VAL A 288     -17.610   3.751  17.332  1.00  0.00           H  
ATOM   4308  CA  VAL A 288     -15.886   3.651  16.086  1.00  0.00           C  
ATOM   4309  HA  VAL A 288     -14.860   3.969  16.270  1.00  0.00           H  
ATOM   4310  C   VAL A 288     -16.299   4.217  14.737  1.00  0.00           C  
ATOM   4311  CB  VAL A 288     -15.880   2.114  16.076  1.00  0.00           C  
ATOM   4312  HB  VAL A 288     -15.321   1.779  15.202  1.00  0.00           H  
ATOM   4313  O   VAL A 288     -17.477   4.453  14.452  1.00  0.00           O  
ATOM   4314  CG1 VAL A 288     -15.160   1.594  17.320  1.00  0.00           C  
ATOM   4315 HG11 VAL A 288     -15.679   1.919  18.221  1.00  0.00           H  
ATOM   4316 HG12 VAL A 288     -15.127   0.504  17.304  1.00  0.00           H  
ATOM   4317 HG13 VAL A 288     -14.141   1.979  17.351  1.00  0.00           H  
ATOM   4318  CG2 VAL A 288     -17.276   1.485  16.019  1.00  0.00           C  
ATOM   4319 HG21 VAL A 288     -17.190   0.403  15.916  1.00  0.00           H  
ATOM   4320 HG22 VAL A 288     -17.848   1.878  15.178  1.00  0.00           H  
ATOM   4321 HG23 VAL A 288     -17.821   1.698  16.938  1.00  0.00           H  
ATOM   4322  N   LYS A 289     -15.306   4.413  13.871  1.00  0.00           N  
ATOM   4323  H   LYS A 289     -14.365   4.231  14.187  1.00  0.00           H  
ATOM   4324  CA  LYS A 289     -15.479   5.024  12.555  1.00  0.00           C  
ATOM   4325  HA  LYS A 289     -16.540   5.167  12.351  1.00  0.00           H  
ATOM   4326  C   LYS A 289     -14.909   4.120  11.465  1.00  0.00           C  
ATOM   4327  CB  LYS A 289     -14.804   6.400  12.557  1.00  0.00           C  
ATOM   4328  HB2 LYS A 289     -14.901   6.846  11.567  1.00  0.00           H  
ATOM   4329  HB3 LYS A 289     -13.750   6.224  12.774  1.00  0.00           H  
ATOM   4330  O   LYS A 289     -13.785   3.622  11.571  1.00  0.00           O  
ATOM   4331  CG  LYS A 289     -15.337   7.384  13.616  1.00  0.00           C  
ATOM   4332  HG2 LYS A 289     -16.408   7.539  13.483  1.00  0.00           H  
ATOM   4333  HG3 LYS A 289     -15.174   6.974  14.613  1.00  0.00           H  
ATOM   4334  CD  LYS A 289     -14.602   8.726  13.522  1.00  0.00           C  
ATOM   4335  HD2 LYS A 289     -14.722   9.142  12.521  1.00  0.00           H  
ATOM   4336  HD3 LYS A 289     -13.542   8.540  13.698  1.00  0.00           H  
ATOM   4337  CE  LYS A 289     -15.115   9.723  14.571  1.00  0.00           C  
ATOM   4338  HE2 LYS A 289     -14.954   9.284  15.556  1.00  0.00           H  
ATOM   4339  HE3 LYS A 289     -16.186   9.872  14.439  1.00  0.00           H  
ATOM   4340  NZ  LYS A 289     -14.401  11.024  14.480  1.00  0.00           N  
ATOM   4341  HZ1 LYS A 289     -14.652  11.548  13.654  1.00  0.00           H  
ATOM   4342  HZ2 LYS A 289     -14.585  11.615  15.278  1.00  0.00           H  
ATOM   4343  HZ3 LYS A 289     -13.407  10.864  14.403  1.00  0.00           H  
ATOM   4344  N   MET A 290     -15.666   3.946  10.394  1.00  0.00           N  
ATOM   4345  H   MET A 290     -16.580   4.378  10.398  1.00  0.00           H  
ATOM   4346  CA  MET A 290     -15.214   3.368   9.134  1.00  0.00           C  
ATOM   4347  HA  MET A 290     -14.219   2.941   9.256  1.00  0.00           H  
ATOM   4348  C   MET A 290     -15.138   4.478   8.087  1.00  0.00           C  
ATOM   4349  CB  MET A 290     -16.169   2.244   8.713  1.00  0.00           C  
ATOM   4350  HB2 MET A 290     -16.152   1.459   9.469  1.00  0.00           H  
ATOM   4351  HB3 MET A 290     -17.183   2.638   8.641  1.00  0.00           H  
ATOM   4352  O   MET A 290     -16.025   5.327   8.019  1.00  0.00           O  
ATOM   4353  CG  MET A 290     -15.776   1.628   7.372  1.00  0.00           C  
ATOM   4354  HG2 MET A 290     -15.676   2.425   6.635  1.00  0.00           H  
ATOM   4355  HG3 MET A 290     -14.809   1.138   7.483  1.00  0.00           H  
ATOM   4356  SD  MET A 290     -16.970   0.450   6.702  1.00  0.00           S  
ATOM   4357  CE  MET A 290     -16.229   0.277   5.061  1.00  0.00           C  
ATOM   4358  HE1 MET A 290     -15.507  -0.539   5.077  1.00  0.00           H  
ATOM   4359  HE2 MET A 290     -15.714   1.196   4.781  1.00  0.00           H  
ATOM   4360  HE3 MET A 290     -17.009   0.073   4.327  1.00  0.00           H  
ATOM   4361  N   VAL A 291     -14.106   4.446   7.248  1.00  0.00           N  
ATOM   4362  H   VAL A 291     -13.410   3.722   7.360  1.00  0.00           H  
ATOM   4363  CA  VAL A 291     -13.989   5.308   6.069  1.00  0.00           C  
ATOM   4364  HA  VAL A 291     -14.949   5.801   5.914  1.00  0.00           H  
ATOM   4365  C   VAL A 291     -13.706   4.467   4.833  1.00  0.00           C  
ATOM   4366  CB  VAL A 291     -12.953   6.424   6.285  1.00  0.00           C  
ATOM   4367  HB  VAL A 291     -13.235   6.963   7.189  1.00  0.00           H  
ATOM   4368  O   VAL A 291     -12.947   3.499   4.891  1.00  0.00           O  
ATOM   4369  CG1 VAL A 291     -11.533   5.895   6.494  1.00  0.00           C  
ATOM   4370 HG11 VAL A 291     -11.513   5.166   7.304  1.00  0.00           H  
ATOM   4371 HG12 VAL A 291     -11.155   5.445   5.576  1.00  0.00           H  
ATOM   4372 HG13 VAL A 291     -10.884   6.727   6.768  1.00  0.00           H  
ATOM   4373  CG2 VAL A 291     -12.944   7.427   5.125  1.00  0.00           C  
ATOM   4374 HG21 VAL A 291     -12.618   6.955   4.198  1.00  0.00           H  
ATOM   4375 HG22 VAL A 291     -13.943   7.843   4.990  1.00  0.00           H  
ATOM   4376 HG23 VAL A 291     -12.260   8.244   5.355  1.00  0.00           H  
ATOM   4377  N   TYR A 292     -14.302   4.824   3.701  1.00  0.00           N  
ATOM   4378  H   TYR A 292     -14.968   5.583   3.719  1.00  0.00           H  
ATOM   4379  CA  TYR A 292     -13.969   4.230   2.410  1.00  0.00           C  
ATOM   4380  HA  TYR A 292     -12.946   3.861   2.475  1.00  0.00           H  
ATOM   4381  C   TYR A 292     -13.977   5.258   1.285  1.00  0.00           C  
ATOM   4382  CB  TYR A 292     -14.894   3.046   2.107  1.00  0.00           C  
ATOM   4383  HB2 TYR A 292     -14.587   2.592   1.165  1.00  0.00           H  
ATOM   4384  HB3 TYR A 292     -14.758   2.301   2.891  1.00  0.00           H  
ATOM   4385  O   TYR A 292     -14.628   6.292   1.379  1.00  0.00           O  
ATOM   4386  CG  TYR A 292     -16.367   3.390   2.037  1.00  0.00           C  
ATOM   4387  CD1 TYR A 292     -17.149   3.345   3.208  1.00  0.00           C  
ATOM   4388  HD1 TYR A 292     -16.703   3.072   4.153  1.00  0.00           H  
ATOM   4389  CD2 TYR A 292     -16.939   3.806   0.820  1.00  0.00           C  
ATOM   4390  HD2 TYR A 292     -16.329   3.875  -0.069  1.00  0.00           H  
ATOM   4391  CE1 TYR A 292     -18.498   3.732   3.171  1.00  0.00           C  
ATOM   4392  HE1 TYR A 292     -19.092   3.744   4.073  1.00  0.00           H  
ATOM   4393  CE2 TYR A 292     -18.282   4.224   0.784  1.00  0.00           C  
ATOM   4394  HE2 TYR A 292     -18.692   4.633  -0.127  1.00  0.00           H  
ATOM   4395  OH  TYR A 292     -20.315   4.695   1.975  1.00  0.00           O  
ATOM   4396  HH  TYR A 292     -20.518   5.154   1.156  1.00  0.00           H  
ATOM   4397  CZ  TYR A 292     -19.055   4.199   1.967  1.00  0.00           C  
ATOM   4398  N   SER A 293     -13.248   4.971   0.211  1.00  0.00           N  
ATOM   4399  H   SER A 293     -12.706   4.119   0.208  1.00  0.00           H  
ATOM   4400  CA  SER A 293     -13.173   5.830  -0.974  1.00  0.00           C  
ATOM   4401  HA  SER A 293     -13.264   6.874  -0.674  1.00  0.00           H  
ATOM   4402  C   SER A 293     -14.291   5.510  -1.969  1.00  0.00           C  
ATOM   4403  CB  SER A 293     -11.805   5.649  -1.643  1.00  0.00           C  
ATOM   4404  HB2 SER A 293     -11.781   6.219  -2.572  1.00  0.00           H  
ATOM   4405  HB3 SER A 293     -11.020   6.016  -0.982  1.00  0.00           H  
ATOM   4406  O   SER A 293     -14.432   4.348  -2.366  1.00  0.00           O  
ATOM   4407  OG  SER A 293     -11.585   4.276  -1.933  1.00  0.00           O  
ATOM   4408  HG  SER A 293     -12.402   3.965  -2.330  1.00  0.00           H  
ATOM   4409  N   MET A 294     -15.039   6.517  -2.422  1.00  0.00           N  
ATOM   4410  H   MET A 294     -14.905   7.436  -2.025  1.00  0.00           H  
ATOM   4411  CA  MET A 294     -16.060   6.374  -3.466  1.00  0.00           C  
ATOM   4412  HA  MET A 294     -16.165   5.318  -3.715  1.00  0.00           H  
ATOM   4413  C   MET A 294     -15.648   7.111  -4.738  1.00  0.00           C  
ATOM   4414  CB  MET A 294     -17.414   6.848  -2.924  1.00  0.00           C  
ATOM   4415  HB2 MET A 294     -17.599   6.317  -1.990  1.00  0.00           H  
ATOM   4416  HB3 MET A 294     -17.383   7.915  -2.705  1.00  0.00           H  
ATOM   4417  O   MET A 294     -15.263   8.273  -4.672  1.00  0.00           O  
ATOM   4418  CG  MET A 294     -18.578   6.555  -3.879  1.00  0.00           C  
ATOM   4419  HG2 MET A 294     -18.660   7.368  -4.601  1.00  0.00           H  
ATOM   4420  HG3 MET A 294     -18.378   5.630  -4.419  1.00  0.00           H  
ATOM   4421  SD  MET A 294     -20.153   6.358  -3.003  1.00  0.00           S  
ATOM   4422  CE  MET A 294     -21.314   6.184  -4.381  1.00  0.00           C  
ATOM   4423  HE1 MET A 294     -21.519   7.167  -4.805  1.00  0.00           H  
ATOM   4424  HE2 MET A 294     -22.257   5.779  -4.012  1.00  0.00           H  
ATOM   4425  HE3 MET A 294     -20.901   5.526  -5.145  1.00  0.00           H  
ATOM   4426  N   ASN A 295     -15.742   6.435  -5.887  1.00  0.00           N  
ATOM   4427  H   ASN A 295     -16.090   5.487  -5.872  1.00  0.00           H  
ATOM   4428  CA  ASN A 295     -15.488   7.057  -7.184  1.00  0.00           C  
ATOM   4429  HA  ASN A 295     -14.556   7.617  -7.104  1.00  0.00           H  
ATOM   4430  C   ASN A 295     -16.622   8.040  -7.528  1.00  0.00           C  
ATOM   4431  CB  ASN A 295     -15.277   5.972  -8.255  1.00  0.00           C  
ATOM   4432  HB2 ASN A 295     -16.198   5.405  -8.392  1.00  0.00           H  
ATOM   4433  HB3 ASN A 295     -14.489   5.299  -7.916  1.00  0.00           H  
ATOM   4434  O   ASN A 295     -17.783   7.633  -7.594  1.00  0.00           O  
ATOM   4435  CG  ASN A 295     -14.870   6.548  -9.604  1.00  0.00           C  
ATOM   4436  ND2 ASN A 295     -14.093   5.832 -10.380  1.00  0.00           N  
ATOM   4437 HD21 ASN A 295     -13.684   4.967 -10.056  1.00  0.00           H  
ATOM   4438 HD22 ASN A 295     -13.815   6.288 -11.237  1.00  0.00           H  
ATOM   4439  OD1 ASN A 295     -15.239   7.635  -9.999  1.00  0.00           O  
ATOM   4440  N   ILE A 296     -16.268   9.305  -7.752  1.00  0.00           N  
ATOM   4441  H   ILE A 296     -15.287   9.531  -7.665  1.00  0.00           H  
ATOM   4442  CA  ILE A 296     -17.196  10.419  -7.982  1.00  0.00           C  
ATOM   4443  HA  ILE A 296     -18.181  10.126  -7.620  1.00  0.00           H  
ATOM   4444  C   ILE A 296     -17.387  10.779  -9.456  1.00  0.00           C  
ATOM   4445  CB  ILE A 296     -16.767  11.668  -7.181  1.00  0.00           C  
ATOM   4446  HB  ILE A 296     -17.480  12.465  -7.393  1.00  0.00           H  
ATOM   4447  O   ILE A 296     -18.174  11.674  -9.751  1.00  0.00           O  
ATOM   4448  CG1 ILE A 296     -15.355  12.159  -7.565  1.00  0.00           C  
ATOM   4449 HG12 ILE A 296     -15.152  11.966  -8.619  1.00  0.00           H  
ATOM   4450 HG13 ILE A 296     -14.625  11.624  -6.957  1.00  0.00           H  
ATOM   4451  CG2 ILE A 296     -16.829  11.374  -5.675  1.00  0.00           C  
ATOM   4452 HG21 ILE A 296     -16.541  12.267  -5.121  1.00  0.00           H  
ATOM   4453 HG22 ILE A 296     -16.142  10.571  -5.409  1.00  0.00           H  
ATOM   4454 HG23 ILE A 296     -17.844  11.096  -5.390  1.00  0.00           H  
ATOM   4455  CD1 ILE A 296     -15.120  13.643  -7.308  1.00  0.00           C  
ATOM   4456 HD11 ILE A 296     -15.798  14.239  -7.919  1.00  0.00           H  
ATOM   4457 HD12 ILE A 296     -15.270  13.865  -6.251  1.00  0.00           H  
ATOM   4458 HD13 ILE A 296     -14.091  13.889  -7.568  1.00  0.00           H  
ATOM   4459  N   SER A 297     -16.706  10.109 -10.393  1.00  0.00           N  
ATOM   4460  H   SER A 297     -16.123   9.332 -10.116  1.00  0.00           H  
ATOM   4461  CA  SER A 297     -16.659  10.543 -11.798  1.00  0.00           C  
ATOM   4462  HA  SER A 297     -16.215  11.538 -11.822  1.00  0.00           H  
ATOM   4463  C   SER A 297     -18.033  10.679 -12.452  1.00  0.00           C  
ATOM   4464  CB  SER A 297     -15.782   9.607 -12.635  1.00  0.00           C  
ATOM   4465  HB2 SER A 297     -14.795   9.534 -12.180  1.00  0.00           H  
ATOM   4466  HB3 SER A 297     -15.671  10.039 -13.630  1.00  0.00           H  
ATOM   4467  O   SER A 297     -18.219  11.537 -13.304  1.00  0.00           O  
ATOM   4468  OG  SER A 297     -16.344   8.309 -12.761  1.00  0.00           O  
ATOM   4469  HG  SER A 297     -15.994   7.941 -13.576  1.00  0.00           H  
ATOM   4470  N   LYS A 298     -19.003   9.867 -12.021  1.00  0.00           N  
ATOM   4471  H   LYS A 298     -18.742   9.201 -11.308  1.00  0.00           H  
ATOM   4472  CA  LYS A 298     -20.393   9.891 -12.502  1.00  0.00           C  
ATOM   4473  HA  LYS A 298     -20.443  10.483 -13.416  1.00  0.00           H  
ATOM   4474  C   LYS A 298     -21.382  10.567 -11.545  1.00  0.00           C  
ATOM   4475  CB  LYS A 298     -20.847   8.460 -12.828  1.00  0.00           C  
ATOM   4476  HB2 LYS A 298     -20.823   7.858 -11.920  1.00  0.00           H  
ATOM   4477  HB3 LYS A 298     -21.874   8.495 -13.191  1.00  0.00           H  
ATOM   4478  O   LYS A 298     -22.571  10.560 -11.838  1.00  0.00           O  
ATOM   4479  CG  LYS A 298     -19.977   7.800 -13.905  1.00  0.00           C  
ATOM   4480  HG2 LYS A 298     -18.965   7.657 -13.528  1.00  0.00           H  
ATOM   4481  HG3 LYS A 298     -19.941   8.450 -14.779  1.00  0.00           H  
ATOM   4482  CD  LYS A 298     -20.557   6.441 -14.307  1.00  0.00           C  
ATOM   4483  HD2 LYS A 298     -20.571   5.777 -13.443  1.00  0.00           H  
ATOM   4484  HD3 LYS A 298     -21.572   6.586 -14.677  1.00  0.00           H  
ATOM   4485  CE  LYS A 298     -19.678   5.857 -15.415  1.00  0.00           C  
ATOM   4486  HE2 LYS A 298     -19.579   6.607 -16.200  1.00  0.00           H  
ATOM   4487  HE3 LYS A 298     -18.680   5.675 -15.017  1.00  0.00           H  
ATOM   4488  NZ  LYS A 298     -20.254   4.615 -15.984  1.00  0.00           N  
ATOM   4489  HZ1 LYS A 298     -20.330   3.895 -15.280  1.00  0.00           H  
ATOM   4490  HZ2 LYS A 298     -19.668   4.295 -16.741  1.00  0.00           H  
ATOM   4491  HZ3 LYS A 298     -21.165   4.816 -16.370  1.00  0.00           H  
ATOM   4492  N   LEU A 299     -20.921  11.036 -10.384  1.00  0.00           N  
ATOM   4493  H   LEU A 299     -19.921  11.098 -10.261  1.00  0.00           H  
ATOM   4494  CA  LEU A 299     -21.775  11.582  -9.319  1.00  0.00           C  
ATOM   4495  HA  LEU A 299     -22.804  11.250  -9.459  1.00  0.00           H  
ATOM   4496  C   LEU A 299     -21.827  13.106  -9.326  1.00  0.00           C  
ATOM   4497  CB  LEU A 299     -21.280  11.108  -7.941  1.00  0.00           C  
ATOM   4498  HB2 LEU A 299     -21.908  11.561  -7.175  1.00  0.00           H  
ATOM   4499  HB3 LEU A 299     -20.266  11.480  -7.794  1.00  0.00           H  
ATOM   4500  O   LEU A 299     -22.814  13.671  -8.866  1.00  0.00           O  
ATOM   4501  CG  LEU A 299     -21.291   9.588  -7.738  1.00  0.00           C  
ATOM   4502  HG  LEU A 299     -20.657   9.122  -8.491  1.00  0.00           H  
ATOM   4503  CD1 LEU A 299     -20.717   9.246  -6.365  1.00  0.00           C  
ATOM   4504 HD11 LEU A 299     -20.434   8.194  -6.351  1.00  0.00           H  
ATOM   4505 HD12 LEU A 299     -21.455   9.457  -5.591  1.00  0.00           H  
ATOM   4506 HD13 LEU A 299     -19.827   9.843  -6.165  1.00  0.00           H  
ATOM   4507  CD2 LEU A 299     -22.698   8.990  -7.831  1.00  0.00           C  
ATOM   4508 HD21 LEU A 299     -23.355   9.491  -7.121  1.00  0.00           H  
ATOM   4509 HD22 LEU A 299     -23.095   9.124  -8.838  1.00  0.00           H  
ATOM   4510 HD23 LEU A 299     -22.665   7.925  -7.601  1.00  0.00           H  
ATOM   4511  N   VAL A 300     -20.769  13.751  -9.815  1.00  0.00           N  
ATOM   4512  H   VAL A 300     -19.992  13.220 -10.181  1.00  0.00           H  
ATOM   4513  CA  VAL A 300     -20.753  15.202  -9.996  1.00  0.00           C  
ATOM   4514  HA  VAL A 300     -21.214  15.652  -9.116  1.00  0.00           H  
ATOM   4515  C   VAL A 300     -21.606  15.617 -11.189  1.00  0.00           C  
ATOM   4516  CB  VAL A 300     -19.327  15.760 -10.098  1.00  0.00           C  
ATOM   4517  HB  VAL A 300     -19.382  16.833 -10.278  1.00  0.00           H  
ATOM   4518  O   VAL A 300     -21.785  14.832 -12.123  1.00  0.00           O  
ATOM   4519  CG1 VAL A 300     -18.596  15.538  -8.771  1.00  0.00           C  
ATOM   4520 HG11 VAL A 300     -18.434  14.475  -8.591  1.00  0.00           H  
ATOM   4521 HG12 VAL A 300     -19.195  15.957  -7.962  1.00  0.00           H  
ATOM   4522 HG13 VAL A 300     -17.640  16.062  -8.789  1.00  0.00           H  
ATOM   4523  CG2 VAL A 300     -18.501  15.125 -11.220  1.00  0.00           C  
ATOM   4524 HG21 VAL A 300     -19.027  15.226 -12.169  1.00  0.00           H  
ATOM   4525 HG22 VAL A 300     -18.320  14.068 -11.020  1.00  0.00           H  
ATOM   4526 HG23 VAL A 300     -17.553  15.658 -11.294  1.00  0.00           H  
ATOM   4527  N   ASP A 301     -22.117  16.845 -11.149  1.00  0.00           N  
ATOM   4528  H   ASP A 301     -21.923  17.418 -10.339  1.00  0.00           H  
ATOM   4529  CA  ASP A 301     -22.931  17.432 -12.214  1.00  0.00           C  
ATOM   4530  HA  ASP A 301     -23.068  16.677 -12.988  1.00  0.00           H  
ATOM   4531  C   ASP A 301     -22.229  18.673 -12.811  1.00  0.00           C  
ATOM   4532  CB  ASP A 301     -24.345  17.741 -11.698  1.00  0.00           C  
ATOM   4533  HB2 ASP A 301     -24.743  16.851 -11.212  1.00  0.00           H  
ATOM   4534  HB3 ASP A 301     -24.292  18.537 -10.955  1.00  0.00           H  
ATOM   4535  O   ASP A 301     -21.974  19.646 -12.088  1.00  0.00           O  
ATOM   4536  CG  ASP A 301     -25.310  18.145 -12.822  1.00  0.00           C  
ATOM   4537  OD1 ASP A 301     -25.046  17.783 -13.994  1.00  0.00           O  
ATOM   4538  OD2 ASP A 301     -26.335  18.787 -12.503  1.00  0.00           O  
ATOM   4539  N   PRO A 302     -21.860  18.657 -14.109  1.00  0.00           N  
ATOM   4540  CA  PRO A 302     -21.925  17.511 -15.023  1.00  0.00           C  
ATOM   4541  HA  PRO A 302     -22.937  17.107 -15.041  1.00  0.00           H  
ATOM   4542  C   PRO A 302     -20.916  16.404 -14.649  1.00  0.00           C  
ATOM   4543  CB  PRO A 302     -21.619  18.094 -16.404  1.00  0.00           C  
ATOM   4544  HB2 PRO A 302     -22.536  18.488 -16.842  1.00  0.00           H  
ATOM   4545  HB3 PRO A 302     -21.159  17.364 -17.071  1.00  0.00           H  
ATOM   4546  O   PRO A 302     -19.898  16.701 -14.016  1.00  0.00           O  
ATOM   4547  CG  PRO A 302     -20.669  19.247 -16.083  1.00  0.00           C  
ATOM   4548  HG2 PRO A 302     -20.675  20.007 -16.864  1.00  0.00           H  
ATOM   4549  HG3 PRO A 302     -19.661  18.862 -15.928  1.00  0.00           H  
ATOM   4550  CD  PRO A 302     -21.221  19.786 -14.765  1.00  0.00           C  
ATOM   4551  HD2 PRO A 302     -21.970  20.554 -14.960  1.00  0.00           H  
ATOM   4552  HD3 PRO A 302     -20.415  20.192 -14.154  1.00  0.00           H  
ATOM   4553  N   PRO A 303     -21.137  15.143 -15.083  1.00  0.00           N  
ATOM   4554  CA  PRO A 303     -20.173  14.061 -14.898  1.00  0.00           C  
ATOM   4555  HA  PRO A 303     -20.101  13.841 -13.832  1.00  0.00           H  
ATOM   4556  C   PRO A 303     -18.786  14.415 -15.440  1.00  0.00           C  
ATOM   4557  CB  PRO A 303     -20.762  12.849 -15.624  1.00  0.00           C  
ATOM   4558  HB2 PRO A 303     -20.454  12.852 -16.669  1.00  0.00           H  
ATOM   4559  HB3 PRO A 303     -20.477  11.912 -15.146  1.00  0.00           H  
ATOM   4560  O   PRO A 303     -18.656  15.090 -16.464  1.00  0.00           O  
ATOM   4561  CG  PRO A 303     -22.265  13.104 -15.539  1.00  0.00           C  
ATOM   4562  HG2 PRO A 303     -22.632  12.807 -14.557  1.00  0.00           H  
ATOM   4563  HG3 PRO A 303     -22.811  12.590 -16.330  1.00  0.00           H  
ATOM   4564  CD  PRO A 303     -22.359  14.624 -15.680  1.00  0.00           C  
ATOM   4565  HD2 PRO A 303     -22.394  14.902 -16.734  1.00  0.00           H  
ATOM   4566  HD3 PRO A 303     -23.245  14.987 -15.160  1.00  0.00           H  
ATOM   4567  N   LEU A 304     -17.737  13.916 -14.782  1.00  0.00           N  
ATOM   4568  H   LEU A 304     -17.915  13.277 -14.020  1.00  0.00           H  
ATOM   4569  CA  LEU A 304     -16.366  14.112 -15.246  1.00  0.00           C  
ATOM   4570  HA  LEU A 304     -16.225  15.185 -15.378  1.00  0.00           H  
ATOM   4571  C   LEU A 304     -16.160  13.426 -16.604  1.00  0.00           C  
ATOM   4572  CB  LEU A 304     -15.338  13.579 -14.232  1.00  0.00           C  
ATOM   4573  HB2 LEU A 304     -14.340  13.712 -14.650  1.00  0.00           H  
ATOM   4574  HB3 LEU A 304     -15.506  12.509 -14.108  1.00  0.00           H  
ATOM   4575  O   LEU A 304     -16.658  12.315 -16.806  1.00  0.00           O  
ATOM   4576  CG  LEU A 304     -15.377  14.249 -12.855  1.00  0.00           C  
ATOM   4577  HG  LEU A 304     -16.342  14.035 -12.396  1.00  0.00           H  
ATOM   4578  CD1 LEU A 304     -14.294  13.651 -11.960  1.00  0.00           C  
ATOM   4579 HD11 LEU A 304     -13.310  13.981 -12.292  1.00  0.00           H  
ATOM   4580 HD12 LEU A 304     -14.463  13.983 -10.935  1.00  0.00           H  
ATOM   4581 HD13 LEU A 304     -14.330  12.562 -11.985  1.00  0.00           H  
ATOM   4582  CD2 LEU A 304     -15.156  15.761 -12.925  1.00  0.00           C  
ATOM   4583 HD21 LEU A 304     -15.972  16.234 -13.470  1.00  0.00           H  
ATOM   4584 HD22 LEU A 304     -15.161  16.172 -11.915  1.00  0.00           H  
ATOM   4585 HD23 LEU A 304     -14.205  15.985 -13.407  1.00  0.00           H  
ATOM   4586  N   PRO A 305     -15.375  14.031 -17.514  1.00  0.00           N  
ATOM   4587  CA  PRO A 305     -15.043  13.397 -18.782  1.00  0.00           C  
ATOM   4588  HA  PRO A 305     -15.957  13.174 -19.333  1.00  0.00           H  
ATOM   4589  C   PRO A 305     -14.270  12.094 -18.546  1.00  0.00           C  
ATOM   4590  CB  PRO A 305     -14.219  14.440 -19.547  1.00  0.00           C  
ATOM   4591  HB2 PRO A 305     -13.465  13.984 -20.188  1.00  0.00           H  
ATOM   4592  HB3 PRO A 305     -14.889  15.063 -20.140  1.00  0.00           H  
ATOM   4593  O   PRO A 305     -13.478  11.997 -17.607  1.00  0.00           O  
ATOM   4594  CG  PRO A 305     -13.586  15.291 -18.445  1.00  0.00           C  
ATOM   4595  HG2 PRO A 305     -12.679  14.808 -18.083  1.00  0.00           H  
ATOM   4596  HG3 PRO A 305     -13.370  16.303 -18.789  1.00  0.00           H  
ATOM   4597  CD  PRO A 305     -14.652  15.286 -17.353  1.00  0.00           C  
ATOM   4598  HD2 PRO A 305     -15.339  16.120 -17.501  1.00  0.00           H  
ATOM   4599  HD3 PRO A 305     -14.179  15.355 -16.374  1.00  0.00           H  
ATOM   4600  N   ASP A 306     -14.421  11.107 -19.434  1.00  0.00           N  
ATOM   4601  H   ASP A 306     -15.154  11.189 -20.124  1.00  0.00           H  
ATOM   4602  CA  ASP A 306     -13.734   9.805 -19.321  1.00  0.00           C  
ATOM   4603  HA  ASP A 306     -14.082   9.298 -18.421  1.00  0.00           H  
ATOM   4604  C   ASP A 306     -12.202   9.950 -19.211  1.00  0.00           C  
ATOM   4605  CB  ASP A 306     -14.086   8.940 -20.545  1.00  0.00           C  
ATOM   4606  HB2 ASP A 306     -13.434   8.067 -20.549  1.00  0.00           H  
ATOM   4607  HB3 ASP A 306     -13.888   9.508 -21.454  1.00  0.00           H  
ATOM   4608  O   ASP A 306     -11.519   9.198 -18.498  1.00  0.00           O  
ATOM   4609  CG  ASP A 306     -15.535   8.438 -20.551  1.00  0.00           C  
ATOM   4610  OD1 ASP A 306     -16.096   8.241 -19.448  1.00  0.00           O  
ATOM   4611  OD2 ASP A 306     -16.056   8.216 -21.663  1.00  0.00           O  
ATOM   4612  N   GLY A 307     -11.666  10.980 -19.872  1.00  0.00           N  
ATOM   4613  H   GLY A 307     -12.294  11.540 -20.430  1.00  0.00           H  
ATOM   4614  CA  GLY A 307     -10.256  11.349 -19.842  1.00  0.00           C  
ATOM   4615  HA2 GLY A 307      -9.648  10.464 -20.031  1.00  0.00           H  
ATOM   4616  HA3 GLY A 307     -10.069  12.067 -20.640  1.00  0.00           H  
ATOM   4617  C   GLY A 307      -9.781  11.968 -18.531  1.00  0.00           C  
ATOM   4618  O   GLY A 307      -8.573  12.025 -18.329  1.00  0.00           O  
ATOM   4619  N   TYR A 308     -10.664  12.386 -17.615  1.00  0.00           N  
ATOM   4620  H   TYR A 308     -11.652  12.253 -17.783  1.00  0.00           H  
ATOM   4621  CA  TYR A 308     -10.260  13.036 -16.364  1.00  0.00           C  
ATOM   4622  HA  TYR A 308      -9.851  14.017 -16.604  1.00  0.00           H  
ATOM   4623  C   TYR A 308      -9.166  12.232 -15.653  1.00  0.00           C  
ATOM   4624  CB  TYR A 308     -11.460  13.256 -15.435  1.00  0.00           C  
ATOM   4625  HB2 TYR A 308     -11.918  12.296 -15.199  1.00  0.00           H  
ATOM   4626  HB3 TYR A 308     -12.204  13.861 -15.954  1.00  0.00           H  
ATOM   4627  O   TYR A 308      -9.314  11.025 -15.395  1.00  0.00           O  
ATOM   4628  CG  TYR A 308     -11.073  13.954 -14.144  1.00  0.00           C  
ATOM   4629  CD1 TYR A 308     -10.558  13.209 -13.067  1.00  0.00           C  
ATOM   4630  HD1 TYR A 308     -10.466  12.137 -13.156  1.00  0.00           H  
ATOM   4631  CD2 TYR A 308     -11.168  15.353 -14.036  1.00  0.00           C  
ATOM   4632  HD2 TYR A 308     -11.543  15.930 -14.868  1.00  0.00           H  
ATOM   4633  CE1 TYR A 308     -10.147  13.854 -11.885  1.00  0.00           C  
ATOM   4634  HE1 TYR A 308      -9.748  13.285 -11.059  1.00  0.00           H  
ATOM   4635  CE2 TYR A 308     -10.768  16.003 -12.852  1.00  0.00           C  
ATOM   4636  HE2 TYR A 308     -10.860  17.075 -12.762  1.00  0.00           H  
ATOM   4637  OH  TYR A 308      -9.870  15.866 -10.620  1.00  0.00           O  
ATOM   4638  HH  TYR A 308      -9.751  15.239  -9.902  1.00  0.00           H  
ATOM   4639  CZ  TYR A 308     -10.253  15.253 -11.772  1.00  0.00           C  
ATOM   4640  N   TRP A 309      -8.054  12.900 -15.349  1.00  0.00           N  
ATOM   4641  H   TRP A 309      -7.978  13.867 -15.631  1.00  0.00           H  
ATOM   4642  CA  TRP A 309      -6.906  12.287 -14.701  1.00  0.00           C  
ATOM   4643  HA  TRP A 309      -7.149  11.252 -14.461  1.00  0.00           H  
ATOM   4644  C   TRP A 309      -6.565  12.980 -13.385  1.00  0.00           C  
ATOM   4645  CB  TRP A 309      -5.712  12.230 -15.654  1.00  0.00           C  
ATOM   4646  HB2 TRP A 309      -5.365  13.241 -15.868  1.00  0.00           H  
ATOM   4647  HB3 TRP A 309      -6.025  11.777 -16.594  1.00  0.00           H  
ATOM   4648  O   TRP A 309      -6.206  14.159 -13.334  1.00  0.00           O  
ATOM   4649  CG  TRP A 309      -4.584  11.428 -15.083  1.00  0.00           C  
ATOM   4650  CD1 TRP A 309      -4.448  10.088 -15.173  1.00  0.00           C  
ATOM   4651  HD1 TRP A 309      -5.115   9.440 -15.723  1.00  0.00           H  
ATOM   4652  CD2 TRP A 309      -3.495  11.873 -14.223  1.00  0.00           C  
ATOM   4653  CE2 TRP A 309      -2.694  10.745 -13.879  1.00  0.00           C  
ATOM   4654  CE3 TRP A 309      -3.126  13.104 -13.659  1.00  0.00           C  
ATOM   4655  HE3 TRP A 309      -3.672  13.990 -13.946  1.00  0.00           H  
ATOM   4656  NE1 TRP A 309      -3.311   9.688 -14.501  1.00  0.00           N  
ATOM   4657  HE1 TRP A 309      -3.025   8.723 -14.410  1.00  0.00           H  
ATOM   4658  CH2 TRP A 309      -1.252  12.070 -12.472  1.00  0.00           C  
ATOM   4659  HH2 TRP A 309      -0.416  12.160 -11.793  1.00  0.00           H  
ATOM   4660  CZ2 TRP A 309      -1.572  10.834 -13.046  1.00  0.00           C  
ATOM   4661  HZ2 TRP A 309      -0.996   9.951 -12.812  1.00  0.00           H  
ATOM   4662  CZ3 TRP A 309      -2.051  13.184 -12.749  1.00  0.00           C  
ATOM   4663  HZ3 TRP A 309      -1.799  14.127 -12.287  1.00  0.00           H  
ATOM   4664  N   GLY A 310      -6.628  12.204 -12.304  1.00  0.00           N  
ATOM   4665  H   GLY A 310      -6.964  11.256 -12.397  1.00  0.00           H  
ATOM   4666  CA  GLY A 310      -6.308  12.657 -10.962  1.00  0.00           C  
ATOM   4667  HA2 GLY A 310      -5.235  12.562 -10.796  1.00  0.00           H  
ATOM   4668  HA3 GLY A 310      -6.643  13.689 -10.852  1.00  0.00           H  
ATOM   4669  C   GLY A 310      -6.984  11.862  -9.878  1.00  0.00           C  
ATOM   4670  O   GLY A 310      -7.282  10.688 -10.075  1.00  0.00           O  
ATOM   4671  N   ASN A 311      -7.211  12.507  -8.737  1.00  0.00           N  
ATOM   4672  H   ASN A 311      -6.918  13.467  -8.628  1.00  0.00           H  
ATOM   4673  CA  ASN A 311      -8.097  11.967  -7.722  1.00  0.00           C  
ATOM   4674  HA  ASN A 311      -7.904  10.900  -7.612  1.00  0.00           H  
ATOM   4675  C   ASN A 311      -9.554  12.133  -8.179  1.00  0.00           C  
ATOM   4676  CB  ASN A 311      -7.805  12.633  -6.368  1.00  0.00           C  
ATOM   4677  HB2 ASN A 311      -8.557  12.327  -5.641  1.00  0.00           H  
ATOM   4678  HB3 ASN A 311      -7.862  13.718  -6.462  1.00  0.00           H  
ATOM   4679  O   ASN A 311     -10.003  13.236  -8.493  1.00  0.00           O  
ATOM   4680  CG  ASN A 311      -6.447  12.221  -5.820  1.00  0.00           C  
ATOM   4681  ND2 ASN A 311      -5.459  13.075  -5.834  1.00  0.00           N  
ATOM   4682 HD21 ASN A 311      -4.592  12.782  -5.406  1.00  0.00           H  
ATOM   4683 HD22 ASN A 311      -5.631  14.033  -6.102  1.00  0.00           H  
ATOM   4684  OD1 ASN A 311      -6.245  11.089  -5.414  1.00  0.00           O  
ATOM   4685  N   VAL A 312     -10.279  11.017  -8.219  1.00  0.00           N  
ATOM   4686  H   VAL A 312      -9.795  10.142  -8.074  1.00  0.00           H  
ATOM   4687  CA  VAL A 312     -11.733  10.921  -8.426  1.00  0.00           C  
ATOM   4688  HA  VAL A 312     -12.152  11.927  -8.444  1.00  0.00           H  
ATOM   4689  C   VAL A 312     -12.394  10.210  -7.250  1.00  0.00           C  
ATOM   4690  CB  VAL A 312     -12.104  10.237  -9.758  1.00  0.00           C  
ATOM   4691  HB  VAL A 312     -13.191  10.185  -9.835  1.00  0.00           H  
ATOM   4692  O   VAL A 312     -13.448   9.599  -7.404  1.00  0.00           O  
ATOM   4693  CG1 VAL A 312     -11.625  11.070 -10.936  1.00  0.00           C  
ATOM   4694 HG11 VAL A 312     -11.995  10.643 -11.868  1.00  0.00           H  
ATOM   4695 HG12 VAL A 312     -10.536  11.092 -10.952  1.00  0.00           H  
ATOM   4696 HG13 VAL A 312     -12.013  12.084 -10.833  1.00  0.00           H  
ATOM   4697  CG2 VAL A 312     -11.548   8.816  -9.929  1.00  0.00           C  
ATOM   4698 HG21 VAL A 312     -10.461   8.842 -10.008  1.00  0.00           H  
ATOM   4699 HG22 VAL A 312     -11.955   8.375 -10.839  1.00  0.00           H  
ATOM   4700 HG23 VAL A 312     -11.830   8.192  -9.081  1.00  0.00           H  
ATOM   4701  N   CYS A 313     -11.765  10.247  -6.077  1.00  0.00           N  
ATOM   4702  H   CYS A 313     -10.901  10.767  -6.015  1.00  0.00           H  
ATOM   4703  CA  CYS A 313     -12.241   9.573  -4.881  1.00  0.00           C  
ATOM   4704  HA  CYS A 313     -13.157   9.031  -5.115  1.00  0.00           H  
ATOM   4705  C   CYS A 313     -12.559  10.574  -3.770  1.00  0.00           C  
ATOM   4706  CB  CYS A 313     -11.202   8.539  -4.441  1.00  0.00           C  
ATOM   4707  HB2 CYS A 313     -10.228   9.019  -4.350  1.00  0.00           H  
ATOM   4708  HB3 CYS A 313     -11.484   8.140  -3.467  1.00  0.00           H  
ATOM   4709  O   CYS A 313     -11.699  11.368  -3.401  1.00  0.00           O  
ATOM   4710  SG  CYS A 313     -11.133   7.188  -5.656  1.00  0.00           S  
ATOM   4711  HG  CYS A 313     -10.619   7.910  -6.656  1.00  0.00           H  
ATOM   4712  N   VAL A 314     -13.758  10.478  -3.194  1.00  0.00           N  
ATOM   4713  H   VAL A 314     -14.416   9.809  -3.569  1.00  0.00           H  
ATOM   4714  CA  VAL A 314     -14.131  11.185  -1.957  1.00  0.00           C  
ATOM   4715  HA  VAL A 314     -13.357  11.921  -1.742  1.00  0.00           H  
ATOM   4716  C   VAL A 314     -14.188  10.187  -0.792  1.00  0.00           C  
ATOM   4717  CB  VAL A 314     -15.445  11.974  -2.149  1.00  0.00           C  
ATOM   4718  HB  VAL A 314     -15.370  12.511  -3.094  1.00  0.00           H  
ATOM   4719  O   VAL A 314     -14.641   9.051  -1.002  1.00  0.00           O  
ATOM   4720  CG1 VAL A 314     -16.694  11.084  -2.210  1.00  0.00           C  
ATOM   4721 HG11 VAL A 314     -17.560  11.689  -2.480  1.00  0.00           H  
ATOM   4722 HG12 VAL A 314     -16.883  10.624  -1.240  1.00  0.00           H  
ATOM   4723 HG13 VAL A 314     -16.564  10.305  -2.961  1.00  0.00           H  
ATOM   4724  CG2 VAL A 314     -15.644  13.027  -1.058  1.00  0.00           C  
ATOM   4725 HG21 VAL A 314     -15.726  12.560  -0.077  1.00  0.00           H  
ATOM   4726 HG22 VAL A 314     -16.551  13.599  -1.254  1.00  0.00           H  
ATOM   4727 HG23 VAL A 314     -14.800  13.717  -1.063  1.00  0.00           H  
ATOM   4728  N   PRO A 315     -13.717  10.537   0.420  1.00  0.00           N  
ATOM   4729  CA  PRO A 315     -13.920   9.695   1.590  1.00  0.00           C  
ATOM   4730  HA  PRO A 315     -13.637   8.666   1.368  1.00  0.00           H  
ATOM   4731  C   PRO A 315     -15.381   9.737   2.034  1.00  0.00           C  
ATOM   4732  CB  PRO A 315     -12.997  10.246   2.672  1.00  0.00           C  
ATOM   4733  HB2 PRO A 315     -13.395  10.089   3.675  1.00  0.00           H  
ATOM   4734  HB3 PRO A 315     -12.007   9.798   2.581  1.00  0.00           H  
ATOM   4735  O   PRO A 315     -15.994  10.798   2.104  1.00  0.00           O  
ATOM   4736  CG  PRO A 315     -12.900  11.722   2.322  1.00  0.00           C  
ATOM   4737  HG2 PRO A 315     -11.955  12.128   2.683  1.00  0.00           H  
ATOM   4738  HG3 PRO A 315     -13.748  12.259   2.746  1.00  0.00           H  
ATOM   4739  CD  PRO A 315     -12.982  11.742   0.794  1.00  0.00           C  
ATOM   4740  HD2 PRO A 315     -11.977  11.701   0.372  1.00  0.00           H  
ATOM   4741  HD3 PRO A 315     -13.484  12.652   0.468  1.00  0.00           H  
ATOM   4742  N   VAL A 316     -15.919   8.573   2.384  1.00  0.00           N  
ATOM   4743  H   VAL A 316     -15.379   7.735   2.223  1.00  0.00           H  
ATOM   4744  CA  VAL A 316     -17.260   8.417   2.943  1.00  0.00           C  
ATOM   4745  HA  VAL A 316     -17.700   9.405   3.079  1.00  0.00           H  
ATOM   4746  C   VAL A 316     -17.149   7.745   4.296  1.00  0.00           C  
ATOM   4747  CB  VAL A 316     -18.185   7.617   2.019  1.00  0.00           C  
ATOM   4748  HB  VAL A 316     -17.857   6.577   2.016  1.00  0.00           H  
ATOM   4749  O   VAL A 316     -16.508   6.700   4.426  1.00  0.00           O  
ATOM   4750  CG1 VAL A 316     -19.630   7.696   2.533  1.00  0.00           C  
ATOM   4751 HG11 VAL A 316     -19.730   7.149   3.471  1.00  0.00           H  
ATOM   4752 HG12 VAL A 316     -19.912   8.737   2.687  1.00  0.00           H  
ATOM   4753 HG13 VAL A 316     -20.318   7.277   1.798  1.00  0.00           H  
ATOM   4754  CG2 VAL A 316     -18.156   8.120   0.573  1.00  0.00           C  
ATOM   4755 HG21 VAL A 316     -18.451   9.169   0.539  1.00  0.00           H  
ATOM   4756 HG22 VAL A 316     -18.833   7.522  -0.036  1.00  0.00           H  
ATOM   4757 HG23 VAL A 316     -17.154   8.021   0.156  1.00  0.00           H  
ATOM   4758  N   TYR A 317     -17.776   8.352   5.298  1.00  0.00           N  
ATOM   4759  H   TYR A 317     -18.304   9.189   5.098  1.00  0.00           H  
ATOM   4760  CA  TYR A 317     -17.651   7.944   6.689  1.00  0.00           C  
ATOM   4761  HA  TYR A 317     -16.837   7.223   6.769  1.00  0.00           H  
ATOM   4762  C   TYR A 317     -18.922   7.279   7.212  1.00  0.00           C  
ATOM   4763  CB  TYR A 317     -17.267   9.143   7.553  1.00  0.00           C  
ATOM   4764  HB2 TYR A 317     -17.178   8.780   8.576  1.00  0.00           H  
ATOM   4765  HB3 TYR A 317     -18.074   9.876   7.528  1.00  0.00           H  
ATOM   4766  O   TYR A 317     -20.037   7.703   6.907  1.00  0.00           O  
ATOM   4767  CG  TYR A 317     -15.967   9.818   7.150  1.00  0.00           C  
ATOM   4768  CD1 TYR A 317     -14.742   9.355   7.667  1.00  0.00           C  
ATOM   4769  HD1 TYR A 317     -14.729   8.522   8.355  1.00  0.00           H  
ATOM   4770  CD2 TYR A 317     -15.984  10.907   6.256  1.00  0.00           C  
ATOM   4771  HD2 TYR A 317     -16.918  11.271   5.853  1.00  0.00           H  
ATOM   4772  CE1 TYR A 317     -13.533   9.971   7.284  1.00  0.00           C  
ATOM   4773  HE1 TYR A 317     -12.593   9.611   7.674  1.00  0.00           H  
ATOM   4774  CE2 TYR A 317     -14.780  11.518   5.864  1.00  0.00           C  
ATOM   4775  HE2 TYR A 317     -14.785  12.341   5.165  1.00  0.00           H  
ATOM   4776  OH  TYR A 317     -12.392  11.636   5.975  1.00  0.00           O  
ATOM   4777  HH  TYR A 317     -11.616  11.248   6.386  1.00  0.00           H  
ATOM   4778  CZ  TYR A 317     -13.552  11.051   6.374  1.00  0.00           C  
ATOM   4779  N   VAL A 318     -18.738   6.265   8.054  1.00  0.00           N  
ATOM   4780  H   VAL A 318     -17.788   5.968   8.226  1.00  0.00           H  
ATOM   4781  CA  VAL A 318     -19.795   5.591   8.815  1.00  0.00           C  
ATOM   4782  HA  VAL A 318     -20.710   6.182   8.760  1.00  0.00           H  
ATOM   4783  C   VAL A 318     -19.357   5.515  10.271  1.00  0.00           C  
ATOM   4784  CB  VAL A 318     -20.089   4.187   8.252  1.00  0.00           C  
ATOM   4785  HB  VAL A 318     -19.199   3.565   8.340  1.00  0.00           H  
ATOM   4786  O   VAL A 318     -18.214   5.162  10.553  1.00  0.00           O  
ATOM   4787  CG1 VAL A 318     -21.234   3.514   9.015  1.00  0.00           C  
ATOM   4788 HG11 VAL A 318     -21.474   2.556   8.554  1.00  0.00           H  
ATOM   4789 HG12 VAL A 318     -20.944   3.326  10.048  1.00  0.00           H  
ATOM   4790 HG13 VAL A 318     -22.116   4.156   8.998  1.00  0.00           H  
ATOM   4791  CG2 VAL A 318     -20.488   4.250   6.773  1.00  0.00           C  
ATOM   4792 HG21 VAL A 318     -20.733   3.253   6.407  1.00  0.00           H  
ATOM   4793 HG22 VAL A 318     -19.664   4.642   6.178  1.00  0.00           H  
ATOM   4794 HG23 VAL A 318     -21.355   4.900   6.652  1.00  0.00           H  
ATOM   4795  N   THR A 319     -20.252   5.849  11.199  1.00  0.00           N  
ATOM   4796  H   THR A 319     -21.179   6.133  10.916  1.00  0.00           H  
ATOM   4797  CA  THR A 319     -19.952   5.905  12.637  1.00  0.00           C  
ATOM   4798  HA  THR A 319     -18.980   5.448  12.826  1.00  0.00           H  
ATOM   4799  C   THR A 319     -20.988   5.139  13.443  1.00  0.00           C  
ATOM   4800  CB  THR A 319     -19.889   7.352  13.144  1.00  0.00           C  
ATOM   4801  HB  THR A 319     -19.601   7.343  14.195  1.00  0.00           H  
ATOM   4802  O   THR A 319     -22.182   5.284  13.178  1.00  0.00           O  
ATOM   4803  CG2 THR A 319     -18.885   8.191  12.353  1.00  0.00           C  
ATOM   4804 HG21 THR A 319     -18.564   9.032  12.967  1.00  0.00           H  
ATOM   4805 HG22 THR A 319     -18.022   7.585  12.075  1.00  0.00           H  
ATOM   4806 HG23 THR A 319     -19.346   8.562  11.438  1.00  0.00           H  
ATOM   4807  OG1 THR A 319     -21.146   7.980  13.002  1.00  0.00           O  
ATOM   4808  HG1 THR A 319     -21.811   7.371  13.330  1.00  0.00           H  
ATOM   4809  N   LEU A 320     -20.543   4.376  14.439  1.00  0.00           N  
ATOM   4810  H   LEU A 320     -19.549   4.341  14.616  1.00  0.00           H  
ATOM   4811  CA  LEU A 320     -21.386   3.656  15.402  1.00  0.00           C  
ATOM   4812  HA  LEU A 320     -22.338   4.171  15.531  1.00  0.00           H  
ATOM   4813  C   LEU A 320     -20.694   3.631  16.769  1.00  0.00           C  
ATOM   4814  CB  LEU A 320     -21.628   2.213  14.911  1.00  0.00           C  
ATOM   4815  HB2 LEU A 320     -20.667   1.775  14.642  1.00  0.00           H  
ATOM   4816  HB3 LEU A 320     -22.029   1.624  15.736  1.00  0.00           H  
ATOM   4817  O   LEU A 320     -19.476   3.786  16.837  1.00  0.00           O  
ATOM   4818  CG  LEU A 320     -22.600   2.077  13.725  1.00  0.00           C  
ATOM   4819  HG  LEU A 320     -22.256   2.686  12.889  1.00  0.00           H  
ATOM   4820  CD1 LEU A 320     -22.631   0.626  13.248  1.00  0.00           C  
ATOM   4821 HD11 LEU A 320     -23.268   0.538  12.368  1.00  0.00           H  
ATOM   4822 HD12 LEU A 320     -23.017  -0.013  14.042  1.00  0.00           H  
ATOM   4823 HD13 LEU A 320     -21.621   0.306  12.992  1.00  0.00           H  
ATOM   4824  CD2 LEU A 320     -24.025   2.483  14.103  1.00  0.00           C  
ATOM   4825 HD21 LEU A 320     -24.708   2.275  13.280  1.00  0.00           H  
ATOM   4826 HD22 LEU A 320     -24.354   1.923  14.979  1.00  0.00           H  
ATOM   4827 HD23 LEU A 320     -24.068   3.550  14.323  1.00  0.00           H  
ATOM   4828  N   ALA A 321     -21.437   3.390  17.849  1.00  0.00           N  
ATOM   4829  H   ALA A 321     -22.431   3.236  17.759  1.00  0.00           H  
ATOM   4830  CA  ALA A 321     -20.807   2.919  19.078  1.00  0.00           C  
ATOM   4831  HA  ALA A 321     -19.963   3.565  19.321  1.00  0.00           H  
ATOM   4832  C   ALA A 321     -20.273   1.491  18.865  1.00  0.00           C  
ATOM   4833  CB  ALA A 321     -21.805   3.005  20.234  1.00  0.00           C  
ATOM   4834  HB1 ALA A 321     -22.641   2.328  20.058  1.00  0.00           H  
ATOM   4835  HB2 ALA A 321     -21.313   2.722  21.164  1.00  0.00           H  
ATOM   4836  HB3 ALA A 321     -22.184   4.023  20.329  1.00  0.00           H  
ATOM   4837  O   ALA A 321     -20.854   0.706  18.106  1.00  0.00           O  
ATOM   4838  N   ALA A 322     -19.163   1.141  19.515  1.00  0.00           N  
ATOM   4839  H   ALA A 322     -18.682   1.832  20.074  1.00  0.00           H  
ATOM   4840  CA  ALA A 322     -18.565  -0.185  19.387  1.00  0.00           C  
ATOM   4841  HA  ALA A 322     -18.304  -0.352  18.342  1.00  0.00           H  
ATOM   4842  C   ALA A 322     -19.548  -1.291  19.806  1.00  0.00           C  
ATOM   4843  CB  ALA A 322     -17.284  -0.230  20.223  1.00  0.00           C  
ATOM   4844  HB1 ALA A 322     -17.529  -0.109  21.278  1.00  0.00           H  
ATOM   4845  HB2 ALA A 322     -16.613   0.576  19.925  1.00  0.00           H  
ATOM   4846  HB3 ALA A 322     -16.781  -1.187  20.083  1.00  0.00           H  
ATOM   4847  O   ALA A 322     -19.638  -2.318  19.131  1.00  0.00           O  
ATOM   4848  N   CYS A 323     -20.327  -1.061  20.868  1.00  0.00           N  
ATOM   4849  H   CYS A 323     -20.199  -0.208  21.393  1.00  0.00           H  
ATOM   4850  CA  CYS A 323     -21.382  -1.973  21.301  1.00  0.00           C  
ATOM   4851  HA  CYS A 323     -20.934  -2.946  21.506  1.00  0.00           H  
ATOM   4852  C   CYS A 323     -22.449  -2.202  20.231  1.00  0.00           C  
ATOM   4853  CB  CYS A 323     -22.014  -1.455  22.593  1.00  0.00           C  
ATOM   4854  HB2 CYS A 323     -21.237  -1.446  23.358  1.00  0.00           H  
ATOM   4855  HB3 CYS A 323     -22.813  -2.132  22.898  1.00  0.00           H  
ATOM   4856  O   CYS A 323     -22.778  -3.355  19.962  1.00  0.00           O  
ATOM   4857  SG  CYS A 323     -22.677   0.228  22.425  1.00  0.00           S  
ATOM   4858  HG  CYS A 323     -23.480   0.222  23.494  1.00  0.00           H  
ATOM   4859  N   ASP A 324     -22.934  -1.140  19.587  1.00  0.00           N  
ATOM   4860  H   ASP A 324     -22.674  -0.221  19.916  1.00  0.00           H  
ATOM   4861  CA  ASP A 324     -23.954  -1.235  18.545  1.00  0.00           C  
ATOM   4862  HA  ASP A 324     -24.821  -1.766  18.939  1.00  0.00           H  
ATOM   4863  C   ASP A 324     -23.421  -2.029  17.353  1.00  0.00           C  
ATOM   4864  CB  ASP A 324     -24.409   0.158  18.087  1.00  0.00           C  
ATOM   4865  HB2 ASP A 324     -25.087   0.040  17.242  1.00  0.00           H  
ATOM   4866  HB3 ASP A 324     -23.544   0.723  17.739  1.00  0.00           H  
ATOM   4867  O   ASP A 324     -24.063  -2.975  16.910  1.00  0.00           O  
ATOM   4868  CG  ASP A 324     -25.139   0.961  19.166  1.00  0.00           C  
ATOM   4869  OD1 ASP A 324     -25.784   0.340  20.039  1.00  0.00           O  
ATOM   4870  OD2 ASP A 324     -25.038   2.207  19.087  1.00  0.00           O  
ATOM   4871  N   LEU A 325     -22.203  -1.729  16.883  1.00  0.00           N  
ATOM   4872  H   LEU A 325     -21.707  -0.966  17.320  1.00  0.00           H  
ATOM   4873  CA  LEU A 325     -21.583  -2.456  15.770  1.00  0.00           C  
ATOM   4874  HA  LEU A 325     -22.230  -2.352  14.899  1.00  0.00           H  
ATOM   4875  C   LEU A 325     -21.433  -3.960  16.053  1.00  0.00           C  
ATOM   4876  CB  LEU A 325     -20.215  -1.819  15.466  1.00  0.00           C  
ATOM   4877  HB2 LEU A 325     -19.628  -1.810  16.384  1.00  0.00           H  
ATOM   4878  HB3 LEU A 325     -20.370  -0.785  15.160  1.00  0.00           H  
ATOM   4879  O   LEU A 325     -21.606  -4.777  15.144  1.00  0.00           O  
ATOM   4880  CG  LEU A 325     -19.407  -2.557  14.379  1.00  0.00           C  
ATOM   4881  HG  LEU A 325     -19.216  -3.584  14.691  1.00  0.00           H  
ATOM   4882  CD1 LEU A 325     -20.106  -2.578  13.020  1.00  0.00           C  
ATOM   4883 HD11 LEU A 325     -19.463  -3.067  12.288  1.00  0.00           H  
ATOM   4884 HD12 LEU A 325     -21.043  -3.129  13.094  1.00  0.00           H  
ATOM   4885 HD13 LEU A 325     -20.308  -1.557  12.698  1.00  0.00           H  
ATOM   4886  CD2 LEU A 325     -18.056  -1.880  14.215  1.00  0.00           C  
ATOM   4887 HD21 LEU A 325     -17.459  -2.393  13.461  1.00  0.00           H  
ATOM   4888 HD22 LEU A 325     -18.198  -0.838  13.927  1.00  0.00           H  
ATOM   4889 HD23 LEU A 325     -17.536  -1.922  15.172  1.00  0.00           H  
ATOM   4890  N   VAL A 326     -21.070  -4.324  17.286  1.00  0.00           N  
ATOM   4891  H   VAL A 326     -20.935  -3.597  17.973  1.00  0.00           H  
ATOM   4892  CA  VAL A 326     -20.859  -5.722  17.687  1.00  0.00           C  
ATOM   4893  HA  VAL A 326     -20.369  -6.250  16.870  1.00  0.00           H  
ATOM   4894  C   VAL A 326     -22.186  -6.449  17.923  1.00  0.00           C  
ATOM   4895  CB  VAL A 326     -19.924  -5.799  18.912  1.00  0.00           C  
ATOM   4896  HB  VAL A 326     -20.303  -5.147  19.699  1.00  0.00           H  
ATOM   4897  O   VAL A 326     -22.300  -7.612  17.534  1.00  0.00           O  
ATOM   4898  CG1 VAL A 326     -19.799  -7.222  19.477  1.00  0.00           C  
ATOM   4899 HG11 VAL A 326     -20.755  -7.546  19.888  1.00  0.00           H  
ATOM   4900 HG12 VAL A 326     -19.492  -7.912  18.691  1.00  0.00           H  
ATOM   4901 HG13 VAL A 326     -19.065  -7.236  20.283  1.00  0.00           H  
ATOM   4902  CG2 VAL A 326     -18.503  -5.354  18.529  1.00  0.00           C  
ATOM   4903 HG21 VAL A 326     -18.519  -4.347  18.111  1.00  0.00           H  
ATOM   4904 HG22 VAL A 326     -17.868  -5.340  19.415  1.00  0.00           H  
ATOM   4905 HG23 VAL A 326     -18.079  -6.032  17.788  1.00  0.00           H  
ATOM   4906  N   ALA A 327     -23.172  -5.788  18.533  1.00  0.00           N  
ATOM   4907  H   ALA A 327     -23.013  -4.832  18.815  1.00  0.00           H  
ATOM   4908  CA  ALA A 327     -24.431  -6.404  18.948  1.00  0.00           C  
ATOM   4909  HA  ALA A 327     -24.242  -7.444  19.217  1.00  0.00           H  
ATOM   4910  C   ALA A 327     -25.509  -6.414  17.855  1.00  0.00           C  
ATOM   4911  CB  ALA A 327     -24.931  -5.677  20.202  1.00  0.00           C  
ATOM   4912  HB1 ALA A 327     -24.166  -5.702  20.978  1.00  0.00           H  
ATOM   4913  HB2 ALA A 327     -25.832  -6.166  20.574  1.00  0.00           H  
ATOM   4914  HB3 ALA A 327     -25.165  -4.639  19.964  1.00  0.00           H  
ATOM   4915  O   ALA A 327     -26.323  -7.337  17.815  1.00  0.00           O  
ATOM   4916  N   GLN A 328     -25.544  -5.407  16.976  1.00  0.00           N  
ATOM   4917  H   GLN A 328     -24.870  -4.659  17.048  1.00  0.00           H  
ATOM   4918  CA  GLN A 328     -26.593  -5.303  15.964  1.00  0.00           C  
ATOM   4919  HA  GLN A 328     -27.530  -5.478  16.493  1.00  0.00           H  
ATOM   4920  C   GLN A 328     -26.451  -6.382  14.873  1.00  0.00           C  
ATOM   4921  CB  GLN A 328     -26.675  -3.875  15.395  1.00  0.00           C  
ATOM   4922  HB2 GLN A 328     -27.655  -3.738  14.938  1.00  0.00           H  
ATOM   4923  HB3 GLN A 328     -26.604  -3.170  16.223  1.00  0.00           H  
ATOM   4924  O   GLN A 328     -25.336  -6.836  14.573  1.00  0.00           O  
ATOM   4925  CG  GLN A 328     -25.611  -3.543  14.333  1.00  0.00           C  
ATOM   4926  HG2 GLN A 328     -25.817  -4.128  13.437  1.00  0.00           H  
ATOM   4927  HG3 GLN A 328     -24.616  -3.824  14.678  1.00  0.00           H  
ATOM   4928  CD  GLN A 328     -25.606  -2.066  13.947  1.00  0.00           C  
ATOM   4929  NE2 GLN A 328     -25.146  -1.730  12.767  1.00  0.00           N  
ATOM   4930 HE21 GLN A 328     -24.671  -2.425  12.209  1.00  0.00           H  
ATOM   4931 HE22 GLN A 328     -25.111  -0.734  12.600  1.00  0.00           H  
ATOM   4932  OE1 GLN A 328     -26.027  -1.168  14.650  1.00  0.00           O  
ATOM   4933  N   PRO A 329     -27.559  -6.776  14.214  1.00  0.00           N  
ATOM   4934  CA  PRO A 329     -27.502  -7.678  13.071  1.00  0.00           C  
ATOM   4935  HA  PRO A 329     -27.177  -8.658  13.421  1.00  0.00           H  
ATOM   4936  C   PRO A 329     -26.544  -7.159  11.997  1.00  0.00           C  
ATOM   4937  CB  PRO A 329     -28.938  -7.781  12.543  1.00  0.00           C  
ATOM   4938  HB2 PRO A 329     -29.155  -8.773  12.148  1.00  0.00           H
[truncated: 160,389 more chars]
