# Supplementary material for: Emergence of a proton exchange-based isomerization and lactonization mechanism in the plant coumarin synthase COSY
Source: Nat Commun. 2023 Feb 3;14:597. doi: 10.1038/s41467-023-36299-1 (PMC9898226; doi:10.1038/s41467-023-36299-1)
Supplement: Supplementary file 4 — Source Data [file 41467_2023_36299_MOESM4_ESM.zip › Source Data/Supplementary Figure 38/StCOSY-AF2.pdb]

ATOM      1  N   MET A   1      -9.219  29.088 -11.790  1.00  0.00           N  
ATOM      2  H   MET A   1      -9.143  29.600 -12.657  1.00  0.00           H  
ATOM      3  H2  MET A   1     -10.150  28.703 -11.716  1.00  0.00           H  
ATOM      4  H3  MET A   1      -9.033  29.711 -11.017  1.00  0.00           H  
ATOM      5  CA  MET A   1      -8.240  27.989 -11.806  1.00  0.00           C  
ATOM      6  HA  MET A   1      -7.243  28.388 -11.994  1.00  0.00           H  
ATOM      7  C   MET A   1      -8.606  27.105 -12.973  1.00  0.00           C  
ATOM      8  CB  MET A   1      -8.215  27.184 -10.498  1.00  0.00           C  
ATOM      9  HB2 MET A   1      -9.191  26.731 -10.322  1.00  0.00           H  
ATOM     10  HB3 MET A   1      -7.474  26.391 -10.596  1.00  0.00           H  
ATOM     11  O   MET A   1      -9.636  26.437 -12.937  1.00  0.00           O  
ATOM     12  CG  MET A   1      -7.839  28.046  -9.291  1.00  0.00           C  
ATOM     13  HG2 MET A   1      -6.883  28.527  -9.498  1.00  0.00           H  
ATOM     14  HG3 MET A   1      -8.589  28.822  -9.142  1.00  0.00           H  
ATOM     15  SD  MET A   1      -7.665  27.120  -7.749  1.00  0.00           S  
ATOM     16  CE  MET A   1      -9.381  26.682  -7.346  1.00  0.00           C  
ATOM     17  HE1 MET A   1      -9.793  26.030  -8.116  1.00  0.00           H  
ATOM     18  HE2 MET A   1      -9.400  26.150  -6.395  1.00  0.00           H  
ATOM     19  HE3 MET A   1      -9.987  27.584  -7.258  1.00  0.00           H  
ATOM     20  N   GLU A   2      -7.828  27.199 -14.034  1.00  0.00           N  
ATOM     21  H   GLU A   2      -6.984  27.752 -13.983  1.00  0.00           H  
ATOM     22  CA  GLU A   2      -8.028  26.490 -15.287  1.00  0.00           C  
ATOM     23  HA  GLU A   2      -8.953  25.915 -15.237  1.00  0.00           H  
ATOM     24  C   GLU A   2      -6.868  25.514 -15.494  1.00  0.00           C  
ATOM     25  CB  GLU A   2      -8.183  27.505 -16.427  1.00  0.00           C  
ATOM     26  HB2 GLU A   2      -7.242  28.034 -16.574  1.00  0.00           H  
ATOM     27  HB3 GLU A   2      -8.950  28.222 -16.134  1.00  0.00           H  
ATOM     28  O   GLU A   2      -5.696  25.862 -15.335  1.00  0.00           O  
ATOM     29  CG  GLU A   2      -8.612  26.833 -17.739  1.00  0.00           C  
ATOM     30  HG2 GLU A   2      -9.490  26.219 -17.540  1.00  0.00           H  
ATOM     31  HG3 GLU A   2      -7.811  26.175 -18.075  1.00  0.00           H  
ATOM     32  CD  GLU A   2      -8.946  27.839 -18.855  1.00  0.00           C  
ATOM     33  OE1 GLU A   2      -9.360  27.362 -19.933  1.00  0.00           O  
ATOM     34  OE2 GLU A   2      -8.827  29.063 -18.619  1.00  0.00           O  
ATOM     35  N   VAL A   3      -7.217  24.269 -15.815  1.00  0.00           N  
ATOM     36  H   VAL A   3      -8.189  24.078 -16.009  1.00  0.00           H  
ATOM     37  CA  VAL A   3      -6.260  23.236 -16.213  1.00  0.00           C  
ATOM     38  HA  VAL A   3      -5.248  23.544 -15.954  1.00  0.00           H  
ATOM     39  C   VAL A   3      -6.364  23.119 -17.724  1.00  0.00           C  
ATOM     40  CB  VAL A   3      -6.538  21.888 -15.518  1.00  0.00           C  
ATOM     41  HB  VAL A   3      -7.515  21.515 -15.823  1.00  0.00           H  
ATOM     42  O   VAL A   3      -7.408  22.728 -18.242  1.00  0.00           O  
ATOM     43  CG1 VAL A   3      -5.473  20.855 -15.904  1.00  0.00           C  
ATOM     44 HG11 VAL A   3      -5.693  19.899 -15.430  1.00  0.00           H  
ATOM     45 HG12 VAL A   3      -4.484  21.189 -15.590  1.00  0.00           H  
ATOM     46 HG13 VAL A   3      -5.471  20.706 -16.984  1.00  0.00           H  
ATOM     47  CG2 VAL A   3      -6.538  22.027 -13.990  1.00  0.00           C  
ATOM     48 HG21 VAL A   3      -5.595  22.459 -13.653  1.00  0.00           H  
ATOM     49 HG22 VAL A   3      -7.363  22.664 -13.670  1.00  0.00           H  
ATOM     50 HG23 VAL A   3      -6.662  21.047 -13.530  1.00  0.00           H  
ATOM     51  N   THR A   4      -5.297  23.477 -18.431  1.00  0.00           N  
ATOM     52  H   THR A   4      -4.458  23.741 -17.935  1.00  0.00           H  
ATOM     53  CA  THR A   4      -5.204  23.280 -19.878  1.00  0.00           C  
ATOM     54  HA  THR A   4      -6.201  23.278 -20.317  1.00  0.00           H  
ATOM     55  C   THR A   4      -4.554  21.927 -20.129  1.00  0.00           C  
ATOM     56  CB  THR A   4      -4.418  24.411 -20.545  1.00  0.00           C  
ATOM     57  HB  THR A   4      -3.398  24.423 -20.161  1.00  0.00           H  
ATOM     58  O   THR A   4      -3.349  21.760 -19.924  1.00  0.00           O  
ATOM     59  CG2 THR A   4      -4.393  24.276 -22.068  1.00  0.00           C  
ATOM     60 HG21 THR A   4      -5.411  24.243 -22.455  1.00  0.00           H  
ATOM     61 HG22 THR A   4      -3.875  25.133 -22.496  1.00  0.00           H  
ATOM     62 HG23 THR A   4      -3.864  23.367 -22.356  1.00  0.00           H  
ATOM     63  OG1 THR A   4      -5.029  25.647 -20.262  1.00  0.00           O  
ATOM     64  HG1 THR A   4      -5.429  25.589 -19.391  1.00  0.00           H  
ATOM     65  N   ILE A   5      -5.365  20.954 -20.543  1.00  0.00           N  
ATOM     66  H   ILE A   5      -6.346  21.159 -20.664  1.00  0.00           H  
ATOM     67  CA  ILE A   5      -4.888  19.624 -20.927  1.00  0.00           C  
ATOM     68  HA  ILE A   5      -4.157  19.290 -20.190  1.00  0.00           H  
ATOM     69  C   ILE A   5      -4.182  19.733 -22.281  1.00  0.00           C  
ATOM     70  CB  ILE A   5      -6.044  18.600 -20.952  1.00  0.00           C  
ATOM     71  HB  ILE A   5      -6.748  18.901 -21.727  1.00  0.00           H  
ATOM     72  O   ILE A   5      -4.783  20.157 -23.267  1.00  0.00           O  
ATOM     73  CG1 ILE A   5      -6.835  18.529 -19.623  1.00  0.00           C  
ATOM     74 HG12 ILE A   5      -7.655  17.822 -19.749  1.00  0.00           H  
ATOM     75 HG13 ILE A   5      -7.284  19.501 -19.420  1.00  0.00           H  
ATOM     76  CG2 ILE A   5      -5.510  17.207 -21.325  1.00  0.00           C  
ATOM     77 HG21 ILE A   5      -4.691  16.931 -20.660  1.00  0.00           H  
ATOM     78 HG22 ILE A   5      -5.146  17.204 -22.352  1.00  0.00           H  
ATOM     79 HG23 ILE A   5      -6.305  16.466 -21.244  1.00  0.00           H  
ATOM     80  CD1 ILE A   5      -6.031  18.105 -18.386  1.00  0.00           C  
ATOM     81 HD11 ILE A   5      -6.689  18.093 -17.516  1.00  0.00           H  
ATOM     82 HD12 ILE A   5      -5.226  18.816 -18.202  1.00  0.00           H  
ATOM     83 HD13 ILE A   5      -5.616  17.106 -18.518  1.00  0.00           H  
ATOM     84  N   GLY A   6      -2.895  19.397 -22.309  1.00  0.00           N  
ATOM     85  H   GLY A   6      -2.465  19.041 -21.467  1.00  0.00           H  
ATOM     86  CA  GLY A   6      -2.078  19.377 -23.516  1.00  0.00           C  
ATOM     87  HA2 GLY A   6      -2.439  20.119 -24.228  1.00  0.00           H  
ATOM     88  HA3 GLY A   6      -1.053  19.636 -23.248  1.00  0.00           H  
ATOM     89  C   GLY A   6      -2.075  18.012 -24.204  1.00  0.00           C  
ATOM     90  O   GLY A   6      -3.009  17.219 -24.089  1.00  0.00           O  
ATOM     91  N   GLU A   7      -1.005  17.739 -24.949  1.00  0.00           N  
ATOM     92  H   GLU A   7      -0.244  18.403 -24.979  1.00  0.00           H  
ATOM     93  CA  GLU A   7      -0.856  16.503 -25.715  1.00  0.00           C  
ATOM     94  HA  GLU A   7      -1.771  16.363 -26.291  1.00  0.00           H  
ATOM     95  C   GLU A   7      -0.683  15.271 -24.808  1.00  0.00           C  
ATOM     96  CB  GLU A   7       0.296  16.668 -26.718  1.00  0.00           C  
ATOM     97  HB2 GLU A   7       0.126  17.590 -27.273  1.00  0.00           H  
ATOM     98  HB3 GLU A   7       1.234  16.761 -26.171  1.00  0.00           H  
ATOM     99  O   GLU A   7      -0.022  15.310 -23.765  1.00  0.00           O  
ATOM    100  CG  GLU A   7       0.400  15.509 -27.723  1.00  0.00           C  
ATOM    101  HG2 GLU A   7       0.701  14.606 -27.191  1.00  0.00           H  
ATOM    102  HG3 GLU A   7      -0.587  15.335 -28.152  1.00  0.00           H  
ATOM    103  CD  GLU A   7       1.407  15.789 -28.853  1.00  0.00           C  
ATOM    104  OE1 GLU A   7       1.323  15.079 -29.880  1.00  0.00           O  
ATOM    105  OE2 GLU A   7       2.217  16.734 -28.703  1.00  0.00           O  
ATOM    106  N   THR A   8      -1.282  14.154 -25.232  1.00  0.00           N  
ATOM    107  H   THR A   8      -1.745  14.184 -26.129  1.00  0.00           H  
ATOM    108  CA  THR A   8      -1.049  12.832 -24.642  1.00  0.00           C  
ATOM    109  HA  THR A   8      -0.695  12.939 -23.616  1.00  0.00           H  
ATOM    110  C   THR A   8       0.017  12.109 -25.453  1.00  0.00           C  
ATOM    111  CB  THR A   8      -2.336  12.000 -24.615  1.00  0.00           C  
ATOM    112  HB  THR A   8      -2.702  11.856 -25.631  1.00  0.00           H  
ATOM    113  O   THR A   8      -0.244  11.686 -26.578  1.00  0.00           O  
ATOM    114  CG2 THR A   8      -2.134  10.635 -23.950  1.00  0.00           C  
ATOM    115 HG21 THR A   8      -1.691  10.765 -22.963  1.00  0.00           H  
ATOM    116 HG22 THR A   8      -3.100  10.141 -23.845  1.00  0.00           H  
ATOM    117 HG23 THR A   8      -1.483  10.012 -24.563  1.00  0.00           H  
ATOM    118  OG1 THR A   8      -3.322  12.676 -23.876  1.00  0.00           O  
ATOM    119  HG1 THR A   8      -3.276  13.608 -24.101  1.00  0.00           H  
ATOM    120  N   ASN A   9       1.194  11.911 -24.867  1.00  0.00           N  
ATOM    121  H   ASN A   9       1.325  12.238 -23.921  1.00  0.00           H  
ATOM    122  CA  ASN A   9       2.282  11.164 -25.492  1.00  0.00           C  
ATOM    123  HA  ASN A   9       2.123  11.131 -26.570  1.00  0.00           H  
ATOM    124  C   ASN A   9       2.304   9.726 -24.983  1.00  0.00           C  
ATOM    125  CB  ASN A   9       3.609  11.892 -25.243  1.00  0.00           C  
ATOM    126  HB2 ASN A   9       3.728  12.089 -24.178  1.00  0.00           H  
ATOM    127  HB3 ASN A   9       4.441  11.270 -25.573  1.00  0.00           H  
ATOM    128  O   ASN A   9       2.118   9.480 -23.796  1.00  0.00           O  
ATOM    129  CG  ASN A   9       3.662  13.179 -26.041  1.00  0.00           C  
ATOM    130  ND2 ASN A   9       3.889  14.314 -25.428  1.00  0.00           N  
ATOM    131 HD21 ASN A   9       4.028  14.348 -24.428  1.00  0.00           H  
ATOM    132 HD22 ASN A   9       3.845  15.133 -26.018  1.00  0.00           H  
ATOM    133  OD1 ASN A   9       3.494  13.164 -27.242  1.00  0.00           O  
ATOM    134  N   THR A  10       2.561   8.760 -25.863  1.00  0.00           N  
ATOM    135  H   THR A  10       2.792   9.022 -26.810  1.00  0.00           H  
ATOM    136  CA  THR A  10       2.795   7.371 -25.440  1.00  0.00           C  
ATOM    137  HA  THR A  10       2.297   7.185 -24.488  1.00  0.00           H  
ATOM    138  C   THR A  10       4.288   7.158 -25.235  1.00  0.00           C  
ATOM    139  CB  THR A  10       2.215   6.369 -26.441  1.00  0.00           C  
ATOM    140  HB  THR A  10       2.698   6.493 -27.410  1.00  0.00           H  
ATOM    141  O   THR A  10       5.071   7.349 -26.163  1.00  0.00           O  
ATOM    142  CG2 THR A  10       2.374   4.925 -25.970  1.00  0.00           C  
ATOM    143 HG21 THR A  10       1.916   4.798 -24.989  1.00  0.00           H  
ATOM    144 HG22 THR A  10       3.432   4.665 -25.920  1.00  0.00           H  
ATOM    145 HG23 THR A  10       1.890   4.258 -26.682  1.00  0.00           H  
ATOM    146  OG1 THR A  10       0.831   6.614 -26.572  1.00  0.00           O  
ATOM    147  HG1 THR A  10       0.729   7.539 -26.808  1.00  0.00           H  
ATOM    148  N   ILE A  11       4.685   6.773 -24.023  1.00  0.00           N  
ATOM    149  H   ILE A  11       3.988   6.652 -23.302  1.00  0.00           H  
ATOM    150  CA  ILE A  11       6.080   6.533 -23.657  1.00  0.00           C  
ATOM    151  HA  ILE A  11       6.726   7.038 -24.377  1.00  0.00           H  
ATOM    152  C   ILE A  11       6.378   5.041 -23.736  1.00  0.00           C  
ATOM    153  CB  ILE A  11       6.393   7.118 -22.267  1.00  0.00           C  
ATOM    154  HB  ILE A  11       5.787   6.590 -21.531  1.00  0.00           H  
ATOM    155  O   ILE A  11       5.751   4.232 -23.053  1.00  0.00           O  
ATOM    156  CG1 ILE A  11       6.039   8.619 -22.169  1.00  0.00           C  
ATOM    157 HG12 ILE A  11       6.351   8.988 -21.192  1.00  0.00           H  
ATOM    158 HG13 ILE A  11       4.956   8.731 -22.232  1.00  0.00           H  
ATOM    159  CG2 ILE A  11       7.873   6.891 -21.906  1.00  0.00           C  
ATOM    160 HG21 ILE A  11       8.524   7.304 -22.676  1.00  0.00           H  
ATOM    161 HG22 ILE A  11       8.078   5.826 -21.798  1.00  0.00           H  
ATOM    162 HG23 ILE A  11       8.101   7.375 -20.957  1.00  0.00           H  
ATOM    163  CD1 ILE A  11       6.652   9.530 -23.240  1.00  0.00           C  
ATOM    164 HD11 ILE A  11       6.381  10.565 -23.028  1.00  0.00           H  
ATOM    165 HD12 ILE A  11       6.266   9.275 -24.226  1.00  0.00           H  
ATOM    166 HD13 ILE A  11       7.739   9.442 -23.241  1.00  0.00           H  
ATOM    167  N   TYR A  12       7.350   4.684 -24.568  1.00  0.00           N  
ATOM    168  H   TYR A  12       7.819   5.409 -25.091  1.00  0.00           H  
ATOM    169  CA  TYR A  12       7.758   3.303 -24.811  1.00  0.00           C  
ATOM    170  HA  TYR A  12       6.936   2.646 -24.528  1.00  0.00           H  
ATOM    171  C   TYR A  12       8.998   2.933 -23.983  1.00  0.00           C  
ATOM    172  CB  TYR A  12       8.008   3.111 -26.313  1.00  0.00           C  
ATOM    173  HB2 TYR A  12       8.869   3.710 -26.609  1.00  0.00           H  
ATOM    174  HB3 TYR A  12       8.256   2.067 -26.505  1.00  0.00           H  
ATOM    175  O   TYR A  12       9.789   3.823 -23.647  1.00  0.00           O  
ATOM    176  CG  TYR A  12       6.818   3.491 -27.172  1.00  0.00           C  
ATOM    177  CD1 TYR A  12       5.758   2.584 -27.350  1.00  0.00           C  
ATOM    178  HD1 TYR A  12       5.802   1.600 -26.906  1.00  0.00           H  
ATOM    179  CD2 TYR A  12       6.750   4.773 -27.754  1.00  0.00           C  
ATOM    180  HD2 TYR A  12       7.552   5.480 -27.607  1.00  0.00           H  
ATOM    181  CE1 TYR A  12       4.632   2.958 -28.108  1.00  0.00           C  
ATOM    182  HE1 TYR A  12       3.807   2.277 -28.249  1.00  0.00           H  
ATOM    183  CE2 TYR A  12       5.628   5.146 -28.517  1.00  0.00           C  
ATOM    184  HE2 TYR A  12       5.575   6.137 -28.944  1.00  0.00           H  
ATOM    185  OH  TYR A  12       3.480   4.587 -29.431  1.00  0.00           O  
ATOM    186  HH  TYR A  12       3.565   5.473 -29.788  1.00  0.00           H  
ATOM    187  CZ  TYR A  12       4.568   4.234 -28.699  1.00  0.00           C  
ATOM    188  N   PRO A  13       9.215   1.638 -23.683  1.00  0.00           N  
ATOM    189  CA  PRO A  13      10.480   1.163 -23.130  1.00  0.00           C  
ATOM    190  HA  PRO A  13      10.572   1.521 -22.104  1.00  0.00           H  
ATOM    191  C   PRO A  13      11.682   1.628 -23.969  1.00  0.00           C  
ATOM    192  CB  PRO A  13      10.377  -0.365 -23.125  1.00  0.00           C  
ATOM    193  HB2 PRO A  13      10.861  -0.806 -22.254  1.00  0.00           H  
ATOM    194  HB3 PRO A  13      10.812  -0.759 -24.043  1.00  0.00           H  
ATOM    195  O   PRO A  13      11.648   1.555 -25.197  1.00  0.00           O  
ATOM    196  CG  PRO A  13       8.880  -0.664 -23.158  1.00  0.00           C  
ATOM    197  HG2 PRO A  13       8.670  -1.599 -23.676  1.00  0.00           H  
ATOM    198  HG3 PRO A  13       8.477  -0.705 -22.146  1.00  0.00           H  
ATOM    199  CD  PRO A  13       8.298   0.529 -23.911  1.00  0.00           C  
ATOM    200  HD2 PRO A  13       7.298   0.749 -23.536  1.00  0.00           H  
ATOM    201  HD3 PRO A  13       8.258   0.301 -24.977  1.00  0.00           H  
ATOM    202  N   SER A  14      12.766   2.065 -23.324  1.00  0.00           N  
ATOM    203  H   SER A  14      12.716   2.155 -22.320  1.00  0.00           H  
ATOM    204  CA  SER A  14      13.977   2.561 -24.006  1.00  0.00           C  
ATOM    205  HA  SER A  14      13.679   3.336 -24.713  1.00  0.00           H  
ATOM    206  C   SER A  14      14.715   1.474 -24.798  1.00  0.00           C  
ATOM    207  CB  SER A  14      14.923   3.193 -22.982  1.00  0.00           C  
ATOM    208  HB2 SER A  14      14.384   3.959 -22.425  1.00  0.00           H  
ATOM    209  HB3 SER A  14      15.756   3.665 -23.504  1.00  0.00           H  
ATOM    210  O   SER A  14      15.495   1.762 -25.707  1.00  0.00           O  
ATOM    211  OG  SER A  14      15.424   2.219 -22.082  1.00  0.00           O  
ATOM    212  HG  SER A  14      15.641   2.663 -21.258  1.00  0.00           H  
ATOM    213  N   LYS A  15      14.458   0.210 -24.455  1.00  0.00           N  
ATOM    214  H   LYS A  15      13.807   0.085 -23.692  1.00  0.00           H  
ATOM    215  CA  LYS A  15      14.869  -0.999 -25.171  1.00  0.00           C  
ATOM    216  HA  LYS A  15      15.104  -0.746 -26.205  1.00  0.00           H  
ATOM    217  C   LYS A  15      13.706  -1.978 -25.157  1.00  0.00           C  
ATOM    218  CB  LYS A  15      16.091  -1.634 -24.492  1.00  0.00           C  
ATOM    219  HB2 LYS A  15      16.335  -2.565 -25.004  1.00  0.00           H  
ATOM    220  HB3 LYS A  15      15.838  -1.868 -23.458  1.00  0.00           H  
ATOM    221  O   LYS A  15      12.970  -2.023 -24.176  1.00  0.00           O  
ATOM    222  CG  LYS A  15      17.316  -0.713 -24.520  1.00  0.00           C  
ATOM    223  HG2 LYS A  15      17.088   0.217 -24.000  1.00  0.00           H  
ATOM    224  HG3 LYS A  15      17.582  -0.489 -25.553  1.00  0.00           H  
ATOM    225  CD  LYS A  15      18.500  -1.374 -23.815  1.00  0.00           C  
ATOM    226  HD2 LYS A  15      18.202  -1.638 -22.800  1.00  0.00           H  
ATOM    227  HD3 LYS A  15      18.790  -2.277 -24.353  1.00  0.00           H  
ATOM    228  CE  LYS A  15      19.666  -0.384 -23.769  1.00  0.00           C  
ATOM    229  HE2 LYS A  15      19.302   0.548 -23.335  1.00  0.00           H  
ATOM    230  HE3 LYS A  15      19.988  -0.172 -24.788  1.00  0.00           H  
ATOM    231  NZ  LYS A  15      20.786  -0.917 -22.959  1.00  0.00           N  
ATOM    232  HZ1 LYS A  15      21.541  -0.247 -22.913  1.00  0.00           H  
ATOM    233  HZ2 LYS A  15      20.470  -1.097 -22.016  1.00  0.00           H  
ATOM    234  HZ3 LYS A  15      21.130  -1.782 -23.350  1.00  0.00           H  
ATOM    235  N   LEU A  16      13.569  -2.782 -26.210  1.00  0.00           N  
ATOM    236  H   LEU A  16      14.231  -2.711 -26.970  1.00  0.00           H  
ATOM    237  CA  LEU A  16      12.553  -3.833 -26.258  1.00  0.00           C  
ATOM    238  HA  LEU A  16      11.577  -3.360 -26.152  1.00  0.00           H  
ATOM    239  C   LEU A  16      12.771  -4.825 -25.098  1.00  0.00           C  
ATOM    240  CB  LEU A  16      12.597  -4.555 -27.616  1.00  0.00           C  
ATOM    241  HB2 LEU A  16      12.001  -5.466 -27.544  1.00  0.00           H  
ATOM    242  HB3 LEU A  16      13.625  -4.854 -27.820  1.00  0.00           H  
ATOM    243  O   LEU A  16      13.816  -5.478 -25.071  1.00  0.00           O  
ATOM    244  CG  LEU A  16      12.062  -3.722 -28.793  1.00  0.00           C  
ATOM    245  HG  LEU A  16      12.599  -2.775 -28.847  1.00  0.00           H  
ATOM    246  CD1 LEU A  16      12.300  -4.482 -30.097  1.00  0.00           C  
ATOM    247 HD11 LEU A  16      13.364  -4.679 -30.222  1.00  0.00           H  
ATOM    248 HD12 LEU A  16      11.950  -3.887 -30.940  1.00  0.00           H  
ATOM    249 HD13 LEU A  16      11.759  -5.429 -30.078  1.00  0.00           H  
ATOM    250  CD2 LEU A  16      10.562  -3.442 -28.662  1.00  0.00           C  
ATOM    251 HD21 LEU A  16      10.185  -2.997 -29.583  1.00  0.00           H  
ATOM    252 HD22 LEU A  16      10.378  -2.739 -27.850  1.00  0.00           H  
ATOM    253 HD23 LEU A  16      10.030  -4.373 -28.466  1.00  0.00           H  
ATOM    254  N   PRO A  17      11.819  -4.949 -24.154  1.00  0.00           N  
ATOM    255  CA  PRO A  17      11.962  -5.844 -23.006  1.00  0.00           C  
ATOM    256  HA  PRO A  17      12.958  -5.742 -22.573  1.00  0.00           H  
ATOM    257  C   PRO A  17      11.765  -7.321 -23.387  1.00  0.00           C  
ATOM    258  CB  PRO A  17      10.929  -5.345 -21.991  1.00  0.00           C  
ATOM    259  HB2 PRO A  17      10.519  -6.154 -21.387  1.00  0.00           H  
ATOM    260  HB3 PRO A  17      11.400  -4.600 -21.350  1.00  0.00           H  
ATOM    261  O   PRO A  17      12.217  -8.215 -22.680  1.00  0.00           O  
ATOM    262  CG  PRO A  17       9.854  -4.656 -22.831  1.00  0.00           C  
ATOM    263  HG2 PRO A  17       9.083  -5.370 -23.120  1.00  0.00           H  
ATOM    264  HG3 PRO A  17       9.413  -3.807 -22.309  1.00  0.00           H  
ATOM    265  CD  PRO A  17      10.583  -4.182 -24.076  1.00  0.00           C  
ATOM    266  HD2 PRO A  17      10.806  -3.120 -23.971  1.00  0.00           H  
ATOM    267  HD3 PRO A  17       9.960  -4.350 -24.955  1.00  0.00           H  
ATOM    268  N   PHE A  18      11.102  -7.577 -24.517  1.00  0.00           N  
ATOM    269  H   PHE A  18      10.760  -6.790 -25.049  1.00  0.00           H  
ATOM    270  CA  PHE A  18      10.839  -8.893 -25.093  1.00  0.00           C  
ATOM    271  HA  PHE A  18      11.710  -9.531 -24.946  1.00  0.00           H  
ATOM    272  C   PHE A  18      10.583  -8.755 -26.605  1.00  0.00           C  
ATOM    273  CB  PHE A  18       9.634  -9.525 -24.378  1.00  0.00           C  
ATOM    274  HB2 PHE A  18       9.403 -10.483 -24.844  1.00  0.00           H  
ATOM    275  HB3 PHE A  18       9.913  -9.735 -23.345  1.00  0.00           H  
ATOM    276  O   PHE A  18      10.265  -7.667 -27.089  1.00  0.00           O  
ATOM    277  CG  PHE A  18       8.384  -8.663 -24.375  1.00  0.00           C  
ATOM    278  CD1 PHE A  18       8.126  -7.781 -23.310  1.00  0.00           C  
ATOM    279  HD1 PHE A  18       8.813  -7.718 -22.479  1.00  0.00           H  
ATOM    280  CD2 PHE A  18       7.474  -8.742 -25.441  1.00  0.00           C  
ATOM    281  HD2 PHE A  18       7.680  -9.394 -26.277  1.00  0.00           H  
ATOM    282  CE1 PHE A  18       6.970  -6.980 -23.326  1.00  0.00           C  
ATOM    283  HE1 PHE A  18       6.789  -6.275 -22.528  1.00  0.00           H  
ATOM    284  CE2 PHE A  18       6.296  -7.978 -25.431  1.00  0.00           C  
ATOM    285  HE2 PHE A  18       5.587  -8.080 -26.239  1.00  0.00           H  
ATOM    286  CZ  PHE A  18       6.051  -7.081 -24.381  1.00  0.00           C  
ATOM    287  HZ  PHE A  18       5.163  -6.466 -24.386  1.00  0.00           H  
ATOM    288  N   THR A  19      10.722  -9.850 -27.357  1.00  0.00           N  
ATOM    289  H   THR A  19      11.051 -10.703 -26.926  1.00  0.00           H  
ATOM    290  CA  THR A  19      10.567  -9.871 -28.827  1.00  0.00           C  
ATOM    291  HA  THR A  19      10.573  -8.850 -29.208  1.00  0.00           H  
ATOM    292  C   THR A  19       9.258 -10.491 -29.309  1.00  0.00           C  
ATOM    293  CB  THR A  19      11.735 -10.618 -29.485  1.00  0.00           C  
ATOM    294  HB  THR A  19      11.553 -10.721 -30.554  1.00  0.00           H  
ATOM    295  O   THR A  19       8.913 -10.332 -30.476  1.00  0.00           O  
ATOM    296  CG2 THR A  19      13.057  -9.875 -29.288  1.00  0.00           C  
ATOM    297 HG21 THR A  19      12.978  -8.868 -29.698  1.00  0.00           H  
ATOM    298 HG22 THR A  19      13.308  -9.817 -28.229  1.00  0.00           H  
ATOM    299 HG23 THR A  19      13.849 -10.411 -29.811  1.00  0.00           H  
ATOM    300  OG1 THR A  19      11.882 -11.896 -28.906  1.00  0.00           O  
ATOM    301  HG1 THR A  19      11.311 -12.510 -29.374  1.00  0.00           H  
ATOM    302  N   GLU A  20       8.526 -11.184 -28.435  1.00  0.00           N  
ATOM    303  H   GLU A  20       8.851 -11.270 -27.483  1.00  0.00           H  
ATOM    304  CA  GLU A  20       7.268 -11.858 -28.765  1.00  0.00           C  
ATOM    305  HA  GLU A  20       6.918 -11.511 -29.738  1.00  0.00           H  
ATOM    306  C   GLU A  20       6.180 -11.528 -27.741  1.00  0.00           C  
ATOM    307  CB  GLU A  20       7.464 -13.379 -28.863  1.00  0.00           C  
ATOM    308  HB2 GLU A  20       7.870 -13.749 -27.922  1.00  0.00           H  
ATOM    309  HB3 GLU A  20       6.488 -13.836 -29.029  1.00  0.00           H  
ATOM    310  O   GLU A  20       6.433 -11.436 -26.535  1.00  0.00           O  
ATOM    311  CG  GLU A  20       8.395 -13.774 -30.021  1.00  0.00           C  
ATOM    312  HG2 GLU A  20       9.386 -13.359 -29.839  1.00  0.00           H  
ATOM    313  HG3 GLU A  20       8.007 -13.332 -30.939  1.00  0.00           H  
ATOM    314  CD  GLU A  20       8.528 -15.293 -30.213  1.00  0.00           C  
ATOM    315  OE1 GLU A  20       9.173 -15.674 -31.215  1.00  0.00           O  
ATOM    316  OE2 GLU A  20       8.007 -16.056 -29.371  1.00  0.00           O  
ATOM    317  N   ASN A  21       4.953 -11.353 -28.234  1.00  0.00           N  
ATOM    318  H   ASN A  21       4.809 -11.486 -29.225  1.00  0.00           H  
ATOM    319  CA  ASN A  21       3.790 -11.135 -27.382  1.00  0.00           C  
ATOM    320  HA  ASN A  21       3.962 -10.245 -26.776  1.00  0.00           H  
ATOM    321  C   ASN A  21       3.598 -12.332 -26.448  1.00  0.00           C  
ATOM    322  CB  ASN A  21       2.529 -10.940 -28.238  1.00  0.00           C  
ATOM    323  HB2 ASN A  21       1.671 -10.826 -27.576  1.00  0.00           H  
ATOM    324  HB3 ASN A  21       2.374 -11.835 -28.842  1.00  0.00           H  
ATOM    325  O   ASN A  21       3.704 -13.479 -26.876  1.00  0.00           O  
ATOM    326  CG  ASN A  21       2.574  -9.732 -29.150  1.00  0.00           C  
ATOM    327  ND2 ASN A  21       1.714  -9.681 -30.139  1.00  0.00           N  
ATOM    328 HD21 ASN A  21       1.808  -8.889 -30.760  1.00  0.00           H  
ATOM    329 HD22 ASN A  21       1.115 -10.470 -30.334  1.00  0.00           H  
ATOM    330  OD1 ASN A  21       3.357  -8.813 -29.002  1.00  0.00           O  
ATOM    331  N   HIS A  22       3.253 -12.068 -25.195  1.00  0.00           N  
ATOM    332  H   HIS A  22       3.128 -11.109 -24.903  1.00  0.00           H  
ATOM    333  CA  HIS A  22       3.012 -13.114 -24.210  1.00  0.00           C  
ATOM    334  HA  HIS A  22       2.611 -13.991 -24.718  1.00  0.00           H  
ATOM    335  C   HIS A  22       1.960 -12.667 -23.196  1.00  0.00           C  
ATOM    336  CB  HIS A  22       4.337 -13.524 -23.549  1.00  0.00           C  
ATOM    337  HB2 HIS A  22       4.153 -14.335 -22.844  1.00  0.00           H  
ATOM    338  HB3 HIS A  22       5.011 -13.905 -24.315  1.00  0.00           H  
ATOM    339  O   HIS A  22       1.605 -11.490 -23.102  1.00  0.00           O  
ATOM    340  CG  HIS A  22       5.023 -12.398 -22.828  1.00  0.00           C  
ATOM    341  CD2 HIS A  22       4.947 -12.127 -21.490  1.00  0.00           C  
ATOM    342  HD2 HIS A  22       4.392 -12.698 -20.760  1.00  0.00           H  
ATOM    343  ND1 HIS A  22       5.822 -11.436 -23.402  1.00  0.00           N  
ATOM    344  HD1 HIS A  22       6.078 -11.376 -24.378  1.00  0.00           H  
ATOM    345  CE1 HIS A  22       6.214 -10.605 -22.423  1.00  0.00           C  
ATOM    346  HE1 HIS A  22       6.856  -9.746 -22.553  1.00  0.00           H  
ATOM    347  NE2 HIS A  22       5.703 -10.981 -21.242  1.00  0.00           N  
ATOM    348  N   VAL A  23       1.441 -13.635 -22.449  1.00  0.00           N  
ATOM    349  H   VAL A  23       1.813 -14.570 -22.535  1.00  0.00           H  
ATOM    350  CA  VAL A  23       0.442 -13.414 -21.408  1.00  0.00           C  
ATOM    351  HA  VAL A  23       0.179 -12.356 -21.376  1.00  0.00           H  
ATOM    352  C   VAL A  23       1.059 -13.788 -20.071  1.00  0.00           C  
ATOM    353  CB  VAL A  23      -0.847 -14.199 -21.695  1.00  0.00           C  
ATOM    354  HB  VAL A  23      -0.621 -15.265 -21.725  1.00  0.00           H  
ATOM    355  O   VAL A  23       1.681 -14.843 -19.945  1.00  0.00           O  
ATOM    356  CG1 VAL A  23      -1.904 -13.949 -20.620  1.00  0.00           C  
ATOM    357 HG11 VAL A  23      -2.153 -12.890 -20.562  1.00  0.00           H  
ATOM    358 HG12 VAL A  23      -2.798 -14.516 -20.879  1.00  0.00           H  
ATOM    359 HG13 VAL A  23      -1.560 -14.300 -19.647  1.00  0.00           H  
ATOM    360  CG2 VAL A  23      -1.453 -13.788 -23.045  1.00  0.00           C  
ATOM    361 HG21 VAL A  23      -1.644 -12.714 -23.056  1.00  0.00           H  
ATOM    362 HG22 VAL A  23      -0.777 -14.044 -23.861  1.00  0.00           H  
ATOM    363 HG23 VAL A  23      -2.394 -14.317 -23.199  1.00  0.00           H  
ATOM    364  N   LEU A  24       0.905 -12.914 -19.083  1.00  0.00           N  
ATOM    365  H   LEU A  24       0.366 -12.080 -19.267  1.00  0.00           H  
ATOM    366  CA  LEU A  24       1.379 -13.125 -17.726  1.00  0.00           C  
ATOM    367  HA  LEU A  24       2.033 -13.997 -17.722  1.00  0.00           H  
ATOM    368  C   LEU A  24       0.192 -13.397 -16.794  1.00  0.00           C  
ATOM    369  CB  LEU A  24       2.202 -11.914 -17.266  1.00  0.00           C  
ATOM    370  HB2 LEU A  24       2.413 -12.042 -16.204  1.00  0.00           H  
ATOM    371  HB3 LEU A  24       1.595 -11.016 -17.381  1.00  0.00           H  
ATOM    372  O   LEU A  24      -0.778 -12.627 -16.796  1.00  0.00           O  
ATOM    373  CG  LEU A  24       3.529 -11.703 -18.017  1.00  0.00           C  
ATOM    374  HG  LEU A  24       3.324 -11.613 -19.084  1.00  0.00           H  
ATOM    375  CD1 LEU A  24       4.200 -10.412 -17.555  1.00  0.00           C  
ATOM    376 HD11 LEU A  24       4.452 -10.465 -16.495  1.00  0.00           H  
ATOM    377 HD12 LEU A  24       5.108 -10.255 -18.136  1.00  0.00           H  
ATOM    378 HD13 LEU A  24       3.531  -9.570 -17.736  1.00  0.00           H  
ATOM    379  CD2 LEU A  24       4.517 -12.849 -17.786  1.00  0.00           C  
ATOM    380 HD21 LEU A  24       4.134 -13.770 -18.224  1.00  0.00           H  
ATOM    381 HD22 LEU A  24       5.461 -12.614 -18.277  1.00  0.00           H  
ATOM    382 HD23 LEU A  24       4.691 -12.989 -16.719  1.00  0.00           H  
ATOM    383  N   PRO A  25       0.257 -14.457 -15.970  1.00  0.00           N  
ATOM    384  CA  PRO A  25      -0.755 -14.694 -14.958  1.00  0.00           C  
ATOM    385  HA  PRO A  25      -1.747 -14.649 -15.407  1.00  0.00           H  
ATOM    386  C   PRO A  25      -0.659 -13.641 -13.848  1.00  0.00           C  
ATOM    387  CB  PRO A  25      -0.498 -16.111 -14.444  1.00  0.00           C  
ATOM    388  HB2 PRO A  25      -1.001 -16.830 -15.091  1.00  0.00           H  
ATOM    389  HB3 PRO A  25      -0.818 -16.241 -13.410  1.00  0.00           H  
ATOM    390  O   PRO A  25       0.420 -13.140 -13.516  1.00  0.00           O  
ATOM    391  CG  PRO A  25       1.015 -16.258 -14.599  1.00  0.00           C  
ATOM    392  HG2 PRO A  25       1.314 -17.301 -14.696  1.00  0.00           H  
ATOM    393  HG3 PRO A  25       1.517 -15.794 -13.750  1.00  0.00           H  
ATOM    394  CD  PRO A  25       1.313 -15.459 -15.868  1.00  0.00           C  
ATOM    395  HD2 PRO A  25       2.297 -14.997 -15.789  1.00  0.00           H  
ATOM    396  HD3 PRO A  25       1.272 -16.116 -16.737  1.00  0.00           H  
ATOM    397  N   LEU A  26      -1.814 -13.348 -13.261  1.00  0.00           N  
ATOM    398  H   LEU A  26      -2.640 -13.834 -13.579  1.00  0.00           H  
ATOM    399  CA  LEU A  26      -1.962 -12.588 -12.027  1.00  0.00           C  
ATOM    400  HA  LEU A  26      -1.042 -12.051 -11.798  1.00  0.00           H  
ATOM    401  C   LEU A  26      -2.222 -13.552 -10.861  1.00  0.00           C  
ATOM    402  CB  LEU A  26      -3.103 -11.579 -12.220  1.00  0.00           C  
ATOM    403  HB2 LEU A  26      -3.323 -11.114 -11.259  1.00  0.00           H  
ATOM    404  HB3 LEU A  26      -3.996 -12.121 -12.533  1.00  0.00           H  
ATOM    405  O   LEU A  26      -2.645 -14.689 -11.082  1.00  0.00           O  
ATOM    406  CG  LEU A  26      -2.823 -10.455 -13.230  1.00  0.00           C  
ATOM    407  HG  LEU A  26      -2.645 -10.882 -14.217  1.00  0.00           H  
ATOM    408  CD1 LEU A  26      -4.049  -9.550 -13.310  1.00  0.00           C  
ATOM    409 HD11 LEU A  26      -4.233  -9.084 -12.342  1.00  0.00           H  
ATOM    410 HD12 LEU A  26      -3.873  -8.776 -14.057  1.00  0.00           H  
ATOM    411 HD13 LEU A  26      -4.919 -10.139 -13.600  1.00  0.00           H  
ATOM    412  CD2 LEU A  26      -1.626  -9.585 -12.841  1.00  0.00           C  
ATOM    413 HD21 LEU A  26      -0.708 -10.172 -12.879  1.00  0.00           H  
ATOM    414 HD22 LEU A  26      -1.765  -9.190 -11.834  1.00  0.00           H  
ATOM    415 HD23 LEU A  26      -1.533  -8.753 -13.538  1.00  0.00           H  
ATOM    416  N   SER A  27      -1.960 -13.115  -9.630  1.00  0.00           N  
ATOM    417  H   SER A  27      -1.668 -12.157  -9.497  1.00  0.00           H  
ATOM    418  CA  SER A  27      -2.291 -13.896  -8.436  1.00  0.00           C  
ATOM    419  HA  SER A  27      -2.031 -14.939  -8.616  1.00  0.00           H  
ATOM    420  C   SER A  27      -3.790 -13.841  -8.133  1.00  0.00           C  
ATOM    421  CB  SER A  27      -1.483 -13.431  -7.217  1.00  0.00           C  
ATOM    422  HB2 SER A  27      -1.642 -14.133  -6.399  1.00  0.00           H  
ATOM    423  HB3 SER A  27      -0.420 -13.417  -7.457  1.00  0.00           H  
ATOM    424  O   SER A  27      -4.532 -12.982  -8.620  1.00  0.00           O  
ATOM    425  OG  SER A  27      -1.895 -12.150  -6.792  1.00  0.00           O  
ATOM    426  HG  SER A  27      -1.540 -11.518  -7.422  1.00  0.00           H  
ATOM    427  N   HIS A  28      -4.254 -14.731  -7.263  1.00  0.00           N  
ATOM    428  H   HIS A  28      -3.655 -15.485  -6.957  1.00  0.00           H  
ATOM    429  CA  HIS A  28      -5.645 -14.738  -6.805  1.00  0.00           C  
ATOM    430  HA  HIS A  28      -6.310 -14.826  -7.664  1.00  0.00           H  
ATOM    431  C   HIS A  28      -6.016 -13.461  -6.062  1.00  0.00           C  
ATOM    432  CB  HIS A  28      -5.852 -15.952  -5.911  1.00  0.00           C  
ATOM    433  HB2 HIS A  28      -6.816 -15.871  -5.409  1.00  0.00           H  
ATOM    434  HB3 HIS A  28      -5.068 -15.970  -5.154  1.00  0.00           H  
ATOM    435  O   HIS A  28      -7.151 -13.010  -6.173  1.00  0.00           O  
ATOM    436  CG  HIS A  28      -5.834 -17.217  -6.721  1.00  0.00           C  
ATOM    437  CD2 HIS A  28      -6.871 -18.085  -6.820  1.00  0.00           C  
ATOM    438  HD2 HIS A  28      -7.788 -18.059  -6.250  1.00  0.00           H  
ATOM    439  ND1 HIS A  28      -4.842 -17.583  -7.635  1.00  0.00           N  
ATOM    440  CE1 HIS A  28      -5.322 -18.657  -8.275  1.00  0.00           C  
ATOM    441  HE1 HIS A  28      -4.807 -19.200  -9.054  1.00  0.00           H  
ATOM    442  NE2 HIS A  28      -6.524 -18.983  -7.795  1.00  0.00           N  
ATOM    443  HE2 HIS A  28      -7.075 -19.768  -8.112  1.00  0.00           H  
ATOM    444  N   ILE A  29      -5.046 -12.855  -5.377  1.00  0.00           N  
ATOM    445  H   ILE A  29      -4.131 -13.282  -5.380  1.00  0.00           H  
ATOM    446  CA  ILE A  29      -5.198 -11.556  -4.723  1.00  0.00           C  
ATOM    447  HA  ILE A  29      -6.117 -11.556  -4.138  1.00  0.00           H  
ATOM    448  C   ILE A  29      -5.342 -10.448  -5.773  1.00  0.00           C  
ATOM    449  CB  ILE A  29      -4.009 -11.318  -3.767  1.00  0.00           C  
ATOM    450  HB  ILE A  29      -3.084 -11.459  -4.325  1.00  0.00           H  
ATOM    451  O   ILE A  29      -6.269  -9.653  -5.686  1.00  0.00           O  
ATOM    452  CG1 ILE A  29      -4.057 -12.336  -2.601  1.00  0.00           C  
ATOM    453 HG12 ILE A  29      -4.933 -12.135  -1.984  1.00  0.00           H  
ATOM    454 HG13 ILE A  29      -4.159 -13.344  -3.002  1.00  0.00           H  
ATOM    455  CG2 ILE A  29      -4.019  -9.887  -3.212  1.00  0.00           C  
ATOM    456 HG21 ILE A  29      -4.842  -9.755  -2.510  1.00  0.00           H  
ATOM    457 HG22 ILE A  29      -3.069  -9.688  -2.716  1.00  0.00           H  
ATOM    458 HG23 ILE A  29      -4.123  -9.148  -4.007  1.00  0.00           H  
ATOM    459  CD1 ILE A  29      -2.812 -12.335  -1.708  1.00  0.00           C  
ATOM    460 HD11 ILE A  29      -2.938 -13.075  -0.918  1.00  0.00           H  
ATOM    461 HD12 ILE A  29      -2.656 -11.358  -1.252  1.00  0.00           H  
ATOM    462 HD13 ILE A  29      -1.946 -12.612  -2.309  1.00  0.00           H  
ATOM    463  N   ASP A  30      -4.483 -10.414  -6.799  1.00  0.00           N  
ATOM    464  H   ASP A  30      -3.746 -11.104  -6.832  1.00  0.00           H  
ATOM    465  CA  ASP A  30      -4.552  -9.400  -7.868  1.00  0.00           C  
ATOM    466  HA  ASP A  30      -4.430  -8.405  -7.440  1.00  0.00           H  
ATOM    467  C   ASP A  30      -5.898  -9.429  -8.623  1.00  0.00           C  
ATOM    468  CB  ASP A  30      -3.447  -9.654  -8.903  1.00  0.00           C  
ATOM    469  HB2 ASP A  30      -3.609 -10.667  -9.273  1.00  0.00           H  
ATOM    470  HB3 ASP A  30      -3.577  -8.966  -9.739  1.00  0.00           H  
ATOM    471  O   ASP A  30      -6.341  -8.414  -9.157  1.00  0.00           O  
ATOM    472  CG  ASP A  30      -1.998  -9.559  -8.420  1.00  0.00           C  
ATOM    473  OD1 ASP A  30      -1.614  -8.572  -7.755  1.00  0.00           O  
ATOM    474  OD2 ASP A  30      -1.240 -10.512  -8.721  1.00  0.00           O  
ATOM    475  N   THR A  31      -6.539 -10.602  -8.694  1.00  0.00           N  
ATOM    476  H   THR A  31      -6.088 -11.389  -8.250  1.00  0.00           H  
ATOM    477  CA  THR A  31      -7.815 -10.803  -9.405  1.00  0.00           C  
ATOM    478  HA  THR A  31      -7.911 -10.003 -10.139  1.00  0.00           H  
ATOM    479  C   THR A  31      -9.059 -10.673  -8.524  1.00  0.00           C  
ATOM    480  CB  THR A  31      -7.845 -12.122 -10.197  1.00  0.00           C  
ATOM    481  HB  THR A  31      -8.784 -12.182 -10.747  1.00  0.00           H  
ATOM    482  O   THR A  31     -10.169 -10.837  -9.042  1.00  0.00           O  
ATOM    483  CG2 THR A  31      -6.707 -12.215 -11.211  1.00  0.00           C  
ATOM    484 HG21 THR A  31      -6.752 -11.368 -11.897  1.00  0.00           H  
ATOM    485 HG22 THR A  31      -5.741 -12.202 -10.706  1.00  0.00           H  
ATOM    486 HG23 THR A  31      -6.792 -13.141 -11.779  1.00  0.00           H  
ATOM    487  OG1 THR A  31      -7.747 -13.252  -9.361  1.00  0.00           O  
ATOM    488  HG1 THR A  31      -7.002 -13.088  -8.778  1.00  0.00           H  
ATOM    489  N   ASP A  32      -8.898 -10.366  -7.231  1.00  0.00           N  
ATOM    490  H   ASP A  32      -7.964 -10.209  -6.880  1.00  0.00           H  
ATOM    491  CA  ASP A  32     -10.005 -10.122  -6.303  1.00  0.00           C  
ATOM    492  HA  ASP A  32     -10.573 -11.046  -6.196  1.00  0.00           H  
ATOM    493  C   ASP A  32     -10.932  -9.031  -6.859  1.00  0.00           C  
ATOM    494  CB  ASP A  32      -9.456  -9.739  -4.917  1.00  0.00           C  
ATOM    495  HB2 ASP A  32      -8.744 -10.504  -4.606  1.00  0.00           H  
ATOM    496  HB3 ASP A  32      -8.921  -8.792  -4.994  1.00  0.00           H  
ATOM    497  O   ASP A  32     -10.499  -7.931  -7.213  1.00  0.00           O  
ATOM    498  CG  ASP A  32     -10.530  -9.613  -3.828  1.00  0.00           C  
ATOM    499  OD1 ASP A  32     -11.740  -9.519  -4.145  1.00  0.00           O  
ATOM    500  OD2 ASP A  32     -10.157  -9.641  -2.642  1.00  0.00           O  
ATOM    501  N   ARG A  33     -12.236  -9.320  -6.931  1.00  0.00           N  
ATOM    502  H   ARG A  33     -12.547 -10.169  -6.480  1.00  0.00           H  
ATOM    503  CA  ARG A  33     -13.235  -8.371  -7.441  1.00  0.00           C  
ATOM    504  HA  ARG A  33     -12.932  -8.054  -8.439  1.00  0.00           H  
ATOM    505  C   ARG A  33     -13.293  -7.098  -6.590  1.00  0.00           C  
ATOM    506  CB  ARG A  33     -14.617  -9.034  -7.521  1.00  0.00           C  
ATOM    507  HB2 ARG A  33     -14.933  -9.302  -6.512  1.00  0.00           H  
ATOM    508  HB3 ARG A  33     -15.326  -8.301  -7.906  1.00  0.00           H  
ATOM    509  O   ARG A  33     -13.559  -6.031  -7.134  1.00  0.00           O  
ATOM    510  CG  ARG A  33     -14.658 -10.283  -8.419  1.00  0.00           C  
ATOM    511  HG2 ARG A  33     -14.036 -11.066  -7.987  1.00  0.00           H  
ATOM    512  HG3 ARG A  33     -14.281 -10.033  -9.411  1.00  0.00           H  
ATOM    513  CD  ARG A  33     -16.099 -10.795  -8.536  1.00  0.00           C  
ATOM    514  HD2 ARG A  33     -16.711 -10.007  -8.976  1.00  0.00           H  
ATOM    515  HD3 ARG A  33     -16.480 -11.003  -7.536  1.00  0.00           H  
ATOM    516  NE  ARG A  33     -16.193 -12.026  -9.350  1.00  0.00           N  
ATOM    517  HE  ARG A  33     -15.400 -12.651  -9.333  1.00  0.00           H  
ATOM    518  NH1 ARG A  33     -18.412 -11.821  -9.945  1.00  0.00           N  
ATOM    519 HH11 ARG A  33     -19.260 -12.204 -10.338  1.00  0.00           H  
ATOM    520 HH12 ARG A  33     -18.493 -10.964  -9.417  1.00  0.00           H  
ATOM    521  NH2 ARG A  33     -17.283 -13.674 -10.476  1.00  0.00           N  
ATOM    522 HH21 ARG A  33     -16.567 -14.324 -10.185  1.00  0.00           H  
ATOM    523 HH22 ARG A  33     -18.156 -14.073 -10.791  1.00  0.00           H  
ATOM    524  CZ  ARG A  33     -17.286 -12.489  -9.934  1.00  0.00           C  
ATOM    525  N   ASN A  34     -12.966  -7.185  -5.299  1.00  0.00           N  
ATOM    526  H   ASN A  34     -12.700  -8.093  -4.945  1.00  0.00           H  
ATOM    527  CA  ASN A  34     -12.862  -6.043  -4.382  1.00  0.00           C  
ATOM    528  HA  ASN A  34     -13.726  -5.395  -4.530  1.00  0.00           H  
ATOM    529  C   ASN A  34     -11.607  -5.183  -4.608  1.00  0.00           C  
ATOM    530  CB  ASN A  34     -12.875  -6.557  -2.937  1.00  0.00           C  
ATOM    531  HB2 ASN A  34     -12.864  -5.715  -2.245  1.00  0.00           H  
ATOM    532  HB3 ASN A  34     -11.984  -7.157  -2.751  1.00  0.00           H  
ATOM    533  O   ASN A  34     -11.443  -4.166  -3.937  1.00  0.00           O  
ATOM    534  CG  ASN A  34     -14.107  -7.373  -2.640  1.00  0.00           C  
ATOM    535  ND2 ASN A  34     -13.945  -8.657  -2.429  1.00  0.00           N  
ATOM    536 HD21 ASN A  34     -14.755  -9.236  -2.259  1.00  0.00           H  
ATOM    537 HD22 ASN A  34     -13.045  -9.067  -2.636  1.00  0.00           H  
ATOM    538  OD1 ASN A  34     -15.214  -6.863  -2.646  1.00  0.00           O  
ATOM    539  N   LEU A  35     -10.713  -5.600  -5.509  1.00  0.00           N  
ATOM    540  H   LEU A  35     -10.865  -6.497  -5.946  1.00  0.00           H  
ATOM    541  CA  LEU A  35      -9.538  -4.856  -5.973  1.00  0.00           C  
ATOM    542  HA  LEU A  35      -9.495  -3.895  -5.460  1.00  0.00           H  
ATOM    543  C   LEU A  35      -9.631  -4.517  -7.470  1.00  0.00           C  
ATOM    544  CB  LEU A  35      -8.253  -5.631  -5.632  1.00  0.00           C  
ATOM    545  HB2 LEU A  35      -7.400  -5.058  -5.994  1.00  0.00           H  
ATOM    546  HB3 LEU A  35      -8.263  -6.580  -6.167  1.00  0.00           H  
ATOM    547  O   LEU A  35      -8.673  -4.049  -8.078  1.00  0.00           O  
ATOM    548  CG  LEU A  35      -8.044  -5.910  -4.133  1.00  0.00           C  
ATOM    549  HG  LEU A  35      -8.829  -6.570  -3.765  1.00  0.00           H  
ATOM    550  CD1 LEU A  35      -6.695  -6.594  -3.923  1.00  0.00           C  
ATOM    551 HD11 LEU A  35      -5.882  -5.943  -4.246  1.00  0.00           H  
ATOM    552 HD12 LEU A  35      -6.667  -7.514  -4.508  1.00  0.00           H  
ATOM    553 HD13 LEU A  35      -6.565  -6.853  -2.873  1.00  0.00           H  
ATOM    554  CD2 LEU A  35      -8.037  -4.632  -3.290  1.00  0.00           C  
ATOM    555 HD21 LEU A  35      -7.316  -3.922  -3.695  1.00  0.00           H  
ATOM    556 HD22 LEU A  35      -9.029  -4.180  -3.278  1.00  0.00           H  
ATOM    557 HD23 LEU A  35      -7.765  -4.884  -2.265  1.00  0.00           H  
ATOM    558  N   ASN A  36     -10.790  -4.735  -8.089  1.00  0.00           N  
ATOM    559  H   ASN A  36     -11.561  -5.113  -7.557  1.00  0.00           H  
ATOM    560  CA  ASN A  36     -10.984  -4.518  -9.514  1.00  0.00           C  
ATOM    561  HA  ASN A  36     -10.024  -4.626 -10.019  1.00  0.00           H  
ATOM    562  C   ASN A  36     -11.482  -3.096  -9.800  1.00  0.00           C  
ATOM    563  CB  ASN A  36     -11.900  -5.622 -10.029  1.00  0.00           C  
ATOM    564  HB2 ASN A  36     -12.911  -5.459  -9.655  1.00  0.00           H  
ATOM    565  HB3 ASN A  36     -11.538  -6.584  -9.667  1.00  0.00           H  
ATOM    566  O   ASN A  36     -12.650  -2.881 -10.122  1.00  0.00           O  
ATOM    567  CG  ASN A  36     -11.928  -5.681 -11.536  1.00  0.00           C  
ATOM    568  ND2 ASN A  36     -12.830  -6.462 -12.065  1.00  0.00           N  
ATOM    569 HD21 ASN A  36     -12.850  -6.435 -13.074  1.00  0.00           H  
ATOM    570 HD22 ASN A  36     -13.531  -6.835 -11.441  1.00  0.00           H  
ATOM    571  OD1 ASN A  36     -11.138  -5.113 -12.261  1.00  0.00           O  
ATOM    572  N   PHE A  37     -10.599  -2.120  -9.604  1.00  0.00           N  
ATOM    573  H   PHE A  37      -9.671  -2.369  -9.295  1.00  0.00           H  
ATOM    574  CA  PHE A  37     -10.880  -0.706  -9.830  1.00  0.00           C  
ATOM    575  HA  PHE A  37     -11.555  -0.617 -10.681  1.00  0.00           H  
ATOM    576  C   PHE A  37      -9.597   0.067 -10.161  1.00  0.00           C  
ATOM    577  CB  PHE A  37     -11.576  -0.122  -8.589  1.00  0.00           C  
ATOM    578  HB2 PHE A  37     -11.905   0.891  -8.821  1.00  0.00           H  
ATOM    579  HB3 PHE A  37     -12.475  -0.702  -8.378  1.00  0.00           H  
ATOM    580  O   PHE A  37      -8.485  -0.363  -9.841  1.00  0.00           O  
ATOM    581  CG  PHE A  37     -10.716  -0.084  -7.341  1.00  0.00           C  
ATOM    582  CD1 PHE A  37     -10.586  -1.214  -6.514  1.00  0.00           C  
ATOM    583  HD1 PHE A  37     -11.105  -2.127  -6.768  1.00  0.00           H  
ATOM    584  CD2 PHE A  37     -10.065   1.107  -6.989  1.00  0.00           C  
ATOM    585  HD2 PHE A  37     -10.187   1.991  -7.596  1.00  0.00           H  
ATOM    586  CE1 PHE A  37      -9.823  -1.148  -5.333  1.00  0.00           C  
ATOM    587  HE1 PHE A  37      -9.755  -2.005  -4.679  1.00  0.00           H  
ATOM    588  CE2 PHE A  37      -9.312   1.173  -5.811  1.00  0.00           C  
ATOM    589  HE2 PHE A  37      -8.914   2.133  -5.514  1.00  0.00           H  
ATOM    590  CZ  PHE A  37      -9.180   0.047  -4.981  1.00  0.00           C  
ATOM    591  HZ  PHE A  37      -8.616   0.112  -4.062  1.00  0.00           H  
ATOM    592  N   THR A  38      -9.748   1.246 -10.764  1.00  0.00           N  
ATOM    593  H   THR A  38     -10.672   1.533 -11.052  1.00  0.00           H  
ATOM    594  CA  THR A  38      -8.637   2.184 -10.974  1.00  0.00           C  
ATOM    595  HA  THR A  38      -7.721   1.616 -11.134  1.00  0.00           H  
ATOM    596  C   THR A  38      -8.442   3.049  -9.734  1.00  0.00           C  
ATOM    597  CB  THR A  38      -8.846   3.034 -12.232  1.00  0.00           C  
ATOM    598  HB  THR A  38      -9.757   3.624 -12.136  1.00  0.00           H  
ATOM    599  O   THR A  38      -9.314   3.829  -9.342  1.00  0.00           O  
ATOM    600  CG2 THR A  38      -7.658   3.947 -12.530  1.00  0.00           C  
ATOM    601 HG21 THR A  38      -7.501   4.650 -11.712  1.00  0.00           H  
ATOM    602 HG22 THR A  38      -6.759   3.348 -12.675  1.00  0.00           H  
ATOM    603 HG23 THR A  38      -7.863   4.510 -13.441  1.00  0.00           H  
ATOM    604  OG1 THR A  38      -8.954   2.171 -13.336  1.00  0.00           O  
ATOM    605  HG1 THR A  38      -9.491   2.608 -14.000  1.00  0.00           H  
ATOM    606  N   PHE A  39      -7.273   2.941  -9.109  1.00  0.00           N  
ATOM    607  H   PHE A  39      -6.574   2.319  -9.490  1.00  0.00           H  
ATOM    608  CA  PHE A  39      -6.877   3.826  -8.027  1.00  0.00           C  
ATOM    609  HA  PHE A  39      -7.772   4.086  -7.461  1.00  0.00           H  
ATOM    610  C   PHE A  39      -6.282   5.116  -8.617  1.00  0.00           C  
ATOM    611  CB  PHE A  39      -5.939   3.100  -7.048  1.00  0.00           C  
ATOM    612  HB2 PHE A  39      -6.267   2.066  -6.943  1.00  0.00           H  
ATOM    613  HB3 PHE A  39      -4.924   3.088  -7.444  1.00  0.00           H  
ATOM    614  O   PHE A  39      -5.289   5.079  -9.347  1.00  0.00           O  
ATOM    615  CG  PHE A  39      -5.953   3.751  -5.679  1.00  0.00           C  
ATOM    616  CD1 PHE A  39      -5.385   5.023  -5.506  1.00  0.00           C  
ATOM    617  HD1 PHE A  39      -4.859   5.493  -6.323  1.00  0.00           H  
ATOM    618  CD2 PHE A  39      -6.634   3.153  -4.603  1.00  0.00           C  
ATOM    619  HD2 PHE A  39      -7.019   2.148  -4.694  1.00  0.00           H  
ATOM    620  CE1 PHE A  39      -5.567   5.718  -4.303  1.00  0.00           C  
ATOM    621  HE1 PHE A  39      -5.203   6.729  -4.194  1.00  0.00           H  
ATOM    622  CE2 PHE A  39      -6.823   3.853  -3.401  1.00  0.00           C  
ATOM    623  HE2 PHE A  39      -7.390   3.407  -2.597  1.00  0.00           H  
ATOM    624  CZ  PHE A  39      -6.295   5.142  -3.256  1.00  0.00           C  
ATOM    625  HZ  PHE A  39      -6.456   5.712  -2.353  1.00  0.00           H  
ATOM    626  N   ARG A  40      -6.888   6.265  -8.292  1.00  0.00           N  
ATOM    627  H   ARG A  40      -7.705   6.208  -7.700  1.00  0.00           H  
ATOM    628  CA  ARG A  40      -6.473   7.606  -8.737  1.00  0.00           C  
ATOM    629  HA  ARG A  40      -5.688   7.508  -9.487  1.00  0.00           H  
ATOM    630  C   ARG A  40      -5.899   8.397  -7.568  1.00  0.00           C  
ATOM    631  CB  ARG A  40      -7.656   8.346  -9.394  1.00  0.00           C  
ATOM    632  HB2 ARG A  40      -8.504   8.344  -8.709  1.00  0.00           H  
ATOM    633  HB3 ARG A  40      -7.373   9.383  -9.580  1.00  0.00           H  
ATOM    634  O   ARG A  40      -6.509   8.431  -6.496  1.00  0.00           O  
ATOM    635  CG  ARG A  40      -8.078   7.707 -10.730  1.00  0.00           C  
ATOM    636  HG2 ARG A  40      -7.281   7.842 -11.462  1.00  0.00           H  
ATOM    637  HG3 ARG A  40      -8.227   6.637 -10.582  1.00  0.00           H  
ATOM    638  CD  ARG A  40      -9.390   8.272 -11.298  1.00  0.00           C  
ATOM    639  HD2 ARG A  40      -9.667   7.697 -12.182  1.00  0.00           H  
ATOM    640  HD3 ARG A  40     -10.176   8.130 -10.557  1.00  0.00           H  
ATOM    641  NE  ARG A  40      -9.294   9.693 -11.687  1.00  0.00           N  
ATOM    642  HE  ARG A  40      -8.544   9.954 -12.310  1.00  0.00           H  
ATOM    643  NH1 ARG A  40     -11.416  10.289 -11.057  1.00  0.00           N  
ATOM    644 HH11 ARG A  40     -11.982  11.071 -10.759  1.00  0.00           H  
ATOM    645 HH12 ARG A  40     -11.858   9.571 -11.613  1.00  0.00           H  
ATOM    646  NH2 ARG A  40     -10.035  11.868 -11.690  1.00  0.00           N  
ATOM    647 HH21 ARG A  40     -10.732  12.489 -11.306  1.00  0.00           H  
ATOM    648 HH22 ARG A  40      -9.267  12.227 -12.240  1.00  0.00           H  
ATOM    649  CZ  ARG A  40     -10.232  10.603 -11.480  1.00  0.00           C  
ATOM    650  N   TYR A  41      -4.741   9.024  -7.756  1.00  0.00           N  
ATOM    651  H   TYR A  41      -4.270   8.917  -8.643  1.00  0.00           H  
ATOM    652  CA  TYR A  41      -4.101   9.847  -6.729  1.00  0.00           C  
ATOM    653  HA  TYR A  41      -4.875  10.422  -6.220  1.00  0.00           H  
ATOM    654  C   TYR A  41      -3.095  10.855  -7.307  1.00  0.00           C  
ATOM    655  CB  TYR A  41      -3.435   8.930  -5.698  1.00  0.00           C  
ATOM    656  HB2 TYR A  41      -4.162   8.198  -5.345  1.00  0.00           H  
ATOM    657  HB3 TYR A  41      -3.151   9.526  -4.831  1.00  0.00           H  
ATOM    658  O   TYR A  41      -2.679  10.750  -8.461  1.00  0.00           O  
ATOM    659  CG  TYR A  41      -2.219   8.194  -6.200  1.00  0.00           C  
ATOM    660  CD1 TYR A  41      -2.324   6.985  -6.919  1.00  0.00           C  
ATOM    661  HD1 TYR A  41      -3.294   6.597  -7.190  1.00  0.00           H  
ATOM    662  CD2 TYR A  41      -0.964   8.742  -5.924  1.00  0.00           C  
ATOM    663  HD2 TYR A  41      -0.881   9.678  -5.393  1.00  0.00           H  
ATOM    664  CE1 TYR A  41      -1.167   6.274  -7.290  1.00  0.00           C  
ATOM    665  HE1 TYR A  41      -1.252   5.329  -7.805  1.00  0.00           H  
ATOM    666  CE2 TYR A  41       0.182   8.058  -6.323  1.00  0.00           C  
ATOM    667  HE2 TYR A  41       1.125   8.515  -6.061  1.00  0.00           H  
ATOM    668  OH  TYR A  41       1.230   6.104  -7.229  1.00  0.00           O  
ATOM    669  HH  TYR A  41       1.039   5.205  -7.504  1.00  0.00           H  
ATOM    670  CZ  TYR A  41       0.098   6.809  -6.973  1.00  0.00           C  
ATOM    671  N   LEU A  42      -2.709  11.833  -6.487  1.00  0.00           N  
ATOM    672  H   LEU A  42      -3.120  11.850  -5.565  1.00  0.00           H  
ATOM    673  CA  LEU A  42      -1.833  12.952  -6.839  1.00  0.00           C  
ATOM    674  HA  LEU A  42      -1.514  12.854  -7.877  1.00  0.00           H  
ATOM    675  C   LEU A  42      -0.579  12.964  -5.953  1.00  0.00           C  
ATOM    676  CB  LEU A  42      -2.618  14.272  -6.682  1.00  0.00           C  
ATOM    677  HB2 LEU A  42      -2.914  14.358  -5.636  1.00  0.00           H  
ATOM    678  HB3 LEU A  42      -1.958  15.111  -6.902  1.00  0.00           H  
ATOM    679  O   LEU A  42      -0.661  12.662  -4.762  1.00  0.00           O  
ATOM    680  CG  LEU A  42      -3.885  14.392  -7.554  1.00  0.00           C  
ATOM    681  HG  LEU A  42      -4.491  13.490  -7.464  1.00  0.00           H  
ATOM    682  CD1 LEU A  42      -4.743  15.576  -7.122  1.00  0.00           C  
ATOM    683 HD11 LEU A  42      -4.983  15.498  -6.062  1.00  0.00           H  
ATOM    684 HD12 LEU A  42      -4.215  16.510  -7.317  1.00  0.00           H  
ATOM    685 HD13 LEU A  42      -5.673  15.574  -7.691  1.00  0.00           H  
ATOM    686  CD2 LEU A  42      -3.548  14.625  -9.019  1.00  0.00           C  
ATOM    687 HD21 LEU A  42      -4.474  14.680  -9.591  1.00  0.00           H  
ATOM    688 HD22 LEU A  42      -2.943  13.799  -9.394  1.00  0.00           H  
ATOM    689 HD23 LEU A  42      -3.009  15.564  -9.146  1.00  0.00           H  
ATOM    690  N   ARG A  43       0.564  13.375  -6.513  1.00  0.00           N  
ATOM    691  H   ARG A  43       0.561  13.500  -7.515  1.00  0.00           H  
ATOM    692  CA  ARG A  43       1.786  13.758  -5.781  1.00  0.00           C  
ATOM    693  HA  ARG A  43       1.604  13.717  -4.707  1.00  0.00           H  
ATOM    694  C   ARG A  43       2.174  15.192  -6.132  1.00  0.00           C  
ATOM    695  CB  ARG A  43       2.945  12.810  -6.122  1.00  0.00           C  
ATOM    696  HB2 ARG A  43       3.066  12.762  -7.204  1.00  0.00           H  
ATOM    697  HB3 ARG A  43       3.862  13.228  -5.706  1.00  0.00           H  
ATOM    698  O   ARG A  43       2.273  15.517  -7.311  1.00  0.00           O  
ATOM    699  CG  ARG A  43       2.781  11.389  -5.584  1.00  0.00           C  
ATOM    700  HG2 ARG A  43       2.568  11.426  -4.516  1.00  0.00           H  
ATOM    701  HG3 ARG A  43       1.953  10.898  -6.096  1.00  0.00           H  
ATOM    702  CD  ARG A  43       4.080  10.601  -5.817  1.00  0.00           C  
ATOM    703  HD2 ARG A  43       4.905  11.118  -5.328  1.00  0.00           H  
ATOM    704  HD3 ARG A  43       4.305  10.575  -6.883  1.00  0.00           H  
ATOM    705  NE  ARG A  43       3.980   9.237  -5.265  1.00  0.00           N  
ATOM    706  HE  ARG A  43       4.239   9.123  -4.295  1.00  0.00           H  
ATOM    707  NH1 ARG A  43       3.264   8.203  -7.184  1.00  0.00           N  
ATOM    708 HH11 ARG A  43       3.494   9.015  -7.740  1.00  0.00           H  
ATOM    709 HH12 ARG A  43       2.845   7.403  -7.636  1.00  0.00           H  
ATOM    710  NH2 ARG A  43       3.212   7.089  -5.265  1.00  0.00           N  
ATOM    711 HH21 ARG A  43       2.704   6.384  -5.781  1.00  0.00           H  
ATOM    712 HH22 ARG A  43       3.220   7.065  -4.255  1.00  0.00           H  
ATOM    713  CZ  ARG A  43       3.516   8.180  -5.905  1.00  0.00           C  
ATOM    714  N   VAL A  44       2.398  16.044  -5.137  1.00  0.00           N  
ATOM    715  H   VAL A  44       2.281  15.709  -4.191  1.00  0.00           H  
ATOM    716  CA  VAL A  44       2.708  17.471  -5.333  1.00  0.00           C  
ATOM    717  HA  VAL A  44       2.464  17.762  -6.355  1.00  0.00           H  
ATOM    718  C   VAL A  44       4.189  17.726  -5.114  1.00  0.00           C  
ATOM    719  CB  VAL A  44       1.879  18.354  -4.383  1.00  0.00           C  
ATOM    720  HB  VAL A  44       2.191  18.174  -3.354  1.00  0.00           H  
ATOM    721  O   VAL A  44       4.690  17.433  -4.037  1.00  0.00           O  
ATOM    722  CG1 VAL A  44       2.081  19.842  -4.694  1.00  0.00           C  
ATOM    723 HG11 VAL A  44       1.836  20.046  -5.737  1.00  0.00           H  
ATOM    724 HG12 VAL A  44       1.442  20.440  -4.045  1.00  0.00           H  
ATOM    725 HG13 VAL A  44       3.116  20.128  -4.506  1.00  0.00           H  
ATOM    726  CG2 VAL A  44       0.391  18.013  -4.494  1.00  0.00           C  
ATOM    727 HG21 VAL A  44      -0.201  18.765  -3.973  1.00  0.00           H  
ATOM    728 HG22 VAL A  44       0.192  17.047  -4.029  1.00  0.00           H  
ATOM    729 HG23 VAL A  44       0.087  17.969  -5.540  1.00  0.00           H  
ATOM    730  N   TYR A  45       4.875  18.317  -6.086  1.00  0.00           N  
ATOM    731  H   TYR A  45       4.404  18.548  -6.949  1.00  0.00           H  
ATOM    732  CA  TYR A  45       6.300  18.634  -6.018  1.00  0.00           C  
ATOM    733  HA  TYR A  45       6.718  18.284  -5.074  1.00  0.00           H  
ATOM    734  C   TYR A  45       6.519  20.140  -6.108  1.00  0.00           C  
ATOM    735  CB  TYR A  45       7.037  17.909  -7.141  1.00  0.00           C  
ATOM    736  HB2 TYR A  45       8.065  18.271  -7.183  1.00  0.00           H  
ATOM    737  HB3 TYR A  45       6.556  18.160  -8.087  1.00  0.00           H  
ATOM    738  O   TYR A  45       6.020  20.811  -7.017  1.00  0.00           O  
ATOM    739  CG  TYR A  45       7.060  16.407  -6.974  1.00  0.00           C  
ATOM    740  CD1 TYR A  45       8.110  15.806  -6.258  1.00  0.00           C  
ATOM    741  HD1 TYR A  45       8.893  16.409  -5.823  1.00  0.00           H  
ATOM    742  CD2 TYR A  45       6.033  15.613  -7.523  1.00  0.00           C  
ATOM    743  HD2 TYR A  45       5.241  16.079  -8.090  1.00  0.00           H  
ATOM    744  CE1 TYR A  45       8.139  14.413  -6.094  1.00  0.00           C  
ATOM    745  HE1 TYR A  45       8.950  13.975  -5.530  1.00  0.00           H  
ATOM    746  CE2 TYR A  45       6.062  14.214  -7.363  1.00  0.00           C  
ATOM    747  HE2 TYR A  45       5.294  13.598  -7.807  1.00  0.00           H  
ATOM    748  OH  TYR A  45       7.148  12.264  -6.465  1.00  0.00           O  
ATOM    749  HH  TYR A  45       7.930  12.029  -5.960  1.00  0.00           H  
ATOM    750  CZ  TYR A  45       7.116  13.611  -6.642  1.00  0.00           C  
ATOM    751  N   VAL A  46       7.283  20.674  -5.161  1.00  0.00           N  
ATOM    752  H   VAL A  46       7.737  20.062  -4.498  1.00  0.00           H  
ATOM    753  CA  VAL A  46       7.685  22.081  -5.161  1.00  0.00           C  
ATOM    754  HA  VAL A  46       6.902  22.669  -5.640  1.00  0.00           H  
ATOM    755  C   VAL A  46       8.948  22.229  -6.000  1.00  0.00           C  
ATOM    756  CB  VAL A  46       7.844  22.620  -3.727  1.00  0.00           C  
ATOM    757  HB  VAL A  46       8.580  22.022  -3.190  1.00  0.00           H  
ATOM    758  O   VAL A  46       9.807  21.350  -6.024  1.00  0.00           O  
ATOM    759  CG1 VAL A  46       8.273  24.091  -3.700  1.00  0.00           C  
ATOM    760 HG11 VAL A  46       9.291  24.191  -4.078  1.00  0.00           H  
ATOM    761 HG12 VAL A  46       7.596  24.710  -4.289  1.00  0.00           H  
ATOM    762 HG13 VAL A  46       8.291  24.450  -2.671  1.00  0.00           H  
ATOM    763  CG2 VAL A  46       6.495  22.529  -2.997  1.00  0.00           C  
ATOM    764 HG21 VAL A  46       5.738  23.107  -3.527  1.00  0.00           H  
ATOM    765 HG22 VAL A  46       6.174  21.489  -2.934  1.00  0.00           H  
ATOM    766 HG23 VAL A  46       6.599  22.916  -1.983  1.00  0.00           H  
ATOM    767  N   ASN A  47       9.044  23.338  -6.725  1.00  0.00           N  
ATOM    768  H   ASN A  47       8.351  24.063  -6.605  1.00  0.00           H  
ATOM    769  CA  ASN A  47      10.288  23.712  -7.367  1.00  0.00           C  
ATOM    770  HA  ASN A  47      10.902  22.825  -7.529  1.00  0.00           H  
ATOM    771  C   ASN A  47      11.053  24.649  -6.434  1.00  0.00           C  
ATOM    772  CB  ASN A  47       9.993  24.330  -8.736  1.00  0.00           C  
ATOM    773  HB2 ASN A  47       9.464  25.275  -8.612  1.00  0.00           H  
ATOM    774  HB3 ASN A  47       9.377  23.644  -9.317  1.00  0.00           H  
ATOM    775  O   ASN A  47      10.633  25.787  -6.238  1.00  0.00           O  
ATOM    776  CG  ASN A  47      11.276  24.553  -9.511  1.00  0.00           C  
ATOM    777  ND2 ASN A  47      11.408  25.671 -10.180  1.00  0.00           N  
ATOM    778 HD21 ASN A  47      12.335  25.852 -10.539  1.00  0.00           H  
ATOM    779 HD22 ASN A  47      10.802  26.449  -9.965  1.00  0.00           H  
ATOM    780  OD1 ASN A  47      12.165  23.714  -9.530  1.00  0.00           O  
ATOM    781  N   ASP A  48      12.153  24.167  -5.866  1.00  0.00           N  
ATOM    782  H   ASP A  48      12.380  23.188  -5.969  1.00  0.00           H  
ATOM    783  CA  ASP A  48      13.068  25.016  -5.112  1.00  0.00           C  
ATOM    784  HA  ASP A  48      12.504  25.804  -4.614  1.00  0.00           H  
ATOM    785  C   ASP A  48      14.057  25.675  -6.080  1.00  0.00           C  
ATOM    786  CB  ASP A  48      13.790  24.208  -4.022  1.00  0.00           C  
ATOM    787  HB2 ASP A  48      14.617  24.811  -3.650  1.00  0.00           H  
ATOM    788  HB3 ASP A  48      14.207  23.301  -4.460  1.00  0.00           H  
ATOM    789  O   ASP A  48      14.881  24.996  -6.701  1.00  0.00           O  
ATOM    790  CG  ASP A  48      12.913  23.842  -2.817  1.00  0.00           C  
ATOM    791  OD1 ASP A  48      11.789  24.381  -2.701  1.00  0.00           O  
ATOM    792  OD2 ASP A  48      13.419  23.056  -1.988  1.00  0.00           O  
ATOM    793  N   ASP A  49      14.015  27.009  -6.161  1.00  0.00           N  
ATOM    794  H   ASP A  49      13.237  27.470  -5.711  1.00  0.00           H  
ATOM    795  CA  ASP A  49      14.893  27.854  -6.995  1.00  0.00           C  
ATOM    796  HA  ASP A  49      14.793  27.541  -8.035  1.00  0.00           H  
ATOM    797  C   ASP A  49      16.397  27.742  -6.640  1.00  0.00           C  
ATOM    798  CB  ASP A  49      14.435  29.326  -6.876  1.00  0.00           C  
ATOM    799  HB2 ASP A  49      15.224  29.975  -7.258  1.00  0.00           H  
ATOM    800  HB3 ASP A  49      14.297  29.571  -5.823  1.00  0.00           H  
ATOM    801  O   ASP A  49      17.249  28.401  -7.235  1.00  0.00           O  
ATOM    802  CG  ASP A  49      13.164  29.679  -7.661  1.00  0.00           C  
ATOM    803  OD1 ASP A  49      12.863  28.985  -8.659  1.00  0.00           O  
ATOM    804  OD2 ASP A  49      12.525  30.685  -7.274  1.00  0.00           O  
ATOM    805  N   THR A  50      16.760  26.923  -5.652  1.00  0.00           N  
ATOM    806  H   THR A  50      16.041  26.334  -5.257  1.00  0.00           H  
ATOM    807  CA  THR A  50      18.082  26.897  -5.008  1.00  0.00           C  
ATOM    808  HA  THR A  50      18.528  27.887  -5.106  1.00  0.00           H  
ATOM    809  C   THR A  50      19.081  25.923  -5.633  1.00  0.00           C  
ATOM    810  CB  THR A  50      17.930  26.604  -3.509  1.00  0.00           C  
ATOM    811  HB  THR A  50      18.913  26.532  -3.043  1.00  0.00           H  
ATOM    812  O   THR A  50      20.198  25.786  -5.133  1.00  0.00           O  
ATOM    813  CG2 THR A  50      17.140  27.701  -2.794  1.00  0.00           C  
ATOM    814 HG21 THR A  50      17.125  27.501  -1.723  1.00  0.00           H  
ATOM    815 HG22 THR A  50      16.115  27.736  -3.164  1.00  0.00           H  
ATOM    816 HG23 THR A  50      17.615  28.666  -2.968  1.00  0.00           H  
ATOM    817  OG1 THR A  50      17.240  25.387  -3.337  1.00  0.00           O  
ATOM    818  HG1 THR A  50      16.819  25.383  -2.474  1.00  0.00           H  
ATOM    819  N   THR A  51      18.730  25.240  -6.724  1.00  0.00           N  
ATOM    820  H   THR A  51      17.865  25.483  -7.184  1.00  0.00           H  
ATOM    821  CA  THR A  51      19.561  24.165  -7.291  1.00  0.00           C  
ATOM    822  HA  THR A  51      20.554  24.226  -6.847  1.00  0.00           H  
ATOM    823  C   THR A  51      19.786  24.338  -8.794  1.00  0.00           C  
ATOM    824  CB  THR A  51      19.006  22.783  -6.908  1.00  0.00           C  
ATOM    825  HB  THR A  51      19.399  22.027  -7.588  1.00  0.00           H  
ATOM    826  O   THR A  51      18.917  24.823  -9.510  1.00  0.00           O  
ATOM    827  CG2 THR A  51      19.389  22.403  -5.477  1.00  0.00           C  
ATOM    828 HG21 THR A  51      19.001  21.411  -5.248  1.00  0.00           H  
ATOM    829 HG22 THR A  51      18.971  23.119  -4.769  1.00  0.00           H  
ATOM    830 HG23 THR A  51      20.474  22.390  -5.373  1.00  0.00           H  
ATOM    831  OG1 THR A  51      17.598  22.770  -6.942  1.00  0.00           O  
ATOM    832  HG1 THR A  51      17.300  23.598  -6.557  1.00  0.00           H  
ATOM    833  N   GLN A  52      21.007  23.993  -9.232  1.00  0.00           N  
ATOM    834  H   GLN A  52      21.624  23.598  -8.537  1.00  0.00           H  
ATOM    835  CA  GLN A  52      21.527  23.998 -10.614  1.00  0.00           C  
ATOM    836  HA  GLN A  52      21.913  24.988 -10.857  1.00  0.00           H  
ATOM    837  C   GLN A  52      20.476  23.603 -11.659  1.00  0.00           C  
ATOM    838  CB  GLN A  52      22.655  22.953 -10.686  1.00  0.00           C  
ATOM    839  HB2 GLN A  52      22.257  21.997 -10.346  1.00  0.00           H  
ATOM    840  HB3 GLN A  52      22.967  22.833 -11.723  1.00  0.00           H  
ATOM    841  O   GLN A  52      19.617  22.806 -11.320  1.00  0.00           O  
ATOM    842  CG  GLN A  52      23.896  23.312  -9.854  1.00  0.00           C  
ATOM    843  HG2 GLN A  52      23.603  23.573  -8.837  1.00  0.00           H  
ATOM    844  HG3 GLN A  52      24.383  24.179 -10.300  1.00  0.00           H  
ATOM    845  CD  GLN A  52      24.904  22.168  -9.761  1.00  0.00           C  
ATOM    846  NE2 GLN A  52      26.082  22.414  -9.231  1.00  0.00           N  
ATOM    847 HE21 GLN A  52      26.323  23.334  -8.891  1.00  0.00           H  
ATOM    848 HE22 GLN A  52      26.698  21.615  -9.180  1.00  0.00           H  
ATOM    849  OE1 GLN A  52      24.668  21.034 -10.130  1.00  0.00           O  
ATOM    850  N   GLN A  53      20.596  24.097 -12.906  1.00  0.00           N  
ATOM    851  H   GLN A  53      21.377  24.715 -13.078  1.00  0.00           H  
ATOM    852  CA  GLN A  53      19.741  23.788 -14.075  1.00  0.00           C  
ATOM    853  HA  GLN A  53      18.903  24.484 -14.097  1.00  0.00           H  
ATOM    854  C   GLN A  53      19.148  22.366 -14.034  1.00  0.00           C  
ATOM    855  CB  GLN A  53      20.562  23.961 -15.375  1.00  0.00           C  
ATOM    856  HB2 GLN A  53      20.044  23.457 -16.191  1.00  0.00           H  
ATOM    857  HB3 GLN A  53      21.532  23.481 -15.247  1.00  0.00           H  
ATOM    858  O   GLN A  53      19.720  21.425 -14.584  1.00  0.00           O  
ATOM    859  CG  GLN A  53      20.757  25.422 -15.808  1.00  0.00           C  
ATOM    860  HG2 GLN A  53      21.194  25.990 -14.987  1.00  0.00           H  
ATOM    861  HG3 GLN A  53      19.783  25.852 -16.041  1.00  0.00           H  
ATOM    862  CD  GLN A  53      21.672  25.570 -17.026  1.00  0.00           C  
ATOM    863  NE2 GLN A  53      21.641  26.700 -17.699  1.00  0.00           N  
ATOM    864 HE21 GLN A  53      22.241  26.731 -18.511  1.00  0.00           H  
ATOM    865 HE22 GLN A  53      20.973  27.420 -17.466  1.00  0.00           H  
ATOM    866  OE1 GLN A  53      22.462  24.715 -17.384  1.00  0.00           O  
ATOM    867  N   LYS A  54      18.006  22.209 -13.354  1.00  0.00           N  
ATOM    868  H   LYS A  54      17.647  22.991 -12.826  1.00  0.00           H  
ATOM    869  CA  LYS A  54      17.288  20.941 -13.298  1.00  0.00           C  
ATOM    870  HA  LYS A  54      18.015  20.150 -13.113  1.00  0.00           H  
ATOM    871  C   LYS A  54      16.665  20.707 -14.672  1.00  0.00           C  
ATOM    872  CB  LYS A  54      16.241  20.935 -12.173  1.00  0.00           C  
ATOM    873  HB2 LYS A  54      15.653  21.852 -12.212  1.00  0.00           H  
ATOM    874  HB3 LYS A  54      15.568  20.092 -12.325  1.00  0.00           H  
ATOM    875  O   LYS A  54      16.237  21.682 -15.300  1.00  0.00           O  
ATOM    876  CG  LYS A  54      16.898  20.789 -10.793  1.00  0.00           C  
ATOM    877  HG2 LYS A  54      17.473  19.863 -10.769  1.00  0.00           H  
ATOM    878  HG3 LYS A  54      17.565  21.631 -10.607  1.00  0.00           H  
ATOM    879  CD  LYS A  54      15.845  20.761  -9.685  1.00  0.00           C  
ATOM    880  HD2 LYS A  54      15.357  21.735  -9.631  1.00  0.00           H  
ATOM    881  HD3 LYS A  54      15.112  19.986  -9.908  1.00  0.00           H  
ATOM    882  CE  LYS A  54      16.512  20.423  -8.358  1.00  0.00           C  
ATOM    883  HE2 LYS A  54      16.781  19.367  -8.376  1.00  0.00           H  
ATOM    884  HE3 LYS A  54      17.435  20.996  -8.270  1.00  0.00           H  
ATOM    885  NZ  LYS A  54      15.615  20.707  -7.216  1.00  0.00           N  
ATOM    886  HZ1 LYS A  54      14.684  20.372  -7.416  1.00  0.00           H  
ATOM    887  HZ2 LYS A  54      15.607  21.702  -7.043  1.00  0.00           H  
ATOM    888  HZ3 LYS A  54      15.960  20.240  -6.390  1.00  0.00           H  
ATOM    889  N   PRO A  55      16.617  19.454 -15.153  1.00  0.00           N  
ATOM    890  CA  PRO A  55      15.879  19.144 -16.369  1.00  0.00           C  
ATOM    891  HA  PRO A  55      16.301  19.680 -17.219  1.00  0.00           H  
ATOM    892  C   PRO A  55      14.413  19.548 -16.204  1.00  0.00           C  
ATOM    893  CB  PRO A  55      16.042  17.636 -16.575  1.00  0.00           C  
ATOM    894  HB2 PRO A  55      16.934  17.446 -17.172  1.00  0.00           H  
ATOM    895  HB3 PRO A  55      15.170  17.184 -17.046  1.00  0.00           H  
ATOM    896  O   PRO A  55      13.910  19.662 -15.085  1.00  0.00           O  
ATOM    897  CG  PRO A  55      16.259  17.110 -15.156  1.00  0.00           C  
ATOM    898  HG2 PRO A  55      15.298  17.001 -14.652  1.00  0.00           H  
ATOM    899  HG3 PRO A  55      16.807  16.167 -15.148  1.00  0.00           H  
ATOM    900  CD  PRO A  55      17.045  18.231 -14.485  1.00  0.00           C  
ATOM    901  HD2 PRO A  55      18.113  18.086 -14.646  1.00  0.00           H  
ATOM    902  HD3 PRO A  55      16.821  18.249 -13.418  1.00  0.00           H  
ATOM    903  N   ASP A  56      13.707  19.746 -17.312  1.00  0.00           N  
ATOM    904  H   ASP A  56      14.128  19.589 -18.216  1.00  0.00           H  
ATOM    905  CA  ASP A  56      12.265  19.950 -17.249  1.00  0.00           C  
ATOM    906  HA  ASP A  56      12.081  20.849 -16.660  1.00  0.00           H  
ATOM    907  C   ASP A  56      11.593  18.725 -16.573  1.00  0.00           C  
ATOM    908  CB  ASP A  56      11.749  20.214 -18.665  1.00  0.00           C  
ATOM    909  HB2 ASP A  56      12.237  21.102 -19.067  1.00  0.00           H  
ATOM    910  HB3 ASP A  56      11.997  19.366 -19.303  1.00  0.00           H  
ATOM    911  O   ASP A  56      11.918  17.586 -16.929  1.00  0.00           O  
ATOM    912  CG  ASP A  56      10.241  20.414 -18.675  1.00  0.00           C  
ATOM    913  OD1 ASP A  56       9.758  21.550 -18.880  1.00  0.00           O  
ATOM    914  OD2 ASP A  56       9.514  19.415 -18.460  1.00  0.00           O  
ATOM    915  N   PRO A  57      10.661  18.906 -15.610  1.00  0.00           N  
ATOM    916  CA  PRO A  57      10.026  17.789 -14.905  1.00  0.00           C  
ATOM    917  HA  PRO A  57      10.777  17.287 -14.295  1.00  0.00           H  
ATOM    918  C   PRO A  57       9.368  16.751 -15.821  1.00  0.00           C  
ATOM    919  CB  PRO A  57       8.983  18.435 -13.989  1.00  0.00           C  
ATOM    920  HB2 PRO A  57       8.835  17.852 -13.079  1.00  0.00           H  
ATOM    921  HB3 PRO A  57       8.040  18.564 -14.520  1.00  0.00           H  
ATOM    922  O   PRO A  57       9.391  15.559 -15.521  1.00  0.00           O  
ATOM    923  CG  PRO A  57       9.567  19.812 -13.695  1.00  0.00           C  
ATOM    924  HG2 PRO A  57       8.793  20.534 -13.439  1.00  0.00           H  
ATOM    925  HG3 PRO A  57      10.298  19.734 -12.889  1.00  0.00           H  
ATOM    926  CD  PRO A  57      10.271  20.172 -15.002  1.00  0.00           C  
ATOM    927  HD2 PRO A  57       9.582  20.695 -15.666  1.00  0.00           H  
ATOM    928  HD3 PRO A  57      11.137  20.796 -14.784  1.00  0.00           H  
ATOM    929  N   TYR A  58       8.798  17.184 -16.949  1.00  0.00           N  
ATOM    930  H   TYR A  58       8.980  18.137 -17.231  1.00  0.00           H  
ATOM    931  CA  TYR A  58       8.213  16.283 -17.938  1.00  0.00           C  
ATOM    932  HA  TYR A  58       7.562  15.564 -17.443  1.00  0.00           H  
ATOM    933  C   TYR A  58       9.283  15.463 -18.639  1.00  0.00           C  
ATOM    934  CB  TYR A  58       7.395  17.083 -18.950  1.00  0.00           C  
ATOM    935  HB2 TYR A  58       6.715  17.746 -18.414  1.00  0.00           H  
ATOM    936  HB3 TYR A  58       8.086  17.685 -19.539  1.00  0.00           H  
ATOM    937  O   TYR A  58       9.141  14.249 -18.705  1.00  0.00           O  
ATOM    938  CG  TYR A  58       6.589  16.242 -19.912  1.00  0.00           C  
ATOM    939  CD1 TYR A  58       6.971  16.149 -21.265  1.00  0.00           C  
ATOM    940  HD1 TYR A  58       7.860  16.650 -21.616  1.00  0.00           H  
ATOM    941  CD2 TYR A  58       5.448  15.562 -19.451  1.00  0.00           C  
ATOM    942  HD2 TYR A  58       5.165  15.626 -18.410  1.00  0.00           H  
ATOM    943  CE1 TYR A  58       6.199  15.384 -22.161  1.00  0.00           C  
ATOM    944  HE1 TYR A  58       6.485  15.303 -23.199  1.00  0.00           H  
ATOM    945  CE2 TYR A  58       4.672  14.806 -20.344  1.00  0.00           C  
ATOM    946  HE2 TYR A  58       3.773  14.317 -19.999  1.00  0.00           H  
ATOM    947  OH  TYR A  58       4.279  13.997 -22.559  1.00  0.00           O  
ATOM    948  HH  TYR A  58       3.509  13.617 -22.128  1.00  0.00           H  
ATOM    949  CZ  TYR A  58       5.046  14.715 -21.700  1.00  0.00           C  
ATOM    950  N   GLU A  59      10.373  16.090 -19.084  1.00  0.00           N  
ATOM    951  H   GLU A  59      10.471  17.081 -18.912  1.00  0.00           H  
ATOM    952  CA  GLU A  59      11.484  15.385 -19.731  1.00  0.00           C  
ATOM    953  HA  GLU A  59      11.109  14.840 -20.597  1.00  0.00           H  
ATOM    954  C   GLU A  59      12.129  14.363 -18.787  1.00  0.00           C  
ATOM    955  CB  GLU A  59      12.553  16.382 -20.197  1.00  0.00           C  
ATOM    956  HB2 GLU A  59      13.416  15.819 -20.551  1.00  0.00           H  
ATOM    957  HB3 GLU A  59      12.865  16.992 -19.350  1.00  0.00           H  
ATOM    958  O   GLU A  59      12.383  13.223 -19.188  1.00  0.00           O  
ATOM    959  CG  GLU A  59      12.071  17.291 -21.337  1.00  0.00           C  
ATOM    960  HG2 GLU A  59      11.793  16.663 -22.185  1.00  0.00           H  
ATOM    961  HG3 GLU A  59      11.181  17.831 -21.015  1.00  0.00           H  
ATOM    962  CD  GLU A  59      13.138  18.306 -21.782  1.00  0.00           C  
ATOM    963  OE1 GLU A  59      12.855  19.026 -22.765  1.00  0.00           O  
ATOM    964  OE2 GLU A  59      14.213  18.374 -21.140  1.00  0.00           O  
ATOM    965  N   ALA A  60      12.346  14.739 -17.522  1.00  0.00           N  
ATOM    966  H   ALA A  60      12.138  15.695 -17.271  1.00  0.00           H  
ATOM    967  CA  ALA A  60      12.881  13.847 -16.497  1.00  0.00           C  
ATOM    968  HA  ALA A  60      13.847  13.467 -16.830  1.00  0.00           H  
ATOM    969  C   ALA A  60      11.956  12.645 -16.254  1.00  0.00           C  
ATOM    970  CB  ALA A  60      13.089  14.658 -15.213  1.00  0.00           C  
ATOM    971  HB1 ALA A  60      13.741  15.506 -15.423  1.00  0.00           H  
ATOM    972  HB2 ALA A  60      12.134  15.029 -14.843  1.00  0.00           H  
ATOM    973  HB3 ALA A  60      13.553  14.033 -14.450  1.00  0.00           H  
ATOM    974  O   ALA A  60      12.408  11.497 -16.202  1.00  0.00           O  
ATOM    975  N   LEU A  61      10.648  12.890 -16.154  1.00  0.00           N  
ATOM    976  H   LEU A  61      10.333  13.848 -16.200  1.00  0.00           H  
ATOM    977  CA  LEU A  61       9.652  11.852 -15.919  1.00  0.00           C  
ATOM    978  HA  LEU A  61       9.984  11.237 -15.082  1.00  0.00           H  
ATOM    979  C   LEU A  61       9.484  10.925 -17.123  1.00  0.00           C  
ATOM    980  CB  LEU A  61       8.348  12.535 -15.503  1.00  0.00           C  
ATOM    981  HB2 LEU A  61       8.008  13.206 -16.291  1.00  0.00           H  
ATOM    982  HB3 LEU A  61       8.587  13.144 -14.631  1.00  0.00           H  
ATOM    983  O   LEU A  61       9.480   9.710 -16.950  1.00  0.00           O  
ATOM    984  CG  LEU A  61       7.220  11.558 -15.129  1.00  0.00           C  
ATOM    985  HG  LEU A  61       7.637  10.633 -14.730  1.00  0.00           H  
ATOM    986  CD1 LEU A  61       6.381  12.211 -14.035  1.00  0.00           C  
ATOM    987 HD11 LEU A  61       6.831  12.011 -13.062  1.00  0.00           H  
ATOM    988 HD12 LEU A  61       6.333  13.289 -14.185  1.00  0.00           H  
ATOM    989 HD13 LEU A  61       5.363  11.823 -14.055  1.00  0.00           H  
ATOM    990  CD2 LEU A  61       6.305  11.219 -16.313  1.00  0.00           C  
ATOM    991 HD21 LEU A  61       6.864  10.713 -17.100  1.00  0.00           H  
ATOM    992 HD22 LEU A  61       5.509  10.551 -15.982  1.00  0.00           H  
ATOM    993 HD23 LEU A  61       5.866  12.132 -16.714  1.00  0.00           H  
ATOM    994  N   THR A  62       9.376  11.451 -18.343  1.00  0.00           N  
ATOM    995  H   THR A  62       9.389  12.455 -18.457  1.00  0.00           H  
ATOM    996  CA  THR A  62       9.203  10.616 -19.540  1.00  0.00           C  
ATOM    997  HA  THR A  62       8.408   9.896 -19.347  1.00  0.00           H  
ATOM    998  C   THR A  62      10.460   9.809 -19.851  1.00  0.00           C  
ATOM    999  CB  THR A  62       8.790  11.437 -20.770  1.00  0.00           C  
ATOM   1000  HB  THR A  62       8.762  10.773 -21.634  1.00  0.00           H  
ATOM   1001  O   THR A  62      10.356   8.642 -20.229  1.00  0.00           O  
ATOM   1002  CG2 THR A  62       7.399  12.051 -20.598  1.00  0.00           C  
ATOM   1003 HG21 THR A  62       6.663  11.266 -20.426  1.00  0.00           H  
ATOM   1004 HG22 THR A  62       7.135  12.594 -21.505  1.00  0.00           H  
ATOM   1005 HG23 THR A  62       7.384  12.745 -19.757  1.00  0.00           H  
ATOM   1006  OG1 THR A  62       9.701  12.477 -21.039  1.00  0.00           O  
ATOM   1007  HG1 THR A  62      10.529  12.111 -21.362  1.00  0.00           H  
ATOM   1008  N   SER A  63      11.649  10.384 -19.644  1.00  0.00           N  
ATOM   1009  H   SER A  63      11.679  11.346 -19.338  1.00  0.00           H  
ATOM   1010  CA  SER A  63      12.920   9.678 -19.859  1.00  0.00           C  
ATOM   1011  HA  SER A  63      12.906   9.215 -20.845  1.00  0.00           H  
ATOM   1012  C   SER A  63      13.126   8.566 -18.830  1.00  0.00           C  
ATOM   1013  CB  SER A  63      14.104  10.649 -19.814  1.00  0.00           C  
ATOM   1014  HB2 SER A  63      15.022  10.103 -20.032  1.00  0.00           H  
ATOM   1015  HB3 SER A  63      14.184  11.095 -18.823  1.00  0.00           H  
ATOM   1016  O   SER A  63      13.451   7.434 -19.196  1.00  0.00           O  
ATOM   1017  OG  SER A  63      13.932  11.668 -20.774  1.00  0.00           O  
ATOM   1018  HG  SER A  63      13.439  12.373 -20.347  1.00  0.00           H  
ATOM   1019  N   SER A  64      12.880   8.853 -17.546  1.00  0.00           N  
ATOM   1020  H   SER A  64      12.603   9.790 -17.293  1.00  0.00           H  
ATOM   1021  CA  SER A  64      12.972   7.841 -16.488  1.00  0.00           C  
ATOM   1022  HA  SER A  64      13.936   7.339 -16.578  1.00  0.00           H  
ATOM   1023  C   SER A  64      11.899   6.761 -16.608  1.00  0.00           C  
ATOM   1024  CB  SER A  64      12.918   8.466 -15.097  1.00  0.00           C  
ATOM   1025  HB2 SER A  64      13.784   9.113 -14.959  1.00  0.00           H  
ATOM   1026  HB3 SER A  64      12.958   7.657 -14.369  1.00  0.00           H  
ATOM   1027  O   SER A  64      12.207   5.591 -16.398  1.00  0.00           O  
ATOM   1028  OG  SER A  64      11.732   9.209 -14.905  1.00  0.00           O  
ATOM   1029  HG  SER A  64      11.878  10.073 -15.297  1.00  0.00           H  
ATOM   1030  N   LEU A  65      10.677   7.110 -17.026  1.00  0.00           N  
ATOM   1031  H   LEU A  65      10.458   8.094 -17.088  1.00  0.00           H  
ATOM   1032  CA  LEU A  65       9.625   6.145 -17.344  1.00  0.00           C  
ATOM   1033  HA  LEU A  65       9.440   5.536 -16.459  1.00  0.00           H  
ATOM   1034  C   LEU A  65      10.056   5.212 -18.477  1.00  0.00           C  
ATOM   1035  CB  LEU A  65       8.336   6.896 -17.717  1.00  0.00           C  
ATOM   1036  HB2 LEU A  65       8.022   7.507 -16.870  1.00  0.00           H  
ATOM   1037  HB3 LEU A  65       8.555   7.571 -18.544  1.00  0.00           H  
ATOM   1038  O   LEU A  65       9.962   3.998 -18.331  1.00  0.00           O  
ATOM   1039  CG  LEU A  65       7.163   5.990 -18.131  1.00  0.00           C  
ATOM   1040  HG  LEU A  65       7.436   5.412 -19.014  1.00  0.00           H  
ATOM   1041  CD1 LEU A  65       6.729   5.037 -17.021  1.00  0.00           C  
ATOM   1042 HD11 LEU A  65       7.540   4.351 -16.775  1.00  0.00           H  
ATOM   1043 HD12 LEU A  65       5.873   4.451 -17.357  1.00  0.00           H  
ATOM   1044 HD13 LEU A  65       6.452   5.602 -16.131  1.00  0.00           H  
ATOM   1045  CD2 LEU A  65       5.976   6.877 -18.487  1.00  0.00           C  
ATOM   1046 HD21 LEU A  65       5.119   6.265 -18.768  1.00  0.00           H  
ATOM   1047 HD22 LEU A  65       6.245   7.516 -19.328  1.00  0.00           H  
ATOM   1048 HD23 LEU A  65       5.716   7.507 -17.637  1.00  0.00           H  
ATOM   1049  N   SER A  66      10.567   5.760 -19.584  1.00  0.00           N  
ATOM   1050  H   SER A  66      10.615   6.767 -19.646  1.00  0.00           H  
ATOM   1051  CA  SER A  66      11.042   4.964 -20.721  1.00  0.00           C  
ATOM   1052  HA  SER A  66      10.200   4.405 -21.131  1.00  0.00           H  
ATOM   1053  C   SER A  66      12.114   3.954 -20.298  1.00  0.00           C  
ATOM   1054  CB  SER A  66      11.589   5.898 -21.804  1.00  0.00           C  
ATOM   1055  HB2 SER A  66      12.442   6.453 -21.414  1.00  0.00           H  
ATOM   1056  HB3 SER A  66      10.814   6.607 -22.097  1.00  0.00           H  
ATOM   1057  O   SER A  66      12.062   2.786 -20.682  1.00  0.00           O  
ATOM   1058  OG  SER A  66      11.996   5.154 -22.932  1.00  0.00           O  
ATOM   1059  HG  SER A  66      11.228   4.686 -23.268  1.00  0.00           H  
ATOM   1060  N   ALA A  67      13.058   4.361 -19.450  1.00  0.00           N  
ATOM   1061  H   ALA A  67      13.068   5.331 -19.167  1.00  0.00           H  
ATOM   1062  CA  ALA A  67      14.071   3.464 -18.907  1.00  0.00           C  
ATOM   1063  HA  ALA A  67      14.511   2.892 -19.724  1.00  0.00           H  
ATOM   1064  C   ALA A  67      13.500   2.432 -17.914  1.00  0.00           C  
ATOM   1065  CB  ALA A  67      15.161   4.335 -18.289  1.00  0.00           C  
ATOM   1066  HB1 ALA A  67      14.695   5.016 -17.577  1.00  0.00           H  
ATOM   1067  HB2 ALA A  67      15.653   4.923 -19.064  1.00  0.00           H  
ATOM   1068  HB3 ALA A  67      15.899   3.713 -17.782  1.00  0.00           H  
ATOM   1069  O   ALA A  67      13.809   1.246 -18.026  1.00  0.00           O  
ATOM   1070  N   ALA A  68      12.631   2.845 -16.988  1.00  0.00           N  
ATOM   1071  H   ALA A  68      12.414   3.829 -16.929  1.00  0.00           H  
ATOM   1072  CA  ALA A  68      12.013   1.954 -16.006  1.00  0.00           C  
ATOM   1073  HA  ALA A  68      12.800   1.434 -15.459  1.00  0.00           H  
ATOM   1074  C   ALA A  68      11.120   0.889 -16.665  1.00  0.00           C  
ATOM   1075  CB  ALA A  68      11.211   2.802 -15.012  1.00  0.00           C  
ATOM   1076  HB1 ALA A  68      10.778   2.160 -14.245  1.00  0.00           H  
ATOM   1077  HB2 ALA A  68      10.410   3.329 -15.532  1.00  0.00           H  
ATOM   1078  HB3 ALA A  68      11.864   3.530 -14.532  1.00  0.00           H  
ATOM   1079  O   ALA A  68      11.101  -0.262 -16.228  1.00  0.00           O  
ATOM   1080  N   LEU A  69      10.432   1.232 -17.759  1.00  0.00           N  
ATOM   1081  H   LEU A  69      10.463   2.199 -18.050  1.00  0.00           H  
ATOM   1082  CA  LEU A  69       9.583   0.313 -18.521  1.00  0.00           C  
ATOM   1083  HA  LEU A  69       8.876  -0.152 -17.834  1.00  0.00           H  
ATOM   1084  C   LEU A  69      10.350  -0.850 -19.165  1.00  0.00           C  
ATOM   1085  CB  LEU A  69       8.806   1.095 -19.595  1.00  0.00           C  
ATOM   1086  HB2 LEU A  69       8.419   0.383 -20.324  1.00  0.00           H  
ATOM   1087  HB3 LEU A  69       9.497   1.761 -20.111  1.00  0.00           H  
ATOM   1088  O   LEU A  69       9.718  -1.808 -19.590  1.00  0.00           O  
ATOM   1089  CG  LEU A  69       7.601   1.906 -19.097  1.00  0.00           C  
ATOM   1090  HG  LEU A  69       7.915   2.603 -18.320  1.00  0.00           H  
ATOM   1091  CD1 LEU A  69       7.019   2.693 -20.274  1.00  0.00           C  
ATOM   1092 HD11 LEU A  69       7.781   3.354 -20.687  1.00  0.00           H  
ATOM   1093 HD12 LEU A  69       6.184   3.304 -19.931  1.00  0.00           H  
ATOM   1094 HD13 LEU A  69       6.670   2.014 -21.052  1.00  0.00           H  
ATOM   1095  CD2 LEU A  69       6.498   1.019 -18.517  1.00  0.00           C  
ATOM   1096 HD21 LEU A  69       6.175   0.282 -19.252  1.00  0.00           H  
ATOM   1097 HD22 LEU A  69       6.850   0.508 -17.621  1.00  0.00           H  
ATOM   1098 HD23 LEU A  69       5.649   1.638 -18.227  1.00  0.00           H  
ATOM   1099  N   VAL A  70      11.686  -0.830 -19.210  1.00  0.00           N  
ATOM   1100  H   VAL A  70      12.176  -0.015 -18.871  1.00  0.00           H  
ATOM   1101  CA  VAL A  70      12.464  -2.025 -19.584  1.00  0.00           C  
ATOM   1102  HA  VAL A  70      12.084  -2.412 -20.529  1.00  0.00           H  
ATOM   1103  C   VAL A  70      12.288  -3.137 -18.540  1.00  0.00           C  
ATOM   1104  CB  VAL A  70      13.951  -1.670 -19.775  1.00  0.00           C  
ATOM   1105  HB  VAL A  70      14.344  -1.244 -18.852  1.00  0.00           H  
ATOM   1106  O   VAL A  70      12.175  -4.307 -18.891  1.00  0.00           O  
ATOM   1107  CG1 VAL A  70      14.799  -2.896 -20.138  1.00  0.00           C  
ATOM   1108 HG11 VAL A  70      14.808  -3.604 -19.309  1.00  0.00           H  
ATOM   1109 HG12 VAL A  70      15.829  -2.591 -20.327  1.00  0.00           H  
ATOM   1110 HG13 VAL A  70      14.393  -3.384 -21.024  1.00  0.00           H  
ATOM   1111  CG2 VAL A  70      14.116  -0.646 -20.907  1.00  0.00           C  
ATOM   1112 HG21 VAL A  70      13.607   0.284 -20.654  1.00  0.00           H  
ATOM   1113 HG22 VAL A  70      15.172  -0.422 -21.055  1.00  0.00           H  
ATOM   1114 HG23 VAL A  70      13.694  -1.044 -21.830  1.00  0.00           H  
ATOM   1115  N   HIS A  71      12.206  -2.773 -17.260  1.00  0.00           N  
ATOM   1116  H   HIS A  71      12.241  -1.787 -17.043  1.00  0.00           H  
ATOM   1117  CA  HIS A  71      12.086  -3.708 -16.137  1.00  0.00           C  
ATOM   1118  HA  HIS A  71      12.441  -4.693 -16.444  1.00  0.00           H  
ATOM   1119  C   HIS A  71      10.637  -3.873 -15.656  1.00  0.00           C  
ATOM   1120  CB  HIS A  71      12.988  -3.214 -15.003  1.00  0.00           C  
ATOM   1121  HB2 HIS A  71      12.614  -2.265 -14.620  1.00  0.00           H  
ATOM   1122  HB3 HIS A  71      12.952  -3.949 -14.199  1.00  0.00           H  
ATOM   1123  O   HIS A  71      10.264  -4.926 -15.145  1.00  0.00           O  
ATOM   1124  CG  HIS A  71      14.432  -3.048 -15.400  1.00  0.00           C  
ATOM   1125  CD2 HIS A  71      15.004  -1.943 -15.975  1.00  0.00           C  
ATOM   1126  HD2 HIS A  71      14.493  -1.034 -16.254  1.00  0.00           H  
ATOM   1127  ND1 HIS A  71      15.443  -3.952 -15.160  1.00  0.00           N  
ATOM   1128  HD1 HIS A  71      15.398  -4.756 -14.551  1.00  0.00           H  
ATOM   1129  CE1 HIS A  71      16.590  -3.410 -15.597  1.00  0.00           C  
ATOM   1130  HE1 HIS A  71      17.566  -3.853 -15.462  1.00  0.00           H  
ATOM   1131  NE2 HIS A  71      16.373  -2.192 -16.121  1.00  0.00           N  
ATOM   1132  N   TYR A  72       9.819  -2.838 -15.860  1.00  0.00           N  
ATOM   1133  H   TYR A  72      10.238  -1.993 -16.220  1.00  0.00           H  
ATOM   1134  CA  TYR A  72       8.406  -2.766 -15.485  1.00  0.00           C  
ATOM   1135  HA  TYR A  72       8.138  -3.667 -14.933  1.00  0.00           H  
ATOM   1136  C   TYR A  72       7.480  -2.715 -16.712  1.00  0.00           C  
ATOM   1137  CB  TYR A  72       8.191  -1.570 -14.553  1.00  0.00           C  
ATOM   1138  HB2 TYR A  72       7.121  -1.476 -14.372  1.00  0.00           H  
ATOM   1139  HB3 TYR A  72       8.526  -0.657 -15.046  1.00  0.00           H  
ATOM   1140  O   TYR A  72       6.443  -2.047 -16.703  1.00  0.00           O  
ATOM   1141  CG  TYR A  72       8.836  -1.678 -13.190  1.00  0.00           C  
ATOM   1142  CD1 TYR A  72       8.095  -2.212 -12.118  1.00  0.00           C  
ATOM   1143  HD1 TYR A  72       7.097  -2.590 -12.282  1.00  0.00           H  
ATOM   1144  CD2 TYR A  72      10.132  -1.174 -12.973  1.00  0.00           C  
ATOM   1145  HD2 TYR A  72      10.696  -0.753 -13.792  1.00  0.00           H  
ATOM   1146  CE1 TYR A  72       8.646  -2.227 -10.825  1.00  0.00           C  
ATOM   1147  HE1 TYR A  72       8.087  -2.627  -9.991  1.00  0.00           H  
ATOM   1148  CE2 TYR A  72      10.691  -1.203 -11.683  1.00  0.00           C  
ATOM   1149  HE2 TYR A  72      11.688  -0.823 -11.516  1.00  0.00           H  
ATOM   1150  OH  TYR A  72      10.483  -1.774  -9.360  1.00  0.00           O  
ATOM   1151  HH  TYR A  72      11.377  -1.425  -9.332  1.00  0.00           H  
ATOM   1152  CZ  TYR A  72       9.945  -1.721 -10.606  1.00  0.00           C  
ATOM   1153  N   TYR A  73       7.851  -3.404 -17.795  1.00  0.00           N  
ATOM   1154  H   TYR A  73       8.708  -3.937 -17.744  1.00  0.00           H  
ATOM   1155  CA  TYR A  73       7.115  -3.407 -19.069  1.00  0.00           C  
ATOM   1156  HA  TYR A  73       7.135  -2.399 -19.483  1.00  0.00           H  
ATOM   1157  C   TYR A  73       5.647  -3.823 -18.926  1.00  0.00           C  
ATOM   1158  CB  TYR A  73       7.815  -4.351 -20.052  1.00  0.00           C  
ATOM   1159  HB2 TYR A  73       7.340  -4.249 -21.028  1.00  0.00           H  
ATOM   1160  HB3 TYR A  73       8.854  -4.039 -20.158  1.00  0.00           H  
ATOM   1161  O   TYR A  73       4.817  -3.501 -19.772  1.00  0.00           O  
ATOM   1162  CG  TYR A  73       7.806  -5.814 -19.656  1.00  0.00           C  
ATOM   1163  CD1 TYR A  73       8.919  -6.362 -18.990  1.00  0.00           C  
ATOM   1164  HD1 TYR A  73       9.777  -5.747 -18.764  1.00  0.00           H  
ATOM   1165  CD2 TYR A  73       6.694  -6.625 -19.954  1.00  0.00           C  
ATOM   1166  HD2 TYR A  73       5.831  -6.208 -20.452  1.00  0.00           H  
ATOM   1167  CE1 TYR A  73       8.923  -7.721 -18.629  1.00  0.00           C  
ATOM   1168  HE1 TYR A  73       9.782  -8.137 -18.123  1.00  0.00           H  
ATOM   1169  CE2 TYR A  73       6.698  -7.986 -19.601  1.00  0.00           C  
ATOM   1170  HE2 TYR A  73       5.860  -8.625 -19.836  1.00  0.00           H  
ATOM   1171  OH  TYR A  73       7.811  -9.843 -18.577  1.00  0.00           O  
ATOM   1172  HH  TYR A  73       8.665 -10.122 -18.239  1.00  0.00           H  
ATOM   1173  CZ  TYR A  73       7.812  -8.535 -18.935  1.00  0.00           C  
ATOM   1174  N   GLN A  74       5.315  -4.525 -17.845  1.00  0.00           N  
ATOM   1175  H   GLN A  74       6.058  -4.761 -17.203  1.00  0.00           H  
ATOM   1176  CA  GLN A  74       3.970  -4.965 -17.510  1.00  0.00           C  
ATOM   1177  HA  GLN A  74       3.608  -5.609 -18.311  1.00  0.00           H  
ATOM   1178  C   GLN A  74       2.984  -3.798 -17.380  1.00  0.00           C  
ATOM   1179  CB  GLN A  74       4.027  -5.774 -16.207  1.00  0.00           C  
ATOM   1180  HB2 GLN A  74       3.014  -6.052 -15.914  1.00  0.00           H  
ATOM   1181  HB3 GLN A  74       4.418  -5.146 -15.406  1.00  0.00           H  
ATOM   1182  O   GLN A  74       1.820  -3.962 -17.731  1.00  0.00           O  
ATOM   1183  CG  GLN A  74       4.871  -7.055 -16.342  1.00  0.00           C  
ATOM   1184  HG2 GLN A  74       4.424  -7.836 -15.729  1.00  0.00           H  
ATOM   1185  HG3 GLN A  74       4.848  -7.413 -17.371  1.00  0.00           H  
ATOM   1186  CD  GLN A  74       6.324  -6.866 -15.911  1.00  0.00           C  
ATOM   1187  NE2 GLN A  74       7.032  -7.919 -15.586  1.00  0.00           N  
ATOM   1188 HE21 GLN A  74       6.644  -8.844 -15.706  1.00  0.00           H  
ATOM   1189 HE22 GLN A  74       8.007  -7.739 -15.395  1.00  0.00           H  
ATOM   1190  OE1 GLN A  74       6.854  -5.768 -15.847  1.00  0.00           O  
ATOM   1191  N   PHE A  75       3.430  -2.605 -16.965  1.00  0.00           N  
ATOM   1192  H   PHE A  75       4.406  -2.499 -16.728  1.00  0.00           H  
ATOM   1193  CA  PHE A  75       2.569  -1.414 -16.936  1.00  0.00           C  
ATOM   1194  HA  PHE A  75       1.643  -1.665 -16.419  1.00  0.00           H  
ATOM   1195  C   PHE A  75       2.142  -0.920 -18.325  1.00  0.00           C  
ATOM   1196  CB  PHE A  75       3.258  -0.280 -16.171  1.00  0.00           C  
ATOM   1197  HB2 PHE A  75       4.286  -0.180 -16.519  1.00  0.00           H  
ATOM   1198  HB3 PHE A  75       2.748   0.653 -16.412  1.00  0.00           H  
ATOM   1199  O   PHE A  75       1.141  -0.217 -18.426  1.00  0.00           O  
ATOM   1200  CG  PHE A  75       3.222  -0.421 -14.664  1.00  0.00           C  
ATOM   1201  CD1 PHE A  75       1.991  -0.438 -13.979  1.00  0.00           C  
ATOM   1202  HD1 PHE A  75       1.063  -0.386 -14.528  1.00  0.00           H  
ATOM   1203  CD2 PHE A  75       4.421  -0.470 -13.938  1.00  0.00           C  
ATOM   1204  HD2 PHE A  75       5.361  -0.402 -14.465  1.00  0.00           H  
ATOM   1205  CE1 PHE A  75       1.966  -0.491 -12.574  1.00  0.00           C  
ATOM   1206  HE1 PHE A  75       1.022  -0.490 -12.050  1.00  0.00           H  
ATOM   1207  CE2 PHE A  75       4.398  -0.556 -12.537  1.00  0.00           C  
ATOM   1208  HE2 PHE A  75       5.327  -0.609 -11.987  1.00  0.00           H  
ATOM   1209  CZ  PHE A  75       3.172  -0.540 -11.853  1.00  0.00           C  
ATOM   1210  HZ  PHE A  75       3.160  -0.586 -10.774  1.00  0.00           H  
ATOM   1211  N   ALA A  76       2.857  -1.302 -19.389  1.00  0.00           N  
ATOM   1212  H   ALA A  76       3.658  -1.901 -19.245  1.00  0.00           H  
ATOM   1213  CA  ALA A  76       2.451  -1.055 -20.774  1.00  0.00           C  
ATOM   1214  HA  ALA A  76       1.870  -0.134 -20.814  1.00  0.00           H  
ATOM   1215  C   ALA A  76       1.547  -2.174 -21.340  1.00  0.00           C  
ATOM   1216  CB  ALA A  76       3.719  -0.847 -21.613  1.00  0.00           C  
ATOM   1217  HB1 ALA A  76       4.314  -0.034 -21.198  1.00  0.00           H  
ATOM   1218  HB2 ALA A  76       4.314  -1.760 -21.637  1.00  0.00           H  
ATOM   1219  HB3 ALA A  76       3.434  -0.591 -22.634  1.00  0.00           H  
ATOM   1220  O   ALA A  76       1.125  -2.120 -22.496  1.00  0.00           O  
ATOM   1221  N   GLY A  77       1.271  -3.226 -20.564  1.00  0.00           N  
ATOM   1222  H   GLY A  77       1.589  -3.216 -19.605  1.00  0.00           H  
ATOM   1223  CA  GLY A  77       0.361  -4.295 -20.966  1.00  0.00           C  
ATOM   1224  HA2 GLY A  77       0.613  -4.629 -21.973  1.00  0.00           H  
ATOM   1225  HA3 GLY A  77       0.481  -5.142 -20.291  1.00  0.00           H  
ATOM   1226  C   GLY A  77      -1.108  -3.863 -20.954  1.00  0.00           C  
ATOM   1227  O   GLY A  77      -1.446  -2.737 -20.610  1.00  0.00           O  
ATOM   1228  N   SER A  78      -1.991  -4.793 -21.311  1.00  0.00           N  
ATOM   1229  H   SER A  78      -1.633  -5.708 -21.545  1.00  0.00           H  
ATOM   1230  CA  SER A  78      -3.445  -4.641 -21.164  1.00  0.00           C  
ATOM   1231  HA  SER A  78      -3.662  -3.713 -20.634  1.00  0.00           H  
ATOM   1232  C   SER A  78      -4.001  -5.783 -20.323  1.00  0.00           C  
ATOM   1233  CB  SER A  78      -4.143  -4.546 -22.527  1.00  0.00           C  
ATOM   1234  HB2 SER A  78      -5.220  -4.482 -22.372  1.00  0.00           H  
ATOM   1235  HB3 SER A  78      -3.810  -3.635 -23.025  1.00  0.00           H  
ATOM   1236  O   SER A  78      -3.602  -6.932 -20.492  1.00  0.00           O  
ATOM   1237  OG  SER A  78      -3.858  -5.660 -23.362  1.00  0.00           O  
ATOM   1238  HG  SER A  78      -2.926  -5.852 -23.238  1.00  0.00           H  
ATOM   1239  N   LEU A  79      -4.912  -5.483 -19.409  1.00  0.00           N  
ATOM   1240  H   LEU A  79      -5.257  -4.535 -19.381  1.00  0.00           H  
ATOM   1241  CA  LEU A  79      -5.651  -6.475 -18.643  1.00  0.00           C  
ATOM   1242  HA  LEU A  79      -4.990  -7.306 -18.400  1.00  0.00           H  
ATOM   1243  C   LEU A  79      -6.803  -7.019 -19.491  1.00  0.00           C  
ATOM   1244  CB  LEU A  79      -6.149  -5.832 -17.340  1.00  0.00           C  
ATOM   1245  HB2 LEU A  79      -6.818  -6.528 -16.835  1.00  0.00           H  
ATOM   1246  HB3 LEU A  79      -6.723  -4.942 -17.599  1.00  0.00           H  
ATOM   1247  O   LEU A  79      -7.516  -6.268 -20.155  1.00  0.00           O  
ATOM   1248  CG  LEU A  79      -5.027  -5.434 -16.365  1.00  0.00           C  
ATOM   1249  HG  LEU A  79      -4.279  -4.828 -16.877  1.00  0.00           H  
ATOM   1250  CD1 LEU A  79      -5.612  -4.609 -15.222  1.00  0.00           C  
ATOM   1251 HD11 LEU A  79      -6.359  -5.189 -14.681  1.00  0.00           H  
ATOM   1252 HD12 LEU A  79      -6.087  -3.712 -15.621  1.00  0.00           H  
ATOM   1253 HD13 LEU A  79      -4.816  -4.308 -14.542  1.00  0.00           H  
ATOM   1254  CD2 LEU A  79      -4.350  -6.665 -15.763  1.00  0.00           C  
ATOM   1255 HD21 LEU A  79      -5.098  -7.293 -15.278  1.00  0.00           H  
ATOM   1256 HD22 LEU A  79      -3.609  -6.353 -15.028  1.00  0.00           H  
ATOM   1257 HD23 LEU A  79      -3.841  -7.237 -16.539  1.00  0.00           H  
ATOM   1258  N   ARG A  80      -7.004  -8.336 -19.477  1.00  0.00           N  
ATOM   1259  H   ARG A  80      -6.352  -8.912 -18.964  1.00  0.00           H  
ATOM   1260  CA  ARG A  80      -8.141  -8.984 -20.145  1.00  0.00           C  
ATOM   1261  HA  ARG A  80      -8.921  -8.241 -20.312  1.00  0.00           H  
ATOM   1262  C   ARG A  80      -8.727 -10.057 -19.253  1.00  0.00           C  
ATOM   1263  CB  ARG A  80      -7.732  -9.571 -21.504  1.00  0.00           C  
ATOM   1264  HB2 ARG A  80      -8.606 -10.029 -21.967  1.00  0.00           H  
ATOM   1265  HB3 ARG A  80      -6.979 -10.344 -21.351  1.00  0.00           H  
ATOM   1266  O   ARG A  80      -8.007 -10.688 -18.489  1.00  0.00           O  
ATOM   1267  CG  ARG A  80      -7.179  -8.490 -22.440  1.00  0.00           C  
ATOM   1268  HG2 ARG A  80      -7.881  -7.659 -22.500  1.00  0.00           H  
ATOM   1269  HG3 ARG A  80      -6.229  -8.127 -22.048  1.00  0.00           H  
ATOM   1270  CD  ARG A  80      -6.945  -9.043 -23.841  1.00  0.00           C  
ATOM   1271  HD2 ARG A  80      -6.359  -9.958 -23.760  1.00  0.00           H  
ATOM   1272  HD3 ARG A  80      -7.906  -9.278 -24.299  1.00  0.00           H  
ATOM   1273  NE  ARG A  80      -6.226  -8.056 -24.662  1.00  0.00           N  
ATOM   1274  HE  ARG A  80      -6.078  -7.148 -24.245  1.00  0.00           H  
ATOM   1275  NH1 ARG A  80      -5.669  -9.456 -26.386  1.00  0.00           N  
ATOM   1276 HH11 ARG A  80      -5.149  -9.629 -27.234  1.00  0.00           H  
ATOM   1277 HH12 ARG A  80      -5.931 -10.227 -25.789  1.00  0.00           H  
ATOM   1278  NH2 ARG A  80      -5.059  -7.299 -26.448  1.00  0.00           N  
ATOM   1279 HH21 ARG A  80      -4.969  -6.413 -25.973  1.00  0.00           H  
ATOM   1280 HH22 ARG A  80      -4.530  -7.464 -27.292  1.00  0.00           H  
ATOM   1281  CZ  ARG A  80      -5.664  -8.275 -25.832  1.00  0.00           C  
ATOM   1282  N   ARG A  81     -10.037 -10.264 -19.355  1.00  0.00           N  
ATOM   1283  H   ARG A  81     -10.552  -9.741 -20.049  1.00  0.00           H  
ATOM   1284  CA  ARG A  81     -10.713 -11.369 -18.674  1.00  0.00           C  
ATOM   1285  HA  ARG A  81     -10.239 -11.543 -17.708  1.00  0.00           H  
ATOM   1286  C   ARG A  81     -10.550 -12.639 -19.496  1.00  0.00           C  
ATOM   1287  CB  ARG A  81     -12.187 -11.039 -18.428  1.00  0.00           C  
ATOM   1288  HB2 ARG A  81     -12.679 -11.917 -18.008  1.00  0.00           H  
ATOM   1289  HB3 ARG A  81     -12.671 -10.791 -19.373  1.00  0.00           H  
ATOM   1290  O   ARG A  81     -10.865 -12.643 -20.687  1.00  0.00           O  
ATOM   1291  CG  ARG A  81     -12.329  -9.872 -17.445  1.00  0.00           C  
ATOM   1292  HG2 ARG A  81     -11.832  -8.985 -17.835  1.00  0.00           H  
ATOM   1293  HG3 ARG A  81     -11.877 -10.150 -16.493  1.00  0.00           H  
ATOM   1294  CD  ARG A  81     -13.807  -9.556 -17.235  1.00  0.00           C  
ATOM   1295  HD2 ARG A  81     -14.258  -9.284 -18.189  1.00  0.00           H  
ATOM   1296  HD3 ARG A  81     -14.312 -10.447 -16.862  1.00  0.00           H  
ATOM   1297  NE  ARG A  81     -14.012  -8.473 -16.268  1.00  0.00           N  
ATOM   1298  HE  ARG A  81     -14.250  -7.567 -16.646  1.00  0.00           H  
ATOM   1299  NH1 ARG A  81     -13.687  -9.709 -14.340  1.00  0.00           N  
ATOM   1300 HH11 ARG A  81     -13.418 -10.526 -14.870  1.00  0.00           H  
ATOM   1301 HH12 ARG A  81     -13.649  -9.769 -13.332  1.00  0.00           H  
ATOM   1302  NH2 ARG A  81     -14.403  -7.586 -14.239  1.00  0.00           N  
ATOM   1303 HH21 ARG A  81     -14.519  -7.696 -13.242  1.00  0.00           H  
ATOM   1304 HH22 ARG A  81     -14.733  -6.745 -14.690  1.00  0.00           H  
ATOM   1305  CZ  ARG A  81     -14.022  -8.604 -14.956  1.00  0.00           C  
ATOM   1306  N   ARG A  82     -10.074 -13.710 -18.867  1.00  0.00           N  
ATOM   1307  H   ARG A  82      -9.805 -13.616 -17.898  1.00  0.00           H  
ATOM   1308  CA  ARG A  82      -9.987 -15.028 -19.493  1.00  0.00           C  
ATOM   1309  HA  ARG A  82      -9.435 -14.930 -20.427  1.00  0.00           H  
ATOM   1310  C   ARG A  82     -11.381 -15.593 -19.757  1.00  0.00           C  
ATOM   1311  CB  ARG A  82      -9.237 -15.996 -18.584  1.00  0.00           C  
ATOM   1312  HB2 ARG A  82      -9.634 -15.916 -17.572  1.00  0.00           H  
ATOM   1313  HB3 ARG A  82      -9.396 -17.012 -18.945  1.00  0.00           H  
ATOM   1314  O   ARG A  82     -12.207 -15.581 -18.846  1.00  0.00           O  
ATOM   1315  CG  ARG A  82      -7.740 -15.708 -18.581  1.00  0.00           C  
ATOM   1316  HG2 ARG A  82      -7.414 -15.630 -19.618  1.00  0.00           H  
ATOM   1317  HG3 ARG A  82      -7.532 -14.779 -18.051  1.00  0.00           H  
ATOM   1318  CD  ARG A  82      -6.990 -16.870 -17.936  1.00  0.00           C  
ATOM   1319  HD2 ARG A  82      -5.917 -16.680 -17.976  1.00  0.00           H  
ATOM   1320  HD3 ARG A  82      -7.173 -17.770 -18.522  1.00  0.00           H  
ATOM   1321  NE  ARG A  82      -7.429 -17.113 -16.551  1.00  0.00           N  
ATOM   1322  HE  ARG A  82      -8.348 -17.504 -16.396  1.00  0.00           H  
ATOM   1323  NH1 ARG A  82      -5.680 -16.097 -15.477  1.00  0.00           N  
ATOM   1324 HH11 ARG A  82      -5.426 -15.673 -16.358  1.00  0.00           H  
ATOM   1325 HH12 ARG A  82      -5.242 -15.817 -14.611  1.00  0.00           H  
ATOM   1326  NH2 ARG A  82      -7.103 -17.379 -14.339  1.00  0.00           N  
ATOM   1327 HH21 ARG A  82      -6.528 -17.313 -13.511  1.00  0.00           H  
ATOM   1328 HH22 ARG A  82      -7.953 -17.923 -14.306  1.00  0.00           H  
ATOM   1329  CZ  ARG A  82      -6.739 -16.858 -15.466  1.00  0.00           C  
ATOM   1330  N   PRO A  83     -11.641 -16.179 -20.938  1.00  0.00           N  
ATOM   1331  CA  PRO A  83     -12.927 -16.817 -21.219  1.00  0.00           C  
ATOM   1332  HA  PRO A  83     -13.715 -16.069 -21.126  1.00  0.00           H  
ATOM   1333  C   PRO A  83     -13.272 -18.001 -20.302  1.00  0.00           C  
ATOM   1334  CB  PRO A  83     -12.835 -17.274 -22.678  1.00  0.00           C  
ATOM   1335  HB2 PRO A  83     -12.449 -18.292 -22.730  1.00  0.00           H  
ATOM   1336  HB3 PRO A  83     -13.801 -17.210 -23.179  1.00  0.00           H  
ATOM   1337  O   PRO A  83     -14.444 -18.317 -20.147  1.00  0.00           O  
ATOM   1338  CG  PRO A  83     -11.815 -16.319 -23.294  1.00  0.00           C  
ATOM   1339  HG2 PRO A  83     -11.324 -16.753 -24.165  1.00  0.00           H  
ATOM   1340  HG3 PRO A  83     -12.303 -15.380 -23.554  1.00  0.00           H  
ATOM   1341  CD  PRO A  83     -10.837 -16.087 -22.149  1.00  0.00           C  
ATOM   1342  HD2 PRO A  83     -10.071 -16.863 -22.142  1.00  0.00           H  
ATOM   1343  HD3 PRO A  83     -10.383 -15.103 -22.263  1.00  0.00           H  
ATOM   1344  N   SER A  84     -12.272 -18.674 -19.722  1.00  0.00           N  
ATOM   1345  H   SER A  84     -11.321 -18.360 -19.850  1.00  0.00           H  
ATOM   1346  CA  SER A  84     -12.461 -19.901 -18.934  1.00  0.00           C  
ATOM   1347  HA  SER A  84     -13.141 -20.564 -19.470  1.00  0.00           H  
ATOM   1348  C   SER A  84     -13.070 -19.668 -17.552  1.00  0.00           C  
ATOM   1349  CB  SER A  84     -11.115 -20.618 -18.778  1.00  0.00           C  
ATOM   1350  HB2 SER A  84     -10.810 -21.001 -19.752  1.00  0.00           H  
ATOM   1351  HB3 SER A  84     -11.221 -21.459 -18.093  1.00  0.00           H  
ATOM   1352  O   SER A  84     -13.890 -20.463 -17.112  1.00  0.00           O  
ATOM   1353  OG  SER A  84     -10.112 -19.730 -18.306  1.00  0.00           O  
ATOM   1354  HG  SER A  84     -10.180 -19.660 -17.351  1.00  0.00           H  
ATOM   1355  N   ASP A  85     -12.643 -18.612 -16.860  1.00  0.00           N  
ATOM   1356  H   ASP A  85     -11.921 -18.034 -17.267  1.00  0.00           H  
ATOM   1357  CA  ASP A  85     -12.958 -18.362 -15.445  1.00  0.00           C  
ATOM   1358  HA  ASP A  85     -13.879 -18.885 -15.189  1.00  0.00           H  
ATOM   1359  C   ASP A  85     -13.199 -16.877 -15.130  1.00  0.00           C  
ATOM   1360  CB  ASP A  85     -11.832 -18.936 -14.566  1.00  0.00           C  
ATOM   1361  HB2 ASP A  85     -12.115 -18.834 -13.518  1.00  0.00           H  
ATOM   1362  HB3 ASP A  85     -11.734 -20.001 -14.776  1.00  0.00           H  
ATOM   1363  O   ASP A  85     -13.393 -16.506 -13.976  1.00  0.00           O  
ATOM   1364  CG  ASP A  85     -10.463 -18.270 -14.772  1.00  0.00           C  
ATOM   1365  OD1 ASP A  85     -10.298 -17.419 -15.677  1.00  0.00           O  
ATOM   1366  OD2 ASP A  85      -9.500 -18.635 -14.070  1.00  0.00           O  
ATOM   1367  N   ASN A  86     -13.191 -16.009 -16.147  1.00  0.00           N  
ATOM   1368  H   ASN A  86     -13.009 -16.369 -17.073  1.00  0.00           H  
ATOM   1369  CA  ASN A  86     -13.423 -14.569 -16.038  1.00  0.00           C  
ATOM   1370  HA  ASN A  86     -13.339 -14.174 -17.050  1.00  0.00           H  
ATOM   1371  C   ASN A  86     -12.383 -13.789 -15.200  1.00  0.00           C  
ATOM   1372  CB  ASN A  86     -14.878 -14.364 -15.580  1.00  0.00           C  
ATOM   1373  HB2 ASN A  86     -15.527 -15.082 -16.081  1.00  0.00           H  
ATOM   1374  HB3 ASN A  86     -14.948 -14.535 -14.506  1.00  0.00           H  
ATOM   1375  O   ASN A  86     -12.560 -12.584 -14.964  1.00  0.00           O  
ATOM   1376  CG  ASN A  86     -15.408 -12.991 -15.911  1.00  0.00           C  
ATOM   1377  ND2 ASN A  86     -16.098 -12.354 -14.993  1.00  0.00           N  
ATOM   1378 HD21 ASN A  86     -16.297 -12.816 -14.117  1.00  0.00           H  
ATOM   1379 HD22 ASN A  86     -16.569 -11.511 -15.289  1.00  0.00           H  
ATOM   1380  OD1 ASN A  86     -15.236 -12.484 -17.003  1.00  0.00           O  
ATOM   1381  N   ARG A  87     -11.292 -14.441 -14.769  1.00  0.00           N  
ATOM   1382  H   ARG A  87     -11.205 -15.419 -15.007  1.00  0.00           H  
ATOM   1383  CA  ARG A  87     -10.182 -13.797 -14.054  1.00  0.00           C  
ATOM   1384  HA  ARG A  87     -10.591 -13.172 -13.260  1.00  0.00           H  
ATOM   1385  C   ARG A  87      -9.383 -12.897 -14.986  1.00  0.00           C  
ATOM   1386  CB  ARG A  87      -9.251 -14.845 -13.434  1.00  0.00           C  
ATOM   1387  HB2 ARG A  87      -9.015 -15.590 -14.194  1.00  0.00           H  
ATOM   1388  HB3 ARG A  87      -8.322 -14.358 -13.137  1.00  0.00           H  
ATOM   1389  O   ARG A  87      -9.294 -13.152 -16.187  1.00  0.00           O  
ATOM   1390  CG  ARG A  87      -9.840 -15.540 -12.202  1.00  0.00           C  
ATOM   1391  HG2 ARG A  87     -10.137 -14.789 -11.470  1.00  0.00           H  
ATOM   1392  HG3 ARG A  87     -10.701 -16.143 -12.494  1.00  0.00           H  
ATOM   1393  CD  ARG A  87      -8.770 -16.429 -11.569  1.00  0.00           C  
ATOM   1394  HD2 ARG A  87      -7.935 -15.819 -11.225  1.00  0.00           H  
ATOM   1395  HD3 ARG A  87      -8.410 -17.128 -12.324  1.00  0.00           H  
ATOM   1396  NE  ARG A  87      -9.288 -17.244 -10.477  1.00  0.00           N  
ATOM   1397  HE  ARG A  87      -9.576 -18.181 -10.719  1.00  0.00           H  
ATOM   1398  NH1 ARG A  87      -9.052 -15.773  -8.696  1.00  0.00           N  
ATOM   1399 HH11 ARG A  87      -9.174 -15.619  -7.706  1.00  0.00           H  
ATOM   1400 HH12 ARG A  87      -8.718 -15.019  -9.279  1.00  0.00           H  
ATOM   1401  NH2 ARG A  87      -9.787 -17.864  -8.412  1.00  0.00           N  
ATOM   1402 HH21 ARG A  87      -9.911 -18.805  -8.756  1.00  0.00           H  
ATOM   1403 HH22 ARG A  87     -10.158 -17.670  -7.492  1.00  0.00           H  
ATOM   1404  CZ  ARG A  87      -9.367 -16.935  -9.202  1.00  0.00           C  
ATOM   1405  N   LEU A  88      -8.777 -11.854 -14.424  1.00  0.00           N  
ATOM   1406  H   LEU A  88      -8.845 -11.740 -13.423  1.00  0.00           H  
ATOM   1407  CA  LEU A  88      -7.871 -10.985 -15.168  1.00  0.00           C  
ATOM   1408  HA  LEU A  88      -8.321 -10.790 -16.141  1.00  0.00           H  
ATOM   1409  C   LEU A  88      -6.529 -11.683 -15.433  1.00  0.00           C  
ATOM   1410  CB  LEU A  88      -7.685  -9.634 -14.451  1.00  0.00           C  
ATOM   1411  HB2 LEU A  88      -6.914  -9.069 -14.974  1.00  0.00           H  
ATOM   1412  HB3 LEU A  88      -7.325  -9.822 -13.440  1.00  0.00           H  
ATOM   1413  O   LEU A  88      -5.979 -12.376 -14.579  1.00  0.00           O  
ATOM   1414  CG  LEU A  88      -8.949  -8.759 -14.368  1.00  0.00           C  
ATOM   1415  HG  LEU A  88      -9.753  -9.321 -13.893  1.00  0.00           H  
ATOM   1416  CD1 LEU A  88      -8.656  -7.526 -13.514  1.00  0.00           C  
ATOM   1417 HD11 LEU A  88      -9.545  -6.899 -13.446  1.00  0.00           H  
ATOM   1418 HD12 LEU A  88      -8.370  -7.830 -12.507  1.00  0.00           H  
ATOM   1419 HD13 LEU A  88      -7.848  -6.944 -13.956  1.00  0.00           H  
ATOM   1420  CD2 LEU A  88      -9.423  -8.288 -15.746  1.00  0.00           C  
ATOM   1421 HD21 LEU A  88      -9.712  -9.144 -16.357  1.00  0.00           H  
ATOM   1422 HD22 LEU A  88      -8.624  -7.744 -16.249  1.00  0.00           H  
ATOM   1423 HD23 LEU A  88     -10.283  -7.628 -15.632  1.00  0.00           H  
ATOM   1424  N   GLU A  89      -5.986 -11.446 -16.617  1.00  0.00           N  
ATOM   1425  H   GLU A  89      -6.544 -10.958 -17.302  1.00  0.00           H  
ATOM   1426  CA  GLU A  89      -4.617 -11.767 -17.008  1.00  0.00           C  
ATOM   1427  HA  GLU A  89      -4.019 -11.943 -16.115  1.00  0.00           H  
ATOM   1428  C   GLU A  89      -4.003 -10.575 -17.745  1.00  0.00           C  
ATOM   1429  CB  GLU A  89      -4.580 -13.044 -17.858  1.00  0.00           C  
ATOM   1430  HB2 GLU A  89      -5.004 -13.860 -17.273  1.00  0.00           H  
ATOM   1431  HB3 GLU A  89      -3.540 -13.285 -18.077  1.00  0.00           H  
ATOM   1432  O   GLU A  89      -4.720  -9.738 -18.305  1.00  0.00           O  
ATOM   1433  CG  GLU A  89      -5.356 -12.907 -19.179  1.00  0.00           C  
ATOM   1434  HG2 GLU A  89      -6.400 -12.680 -18.963  1.00  0.00           H  
ATOM   1435  HG3 GLU A  89      -4.937 -12.078 -19.750  1.00  0.00           H  
ATOM   1436  CD  GLU A  89      -5.315 -14.167 -20.043  1.00  0.00           C  
ATOM   1437  OE1 GLU A  89      -5.793 -14.072 -21.198  1.00  0.00           O  
ATOM   1438  OE2 GLU A  89      -4.852 -15.219 -19.550  1.00  0.00           O  
ATOM   1439  N   LEU A  90      -2.674 -10.489 -17.747  1.00  0.00           N  
ATOM   1440  H   LEU A  90      -2.125 -11.230 -17.334  1.00  0.00           H  
ATOM   1441  CA  LEU A  90      -1.964  -9.380 -18.366  1.00  0.00           C  
ATOM   1442  HA  LEU A  90      -2.653  -8.546 -18.498  1.00  0.00           H  
ATOM   1443  C   LEU A  90      -1.436  -9.780 -19.746  1.00  0.00           C  
ATOM   1444  CB  LEU A  90      -0.856  -8.918 -17.416  1.00  0.00           C  
ATOM   1445  HB2 LEU A  90      -1.289  -8.655 -16.451  1.00  0.00           H  
ATOM   1446  HB3 LEU A  90      -0.170  -9.750 -17.261  1.00  0.00           H  
ATOM   1447  O   LEU A  90      -0.595 -10.663 -19.871  1.00  0.00           O  
ATOM   1448  CG  LEU A  90      -0.086  -7.713 -17.974  1.00  0.00           C  
ATOM   1449  HG  LEU A  90       0.231  -7.905 -18.999  1.00  0.00           H  
ATOM   1450  CD1 LEU A  90      -0.924  -6.434 -17.939  1.00  0.00           C  
ATOM   1451 HD11 LEU A  90      -1.747  -6.503 -18.652  1.00  0.00           H  
ATOM   1452 HD12 LEU A  90      -1.331  -6.279 -16.940  1.00  0.00           H  
ATOM   1453 HD13 LEU A  90      -0.308  -5.573 -18.197  1.00  0.00           H  
ATOM   1454  CD2 LEU A  90       1.158  -7.477 -17.143  1.00  0.00           C  
ATOM   1455 HD21 LEU A  90       1.762  -6.728 -17.655  1.00  0.00           H  
ATOM   1456 HD22 LEU A  90       0.871  -7.113 -16.156  1.00  0.00           H  
ATOM   1457 HD23 LEU A  90       1.733  -8.399 -17.046  1.00  0.00           H  
ATOM   1458  N   HIS A  91      -1.896  -9.091 -20.784  1.00  0.00           N  
ATOM   1459  H   HIS A  91      -2.587  -8.378 -20.599  1.00  0.00           H  
ATOM   1460  CA  HIS A  91      -1.439  -9.243 -22.163  1.00  0.00           C  
ATOM   1461  HA  HIS A  91      -1.039 -10.246 -22.312  1.00  0.00           H  
ATOM   1462  C   HIS A  91      -0.321  -8.240 -22.446  1.00  0.00           C  
ATOM   1463  CB  HIS A  91      -2.625  -9.056 -23.123  1.00  0.00           C  
ATOM   1464  HB2 HIS A  91      -2.238  -8.919 -24.133  1.00  0.00           H  
ATOM   1465  HB3 HIS A  91      -3.181  -8.158 -22.852  1.00  0.00           H  
ATOM   1466  O   HIS A  91      -0.569  -7.033 -22.535  1.00  0.00           O  
ATOM   1467  CG  HIS A  91      -3.577 -10.223 -23.148  1.00  0.00           C  
ATOM   1468  CD2 HIS A  91      -4.258 -10.727 -22.080  1.00  0.00           C  
ATOM   1469  HD2 HIS A  91      -4.236 -10.354 -21.067  1.00  0.00           H  
ATOM   1470  ND1 HIS A  91      -3.828 -11.025 -24.267  1.00  0.00           N  
ATOM   1471  CE1 HIS A  91      -4.597 -12.032 -23.822  1.00  0.00           C  
ATOM   1472  HE1 HIS A  91      -4.902 -12.888 -24.406  1.00  0.00           H  
ATOM   1473  NE2 HIS A  91      -4.889 -11.865 -22.527  1.00  0.00           N  
ATOM   1474  HE2 HIS A  91      -5.336 -12.571 -21.961  1.00  0.00           H  
ATOM   1475  N   CYS A  92       0.901  -8.739 -22.619  1.00  0.00           N  
ATOM   1476  H   CYS A  92       1.033  -9.738 -22.546  1.00  0.00           H  
ATOM   1477  CA  CYS A  92       2.083  -7.952 -22.951  1.00  0.00           C  
ATOM   1478  HA  CYS A  92       1.916  -6.908 -22.684  1.00  0.00           H  
ATOM   1479  C   CYS A  92       2.344  -8.028 -24.459  1.00  0.00           C  
ATOM   1480  CB  CYS A  92       3.271  -8.465 -22.126  1.00  0.00           C  
ATOM   1481  HB2 CYS A  92       3.399  -9.535 -22.290  1.00  0.00           H  
ATOM   1482  HB3 CYS A  92       4.188  -7.962 -22.433  1.00  0.00           H  
ATOM   1483  O   CYS A  92       2.641  -9.096 -24.999  1.00  0.00           O  
ATOM   1484  SG  CYS A  92       2.974  -8.153 -20.361  1.00  0.00           S  
ATOM   1485  HG  CYS A  92       2.876  -6.823 -20.435  1.00  0.00           H  
ATOM   1486  N   GLN A  93       2.226  -6.889 -25.147  1.00  0.00           N  
ATOM   1487  H   GLN A  93       2.010  -6.035 -24.654  1.00  0.00           H  
ATOM   1488  CA  GLN A  93       2.427  -6.792 -26.593  1.00  0.00           C  
ATOM   1489  HA  GLN A  93       2.600  -7.794 -26.987  1.00  0.00           H  
ATOM   1490  C   GLN A  93       3.666  -5.959 -26.926  1.00  0.00           C  
ATOM   1491  CB  GLN A  93       1.175  -6.241 -27.289  1.00  0.00           C  
ATOM   1492  HB2 GLN A  93       0.962  -5.245 -26.900  1.00  0.00           H  
ATOM   1493  HB3 GLN A  93       1.378  -6.151 -28.356  1.00  0.00           H  
ATOM   1494  O   GLN A  93       3.946  -4.948 -26.277  1.00  0.00           O  
ATOM   1495  CG  GLN A  93      -0.058  -7.139 -27.098  1.00  0.00           C  
ATOM   1496  HG2 GLN A  93      -0.290  -7.238 -26.038  1.00  0.00           H  
ATOM   1497  HG3 GLN A  93       0.165  -8.130 -27.493  1.00  0.00           H  
ATOM   1498  CD  GLN A  93      -1.293  -6.577 -27.796  1.00  0.00           C  
ATOM   1499  NE2 GLN A  93      -2.064  -7.388 -28.490  1.00  0.00           N  
ATOM   1500 HE21 GLN A  93      -2.708  -6.902 -29.097  1.00  0.00           H  
ATOM   1501 HE22 GLN A  93      -1.760  -8.339 -28.648  1.00  0.00           H  
ATOM   1502  OE1 GLN A  93      -1.618  -5.407 -27.734  1.00  0.00           O  
ATOM   1503  N   VAL A  94       4.410  -6.392 -27.943  1.00  0.00           N  
ATOM   1504  H   VAL A  94       4.108  -7.217 -28.440  1.00  0.00           H  
ATOM   1505  CA  VAL A  94       5.588  -5.678 -28.441  1.00  0.00           C  
ATOM   1506  HA  VAL A  94       6.276  -5.523 -27.610  1.00  0.00           H  
ATOM   1507  C   VAL A  94       5.150  -4.321 -28.982  1.00  0.00           C  
ATOM   1508  CB  VAL A  94       6.319  -6.482 -29.534  1.00  0.00           C  
ATOM   1509  HB  VAL A  94       5.631  -6.682 -30.356  1.00  0.00           H  
ATOM   1510  O   VAL A  94       4.204  -4.231 -29.761  1.00  0.00           O  
ATOM   1511  CG1 VAL A  94       7.534  -5.723 -30.085  1.00  0.00           C  
ATOM   1512 HG11 VAL A  94       8.219  -5.484 -29.272  1.00  0.00           H  
ATOM   1513 HG12 VAL A  94       7.221  -4.810 -30.590  1.00  0.00           H  
ATOM   1514 HG13 VAL A  94       8.055  -6.347 -30.812  1.00  0.00           H  
ATOM   1515  CG2 VAL A  94       6.835  -7.820 -28.994  1.00  0.00           C  
ATOM   1516 HG21 VAL A  94       7.555  -7.652 -28.193  1.00  0.00           H  
ATOM   1517 HG22 VAL A  94       6.010  -8.428 -28.622  1.00  0.00           H  
ATOM   1518 HG23 VAL A  94       7.318  -8.370 -29.801  1.00  0.00           H  
ATOM   1519  N   GLY A  95       5.863  -3.267 -28.588  1.00  0.00           N  
ATOM   1520  H   GLY A  95       6.612  -3.408 -27.925  1.00  0.00           H  
ATOM   1521  CA  GLY A  95       5.584  -1.908 -29.049  1.00  0.00           C  
ATOM   1522  HA2 GLY A  95       6.492  -1.312 -28.958  1.00  0.00           H  
ATOM   1523  HA3 GLY A  95       5.297  -1.932 -30.100  1.00  0.00           H  
ATOM   1524  C   GLY A  95       4.478  -1.184 -28.282  1.00  0.00           C  
ATOM   1525  O   GLY A  95       4.120  -0.084 -28.685  1.00  0.00           O  
ATOM   1526  N   ASN A  96       3.963  -1.737 -27.178  1.00  0.00           N  
ATOM   1527  H   ASN A  96       4.229  -2.674 -26.913  1.00  0.00           H  
ATOM   1528  CA  ASN A  96       3.102  -0.969 -26.281  1.00  0.00           C  
ATOM   1529  HA  ASN A  96       2.423  -0.369 -26.887  1.00  0.00           H  
ATOM   1530  C   ASN A  96       3.905   0.011 -25.411  1.00  0.00           C  
ATOM   1531  CB  ASN A  96       2.249  -1.892 -25.407  1.00  0.00           C  
ATOM   1532  HB2 ASN A  96       1.837  -1.279 -24.606  1.00  0.00           H  
ATOM   1533  HB3 ASN A  96       2.864  -2.675 -24.962  1.00  0.00           H  
ATOM   1534  O   ASN A  96       5.087  -0.193 -25.123  1.00  0.00           O  
ATOM   1535  CG  ASN A  96       1.059  -2.511 -26.109  1.00  0.00           C  
ATOM   1536  ND2 ASN A  96       0.218  -3.179 -25.358  1.00  0.00           N  
ATOM   1537 HD21 ASN A  96       0.311  -3.099 -24.355  1.00  0.00           H  
ATOM   1538 HD22 ASN A  96      -0.606  -3.531 -25.824  1.00  0.00           H  
ATOM   1539  OD1 ASN A  96       0.841  -2.377 -27.299  1.00  0.00           O  
ATOM   1540  N   GLY A  97       3.228   1.062 -24.953  1.00  0.00           N  
ATOM   1541  H   GLY A  97       2.241   1.129 -25.161  1.00  0.00           H  
ATOM   1542  CA  GLY A  97       3.770   2.064 -24.044  1.00  0.00           C  
ATOM   1543  HA2 GLY A  97       4.591   1.642 -23.464  1.00  0.00           H  
ATOM   1544  HA3 GLY A  97       4.160   2.901 -24.623  1.00  0.00           H  
ATOM   1545  C   GLY A  97       2.716   2.582 -23.070  1.00  0.00           C  
ATOM   1546  O   GLY A  97       1.552   2.186 -23.119  1.00  0.00           O  
ATOM   1547  N   VAL A  98       3.133   3.482 -22.185  1.00  0.00           N  
ATOM   1548  H   VAL A  98       4.094   3.787 -22.246  1.00  0.00           H  
ATOM   1549  CA  VAL A  98       2.274   4.108 -21.173  1.00  0.00           C  
ATOM   1550  HA  VAL A  98       1.378   3.502 -21.045  1.00  0.00           H  
ATOM   1551  C   VAL A  98       1.888   5.517 -21.636  1.00  0.00           C  
ATOM   1552  CB  VAL A  98       2.977   4.132 -19.806  1.00  0.00           C  
ATOM   1553  HB  VAL A  98       3.959   4.592 -19.917  1.00  0.00           H  
ATOM   1554  O   VAL A  98       2.782   6.300 -21.965  1.00  0.00           O  
ATOM   1555  CG1 VAL A  98       2.189   4.914 -18.748  1.00  0.00           C  
ATOM   1556 HG11 VAL A  98       1.190   4.493 -18.638  1.00  0.00           H  
ATOM   1557 HG12 VAL A  98       2.705   4.863 -17.789  1.00  0.00           H  
ATOM   1558 HG13 VAL A  98       2.109   5.965 -19.028  1.00  0.00           H  
ATOM   1559  CG2 VAL A  98       3.161   2.700 -19.289  1.00  0.00           C  
ATOM   1560 HG21 VAL A  98       3.790   2.127 -19.970  1.00  0.00           H  
ATOM   1561 HG22 VAL A  98       2.192   2.208 -19.199  1.00  0.00           H  
ATOM   1562 HG23 VAL A  98       3.636   2.721 -18.308  1.00  0.00           H  
ATOM   1563  N   PRO A  99       0.595   5.884 -21.667  1.00  0.00           N  
ATOM   1564  CA  PRO A  99       0.186   7.248 -21.977  1.00  0.00           C  
ATOM   1565  HA  PRO A  99       0.688   7.562 -22.892  1.00  0.00           H  
ATOM   1566  C   PRO A  99       0.546   8.219 -20.843  1.00  0.00           C  
ATOM   1567  CB  PRO A  99      -1.320   7.211 -22.243  1.00  0.00           C  
ATOM   1568  HB2 PRO A  99      -1.858   7.770 -21.477  1.00  0.00           H  
ATOM   1569  HB3 PRO A  99      -1.548   7.629 -23.223  1.00  0.00           H  
ATOM   1570  O   PRO A  99       0.253   7.969 -19.670  1.00  0.00           O  
ATOM   1571  CG  PRO A  99      -1.709   5.735 -22.186  1.00  0.00           C  
ATOM   1572  HG2 PRO A  99      -1.800   5.339 -23.197  1.00  0.00           H  
ATOM   1573  HG3 PRO A  99      -2.636   5.609 -21.627  1.00  0.00           H  
ATOM   1574  CD  PRO A  99      -0.565   5.035 -21.468  1.00  0.00           C  
ATOM   1575  HD2 PRO A  99      -0.782   4.972 -20.401  1.00  0.00           H  
ATOM   1576  HD3 PRO A  99      -0.427   4.040 -21.890  1.00  0.00           H  
ATOM   1577  N   VAL A 100       1.137   9.353 -21.216  1.00  0.00           N  
ATOM   1578  H   VAL A 100       1.379   9.456 -22.191  1.00  0.00           H  
ATOM   1579  CA  VAL A 100       1.525  10.448 -20.327  1.00  0.00           C  
ATOM   1580  HA  VAL A 100       1.081  10.271 -19.347  1.00  0.00           H  
ATOM   1581  C   VAL A 100       0.992  11.767 -20.879  1.00  0.00           C  
ATOM   1582  CB  VAL A 100       3.049  10.529 -20.128  1.00  0.00           C  
ATOM   1583  HB  VAL A 100       3.524  10.852 -21.055  1.00  0.00           H  
ATOM   1584  O   VAL A 100       1.382  12.221 -21.956  1.00  0.00           O  
ATOM   1585  CG1 VAL A 100       3.387  11.532 -19.016  1.00  0.00           C  
ATOM   1586 HG11 VAL A 100       4.466  11.677 -18.966  1.00  0.00           H  
ATOM   1587 HG12 VAL A 100       3.030  11.161 -18.056  1.00  0.00           H  
ATOM   1588 HG13 VAL A 100       2.912  12.495 -19.207  1.00  0.00           H  
ATOM   1589  CG2 VAL A 100       3.661   9.188 -19.711  1.00  0.00           C  
ATOM   1590 HG21 VAL A 100       3.180   8.809 -18.810  1.00  0.00           H  
ATOM   1591 HG22 VAL A 100       3.533   8.450 -20.503  1.00  0.00           H  
ATOM   1592 HG23 VAL A 100       4.726   9.320 -19.516  1.00  0.00           H  
ATOM   1593  N   ILE A 101       0.115  12.398 -20.110  1.00  0.00           N  
ATOM   1594  H   ILE A 101      -0.159  11.947 -19.249  1.00  0.00           H  
ATOM   1595  CA  ILE A 101      -0.526  13.672 -20.429  1.00  0.00           C  
ATOM   1596  HA  ILE A 101      -0.584  13.790 -21.511  1.00  0.00           H  
ATOM   1597  C   ILE A 101       0.327  14.808 -19.860  1.00  0.00           C  
ATOM   1598  CB  ILE A 101      -1.965  13.686 -19.865  1.00  0.00           C  
ATOM   1599  HB  ILE A 101      -1.901  13.645 -18.777  1.00  0.00           H  
ATOM   1600  O   ILE A 101       0.658  14.798 -18.673  1.00  0.00           O  
ATOM   1601  CG1 ILE A 101      -2.771  12.446 -20.323  1.00  0.00           C  
ATOM   1602 HG12 ILE A 101      -2.840  12.441 -21.410  1.00  0.00           H  
ATOM   1603 HG13 ILE A 101      -2.253  11.537 -20.016  1.00  0.00           H  
ATOM   1604  CG2 ILE A 101      -2.676  14.991 -20.259  1.00  0.00           C  
ATOM   1605 HG21 ILE A 101      -3.644  15.047 -19.760  1.00  0.00           H  
ATOM   1606 HG22 ILE A 101      -2.825  15.029 -21.338  1.00  0.00           H  
ATOM   1607 HG23 ILE A 101      -2.100  15.863 -19.949  1.00  0.00           H  
ATOM   1608  CD1 ILE A 101      -4.182  12.352 -19.735  1.00  0.00           C  
ATOM   1609 HD11 ILE A 101      -4.605  11.374 -19.962  1.00  0.00           H  
ATOM   1610 HD12 ILE A 101      -4.146  12.484 -18.653  1.00  0.00           H  
ATOM   1611 HD13 ILE A 101      -4.826  13.117 -20.170  1.00  0.00           H  
ATOM   1612  N   LEU A 102       0.668  15.805 -20.677  1.00  0.00           N  
ATOM   1613  H   LEU A 102       0.381  15.759 -21.645  1.00  0.00           H  
ATOM   1614  CA  LEU A 102       1.237  17.063 -20.188  1.00  0.00           C  
ATOM   1615  HA  LEU A 102       1.655  16.905 -19.194  1.00  0.00           H  
ATOM   1616  C   LEU A 102       0.131  18.111 -20.082  1.00  0.00           C  
ATOM   1617  CB  LEU A 102       2.373  17.524 -21.113  1.00  0.00           C  
ATOM   1618  HB2 LEU A 102       3.140  16.751 -21.144  1.00  0.00           H  
ATOM   1619  HB3 LEU A 102       1.976  17.637 -22.122  1.00  0.00           H  
ATOM   1620  O   LEU A 102      -0.585  18.351 -21.043  1.00  0.00           O  
ATOM   1621  CG  LEU A 102       3.025  18.855 -20.694  1.00  0.00           C  
ATOM   1622  HG  LEU A 102       2.285  19.654 -20.752  1.00  0.00           H  
ATOM   1623  CD1 LEU A 102       3.603  18.835 -19.277  1.00  0.00           C  
ATOM   1624 HD11 LEU A 102       4.055  19.805 -19.070  1.00  0.00           H  
ATOM   1625 HD12 LEU A 102       2.817  18.668 -18.540  1.00  0.00           H  
ATOM   1626 HD13 LEU A 102       4.356  18.050 -19.197  1.00  0.00           H  
ATOM   1627  CD2 LEU A 102       4.164  19.193 -21.653  1.00  0.00           C  
ATOM   1628 HD21 LEU A 102       4.938  18.427 -21.600  1.00  0.00           H  
ATOM   1629 HD22 LEU A 102       3.782  19.240 -22.673  1.00  0.00           H  
ATOM   1630 HD23 LEU A 102       4.596  20.160 -21.396  1.00  0.00           H  
ATOM   1631  N   SER A 103      -0.007  18.749 -18.927  1.00  0.00           N  
ATOM   1632  H   SER A 103       0.591  18.486 -18.157  1.00  0.00           H  
ATOM   1633  CA  SER A 103      -0.986  19.811 -18.682  1.00  0.00           C  
ATOM   1634  HA  SER A 103      -1.420  20.140 -19.627  1.00  0.00           H  
ATOM   1635  C   SER A 103      -0.327  21.021 -18.035  1.00  0.00           C  
ATOM   1636  CB  SER A 103      -2.124  19.287 -17.803  1.00  0.00           C  
ATOM   1637  HB2 SER A 103      -1.724  18.979 -16.837  1.00  0.00           H  
ATOM   1638  HB3 SER A 103      -2.871  20.066 -17.653  1.00  0.00           H  
ATOM   1639  O   SER A 103       0.691  20.902 -17.346  1.00  0.00           O  
ATOM   1640  OG  SER A 103      -2.721  18.176 -18.436  1.00  0.00           O  
ATOM   1641  HG  SER A 103      -2.021  17.606 -18.760  1.00  0.00           H  
ATOM   1642  N   THR A 104      -0.915  22.196 -18.228  1.00  0.00           N  
ATOM   1643  H   THR A 104      -1.743  22.237 -18.806  1.00  0.00           H  
ATOM   1644  CA  THR A 104      -0.519  23.429 -17.539  1.00  0.00           C  
ATOM   1645  HA  THR A 104       0.307  23.212 -16.862  1.00  0.00           H  
ATOM   1646  C   THR A 104      -1.663  23.944 -16.676  1.00  0.00           C  
ATOM   1647  CB  THR A 104      -0.020  24.512 -18.505  1.00  0.00           C  
ATOM   1648  HB  THR A 104       0.235  25.405 -17.934  1.00  0.00           H  
ATOM   1649  O   THR A 104      -2.840  23.747 -16.978  1.00  0.00           O  
ATOM   1650  CG2 THR A 104       1.216  24.068 -19.288  1.00  0.00           C  
ATOM   1651 HG21 THR A 104       0.968  23.228 -19.937  1.00  0.00           H  
ATOM   1652 HG22 THR A 104       1.583  24.895 -19.896  1.00  0.00           H  
ATOM   1653 HG23 THR A 104       2.000  23.764 -18.594  1.00  0.00           H  
ATOM   1654  OG1 THR A 104      -1.014  24.837 -19.440  1.00  0.00           O  
ATOM   1655  HG1 THR A 104      -0.637  25.411 -20.111  1.00  0.00           H  
ATOM   1656  N   VAL A 105      -1.309  24.587 -15.569  1.00  0.00           N  
ATOM   1657  H   VAL A 105      -0.326  24.653 -15.346  1.00  0.00           H  
ATOM   1658  CA  VAL A 105      -2.240  25.114 -14.576  1.00  0.00           C  
ATOM   1659  HA  VAL A 105      -3.257  25.030 -14.957  1.00  0.00           H  
ATOM   1660  C   VAL A 105      -1.935  26.585 -14.349  1.00  0.00           C  
ATOM   1661  CB  VAL A 105      -2.164  24.330 -13.258  1.00  0.00           C  
ATOM   1662  HB  VAL A 105      -1.209  24.525 -12.771  1.00  0.00           H  
ATOM   1663  O   VAL A 105      -0.805  26.975 -14.047  1.00  0.00           O  
ATOM   1664  CG1 VAL A 105      -3.292  24.783 -12.335  1.00  0.00           C  
ATOM   1665 HG11 VAL A 105      -3.178  24.260 -11.386  1.00  0.00           H  
ATOM   1666 HG12 VAL A 105      -4.262  24.550 -12.776  1.00  0.00           H  
ATOM   1667 HG13 VAL A 105      -3.231  25.854 -12.142  1.00  0.00           H  
ATOM   1668  CG2 VAL A 105      -2.303  22.817 -13.466  1.00  0.00           C  
ATOM   1669 HG21 VAL A 105      -2.342  22.311 -12.502  1.00  0.00           H  
ATOM   1670 HG22 VAL A 105      -1.440  22.444 -14.018  1.00  0.00           H  
ATOM   1671 HG23 VAL A 105      -3.210  22.598 -14.029  1.00  0.00           H  
ATOM   1672  N   ASP A 106      -2.961  27.418 -14.478  1.00  0.00           N  
ATOM   1673  H   ASP A 106      -3.874  27.029 -14.669  1.00  0.00           H  
ATOM   1674  CA  ASP A 106      -2.848  28.874 -14.480  1.00  0.00           C  
ATOM   1675  HA  ASP A 106      -1.934  29.104 -15.028  1.00  0.00           H  
ATOM   1676  C   ASP A 106      -2.702  29.520 -13.085  1.00  0.00           C  
ATOM   1677  CB  ASP A 106      -4.012  29.471 -15.284  1.00  0.00           C  
ATOM   1678  HB2 ASP A 106      -4.144  28.908 -16.207  1.00  0.00           H  
ATOM   1679  HB3 ASP A 106      -3.749  30.493 -15.556  1.00  0.00           H  
ATOM   1680  O   ASP A 106      -2.897  30.731 -12.936  1.00  0.00           O  
ATOM   1681  CG  ASP A 106      -5.335  29.491 -14.505  1.00  0.00           C  
ATOM   1682  OD1 ASP A 106      -5.529  28.676 -13.570  1.00  0.00           O  
ATOM   1683  OD2 ASP A 106      -6.158  30.382 -14.786  1.00  0.00           O  
ATOM   1684  N   CYS A 107      -2.311  28.754 -12.067  1.00  0.00           N  
ATOM   1685  H   CYS A 107      -2.124  27.781 -12.262  1.00  0.00           H  
ATOM   1686  CA  CYS A 107      -2.131  29.216 -10.692  1.00  0.00           C  
ATOM   1687  HA  CYS A 107      -2.064  30.304 -10.693  1.00  0.00           H  
ATOM   1688  C   CYS A 107      -0.813  28.704 -10.079  1.00  0.00           C  
ATOM   1689  CB  CYS A 107      -3.389  28.847  -9.889  1.00  0.00           C  
ATOM   1690  HB2 CYS A 107      -3.401  29.401  -8.951  1.00  0.00           H  
ATOM   1691  HB3 CYS A 107      -4.273  29.131 -10.461  1.00  0.00           H  
ATOM   1692  O   CYS A 107      -0.036  28.000 -10.727  1.00  0.00           O  
ATOM   1693  SG  CYS A 107      -3.459  27.069  -9.533  1.00  0.00           S  
ATOM   1694  HG  CYS A 107      -4.501  27.094  -8.697  1.00  0.00           H  
ATOM   1695  N   THR A 108      -0.515  29.110  -8.844  1.00  0.00           N  
ATOM   1696  H   THR A 108      -1.219  29.613  -8.321  1.00  0.00           H  
ATOM   1697  CA  THR A 108       0.652  28.627  -8.086  1.00  0.00           C  
ATOM   1698  HA  THR A 108       1.378  28.190  -8.772  1.00  0.00           H  
ATOM   1699  C   THR A 108       0.229  27.532  -7.110  1.00  0.00           C  
ATOM   1700  CB  THR A 108       1.361  29.762  -7.328  1.00  0.00           C  
ATOM   1701  HB  THR A 108       2.260  29.360  -6.861  1.00  0.00           H  
ATOM   1702  O   THR A 108      -0.908  27.537  -6.638  1.00  0.00           O  
ATOM   1703  CG2 THR A 108       1.763  30.918  -8.244  1.00  0.00           C  
ATOM   1704 HG21 THR A 108       2.334  30.536  -9.090  1.00  0.00           H  
ATOM   1705 HG22 THR A 108       2.384  31.624  -7.692  1.00  0.00           H  
ATOM   1706 HG23 THR A 108       0.878  31.434  -8.615  1.00  0.00           H  
ATOM   1707  OG1 THR A 108       0.529  30.289  -6.320  1.00  0.00           O  
ATOM   1708  HG1 THR A 108       0.955  31.075  -5.970  1.00  0.00           H  
ATOM   1709  N   LEU A 109       1.141  26.631  -6.734  1.00  0.00           N  
ATOM   1710  H   LEU A 109       2.056  26.633  -7.163  1.00  0.00           H  
ATOM   1711  CA  LEU A 109       0.851  25.619  -5.707  1.00  0.00           C  
ATOM   1712  HA  LEU A 109       0.009  25.009  -6.037  1.00  0.00           H  
ATOM   1713  C   LEU A 109       0.432  26.253  -4.370  1.00  0.00           C  
ATOM   1714  CB  LEU A 109       2.074  24.716  -5.495  1.00  0.00           C  
ATOM   1715  HB2 LEU A 109       1.872  24.086  -4.628  1.00  0.00           H  
ATOM   1716  HB3 LEU A 109       2.938  25.337  -5.259  1.00  0.00           H  
ATOM   1717  O   LEU A 109      -0.489  25.769  -3.722  1.00  0.00           O  
ATOM   1718  CG  LEU A 109       2.422  23.789  -6.670  1.00  0.00           C  
ATOM   1719  HG  LEU A 109       2.626  24.381  -7.562  1.00  0.00           H  
ATOM   1720  CD1 LEU A 109       3.676  22.999  -6.309  1.00  0.00           C  
ATOM   1721 HD11 LEU A 109       4.514  23.675  -6.138  1.00  0.00           H  
ATOM   1722 HD12 LEU A 109       3.925  22.318  -7.123  1.00  0.00           H  
ATOM   1723 HD13 LEU A 109       3.507  22.410  -5.408  1.00  0.00           H  
ATOM   1724  CD2 LEU A 109       1.305  22.794  -6.971  1.00  0.00           C  
ATOM   1725 HD21 LEU A 109       1.014  22.260  -6.066  1.00  0.00           H  
ATOM   1726 HD22 LEU A 109       1.648  22.079  -7.719  1.00  0.00           H  
ATOM   1727 HD23 LEU A 109       0.437  23.313  -7.378  1.00  0.00           H  
ATOM   1728  N   ALA A 110       1.040  27.382  -3.994  1.00  0.00           N  
ATOM   1729  H   ALA A 110       1.820  27.718  -4.541  1.00  0.00           H  
ATOM   1730  CA  ALA A 110       0.670  28.115  -2.785  1.00  0.00           C  
ATOM   1731  HA  ALA A 110       0.773  27.450  -1.928  1.00  0.00           H  
ATOM   1732  C   ALA A 110      -0.791  28.607  -2.811  1.00  0.00           C  
ATOM   1733  CB  ALA A 110       1.647  29.284  -2.615  1.00  0.00           C  
ATOM   1734  HB1 ALA A 110       1.419  29.813  -1.689  1.00  0.00           H  
ATOM   1735  HB2 ALA A 110       2.669  28.907  -2.558  1.00  0.00           H  
ATOM   1736  HB3 ALA A 110       1.561  29.976  -3.452  1.00  0.00           H  
ATOM   1737  O   ALA A 110      -1.466  28.568  -1.788  1.00  0.00           O  
ATOM   1738  N   SER A 111      -1.307  29.020  -3.978  1.00  0.00           N  
ATOM   1739  H   SER A 111      -0.723  29.001  -4.801  1.00  0.00           H  
ATOM   1740  CA  SER A 111      -2.693  29.507  -4.109  1.00  0.00           C  
ATOM   1741  HA  SER A 111      -2.860  30.251  -3.331  1.00  0.00           H  
ATOM   1742  C   SER A 111      -3.763  28.429  -3.903  1.00  0.00           C  
ATOM   1743  CB  SER A 111      -2.899  30.200  -5.458  1.00  0.00           C  
ATOM   1744  HB2 SER A 111      -3.863  30.708  -5.448  1.00  0.00           H  
ATOM   1745  HB3 SER A 111      -2.121  30.953  -5.591  1.00  0.00           H  
ATOM   1746  O   SER A 111      -4.915  28.760  -3.649  1.00  0.00           O  
ATOM   1747  OG  SER A 111      -2.874  29.306  -6.557  1.00  0.00           O  
ATOM   1748  HG  SER A 111      -2.212  28.625  -6.421  1.00  0.00           H  
ATOM   1749  N   ILE A 112      -3.374  27.155  -3.983  1.00  0.00           N  
ATOM   1750  H   ILE A 112      -2.401  26.971  -4.181  1.00  0.00           H  
ATOM   1751  CA  ILE A 112      -4.231  25.983  -3.743  1.00  0.00           C  
ATOM   1752  HA  ILE A 112      -5.248  26.322  -3.543  1.00  0.00           H  
ATOM   1753  C   ILE A 112      -3.799  25.214  -2.489  1.00  0.00           C  
ATOM   1754  CB  ILE A 112      -4.276  25.077  -4.989  1.00  0.00           C  
ATOM   1755  HB  ILE A 112      -4.911  24.219  -4.766  1.00  0.00           H  
ATOM   1756  O   ILE A 112      -4.060  24.018  -2.371  1.00  0.00           O  
ATOM   1757  CG1 ILE A 112      -2.864  24.573  -5.355  1.00  0.00           C  
ATOM   1758 HG12 ILE A 112      -2.363  24.199  -4.462  1.00  0.00           H  
ATOM   1759 HG13 ILE A 112      -2.279  25.396  -5.767  1.00  0.00           H  
ATOM   1760  CG2 ILE A 112      -4.926  25.840  -6.153  1.00  0.00           C  
ATOM   1761 HG21 ILE A 112      -5.149  25.162  -6.977  1.00  0.00           H  
ATOM   1762 HG22 ILE A 112      -4.273  26.639  -6.502  1.00  0.00           H  
ATOM   1763 HG23 ILE A 112      -5.862  26.274  -5.804  1.00  0.00           H  
ATOM   1764  CD1 ILE A 112      -2.868  23.431  -6.358  1.00  0.00           C  
ATOM   1765 HD11 ILE A 112      -3.379  22.576  -5.917  1.00  0.00           H  
ATOM   1766 HD12 ILE A 112      -1.843  23.147  -6.596  1.00  0.00           H  
ATOM   1767 HD13 ILE A 112      -3.390  23.735  -7.266  1.00  0.00           H  
ATOM   1768  N   ASN A 113      -3.060  25.879  -1.595  1.00  0.00           N  
ATOM   1769  H   ASN A 113      -2.878  26.858  -1.762  1.00  0.00           H  
ATOM   1770  CA  ASN A 113      -2.530  25.304  -0.363  1.00  0.00           C  
ATOM   1771  HA  ASN A 113      -1.777  25.999   0.010  1.00  0.00           H  
ATOM   1772  C   ASN A 113      -1.797  23.963  -0.579  1.00  0.00           C  
ATOM   1773  CB  ASN A 113      -3.666  25.241   0.674  1.00  0.00           C  
ATOM   1774  HB2 ASN A 113      -4.353  24.437   0.411  1.00  0.00           H  
ATOM   1775  HB3 ASN A 113      -4.221  26.179   0.681  1.00  0.00           H  
ATOM   1776  O   ASN A 113      -1.946  23.034   0.205  1.00  0.00           O  
ATOM   1777  CG  ASN A 113      -3.142  25.016   2.078  1.00  0.00           C  
ATOM   1778  ND2 ASN A 113      -3.904  24.366   2.924  1.00  0.00           N  
ATOM   1779 HD21 ASN A 113      -4.795  23.988   2.633  1.00  0.00           H  
ATOM   1780 HD22 ASN A 113      -3.481  24.123   3.809  1.00  0.00           H  
ATOM   1781  OD1 ASN A 113      -2.060  25.456   2.434  1.00  0.00           O  
ATOM   1782  N   TYR A 114      -1.054  23.823  -1.683  1.00  0.00           N  
ATOM   1783  H   TYR A 114      -0.977  24.618  -2.302  1.00  0.00           H  
ATOM   1784  CA  TYR A 114      -0.318  22.602  -2.046  1.00  0.00           C  
ATOM   1785  HA  TYR A 114       0.048  22.751  -3.062  1.00  0.00           H  
ATOM   1786  C   TYR A 114      -1.182  21.326  -2.102  1.00  0.00           C  
ATOM   1787  CB  TYR A 114       0.918  22.444  -1.142  1.00  0.00           C  
ATOM   1788  HB2 TYR A 114       0.590  22.191  -0.134  1.00  0.00           H  
ATOM   1789  HB3 TYR A 114       1.519  21.610  -1.505  1.00  0.00           H  
ATOM   1790  O   TYR A 114      -0.653  20.232  -1.938  1.00  0.00           O  
ATOM   1791  CG  TYR A 114       1.795  23.677  -1.078  1.00  0.00           C  
ATOM   1792  CD1 TYR A 114       2.820  23.858  -2.025  1.00  0.00           C  
ATOM   1793  HD1 TYR A 114       3.007  23.095  -2.767  1.00  0.00           H  
ATOM   1794  CD2 TYR A 114       1.578  24.645  -0.077  1.00  0.00           C  
ATOM   1795  HD2 TYR A 114       0.809  24.491   0.666  1.00  0.00           H  
ATOM   1796  CE1 TYR A 114       3.613  25.020  -1.990  1.00  0.00           C  
ATOM   1797  HE1 TYR A 114       4.416  25.165  -2.698  1.00  0.00           H  
ATOM   1798  CE2 TYR A 114       2.374  25.804  -0.033  1.00  0.00           C  
ATOM   1799  HE2 TYR A 114       2.211  26.533   0.747  1.00  0.00           H  
ATOM   1800  OH  TYR A 114       4.160  27.109  -0.958  1.00  0.00           O  
ATOM   1801  HH  TYR A 114       3.999  27.614  -0.157  1.00  0.00           H  
ATOM   1802  CZ  TYR A 114       3.390  25.993  -0.994  1.00  0.00           C  
ATOM   1803  N   LEU A 115      -2.493  21.459  -2.351  1.00  0.00           N  
ATOM   1804  H   LEU A 115      -2.855  22.398  -2.429  1.00  0.00           H  
ATOM   1805  CA  LEU A 115      -3.495  20.386  -2.244  1.00  0.00           C  
ATOM   1806  HA  LEU A 115      -4.461  20.864  -2.406  1.00  0.00           H  
ATOM   1807  C   LEU A 115      -3.612  19.764  -0.839  1.00  0.00           C  
ATOM   1808  CB  LEU A 115      -3.318  19.313  -3.341  1.00  0.00           C  
ATOM   1809  HB2 LEU A 115      -4.133  18.596  -3.249  1.00  0.00           H  
ATOM   1810  HB3 LEU A 115      -2.396  18.766  -3.140  1.00  0.00           H  
ATOM   1811  O   LEU A 115      -4.060  18.628  -0.698  1.00  0.00           O  
ATOM   1812  CG  LEU A 115      -3.295  19.806  -4.795  1.00  0.00           C  
ATOM   1813  HG  LEU A 115      -2.492  20.530  -4.936  1.00  0.00           H  
ATOM   1814  CD1 LEU A 115      -3.055  18.615  -5.721  1.00  0.00           C  
ATOM   1815 HD11 LEU A 115      -2.980  18.955  -6.754  1.00  0.00           H  
ATOM   1816 HD12 LEU A 115      -2.135  18.101  -5.441  1.00  0.00           H  
ATOM   1817 HD13 LEU A 115      -3.884  17.915  -5.620  1.00  0.00           H  
ATOM   1818  CD2 LEU A 115      -4.630  20.411  -5.232  1.00  0.00           C  
ATOM   1819 HD21 LEU A 115      -4.871  21.279  -4.618  1.00  0.00           H  
ATOM   1820 HD22 LEU A 115      -5.422  19.667  -5.142  1.00  0.00           H  
ATOM   1821 HD23 LEU A 115      -4.577  20.715  -6.277  1.00  0.00           H  
ATOM   1822  N   ASP A 116      -3.228  20.494   0.210  1.00  0.00           N  
ATOM   1823  H   ASP A 116      -2.801  21.397   0.057  1.00  0.00           H  
ATOM   1824  CA  ASP A 116      -3.398  20.050   1.594  1.00  0.00           C  
ATOM   1825  HA  ASP A 116      -2.995  19.039   1.663  1.00  0.00           H  
ATOM   1826  C   ASP A 116      -4.888  20.010   1.991  1.00  0.00           C  
ATOM   1827  CB  ASP A 116      -2.579  20.967   2.518  1.00  0.00           C  
ATOM   1828  HB2 ASP A 116      -3.112  21.910   2.639  1.00  0.00           H  
ATOM   1829  HB3 ASP A 116      -1.622  21.182   2.042  1.00  0.00           H  
ATOM   1830  O   ASP A 116      -5.299  19.148   2.762  1.00  0.00           O  
ATOM   1831  CG  ASP A 116      -2.268  20.379   3.896  1.00  0.00           C  
ATOM   1832  OD1 ASP A 116      -2.158  19.135   4.007  1.00  0.00           O  
ATOM   1833  OD2 ASP A 116      -2.021  21.168   4.834  1.00  0.00           O  
ATOM   1834  N   ASP A 117      -5.703  20.884   1.403  1.00  0.00           N  
ATOM   1835  H   ASP A 117      -5.292  21.554   0.768  1.00  0.00           H  
ATOM   1836  CA  ASP A 117      -7.168  20.865   1.486  1.00  0.00           C  
ATOM   1837  HA  ASP A 117      -7.514  19.848   1.669  1.00  0.00           H  
ATOM   1838  C   ASP A 117      -7.749  21.352   0.145  1.00  0.00           C  
ATOM   1839  CB  ASP A 117      -7.624  21.725   2.670  1.00  0.00           C  
ATOM   1840  HB2 ASP A 117      -7.319  22.760   2.513  1.00  0.00           H  
ATOM   1841  HB3 ASP A 117      -7.136  21.366   3.576  1.00  0.00           H  
ATOM   1842  O   ASP A 117      -7.962  22.552  -0.052  1.00  0.00           O  
ATOM   1843  CG  ASP A 117      -9.137  21.650   2.878  1.00  0.00           C  
ATOM   1844  OD1 ASP A 117      -9.713  20.590   2.539  1.00  0.00           O  
ATOM   1845  OD2 ASP A 117      -9.671  22.640   3.423  1.00  0.00           O  
ATOM   1846  N   PRO A 118      -7.823  20.471  -0.866  1.00  0.00           N  
ATOM   1847  CA  PRO A 118      -8.080  20.897  -2.231  1.00  0.00           C  
ATOM   1848  HA  PRO A 118      -7.574  21.841  -2.432  1.00  0.00           H  
ATOM   1849  C   PRO A 118      -9.573  21.065  -2.522  1.00  0.00           C  
ATOM   1850  CB  PRO A 118      -7.451  19.803  -3.085  1.00  0.00           C  
ATOM   1851  HB2 PRO A 118      -6.383  20.005  -3.170  1.00  0.00           H  
ATOM   1852  HB3 PRO A 118      -7.918  19.728  -4.067  1.00  0.00           H  
ATOM   1853  O   PRO A 118     -10.398  20.265  -2.088  1.00  0.00           O  
ATOM   1854  CG  PRO A 118      -7.637  18.538  -2.252  1.00  0.00           C  
ATOM   1855  HG2 PRO A 118      -8.631  18.125  -2.426  1.00  0.00           H  
ATOM   1856  HG3 PRO A 118      -6.863  17.803  -2.472  1.00  0.00           H  
ATOM   1857  CD  PRO A 118      -7.534  19.042  -0.812  1.00  0.00           C  
ATOM   1858  HD2 PRO A 118      -6.525  18.880  -0.433  1.00  0.00           H  
ATOM   1859  HD3 PRO A 118      -8.258  18.528  -0.180  1.00  0.00           H  
ATOM   1860  N   ASP A 119      -9.909  22.013  -3.404  1.00  0.00           N  
ATOM   1861  H   ASP A 119      -9.208  22.673  -3.710  1.00  0.00           H  
ATOM   1862  CA  ASP A 119     -11.177  21.936  -4.136  1.00  0.00           C  
ATOM   1863  HA  ASP A 119     -11.996  21.907  -3.418  1.00  0.00           H  
ATOM   1864  C   ASP A 119     -11.190  20.633  -4.950  1.00  0.00           C  
ATOM   1865  CB  ASP A 119     -11.384  23.164  -5.035  1.00  0.00           C  
ATOM   1866  HB2 ASP A 119     -11.472  24.053  -4.411  1.00  0.00           H  
ATOM   1867  HB3 ASP A 119     -10.519  23.295  -5.685  1.00  0.00           H  
ATOM   1868  O   ASP A 119     -10.378  20.435  -5.860  1.00  0.00           O  
ATOM   1869  CG  ASP A 119     -12.652  23.012  -5.887  1.00  0.00           C  
ATOM   1870  OD1 ASP A 119     -12.530  22.591  -7.060  1.00  0.00           O  
ATOM   1871  OD2 ASP A 119     -13.756  23.273  -5.372  1.00  0.00           O  
ATOM   1872  N   TYR A 120     -12.092  19.717  -4.597  1.00  0.00           N  
ATOM   1873  H   TYR A 120     -12.611  19.878  -3.745  1.00  0.00           H  
ATOM   1874  CA  TYR A 120     -12.107  18.377  -5.179  1.00  0.00           C  
ATOM   1875  HA  TYR A 120     -11.125  17.929  -5.027  1.00  0.00           H  
ATOM   1876  C   TYR A 120     -12.374  18.405  -6.685  1.00  0.00           C  
ATOM   1877  CB  TYR A 120     -13.147  17.509  -4.465  1.00  0.00           C  
ATOM   1878  HB2 TYR A 120     -13.164  16.528  -4.941  1.00  0.00           H  
ATOM   1879  HB3 TYR A 120     -14.134  17.952  -4.596  1.00  0.00           H  
ATOM   1880  O   TYR A 120     -11.733  17.664  -7.424  1.00  0.00           O  
ATOM   1881  CG  TYR A 120     -12.878  17.314  -2.987  1.00  0.00           C  
ATOM   1882  CD1 TYR A 120     -11.914  16.379  -2.565  1.00  0.00           C  
ATOM   1883  HD1 TYR A 120     -11.356  15.806  -3.291  1.00  0.00           H  
ATOM   1884  CD2 TYR A 120     -13.599  18.060  -2.034  1.00  0.00           C  
ATOM   1885  HD2 TYR A 120     -14.345  18.778  -2.341  1.00  0.00           H  
ATOM   1886  CE1 TYR A 120     -11.691  16.183  -1.189  1.00  0.00           C  
ATOM   1887  HE1 TYR A 120     -11.012  15.422  -0.835  1.00  0.00           H  
ATOM   1888  CE2 TYR A 120     -13.334  17.900  -0.662  1.00  0.00           C  
ATOM   1889  HE2 TYR A 120     -13.877  18.480   0.069  1.00  0.00           H  
ATOM   1890  OH  TYR A 120     -12.119  16.792   1.086  1.00  0.00           O  
ATOM   1891  HH  TYR A 120     -12.582  17.459   1.597  1.00  0.00           H  
ATOM   1892  CZ  TYR A 120     -12.370  16.967  -0.235  1.00  0.00           C  
ATOM   1893  N   ASN A 121     -13.258  19.288  -7.163  1.00  0.00           N  
ATOM   1894  H   ASN A 121     -13.661  19.955  -6.522  1.00  0.00           H  
ATOM   1895  CA  ASN A 121     -13.560  19.412  -8.594  1.00  0.00           C  
ATOM   1896  HA  ASN A 121     -13.874  18.444  -8.983  1.00  0.00           H  
ATOM   1897  C   ASN A 121     -12.335  19.855  -9.400  1.00  0.00           C  
ATOM   1898  CB  ASN A 121     -14.692  20.431  -8.783  1.00  0.00           C  
ATOM   1899  HB2 ASN A 121     -14.423  21.371  -8.300  1.00  0.00           H  
ATOM   1900  HB3 ASN A 121     -14.830  20.622  -9.847  1.00  0.00           H  
ATOM   1901  O   ASN A 121     -12.155  19.455 -10.550  1.00  0.00           O  
ATOM   1902  CG  ASN A 121     -16.017  19.941  -8.243  1.00  0.00           C  
ATOM   1903  ND2 ASN A 121     -16.744  20.785  -7.552  1.00  0.00           N  
ATOM   1904 HD21 ASN A 121     -16.352  21.672  -7.270  1.00  0.00           H  
ATOM   1905 HD22 ASN A 121     -17.598  20.419  -7.156  1.00  0.00           H  
ATOM   1906  OD1 ASN A 121     -16.418  18.809  -8.444  1.00  0.00           O  
ATOM   1907  N   PHE A 122     -11.490  20.694  -8.809  1.00  0.00           N  
ATOM   1908  H   PHE A 122     -11.759  21.106  -7.927  1.00  0.00           H  
ATOM   1909  CA  PHE A 122     -10.210  21.076  -9.371  1.00  0.00           C  
ATOM   1910  HA  PHE A 122     -10.345  21.312 -10.427  1.00  0.00           H  
ATOM   1911  C   PHE A 122      -9.194  19.928  -9.303  1.00  0.00           C  
ATOM   1912  CB  PHE A 122      -9.734  22.343  -8.659  1.00  0.00           C  
ATOM   1913  HB2 PHE A 122     -10.432  23.154  -8.865  1.00  0.00           H  
ATOM   1914  HB3 PHE A 122      -9.735  22.175  -7.582  1.00  0.00           H  
ATOM   1915  O   PHE A 122      -8.553  19.645 -10.313  1.00  0.00           O  
ATOM   1916  CG  PHE A 122      -8.352  22.766  -9.079  1.00  0.00           C  
ATOM   1917  CD1 PHE A 122      -7.265  22.508  -8.228  1.00  0.00           C  
ATOM   1918  HD1 PHE A 122      -7.424  22.034  -7.271  1.00  0.00           H  
ATOM   1919  CD2 PHE A 122      -8.148  23.359 -10.339  1.00  0.00           C  
ATOM   1920  HD2 PHE A 122      -8.986  23.537 -10.996  1.00  0.00           H  
ATOM   1921  CE1 PHE A 122      -5.970  22.850  -8.635  1.00  0.00           C  
ATOM   1922  HE1 PHE A 122      -5.136  22.633  -7.985  1.00  0.00           H  
ATOM   1923  CE2 PHE A 122      -6.847  23.700 -10.746  1.00  0.00           C  
ATOM   1924  HE2 PHE A 122      -6.675  24.145 -11.715  1.00  0.00           H  
ATOM   1925  CZ  PHE A 122      -5.764  23.449  -9.887  1.00  0.00           C  
ATOM   1926  HZ  PHE A 122      -4.758  23.706 -10.185  1.00  0.00           H  
ATOM   1927  N   ALA A 123      -9.081  19.226  -8.171  1.00  0.00           N  
ATOM   1928  H   ALA A 123      -9.640  19.505  -7.377  1.00  0.00           H  
ATOM   1929  CA  ALA A 123      -8.167  18.090  -8.019  1.00  0.00           C  
ATOM   1930  HA  ALA A 123      -7.153  18.440  -8.215  1.00  0.00           H  
ATOM   1931  C   ALA A 123      -8.458  16.952  -9.014  1.00  0.00           C  
ATOM   1932  CB  ALA A 123      -8.231  17.592  -6.571  1.00  0.00           C  
ATOM   1933  HB1 ALA A 123      -9.227  17.208  -6.350  1.00  0.00           H  
ATOM   1934  HB2 ALA A 123      -7.501  16.796  -6.424  1.00  0.00           H  
ATOM   1935  HB3 ALA A 123      -8.002  18.412  -5.891  1.00  0.00           H  
ATOM   1936  O   ALA A 123      -7.524  16.383  -9.578  1.00  0.00           O  
ATOM   1937  N   GLU A 124      -9.735  16.662  -9.287  1.00  0.00           N  
ATOM   1938  H   GLU A 124     -10.450  17.129  -8.748  1.00  0.00           H  
ATOM   1939  CA  GLU A 124     -10.173  15.647 -10.262  1.00  0.00           C  
ATOM   1940  HA  GLU A 124      -9.784  14.670  -9.977  1.00  0.00           H  
ATOM   1941  C   GLU A 124      -9.644  15.923 -11.683  1.00  0.00           C  
ATOM   1942  CB  GLU A 124     -11.714  15.564 -10.264  1.00  0.00           C  
ATOM   1943  HB2 GLU A 124     -12.048  14.977 -11.119  1.00  0.00           H  
ATOM   1944  HB3 GLU A 124     -12.105  16.573 -10.399  1.00  0.00           H  
ATOM   1945  O   GLU A 124      -9.430  14.984 -12.444  1.00  0.00           O  
ATOM   1946  CG  GLU A 124     -12.333  14.973  -8.975  1.00  0.00           C  
ATOM   1947  HG2 GLU A 124     -13.371  15.303  -8.919  1.00  0.00           H  
ATOM   1948  HG3 GLU A 124     -11.811  15.368  -8.104  1.00  0.00           H  
ATOM   1949  CD  GLU A 124     -12.309  13.443  -8.850  1.00  0.00           C  
ATOM   1950  OE1 GLU A 124     -12.836  12.937  -7.818  1.00  0.00           O  
ATOM   1951  OE2 GLU A 124     -11.750  12.779  -9.751  1.00  0.00           O  
ATOM   1952  N   LYS A 125      -9.348  17.186 -12.029  1.00  0.00           N  
ATOM   1953  H   LYS A 125      -9.494  17.905 -11.335  1.00  0.00           H  
ATOM   1954  CA  LYS A 125      -8.767  17.572 -13.331  1.00  0.00           C  
ATOM   1955  HA  LYS A 125      -9.218  16.956 -14.110  1.00  0.00           H  
ATOM   1956  C   LYS A 125      -7.259  17.328 -13.429  1.00  0.00           C  
ATOM   1957  CB  LYS A 125      -9.061  19.050 -13.630  1.00  0.00           C  
ATOM   1958  HB2 LYS A 125      -8.592  19.665 -12.861  1.00  0.00           H  
ATOM   1959  HB3 LYS A 125      -8.615  19.314 -14.589  1.00  0.00           H  
ATOM   1960  O   LYS A 125      -6.705  17.422 -14.521  1.00  0.00           O  
ATOM   1961  CG  LYS A 125     -10.560  19.361 -13.692  1.00  0.00           C  
ATOM   1962  HG2 LYS A 125     -11.043  19.021 -12.776  1.00  0.00           H  
ATOM   1963  HG3 LYS A 125     -11.005  18.835 -14.536  1.00  0.00           H  
ATOM   1964  CD  LYS A 125     -10.786  20.867 -13.842  1.00  0.00           C  
ATOM   1965  HD2 LYS A 125     -10.261  21.388 -13.041  1.00  0.00           H  
ATOM   1966  HD3 LYS A 125     -10.401  21.196 -14.807  1.00  0.00           H  
ATOM   1967  CE  LYS A 125     -12.286  21.146 -13.737  1.00  0.00           C  
ATOM   1968  HE2 LYS A 125     -12.799  20.588 -14.520  1.00  0.00           H  
ATOM   1969  HE3 LYS A 125     -12.633  20.763 -12.778  1.00  0.00           H  
ATOM   1970  NZ  LYS A 125     -12.575  22.595 -13.851  1.00  0.00           N  
ATOM   1971  HZ1 LYS A 125     -13.569  22.753 -13.763  1.00  0.00           H  
ATOM   1972  HZ2 LYS A 125     -12.103  23.097 -13.114  1.00  0.00           H  
ATOM   1973  HZ3 LYS A 125     -12.263  22.944 -14.746  1.00  0.00           H  
ATOM   1974  N   LEU A 126      -6.582  17.066 -12.308  1.00  0.00           N  
ATOM   1975  H   LEU A 126      -7.111  16.976 -11.452  1.00  0.00           H  
ATOM   1976  CA  LEU A 126      -5.123  16.904 -12.236  1.00  0.00           C  
ATOM   1977  HA  LEU A 126      -4.672  17.438 -13.072  1.00  0.00           H  
ATOM   1978  C   LEU A 126      -4.668  15.441 -12.378  1.00  0.00           C  
ATOM   1979  CB  LEU A 126      -4.593  17.524 -10.929  1.00  0.00           C  
ATOM   1980  HB2 LEU A 126      -3.510  17.400 -10.902  1.00  0.00           H  
ATOM   1981  HB3 LEU A 126      -5.011  16.964 -10.093  1.00  0.00           H  
ATOM   1982  O   LEU A 126      -3.466  15.168 -12.360  1.00  0.00           O  
ATOM   1983  CG  LEU A 126      -4.911  19.013 -10.713  1.00  0.00           C  
ATOM   1984  HG  LEU A 126      -5.990  19.161 -10.702  1.00  0.00           H  
ATOM   1985  CD1 LEU A 126      -4.347  19.448  -9.358  1.00  0.00           C  
ATOM   1986 HD11 LEU A 126      -4.611  20.489  -9.175  1.00  0.00           H  
ATOM   1987 HD12 LEU A 126      -3.263  19.336  -9.347  1.00  0.00           H  
ATOM   1988 HD13 LEU A 126      -4.786  18.836  -8.570  1.00  0.00           H  
ATOM   1989  CD2 LEU A 126      -4.295  19.916 -11.784  1.00  0.00           C  
ATOM   1990 HD21 LEU A 126      -3.211  19.803 -11.792  1.00  0.00           H  
ATOM   1991 HD22 LEU A 126      -4.692  19.654 -12.765  1.00  0.00           H  
ATOM   1992 HD23 LEU A 126      -4.554  20.954 -11.576  1.00  0.00           H  
ATOM   1993  N   VAL A 127      -5.594  14.492 -12.500  1.00  0.00           N  
ATOM   1994  H   VAL A 127      -6.564  14.768 -12.559  1.00  0.00           H  
ATOM   1995  CA  VAL A 127      -5.304  13.060 -12.645  1.00  0.00           C  
ATOM   1996  HA  VAL A 127      -4.264  12.962 -12.956  1.00  0.00           H  
ATOM   1997  C   VAL A 127      -6.186  12.466 -13.742  1.00  0.00           C  
ATOM   1998  CB  VAL A 127      -5.454  12.326 -11.295  1.00  0.00           C  
ATOM   1999  HB  VAL A 127      -4.702  12.734 -10.620  1.00  0.00           H  
ATOM   2000  O   VAL A 127      -7.364  12.823 -13.806  1.00  0.00           O  
ATOM   2001  CG1 VAL A 127      -6.816  12.509 -10.634  1.00  0.00           C  
ATOM   2002 HG11 VAL A 127      -7.047  13.567 -10.508  1.00  0.00           H  
ATOM   2003 HG12 VAL A 127      -7.579  12.039 -11.254  1.00  0.00           H  
ATOM   2004 HG13 VAL A 127      -6.808  12.034  -9.653  1.00  0.00           H  
ATOM   2005  CG2 VAL A 127      -5.178  10.823 -11.371  1.00  0.00           C  
ATOM   2006 HG21 VAL A 127      -5.199  10.397 -10.368  1.00  0.00           H  
ATOM   2007 HG22 VAL A 127      -4.184  10.656 -11.787  1.00  0.00           H  
ATOM   2008 HG23 VAL A 127      -5.925  10.320 -11.985  1.00  0.00           H  
ATOM   2009  N   PRO A 128      -5.668  11.542 -14.576  1.00  0.00           N  
ATOM   2010  CA  PRO A 128      -6.470  10.915 -15.616  1.00  0.00           C  
ATOM   2011  HA  PRO A 128      -6.783  11.684 -16.322  1.00  0.00           H  
ATOM   2012  C   PRO A 128      -7.696  10.217 -15.030  1.00  0.00           C  
ATOM   2013  CB  PRO A 128      -5.552   9.913 -16.323  1.00  0.00           C  
ATOM   2014  HB2 PRO A 128      -5.666   8.920 -15.888  1.00  0.00           H  
ATOM   2015  HB3 PRO A 128      -5.748   9.882 -17.395  1.00  0.00           H  
ATOM   2016  O   PRO A 128      -7.613   9.609 -13.959  1.00  0.00           O  
ATOM   2017  CG  PRO A 128      -4.154  10.438 -16.018  1.00  0.00           C  
ATOM   2018  HG2 PRO A 128      -3.902  11.222 -16.732  1.00  0.00           H  
ATOM   2019  HG3 PRO A 128      -3.407   9.645 -16.029  1.00  0.00           H  
ATOM   2020  CD  PRO A 128      -4.311  11.018 -14.623  1.00  0.00           C  
ATOM   2021  HD2 PRO A 128      -3.553  11.782 -14.450  1.00  0.00           H  
ATOM   2022  HD3 PRO A 128      -4.206  10.208 -13.901  1.00  0.00           H  
ATOM   2023  N   ASP A 129      -8.806  10.271 -15.756  1.00  0.00           N  
ATOM   2024  H   ASP A 129      -8.816  10.831 -16.596  1.00  0.00           H  
ATOM   2025  CA  ASP A 129     -10.041   9.557 -15.434  1.00  0.00           C  
ATOM   2026  HA  ASP A 129      -9.875   8.932 -14.557  1.00  0.00           H  
ATOM   2027  C   ASP A 129     -10.403   8.639 -16.613  1.00  0.00           C  
ATOM   2028  CB  ASP A 129     -11.139  10.563 -15.060  1.00  0.00           C  
ATOM   2029  HB2 ASP A 129     -11.517  11.061 -15.953  1.00  0.00           H  
ATOM   2030  HB3 ASP A 129     -10.703  11.331 -14.421  1.00  0.00           H  
ATOM   2031  O   ASP A 129     -11.184   9.023 -17.487  1.00  0.00           O  
ATOM   2032  CG  ASP A 129     -12.289   9.918 -14.281  1.00  0.00           C  
ATOM   2033  OD1 ASP A 129     -12.014   8.943 -13.537  1.00  0.00           O  
ATOM   2034  OD2 ASP A 129     -13.388  10.506 -14.289  1.00  0.00           O  
ATOM   2035  N   PRO A 130      -9.724   7.481 -16.740  1.00  0.00           N  
ATOM   2036  CA  PRO A 130      -9.985   6.552 -17.832  1.00  0.00           C  
ATOM   2037  HA  PRO A 130      -9.802   7.041 -18.789  1.00  0.00           H  
ATOM   2038  C   PRO A 130     -11.427   6.055 -17.791  1.00  0.00           C  
ATOM   2039  CB  PRO A 130      -9.003   5.395 -17.653  1.00  0.00           C  
ATOM   2040  HB2 PRO A 130      -8.131   5.570 -18.284  1.00  0.00           H  
ATOM   2041  HB3 PRO A 130      -9.447   4.433 -17.910  1.00  0.00           H  
ATOM   2042  O   PRO A 130     -11.923   5.654 -16.740  1.00  0.00           O  
ATOM   2043  CG  PRO A 130      -8.609   5.467 -16.175  1.00  0.00           C  
ATOM   2044  HG2 PRO A 130      -7.605   5.078 -16.002  1.00  0.00           H  
ATOM   2045  HG3 PRO A 130      -9.338   4.940 -15.560  1.00  0.00           H  
ATOM   2046  CD  PRO A 130      -8.712   6.947 -15.839  1.00  0.00           C  
ATOM   2047  HD2 PRO A 130      -8.993   7.062 -14.792  1.00  0.00           H  
ATOM   2048  HD3 PRO A 130      -7.758   7.437 -16.033  1.00  0.00           H  
ATOM   2049  N   ARG A 131     -12.068   6.007 -18.961  1.00  0.00           N  
ATOM   2050  H   ARG A 131     -11.560   6.318 -19.777  1.00  0.00           H  
ATOM   2051  CA  ARG A 131     -13.391   5.382 -19.119  1.00  0.00           C  
ATOM   2052  HA  ARG A 131     -14.072   5.817 -18.388  1.00  0.00           H  
ATOM   2053  C   ARG A 131     -13.306   3.883 -18.819  1.00  0.00           C  
ATOM   2054  CB  ARG A 131     -13.909   5.634 -20.542  1.00  0.00           C  
ATOM   2055  HB2 ARG A 131     -13.211   5.189 -21.251  1.00  0.00           H  
ATOM   2056  HB3 ARG A 131     -14.877   5.146 -20.661  1.00  0.00           H  
ATOM   2057  O   ARG A 131     -12.244   3.291 -18.997  1.00  0.00           O  
ATOM   2058  CG  ARG A 131     -14.069   7.134 -20.846  1.00  0.00           C  
ATOM   2059  HG2 ARG A 131     -14.805   7.555 -20.161  1.00  0.00           H  
ATOM   2060  HG3 ARG A 131     -13.124   7.657 -20.698  1.00  0.00           H  
ATOM   2061  CD  ARG A 131     -14.538   7.370 -22.284  1.00  0.00           C  
ATOM   2062  HD2 ARG A 131     -15.450   6.794 -22.443  1.00  0.00           H  
ATOM   2063  HD3 ARG A 131     -14.768   8.429 -22.400  1.00  0.00           H  
ATOM   2064  NE  ARG A 131     -13.505   6.994 -23.272  1.00  0.00           N  
ATOM   2065  HE  ARG A 131     -12.540   7.010 -22.975  1.00  0.00           H  
ATOM   2066  NH1 ARG A 131     -14.893   6.562 -25.050  1.00  0.00           N  
ATOM   2067 HH11 ARG A 131     -15.682   6.752 -24.449  1.00  0.00           H  
ATOM   2068 HH12 ARG A 131     -15.028   6.070 -25.922  1.00  0.00           H  
ATOM   2069  NH2 ARG A 131     -12.694   6.230 -25.236  1.00  0.00           N  
ATOM   2070 HH21 ARG A 131     -11.787   6.262 -24.791  1.00  0.00           H  
ATOM   2071 HH22 ARG A 131     -12.816   5.782 -26.132  1.00  0.00           H  
ATOM   2072  CZ  ARG A 131     -13.705   6.603 -24.514  1.00  0.00           C  
ATOM   2073  N   ASP A 132     -14.423   3.242 -18.481  1.00  0.00           N  
ATOM   2074  H   ASP A 132     -15.227   3.790 -18.211  1.00  0.00           H  
ATOM   2075  CA  ASP A 132     -14.468   1.803 -18.152  1.00  0.00           C  
ATOM   2076  HA  ASP A 132     -13.918   1.636 -17.226  1.00  0.00           H  
ATOM   2077  C   ASP A 132     -13.842   0.891 -19.228  1.00  0.00           C  
ATOM   2078  CB  ASP A 132     -15.928   1.374 -17.931  1.00  0.00           C  
ATOM   2079  HB2 ASP A 132     -16.511   1.633 -18.814  1.00  0.00           H  
ATOM   2080  HB3 ASP A 132     -15.958   0.290 -17.817  1.00  0.00           H  
ATOM   2081  O   ASP A 132     -13.233  -0.129 -18.917  1.00  0.00           O  
ATOM   2082  CG  ASP A 132     -16.577   1.990 -16.690  1.00  0.00           C  
ATOM   2083  OD1 ASP A 132     -15.824   2.431 -15.796  1.00  0.00           O  
ATOM   2084  OD2 ASP A 132     -17.824   2.013 -16.670  1.00  0.00           O  
ATOM   2085  N   GLU A 133     -13.930   1.259 -20.508  1.00  0.00           N  
ATOM   2086  H   GLU A 133     -14.484   2.075 -20.725  1.00  0.00           H  
ATOM   2087  CA  GLU A 133     -13.291   0.517 -21.609  1.00  0.00           C  
ATOM   2088  HA  GLU A 133     -13.485  -0.549 -21.489  1.00  0.00           H  
ATOM   2089  C   GLU A 133     -11.759   0.708 -21.653  1.00  0.00           C  
ATOM   2090  CB  GLU A 133     -13.895   0.983 -22.942  1.00  0.00           C  
ATOM   2091  HB2 GLU A 133     -13.383   0.465 -23.753  1.00  0.00           H  
ATOM   2092  HB3 GLU A 133     -13.710   2.052 -23.046  1.00  0.00           H  
ATOM   2093  O   GLU A 133     -11.007  -0.141 -22.144  1.00  0.00           O  
ATOM   2094  CG  GLU A 133     -15.406   0.718 -23.069  1.00  0.00           C  
ATOM   2095  HG2 GLU A 133     -15.576  -0.358 -23.014  1.00  0.00           H  
ATOM   2096  HG3 GLU A 133     -15.925   1.188 -22.234  1.00  0.00           H  
ATOM   2097  CD  GLU A 133     -16.002   1.265 -24.380  1.00  0.00           C  
ATOM   2098  OE1 GLU A 133     -17.232   1.127 -24.555  1.00  0.00           O  
ATOM   2099  OE2 GLU A 133     -15.243   1.838 -25.200  1.00  0.00           O  
ATOM   2100  N   GLU A 134     -11.273   1.839 -21.140  1.00  0.00           N  
ATOM   2101  H   GLU A 134     -11.914   2.433 -20.634  1.00  0.00           H  
ATOM   2102  CA  GLU A 134      -9.863   2.227 -21.142  1.00  0.00           C  
ATOM   2103  HA  GLU A 134      -9.393   1.842 -22.046  1.00  0.00           H  
ATOM   2104  C   GLU A 134      -9.100   1.646 -19.952  1.00  0.00           C  
ATOM   2105  CB  GLU A 134      -9.719   3.754 -21.182  1.00  0.00           C  
ATOM   2106  HB2 GLU A 134      -8.667   4.013 -21.062  1.00  0.00           H  
ATOM   2107  HB3 GLU A 134     -10.278   4.194 -20.356  1.00  0.00           H  
ATOM   2108  O   GLU A 134      -7.922   1.323 -20.104  1.00  0.00           O  
ATOM   2109  CG  GLU A 134     -10.212   4.328 -22.518  1.00  0.00           C  
ATOM   2110  HG2 GLU A 134      -9.591   3.929 -23.320  1.00  0.00           H  
ATOM   2111  HG3 GLU A 134     -11.238   4.005 -22.695  1.00  0.00           H  
ATOM   2112  CD  GLU A 134     -10.184   5.858 -22.572  1.00  0.00           C  
ATOM   2113  OE1 GLU A 134     -10.481   6.385 -23.672  1.00  0.00           O  
ATOM   2114  OE2 GLU A 134      -9.969   6.507 -21.529  1.00  0.00           O  
ATOM   2115  N   VAL A 135      -9.749   1.448 -18.796  1.00  0.00           N  
ATOM   2116  H   VAL A 135     -10.708   1.758 -18.734  1.00  0.00           H  
ATOM   2117  CA  VAL A 135      -9.064   1.003 -17.563  1.00  0.00           C  
ATOM   2118  HA  VAL A 135      -8.296   1.740 -17.330  1.00  0.00           H  
ATOM   2119  C   VAL A 135      -8.343  -0.335 -17.727  1.00  0.00           C  
ATOM   2120  CB  VAL A 135     -10.009   0.921 -16.345  1.00  0.00           C  
ATOM   2121  HB  VAL A 135      -9.381   0.754 -15.470  1.00  0.00           H  
ATOM   2122  O   VAL A 135      -7.268  -0.537 -17.165  1.00  0.00           O  
ATOM   2123  CG1 VAL A 135     -10.772   2.220 -16.102  1.00  0.00           C  
ATOM   2124 HG11 VAL A 135     -11.557   2.347 -16.847  1.00  0.00           H  
ATOM   2125 HG12 VAL A 135     -10.084   3.064 -16.156  1.00  0.00           H  
ATOM   2126 HG13 VAL A 135     -11.248   2.199 -15.121  1.00  0.00           H  
ATOM   2127  CG2 VAL A 135     -11.018  -0.228 -16.397  1.00  0.00           C  
ATOM   2128 HG21 VAL A 135     -11.808  -0.077 -15.661  1.00  0.00           H  
ATOM   2129 HG22 VAL A 135     -11.461  -0.290 -17.391  1.00  0.00           H  
ATOM   2130 HG23 VAL A 135     -10.518  -1.169 -16.164  1.00  0.00           H  
ATOM   2131  N   LEU A 136      -8.910  -1.247 -18.522  1.00  0.00           N  
ATOM   2132  H   LEU A 136      -9.805  -1.018 -18.929  1.00  0.00           H  
ATOM   2133  CA  LEU A 136      -8.310  -2.553 -18.787  1.00  0.00           C  
ATOM   2134  HA  LEU A 136      -7.726  -2.857 -17.918  1.00  0.00           H  
ATOM   2135  C   LEU A 136      -7.324  -2.504 -19.957  1.00  0.00           C  
ATOM   2136  CB  LEU A 136      -9.418  -3.594 -19.021  1.00  0.00           C  
ATOM   2137  HB2 LEU A 136     -10.024  -3.280 -19.871  1.00  0.00           H  
ATOM   2138  HB3 LEU A 136      -8.938  -4.535 -19.286  1.00  0.00           H  
ATOM   2139  O   LEU A 136      -6.326  -3.218 -19.954  1.00  0.00           O  
ATOM   2140  CG  LEU A 136     -10.346  -3.866 -17.823  1.00  0.00           C  
ATOM   2141  HG  LEU A 136     -10.946  -2.978 -17.622  1.00  0.00           H  
ATOM   2142  CD1 LEU A 136     -11.292  -5.017 -18.174  1.00  0.00           C  
ATOM   2143 HD11 LEU A 136     -11.980  -5.182 -17.344  1.00  0.00           H  
ATOM   2144 HD12 LEU A 136     -10.721  -5.925 -18.370  1.00  0.00           H  
ATOM   2145 HD13 LEU A 136     -11.872  -4.748 -19.057  1.00  0.00           H  
ATOM   2146  CD2 LEU A 136      -9.592  -4.260 -16.551  1.00  0.00           C  
ATOM   2147 HD21 LEU A 136      -8.964  -5.133 -16.734  1.00  0.00           H  
ATOM   2148 HD22 LEU A 136     -10.300  -4.484 -15.753  1.00  0.00           H  
ATOM   2149 HD23 LEU A 136      -8.977  -3.430 -16.204  1.00  0.00           H  
ATOM   2150  N   THR A 137      -7.547  -1.647 -20.954  1.00  0.00           N  
ATOM   2151  H   THR A 137      -8.317  -0.997 -20.879  1.00  0.00           H  
ATOM   2152  CA  THR A 137      -6.628  -1.541 -22.098  1.00  0.00           C  
ATOM   2153  HA  THR A 137      -6.290  -2.544 -22.358  1.00  0.00           H  
ATOM   2154  C   THR A 137      -5.366  -0.746 -21.769  1.00  0.00           C  
ATOM   2155  CB  THR A 137      -7.315  -0.975 -23.345  1.00  0.00           C  
ATOM   2156  HB  THR A 137      -6.572  -0.875 -24.137  1.00  0.00           H  
ATOM   2157  O   THR A 137      -4.334  -0.969 -22.400  1.00  0.00           O  
ATOM   2158  CG2 THR A 137      -8.437  -1.881 -23.845  1.00  0.00           C  
ATOM   2159 HG21 THR A 137      -8.036  -2.868 -24.078  1.00  0.00           H  
ATOM   2160 HG22 THR A 137      -9.216  -1.983 -23.090  1.00  0.00           H  
ATOM   2161 HG23 THR A 137      -8.875  -1.455 -24.748  1.00  0.00           H  
ATOM   2162  OG1 THR A 137      -7.889   0.281 -23.107  1.00  0.00           O  
ATOM   2163  HG1 THR A 137      -8.818   0.137 -22.915  1.00  0.00           H  
ATOM   2164  N   ARG A 138      -5.434   0.151 -20.778  1.00  0.00           N  
ATOM   2165  H   ARG A 138      -6.347   0.318 -20.380  1.00  0.00           H  
ATOM   2166  CA  ARG A 138      -4.349   1.021 -20.309  1.00  0.00           C  
ATOM   2167  HA  ARG A 138      -3.387   0.636 -20.647  1.00  0.00           H  
ATOM   2168  C   ARG A 138      -4.352   1.048 -18.775  1.00  0.00           C  
ATOM   2169  CB  ARG A 138      -4.545   2.426 -20.896  1.00  0.00           C  
ATOM   2170  HB2 ARG A 138      -5.532   2.793 -20.614  1.00  0.00           H  
ATOM   2171  HB3 ARG A 138      -3.794   3.095 -20.475  1.00  0.00           H  
ATOM   2172  O   ARG A 138      -4.840   2.008 -18.179  1.00  0.00           O  
ATOM   2173  CG  ARG A 138      -4.416   2.441 -22.422  1.00  0.00           C  
ATOM   2174  HG2 ARG A 138      -5.069   1.693 -22.871  1.00  0.00           H  
ATOM   2175  HG3 ARG A 138      -3.384   2.233 -22.702  1.00  0.00           H  
ATOM   2176  CD  ARG A 138      -4.841   3.804 -22.957  1.00  0.00           C  
ATOM   2177  HD2 ARG A 138      -4.218   4.573 -22.499  1.00  0.00           H  
ATOM   2178  HD3 ARG A 138      -5.877   3.986 -22.669  1.00  0.00           H  
ATOM   2179  NE  ARG A 138      -4.731   3.840 -24.424  1.00  0.00           N  
ATOM   2180  HE  ARG A 138      -4.838   2.951 -24.893  1.00  0.00           H  
ATOM   2181  NH1 ARG A 138      -4.422   6.102 -24.664  1.00  0.00           N  
ATOM   2182 HH11 ARG A 138      -4.329   6.917 -25.252  1.00  0.00           H  
ATOM   2183 HH12 ARG A 138      -4.558   6.208 -23.669  1.00  0.00           H  
ATOM   2184  NH2 ARG A 138      -4.512   4.796 -26.472  1.00  0.00           N  
ATOM   2185 HH21 ARG A 138      -4.615   3.887 -26.900  1.00  0.00           H  
ATOM   2186 HH22 ARG A 138      -4.364   5.617 -27.042  1.00  0.00           H  
ATOM   2187  CZ  ARG A 138      -4.554   4.909 -25.175  1.00  0.00           C  
ATOM   2188  N   PRO A 139      -3.800   0.014 -18.118  1.00  0.00           N  
ATOM   2189  CA  PRO A 139      -3.865  -0.128 -16.668  1.00  0.00           C  
ATOM   2190  HA  PRO A 139      -4.897  -0.017 -16.334  1.00  0.00           H  
ATOM   2191  C   PRO A 139      -3.015   0.905 -15.919  1.00  0.00           C  
ATOM   2192  CB  PRO A 139      -3.397  -1.559 -16.398  1.00  0.00           C  
ATOM   2193  HB2 PRO A 139      -2.945  -1.664 -15.412  1.00  0.00           H  
ATOM   2194  HB3 PRO A 139      -4.244  -2.238 -16.501  1.00  0.00           H  
ATOM   2195  O   PRO A 139      -3.110   0.981 -14.700  1.00  0.00           O  
ATOM   2196  CG  PRO A 139      -2.399  -1.818 -17.524  1.00  0.00           C  
ATOM   2197  HG2 PRO A 139      -1.440  -1.359 -17.286  1.00  0.00           H  
ATOM   2198  HG3 PRO A 139      -2.278  -2.883 -17.725  1.00  0.00           H  
ATOM   2199  CD  PRO A 139      -3.048  -1.089 -18.699  1.00  0.00           C  
ATOM   2200  HD2 PRO A 139      -3.729  -1.759 -19.223  1.00  0.00           H  
ATOM   2201  HD3 PRO A 139      -2.275  -0.723 -19.375  1.00  0.00           H  
ATOM   2202  N   LEU A 140      -2.184   1.689 -16.611  1.00  0.00           N  
ATOM   2203  H   LEU A 140      -2.136   1.564 -17.612  1.00  0.00           H  
ATOM   2204  CA  LEU A 140      -1.489   2.848 -16.064  1.00  0.00           C  
ATOM   2205  HA  LEU A 140      -1.948   3.115 -15.112  1.00  0.00           H  
ATOM   2206  C   LEU A 140      -1.640   4.033 -17.023  1.00  0.00           C  
ATOM   2207  CB  LEU A 140      -0.012   2.486 -15.816  1.00  0.00           C  
ATOM   2208  HB2 LEU A 140       0.030   1.630 -15.144  1.00  0.00           H  
ATOM   2209  HB3 LEU A 140       0.435   2.192 -16.766  1.00  0.00           H  
ATOM   2210  O   LEU A 140      -1.280   3.932 -18.195  1.00  0.00           O  
ATOM   2211  CG  LEU A 140       0.821   3.634 -15.214  1.00  0.00           C  
ATOM   2212  HG  LEU A 140       0.746   4.517 -15.849  1.00  0.00           H  
ATOM   2213  CD1 LEU A 140       0.360   3.998 -13.802  1.00  0.00           C  
ATOM   2214 HD11 LEU A 140      -0.638   4.435 -13.835  1.00  0.00           H  
ATOM   2215 HD12 LEU A 140       0.347   3.104 -13.178  1.00  0.00           H  
ATOM   2216 HD13 LEU A 140       1.041   4.727 -13.365  1.00  0.00           H  
ATOM   2217  CD2 LEU A 140       2.295   3.241 -15.131  1.00  0.00           C  
ATOM   2218 HD21 LEU A 140       2.881   4.084 -14.764  1.00  0.00           H  
ATOM   2219 HD22 LEU A 140       2.424   2.395 -14.455  1.00  0.00           H  
ATOM   2220 HD23 LEU A 140       2.658   2.974 -16.123  1.00  0.00           H  
ATOM   2221  N   ILE A 141      -2.125   5.162 -16.509  1.00  0.00           N  
ATOM   2222  H   ILE A 141      -2.449   5.144 -15.552  1.00  0.00           H  
ATOM   2223  CA  ILE A 141      -2.143   6.453 -17.203  1.00  0.00           C  
ATOM   2224  HA  ILE A 141      -1.471   6.393 -18.059  1.00  0.00           H  
ATOM   2225  C   ILE A 141      -1.598   7.514 -16.254  1.00  0.00           C  
ATOM   2226  CB  ILE A 141      -3.545   6.834 -17.731  1.00  0.00           C  
ATOM   2227  HB  ILE A 141      -4.184   7.073 -16.881  1.00  0.00           H  
ATOM   2228  O   ILE A 141      -1.925   7.552 -15.064  1.00  0.00           O  
ATOM   2229  CG1 ILE A 141      -4.189   5.660 -18.503  1.00  0.00           C  
ATOM   2230 HG12 ILE A 141      -4.340   4.826 -17.818  1.00  0.00           H  
ATOM   2231 HG13 ILE A 141      -3.522   5.332 -19.300  1.00  0.00           H  
ATOM   2232  CG2 ILE A 141      -3.447   8.080 -18.638  1.00  0.00           C  
ATOM   2233 HG21 ILE A 141      -2.867   7.838 -19.529  1.00  0.00           H  
ATOM   2234 HG22 ILE A 141      -2.964   8.914 -18.129  1.00  0.00           H  
ATOM   2235 HG23 ILE A 141      -4.440   8.417 -18.935  1.00  0.00           H  
ATOM   2236  CD1 ILE A 141      -5.556   5.990 -19.104  1.00  0.00           C  
ATOM   2237 HD11 ILE A 141      -6.056   5.066 -19.395  1.00  0.00           H  
ATOM   2238 HD12 ILE A 141      -5.441   6.615 -19.990  1.00  0.00           H  
ATOM   2239 HD13 ILE A 141      -6.158   6.517 -18.364  1.00  0.00           H  
ATOM   2240  N   LEU A 142      -0.751   8.381 -16.792  1.00  0.00           N  
ATOM   2241  H   LEU A 142      -0.552   8.304 -17.779  1.00  0.00           H  
ATOM   2242  CA  LEU A 142      -0.002   9.374 -16.039  1.00  0.00           C  
ATOM   2243  HA  LEU A 142      -0.271   9.338 -14.983  1.00  0.00           H  
ATOM   2244  C   LEU A 142      -0.318  10.784 -16.542  1.00  0.00           C  
ATOM   2245  CB  LEU A 142       1.479   9.013 -16.201  1.00  0.00           C  
ATOM   2246  HB2 LEU A 142       2.096   9.839 -15.847  1.00  0.00           H  
ATOM   2247  HB3 LEU A 142       1.675   8.924 -17.270  1.00  0.00           H  
ATOM   2248  O   LEU A 142      -0.522  10.988 -17.736  1.00  0.00           O  
ATOM   2249  CG  LEU A 142       1.909   7.692 -15.529  1.00  0.00           C  
ATOM   2250  HG  LEU A 142       1.398   6.861 -16.016  1.00  0.00           H  
ATOM   2251  CD1 LEU A 142       3.409   7.491 -15.738  1.00  0.00           C  
ATOM   2252 HD11 LEU A 142       3.595   7.378 -16.806  1.00  0.00           H  
ATOM   2253 HD12 LEU A 142       3.741   6.583 -15.234  1.00  0.00           H  
ATOM   2254 HD13 LEU A 142       3.969   8.349 -15.365  1.00  0.00           H  
ATOM   2255  CD2 LEU A 142       1.590   7.623 -14.035  1.00  0.00           C  
ATOM   2256 HD21 LEU A 142       1.916   8.527 -13.522  1.00  0.00           H  
ATOM   2257 HD22 LEU A 142       2.086   6.759 -13.591  1.00  0.00           H  
ATOM   2258 HD23 LEU A 142       0.515   7.507 -13.899  1.00  0.00           H  
ATOM   2259  N   GLN A 143      -0.318  11.770 -15.647  1.00  0.00           N  
ATOM   2260  H   GLN A 143      -0.219  11.535 -14.670  1.00  0.00           H  
ATOM   2261  CA  GLN A 143      -0.504  13.180 -15.996  1.00  0.00           C  
ATOM   2262  HA  GLN A 143      -0.286  13.312 -17.056  1.00  0.00           H  
ATOM   2263  C   GLN A 143       0.445  14.065 -15.200  1.00  0.00           C  
ATOM   2264  CB  GLN A 143      -1.965  13.580 -15.767  1.00  0.00           C  
ATOM   2265  HB2 GLN A 143      -2.212  13.444 -14.714  1.00  0.00           H  
ATOM   2266  HB3 GLN A 143      -2.579  12.909 -16.368  1.00  0.00           H  
ATOM   2267  O   GLN A 143       0.443  14.041 -13.971  1.00  0.00           O  
ATOM   2268  CG  GLN A 143      -2.309  15.026 -16.160  1.00  0.00           C  
ATOM   2269  HG2 GLN A 143      -1.799  15.714 -15.485  1.00  0.00           H  
ATOM   2270  HG3 GLN A 143      -1.969  15.238 -17.173  1.00  0.00           H  
ATOM   2271  CD  GLN A 143      -3.816  15.268 -16.094  1.00  0.00           C  
ATOM   2272  NE2 GLN A 143      -4.256  16.412 -15.628  1.00  0.00           N  
ATOM   2273 HE21 GLN A 143      -5.255  16.549 -15.572  1.00  0.00           H  
ATOM   2274 HE22 GLN A 143      -3.625  17.155 -15.362  1.00  0.00           H  
ATOM   2275  OE1 GLN A 143      -4.618  14.420 -16.443  1.00  0.00           O  
ATOM   2276  N   LEU A 144       1.235  14.878 -15.894  1.00  0.00           N  
ATOM   2277  H   LEU A 144       1.151  14.880 -16.901  1.00  0.00           H  
ATOM   2278  CA  LEU A 144       2.047  15.917 -15.277  1.00  0.00           C  
ATOM   2279  HA  LEU A 144       2.113  15.727 -14.206  1.00  0.00           H  
ATOM   2280  C   LEU A 144       1.374  17.271 -15.471  1.00  0.00           C  
ATOM   2281  CB  LEU A 144       3.473  15.861 -15.836  1.00  0.00           C  
ATOM   2282  HB2 LEU A 144       3.464  16.100 -16.900  1.00  0.00           H  
ATOM   2283  HB3 LEU A 144       3.833  14.839 -15.721  1.00  0.00           H  
ATOM   2284  O   LEU A 144       1.121  17.691 -16.596  1.00  0.00           O  
ATOM   2285  CG  LEU A 144       4.414  16.819 -15.079  1.00  0.00           C  
ATOM   2286  HG  LEU A 144       4.060  16.954 -14.056  1.00  0.00           H  
ATOM   2287  CD1 LEU A 144       5.814  16.239 -15.007  1.00  0.00           C  
ATOM   2288 HD11 LEU A 144       6.207  16.100 -16.014  1.00  0.00           H  
ATOM   2289 HD12 LEU A 144       5.781  15.281 -14.489  1.00  0.00           H  
ATOM   2290 HD13 LEU A 144       6.469  16.897 -14.436  1.00  0.00           H  
ATOM   2291  CD2 LEU A 144       4.538  18.187 -15.747  1.00  0.00           C  
ATOM   2292 HD21 LEU A 144       5.238  18.798 -15.177  1.00  0.00           H  
ATOM   2293 HD22 LEU A 144       3.570  18.688 -15.760  1.00  0.00           H  
ATOM   2294 HD23 LEU A 144       4.901  18.072 -16.768  1.00  0.00           H  
ATOM   2295  N   ASN A 145       1.134  17.974 -14.369  1.00  0.00           N  
ATOM   2296  H   ASN A 145       1.346  17.544 -13.480  1.00  0.00           H  
ATOM   2297  CA  ASN A 145       0.494  19.285 -14.350  1.00  0.00           C  
ATOM   2298  HA  ASN A 145       0.123  19.539 -15.342  1.00  0.00           H  
ATOM   2299  C   ASN A 145       1.509  20.338 -13.908  1.00  0.00           C  
ATOM   2300  CB  ASN A 145      -0.700  19.249 -13.390  1.00  0.00           C  
ATOM   2301  HB2 ASN A 145      -0.342  19.132 -12.367  1.00  0.00           H  
ATOM   2302  HB3 ASN A 145      -1.240  20.195 -13.450  1.00  0.00           H  
ATOM   2303  O   ASN A 145       1.911  20.339 -12.745  1.00  0.00           O  
ATOM   2304  CG  ASN A 145      -1.676  18.140 -13.685  1.00  0.00           C  
ATOM   2305  ND2 ASN A 145      -1.496  16.996 -13.069  1.00  0.00           N  
ATOM   2306 HD21 ASN A 145      -0.670  16.840 -12.509  1.00  0.00           H  
ATOM   2307 HD22 ASN A 145      -2.212  16.287 -13.134  1.00  0.00           H  
ATOM   2308  OD1 ASN A 145      -2.592  18.306 -14.467  1.00  0.00           O  
ATOM   2309  N   ARG A 146       1.930  21.232 -14.806  1.00  0.00           N  
ATOM   2310  H   ARG A 146       1.553  21.171 -15.741  1.00  0.00           H  
ATOM   2311  CA  ARG A 146       2.873  22.319 -14.494  1.00  0.00           C  
ATOM   2312  HA  ARG A 146       3.562  21.989 -13.717  1.00  0.00           H  
ATOM   2313  C   ARG A 146       2.139  23.547 -13.964  1.00  0.00           C  
ATOM   2314  CB  ARG A 146       3.691  22.707 -15.732  1.00  0.00           C  
ATOM   2315  HB2 ARG A 146       4.348  23.532 -15.461  1.00  0.00           H  
ATOM   2316  HB3 ARG A 146       3.015  23.052 -16.515  1.00  0.00           H  
ATOM   2317  O   ARG A 146       1.220  24.029 -14.617  1.00  0.00           O  
ATOM   2318  CG  ARG A 146       4.545  21.560 -16.280  1.00  0.00           C  
ATOM   2319  HG2 ARG A 146       3.891  20.789 -16.686  1.00  0.00           H  
ATOM   2320  HG3 ARG A 146       5.162  21.147 -15.483  1.00  0.00           H  
ATOM   2321  CD  ARG A 146       5.446  22.089 -17.396  1.00  0.00           C  
ATOM   2322  HD2 ARG A 146       6.157  22.797 -16.970  1.00  0.00           H  
ATOM   2323  HD3 ARG A 146       4.825  22.607 -18.127  1.00  0.00           H  
ATOM   2324  NE  ARG A 146       6.183  21.013 -18.077  1.00  0.00           N  
ATOM   2325  HE  ARG A 146       6.114  20.070 -17.721  1.00  0.00           H  
ATOM   2326  NH1 ARG A 146       7.114  22.302 -19.739  1.00  0.00           N  
ATOM   2327 HH11 ARG A 146       8.038  22.329 -20.144  1.00  0.00           H  
ATOM   2328 HH12 ARG A 146       6.831  23.121 -19.221  1.00  0.00           H  
ATOM   2329  NH2 ARG A 146       7.365  20.131 -19.804  1.00  0.00           N  
ATOM   2330 HH21 ARG A 146       7.822  20.320 -20.685  1.00  0.00           H  
ATOM   2331 HH22 ARG A 146       7.946  19.556 -19.211  1.00  0.00           H  
ATOM   2332  CZ  ARG A 146       6.872  21.152 -19.193  1.00  0.00           C  
ATOM   2333  N   PHE A 147       2.579  24.091 -12.835  1.00  0.00           N  
ATOM   2334  H   PHE A 147       3.368  23.666 -12.370  1.00  0.00           H  
ATOM   2335  CA  PHE A 147       2.020  25.303 -12.228  1.00  0.00           C  
ATOM   2336  HA  PHE A 147       1.018  25.477 -12.618  1.00  0.00           H  
ATOM   2337  C   PHE A 147       2.857  26.537 -12.579  1.00  0.00           C  
ATOM   2338  CB  PHE A 147       1.898  25.107 -10.707  1.00  0.00           C  
ATOM   2339  HB2 PHE A 147       2.836  24.728 -10.301  1.00  0.00           H  
ATOM   2340  HB3 PHE A 147       1.729  26.077 -10.240  1.00  0.00           H  
ATOM   2341  O   PHE A 147       4.047  26.433 -12.878  1.00  0.00           O  
ATOM   2342  CG  PHE A 147       0.765  24.184 -10.310  1.00  0.00           C  
ATOM   2343  CD1 PHE A 147      -0.396  24.720  -9.728  1.00  0.00           C  
ATOM   2344  HD1 PHE A 147      -0.477  25.780  -9.536  1.00  0.00           H  
ATOM   2345  CD2 PHE A 147       0.829  22.804 -10.580  1.00  0.00           C  
ATOM   2346  HD2 PHE A 147       1.712  22.379 -11.035  1.00  0.00           H  
ATOM   2347  CE1 PHE A 147      -1.480  23.886  -9.422  1.00  0.00           C  
ATOM   2348  HE1 PHE A 147      -2.381  24.324  -9.017  1.00  0.00           H  
ATOM   2349  CE2 PHE A 147      -0.271  21.977 -10.302  1.00  0.00           C  
ATOM   2350  HE2 PHE A 147      -0.235  20.931 -10.568  1.00  0.00           H  
ATOM   2351  CZ  PHE A 147      -1.422  22.511  -9.703  1.00  0.00           C  
ATOM   2352  HZ  PHE A 147      -2.271  21.877  -9.491  1.00  0.00           H  
ATOM   2353  N   LYS A 148       2.268  27.737 -12.476  1.00  0.00           N  
ATOM   2354  H   LYS A 148       1.293  27.756 -12.211  1.00  0.00           H  
ATOM   2355  CA  LYS A 148       2.949  29.014 -12.785  1.00  0.00           C  
ATOM   2356  HA  LYS A 148       3.279  28.993 -13.824  1.00  0.00           H  
ATOM   2357  C   LYS A 148       4.216  29.265 -11.964  1.00  0.00           C  
ATOM   2358  CB  LYS A 148       1.989  30.196 -12.582  1.00  0.00           C  
ATOM   2359  HB2 LYS A 148       2.576  31.113 -12.532  1.00  0.00           H  
ATOM   2360  HB3 LYS A 148       1.456  30.087 -11.637  1.00  0.00           H  
ATOM   2361  O   LYS A 148       5.096  29.984 -12.417  1.00  0.00           O  
ATOM   2362  CG  LYS A 148       0.991  30.343 -13.736  1.00  0.00           C  
ATOM   2363  HG2 LYS A 148       1.541  30.407 -14.674  1.00  0.00           H  
ATOM   2364  HG3 LYS A 148       0.335  29.473 -13.768  1.00  0.00           H  
ATOM   2365  CD  LYS A 148       0.153  31.616 -13.557  1.00  0.00           C  
ATOM   2366  HD2 LYS A 148      -0.470  31.494 -12.670  1.00  0.00           H  
ATOM   2367  HD3 LYS A 148       0.807  32.475 -13.408  1.00  0.00           H  
ATOM   2368  CE  LYS A 148      -0.713  31.853 -14.801  1.00  0.00           C  
ATOM   2369  HE2 LYS A 148      -1.075  30.888 -15.155  1.00  0.00           H  
ATOM   2370  HE3 LYS A 148      -0.094  32.281 -15.590  1.00  0.00           H  
ATOM   2371  NZ  LYS A 148      -1.878  32.723 -14.511  1.00  0.00           N  
ATOM   2372  HZ1 LYS A 148      -2.457  32.251 -13.831  1.00  0.00           H  
ATOM   2373  HZ2 LYS A 148      -1.604  33.623 -14.142  1.00  0.00           H  
ATOM   2374  HZ3 LYS A 148      -2.457  32.839 -15.331  1.00  0.00           H  
ATOM   2375  N   CYS A 149       4.307  28.691 -10.766  1.00  0.00           N  
ATOM   2376  H   CYS A 149       3.561  28.071 -10.484  1.00  0.00           H  
ATOM   2377  CA  CYS A 149       5.484  28.793  -9.900  1.00  0.00           C  
ATOM   2378  HA  CYS A 149       5.952  29.764 -10.062  1.00  0.00           H  
ATOM   2379  C   CYS A 149       6.579  27.757 -10.220  1.00  0.00           C  
ATOM   2380  CB  CYS A 149       5.026  28.739  -8.433  1.00  0.00           C  
ATOM   2381  HB2 CYS A 149       4.342  29.565  -8.240  1.00  0.00           H  
ATOM   2382  HB3 CYS A 149       5.894  28.862  -7.785  1.00  0.00           H  
ATOM   2383  O   CYS A 149       7.480  27.570  -9.414  1.00  0.00           O  
ATOM   2384  SG  CYS A 149       4.214  27.154  -8.056  1.00  0.00           S  
ATOM   2385  HG  CYS A 149       5.346  26.487  -7.817  1.00  0.00           H  
ATOM   2386  N   GLY A 150       6.471  27.010 -11.325  1.00  0.00           N  
ATOM   2387  H   GLY A 150       5.684  27.152 -11.941  1.00  0.00           H  
ATOM   2388  CA  GLY A 150       7.418  25.950 -11.703  1.00  0.00           C  
ATOM   2389  HA2 GLY A 150       8.436  26.299 -11.527  1.00  0.00           H  
ATOM   2390  HA3 GLY A 150       7.309  25.742 -12.767  1.00  0.00           H  
ATOM   2391  C   GLY A 150       7.240  24.629 -10.946  1.00  0.00           C  
ATOM   2392  O   GLY A 150       7.731  23.596 -11.394  1.00  0.00           O  
ATOM   2393  N   GLY A 151       6.500  24.632  -9.833  1.00  0.00           N  
ATOM   2394  H   GLY A 151       6.180  25.528  -9.494  1.00  0.00           H  
ATOM   2395  CA  GLY A 151       6.048  23.410  -9.168  1.00  0.00           C  
ATOM   2396  HA2 GLY A 151       5.518  23.663  -8.250  1.00  0.00           H  
ATOM   2397  HA3 GLY A 151       6.912  22.800  -8.906  1.00  0.00           H  
ATOM   2398  C   GLY A 151       5.121  22.580 -10.061  1.00  0.00           C  
ATOM   2399  O   GLY A 151       4.571  23.073 -11.051  1.00  0.00           O  
ATOM   2400  N   TRP A 152       4.934  21.312  -9.718  1.00  0.00           N  
ATOM   2401  H   TRP A 152       5.370  20.948  -8.882  1.00  0.00           H  
ATOM   2402  CA  TRP A 152       4.169  20.389 -10.550  1.00  0.00           C  
ATOM   2403  HA  TRP A 152       3.412  20.969 -11.078  1.00  0.00           H  
ATOM   2404  C   TRP A 152       3.413  19.350  -9.728  1.00  0.00           C  
ATOM   2405  CB  TRP A 152       5.083  19.756 -11.610  1.00  0.00           C  
ATOM   2406  HB2 TRP A 152       4.500  19.054 -12.206  1.00  0.00           H  
ATOM   2407  HB3 TRP A 152       5.420  20.542 -12.286  1.00  0.00           H  
ATOM   2408  O   TRP A 152       3.794  19.005  -8.612  1.00  0.00           O  
ATOM   2409  CG  TRP A 152       6.296  19.050 -11.087  1.00  0.00           C  
ATOM   2410  CD1 TRP A 152       7.436  19.651 -10.670  1.00  0.00           C  
ATOM   2411  HD1 TRP A 152       7.610  20.716 -10.669  1.00  0.00           H  
ATOM   2412  CD2 TRP A 152       6.522  17.615 -10.937  1.00  0.00           C  
ATOM   2413  CE2 TRP A 152       7.826  17.424 -10.386  1.00  0.00           C  
ATOM   2414  CE3 TRP A 152       5.778  16.454 -11.245  1.00  0.00           C  
ATOM   2415  HE3 TRP A 152       4.800  16.554 -11.693  1.00  0.00           H  
ATOM   2416  NE1 TRP A 152       8.336  18.696 -10.242  1.00  0.00           N  
ATOM   2417  HE1 TRP A 152       9.259  18.912  -9.893  1.00  0.00           H  
ATOM   2418  CH2 TRP A 152       7.594  15.022 -10.445  1.00  0.00           C  
ATOM   2419  HH2 TRP A 152       8.000  14.034 -10.281  1.00  0.00           H  
ATOM   2420  CZ2 TRP A 152       8.351  16.156 -10.116  1.00  0.00           C  
ATOM   2421  HZ2 TRP A 152       9.338  16.055  -9.689  1.00  0.00           H  
ATOM   2422  CZ3 TRP A 152       6.328  15.173 -11.033  1.00  0.00           C  
ATOM   2423  HZ3 TRP A 152       5.802  14.287 -11.358  1.00  0.00           H  
ATOM   2424  N   VAL A 153       2.309  18.858 -10.288  1.00  0.00           N  
ATOM   2425  H   VAL A 153       2.056  19.201 -11.203  1.00  0.00           H  
ATOM   2426  CA  VAL A 153       1.502  17.786  -9.697  1.00  0.00           C  
ATOM   2427  HA  VAL A 153       1.961  17.475  -8.759  1.00  0.00           H  
ATOM   2428  C   VAL A 153       1.503  16.586 -10.622  1.00  0.00           C  
ATOM   2429  CB  VAL A 153       0.073  18.245  -9.362  1.00  0.00           C  
ATOM   2430  HB  VAL A 153      -0.407  18.651 -10.253  1.00  0.00           H  
ATOM   2431  O   VAL A 153       1.185  16.706 -11.807  1.00  0.00           O  
ATOM   2432  CG1 VAL A 153      -0.788  17.091  -8.844  1.00  0.00           C  
ATOM   2433 HG11 VAL A 153      -1.763  17.470  -8.538  1.00  0.00           H  
ATOM   2434 HG12 VAL A 153      -0.940  16.353  -9.632  1.00  0.00           H  
ATOM   2435 HG13 VAL A 153      -0.306  16.618  -7.989  1.00  0.00           H  
ATOM   2436  CG2 VAL A 153       0.106  19.325  -8.280  1.00  0.00           C  
ATOM   2437 HG21 VAL A 153       0.578  18.927  -7.382  1.00  0.00           H  
ATOM   2438 HG22 VAL A 153       0.701  20.176  -8.612  1.00  0.00           H  
ATOM   2439 HG23 VAL A 153      -0.903  19.666  -8.048  1.00  0.00           H  
ATOM   2440  N   PHE A 154       1.828  15.427 -10.062  1.00  0.00           N  
ATOM   2441  H   PHE A 154       2.074  15.428  -9.082  1.00  0.00           H  
ATOM   2442  CA  PHE A 154       1.853  14.156 -10.755  1.00  0.00           C  
ATOM   2443  HA  PHE A 154       1.887  14.364 -11.825  1.00  0.00           H  
ATOM   2444  C   PHE A 154       0.599  13.341 -10.443  1.00  0.00           C  
ATOM   2445  CB  PHE A 154       3.128  13.409 -10.362  1.00  0.00           C  
ATOM   2446  HB2 PHE A 154       3.959  14.112 -10.416  1.00  0.00           H  
ATOM   2447  HB3 PHE A 154       3.047  13.101  -9.319  1.00  0.00           H  
ATOM   2448  O   PHE A 154       0.470  12.778  -9.354  1.00  0.00           O  
ATOM   2449  CG  PHE A 154       3.469  12.189 -11.193  1.00  0.00           C  
ATOM   2450  CD1 PHE A 154       4.429  11.279 -10.713  1.00  0.00           C  
ATOM   2451  HD1 PHE A 154       4.920  11.461  -9.768  1.00  0.00           H  
ATOM   2452  CD2 PHE A 154       2.872  11.963 -12.449  1.00  0.00           C  
ATOM   2453  HD2 PHE A 154       2.144  12.638 -12.872  1.00  0.00           H  
ATOM   2454  CE1 PHE A 154       4.788  10.160 -11.481  1.00  0.00           C  
ATOM   2455  HE1 PHE A 154       5.559   9.492 -11.126  1.00  0.00           H  
ATOM   2456  CE2 PHE A 154       3.219  10.839 -13.199  1.00  0.00           C  
ATOM   2457  HE2 PHE A 154       2.765  10.702 -14.169  1.00  0.00           H  
ATOM   2458  CZ  PHE A 154       4.178   9.935 -12.724  1.00  0.00           C  
ATOM   2459  HZ  PHE A 154       4.475   9.092 -13.331  1.00  0.00           H  
ATOM   2460  N   GLY A 155      -0.326  13.291 -11.396  1.00  0.00           N  
ATOM   2461  H   GLY A 155      -0.138  13.760 -12.270  1.00  0.00           H  
ATOM   2462  CA  GLY A 155      -1.510  12.447 -11.344  1.00  0.00           C  
ATOM   2463  HA2 GLY A 155      -1.852  12.360 -10.312  1.00  0.00           H  
ATOM   2464  HA3 GLY A 155      -2.305  12.890 -11.944  1.00  0.00           H  
ATOM   2465  C   GLY A 155      -1.227  11.046 -11.857  1.00  0.00           C  
ATOM   2466  O   GLY A 155      -0.669  10.865 -12.937  1.00  0.00           O  
ATOM   2467  N   THR A 156      -1.624  10.049 -11.072  1.00  0.00           N  
ATOM   2468  H   THR A 156      -2.068  10.281 -10.195  1.00  0.00           H  
ATOM   2469  CA  THR A 156      -1.511   8.631 -11.412  1.00  0.00           C  
ATOM   2470  HA  THR A 156      -1.110   8.514 -12.419  1.00  0.00           H  
ATOM   2471  C   THR A 156      -2.886   7.983 -11.363  1.00  0.00           C  
ATOM   2472  CB  THR A 156      -0.563   7.922 -10.437  1.00  0.00           C  
ATOM   2473  HB  THR A 156      -0.949   8.028  -9.423  1.00  0.00           H  
ATOM   2474  O   THR A 156      -3.553   8.028 -10.329  1.00  0.00           O  
ATOM   2475  CG2 THR A 156      -0.388   6.438 -10.761  1.00  0.00           C  
ATOM   2476 HG21 THR A 156       0.363   6.008 -10.098  1.00  0.00           H  
ATOM   2477 HG22 THR A 156      -1.326   5.905 -10.610  1.00  0.00           H  
ATOM   2478 HG23 THR A 156      -0.067   6.319 -11.796  1.00  0.00           H  
ATOM   2479  OG1 THR A 156       0.716   8.512 -10.497  1.00  0.00           O  
ATOM   2480  HG1 THR A 156       0.584   9.459 -10.580  1.00  0.00           H  
ATOM   2481  N   ALA A 157      -3.278   7.348 -12.464  1.00  0.00           N  
ATOM   2482  H   ALA A 157      -2.701   7.400 -13.291  1.00  0.00           H  
ATOM   2483  CA  ALA A 157      -4.394   6.416 -12.527  1.00  0.00           C  
ATOM   2484  HA  ALA A 157      -4.930   6.398 -11.578  1.00  0.00           H  
ATOM   2485  C   ALA A 157      -3.824   5.021 -12.801  1.00  0.00           C  
ATOM   2486  CB  ALA A 157      -5.360   6.890 -13.617  1.00  0.00           C  
ATOM   2487  HB1 ALA A 157      -5.707   7.898 -13.388  1.00  0.00           H  
ATOM   2488  HB2 ALA A 157      -4.857   6.898 -14.584  1.00  0.00           H  
ATOM   2489  HB3 ALA A 157      -6.220   6.223 -13.671  1.00  0.00           H  
ATOM   2490  O   ALA A 157      -3.235   4.794 -13.857  1.00  0.00           O  
ATOM   2491  N   VAL A 158      -3.950   4.107 -11.837  1.00  0.00           N  
ATOM   2492  H   VAL A 158      -4.437   4.356 -10.988  1.00  0.00           H  
ATOM   2493  CA  VAL A 158      -3.432   2.738 -11.950  1.00  0.00           C  
ATOM   2494  HA  VAL A 158      -3.169   2.567 -12.994  1.00  0.00           H  
ATOM   2495  C   VAL A 158      -4.511   1.726 -11.590  1.00  0.00           C  
ATOM   2496  CB  VAL A 158      -2.132   2.549 -11.144  1.00  0.00           C  
ATOM   2497  HB  VAL A 158      -1.421   3.295 -11.499  1.00  0.00           H  
ATOM   2498  O   VAL A 158      -5.155   1.837 -10.549  1.00  0.00           O  
ATOM   2499  CG1 VAL A 158      -2.291   2.764  -9.633  1.00  0.00           C  
ATOM   2500 HG11 VAL A 158      -2.930   1.991  -9.205  1.00  0.00           H  
ATOM   2501 HG12 VAL A 158      -1.315   2.714  -9.150  1.00  0.00           H  
ATOM   2502 HG13 VAL A 158      -2.735   3.740  -9.437  1.00  0.00           H  
ATOM   2503  CG2 VAL A 158      -1.505   1.171 -11.390  1.00  0.00           C  
ATOM   2504 HG21 VAL A 158      -2.139   0.384 -10.980  1.00  0.00           H  
ATOM   2505 HG22 VAL A 158      -1.379   1.008 -12.461  1.00  0.00           H  
ATOM   2506 HG23 VAL A 158      -0.530   1.121 -10.907  1.00  0.00           H  
ATOM   2507  N   HIS A 159      -4.724   0.733 -12.446  1.00  0.00           N  
ATOM   2508  H   HIS A 159      -4.179   0.702 -13.296  1.00  0.00           H  
ATOM   2509  CA  HIS A 159      -5.623  -0.371 -12.155  1.00  0.00           C  
ATOM   2510  HA  HIS A 159      -6.582   0.033 -11.830  1.00  0.00           H  
ATOM   2511  C   HIS A 159      -5.040  -1.215 -11.018  1.00  0.00           C  
ATOM   2512  CB  HIS A 159      -5.877  -1.189 -13.422  1.00  0.00           C  
ATOM   2513  HB2 HIS A 159      -4.995  -1.777 -13.675  1.00  0.00           H  
ATOM   2514  HB3 HIS A 159      -6.089  -0.513 -14.250  1.00  0.00           H  
ATOM   2515  O   HIS A 159      -3.923  -1.724 -11.125  1.00  0.00           O  
ATOM   2516  CG  HIS A 159      -7.061  -2.094 -13.240  1.00  0.00           C  
ATOM   2517  CD2 HIS A 159      -8.328  -1.858 -13.695  1.00  0.00           C  
ATOM   2518  HD2 HIS A 159      -8.647  -1.004 -14.273  1.00  0.00           H  
ATOM   2519  ND1 HIS A 159      -7.098  -3.261 -12.513  1.00  0.00           N  
ATOM   2520  HD1 HIS A 159      -6.299  -3.755 -12.141  1.00  0.00           H  
ATOM   2521  CE1 HIS A 159      -8.360  -3.721 -12.532  1.00  0.00           C  
ATOM   2522  HE1 HIS A 159      -8.699  -4.641 -12.080  1.00  0.00           H  
ATOM   2523  NE2 HIS A 159      -9.139  -2.899 -13.245  1.00  0.00           N  
ATOM   2524  N   HIS A 160      -5.790  -1.386  -9.929  1.00  0.00           N  
ATOM   2525  H   HIS A 160      -6.714  -0.979  -9.907  1.00  0.00           H  
ATOM   2526  CA  HIS A 160      -5.265  -1.942  -8.679  1.00  0.00           C  
ATOM   2527  HA  HIS A 160      -4.362  -1.391  -8.418  1.00  0.00           H  
ATOM   2528  C   HIS A 160      -4.849  -3.423  -8.806  1.00  0.00           C  
ATOM   2529  CB  HIS A 160      -6.298  -1.667  -7.578  1.00  0.00           C  
ATOM   2530  HB2 HIS A 160      -7.168  -2.309  -7.718  1.00  0.00           H  
ATOM   2531  HB3 HIS A 160      -6.647  -0.640  -7.686  1.00  0.00           H  
ATOM   2532  O   HIS A 160      -3.969  -3.882  -8.085  1.00  0.00           O  
ATOM   2533  CG  HIS A 160      -5.799  -1.821  -6.166  1.00  0.00           C  
ATOM   2534  CD2 HIS A 160      -5.934  -0.893  -5.171  1.00  0.00           C  
ATOM   2535  HD2 HIS A 160      -6.415   0.068  -5.277  1.00  0.00           H  
ATOM   2536  ND1 HIS A 160      -5.122  -2.887  -5.622  1.00  0.00           N  
ATOM   2537  HD1 HIS A 160      -4.728  -3.673  -6.120  1.00  0.00           H  
ATOM   2538  CE1 HIS A 160      -4.859  -2.605  -4.339  1.00  0.00           C  
ATOM   2539  HE1 HIS A 160      -4.304  -3.255  -3.679  1.00  0.00           H  
ATOM   2540  NE2 HIS A 160      -5.334  -1.392  -4.009  1.00  0.00           N  
ATOM   2541  N   ALA A 161      -5.361  -4.157  -9.803  1.00  0.00           N  
ATOM   2542  H   ALA A 161      -6.188  -3.796 -10.257  1.00  0.00           H  
ATOM   2543  CA  ALA A 161      -4.853  -5.489 -10.171  1.00  0.00           C  
ATOM   2544  HA  ALA A 161      -4.980  -6.149  -9.313  1.00  0.00           H  
ATOM   2545  C   ALA A 161      -3.350  -5.517 -10.548  1.00  0.00           C  
ATOM   2546  CB  ALA A 161      -5.697  -6.045 -11.325  1.00  0.00           C  
ATOM   2547  HB1 ALA A 161      -5.503  -5.492 -12.244  1.00  0.00           H  
ATOM   2548  HB2 ALA A 161      -6.755  -6.005 -11.066  1.00  0.00           H  
ATOM   2549  HB3 ALA A 161      -5.428  -7.089 -11.487  1.00  0.00           H  
ATOM   2550  O   ALA A 161      -2.725  -6.572 -10.501  1.00  0.00           O  
ATOM   2551  N   MET A 162      -2.749  -4.379 -10.922  1.00  0.00           N  
ATOM   2552  H   MET A 162      -3.285  -3.523 -10.938  1.00  0.00           H  
ATOM   2553  CA  MET A 162      -1.317  -4.308 -11.237  1.00  0.00           C  
ATOM   2554  HA  MET A 162      -1.039  -5.185 -11.821  1.00  0.00           H  
ATOM   2555  C   MET A 162      -0.442  -4.314  -9.984  1.00  0.00           C  
ATOM   2556  CB  MET A 162      -1.010  -3.047 -12.060  1.00  0.00           C  
ATOM   2557  HB2 MET A 162      -1.354  -2.163 -11.523  1.00  0.00           H  
ATOM   2558  HB3 MET A 162       0.070  -2.958 -12.177  1.00  0.00           H  
ATOM   2559  O   MET A 162       0.598  -4.985  -9.965  1.00  0.00           O  
ATOM   2560  CG  MET A 162      -1.651  -3.072 -13.448  1.00  0.00           C  
ATOM   2561  HG2 MET A 162      -1.355  -2.159 -13.964  1.00  0.00           H  
ATOM   2562  HG3 MET A 162      -2.735  -3.053 -13.333  1.00  0.00           H  
ATOM   2563  SD  MET A 162      -1.214  -4.489 -14.498  1.00  0.00           S  
ATOM   2564  CE  MET A 162       0.577  -4.253 -14.644  1.00  0.00           C  
ATOM   2565  HE1 MET A 162       0.972  -4.961 -15.372  1.00  0.00           H  
ATOM   2566  HE2 MET A 162       0.787  -3.239 -14.985  1.00  0.00           H  
ATOM   2567  HE3 MET A 162       1.054  -4.424 -13.679  1.00  0.00           H  
ATOM   2568  N   CYS A 163      -0.830  -3.540  -8.967  1.00  0.00           N  
ATOM   2569  H   CYS A 163      -1.715  -3.056  -9.023  1.00  0.00           H  
ATOM   2570  CA  CYS A 163      -0.066  -3.361  -7.740  1.00  0.00           C  
ATOM   2571  HA  CYS A 163       0.253  -4.344  -7.395  1.00  0.00           H  
ATOM   2572  C   CYS A 163      -0.882  -2.725  -6.608  1.00  0.00           C  
ATOM   2573  CB  CYS A 163       1.186  -2.518  -8.035  1.00  0.00           C  
ATOM   2574  HB2 CYS A 163       1.751  -2.402  -7.111  1.00  0.00           H  
ATOM   2575  HB3 CYS A 163       1.803  -3.063  -8.750  1.00  0.00           H  
ATOM   2576  O   CYS A 163      -1.816  -1.960  -6.842  1.00  0.00           O  
ATOM   2577  SG  CYS A 163       0.824  -0.872  -8.714  1.00  0.00           S  
ATOM   2578  HG  CYS A 163       2.100  -0.505  -8.870  1.00  0.00           H  
ATOM   2579  N   ASP A 164      -0.448  -2.985  -5.372  1.00  0.00           N  
ATOM   2580  H   ASP A 164       0.345  -3.599  -5.260  1.00  0.00           H  
ATOM   2581  CA  ASP A 164      -0.884  -2.218  -4.204  1.00  0.00           C  
ATOM   2582  HA  ASP A 164      -1.926  -1.936  -4.353  1.00  0.00           H  
ATOM   2583  C   ASP A 164      -0.082  -0.906  -4.054  1.00  0.00           C  
ATOM   2584  CB  ASP A 164      -0.837  -3.109  -2.948  1.00  0.00           C  
ATOM   2585  HB2 ASP A 164      -1.451  -3.990  -3.133  1.00  0.00           H  
ATOM   2586  HB3 ASP A 164      -1.294  -2.567  -2.119  1.00  0.00           H  
ATOM   2587  O   ASP A 164       0.843  -0.616  -4.818  1.00  0.00           O  
ATOM   2588  CG  ASP A 164       0.560  -3.563  -2.510  1.00  0.00           C  
ATOM   2589  OD1 ASP A 164       1.576  -2.903  -2.815  1.00  0.00           O  
ATOM   2590  OD2 ASP A 164       0.673  -4.571  -1.781  1.00  0.00           O  
ATOM   2591  N   GLY A 165      -0.402  -0.097  -3.036  1.00  0.00           N  
ATOM   2592  H   GLY A 165      -1.201  -0.338  -2.467  1.00  0.00           H  
ATOM   2593  CA  GLY A 165       0.277   1.185  -2.801  1.00  0.00           C  
ATOM   2594  HA2 GLY A 165      -0.136   1.647  -1.905  1.00  0.00           H  
ATOM   2595  HA3 GLY A 165       0.083   1.846  -3.646  1.00  0.00           H  
ATOM   2596  C   GLY A 165       1.799   1.073  -2.615  1.00  0.00           C  
ATOM   2597  O   GLY A 165       2.542   1.943  -3.078  1.00  0.00           O  
ATOM   2598  N   MET A 166       2.290  -0.008  -1.998  1.00  0.00           N  
ATOM   2599  H   MET A 166       1.660  -0.774  -1.810  1.00  0.00           H  
ATOM   2600  CA  MET A 166       3.732  -0.243  -1.836  1.00  0.00           C  
ATOM   2601  HA  MET A 166       4.216   0.675  -1.503  1.00  0.00           H  
ATOM   2602  C   MET A 166       4.382  -0.643  -3.161  1.00  0.00           C  
ATOM   2603  CB  MET A 166       3.989  -1.336  -0.794  1.00  0.00           C  
ATOM   2604  HB2 MET A 166       5.012  -1.696  -0.899  1.00  0.00           H  
ATOM   2605  HB3 MET A 166       3.317  -2.175  -0.975  1.00  0.00           H  
ATOM   2606  O   MET A 166       5.454  -0.142  -3.486  1.00  0.00           O  
ATOM   2607  CG  MET A 166       3.820  -0.831   0.641  1.00  0.00           C  
ATOM   2608  HG2 MET A 166       4.603  -0.101   0.845  1.00  0.00           H  
ATOM   2609  HG3 MET A 166       2.856  -0.334   0.749  1.00  0.00           H  
ATOM   2610  SD  MET A 166       3.940  -2.170   1.854  1.00  0.00           S  
ATOM   2611  CE  MET A 166       2.228  -2.757   1.741  1.00  0.00           C  
ATOM   2612  HE1 MET A 166       1.596  -2.178   2.415  1.00  0.00           H  
ATOM   2613  HE2 MET A 166       1.859  -2.633   0.723  1.00  0.00           H  
ATOM   2614  HE3 MET A 166       2.166  -3.818   1.984  1.00  0.00           H  
ATOM   2615  N   GLY A 167       3.721  -1.490  -3.951  1.00  0.00           N  
ATOM   2616  H   GLY A 167       2.839  -1.861  -3.628  1.00  0.00           H  
ATOM   2617  CA  GLY A 167       4.162  -1.854  -5.293  1.00  0.00           C  
ATOM   2618  HA2 GLY A 167       3.445  -2.572  -5.691  1.00  0.00           H  
ATOM   2619  HA3 GLY A 167       5.152  -2.309  -5.251  1.00  0.00           H  
ATOM   2620  C   GLY A 167       4.215  -0.656  -6.240  1.00  0.00           C  
ATOM   2621  O   GLY A 167       5.203  -0.467  -6.946  1.00  0.00           O  
ATOM   2622  N   SER A 168       3.201   0.214  -6.189  1.00  0.00           N  
ATOM   2623  H   SER A 168       2.397  -0.031  -5.628  1.00  0.00           H  
ATOM   2624  CA  SER A 168       3.198   1.492  -6.906  1.00  0.00           C  
ATOM   2625  HA  SER A 168       3.316   1.293  -7.971  1.00  0.00           H  
ATOM   2626  C   SER A 168       4.366   2.381  -6.464  1.00  0.00           C  
ATOM   2627  CB  SER A 168       1.857   2.203  -6.682  1.00  0.00           C  
ATOM   2628  HB2 SER A 168       1.785   2.536  -5.646  1.00  0.00           H  
ATOM   2629  HB3 SER A 168       1.041   1.508  -6.877  1.00  0.00           H  
ATOM   2630  O   SER A 168       5.078   2.932  -7.300  1.00  0.00           O  
ATOM   2631  OG  SER A 168       1.731   3.315  -7.549  1.00  0.00           O  
ATOM   2632  HG  SER A 168       1.709   2.966  -8.443  1.00  0.00           H  
ATOM   2633  N   THR A 169       4.621   2.479  -5.156  1.00  0.00           N  
ATOM   2634  H   THR A 169       4.027   1.973  -4.514  1.00  0.00           H  
ATOM   2635  CA  THR A 169       5.728   3.285  -4.610  1.00  0.00           C  
ATOM   2636  HA  THR A 169       5.639   4.303  -4.991  1.00  0.00           H  
ATOM   2637  C   THR A 169       7.088   2.766  -5.060  1.00  0.00           C  
ATOM   2638  CB  THR A 169       5.666   3.346  -3.080  1.00  0.00           C  
ATOM   2639  HB  THR A 169       5.758   2.345  -2.657  1.00  0.00           H  
ATOM   2640  O   THR A 169       7.922   3.564  -5.472  1.00  0.00           O  
ATOM   2641  CG2 THR A 169       6.716   4.260  -2.455  1.00  0.00           C  
ATOM   2642 HG21 THR A 169       7.713   3.850  -2.615  1.00  0.00           H  
ATOM   2643 HG22 THR A 169       6.540   4.328  -1.381  1.00  0.00           H  
ATOM   2644 HG23 THR A 169       6.660   5.255  -2.895  1.00  0.00           H  
ATOM   2645  OG1 THR A 169       4.419   3.885  -2.722  1.00  0.00           O  
ATOM   2646  HG1 THR A 169       3.783   3.168  -2.761  1.00  0.00           H  
ATOM   2647  N   LEU A 170       7.286   1.445  -5.068  1.00  0.00           N  
ATOM   2648  H   LEU A 170       6.561   0.845  -4.700  1.00  0.00           H  
ATOM   2649  CA  LEU A 170       8.517   0.814  -5.539  1.00  0.00           C  
ATOM   2650  HA  LEU A 170       9.346   1.214  -4.954  1.00  0.00           H  
ATOM   2651  C   LEU A 170       8.800   1.133  -7.017  1.00  0.00           C  
ATOM   2652  CB  LEU A 170       8.396  -0.698  -5.277  1.00  0.00           C  
ATOM   2653  HB2 LEU A 170       7.531  -1.080  -5.819  1.00  0.00           H  
ATOM   2654  HB3 LEU A 170       8.221  -0.854  -4.212  1.00  0.00           H  
ATOM   2655  O   LEU A 170       9.927   1.474  -7.371  1.00  0.00           O  
ATOM   2656  CG  LEU A 170       9.628  -1.516  -5.696  1.00  0.00           C  
ATOM   2657  HG  LEU A 170       9.774  -1.418  -6.772  1.00  0.00           H  
ATOM   2658  CD1 LEU A 170      10.895  -1.070  -4.967  1.00  0.00           C  
ATOM   2659 HD11 LEU A 170      10.739  -1.083  -3.889  1.00  0.00           H  
ATOM   2660 HD12 LEU A 170      11.175  -0.066  -5.285  1.00  0.00           H  
ATOM   2661 HD13 LEU A 170      11.711  -1.744  -5.228  1.00  0.00           H  
ATOM   2662  CD2 LEU A 170       9.404  -2.992  -5.372  1.00  0.00           C  
ATOM   2663 HD21 LEU A 170       9.484  -3.163  -4.298  1.00  0.00           H  
ATOM   2664 HD22 LEU A 170      10.154  -3.587  -5.893  1.00  0.00           H  
ATOM   2665 HD23 LEU A 170       8.411  -3.300  -5.699  1.00  0.00           H  
ATOM   2666  N   PHE A 171       7.770   1.102  -7.867  1.00  0.00           N  
ATOM   2667  H   PHE A 171       6.870   0.796  -7.527  1.00  0.00           H  
ATOM   2668  CA  PHE A 171       7.890   1.517  -9.266  1.00  0.00           C  
ATOM   2669  HA  PHE A 171       8.663   0.920  -9.749  1.00  0.00           H  
ATOM   2670  C   PHE A 171       8.310   2.989  -9.401  1.00  0.00           C  
ATOM   2671  CB  PHE A 171       6.557   1.257  -9.976  1.00  0.00           C  
ATOM   2672  HB2 PHE A 171       6.423   0.180 -10.075  1.00  0.00           H  
ATOM   2673  HB3 PHE A 171       5.738   1.631  -9.362  1.00  0.00           H  
ATOM   2674  O   PHE A 171       9.241   3.311 -10.141  1.00  0.00           O  
ATOM   2675  CG  PHE A 171       6.461   1.896 -11.347  1.00  0.00           C  
ATOM   2676  CD1 PHE A 171       5.550   2.944 -11.582  1.00  0.00           C  
ATOM   2677  HD1 PHE A 171       4.923   3.311 -10.784  1.00  0.00           H  
ATOM   2678  CD2 PHE A 171       7.306   1.457 -12.382  1.00  0.00           C  
ATOM   2679  HD2 PHE A 171       8.032   0.681 -12.191  1.00  0.00           H  
ATOM   2680  CE1 PHE A 171       5.456   3.516 -12.861  1.00  0.00           C  
ATOM   2681  HE1 PHE A 171       4.758   4.319 -13.043  1.00  0.00           H  
ATOM   2682  CE2 PHE A 171       7.213   2.030 -13.661  1.00  0.00           C  
ATOM   2683  HE2 PHE A 171       7.860   1.690 -14.457  1.00  0.00           H  
ATOM   2684  CZ  PHE A 171       6.276   3.048 -13.902  1.00  0.00           C  
ATOM   2685  HZ  PHE A 171       6.196   3.485 -14.887  1.00  0.00           H  
ATOM   2686  N   PHE A 172       7.672   3.893  -8.655  1.00  0.00           N  
ATOM   2687  H   PHE A 172       6.909   3.592  -8.065  1.00  0.00           H  
ATOM   2688  CA  PHE A 172       8.022   5.312  -8.715  1.00  0.00           C  
ATOM   2689  HA  PHE A 172       8.117   5.586  -9.766  1.00  0.00           H  
ATOM   2690  C   PHE A 172       9.384   5.626  -8.086  1.00  0.00           C  
ATOM   2691  CB  PHE A 172       6.905   6.162  -8.109  1.00  0.00           C  
ATOM   2692  HB2 PHE A 172       6.656   5.795  -7.113  1.00  0.00           H  
ATOM   2693  HB3 PHE A 172       7.280   7.182  -8.016  1.00  0.00           H  
ATOM   2694  O   PHE A 172      10.053   6.544  -8.552  1.00  0.00           O  
ATOM   2695  CG  PHE A 172       5.670   6.237  -8.978  1.00  0.00           C  
ATOM   2696  CD1 PHE A 172       5.753   6.848 -10.242  1.00  0.00           C  
ATOM   2697  HD1 PHE A 172       6.692   7.254 -10.589  1.00  0.00           H  
ATOM   2698  CD2 PHE A 172       4.455   5.670  -8.562  1.00  0.00           C  
ATOM   2699  HD2 PHE A 172       4.381   5.197  -7.594  1.00  0.00           H  
ATOM   2700  CE1 PHE A 172       4.630   6.890 -11.081  1.00  0.00           C  
ATOM   2701  HE1 PHE A 172       4.711   7.313 -12.072  1.00  0.00           H  
ATOM   2702  CE2 PHE A 172       3.341   5.696  -9.417  1.00  0.00           C  
ATOM   2703  HE2 PHE A 172       2.422   5.198  -9.146  1.00  0.00           H  
ATOM   2704  CZ  PHE A 172       3.417   6.331 -10.663  1.00  0.00           C  
ATOM   2705  HZ  PHE A 172       2.556   6.355 -11.315  1.00  0.00           H  
ATOM   2706  N   HIS A 173       9.839   4.859  -7.090  1.00  0.00           N  
ATOM   2707  H   HIS A 173       9.228   4.156  -6.698  1.00  0.00           H  
ATOM   2708  CA  HIS A 173      11.220   4.927  -6.605  1.00  0.00           C  
ATOM   2709  HA  HIS A 173      11.455   5.954  -6.325  1.00  0.00           H  
ATOM   2710  C   HIS A 173      12.217   4.568  -7.693  1.00  0.00           C  
ATOM   2711  CB  HIS A 173      11.436   4.003  -5.399  1.00  0.00           C  
ATOM   2712  HB2 HIS A 173      10.967   3.037  -5.582  1.00  0.00           H  
ATOM   2713  HB3 HIS A 173      12.506   3.829  -5.281  1.00  0.00           H  
ATOM   2714  O   HIS A 173      13.154   5.331  -7.898  1.00  0.00           O  
ATOM   2715  CG  HIS A 173      10.944   4.542  -4.088  1.00  0.00           C  
ATOM   2716  CD2 HIS A 173      10.814   5.859  -3.757  1.00  0.00           C  
ATOM   2717  HD2 HIS A 173      11.020   6.708  -4.392  1.00  0.00           H  
ATOM   2718  ND1 HIS A 173      10.708   3.763  -2.956  1.00  0.00           N  
ATOM   2719  CE1 HIS A 173      10.427   4.627  -1.974  1.00  0.00           C  
ATOM   2720  HE1 HIS A 173      10.218   4.353  -0.951  1.00  0.00           H  
ATOM   2721  NE2 HIS A 173      10.471   5.885  -2.431  1.00  0.00           N  
ATOM   2722  HE2 HIS A 173      10.382   6.693  -1.832  1.00  0.00           H  
ATOM   2723  N   ALA A 174      11.989   3.476  -8.424  1.00  0.00           N  
ATOM   2724  H   ALA A 174      11.211   2.877  -8.186  1.00  0.00           H  
ATOM   2725  CA  ALA A 174      12.851   3.089  -9.535  1.00  0.00           C  
ATOM   2726  HA  ALA A 174      13.861   2.926  -9.159  1.00  0.00           H  
ATOM   2727  C   ALA A 174      12.931   4.194 -10.604  1.00  0.00           C  
ATOM   2728  CB  ALA A 174      12.330   1.773 -10.117  1.00  0.00           C  
ATOM   2729  HB1 ALA A 174      11.278   1.857 -10.390  1.00  0.00           H  
ATOM   2730  HB2 ALA A 174      12.451   0.974  -9.385  1.00  0.00           H  
ATOM   2731  HB3 ALA A 174      12.900   1.535 -11.015  1.00  0.00           H  
ATOM   2732  O   ALA A 174      14.024   4.566 -11.029  1.00  0.00           O  
ATOM   2733  N   MET A 175      11.792   4.783 -10.992  1.00  0.00           N  
ATOM   2734  H   MET A 175      10.919   4.423 -10.635  1.00  0.00           H  
ATOM   2735  CA  MET A 175      11.787   5.934 -11.904  1.00  0.00           C  
ATOM   2736  HA  MET A 175      12.264   5.650 -12.842  1.00  0.00           H  
ATOM   2737  C   MET A 175      12.567   7.124 -11.331  1.00  0.00           C  
ATOM   2738  CB  MET A 175      10.357   6.396 -12.197  1.00  0.00           C  
ATOM   2739  HB2 MET A 175      10.435   7.315 -12.778  1.00  0.00           H  
ATOM   2740  HB3 MET A 175       9.840   6.614 -11.263  1.00  0.00           H  
ATOM   2741  O   MET A 175      13.378   7.731 -12.026  1.00  0.00           O  
ATOM   2742  CG  MET A 175       9.521   5.417 -13.018  1.00  0.00           C  
ATOM   2743  HG2 MET A 175       9.485   4.454 -12.508  1.00  0.00           H  
ATOM   2744  HG3 MET A 175      10.002   5.275 -13.986  1.00  0.00           H  
ATOM   2745  SD  MET A 175       7.817   5.983 -13.292  1.00  0.00           S  
ATOM   2746  CE  MET A 175       8.086   7.608 -14.053  1.00  0.00           C  
ATOM   2747  HE1 MET A 175       8.878   7.542 -14.799  1.00  0.00           H  
ATOM   2748  HE2 MET A 175       8.378   8.330 -13.291  1.00  0.00           H  
ATOM   2749  HE3 MET A 175       7.165   7.947 -14.528  1.00  0.00           H  
ATOM   2750  N   ALA A 176      12.347   7.454 -10.060  1.00  0.00           N  
ATOM   2751  H   ALA A 176      11.662   6.932  -9.532  1.00  0.00           H  
ATOM   2752  CA  ALA A 176      12.999   8.576  -9.404  1.00  0.00           C  
ATOM   2753  HA  ALA A 176      12.828   9.474  -9.998  1.00  0.00           H  
ATOM   2754  C   ALA A 176      14.526   8.386  -9.299  1.00  0.00           C  
ATOM   2755  CB  ALA A 176      12.315   8.762  -8.046  1.00  0.00           C  
ATOM   2756  HB1 ALA A 176      12.454   7.876  -7.427  1.00  0.00           H  
ATOM   2757  HB2 ALA A 176      12.739   9.628  -7.537  1.00  0.00           H  
ATOM   2758  HB3 ALA A 176      11.250   8.941  -8.194  1.00  0.00           H  
ATOM   2759  O   ALA A 176      15.275   9.321  -9.566  1.00  0.00           O  
ATOM   2760  N   GLU A 177      15.003   7.182  -8.965  1.00  0.00           N  
ATOM   2761  H   GLU A 177      14.338   6.445  -8.776  1.00  0.00           H  
ATOM   2762  CA  GLU A 177      16.432   6.825  -8.952  1.00  0.00           C  
ATOM   2763  HA  GLU A 177      16.973   7.476  -8.266  1.00  0.00           H  
ATOM   2764  C   GLU A 177      17.074   7.024 -10.330  1.00  0.00           C  
ATOM   2765  CB  GLU A 177      16.599   5.362  -8.492  1.00  0.00           C  
ATOM   2766  HB2 GLU A 177      15.915   4.726  -9.054  1.00  0.00           H  
ATOM   2767  HB3 GLU A 177      17.620   5.039  -8.696  1.00  0.00           H  
ATOM   2768  O   GLU A 177      18.117   7.671 -10.444  1.00  0.00           O  
ATOM   2769  CG  GLU A 177      16.340   5.209  -6.986  1.00  0.00           C  
ATOM   2770  HG2 GLU A 177      17.100   5.792  -6.466  1.00  0.00           H  
ATOM   2771  HG3 GLU A 177      15.377   5.642  -6.719  1.00  0.00           H  
ATOM   2772  CD  GLU A 177      16.416   3.772  -6.447  1.00  0.00           C  
ATOM   2773  OE1 GLU A 177      16.565   3.683  -5.202  1.00  0.00           O  
ATOM   2774  OE2 GLU A 177      16.390   2.783  -7.217  1.00  0.00           O  
ATOM   2775  N   ILE A 178      16.406   6.550 -11.387  1.00  0.00           N  
ATOM   2776  H   ILE A 178      15.562   6.021 -11.220  1.00  0.00           H  
ATOM   2777  CA  ILE A 178      16.862   6.728 -12.769  1.00  0.00           C  
ATOM   2778  HA  ILE A 178      17.888   6.368 -12.844  1.00  0.00           H  
ATOM   2779  C   ILE A 178      16.879   8.213 -13.158  1.00  0.00           C  
ATOM   2780  CB  ILE A 178      15.982   5.897 -13.728  1.00  0.00           C  
ATOM   2781  HB  ILE A 178      14.937   6.156 -13.558  1.00  0.00           H  
ATOM   2782  O   ILE A 178      17.844   8.671 -13.767  1.00  0.00           O  
ATOM   2783  CG1 ILE A 178      16.166   4.379 -13.483  1.00  0.00           C  
ATOM   2784 HG12 ILE A 178      17.135   4.062 -13.868  1.00  0.00           H  
ATOM   2785 HG13 ILE A 178      16.162   4.172 -12.413  1.00  0.00           H  
ATOM   2786  CG2 ILE A 178      16.334   6.228 -15.189  1.00  0.00           C  
ATOM   2787 HG21 ILE A 178      15.768   5.580 -15.858  1.00  0.00           H  
ATOM   2788 HG22 ILE A 178      16.077   7.260 -15.428  1.00  0.00           H  
ATOM   2789 HG23 ILE A 178      17.400   6.076 -15.360  1.00  0.00           H  
ATOM   2790  CD1 ILE A 178      15.064   3.517 -14.118  1.00  0.00           C  
ATOM   2791 HD11 ILE A 178      15.107   3.567 -15.206  1.00  0.00           H  
ATOM   2792 HD12 ILE A 178      15.200   2.480 -13.814  1.00  0.00           H  
ATOM   2793 HD13 ILE A 178      14.087   3.859 -13.775  1.00  0.00           H  
ATOM   2794  N   ALA A 179      15.847   8.982 -12.794  1.00  0.00           N  
ATOM   2795  H   ALA A 179      15.080   8.551 -12.297  1.00  0.00           H  
ATOM   2796  CA  ALA A 179      15.766  10.415 -13.087  1.00  0.00           C  
ATOM   2797  HA  ALA A 179      15.834  10.557 -14.166  1.00  0.00           H  
ATOM   2798  C   ALA A 179      16.916  11.211 -12.447  1.00  0.00           C  
ATOM   2799  CB  ALA A 179      14.410  10.948 -12.608  1.00  0.00           C  
ATOM   2800  HB1 ALA A 179      13.598  10.386 -13.068  1.00  0.00           H  
ATOM   2801  HB2 ALA A 179      14.316  11.999 -12.879  1.00  0.00           H  
ATOM   2802  HB3 ALA A 179      14.336  10.860 -11.524  1.00  0.00           H  
ATOM   2803  O   ALA A 179      17.422  12.157 -13.049  1.00  0.00           O  
ATOM   2804  N   ARG A 180      17.370  10.797 -11.256  1.00  0.00           N  
ATOM   2805  H   ARG A 180      16.885  10.030 -10.814  1.00  0.00           H  
ATOM   2806  CA  ARG A 180      18.525  11.387 -10.560  1.00  0.00           C  
ATOM   2807  HA  ARG A 180      18.508  12.466 -10.712  1.00  0.00           H  
ATOM   2808  C   ARG A 180      19.882  10.928 -11.112  1.00  0.00           C  
ATOM   2809  CB  ARG A 180      18.418  11.106  -9.052  1.00  0.00           C  
ATOM   2810  HB2 ARG A 180      19.327  11.455  -8.563  1.00  0.00           H  
ATOM   2811  HB3 ARG A 180      18.341  10.029  -8.897  1.00  0.00           H  
ATOM   2812  O   ARG A 180      20.912  11.400 -10.638  1.00  0.00           O  
ATOM   2813  CG  ARG A 180      17.222  11.811  -8.390  1.00  0.00           C  
ATOM   2814  HG2 ARG A 180      17.245  12.870  -8.648  1.00  0.00           H  
ATOM   2815  HG3 ARG A 180      16.284  11.401  -8.765  1.00  0.00           H  
ATOM   2816  CD  ARG A 180      17.248  11.690  -6.857  1.00  0.00           C  
ATOM   2817  HD2 ARG A 180      18.076  12.291  -6.482  1.00  0.00           H  
ATOM   2818  HD3 ARG A 180      16.332  12.119  -6.449  1.00  0.00           H  
ATOM   2819  NE  ARG A 180      17.425  10.301  -6.369  1.00  0.00           N  
ATOM   2820  HE  ARG A 180      18.366   9.993  -6.168  1.00  0.00           H  
ATOM   2821  NH1 ARG A 180      15.258   9.509  -6.433  1.00  0.00           N  
ATOM   2822 HH11 ARG A 180      14.950  10.393  -6.812  1.00  0.00           H  
ATOM   2823 HH12 ARG A 180      14.592   8.777  -6.233  1.00  0.00           H  
ATOM   2824  NH2 ARG A 180      16.801   8.246  -5.623  1.00  0.00           N  
ATOM   2825 HH21 ARG A 180      17.788   8.052  -5.536  1.00  0.00           H  
ATOM   2826 HH22 ARG A 180      16.130   7.491  -5.601  1.00  0.00           H  
ATOM   2827  CZ  ARG A 180      16.501   9.384  -6.149  1.00  0.00           C  
ATOM   2828  N   GLY A 181      19.902  10.027 -12.096  1.00  0.00           N  
ATOM   2829  H   GLY A 181      19.022   9.685 -12.454  1.00  0.00           H  
ATOM   2830  CA  GLY A 181      21.133   9.491 -12.677  1.00  0.00           C  
ATOM   2831  HA2 GLY A 181      20.878   8.954 -13.591  1.00  0.00           H  
ATOM   2832  HA3 GLY A 181      21.806  10.310 -12.928  1.00  0.00           H  
ATOM   2833  C   GLY A 181      21.873   8.519 -11.756  1.00  0.00           C  
ATOM   2834  O   GLY A 181      23.095   8.404 -11.849  1.00  0.00           O  
ATOM   2835  N   GLU A 182      21.164   7.837 -10.851  1.00  0.00           N  
ATOM   2836  H   GLU A 182      20.159   7.936 -10.830  1.00  0.00           H  
ATOM   2837  CA  GLU A 182      21.772   6.779 -10.044  1.00  0.00           C  
ATOM   2838  HA  GLU A 182      22.684   7.185  -9.605  1.00  0.00           H  
ATOM   2839  C   GLU A 182      22.196   5.589 -10.922  1.00  0.00           C  
ATOM   2840  CB  GLU A 182      20.858   6.343  -8.885  1.00  0.00           C  
ATOM   2841  HB2 GLU A 182      19.896   6.006  -9.271  1.00  0.00           H  
ATOM   2842  HB3 GLU A 182      21.339   5.507  -8.377  1.00  0.00           H  
ATOM   2843  O   GLU A 182      21.628   5.326 -11.985  1.00  0.00           O  
ATOM   2844  CG  GLU A 182      20.654   7.483  -7.871  1.00  0.00           C  
ATOM   2845  HG2 GLU A 182      21.632   7.876  -7.593  1.00  0.00           H  
ATOM   2846  HG3 GLU A 182      20.094   8.287  -8.347  1.00  0.00           H  
ATOM   2847  CD  GLU A 182      19.928   7.063  -6.584  1.00  0.00           C  
ATOM   2848  OE1 GLU A 182      19.430   7.957  -5.861  1.00  0.00           O  
ATOM   2849  OE2 GLU A 182      19.872   5.867  -6.230  1.00  0.00           O  
ATOM   2850  N   ASN A 183      23.224   4.860 -10.477  1.00  0.00           N  
ATOM   2851  H   ASN A 183      23.624   5.100  -9.581  1.00  0.00           H  
ATOM   2852  CA  ASN A 183      23.764   3.706 -11.196  1.00  0.00           C  
ATOM   2853  HA  ASN A 183      23.814   3.952 -12.257  1.00  0.00           H  
ATOM   2854  C   ASN A 183      22.828   2.491 -11.070  1.00  0.00           C  
ATOM   2855  CB  ASN A 183      25.193   3.408 -10.703  1.00  0.00           C  
ATOM   2856  HB2 ASN A 183      25.497   2.429 -11.073  1.00  0.00           H  
ATOM   2857  HB3 ASN A 183      25.195   3.368  -9.614  1.00  0.00           H  
ATOM   2858  O   ASN A 183      23.124   1.546 -10.339  1.00  0.00           O  
ATOM   2859  CG  ASN A 183      26.233   4.399 -11.189  1.00  0.00           C  
ATOM   2860  ND2 ASN A 183      27.312   4.555 -10.458  1.00  0.00           N  
ATOM   2861 HD21 ASN A 183      27.967   5.243 -10.802  1.00  0.00           H  
ATOM   2862 HD22 ASN A 183      27.411   4.062  -9.582  1.00  0.00           H  
ATOM   2863  OD1 ASN A 183      26.138   5.010 -12.236  1.00  0.00           O  
ATOM   2864  N   GLY A 184      21.715   2.521 -11.802  1.00  0.00           N  
ATOM   2865  H   GLY A 184      21.484   3.407 -12.229  1.00  0.00           H  
ATOM   2866  CA  GLY A 184      20.692   1.476 -11.797  1.00  0.00           C  
ATOM   2867  HA2 GLY A 184      20.147   1.506 -12.740  1.00  0.00           H  
ATOM   2868  HA3 GLY A 184      21.167   0.499 -11.710  1.00  0.00           H  
ATOM   2869  C   GLY A 184      19.681   1.614 -10.657  1.00  0.00           C  
ATOM   2870  O   GLY A 184      19.744   2.538  -9.849  1.00  0.00           O  
ATOM   2871  N   MET A 185      18.725   0.686 -10.621  1.00  0.00           N  
ATOM   2872  H   MET A 185      18.781  -0.095 -11.258  1.00  0.00           H  
ATOM   2873  CA  MET A 185      17.714   0.609  -9.564  1.00  0.00           C  
ATOM   2874  HA  MET A 185      17.413   1.615  -9.270  1.00  0.00           H  
ATOM   2875  C   MET A 185      18.297  -0.109  -8.347  1.00  0.00           C  
ATOM   2876  CB  MET A 185      16.480  -0.154 -10.062  1.00  0.00           C  
ATOM   2877  HB2 MET A 185      15.735  -0.183  -9.267  1.00  0.00           H  
ATOM   2878  HB3 MET A 185      16.789  -1.177 -10.276  1.00  0.00           H  
ATOM   2879  O   MET A 185      18.965  -1.134  -8.491  1.00  0.00           O  
ATOM   2880  CG  MET A 185      15.838   0.465 -11.312  1.00  0.00           C  
ATOM   2881  HG2 MET A 185      15.483   1.464 -11.061  1.00  0.00           H  
ATOM   2882  HG3 MET A 185      16.590   0.561 -12.095  1.00  0.00           H  
ATOM   2883  SD  MET A 185      14.453  -0.491 -11.993  1.00  0.00           S  
ATOM   2884  CE  MET A 185      15.295  -2.037 -12.424  1.00  0.00           C  
ATOM   2885  HE1 MET A 185      16.072  -1.847 -13.165  1.00  0.00           H  
ATOM   2886  HE2 MET A 185      15.743  -2.497 -11.544  1.00  0.00           H  
ATOM   2887  HE3 MET A 185      14.567  -2.744 -12.820  1.00  0.00           H  
ATOM   2888  N   LYS A 186      18.011   0.370  -7.133  1.00  0.00           N  
ATOM   2889  H   LYS A 186      17.477   1.225  -7.069  1.00  0.00           H  
ATOM   2890  CA  LYS A 186      18.501  -0.295  -5.909  1.00  0.00           C  
ATOM   2891  HA  LYS A 186      19.564  -0.508  -6.028  1.00  0.00           H  
ATOM   2892  C   LYS A 186      17.836  -1.645  -5.646  1.00  0.00           C  
ATOM   2893  CB  LYS A 186      18.305   0.614  -4.694  1.00  0.00           C  
ATOM   2894  HB2 LYS A 186      18.553   0.048  -3.796  1.00  0.00           H  
ATOM   2895  HB3 LYS A 186      17.262   0.924  -4.631  1.00  0.00           H  
ATOM   2896  O   LYS A 186      18.422  -2.503  -4.987  1.00  0.00           O  
ATOM   2897  CG  LYS A 186      19.204   1.851  -4.753  1.00  0.00           C  
ATOM   2898  HG2 LYS A 186      20.229   1.552  -4.975  1.00  0.00           H  
ATOM   2899  HG3 LYS A 186      18.860   2.513  -5.547  1.00  0.00           H  
ATOM   2900  CD  LYS A 186      19.180   2.570  -3.399  1.00  0.00           C  
ATOM   2901  HD2 LYS A 186      19.769   1.990  -2.689  1.00  0.00           H  
ATOM   2902  HD3 LYS A 186      18.158   2.645  -3.027  1.00  0.00           H  
ATOM   2903  CE  LYS A 186      19.790   3.961  -3.541  1.00  0.00           C  
ATOM   2904  HE2 LYS A 186      20.578   3.919  -4.293  1.00  0.00           H  
ATOM   2905  HE3 LYS A 186      20.226   4.285  -2.596  1.00  0.00           H  
ATOM   2906  NZ  LYS A 186      18.759   4.914  -3.978  1.00  0.00           N  
ATOM   2907  HZ1 LYS A 186      18.028   4.420  -4.470  1.00  0.00           H  
ATOM   2908  HZ2 LYS A 186      18.339   5.448  -3.231  1.00  0.00           H  
ATOM   2909  HZ3 LYS A 186      19.143   5.519  -4.690  1.00  0.00           H  
ATOM   2910  N   ILE A 187      16.600  -1.815  -6.110  1.00  0.00           N  
ATOM   2911  H   ILE A 187      16.209  -1.068  -6.666  1.00  0.00           H  
ATOM   2912  CA  ILE A 187      15.800  -3.026  -5.930  1.00  0.00           C  
ATOM   2913  HA  ILE A 187      16.426  -3.817  -5.518  1.00  0.00           H  
ATOM   2914  C   ILE A 187      15.313  -3.479  -7.304  1.00  0.00           C  
ATOM   2915  CB  ILE A 187      14.630  -2.783  -4.948  1.00  0.00           C  
ATOM   2916  HB  ILE A 187      14.001  -1.994  -5.360  1.00  0.00           H  
ATOM   2917  O   ILE A 187      14.543  -2.779  -7.960  1.00  0.00           O  
ATOM   2918  CG1 ILE A 187      15.144  -2.319  -3.563  1.00  0.00           C  
ATOM   2919 HG12 ILE A 187      15.787  -3.090  -3.139  1.00  0.00           H  
ATOM   2920 HG13 ILE A 187      15.740  -1.415  -3.687  1.00  0.00           H  
ATOM   2921  CG2 ILE A 187      13.781  -4.062  -4.806  1.00  0.00           C  
ATOM   2922 HG21 ILE A 187      12.903  -3.869  -4.189  1.00  0.00           H  
ATOM   2923 HG22 ILE A 187      13.419  -4.385  -5.782  1.00  0.00           H  
ATOM   2924 HG23 ILE A 187      14.374  -4.863  -4.362  1.00  0.00           H  
ATOM   2925  CD1 ILE A 187      14.038  -1.983  -2.555  1.00  0.00           C  
ATOM   2926 HD11 ILE A 187      13.339  -1.271  -2.995  1.00  0.00           H  
ATOM   2927 HD12 ILE A 187      14.485  -1.535  -1.668  1.00  0.00           H  
ATOM   2928 HD13 ILE A 187      13.503  -2.884  -2.254  1.00  0.00           H  
ATOM   2929  N   GLU A 188      15.740  -4.668  -7.719  1.00  0.00           N  
ATOM   2930  H   GLU A 188      16.413  -5.174  -7.160  1.00  0.00           H  
ATOM   2931  CA  GLU A 188      15.271  -5.285  -8.959  1.00  0.00           C  
ATOM   2932  HA  GLU A 188      15.329  -4.537  -9.750  1.00  0.00           H  
ATOM   2933  C   GLU A 188      13.815  -5.759  -8.815  1.00  0.00           C  
ATOM   2934  CB  GLU A 188      16.177  -6.463  -9.344  1.00  0.00           C  
ATOM   2935  HB2 GLU A 188      15.696  -7.043 -10.132  1.00  0.00           H  
ATOM   2936  HB3 GLU A 188      16.299  -7.118  -8.482  1.00  0.00           H  
ATOM   2937  O   GLU A 188      13.489  -6.430  -7.827  1.00  0.00           O  
ATOM   2938  CG  GLU A 188      17.565  -6.017  -9.831  1.00  0.00           C  
ATOM   2939  HG2 GLU A 188      18.158  -6.909 -10.029  1.00  0.00           H  
ATOM   2940  HG3 GLU A 188      18.059  -5.467  -9.030  1.00  0.00           H  
ATOM   2941  CD  GLU A 188      17.515  -5.160 -11.110  1.00  0.00           C  
ATOM   2942  OE1 GLU A 188      18.396  -4.287 -11.258  1.00  0.00           O  
ATOM   2943  OE2 GLU A 188      16.602  -5.375 -11.944  1.00  0.00           O  
ATOM   2944  N   PRO A 189      12.924  -5.447  -9.773  1.00  0.00           N  
ATOM   2945  CA  PRO A 189      11.530  -5.859  -9.702  1.00  0.00           C  
ATOM   2946  HA  PRO A 189      11.114  -5.553  -8.742  1.00  0.00           H  
ATOM   2947  C   PRO A 189      11.350  -7.366  -9.867  1.00  0.00           C  
ATOM   2948  CB  PRO A 189      10.809  -5.109 -10.814  1.00  0.00           C  
ATOM   2949  HB2 PRO A 189      10.011  -5.696 -11.270  1.00  0.00           H  
ATOM   2950  HB3 PRO A 189      10.399  -4.193 -10.388  1.00  0.00           H  
ATOM   2951  O   PRO A 189      11.954  -8.005 -10.726  1.00  0.00           O  
ATOM   2952  CG  PRO A 189      11.906  -4.780 -11.821  1.00  0.00           C  
ATOM   2953  HG2 PRO A 189      12.023  -5.611 -12.517  1.00  0.00           H  
ATOM   2954  HG3 PRO A 189      11.680  -3.856 -12.353  1.00  0.00           H  
ATOM   2955  CD  PRO A 189      13.164  -4.647 -10.967  1.00  0.00           C  
ATOM   2956  HD2 PRO A 189      14.030  -5.009 -11.521  1.00  0.00           H  
ATOM   2957  HD3 PRO A 189      13.307  -3.605 -10.679  1.00  0.00           H  
ATOM   2958  N   VAL A 190      10.416  -7.923  -9.098  1.00  0.00           N  
ATOM   2959  H   VAL A 190       9.977  -7.339  -8.401  1.00  0.00           H  
ATOM   2960  CA  VAL A 190       9.992  -9.323  -9.185  1.00  0.00           C  
ATOM   2961  HA  VAL A 190      10.574  -9.826  -9.957  1.00  0.00           H  
ATOM   2962  C   VAL A 190       8.523  -9.373  -9.590  1.00  0.00           C  
ATOM   2963  CB  VAL A 190      10.258 -10.069  -7.864  1.00  0.00           C  
ATOM   2964  HB  VAL A 190       9.705  -9.593  -7.054  1.00  0.00           H  
ATOM   2965  O   VAL A 190       7.645  -8.921  -8.850  1.00  0.00           O  
ATOM   2966  CG1 VAL A 190       9.812 -11.534  -7.960  1.00  0.00           C  
ATOM   2967 HG11 VAL A 190      10.316 -12.031  -8.789  1.00  0.00           H  
ATOM   2968 HG12 VAL A 190      10.058 -12.058  -7.036  1.00  0.00           H  
ATOM   2969 HG13 VAL A 190       8.733 -11.598  -8.099  1.00  0.00           H  
ATOM   2970  CG2 VAL A 190      11.753 -10.047  -7.513  1.00  0.00           C  
ATOM   2971 HG21 VAL A 190      11.938 -10.629  -6.611  1.00  0.00           H  
ATOM   2972 HG22 VAL A 190      12.088  -9.023  -7.342  1.00  0.00           H  
ATOM   2973 HG23 VAL A 190      12.334 -10.467  -8.334  1.00  0.00           H  
ATOM   2974  N   TRP A 191       8.254  -9.921 -10.779  1.00  0.00           N  
ATOM   2975  H   TRP A 191       9.025 -10.212 -11.364  1.00  0.00           H  
ATOM   2976  CA  TRP A 191       6.886 -10.099 -11.266  1.00  0.00           C  
ATOM   2977  HA  TRP A 191       6.299  -9.224 -10.986  1.00  0.00           H  
ATOM   2978  C   TRP A 191       6.184 -11.300 -10.634  1.00  0.00           C  
ATOM   2979  CB  TRP A 191       6.845 -10.191 -12.796  1.00  0.00           C  
ATOM   2980  HB2 TRP A 191       7.247  -9.267 -13.210  1.00  0.00           H  
ATOM   2981  HB3 TRP A 191       7.483 -11.013 -13.123  1.00  0.00           H  
ATOM   2982  O   TRP A 191       5.015 -11.156 -10.318  1.00  0.00           O  
ATOM   2983  CG  TRP A 191       5.463 -10.404 -13.344  1.00  0.00           C  
ATOM   2984  CD1 TRP A 191       4.951 -11.590 -13.751  1.00  0.00           C  
ATOM   2985  HD1 TRP A 191       5.488 -12.526 -13.760  1.00  0.00           H  
ATOM   2986  CD2 TRP A 191       4.359  -9.449 -13.439  1.00  0.00           C  
ATOM   2987  CE2 TRP A 191       3.214 -10.125 -13.954  1.00  0.00           C  
ATOM   2988  CE3 TRP A 191       4.200  -8.087 -13.114  1.00  0.00           C  
ATOM   2989  HE3 TRP A 191       5.038  -7.555 -12.689  1.00  0.00           H  
ATOM   2990  NE1 TRP A 191       3.618 -11.433 -14.074  1.00  0.00           N  
ATOM   2991  HE1 TRP A 191       2.997 -12.197 -14.302  1.00  0.00           H  
ATOM   2992  CH2 TRP A 191       1.868  -8.123 -13.851  1.00  0.00           C  
ATOM   2993  HH2 TRP A 191       0.919  -7.621 -13.969  1.00  0.00           H  
ATOM   2994  CZ2 TRP A 191       1.991  -9.482 -14.180  1.00  0.00           C  
ATOM   2995  HZ2 TRP A 191       1.144 -10.037 -14.557  1.00  0.00           H  
ATOM   2996  CZ3 TRP A 191       2.969  -7.432 -13.320  1.00  0.00           C  
ATOM   2997  HZ3 TRP A 191       2.849  -6.395 -13.043  1.00  0.00           H  
ATOM   2998  N   ASP A 192       6.878 -12.430 -10.439  1.00  0.00           N  
ATOM   2999  H   ASP A 192       7.866 -12.400 -10.647  1.00  0.00           H  
ATOM   3000  CA  ASP A 192       6.334 -13.773 -10.149  1.00  0.00           C  
ATOM   3001  HA  ASP A 192       6.042 -14.215 -11.101  1.00  0.00           H  
ATOM   3002  C   ASP A 192       5.076 -13.806  -9.247  1.00  0.00           C  
ATOM   3003  CB  ASP A 192       7.469 -14.649  -9.583  1.00  0.00           C  
ATOM   3004  HB2 ASP A 192       7.727 -14.320  -8.576  1.00  0.00           H  
ATOM   3005  HB3 ASP A 192       8.351 -14.528 -10.212  1.00  0.00           H  
ATOM   3006  O   ASP A 192       5.158 -13.978  -8.034  1.00  0.00           O  
ATOM   3007  CG  ASP A 192       7.099 -16.136  -9.565  1.00  0.00           C  
ATOM   3008  OD1 ASP A 192       5.955 -16.471  -9.949  1.00  0.00           O  
ATOM   3009  OD2 ASP A 192       7.982 -16.961  -9.248  1.00  0.00           O  
ATOM   3010  N   ARG A 193       3.893 -13.601  -9.845  1.00  0.00           N  
ATOM   3011  H   ARG A 193       3.910 -13.366 -10.827  1.00  0.00           H  
ATOM   3012  CA  ARG A 193       2.623 -13.460  -9.119  1.00  0.00           C  
ATOM   3013  HA  ARG A 193       2.785 -12.895  -8.200  1.00  0.00           H  
ATOM   3014  C   ARG A 193       2.093 -14.820  -8.689  1.00  0.00           C  
ATOM   3015  CB  ARG A 193       1.564 -12.743  -9.985  1.00  0.00           C  
ATOM   3016  HB2 ARG A 193       1.366 -13.341 -10.874  1.00  0.00           H  
ATOM   3017  HB3 ARG A 193       0.642 -12.708  -9.405  1.00  0.00           H  
ATOM   3018  O   ARG A 193       1.822 -15.051  -7.515  1.00  0.00           O  
ATOM   3019  CG  ARG A 193       1.855 -11.311 -10.450  1.00  0.00           C  
ATOM   3020  HG2 ARG A 193       2.708 -11.299 -11.127  1.00  0.00           H  
ATOM   3021  HG3 ARG A 193       0.988 -10.968 -11.016  1.00  0.00           H  
ATOM   3022  CD  ARG A 193       2.075 -10.350  -9.280  1.00  0.00           C  
ATOM   3023  HD2 ARG A 193       3.002 -10.616  -8.772  1.00  0.00           H  
ATOM   3024  HD3 ARG A 193       1.262 -10.475  -8.565  1.00  0.00           H  
ATOM   3025  NE  ARG A 193       2.074  -8.947  -9.746  1.00  0.00           N  
ATOM   3026  HE  ARG A 193       1.212  -8.628 -10.165  1.00  0.00           H  
ATOM   3027  NH1 ARG A 193       4.136  -8.377  -8.999  1.00  0.00           N  
ATOM   3028 HH11 ARG A 193       4.913  -7.732  -9.011  1.00  0.00           H  
ATOM   3029 HH12 ARG A 193       4.294  -9.363  -8.850  1.00  0.00           H  
ATOM   3030  NH2 ARG A 193       2.891  -6.825 -10.007  1.00  0.00           N  
ATOM   3031 HH21 ARG A 193       1.985  -6.489 -10.301  1.00  0.00           H  
ATOM   3032 HH22 ARG A 193       3.620  -6.134  -9.895  1.00  0.00           H  
ATOM   3033  CZ  ARG A 193       3.029  -8.057  -9.597  1.00  0.00           C  
ATOM   3034  N   SER A 194       1.944 -15.714  -9.664  1.00  0.00           N  
ATOM   3035  H   SER A 194       2.264 -15.472 -10.591  1.00  0.00           H  
ATOM   3036  CA  SER A 194       1.253 -16.989  -9.502  1.00  0.00           C  
ATOM   3037  HA  SER A 194       0.318 -16.816  -8.970  1.00  0.00           H  
ATOM   3038  C   SER A 194       2.044 -18.005  -8.690  1.00  0.00           C  
ATOM   3039  CB  SER A 194       0.909 -17.576 -10.873  1.00  0.00           C  
ATOM   3040  HB2 SER A 194       0.434 -18.549 -10.749  1.00  0.00           H  
ATOM   3041  HB3 SER A 194       0.205 -16.908 -11.370  1.00  0.00           H  
ATOM   3042  O   SER A 194       1.420 -18.805  -8.009  1.00  0.00           O  
ATOM   3043  OG  SER A 194       2.071 -17.701 -11.676  1.00  0.00           O  
ATOM   3044  HG  SER A 194       2.576 -18.462 -11.380  1.00  0.00           H  
ATOM   3045  N   ASN A 195       3.382 -18.003  -8.720  1.00  0.00           N  
ATOM   3046  H   ASN A 195       3.896 -17.348  -9.292  1.00  0.00           H  
ATOM   3047  CA  ASN A 195       4.126 -18.954  -7.887  1.00  0.00           C  
ATOM   3048  HA  ASN A 195       3.584 -19.899  -7.852  1.00  0.00           H  
ATOM   3049  C   ASN A 195       4.254 -18.460  -6.445  1.00  0.00           C  
ATOM   3050  CB  ASN A 195       5.511 -19.247  -8.466  1.00  0.00           C  
ATOM   3051  HB2 ASN A 195       5.974 -20.041  -7.880  1.00  0.00           H  
ATOM   3052  HB3 ASN A 195       6.139 -18.364  -8.349  1.00  0.00           H  
ATOM   3053  O   ASN A 195       4.267 -19.274  -5.526  1.00  0.00           O  
ATOM   3054  CG  ASN A 195       5.504 -19.701  -9.910  1.00  0.00           C  
ATOM   3055  ND2 ASN A 195       6.457 -19.245 -10.681  1.00  0.00           N  
ATOM   3056 HD21 ASN A 195       6.409 -19.465 -11.666  1.00  0.00           H  
ATOM   3057 HD22 ASN A 195       6.993 -18.469 -10.318  1.00  0.00           H  
ATOM   3058  OD1 ASN A 195       4.664 -20.469 -10.354  1.00  0.00           O  
ATOM   3059  N   LEU A 196       4.352 -17.141  -6.234  1.00  0.00           N  
ATOM   3060  H   LEU A 196       4.374 -16.521  -7.031  1.00  0.00           H  
ATOM   3061  CA  LEU A 196       4.494 -16.574  -4.893  1.00  0.00           C  
ATOM   3062  HA  LEU A 196       5.127 -17.231  -4.297  1.00  0.00           H  
ATOM   3063  C   LEU A 196       3.163 -16.494  -4.135  1.00  0.00           C  
ATOM   3064  CB  LEU A 196       5.160 -15.190  -4.974  1.00  0.00           C  
ATOM   3065  HB2 LEU A 196       5.146 -14.764  -3.971  1.00  0.00           H  
ATOM   3066  HB3 LEU A 196       4.554 -14.546  -5.610  1.00  0.00           H  
ATOM   3067  O   LEU A 196       3.160 -16.652  -2.918  1.00  0.00           O  
ATOM   3068  CG  LEU A 196       6.618 -15.185  -5.474  1.00  0.00           C  
ATOM   3069  HG  LEU A 196       6.671 -15.602  -6.480  1.00  0.00           H  
ATOM   3070  CD1 LEU A 196       7.151 -13.750  -5.500  1.00  0.00           C  
ATOM   3071 HD11 LEU A 196       6.536 -13.157  -6.177  1.00  0.00           H  
ATOM   3072 HD12 LEU A 196       8.177 -13.746  -5.870  1.00  0.00           H  
ATOM   3073 HD13 LEU A 196       7.102 -13.320  -4.500  1.00  0.00           H  
ATOM   3074  CD2 LEU A 196       7.550 -15.985  -4.559  1.00  0.00           C  
ATOM   3075 HD21 LEU A 196       8.580 -15.882  -4.900  1.00  0.00           H  
ATOM   3076 HD22 LEU A 196       7.287 -17.042  -4.605  1.00  0.00           H  
ATOM   3077 HD23 LEU A 196       7.461 -15.635  -3.530  1.00  0.00           H  
ATOM   3078  N   LEU A 197       2.050 -16.237  -4.830  1.00  0.00           N  
ATOM   3079  H   LEU A 197       2.141 -16.072  -5.822  1.00  0.00           H  
ATOM   3080  CA  LEU A 197       0.715 -16.050  -4.241  1.00  0.00           C  
ATOM   3081  HA  LEU A 197       0.707 -16.484  -3.241  1.00  0.00           H  
ATOM   3082  C   LEU A 197      -0.372 -16.816  -5.019  1.00  0.00           C  
ATOM   3083  CB  LEU A 197       0.405 -14.544  -4.121  1.00  0.00           C  
ATOM   3084  HB2 LEU A 197       0.453 -14.115  -5.122  1.00  0.00           H  
ATOM   3085  HB3 LEU A 197      -0.614 -14.420  -3.753  1.00  0.00           H  
ATOM   3086  O   LEU A 197      -1.490 -16.329  -5.204  1.00  0.00           O  
ATOM   3087  CG  LEU A 197       1.342 -13.746  -3.197  1.00  0.00           C  
ATOM   3088  HG  LEU A 197       2.373 -13.859  -3.532  1.00  0.00           H  
ATOM   3089  CD1 LEU A 197       0.987 -12.262  -3.275  1.00  0.00           C  
ATOM   3090 HD11 LEU A 197       1.828 -11.660  -2.931  1.00  0.00           H  
ATOM   3091 HD12 LEU A 197       0.108 -12.036  -2.673  1.00  0.00           H  
ATOM   3092 HD13 LEU A 197       0.758 -12.004  -4.309  1.00  0.00           H  
ATOM   3093  CD2 LEU A 197       1.232 -14.166  -1.728  1.00  0.00           C  
ATOM   3094 HD21 LEU A 197       0.198 -14.087  -1.392  1.00  0.00           H  
ATOM   3095 HD22 LEU A 197       1.867 -13.530  -1.112  1.00  0.00           H  
ATOM   3096 HD23 LEU A 197       1.561 -15.198  -1.606  1.00  0.00           H  
ATOM   3097  N   GLY A 198      -0.027 -18.006  -5.512  1.00  0.00           N  
ATOM   3098  H   GLY A 198       0.911 -18.338  -5.340  1.00  0.00           H  
ATOM   3099  CA  GLY A 198      -0.975 -18.952  -6.100  1.00  0.00           C  
ATOM   3100  HA2 GLY A 198      -0.465 -19.599  -6.814  1.00  0.00           H  
ATOM   3101  HA3 GLY A 198      -1.752 -18.404  -6.632  1.00  0.00           H  
ATOM   3102  C   GLY A 198      -1.632 -19.863  -5.061  1.00  0.00           C  
ATOM   3103  O   GLY A 198      -1.194 -19.913  -3.906  1.00  0.00           O  
ATOM   3104  N   PRO A 199      -2.681 -20.594  -5.467  1.00  0.00           N  
ATOM   3105  CA  PRO A 199      -3.415 -21.483  -4.591  1.00  0.00           C  
ATOM   3106  HA  PRO A 199      -3.623 -21.007  -3.632  1.00  0.00           H  
ATOM   3107  C   PRO A 199      -2.604 -22.735  -4.301  1.00  0.00           C  
ATOM   3108  CB  PRO A 199      -4.726 -21.773  -5.319  1.00  0.00           C  
ATOM   3109  HB2 PRO A 199      -5.420 -20.954  -5.134  1.00  0.00           H  
ATOM   3110  HB3 PRO A 199      -5.168 -22.724  -5.022  1.00  0.00           H  
ATOM   3111  O   PRO A 199      -1.727 -23.148  -5.068  1.00  0.00           O  
ATOM   3112  CG  PRO A 199      -4.300 -21.767  -6.786  1.00  0.00           C  
ATOM   3113  HG2 PRO A 199      -3.911 -22.749  -7.055  1.00  0.00           H  
ATOM   3114  HG3 PRO A 199      -5.124 -21.495  -7.445  1.00  0.00           H  
ATOM   3115  CD  PRO A 199      -3.164 -20.737  -6.830  1.00  0.00           C  
ATOM   3116  HD2 PRO A 199      -2.369 -21.087  -7.489  1.00  0.00           H  
ATOM   3117  HD3 PRO A 199      -3.525 -19.765  -7.165  1.00  0.00           H  
ATOM   3118  N   ARG A 200      -2.921 -23.365  -3.178  1.00  0.00           N  
ATOM   3119  H   ARG A 200      -3.697 -23.000  -2.644  1.00  0.00           H  
ATOM   3120  CA  ARG A 200      -2.402 -24.690  -2.858  1.00  0.00           C  
ATOM   3121  HA  ARG A 200      -1.332 -24.697  -3.065  1.00  0.00           H  
ATOM   3122  C   ARG A 200      -3.044 -25.725  -3.775  1.00  0.00           C  
ATOM   3123  CB  ARG A 200      -2.635 -24.990  -1.376  1.00  0.00           C  
ATOM   3124  HB2 ARG A 200      -2.339 -26.017  -1.162  1.00  0.00           H  
ATOM   3125  HB3 ARG A 200      -3.695 -24.881  -1.149  1.00  0.00           H  
ATOM   3126  O   ARG A 200      -4.120 -25.523  -4.329  1.00  0.00           O  
ATOM   3127  CG  ARG A 200      -1.796 -24.035  -0.514  1.00  0.00           C  
ATOM   3128  HG2 ARG A 200      -0.742 -24.179  -0.748  1.00  0.00           H  
ATOM   3129  HG3 ARG A 200      -2.059 -22.998  -0.726  1.00  0.00           H  
ATOM   3130  CD  ARG A 200      -2.006 -24.293   0.972  1.00  0.00           C  
ATOM   3131  HD2 ARG A 200      -1.861 -25.352   1.183  1.00  0.00           H  
ATOM   3132  HD3 ARG A 200      -1.260 -23.715   1.516  1.00  0.00           H  
ATOM   3133  NE  ARG A 200      -3.345 -23.876   1.397  1.00  0.00           N  
ATOM   3134  HE  ARG A 200      -4.029 -23.659   0.686  1.00  0.00           H  
ATOM   3135  NH1 ARG A 200      -2.958 -23.919   3.615  1.00  0.00           N  
ATOM   3136 HH11 ARG A 200      -1.985 -24.135   3.450  1.00  0.00           H  
ATOM   3137 HH12 ARG A 200      -3.218 -23.568   4.525  1.00  0.00           H  
ATOM   3138  NH2 ARG A 200      -4.888 -23.157   2.924  1.00  0.00           N  
ATOM   3139 HH21 ARG A 200      -5.073 -22.969   3.899  1.00  0.00           H  
ATOM   3140 HH22 ARG A 200      -5.597 -23.068   2.209  1.00  0.00           H  
ATOM   3141  CZ  ARG A 200      -3.740 -23.656   2.625  1.00  0.00           C  
ATOM   3142  N   ASN A 201      -2.373 -26.863  -3.925  1.00  0.00           N  
ATOM   3143  H   ASN A 201      -1.500 -26.975  -3.429  1.00  0.00           H  
ATOM   3144  CA  ASN A 201      -2.890 -27.995  -4.682  1.00  0.00           C  
ATOM   3145  HA  ASN A 201      -3.907 -27.776  -5.006  1.00  0.00           H  
ATOM   3146  C   ASN A 201      -2.897 -29.257  -3.797  1.00  0.00           C  
ATOM   3147  CB  ASN A 201      -2.068 -28.158  -5.967  1.00  0.00           C  
ATOM   3148  HB2 ASN A 201      -2.066 -27.215  -6.513  1.00  0.00           H  
ATOM   3149  HB3 ASN A 201      -1.041 -28.424  -5.718  1.00  0.00           H  
ATOM   3150  O   ASN A 201      -1.825 -29.824  -3.563  1.00  0.00           O  
ATOM   3151  CG  ASN A 201      -2.653 -29.225  -6.875  1.00  0.00           C  
ATOM   3152  ND2 ASN A 201      -1.956 -29.574  -7.930  1.00  0.00           N  
ATOM   3153 HD21 ASN A 201      -1.094 -29.095  -8.146  1.00  0.00           H  
ATOM   3154 HD22 ASN A 201      -2.397 -30.246  -8.542  1.00  0.00           H  
ATOM   3155  OD1 ASN A 201      -3.729 -29.761  -6.668  1.00  0.00           O  
ATOM   3156  N   PRO A 202      -4.066 -29.702  -3.294  1.00  0.00           N  
ATOM   3157  CA  PRO A 202      -5.394 -29.110  -3.491  1.00  0.00           C  
ATOM   3158  HA  PRO A 202      -5.561 -28.918  -4.551  1.00  0.00           H  
ATOM   3159  C   PRO A 202      -5.602 -27.817  -2.671  1.00  0.00           C  
ATOM   3160  CB  PRO A 202      -6.374 -30.199  -3.052  1.00  0.00           C  
ATOM   3161  HB2 PRO A 202      -7.318 -29.788  -2.693  1.00  0.00           H  
ATOM   3162  HB3 PRO A 202      -6.550 -30.886  -3.880  1.00  0.00           H  
ATOM   3163  O   PRO A 202      -4.944 -27.651  -1.638  1.00  0.00           O  
ATOM   3164  CG  PRO A 202      -5.608 -30.917  -1.943  1.00  0.00           C  
ATOM   3165  HG2 PRO A 202      -5.696 -30.355  -1.013  1.00  0.00           H  
ATOM   3166  HG3 PRO A 202      -5.957 -31.941  -1.807  1.00  0.00           H  
ATOM   3167  CD  PRO A 202      -4.162 -30.873  -2.435  1.00  0.00           C  
ATOM   3168  HD2 PRO A 202      -3.475 -30.797  -1.592  1.00  0.00           H  
ATOM   3169  HD3 PRO A 202      -3.942 -31.765  -3.021  1.00  0.00           H  
ATOM   3170  N   PRO A 203      -6.532 -26.931  -3.080  1.00  0.00           N  
ATOM   3171  CA  PRO A 203      -6.938 -25.787  -2.269  1.00  0.00           C  
ATOM   3172  HA  PRO A 203      -6.060 -25.172  -2.070  1.00  0.00           H  
ATOM   3173  C   PRO A 203      -7.570 -26.244  -0.947  1.00  0.00           C  
ATOM   3174  CB  PRO A 203      -7.931 -24.987  -3.122  1.00  0.00           C  
ATOM   3175  HB2 PRO A 203      -7.790 -23.912  -3.014  1.00  0.00           H  
ATOM   3176  HB3 PRO A 203      -8.953 -25.266  -2.866  1.00  0.00           H  
ATOM   3177  O   PRO A 203      -8.291 -27.244  -0.900  1.00  0.00           O  
ATOM   3178  CG  PRO A 203      -7.635 -25.436  -4.549  1.00  0.00           C  
ATOM   3179  HG2 PRO A 203      -6.801 -24.857  -4.946  1.00  0.00           H  
ATOM   3180  HG3 PRO A 203      -8.509 -25.346  -5.194  1.00  0.00           H  
ATOM   3181  CD  PRO A 203      -7.203 -26.888  -4.371  1.00  0.00           C  
ATOM   3182  HD2 PRO A 203      -6.538 -27.166  -5.188  1.00  0.00           H  
ATOM   3183  HD3 PRO A 203      -8.080 -27.536  -4.350  1.00  0.00           H  
ATOM   3184  N   ARG A 204      -7.320 -25.506   0.135  1.00  0.00           N  
ATOM   3185  H   ARG A 204      -6.699 -24.717   0.029  1.00  0.00           H  
ATOM   3186  CA  ARG A 204      -7.825 -25.781   1.482  1.00  0.00           C  
ATOM   3187  HA  ARG A 204      -8.701 -26.426   1.408  1.00  0.00           H  
ATOM   3188  C   ARG A 204      -8.237 -24.480   2.167  1.00  0.00           C  
ATOM   3189  CB  ARG A 204      -6.720 -26.516   2.252  1.00  0.00           C  
ATOM   3190  HB2 ARG A 204      -6.431 -27.402   1.687  1.00  0.00           H  
ATOM   3191  HB3 ARG A 204      -5.851 -25.863   2.327  1.00  0.00           H  
ATOM   3192  O   ARG A 204      -7.449 -23.552   2.275  1.00  0.00           O  
ATOM   3193  CG  ARG A 204      -7.167 -26.951   3.653  1.00  0.00           C  
ATOM   3194  HG2 ARG A 204      -7.454 -26.081   4.244  1.00  0.00           H  
ATOM   3195  HG3 ARG A 204      -8.031 -27.609   3.564  1.00  0.00           H  
ATOM   3196  CD  ARG A 204      -6.044 -27.707   4.366  1.00  0.00           C  
ATOM   3197  HD2 ARG A 204      -5.760 -28.563   3.753  1.00  0.00           H  
ATOM   3198  HD3 ARG A 204      -6.425 -28.068   5.321  1.00  0.00           H  
ATOM   3199  NE  ARG A 204      -4.876 -26.843   4.622  1.00  0.00           N  
ATOM   3200  HE  ARG A 204      -5.075 -25.881   4.855  1.00  0.00           H  
ATOM   3201  NH1 ARG A 204      -3.316 -28.499   4.868  1.00  0.00           N  
ATOM   3202 HH11 ARG A 204      -4.029 -29.150   4.571  1.00  0.00           H  
ATOM   3203 HH12 ARG A 204      -2.415 -28.790   5.219  1.00  0.00           H  
ATOM   3204  NH2 ARG A 204      -2.808 -26.399   5.458  1.00  0.00           N  
ATOM   3205 HH21 ARG A 204      -1.957 -26.711   5.903  1.00  0.00           H  
ATOM   3206 HH22 ARG A 204      -3.133 -25.479   5.717  1.00  0.00           H  
ATOM   3207  CZ  ARG A 204      -3.676 -27.248   4.982  1.00  0.00           C  
ATOM   3208  N   VAL A 205      -9.456 -24.418   2.688  1.00  0.00           N  
ATOM   3209  H   VAL A 205     -10.077 -25.208   2.583  1.00  0.00           H  
ATOM   3210  CA  VAL A 205      -9.954 -23.241   3.414  1.00  0.00           C  
ATOM   3211  HA  VAL A 205      -9.259 -22.411   3.288  1.00  0.00           H  
ATOM   3212  C   VAL A 205     -10.007 -23.579   4.905  1.00  0.00           C  
ATOM   3213  CB  VAL A 205     -11.302 -22.774   2.831  1.00  0.00           C  
ATOM   3214  HB  VAL A 205     -12.044 -23.563   2.949  1.00  0.00           H  
ATOM   3215  O   VAL A 205     -10.876 -24.330   5.335  1.00  0.00           O  
ATOM   3216  CG1 VAL A 205     -11.811 -21.508   3.525  1.00  0.00           C  
ATOM   3217 HG11 VAL A 205     -11.972 -21.710   4.584  1.00  0.00           H  
ATOM   3218 HG12 VAL A 205     -12.762 -21.206   3.087  1.00  0.00           H  
ATOM   3219 HG13 VAL A 205     -11.092 -20.696   3.411  1.00  0.00           H  
ATOM   3220  CG2 VAL A 205     -11.163 -22.454   1.336  1.00  0.00           C  
ATOM   3221 HG21 VAL A 205     -10.401 -21.689   1.186  1.00  0.00           H  
ATOM   3222 HG22 VAL A 205     -10.880 -23.348   0.780  1.00  0.00           H  
ATOM   3223 HG23 VAL A 205     -12.116 -22.101   0.940  1.00  0.00           H  
ATOM   3224  N   GLU A 206      -9.043 -23.075   5.682  1.00  0.00           N  
ATOM   3225  H   GLU A 206      -8.365 -22.461   5.254  1.00  0.00           H  
ATOM   3226  CA  GLU A 206      -8.934 -23.313   7.137  1.00  0.00           C  
ATOM   3227  HA  GLU A 206      -9.548 -24.173   7.405  1.00  0.00           H  
ATOM   3228  C   GLU A 206      -9.462 -22.145   7.982  1.00  0.00           C  
ATOM   3229  CB  GLU A 206      -7.485 -23.642   7.544  1.00  0.00           C  
ATOM   3230  HB2 GLU A 206      -6.838 -22.800   7.298  1.00  0.00           H  
ATOM   3231  HB3 GLU A 206      -7.463 -23.791   8.623  1.00  0.00           H  
ATOM   3232  O   GLU A 206      -9.658 -22.288   9.188  1.00  0.00           O  
ATOM   3233  CG  GLU A 206      -6.952 -24.915   6.873  1.00  0.00           C  
ATOM   3234  HG2 GLU A 206      -6.719 -24.687   5.833  1.00  0.00           H  
ATOM   3235  HG3 GLU A 206      -7.738 -25.671   6.884  1.00  0.00           H  
ATOM   3236  CD  GLU A 206      -5.698 -25.499   7.548  1.00  0.00           C  
ATOM   3237  OE1 GLU A 206      -5.472 -26.721   7.375  1.00  0.00           O  
ATOM   3238  OE2 GLU A 206      -4.927 -24.758   8.189  1.00  0.00           O  
ATOM   3239  N   PHE A 207      -9.719 -20.994   7.357  1.00  0.00           N  
ATOM   3240  H   PHE A 207      -9.545 -20.946   6.363  1.00  0.00           H  
ATOM   3241  CA  PHE A 207     -10.304 -19.821   7.998  1.00  0.00           C  
ATOM   3242  HA  PHE A 207     -10.380 -20.013   9.068  1.00  0.00           H  
ATOM   3243  C   PHE A 207     -11.714 -19.546   7.462  1.00  0.00           C  
ATOM   3244  CB  PHE A 207      -9.383 -18.610   7.813  1.00  0.00           C  
ATOM   3245  HB2 PHE A 207      -9.956 -17.699   7.992  1.00  0.00           H  
ATOM   3246  HB3 PHE A 207      -9.031 -18.568   6.782  1.00  0.00           H  
ATOM   3247  O   PHE A 207     -11.971 -19.758   6.275  1.00  0.00           O  
ATOM   3248  CG  PHE A 207      -8.198 -18.619   8.755  1.00  0.00           C  
ATOM   3249  CD1 PHE A 207      -8.255 -17.885   9.956  1.00  0.00           C  
ATOM   3250  HD1 PHE A 207      -9.141 -17.320  10.204  1.00  0.00           H  
ATOM   3251  CD2 PHE A 207      -7.049 -19.372   8.452  1.00  0.00           C  
ATOM   3252  HD2 PHE A 207      -7.001 -19.961   7.548  1.00  0.00           H  
ATOM   3253  CE1 PHE A 207      -7.156 -17.874  10.833  1.00  0.00           C  
ATOM   3254  HE1 PHE A 207      -7.199 -17.302  11.748  1.00  0.00           H  
ATOM   3255  CE2 PHE A 207      -5.960 -19.371   9.342  1.00  0.00           C  
ATOM   3256  HE2 PHE A 207      -5.082 -19.961   9.128  1.00  0.00           H  
ATOM   3257  CZ  PHE A 207      -6.008 -18.619  10.525  1.00  0.00           C  
ATOM   3258  HZ  PHE A 207      -5.168 -18.630  11.204  1.00  0.00           H  
ATOM   3259  N   PRO A 208     -12.629 -19.008   8.288  1.00  0.00           N  
ATOM   3260  CA  PRO A 208     -14.004 -18.717   7.892  1.00  0.00           C  
ATOM   3261  HA  PRO A 208     -14.402 -19.545   7.305  1.00  0.00           H  
ATOM   3262  C   PRO A 208     -14.106 -17.439   7.037  1.00  0.00           C  
ATOM   3263  CB  PRO A 208     -14.770 -18.646   9.213  1.00  0.00           C  
ATOM   3264  HB2 PRO A 208     -15.659 -18.019   9.140  1.00  0.00           H  
ATOM   3265  HB3 PRO A 208     -15.042 -19.649   9.541  1.00  0.00           H  
ATOM   3266  O   PRO A 208     -14.899 -16.546   7.302  1.00  0.00           O  
ATOM   3267  CG  PRO A 208     -13.745 -18.049  10.171  1.00  0.00           C  
ATOM   3268  HG2 PRO A 208     -13.976 -18.291  11.209  1.00  0.00           H  
ATOM   3269  HG3 PRO A 208     -13.694 -16.970  10.029  1.00  0.00           H  
ATOM   3270  CD  PRO A 208     -12.446 -18.703   9.705  1.00  0.00           C  
ATOM   3271  HD2 PRO A 208     -11.607 -18.025   9.863  1.00  0.00           H  
ATOM   3272  HD3 PRO A 208     -12.291 -19.630  10.257  1.00  0.00           H  
ATOM   3273  N   VAL A 209     -13.294 -17.320   5.984  1.00  0.00           N  
ATOM   3274  H   VAL A 209     -12.669 -18.088   5.784  1.00  0.00           H  
ATOM   3275  CA  VAL A 209     -13.274 -16.143   5.095  1.00  0.00           C  
ATOM   3276  HA  VAL A 209     -13.051 -15.263   5.698  1.00  0.00           H  
ATOM   3277  C   VAL A 209     -14.637 -15.878   4.441  1.00  0.00           C  
ATOM   3278  CB  VAL A 209     -12.172 -16.268   4.027  1.00  0.00           C  
ATOM   3279  HB  VAL A 209     -12.233 -15.406   3.363  1.00  0.00           H  
ATOM   3280  O   VAL A 209     -14.986 -14.725   4.201  1.00  0.00           O  
ATOM   3281  CG1 VAL A 209     -10.775 -16.273   4.663  1.00  0.00           C  
ATOM   3282 HG11 VAL A 209     -10.014 -16.281   3.882  1.00  0.00           H  
ATOM   3283 HG12 VAL A 209     -10.641 -17.153   5.291  1.00  0.00           H  
ATOM   3284 HG13 VAL A 209     -10.642 -15.375   5.266  1.00  0.00           H  
ATOM   3285  CG2 VAL A 209     -12.305 -17.538   3.187  1.00  0.00           C  
ATOM   3286 HG21 VAL A 209     -12.237 -18.434   3.803  1.00  0.00           H  
ATOM   3287 HG22 VAL A 209     -11.493 -17.553   2.460  1.00  0.00           H  
ATOM   3288 HG23 VAL A 209     -13.255 -17.529   2.653  1.00  0.00           H  
ATOM   3289  N   HIS A 210     -15.433 -16.932   4.232  1.00  0.00           N  
ATOM   3290  H   HIS A 210     -15.078 -17.844   4.482  1.00  0.00           H  
ATOM   3291  CA  HIS A 210     -16.790 -16.861   3.694  1.00  0.00           C  
ATOM   3292  HA  HIS A 210     -16.760 -16.309   2.755  1.00  0.00           H  
ATOM   3293  C   HIS A 210     -17.779 -16.136   4.618  1.00  0.00           C  
ATOM   3294  CB  HIS A 210     -17.287 -18.283   3.397  1.00  0.00           C  
ATOM   3295  HB2 HIS A 210     -18.197 -18.216   2.801  1.00  0.00           H  
ATOM   3296  HB3 HIS A 210     -16.537 -18.810   2.808  1.00  0.00           H  
ATOM   3297  O   HIS A 210     -18.717 -15.533   4.115  1.00  0.00           O  
ATOM   3298  CG  HIS A 210     -17.576 -19.105   4.627  1.00  0.00           C  
ATOM   3299  CD2 HIS A 210     -18.794 -19.249   5.237  1.00  0.00           C  
ATOM   3300  HD2 HIS A 210     -19.720 -18.792   4.922  1.00  0.00           H  
ATOM   3301  ND1 HIS A 210     -16.664 -19.836   5.358  1.00  0.00           N  
ATOM   3302  HD1 HIS A 210     -15.702 -20.019   5.111  1.00  0.00           H  
ATOM   3303  CE1 HIS A 210     -17.318 -20.392   6.392  1.00  0.00           C  
ATOM   3304  HE1 HIS A 210     -16.877 -21.032   7.142  1.00  0.00           H  
ATOM   3305  NE2 HIS A 210     -18.620 -20.079   6.346  1.00  0.00           N  
ATOM   3306  N   GLU A 211     -17.568 -16.137   5.943  1.00  0.00           N  
ATOM   3307  H   GLU A 211     -16.770 -16.623   6.326  1.00  0.00           H  
ATOM   3308  CA  GLU A 211     -18.425 -15.393   6.884  1.00  0.00           C  
ATOM   3309  HA  GLU A 211     -19.466 -15.685   6.746  1.00  0.00           H  
ATOM   3310  C   GLU A 211     -18.332 -13.885   6.630  1.00  0.00           C  
ATOM   3311  CB  GLU A 211     -18.013 -15.679   8.341  1.00  0.00           C  
ATOM   3312  HB2 GLU A 211     -18.584 -15.016   8.991  1.00  0.00           H  
ATOM   3313  HB3 GLU A 211     -16.956 -15.447   8.468  1.00  0.00           H  
ATOM   3314  O   GLU A 211     -19.270 -13.123   6.881  1.00  0.00           O  
ATOM   3315  CG  GLU A 211     -18.285 -17.128   8.779  1.00  0.00           C  
ATOM   3316  HG2 GLU A 211     -19.351 -17.327   8.669  1.00  0.00           H  
ATOM   3317  HG3 GLU A 211     -17.749 -17.802   8.111  1.00  0.00           H  
ATOM   3318  CD  GLU A 211     -17.864 -17.423  10.234  1.00  0.00           C  
ATOM   3319  OE1 GLU A 211     -17.911 -18.616  10.615  1.00  0.00           O  
ATOM   3320  OE2 GLU A 211     -17.444 -16.488  10.955  1.00  0.00           O  
ATOM   3321  N   PHE A 212     -17.193 -13.439   6.089  1.00  0.00           N  
ATOM   3322  H   PHE A 212     -16.464 -14.109   5.888  1.00  0.00           H  
ATOM   3323  CA  PHE A 212     -16.935 -12.027   5.888  1.00  0.00           C  
ATOM   3324  HA  PHE A 212     -17.541 -11.513   6.634  1.00  0.00           H  
ATOM   3325  C   PHE A 212     -17.322 -11.489   4.513  1.00  0.00           C  
ATOM   3326  CB  PHE A 212     -15.523 -11.667   6.299  1.00  0.00           C  
ATOM   3327  HB2 PHE A 212     -14.818 -12.074   5.575  1.00  0.00           H  
ATOM   3328  HB3 PHE A 212     -15.470 -10.579   6.273  1.00  0.00           H  
ATOM   3329  O   PHE A 212     -17.487 -10.273   4.356  1.00  0.00           O  
ATOM   3330  CG  PHE A 212     -15.182 -12.140   7.697  1.00  0.00           C  
ATOM   3331  CD1 PHE A 212     -15.901 -11.679   8.817  1.00  0.00           C  
ATOM   3332  HD1 PHE A 212     -16.695 -10.957   8.692  1.00  0.00           H  
ATOM   3333  CD2 PHE A 212     -14.207 -13.136   7.862  1.00  0.00           C  
ATOM   3334  HD2 PHE A 212     -13.688 -13.531   7.002  1.00  0.00           H  
ATOM   3335  CE1 PHE A 212     -15.647 -12.208  10.093  1.00  0.00           C  
ATOM   3336  HE1 PHE A 212     -16.236 -11.891  10.941  1.00  0.00           H  
ATOM   3337  CE2 PHE A 212     -13.952 -13.668   9.135  1.00  0.00           C  
ATOM   3338  HE2 PHE A 212     -13.240 -14.472   9.252  1.00  0.00           H  
ATOM   3339  CZ  PHE A 212     -14.672 -13.207  10.250  1.00  0.00           C  
ATOM   3340  HZ  PHE A 212     -14.514 -13.656  11.220  1.00  0.00           H  
ATOM   3341  N   LEU A 213     -17.503 -12.380   3.545  1.00  0.00           N  
ATOM   3342  H   LEU A 213     -17.513 -13.355   3.809  1.00  0.00           H  
ATOM   3343  CA  LEU A 213     -17.678 -12.086   2.128  1.00  0.00           C  
ATOM   3344  HA  LEU A 213     -17.538 -11.020   1.948  1.00  0.00           H  
ATOM   3345  C   LEU A 213     -19.102 -12.427   1.673  1.00  0.00           C  
ATOM   3346  CB  LEU A 213     -16.598 -12.856   1.341  1.00  0.00           C  
ATOM   3347  HB2 LEU A 213     -16.712 -13.918   1.559  1.00  0.00           H  
ATOM   3348  HB3 LEU A 213     -16.763 -12.717   0.273  1.00  0.00           H  
ATOM   3349  O   LEU A 213     -19.856 -13.094   2.373  1.00  0.00           O  
ATOM   3350  CG  LEU A 213     -15.156 -12.426   1.684  1.00  0.00           C  
ATOM   3351  HG  LEU A 213     -15.006 -12.441   2.763  1.00  0.00           H  
ATOM   3352  CD1 LEU A 213     -14.143 -13.391   1.071  1.00  0.00           C  
ATOM   3353 HD11 LEU A 213     -14.172 -13.337  -0.017  1.00  0.00           H  
ATOM   3354 HD12 LEU A 213     -14.370 -14.408   1.393  1.00  0.00           H  
ATOM   3355 HD13 LEU A 213     -13.142 -13.140   1.420  1.00  0.00           H  
ATOM   3356  CD2 LEU A 213     -14.847 -11.015   1.180  1.00  0.00           C  
ATOM   3357 HD21 LEU A 213     -15.431 -10.282   1.736  1.00  0.00           H  
ATOM   3358 HD22 LEU A 213     -15.084 -10.938   0.118  1.00  0.00           H  
ATOM   3359 HD23 LEU A 213     -13.788 -10.801   1.322  1.00  0.00           H  
ATOM   3360  N   SER A 214     -19.486 -11.926   0.506  1.00  0.00           N  
ATOM   3361  H   SER A 214     -18.807 -11.401  -0.028  1.00  0.00           H  
ATOM   3362  CA  SER A 214     -20.728 -12.280  -0.178  1.00  0.00           C  
ATOM   3363  HA  SER A 214     -21.367 -12.865   0.484  1.00  0.00           H  
ATOM   3364  C   SER A 214     -20.401 -13.114  -1.408  1.00  0.00           C  
ATOM   3365  CB  SER A 214     -21.489 -11.015  -0.572  1.00  0.00           C  
ATOM   3366  HB2 SER A 214     -20.934 -10.473  -1.338  1.00  0.00           H  
ATOM   3367  HB3 SER A 214     -21.592 -10.379   0.306  1.00  0.00           H  
ATOM   3368  O   SER A 214     -19.435 -12.811  -2.106  1.00  0.00           O  
ATOM   3369  OG  SER A 214     -22.779 -11.338  -1.047  1.00  0.00           O  
ATOM   3370  HG  SER A 214     -22.759 -11.453  -2.000  1.00  0.00           H  
ATOM   3371  N   LEU A 215     -21.213 -14.136  -1.671  1.00  0.00           N  
ATOM   3372  H   LEU A 215     -21.995 -14.293  -1.052  1.00  0.00           H  
ATOM   3373  CA  LEU A 215     -21.165 -14.954  -2.882  1.00  0.00           C  
ATOM   3374  HA  LEU A 215     -20.314 -14.672  -3.502  1.00  0.00           H  
ATOM   3375  C   LEU A 215     -22.423 -14.657  -3.694  1.00  0.00           C  
ATOM   3376  CB  LEU A 215     -21.030 -16.443  -2.510  1.00  0.00           C  
ATOM   3377  HB2 LEU A 215     -21.052 -17.027  -3.430  1.00  0.00           H  
ATOM   3378  HB3 LEU A 215     -21.894 -16.738  -1.914  1.00  0.00           H  
ATOM   3379  O   LEU A 215     -23.440 -15.335  -3.566  1.00  0.00           O  
ATOM   3380  CG  LEU A 215     -19.756 -16.803  -1.729  1.00  0.00           C  
ATOM   3381  HG  LEU A 215     -19.761 -16.292  -0.766  1.00  0.00           H  
ATOM   3382  CD1 LEU A 215     -19.709 -18.306  -1.466  1.00  0.00           C  
ATOM   3383 HD11 LEU A 215     -18.832 -18.560  -0.871  1.00  0.00           H  
ATOM   3384 HD12 LEU A 215     -20.607 -18.618  -0.933  1.00  0.00           H  
ATOM   3385 HD13 LEU A 215     -19.661 -18.847  -2.411  1.00  0.00           H  
ATOM   3386  CD2 LEU A 215     -18.490 -16.405  -2.485  1.00  0.00           C  
ATOM   3387 HD21 LEU A 215     -18.395 -15.320  -2.501  1.00  0.00           H  
ATOM   3388 HD22 LEU A 215     -18.537 -16.785  -3.506  1.00  0.00           H  
ATOM   3389 HD23 LEU A 215     -17.614 -16.834  -1.998  1.00  0.00           H  
ATOM   3390  N   ASP A 216     -22.372 -13.564  -4.449  1.00  0.00           N  
ATOM   3391  H   ASP A 216     -21.490 -13.082  -4.547  1.00  0.00           H  
ATOM   3392  CA  ASP A 216     -23.470 -13.130  -5.305  1.00  0.00           C  
ATOM   3393  HA  ASP A 216     -24.143 -13.968  -5.487  1.00  0.00           H  
ATOM   3394  C   ASP A 216     -22.901 -12.686  -6.654  1.00  0.00           C  
ATOM   3395  CB  ASP A 216     -24.289 -12.038  -4.604  1.00  0.00           C  
ATOM   3396  HB2 ASP A 216     -24.689 -12.445  -3.675  1.00  0.00           H  
ATOM   3397  HB3 ASP A 216     -23.631 -11.208  -4.344  1.00  0.00           H  
ATOM   3398  O   ASP A 216     -22.185 -11.688  -6.760  1.00  0.00           O  
ATOM   3399  CG  ASP A 216     -25.458 -11.521  -5.452  1.00  0.00           C  
ATOM   3400  OD1 ASP A 216     -25.635 -12.021  -6.588  1.00  0.00           O  
ATOM   3401  OD2 ASP A 216     -26.141 -10.600  -4.957  1.00  0.00           O  
ATOM   3402  N   ARG A 217     -23.217 -13.454  -7.699  1.00  0.00           N  
ATOM   3403  H   ARG A 217     -23.876 -14.200  -7.531  1.00  0.00           H  
ATOM   3404  CA  ARG A 217     -22.721 -13.226  -9.062  1.00  0.00           C  
ATOM   3405  HA  ARG A 217     -21.633 -13.172  -9.034  1.00  0.00           H  
ATOM   3406  C   ARG A 217     -23.186 -11.897  -9.643  1.00  0.00           C  
ATOM   3407  CB  ARG A 217     -23.164 -14.374  -9.977  1.00  0.00           C  
ATOM   3408  HB2 ARG A 217     -22.910 -14.121 -11.006  1.00  0.00           H  
ATOM   3409  HB3 ARG A 217     -24.245 -14.498  -9.912  1.00  0.00           H  
ATOM   3410  O   ARG A 217     -22.454 -11.338 -10.461  1.00  0.00           O  
ATOM   3411  CG  ARG A 217     -22.462 -15.682  -9.603  1.00  0.00           C  
ATOM   3412  HG2 ARG A 217     -21.385 -15.518  -9.643  1.00  0.00           H  
ATOM   3413  HG3 ARG A 217     -22.738 -15.975  -8.591  1.00  0.00           H  
ATOM   3414  CD  ARG A 217     -22.844 -16.810 -10.566  1.00  0.00           C  
ATOM   3415  HD2 ARG A 217     -22.668 -16.476 -11.589  1.00  0.00           H  
ATOM   3416  HD3 ARG A 217     -23.901 -17.041 -10.437  1.00  0.00           H  
ATOM   3417  NE  ARG A 217     -22.029 -18.004 -10.295  1.00  0.00           N  
ATOM   3418  HE  ARG A 217     -21.222 -17.846  -9.708  1.00  0.00           H  
ATOM   3419  NH1 ARG A 217     -22.823 -19.395 -11.922  1.00  0.00           N  
ATOM   3420 HH11 ARG A 217     -23.505 -18.687 -12.153  1.00  0.00           H  
ATOM   3421 HH12 ARG A 217     -22.788 -20.298 -12.373  1.00  0.00           H  
ATOM   3422  NH2 ARG A 217     -21.140 -20.067 -10.600  1.00  0.00           N  
ATOM   3423 HH21 ARG A 217     -20.456 -19.891  -9.877  1.00  0.00           H  
ATOM   3424 HH22 ARG A 217     -20.915 -20.873 -11.166  1.00  0.00           H  
ATOM   3425  CZ  ARG A 217     -22.006 -19.152 -10.936  1.00  0.00           C  
ATOM   3426  N   ASP A 218     -24.348 -11.420  -9.210  1.00  0.00           N  
ATOM   3427  H   ASP A 218     -24.837 -11.912  -8.476  1.00  0.00           H  
ATOM   3428  CA  ASP A 218     -24.972 -10.195  -9.702  1.00  0.00           C  
ATOM   3429  HA  ASP A 218     -24.629 -10.006 -10.720  1.00  0.00           H  
ATOM   3430  C   ASP A 218     -24.563  -8.971  -8.860  1.00  0.00           C  
ATOM   3431  CB  ASP A 218     -26.495 -10.405  -9.758  1.00  0.00           C  
ATOM   3432  HB2 ASP A 218     -26.864 -10.601  -8.752  1.00  0.00           H  
ATOM   3433  HB3 ASP A 218     -26.961  -9.486 -10.114  1.00  0.00           H  
ATOM   3434  O   ASP A 218     -24.774  -7.825  -9.264  1.00  0.00           O  
ATOM   3435  CG  ASP A 218     -26.916 -11.553 -10.694  1.00  0.00           C  
ATOM   3436  OD1 ASP A 218     -26.241 -11.758 -11.732  1.00  0.00           O  
ATOM   3437  OD2 ASP A 218     -27.937 -12.215 -10.398  1.00  0.00           O  
ATOM   3438  N   SER A 219     -23.909  -9.196  -7.715  1.00  0.00           N  
ATOM   3439  H   SER A 219     -23.755 -10.157  -7.446  1.00  0.00           H  
ATOM   3440  CA  SER A 219     -23.354  -8.140  -6.873  1.00  0.00           C  
ATOM   3441  HA  SER A 219     -24.100  -7.349  -6.794  1.00  0.00           H  
ATOM   3442  C   SER A 219     -22.077  -7.553  -7.482  1.00  0.00           C  
ATOM   3443  CB  SER A 219     -23.088  -8.670  -5.462  1.00  0.00           C  
ATOM   3444  HB2 SER A 219     -24.022  -9.033  -5.034  1.00  0.00           H  
ATOM   3445  HB3 SER A 219     -22.378  -9.496  -5.521  1.00  0.00           H  
ATOM   3446  O   SER A 219     -21.100  -8.250  -7.769  1.00  0.00           O  
ATOM   3447  OG  SER A 219     -22.544  -7.665  -4.619  1.00  0.00           O  
ATOM   3448  HG  SER A 219     -23.266  -7.092  -4.352  1.00  0.00           H  
ATOM   3449  N   SER A 220     -22.053  -6.227  -7.619  1.00  0.00           N  
ATOM   3450  H   SER A 220     -22.897  -5.723  -7.388  1.00  0.00           H  
ATOM   3451  CA  SER A 220     -20.822  -5.458  -7.802  1.00  0.00           C  
ATOM   3452  HA  SER A 220     -20.044  -6.130  -8.164  1.00  0.00           H  
ATOM   3453  C   SER A 220     -20.404  -4.832  -6.468  1.00  0.00           C  
ATOM   3454  CB  SER A 220     -21.002  -4.373  -8.860  1.00  0.00           C  
ATOM   3455  HB2 SER A 220     -21.221  -4.833  -9.824  1.00  0.00           H  
ATOM   3456  HB3 SER A 220     -21.839  -3.739  -8.567  1.00  0.00           H  
ATOM   3457  O   SER A 220     -21.233  -4.187  -5.821  1.00  0.00           O  
ATOM   3458  OG  SER A 220     -19.838  -3.570  -8.957  1.00  0.00           O  
ATOM   3459  HG  SER A 220     -20.035  -2.831  -9.538  1.00  0.00           H  
ATOM   3460  N   PRO A 221     -19.121  -4.931  -6.071  1.00  0.00           N  
ATOM   3461  CA  PRO A 221     -18.624  -4.304  -4.845  1.00  0.00           C  
ATOM   3462  HA  PRO A 221     -19.223  -4.624  -3.992  1.00  0.00           H  
ATOM   3463  C   PRO A 221     -18.656  -2.764  -4.892  1.00  0.00           C  
ATOM   3464  CB  PRO A 221     -17.201  -4.847  -4.697  1.00  0.00           C  
ATOM   3465  HB2 PRO A 221     -16.528  -4.127  -4.231  1.00  0.00           H  
ATOM   3466  HB3 PRO A 221     -17.222  -5.772  -4.120  1.00  0.00           H  
ATOM   3467  O   PRO A 221     -18.459  -2.112  -3.869  1.00  0.00           O  
ATOM   3468  CG  PRO A 221     -16.749  -5.145  -6.121  1.00  0.00           C  
ATOM   3469  HG2 PRO A 221     -16.373  -4.236  -6.590  1.00  0.00           H  
ATOM   3470  HG3 PRO A 221     -15.999  -5.936  -6.144  1.00  0.00           H  
ATOM   3471  CD  PRO A 221     -18.039  -5.579  -6.803  1.00  0.00           C  
ATOM   3472  HD2 PRO A 221     -18.020  -5.271  -7.848  1.00  0.00           H  
ATOM   3473  HD3 PRO A 221     -18.149  -6.661  -6.732  1.00  0.00           H  
ATOM   3474  N   TYR A 222     -18.893  -2.186  -6.075  1.00  0.00           N  
ATOM   3475  H   TYR A 222     -19.054  -2.792  -6.867  1.00  0.00           H  
ATOM   3476  CA  TYR A 222     -18.921  -0.745  -6.324  1.00  0.00           C  
ATOM   3477  HA  TYR A 222     -18.895  -0.223  -5.368  1.00  0.00           H  
ATOM   3478  C   TYR A 222     -20.215  -0.293  -7.007  1.00  0.00           C  
ATOM   3479  CB  TYR A 222     -17.677  -0.332  -7.120  1.00  0.00           C  
ATOM   3480  HB2 TYR A 222     -17.664   0.755  -7.202  1.00  0.00           H  
ATOM   3481  HB3 TYR A 222     -17.752  -0.739  -8.128  1.00  0.00           H  
ATOM   3482  O   TYR A 222     -20.204   0.659  -7.781  1.00  0.00           O  
ATOM   3483  CG  TYR A 222     -16.374  -0.771  -6.493  1.00  0.00           C  
ATOM   3484  CD1 TYR A 222     -16.034  -0.295  -5.214  1.00  0.00           C  
ATOM   3485  HD1 TYR A 222     -16.698   0.383  -4.699  1.00  0.00           H  
ATOM   3486  CD2 TYR A 222     -15.527  -1.669  -7.170  1.00  0.00           C  
ATOM   3487  HD2 TYR A 222     -15.794  -2.032  -8.152  1.00  0.00           H  
ATOM   3488  CE1 TYR A 222     -14.839  -0.704  -4.609  1.00  0.00           C  
ATOM   3489  HE1 TYR A 222     -14.582  -0.330  -3.629  1.00  0.00           H  
ATOM   3490  CE2 TYR A 222     -14.335  -2.097  -6.563  1.00  0.00           C  
ATOM   3491  HE2 TYR A 222     -13.673  -2.783  -7.071  1.00  0.00           H  
ATOM   3492  OH  TYR A 222     -12.825  -1.940  -4.715  1.00  0.00           O  
ATOM   3493  HH  TYR A 222     -12.592  -1.336  -4.006  1.00  0.00           H  
ATOM   3494  CZ  TYR A 222     -13.993  -1.598  -5.290  1.00  0.00           C  
ATOM   3495  N   LEU A 223     -21.333  -0.989  -6.763  1.00  0.00           N  
ATOM   3496  H   LEU A 223     -21.287  -1.771  -6.125  1.00  0.00           H  
ATOM   3497  CA  LEU A 223     -22.655  -0.458  -7.108  1.00  0.00           C  
ATOM   3498  HA  LEU A 223     -22.695  -0.245  -8.176  1.00  0.00           H  
ATOM   3499  C   LEU A 223     -22.851   0.869  -6.368  1.00  0.00           C  
ATOM   3500  CB  LEU A 223     -23.750  -1.484  -6.752  1.00  0.00           C  
ATOM   3501  HB2 LEU A 223     -24.633  -0.961  -6.386  1.00  0.00           H  
ATOM   3502  HB3 LEU A 223     -23.395  -2.107  -5.930  1.00  0.00           H  
ATOM   3503  O   LEU A 223     -23.026   0.895  -5.148  1.00  0.00           O  
ATOM   3504  CG  LEU A 223     -24.158  -2.354  -7.956  1.00  0.00           C  
ATOM   3505  HG  LEU A 223     -23.348  -2.369  -8.685  1.00  0.00           H  
ATOM   3506  CD1 LEU A 223     -24.450  -3.789  -7.519  1.00  0.00           C  
ATOM   3507 HD11 LEU A 223     -25.353  -3.812  -6.908  1.00  0.00           H  
ATOM   3508 HD12 LEU A 223     -23.622  -4.162  -6.917  1.00  0.00           H  
ATOM   3509 HD13 LEU A 223     -24.594  -4.424  -8.393  1.00  0.00           H  
ATOM   3510  CD2 LEU A 223     -25.399  -1.803  -8.656  1.00  0.00           C  
ATOM   3511 HD21 LEU A 223     -25.209  -0.782  -8.987  1.00  0.00           H  
ATOM   3512 HD22 LEU A 223     -26.248  -1.799  -7.972  1.00  0.00           H  
ATOM   3513 HD23 LEU A 223     -25.638  -2.419  -9.523  1.00  0.00           H  
ATOM   3514  N   GLU A 224     -22.767   1.973  -7.108  1.00  0.00           N  
ATOM   3515  H   GLU A 224     -22.513   1.903  -8.083  1.00  0.00           H  
ATOM   3516  CA  GLU A 224     -23.020   3.295  -6.555  1.00  0.00           C  
ATOM   3517  HA  GLU A 224     -22.434   3.390  -5.640  1.00  0.00           H  
ATOM   3518  C   GLU A 224     -24.498   3.422  -6.172  1.00  0.00           C  
ATOM   3519  CB  GLU A 224     -22.569   4.420  -7.502  1.00  0.00           C  
ATOM   3520  HB2 GLU A 224     -22.876   5.365  -7.054  1.00  0.00           H  
ATOM   3521  HB3 GLU A 224     -23.067   4.312  -8.465  1.00  0.00           H  
ATOM   3522  O   GLU A 224     -25.399   2.957  -6.870  1.00  0.00           O  
ATOM   3523  CG  GLU A 224     -21.041   4.451  -7.703  1.00  0.00           C  
ATOM   3524  HG2 GLU A 224     -20.749   3.604  -8.325  1.00  0.00           H  
ATOM   3525  HG3 GLU A 224     -20.566   4.333  -6.729  1.00  0.00           H  
ATOM   3526  CD  GLU A 224     -20.529   5.758  -8.343  1.00  0.00           C  
ATOM   3527  OE1 GLU A 224     -19.314   6.038  -8.209  1.00  0.00           O  
ATOM   3528  OE2 GLU A 224     -21.347   6.525  -8.900  1.00  0.00           O  
ATOM   3529  N   SER A 225     -24.739   4.049  -5.024  1.00  0.00           N  
ATOM   3530  H   SER A 225     -23.947   4.454  -4.546  1.00  0.00           H  
ATOM   3531  CA  SER A 225     -26.075   4.494  -4.640  1.00  0.00           C  
ATOM   3532  HA  SER A 225     -26.775   3.661  -4.701  1.00  0.00           H  
ATOM   3533  C   SER A 225     -26.522   5.605  -5.589  1.00  0.00           C  
ATOM   3534  CB  SER A 225     -26.006   5.015  -3.202  1.00  0.00           C  
ATOM   3535  HB2 SER A 225     -25.263   5.812  -3.157  1.00  0.00           H  
ATOM   3536  HB3 SER A 225     -25.683   4.205  -2.548  1.00  0.00           H  
ATOM   3537  O   SER A 225     -25.709   6.445  -5.967  1.00  0.00           O  
ATOM   3538  OG  SER A 225     -27.238   5.526  -2.729  1.00  0.00           O  
ATOM   3539  HG  SER A 225     -27.056   5.965  -1.895  1.00  0.00           H  
ATOM   3540  N   ASP A 226     -27.824   5.710  -5.864  1.00  0.00           N  
ATOM   3541  H   ASP A 226     -28.435   4.935  -5.648  1.00  0.00           H  
ATOM   3542  CA  ASP A 226     -28.399   6.879  -6.554  1.00  0.00           C  
ATOM   3543  HA  ASP A 226     -27.935   6.976  -7.536  1.00  0.00           H  
ATOM   3544  C   ASP A 226     -28.158   8.197  -5.784  1.00  0.00           C  
ATOM   3545  CB  ASP A 226     -29.912   6.678  -6.737  1.00  0.00           C  
ATOM   3546  HB2 ASP A 226     -30.363   6.512  -5.759  1.00  0.00           H  
ATOM   3547  HB3 ASP A 226     -30.340   7.594  -7.145  1.00  0.00           H  
ATOM   3548  O   ASP A 226     -28.381   9.295  -6.300  1.00  0.00           O  
ATOM   3549  CG  ASP A 226     -30.291   5.532  -7.678  1.00  0.00           C  
ATOM   3550  OD1 ASP A 226     -29.561   5.306  -8.664  1.00  0.00           O  
ATOM   3551  OD2 ASP A 226     -31.346   4.915  -7.407  1.00  0.00           O  
ATOM   3552  N   LYS A 227     -27.723   8.105  -4.519  1.00  0.00           N  
ATOM   3553  H   LYS A 227     -27.501   7.177  -4.190  1.00  0.00           H  
ATOM   3554  CA  LYS A 227     -27.413   9.252  -3.667  1.00  0.00           C  
ATOM   3555  HA  LYS A 227     -28.104  10.047  -3.947  1.00  0.00           H  
ATOM   3556  C   LYS A 227     -25.975   9.735  -3.875  1.00  0.00           C  
ATOM   3557  CB  LYS A 227     -27.640   8.917  -2.195  1.00  0.00           C  
ATOM   3558  HB2 LYS A 227     -26.977   8.105  -1.897  1.00  0.00           H  
ATOM   3559  HB3 LYS A 227     -27.388   9.796  -1.601  1.00  0.00           H  
ATOM   3560  O   LYS A 227     -25.044   8.935  -3.762  1.00  0.00           O  
ATOM   3561  CG  LYS A 227     -29.095   8.529  -1.919  1.00  0.00           C  
ATOM   3562  HG2 LYS A 227     -29.754   9.332  -2.250  1.00  0.00           H  
ATOM   3563  HG3 LYS A 227     -29.352   7.609  -2.444  1.00  0.00           H  
ATOM   3564  CD  LYS A 227     -29.261   8.321  -0.418  1.00  0.00           C  
ATOM   3565  HD2 LYS A 227     -28.637   7.487  -0.095  1.00  0.00           H  
ATOM   3566  HD3 LYS A 227     -28.944   9.228   0.097  1.00  0.00           H  
ATOM   3567  CE  LYS A 227     -30.715   8.030  -0.071  1.00  0.00           C  
ATOM   3568  HE2 LYS A 227     -31.343   8.752  -0.594  1.00  0.00           H  
ATOM   3569  HE3 LYS A 227     -30.973   7.026  -0.407  1.00  0.00           H  
ATOM   3570  NZ  LYS A 227     -30.904   8.185   1.386  1.00  0.00           N  
ATOM   3571  HZ1 LYS A 227     -30.219   7.656   1.907  1.00  0.00           H  
ATOM   3572  HZ2 LYS A 227     -31.847   7.964   1.674  1.00  0.00           H  
ATOM   3573  HZ3 LYS A 227     -30.752   9.154   1.626  1.00  0.00           H  
ATOM   3574  N   PRO A 228     -25.758  11.050  -4.047  1.00  0.00           N  
ATOM   3575  CA  PRO A 228     -24.420  11.600  -4.204  1.00  0.00           C  
ATOM   3576  HA  PRO A 228     -23.924  11.107  -5.040  1.00  0.00           H  
ATOM   3577  C   PRO A 228     -23.579  11.401  -2.934  1.00  0.00           C  
ATOM   3578  CB  PRO A 228     -24.625  13.080  -4.541  1.00  0.00           C  
ATOM   3579  HB2 PRO A 228     -23.823  13.709  -4.155  1.00  0.00           H  
ATOM   3580  HB3 PRO A 228     -24.711  13.196  -5.622  1.00  0.00           H  
ATOM   3581  O   PRO A 228     -24.028  11.667  -1.816  1.00  0.00           O  
ATOM   3582  CG  PRO A 228     -25.966  13.413  -3.889  1.00  0.00           C  
ATOM   3583  HG2 PRO A 228     -26.463  14.248  -4.383  1.00  0.00           H  
ATOM   3584  HG3 PRO A 228     -25.816  13.629  -2.831  1.00  0.00           H  
ATOM   3585  CD  PRO A 228     -26.753  12.115  -4.039  1.00  0.00           C  
ATOM   3586  HD2 PRO A 228     -27.290  12.112  -4.987  1.00  0.00           H  
ATOM   3587  HD3 PRO A 228     -27.449  12.009  -3.207  1.00  0.00           H  
ATOM   3588  N   ALA A 229     -22.331  10.973  -3.117  1.00  0.00           N  
ATOM   3589  H   ALA A 229     -22.058  10.690  -4.047  1.00  0.00           H  
ATOM   3590  CA  ALA A 229     -21.309  10.962  -2.075  1.00  0.00           C  
ATOM   3591  HA  ALA A 229     -21.796  10.994  -1.100  1.00  0.00           H  
ATOM   3592  C   ALA A 229     -20.410  12.203  -2.172  1.00  0.00           C  
ATOM   3593  CB  ALA A 229     -20.521   9.650  -2.137  1.00  0.00           C  
ATOM   3594  HB1 ALA A 229     -21.203   8.804  -2.054  1.00  0.00           H  
ATOM   3595  HB2 ALA A 229     -19.975   9.580  -3.078  1.00  0.00           H  
ATOM   3596  HB3 ALA A 229     -19.814   9.608  -1.308  1.00  0.00           H  
ATOM   3597  O   ALA A 229     -20.030  12.634  -3.269  1.00  0.00           O  
ATOM   3598  N   VAL A 230     -20.049  12.749  -1.013  1.00  0.00           N  
ATOM   3599  H   VAL A 230     -20.345  12.288  -0.165  1.00  0.00           H  
ATOM   3600  CA  VAL A 230     -19.135  13.888  -0.857  1.00  0.00           C  
ATOM   3601  HA  VAL A 230     -18.830  14.233  -1.845  1.00  0.00           H  
ATOM   3602  C   VAL A 230     -17.862  13.446  -0.142  1.00  0.00           C  
ATOM   3603  CB  VAL A 230     -19.806  15.088  -0.158  1.00  0.00           C  
ATOM   3604  HB  VAL A 230     -19.071  15.888  -0.071  1.00  0.00           H  
ATOM   3605  O   VAL A 230     -17.804  12.362   0.446  1.00  0.00           O  
ATOM   3606  CG1 VAL A 230     -20.961  15.625  -1.010  1.00  0.00           C  
ATOM   3607 HG11 VAL A 230     -21.386  16.509  -0.534  1.00  0.00           H  
ATOM   3608 HG12 VAL A 230     -20.594  15.904  -1.997  1.00  0.00           H  
ATOM   3609 HG13 VAL A 230     -21.736  14.866  -1.121  1.00  0.00           H  
ATOM   3610  CG2 VAL A 230     -20.311  14.756   1.249  1.00  0.00           C  
ATOM   3611 HG21 VAL A 230     -19.462  14.500   1.884  1.00  0.00           H  
ATOM   3612 HG22 VAL A 230     -20.803  15.627   1.681  1.00  0.00           H  
ATOM   3613 HG23 VAL A 230     -21.006  13.916   1.225  1.00  0.00           H  
ATOM   3614  N   ARG A 231     -16.819  14.269  -0.240  1.00  0.00           N  
ATOM   3615  H   ARG A 231     -16.973  15.189  -0.627  1.00  0.00           H  
ATOM   3616  CA  ARG A 231     -15.539  14.067   0.436  1.00  0.00           C  
ATOM   3617  HA  ARG A 231     -15.560  13.151   1.026  1.00  0.00           H  
ATOM   3618  C   ARG A 231     -15.327  15.230   1.391  1.00  0.00           C  
ATOM   3619  CB  ARG A 231     -14.392  13.989  -0.578  1.00  0.00           C  
ATOM   3620  HB2 ARG A 231     -14.376  14.909  -1.163  1.00  0.00           H  
ATOM   3621  HB3 ARG A 231     -13.458  13.926  -0.020  1.00  0.00           H  
ATOM   3622  O   ARG A 231     -15.467  16.369   0.970  1.00  0.00           O  
ATOM   3623  CG  ARG A 231     -14.478  12.789  -1.532  1.00  0.00           C  
ATOM   3624  HG2 ARG A 231     -15.383  12.866  -2.134  1.00  0.00           H  
ATOM   3625  HG3 ARG A 231     -14.507  11.863  -0.958  1.00  0.00           H  
ATOM   3626  CD  ARG A 231     -13.251  12.784  -2.455  1.00  0.00           C  
ATOM   3627  HD2 ARG A 231     -12.367  12.578  -1.852  1.00  0.00           H  
ATOM   3628  HD3 ARG A 231     -13.123  13.778  -2.882  1.00  0.00           H  
ATOM   3629  NE  ARG A 231     -13.343  11.773  -3.535  1.00  0.00           N  
ATOM   3630  HE  ARG A 231     -13.011  10.844  -3.318  1.00  0.00           H  
ATOM   3631  NH1 ARG A 231     -14.068  13.142  -5.258  1.00  0.00           N  
ATOM   3632 HH11 ARG A 231     -13.880  13.293  -6.239  1.00  0.00           H  
ATOM   3633 HH12 ARG A 231     -14.091  13.936  -4.636  1.00  0.00           H  
ATOM   3634  NH2 ARG A 231     -13.458  11.126  -5.736  1.00  0.00           N  
ATOM   3635 HH21 ARG A 231     -13.375  11.506  -6.667  1.00  0.00           H  
ATOM   3636 HH22 ARG A 231     -12.829  10.355  -5.560  1.00  0.00           H  
ATOM   3637  CZ  ARG A 231     -13.627  12.008  -4.807  1.00  0.00           C  
ATOM   3638  N   GLU A 232     -14.975  14.931   2.631  1.00  0.00           N  
ATOM   3639  H   GLU A 232     -14.899  13.961   2.901  1.00  0.00           H  
ATOM   3640  CA  GLU A 232     -14.651  15.939   3.640  1.00  0.00           C  
ATOM   3641  HA  GLU A 232     -14.504  16.907   3.160  1.00  0.00           H  
ATOM   3642  C   GLU A 232     -13.337  15.582   4.329  1.00  0.00           C  
ATOM   3643  CB  GLU A 232     -15.795  16.081   4.654  1.00  0.00           C  
ATOM   3644  HB2 GLU A 232     -16.070  15.090   5.013  1.00  0.00           H  
ATOM   3645  HB3 GLU A 232     -15.447  16.662   5.508  1.00  0.00           H  
ATOM   3646  O   GLU A 232     -13.055  14.407   4.589  1.00  0.00           O  
ATOM   3647  CG  GLU A 232     -17.052  16.756   4.077  1.00  0.00           C  
ATOM   3648  HG2 GLU A 232     -17.448  16.141   3.269  1.00  0.00           H  
ATOM   3649  HG3 GLU A 232     -17.802  16.798   4.867  1.00  0.00           H  
ATOM   3650  CD  GLU A 232     -16.824  18.179   3.555  1.00  0.00           C  
ATOM   3651  OE1 GLU A 232     -17.659  18.616   2.729  1.00  0.00           O  
ATOM   3652  OE2 GLU A 232     -15.821  18.802   3.971  1.00  0.00           O  
ATOM   3653  N   CYS A 233     -12.519  16.598   4.595  1.00  0.00           N  
ATOM   3654  H   CYS A 233     -12.856  17.540   4.452  1.00  0.00           H  
ATOM   3655  CA  CYS A 233     -11.208  16.443   5.205  1.00  0.00           C  
ATOM   3656  HA  CYS A 233     -10.958  15.383   5.260  1.00  0.00           H  
ATOM   3657  C   CYS A 233     -11.232  16.993   6.633  1.00  0.00           C  
ATOM   3658  CB  CYS A 233     -10.158  17.112   4.310  1.00  0.00           C  
ATOM   3659  HB2 CYS A 233     -10.305  18.192   4.295  1.00  0.00           H  
ATOM   3660  HB3 CYS A 233     -10.253  16.738   3.291  1.00  0.00           H  
ATOM   3661  O   CYS A 233     -11.433  18.183   6.852  1.00  0.00           O  
ATOM   3662  SG  CYS A 233      -8.510  16.715   4.950  1.00  0.00           S  
ATOM   3663  HG  CYS A 233      -8.588  17.565   5.977  1.00  0.00           H  
ATOM   3664  N   PHE A 234     -10.992  16.123   7.610  1.00  0.00           N  
ATOM   3665  H   PHE A 234     -10.846  15.156   7.360  1.00  0.00           H  
ATOM   3666  CA  PHE A 234     -11.012  16.460   9.029  1.00  0.00           C  
ATOM   3667  HA  PHE A 234     -11.480  17.435   9.164  1.00  0.00           H  
ATOM   3668  C   PHE A 234      -9.592  16.533   9.572  1.00  0.00           C  
ATOM   3669  CB  PHE A 234     -11.853  15.437   9.800  1.00  0.00           C  
ATOM   3670  HB2 PHE A 234     -11.419  14.445   9.673  1.00  0.00           H  
ATOM   3671  HB3 PHE A 234     -11.813  15.680  10.862  1.00  0.00           H  
ATOM   3672  O   PHE A 234      -8.783  15.635   9.348  1.00  0.00           O  
ATOM   3673  CG  PHE A 234     -13.300  15.400   9.357  1.00  0.00           C  
ATOM   3674  CD1 PHE A 234     -14.265  16.165  10.036  1.00  0.00           C  
ATOM   3675  HD1 PHE A 234     -13.986  16.761  10.892  1.00  0.00           H  
ATOM   3676  CD2 PHE A 234     -13.673  14.642   8.230  1.00  0.00           C  
ATOM   3677  HD2 PHE A 234     -12.936  14.067   7.690  1.00  0.00           H  
ATOM   3678  CE1 PHE A 234     -15.595  16.179   9.586  1.00  0.00           C  
ATOM   3679  HE1 PHE A 234     -16.326  16.780  10.107  1.00  0.00           H  
ATOM   3680  CE2 PHE A 234     -14.999  14.672   7.771  1.00  0.00           C  
ATOM   3681  HE2 PHE A 234     -15.277  14.116   6.888  1.00  0.00           H  
ATOM   3682  CZ  PHE A 234     -15.962  15.440   8.447  1.00  0.00           C  
ATOM   3683  HZ  PHE A 234     -16.977  15.477   8.079  1.00  0.00           H  
ATOM   3684  N   GLU A 235      -9.288  17.584  10.317  1.00  0.00           N  
ATOM   3685  H   GLU A 235     -10.004  18.275  10.492  1.00  0.00           H  
ATOM   3686  CA  GLU A 235      -8.077  17.656  11.128  1.00  0.00           C  
ATOM   3687  HA  GLU A 235      -7.235  17.257  10.561  1.00  0.00           H  
ATOM   3688  C   GLU A 235      -8.244  16.777  12.372  1.00  0.00           C  
ATOM   3689  CB  GLU A 235      -7.777  19.139  11.403  1.00  0.00           C  
ATOM   3690  HB2 GLU A 235      -8.713  19.679  11.551  1.00  0.00           H  
ATOM   3691  HB3 GLU A 235      -7.317  19.523  10.493  1.00  0.00           H  
ATOM   3692  O   GLU A 235      -9.298  16.771  12.999  1.00  0.00           O  
ATOM   3693  CG  GLU A 235      -6.875  19.446  12.608  1.00  0.00           C  
ATOM   3694  HG2 GLU A 235      -6.165  18.635  12.768  1.00  0.00           H  
ATOM   3695  HG3 GLU A 235      -7.504  19.466  13.498  1.00  0.00           H  
ATOM   3696  CD  GLU A 235      -6.125  20.793  12.497  1.00  0.00           C  
ATOM   3697  OE1 GLU A 235      -5.409  21.117  13.470  1.00  0.00           O  
ATOM   3698  OE2 GLU A 235      -6.229  21.512  11.464  1.00  0.00           O  
ATOM   3699  N   VAL A 236      -7.214  16.004  12.717  1.00  0.00           N  
ATOM   3700  H   VAL A 236      -6.405  15.974  12.112  1.00  0.00           H  
ATOM   3701  CA  VAL A 236      -7.164  15.205  13.943  1.00  0.00           C  
ATOM   3702  HA  VAL A 236      -7.989  15.493  14.594  1.00  0.00           H  
ATOM   3703  C   VAL A 236      -5.864  15.509  14.664  1.00  0.00           C  
ATOM   3704  CB  VAL A 236      -7.294  13.700  13.652  1.00  0.00           C  
ATOM   3705  HB  VAL A 236      -6.511  13.381  12.964  1.00  0.00           H  
ATOM   3706  O   VAL A 236      -4.785  15.191  14.160  1.00  0.00           O  
ATOM   3707  CG1 VAL A 236      -7.177  12.884  14.944  1.00  0.00           C  
ATOM   3708 HG11 VAL A 236      -7.339  11.829  14.721  1.00  0.00           H  
ATOM   3709 HG12 VAL A 236      -7.917  13.222  15.669  1.00  0.00           H  
ATOM   3710 HG13 VAL A 236      -6.180  13.006  15.366  1.00  0.00           H  
ATOM   3711  CG2 VAL A 236      -8.657  13.377  13.031  1.00  0.00           C  
ATOM   3712 HG21 VAL A 236      -8.774  12.299  12.917  1.00  0.00           H  
ATOM   3713 HG22 VAL A 236      -8.738  13.849  12.051  1.00  0.00           H  
ATOM   3714 HG23 VAL A 236      -9.456  13.762  13.665  1.00  0.00           H  
ATOM   3715  N   LYS A 237      -5.979  16.102  15.854  1.00  0.00           N  
ATOM   3716  H   LYS A 237      -6.901  16.358  16.176  1.00  0.00           H  
ATOM   3717  CA  LYS A 237      -4.828  16.461  16.685  1.00  0.00           C  
ATOM   3718  HA  LYS A 237      -4.003  16.702  16.016  1.00  0.00           H  
ATOM   3719  C   LYS A 237      -4.359  15.307  17.562  1.00  0.00           C  
ATOM   3720  CB  LYS A 237      -5.121  17.714  17.516  1.00  0.00           C  
ATOM   3721  HB2 LYS A 237      -5.970  17.534  18.175  1.00  0.00           H  
ATOM   3722  HB3 LYS A 237      -4.247  17.938  18.128  1.00  0.00           H  
ATOM   3723  O   LYS A 237      -5.168  14.497  18.023  1.00  0.00           O  
ATOM   3724  CG  LYS A 237      -5.407  18.914  16.609  1.00  0.00           C  
ATOM   3725  HG2 LYS A 237      -6.335  18.752  16.061  1.00  0.00           H  
ATOM   3726  HG3 LYS A 237      -4.589  19.029  15.897  1.00  0.00           H  
ATOM   3727  CD  LYS A 237      -5.530  20.188  17.437  1.00  0.00           C  
ATOM   3728  HD2 LYS A 237      -4.598  20.358  17.976  1.00  0.00           H  
ATOM   3729  HD3 LYS A 237      -6.357  20.092  18.142  1.00  0.00           H  
ATOM   3730  CE  LYS A 237      -5.785  21.337  16.470  1.00  0.00           C  
ATOM   3731  HE2 LYS A 237      -4.971  21.364  15.746  1.00  0.00           H  
ATOM   3732  HE3 LYS A 237      -6.699  21.141  15.910  1.00  0.00           H  
ATOM   3733  NZ  LYS A 237      -5.871  22.619  17.193  1.00  0.00           N  
ATOM   3734  HZ1 LYS A 237      -6.644  22.597  17.842  1.00  0.00           H  
ATOM   3735  HZ2 LYS A 237      -6.005  23.358  16.517  1.00  0.00           H  
ATOM   3736  HZ3 LYS A 237      -4.999  22.761  17.684  1.00  0.00           H  
ATOM   3737  N   ASP A 238      -3.063  15.277  17.853  1.00  0.00           N  
ATOM   3738  H   ASP A 238      -2.466  15.959  17.409  1.00  0.00           H  
ATOM   3739  CA  ASP A 238      -2.450  14.272  18.730  1.00  0.00           C  
ATOM   3740  HA  ASP A 238      -2.614  13.281  18.305  1.00  0.00           H  
ATOM   3741  C   ASP A 238      -3.098  14.270  20.124  1.00  0.00           C  
ATOM   3742  CB  ASP A 238      -0.934  14.511  18.822  1.00  0.00           C  
ATOM   3743  HB2 ASP A 238      -0.535  13.891  19.624  1.00  0.00           H  
ATOM   3744  HB3 ASP A 238      -0.750  15.553  19.080  1.00  0.00           H  
ATOM   3745  O   ASP A 238      -3.442  13.212  20.646  1.00  0.00           O  
ATOM   3746  CG  ASP A 238      -0.177  14.152  17.535  1.00  0.00           C  
ATOM   3747  OD1 ASP A 238      -0.650  13.258  16.788  1.00  0.00           O  
ATOM   3748  OD2 ASP A 238       0.901  14.749  17.319  1.00  0.00           O  
ATOM   3749  N   GLU A 239      -3.401  15.451  20.673  1.00  0.00           N  
ATOM   3750  H   GLU A 239      -3.087  16.284  20.196  1.00  0.00           H  
ATOM   3751  CA  GLU A 239      -4.113  15.602  21.951  1.00  0.00           C  
ATOM   3752  HA  GLU A 239      -3.504  15.182  22.752  1.00  0.00           H  
ATOM   3753  C   GLU A 239      -5.475  14.883  21.961  1.00  0.00           C  
ATOM   3754  CB  GLU A 239      -4.323  17.105  22.206  1.00  0.00           C  
ATOM   3755  HB2 GLU A 239      -4.945  17.508  21.406  1.00  0.00           H  
ATOM   3756  HB3 GLU A 239      -3.357  17.608  22.180  1.00  0.00           H  
ATOM   3757  O   GLU A 239      -5.873  14.260  22.950  1.00  0.00           O  
ATOM   3758  CG  GLU A 239      -4.996  17.389  23.561  1.00  0.00           C  
ATOM   3759  HG2 GLU A 239      -4.316  17.089  24.359  1.00  0.00           H  
ATOM   3760  HG3 GLU A 239      -5.901  16.788  23.650  1.00  0.00           H  
ATOM   3761  CD  GLU A 239      -5.404  18.855  23.757  1.00  0.00           C  
ATOM   3762  OE1 GLU A 239      -6.166  19.092  24.721  1.00  0.00           O  
ATOM   3763  OE2 GLU A 239      -5.005  19.711  22.937  1.00  0.00           O  
ATOM   3764  N   TRP A 240      -6.222  14.957  20.859  1.00  0.00           N  
ATOM   3765  H   TRP A 240      -5.829  15.397  20.039  1.00  0.00           H  
ATOM   3766  CA  TRP A 240      -7.542  14.334  20.752  1.00  0.00           C  
ATOM   3767  HA  TRP A 240      -8.142  14.586  21.626  1.00  0.00           H  
ATOM   3768  C   TRP A 240      -7.423  12.813  20.709  1.00  0.00           C  
ATOM   3769  CB  TRP A 240      -8.254  14.853  19.501  1.00  0.00           C  
ATOM   3770  HB2 TRP A 240      -9.254  14.419  19.488  1.00  0.00           H  
ATOM   3771  HB3 TRP A 240      -7.733  14.482  18.619  1.00  0.00           H  
ATOM   3772  O   TRP A 240      -8.207  12.100  21.338  1.00  0.00           O  
ATOM   3773  CG  TRP A 240      -8.405  16.337  19.346  1.00  0.00           C  
ATOM   3774  CD1 TRP A 240      -8.065  17.308  20.230  1.00  0.00           C  
ATOM   3775  HD1 TRP A 240      -7.597  17.161  21.192  1.00  0.00           H  
ATOM   3776  CD2 TRP A 240      -8.924  17.040  18.179  1.00  0.00           C  
ATOM   3777  CE2 TRP A 240      -8.900  18.442  18.443  1.00  0.00           C  
ATOM   3778  CE3 TRP A 240      -9.426  16.625  16.929  1.00  0.00           C  
ATOM   3779  HE3 TRP A 240      -9.502  15.571  16.704  1.00  0.00           H  
ATOM   3780  NE1 TRP A 240      -8.399  18.543  19.720  1.00  0.00           N  
ATOM   3781  HE1 TRP A 240      -8.286  19.407  20.230  1.00  0.00           H  
ATOM   3782  CH2 TRP A 240      -9.854  18.947  16.286  1.00  0.00           C  
ATOM   3783  HH2 TRP A 240     -10.270  19.655  15.585  1.00  0.00           H  
ATOM   3784  CZ2 TRP A 240      -9.345  19.390  17.516  1.00  0.00           C  
ATOM   3785  HZ2 TRP A 240      -9.374  20.441  17.764  1.00  0.00           H  
ATOM   3786  CZ3 TRP A 240      -9.897  17.571  16.002  1.00  0.00           C  
ATOM   3787  HZ3 TRP A 240     -10.356  17.244  15.080  1.00  0.00           H  
ATOM   3788  N   LEU A 241      -6.398  12.315  20.017  1.00  0.00           N  
ATOM   3789  H   LEU A 241      -5.767  12.969  19.577  1.00  0.00           H  
ATOM   3790  CA  LEU A 241      -6.086  10.892  19.949  1.00  0.00           C  
ATOM   3791  HA  LEU A 241      -6.989  10.345  19.679  1.00  0.00           H  
ATOM   3792  C   LEU A 241      -5.620  10.337  21.286  1.00  0.00           C  
ATOM   3793  CB  LEU A 241      -4.996  10.662  18.900  1.00  0.00           C  
ATOM   3794  HB2 LEU A 241      -4.653   9.629  18.957  1.00  0.00           H  
ATOM   3795  HB3 LEU A 241      -4.147  11.308  19.123  1.00  0.00           H  
ATOM   3796  O   LEU A 241      -6.011   9.224  21.633  1.00  0.00           O  
ATOM   3797  CG  LEU A 241      -5.491  10.950  17.485  1.00  0.00           C  
ATOM   3798  HG  LEU A 241      -5.938  11.943  17.434  1.00  0.00           H  
ATOM   3799  CD1 LEU A 241      -4.308  10.903  16.531  1.00  0.00           C  
ATOM   3800 HD11 LEU A 241      -3.544  11.607  16.861  1.00  0.00           H  
ATOM   3801 HD12 LEU A 241      -4.665  11.245  15.559  1.00  0.00           H  
ATOM   3802 HD13 LEU A 241      -3.891   9.898  16.476  1.00  0.00           H  
ATOM   3803  CD2 LEU A 241      -6.523   9.907  17.044  1.00  0.00           C  
ATOM   3804 HD21 LEU A 241      -6.715  10.032  15.978  1.00  0.00           H  
ATOM   3805 HD22 LEU A 241      -7.462  10.073  17.572  1.00  0.00           H  
ATOM   3806 HD23 LEU A 241      -6.162   8.898  17.240  1.00  0.00           H  
ATOM   3807  N   ASP A 242      -4.815  11.089  22.029  1.00  0.00           N  
ATOM   3808  H   ASP A 242      -4.445  11.944  21.638  1.00  0.00           H  
ATOM   3809  CA  ASP A 242      -4.350  10.686  23.352  1.00  0.00           C  
ATOM   3810  HA  ASP A 242      -3.919   9.687  23.290  1.00  0.00           H  
ATOM   3811  C   ASP A 242      -5.519  10.597  24.334  1.00  0.00           C  
ATOM   3812  CB  ASP A 242      -3.257  11.648  23.837  1.00  0.00           C  
ATOM   3813  HB2 ASP A 242      -3.102  11.483  24.903  1.00  0.00           H  
ATOM   3814  HB3 ASP A 242      -3.589  12.677  23.701  1.00  0.00           H  
ATOM   3815  O   ASP A 242      -5.647   9.592  25.037  1.00  0.00           O  
ATOM   3816  CG  ASP A 242      -1.911  11.435  23.130  1.00  0.00           C  
ATOM   3817  OD1 ASP A 242      -1.735  10.372  22.475  1.00  0.00           O  
ATOM   3818  OD2 ASP A 242      -1.035  12.304  23.323  1.00  0.00           O  
ATOM   3819  N   ARG A 243      -6.447  11.565  24.306  1.00  0.00           N  
ATOM   3820  H   ARG A 243      -6.270  12.369  23.720  1.00  0.00           H  
ATOM   3821  CA  ARG A 243      -7.695  11.489  25.084  1.00  0.00           C  
ATOM   3822  HA  ARG A 243      -7.444  11.313  26.130  1.00  0.00           H  
ATOM   3823  C   ARG A 243      -8.564  10.304  24.671  1.00  0.00           C  
ATOM   3824  CB  ARG A 243      -8.485  12.799  24.978  1.00  0.00           C  
ATOM   3825  HB2 ARG A 243      -9.487  12.637  25.374  1.00  0.00           H  
ATOM   3826  HB3 ARG A 243      -8.572  13.086  23.930  1.00  0.00           H  
ATOM   3827  O   ARG A 243      -9.028   9.574  25.543  1.00  0.00           O  
ATOM   3828  CG  ARG A 243      -7.824  13.924  25.790  1.00  0.00           C  
ATOM   3829  HG2 ARG A 243      -6.834  14.144  25.390  1.00  0.00           H  
ATOM   3830  HG3 ARG A 243      -7.709  13.597  26.823  1.00  0.00           H  
ATOM   3831  CD  ARG A 243      -8.669  15.202  25.781  1.00  0.00           C  
ATOM   3832  HD2 ARG A 243      -9.650  14.986  26.205  1.00  0.00           H  
ATOM   3833  HD3 ARG A 243      -8.173  15.952  26.397  1.00  0.00           H  
ATOM   3834  NE  ARG A 243      -8.814  15.720  24.417  1.00  0.00           N  
ATOM   3835  HE  ARG A 243      -8.183  15.340  23.726  1.00  0.00           H  
ATOM   3836  NH1 ARG A 243     -10.332  17.414  24.819  1.00  0.00           N  
ATOM   3837 HH11 ARG A 243     -10.237  17.300  25.818  1.00  0.00           H  
ATOM   3838 HH12 ARG A 243     -10.943  18.110  24.417  1.00  0.00           H  
ATOM   3839  NH2 ARG A 243      -9.717  16.919  22.749  1.00  0.00           N  
ATOM   3840 HH21 ARG A 243     -10.372  17.620  22.433  1.00  0.00           H  
ATOM   3841 HH22 ARG A 243      -9.340  16.293  22.052  1.00  0.00           H  
ATOM   3842  CZ  ARG A 243      -9.612  16.686  24.014  1.00  0.00           C  
ATOM   3843  N   LEU A 244      -8.754  10.068  23.369  1.00  0.00           N  
ATOM   3844  H   LEU A 244      -8.380  10.731  22.705  1.00  0.00           H  
ATOM   3845  CA  LEU A 244      -9.518   8.917  22.877  1.00  0.00           C  
ATOM   3846  HA  LEU A 244     -10.519   8.969  23.305  1.00  0.00           H  
ATOM   3847  C   LEU A 244      -8.889   7.599  23.348  1.00  0.00           C  
ATOM   3848  CB  LEU A 244      -9.632   8.983  21.341  1.00  0.00           C  
ATOM   3849  HB2 LEU A 244     -10.177   9.887  21.070  1.00  0.00           H  
ATOM   3850  HB3 LEU A 244      -8.630   9.061  20.920  1.00  0.00           H  
ATOM   3851  O   LEU A 244      -9.577   6.758  23.919  1.00  0.00           O  
ATOM   3852  CG  LEU A 244     -10.330   7.763  20.702  1.00  0.00           C  
ATOM   3853  HG  LEU A 244      -9.781   6.856  20.955  1.00  0.00           H  
ATOM   3854  CD1 LEU A 244     -11.776   7.603  21.166  1.00  0.00           C  
ATOM   3855 HD11 LEU A 244     -12.327   8.521  20.962  1.00  0.00           H  
ATOM   3856 HD12 LEU A 244     -11.802   7.391  22.235  1.00  0.00           H  
ATOM   3857 HD13 LEU A 244     -12.246   6.773  20.638  1.00  0.00           H  
ATOM   3858  CD2 LEU A 244     -10.330   7.890  19.179  1.00  0.00           C  
ATOM   3859 HD21 LEU A 244      -9.308   7.980  18.812  1.00  0.00           H  
ATOM   3860 HD22 LEU A 244     -10.898   8.771  18.881  1.00  0.00           H  
ATOM   3861 HD23 LEU A 244     -10.797   7.010  18.737  1.00  0.00           H  
ATOM   3862  N   LYS A 245      -7.580   7.413  23.149  1.00  0.00           N  
ATOM   3863  H   LYS A 245      -7.057   8.163  22.721  1.00  0.00           H  
ATOM   3864  CA  LYS A 245      -6.863   6.202  23.577  1.00  0.00           C  
ATOM   3865  HA  LYS A 245      -7.349   5.323  23.153  1.00  0.00           H  
ATOM   3866  C   LYS A 245      -6.899   6.023  25.093  1.00  0.00           C  
ATOM   3867  CB  LYS A 245      -5.411   6.262  23.104  1.00  0.00           C  
ATOM   3868  HB2 LYS A 245      -4.993   7.230  23.380  1.00  0.00           H  
ATOM   3869  HB3 LYS A 245      -4.840   5.490  23.620  1.00  0.00           H  
ATOM   3870  O   LYS A 245      -7.103   4.898  25.539  1.00  0.00           O  
ATOM   3871  CG  LYS A 245      -5.269   6.036  21.595  1.00  0.00           C  
ATOM   3872  HG2 LYS A 245      -5.516   5.003  21.351  1.00  0.00           H  
ATOM   3873  HG3 LYS A 245      -5.932   6.702  21.042  1.00  0.00           H  
ATOM   3874  CD  LYS A 245      -3.817   6.331  21.223  1.00  0.00           C  
ATOM   3875  HD2 LYS A 245      -3.156   5.658  21.769  1.00  0.00           H  
ATOM   3876  HD3 LYS A 245      -3.591   7.358  21.512  1.00  0.00           H  
ATOM   3877  CE  LYS A 245      -3.590   6.172  19.726  1.00  0.00           C  
ATOM   3878  HE2 LYS A 245      -3.684   5.119  19.462  1.00  0.00           H  
ATOM   3879  HE3 LYS A 245      -4.362   6.737  19.203  1.00  0.00           H  
ATOM   3880  NZ  LYS A 245      -2.255   6.705  19.376  1.00  0.00           N  
ATOM   3881  HZ1 LYS A 245      -2.119   6.692  18.375  1.00  0.00           H  
ATOM   3882  HZ2 LYS A 245      -2.187   7.664  19.686  1.00  0.00           H  
ATOM   3883  HZ3 LYS A 245      -1.521   6.196  19.848  1.00  0.00           H  
ATOM   3884  N   GLY A 246      -6.747   7.105  25.859  1.00  0.00           N  
ATOM   3885  H   GLY A 246      -6.534   7.986  25.412  1.00  0.00           H  
ATOM   3886  CA  GLY A 246      -6.880   7.107  27.316  1.00  0.00           C  
ATOM   3887  HA2 GLY A 246      -6.720   8.120  27.687  1.00  0.00           H  
ATOM   3888  HA3 GLY A 246      -6.132   6.448  27.757  1.00  0.00           H  
ATOM   3889  C   GLY A 246      -8.267   6.648  27.763  1.00  0.00           C  
ATOM   3890  O   GLY A 246      -8.376   5.698  28.530  1.00  0.00           O  
ATOM   3891  N   PHE A 247      -9.326   7.221  27.187  1.00  0.00           N  
ATOM   3892  H   PHE A 247      -9.173   8.009  26.574  1.00  0.00           H  
ATOM   3893  CA  PHE A 247     -10.710   6.820  27.454  1.00  0.00           C  
ATOM   3894  HA  PHE A 247     -10.924   6.970  28.512  1.00  0.00           H  
ATOM   3895  C   PHE A 247     -10.965   5.334  27.139  1.00  0.00           C  
ATOM   3896  CB  PHE A 247     -11.638   7.723  26.629  1.00  0.00           C  
ATOM   3897  HB2 PHE A 247     -11.527   8.750  26.976  1.00  0.00           H  
ATOM   3898  HB3 PHE A 247     -11.335   7.699  25.583  1.00  0.00           H  
ATOM   3899  O   PHE A 247     -11.561   4.608  27.937  1.00  0.00           O  
ATOM   3900  CG  PHE A 247     -13.098   7.332  26.719  1.00  0.00           C  
ATOM   3901  CD1 PHE A 247     -13.680   6.528  25.721  1.00  0.00           C  
ATOM   3902  HD1 PHE A 247     -13.090   6.212  24.873  1.00  0.00           H  
ATOM   3903  CD2 PHE A 247     -13.867   7.753  27.817  1.00  0.00           C  
ATOM   3904  HD2 PHE A 247     -13.424   8.367  28.587  1.00  0.00           H  
ATOM   3905  CE1 PHE A 247     -15.029   6.145  25.827  1.00  0.00           C  
ATOM   3906  HE1 PHE A 247     -15.482   5.536  25.058  1.00  0.00           H  
ATOM   3907  CE2 PHE A 247     -15.219   7.381  27.913  1.00  0.00           C  
ATOM   3908  HE2 PHE A 247     -15.816   7.734  28.742  1.00  0.00           H  
ATOM   3909  CZ  PHE A 247     -15.800   6.575  26.920  1.00  0.00           C  
ATOM   3910  HZ  PHE A 247     -16.844   6.311  26.992  1.00  0.00           H  
ATOM   3911  N   LEU A 248     -10.480   4.844  25.990  1.00  0.00           N  
ATOM   3912  H   LEU A 248     -10.013   5.482  25.362  1.00  0.00           H  
ATOM   3913  CA  LEU A 248     -10.589   3.424  25.635  1.00  0.00           C  
ATOM   3914  HA  LEU A 248     -11.635   3.125  25.692  1.00  0.00           H  
ATOM   3915  C   LEU A 248      -9.818   2.521  26.611  1.00  0.00           C  
ATOM   3916  CB  LEU A 248     -10.062   3.187  24.209  1.00  0.00           C  
ATOM   3917  HB2 LEU A 248      -9.025   3.520  24.159  1.00  0.00           H  
ATOM   3918  HB3 LEU A 248     -10.074   2.110  24.041  1.00  0.00           H  
ATOM   3919  O   LEU A 248     -10.278   1.418  26.929  1.00  0.00           O  
ATOM   3920  CG  LEU A 248     -10.836   3.837  23.052  1.00  0.00           C  
ATOM   3921  HG  LEU A 248     -10.744   4.923  23.075  1.00  0.00           H  
ATOM   3922  CD1 LEU A 248     -10.260   3.341  21.727  1.00  0.00           C  
ATOM   3923 HD11 LEU A 248     -10.409   2.265  21.630  1.00  0.00           H  
ATOM   3924 HD12 LEU A 248     -10.750   3.853  20.899  1.00  0.00           H  
ATOM   3925 HD13 LEU A 248      -9.193   3.559  21.697  1.00  0.00           H  
ATOM   3926  CD2 LEU A 248     -12.317   3.509  23.093  1.00  0.00           C  
ATOM   3927 HD21 LEU A 248     -12.443   2.432  23.207  1.00  0.00           H  
ATOM   3928 HD22 LEU A 248     -12.776   4.030  23.934  1.00  0.00           H  
ATOM   3929 HD23 LEU A 248     -12.786   3.842  22.167  1.00  0.00           H  
ATOM   3930  N   HIS A 249      -8.652   2.975  27.072  1.00  0.00           N  
ATOM   3931  H   HIS A 249      -8.328   3.880  26.762  1.00  0.00           H  
ATOM   3932  CA  HIS A 249      -7.829   2.260  28.038  1.00  0.00           C  
ATOM   3933  HA  HIS A 249      -7.682   1.241  27.680  1.00  0.00           H  
ATOM   3934  C   HIS A 249      -8.518   2.159  29.400  1.00  0.00           C  
ATOM   3935  CB  HIS A 249      -6.455   2.930  28.152  1.00  0.00           C  
ATOM   3936  HB2 HIS A 249      -6.566   3.963  28.484  1.00  0.00           H  
ATOM   3937  HB3 HIS A 249      -5.976   2.935  27.173  1.00  0.00           H  
ATOM   3938  O   HIS A 249      -8.617   1.062  29.940  1.00  0.00           O  
ATOM   3939  CG  HIS A 249      -5.560   2.208  29.120  1.00  0.00           C  
ATOM   3940  CD2 HIS A 249      -5.186   2.616  30.373  1.00  0.00           C  
ATOM   3941  HD2 HIS A 249      -5.466   3.545  30.847  1.00  0.00           H  
ATOM   3942  ND1 HIS A 249      -5.032   0.958  28.922  1.00  0.00           N  
ATOM   3943  HD1 HIS A 249      -5.136   0.415  28.076  1.00  0.00           H  
ATOM   3944  CE1 HIS A 249      -4.352   0.614  30.026  1.00  0.00           C  
ATOM   3945  HE1 HIS A 249      -3.840  -0.326  30.168  1.00  0.00           H  
ATOM   3946  NE2 HIS A 249      -4.407   1.597  30.938  1.00  0.00           N  
ATOM   3947  N   GLU A 250      -9.071   3.254  29.920  1.00  0.00           N  
ATOM   3948  H   GLU A 250      -8.948   4.134  29.439  1.00  0.00           H  
ATOM   3949  CA  GLU A 250      -9.802   3.270  31.194  1.00  0.00           C  
ATOM   3950  HA  GLU A 250      -9.140   2.961  32.003  1.00  0.00           H  
ATOM   3951  C   GLU A 250     -10.998   2.308  31.194  1.00  0.00           C  
ATOM   3952  CB  GLU A 250     -10.294   4.696  31.473  1.00  0.00           C  
ATOM   3953  HB2 GLU A 250     -11.018   4.663  32.287  1.00  0.00           H  
ATOM   3954  HB3 GLU A 250     -10.792   5.080  30.583  1.00  0.00           H  
ATOM   3955  O   GLU A 250     -11.253   1.625  32.184  1.00  0.00           O  
ATOM   3956  CG  GLU A 250      -9.151   5.636  31.882  1.00  0.00           C  
ATOM   3957  HG2 GLU A 250      -8.737   5.283  32.826  1.00  0.00           H  
ATOM   3958  HG3 GLU A 250      -8.355   5.589  31.138  1.00  0.00           H  
ATOM   3959  CD  GLU A 250      -9.603   7.097  32.042  1.00  0.00           C  
ATOM   3960  OE1 GLU A 250      -8.710   7.939  32.287  1.00  0.00           O  
ATOM   3961  OE2 GLU A 250     -10.823   7.363  31.937  1.00  0.00           O  
ATOM   3962  N   GLN A 251     -11.707   2.206  30.068  1.00  0.00           N  
ATOM   3963  H   GLN A 251     -11.476   2.840  29.316  1.00  0.00           H  
ATOM   3964  CA  GLN A 251     -12.889   1.351  29.936  1.00  0.00           C  
ATOM   3965  HA  GLN A 251     -13.501   1.446  30.832  1.00  0.00           H  
ATOM   3966  C   GLN A 251     -12.568  -0.144  29.767  1.00  0.00           C  
ATOM   3967  CB  GLN A 251     -13.698   1.839  28.729  1.00  0.00           C  
ATOM   3968  HB2 GLN A 251     -14.460   1.094  28.501  1.00  0.00           H  
ATOM   3969  HB3 GLN A 251     -13.035   1.914  27.867  1.00  0.00           H  
ATOM   3970  O   GLN A 251     -13.391  -0.986  30.126  1.00  0.00           O  
ATOM   3971  CG  GLN A 251     -14.383   3.199  28.950  1.00  0.00           C  
ATOM   3972  HG2 GLN A 251     -14.600   3.643  27.978  1.00  0.00           H  
ATOM   3973  HG3 GLN A 251     -13.709   3.878  29.471  1.00  0.00           H  
ATOM   3974  CD  GLN A 251     -15.701   3.096  29.712  1.00  0.00           C  
ATOM   3975  NE2 GLN A 251     -16.030   4.077  30.521  1.00  0.00           N  
ATOM   3976 HE21 GLN A 251     -15.404   4.859  30.648  1.00  0.00           H  
ATOM   3977 HE22 GLN A 251     -16.916   4.002  31.000  1.00  0.00           H  
ATOM   3978  OE1 GLN A 251     -16.474   2.159  29.561  1.00  0.00           O  
ATOM   3979  N   SER A 252     -11.416  -0.492  29.181  1.00  0.00           N  
ATOM   3980  H   SER A 252     -10.775   0.250  28.940  1.00  0.00           H  
ATOM   3981  CA  SER A 252     -11.114  -1.874  28.754  1.00  0.00           C  
ATOM   3982  HA  SER A 252     -11.928  -2.531  29.059  1.00  0.00           H  
ATOM   3983  C   SER A 252      -9.843  -2.483  29.349  1.00  0.00           C  
ATOM   3984  CB  SER A 252     -11.042  -1.936  27.228  1.00  0.00           C  
ATOM   3985  HB2 SER A 252     -11.945  -1.486  26.815  1.00  0.00           H  
ATOM   3986  HB3 SER A 252     -10.996  -2.979  26.914  1.00  0.00           H  
ATOM   3987  O   SER A 252      -9.606  -3.680  29.194  1.00  0.00           O  
ATOM   3988  OG  SER A 252      -9.908  -1.248  26.729  1.00  0.00           O  
ATOM   3989  HG  SER A 252     -10.048  -0.309  26.869  1.00  0.00           H  
ATOM   3990  N   GLY A 253      -8.981  -1.675  29.969  1.00  0.00           N  
ATOM   3991  H   GLY A 253      -9.227  -0.702  30.080  1.00  0.00           H  
ATOM   3992  CA  GLY A 253      -7.637  -2.061  30.409  1.00  0.00           C  
ATOM   3993  HA2 GLY A 253      -7.231  -1.257  31.022  1.00  0.00           H  
ATOM   3994  HA3 GLY A 253      -7.707  -2.962  31.019  1.00  0.00           H  
ATOM   3995  C   GLY A 253      -6.640  -2.331  29.272  1.00  0.00           C  
ATOM   3996  O   GLY A 253      -5.492  -2.683  29.536  1.00  0.00           O  
ATOM   3997  N   SER A 254      -7.046  -2.176  28.007  1.00  0.00           N  
ATOM   3998  H   SER A 254      -7.982  -1.830  27.853  1.00  0.00           H  
ATOM   3999  CA  SER A 254      -6.232  -2.489  26.827  1.00  0.00           C  
ATOM   4000  HA  SER A 254      -5.352  -3.051  27.139  1.00  0.00           H  
ATOM   4001  C   SER A 254      -5.745  -1.231  26.113  1.00  0.00           C  
ATOM   4002  CB  SER A 254      -7.019  -3.384  25.868  1.00  0.00           C  
ATOM   4003  HB2 SER A 254      -6.468  -3.493  24.934  1.00  0.00           H  
ATOM   4004  HB3 SER A 254      -7.992  -2.941  25.655  1.00  0.00           H  
ATOM   4005  O   SER A 254      -6.391  -0.189  26.144  1.00  0.00           O  
ATOM   4006  OG  SER A 254      -7.181  -4.658  26.453  1.00  0.00           O  
ATOM   4007  HG  SER A 254      -7.830  -4.585  27.157  1.00  0.00           H  
ATOM   4008  N   ASN A 255      -4.593  -1.327  25.448  1.00  0.00           N  
ATOM   4009  H   ASN A 255      -4.101  -2.209  25.481  1.00  0.00           H  
ATOM   4010  CA  ASN A 255      -4.071  -0.266  24.583  1.00  0.00           C  
ATOM   4011  HA  ASN A 255      -4.508   0.688  24.880  1.00  0.00           H  
ATOM   4012  C   ASN A 255      -4.463  -0.516  23.124  1.00  0.00           C  
ATOM   4013  CB  ASN A 255      -2.546  -0.164  24.748  1.00  0.00           C  
ATOM   4014  HB2 ASN A 255      -2.146   0.526  24.005  1.00  0.00           H  
ATOM   4015  HB3 ASN A 255      -2.089  -1.142  24.594  1.00  0.00           H  
ATOM   4016  O   ASN A 255      -4.385  -1.658  22.657  1.00  0.00           O  
ATOM   4017  CG  ASN A 255      -2.164   0.379  26.111  1.00  0.00           C  
ATOM   4018  ND2 ASN A 255      -1.157  -0.165  26.751  1.00  0.00           N  
ATOM   4019 HD21 ASN A 255      -0.615  -0.921  26.358  1.00  0.00           H  
ATOM   4020 HD22 ASN A 255      -0.962   0.245  27.653  1.00  0.00           H  
ATOM   4021  OD1 ASN A 255      -2.767   1.299  26.618  1.00  0.00           O  
ATOM   4022  N   TYR A 256      -4.792   0.555  22.402  1.00  0.00           N  
ATOM   4023  H   TYR A 256      -4.815   1.456  22.856  1.00  0.00           H  
ATOM   4024  CA  TYR A 256      -5.181   0.512  20.991  1.00  0.00           C  
ATOM   4025  HA  TYR A 256      -5.071  -0.505  20.615  1.00  0.00           H  
ATOM   4026  C   TYR A 256      -4.285   1.416  20.144  1.00  0.00           C  
ATOM   4027  CB  TYR A 256      -6.658   0.893  20.837  1.00  0.00           C  
ATOM   4028  HB2 TYR A 256      -6.936   0.828  19.785  1.00  0.00           H  
ATOM   4029  HB3 TYR A 256      -6.791   1.929  21.149  1.00  0.00           H  
ATOM   4030  O   TYR A 256      -3.904   2.517  20.554  1.00  0.00           O  
ATOM   4031  CG  TYR A 256      -7.591   0.011  21.639  1.00  0.00           C  
ATOM   4032  CD1 TYR A 256      -7.966  -1.258  21.155  1.00  0.00           C  
ATOM   4033  HD1 TYR A 256      -7.622  -1.597  20.189  1.00  0.00           H  
ATOM   4034  CD2 TYR A 256      -8.032   0.442  22.903  1.00  0.00           C  
ATOM   4035  HD2 TYR A 256      -7.726   1.403  23.290  1.00  0.00           H  
ATOM   4036  CE1 TYR A 256      -8.786  -2.089  21.945  1.00  0.00           C  
ATOM   4037  HE1 TYR A 256      -9.065  -3.077  21.610  1.00  0.00           H  
ATOM   4038  CE2 TYR A 256      -8.854  -0.385  23.684  1.00  0.00           C  
ATOM   4039  HE2 TYR A 256      -9.171  -0.051  24.661  1.00  0.00           H  
ATOM   4040  OH  TYR A 256     -10.001  -2.459  23.988  1.00  0.00           O  
ATOM   4041  HH  TYR A 256     -10.121  -2.081  24.863  1.00  0.00           H  
ATOM   4042  CZ  TYR A 256      -9.239  -1.653  23.207  1.00  0.00           C  
ATOM   4043  N   THR A 257      -3.948   0.960  18.939  1.00  0.00           N  
ATOM   4044  H   THR A 257      -4.330   0.070  18.654  1.00  0.00           H  
ATOM   4045  CA  THR A 257      -3.235   1.790  17.957  1.00  0.00           C  
ATOM   4046  HA  THR A 257      -2.381   2.245  18.460  1.00  0.00           H  
ATOM   4047  C   THR A 257      -4.132   2.928  17.459  1.00  0.00           C  
ATOM   4048  CB  THR A 257      -2.691   0.970  16.775  1.00  0.00           C  
ATOM   4049  HB  THR A 257      -2.106   1.637  16.142  1.00  0.00           H  
ATOM   4050  O   THR A 257      -5.353   2.860  17.579  1.00  0.00           O  
ATOM   4051  CG2 THR A 257      -1.789  -0.177  17.220  1.00  0.00           C  
ATOM   4052 HG21 THR A 257      -1.366  -0.670  16.345  1.00  0.00           H  
ATOM   4053 HG22 THR A 257      -2.357  -0.908  17.797  1.00  0.00           H  
ATOM   4054 HG23 THR A 257      -0.977   0.211  17.835  1.00  0.00           H  
ATOM   4055  OG1 THR A 257      -3.714   0.404  15.989  1.00  0.00           O  
ATOM   4056  HG1 THR A 257      -3.887  -0.457  16.377  1.00  0.00           H  
ATOM   4057  N   THR A 258      -3.557   3.979  16.857  1.00  0.00           N  
ATOM   4058  H   THR A 258      -2.550   4.035  16.798  1.00  0.00           H  
ATOM   4059  CA  THR A 258      -4.360   5.054  16.234  1.00  0.00           C  
ATOM   4060  HA  THR A 258      -4.958   5.546  17.001  1.00  0.00           H  
ATOM   4061  C   THR A 258      -5.337   4.493  15.199  1.00  0.00           C  
ATOM   4062  CB  THR A 258      -3.465   6.110  15.567  1.00  0.00           C  
ATOM   4063  HB  THR A 258      -2.828   5.628  14.824  1.00  0.00           H  
ATOM   4064  O   THR A 258      -6.496   4.888  15.189  1.00  0.00           O  
ATOM   4065  CG2 THR A 258      -4.241   7.232  14.885  1.00  0.00           C  
ATOM   4066 HG21 THR A 258      -4.790   6.847  14.025  1.00  0.00           H  
ATOM   4067 HG22 THR A 258      -3.552   7.995  14.523  1.00  0.00           H  
ATOM   4068 HG23 THR A 258      -4.950   7.681  15.580  1.00  0.00           H  
ATOM   4069  OG1 THR A 258      -2.643   6.722  16.538  1.00  0.00           O  
ATOM   4070  HG1 THR A 258      -2.517   7.627  16.243  1.00  0.00           H  
ATOM   4071  N   PHE A 259      -4.896   3.530  14.383  1.00  0.00           N  
ATOM   4072  H   PHE A 259      -3.936   3.225  14.458  1.00  0.00           H  
ATOM   4073  CA  PHE A 259      -5.741   2.880  13.379  1.00  0.00           C  
ATOM   4074  HA  PHE A 259      -6.137   3.635  12.699  1.00  0.00           H  
ATOM   4075  C   PHE A 259      -6.952   2.164  13.995  1.00  0.00           C  
ATOM   4076  CB  PHE A 259      -4.877   1.918  12.557  1.00  0.00           C  
ATOM   4077  HB2 PHE A 259      -3.974   2.439  12.241  1.00  0.00           H  
ATOM   4078  HB3 PHE A 259      -4.572   1.079  13.183  1.00  0.00           H  
ATOM   4079  O   PHE A 259      -8.051   2.258  13.464  1.00  0.00           O  
ATOM   4080  CG  PHE A 259      -5.573   1.403  11.315  1.00  0.00           C  
ATOM   4081  CD1 PHE A 259      -6.215   0.149  11.310  1.00  0.00           C  
ATOM   4082  HD1 PHE A 259      -6.272  -0.447  12.209  1.00  0.00           H  
ATOM   4083  CD2 PHE A 259      -5.605   2.208  10.162  1.00  0.00           C  
ATOM   4084  HD2 PHE A 259      -5.149   3.187  10.172  1.00  0.00           H  
ATOM   4085  CE1 PHE A 259      -6.845  -0.314  10.141  1.00  0.00           C  
ATOM   4086  HE1 PHE A 259      -7.354  -1.267  10.133  1.00  0.00           H  
ATOM   4087  CE2 PHE A 259      -6.254   1.756   9.002  1.00  0.00           C  
ATOM   4088  HE2 PHE A 259      -6.297   2.385   8.125  1.00  0.00           H  
ATOM   4089  CZ  PHE A 259      -6.867   0.493   8.990  1.00  0.00           C  
ATOM   4090  HZ  PHE A 259      -7.386   0.162   8.102  1.00  0.00           H  
ATOM   4091  N   GLU A 260      -6.770   1.495  15.138  1.00  0.00           N  
ATOM   4092  H   GLU A 260      -5.861   1.525  15.578  1.00  0.00           H  
ATOM   4093  CA  GLU A 260      -7.860   0.830  15.869  1.00  0.00           C  
ATOM   4094  HA  GLU A 260      -8.472   0.243  15.184  1.00  0.00           H  
ATOM   4095  C   GLU A 260      -8.795   1.832  16.550  1.00  0.00           C  
ATOM   4096  CB  GLU A 260      -7.270  -0.098  16.940  1.00  0.00           C  
ATOM   4097  HB2 GLU A 260      -8.048  -0.381  17.649  1.00  0.00           H  
ATOM   4098  HB3 GLU A 260      -6.510   0.465  17.483  1.00  0.00           H  
ATOM   4099  O   GLU A 260     -10.005   1.773  16.354  1.00  0.00           O  
ATOM   4100  CG  GLU A 260      -6.660  -1.380  16.363  1.00  0.00           C  
ATOM   4101  HG2 GLU A 260      -6.409  -1.213  15.316  1.00  0.00           H  
ATOM   4102  HG3 GLU A 260      -7.407  -2.173  16.396  1.00  0.00           H  
ATOM   4103  CD  GLU A 260      -5.395  -1.821  17.107  1.00  0.00           C  
ATOM   4104  OE1 GLU A 260      -4.475  -2.269  16.385  1.00  0.00           O  
ATOM   4105  OE2 GLU A 260      -5.204  -1.515  18.303  1.00  0.00           O  
ATOM   4106  N   ALA A 261      -8.240   2.756  17.338  1.00  0.00           N  
ATOM   4107  H   ALA A 261      -7.235   2.761  17.439  1.00  0.00           H  
ATOM   4108  CA  ALA A 261      -9.018   3.681  18.156  1.00  0.00           C  
ATOM   4109  HA  ALA A 261      -9.734   3.110  18.747  1.00  0.00           H  
ATOM   4110  C   ALA A 261      -9.818   4.669  17.296  1.00  0.00           C  
ATOM   4111  CB  ALA A 261      -8.057   4.403  19.110  1.00  0.00           C  
ATOM   4112  HB1 ALA A 261      -7.552   3.676  19.746  1.00  0.00           H  
ATOM   4113  HB2 ALA A 261      -8.618   5.095  19.739  1.00  0.00           H  
ATOM   4114  HB3 ALA A 261      -7.311   4.962  18.546  1.00  0.00           H  
ATOM   4115  O   ALA A 261     -11.041   4.755  17.411  1.00  0.00           O  
ATOM   4116  N   LEU A 262      -9.133   5.385  16.399  1.00  0.00           N  
ATOM   4117  H   LEU A 262      -8.144   5.214  16.287  1.00  0.00           H  
ATOM   4118  CA  LEU A 262      -9.769   6.356  15.513  1.00  0.00           C  
ATOM   4119  HA  LEU A 262     -10.421   6.991  16.114  1.00  0.00           H  
ATOM   4120  C   LEU A 262     -10.640   5.659  14.462  1.00  0.00           C  
ATOM   4121  CB  LEU A 262      -8.679   7.225  14.865  1.00  0.00           C  
ATOM   4122  HB2 LEU A 262      -8.061   7.665  15.648  1.00  0.00           H  
ATOM   4123  HB3 LEU A 262      -8.051   6.590  14.241  1.00  0.00           H  
ATOM   4124  O   LEU A 262     -11.726   6.139  14.149  1.00  0.00           O  
ATOM   4125  CG  LEU A 262      -9.233   8.347  13.975  1.00  0.00           C  
ATOM   4126  HG  LEU A 262      -9.851   7.907  13.193  1.00  0.00           H  
ATOM   4127  CD1 LEU A 262     -10.063   9.364  14.757  1.00  0.00           C  
ATOM   4128 HD11 LEU A 262     -10.356  10.182  14.099  1.00  0.00           H  
ATOM   4129 HD12 LEU A 262     -10.974   8.903  15.136  1.00  0.00           H  
ATOM   4130 HD13 LEU A 262      -9.484   9.769  15.587  1.00  0.00           H  
ATOM   4131  CD2 LEU A 262      -8.072   9.064  13.297  1.00  0.00           C  
ATOM   4132 HD21 LEU A 262      -7.390   9.477  14.040  1.00  0.00           H  
ATOM   4133 HD22 LEU A 262      -8.457   9.886  12.693  1.00  0.00           H  
ATOM   4134 HD23 LEU A 262      -7.537   8.376  12.643  1.00  0.00           H  
ATOM   4135  N   GLY A 263     -10.199   4.501  13.956  1.00  0.00           N  
ATOM   4136  H   GLY A 263      -9.308   4.139  14.264  1.00  0.00           H  
ATOM   4137  CA  GLY A 263     -10.990   3.684  13.039  1.00  0.00           C  
ATOM   4138  HA2 GLY A 263     -10.434   2.777  12.801  1.00  0.00           H  
ATOM   4139  HA3 GLY A 263     -11.177   4.240  12.120  1.00  0.00           H  
ATOM   4140  C   GLY A 263     -12.331   3.270  13.643  1.00  0.00           C  
ATOM   4141  O   GLY A 263     -13.362   3.465  13.005  1.00  0.00           O  
ATOM   4142  N   ALA A 264     -12.340   2.780  14.888  1.00  0.00           N  
ATOM   4143  H   ALA A 264     -11.461   2.622  15.360  1.00  0.00           H  
ATOM   4144  CA  ALA A 264     -13.567   2.429  15.604  1.00  0.00           C  
ATOM   4145  HA  ALA A 264     -14.111   1.680  15.029  1.00  0.00           H  
ATOM   4146  C   ALA A 264     -14.498   3.633  15.802  1.00  0.00           C  
ATOM   4147  CB  ALA A 264     -13.185   1.829  16.960  1.00  0.00           C  
ATOM   4148  HB1 ALA A 264     -12.596   0.924  16.807  1.00  0.00           H  
ATOM   4149  HB2 ALA A 264     -12.598   2.542  17.539  1.00  0.00           H  
ATOM   4150  HB3 ALA A 264     -14.086   1.578  17.519  1.00  0.00           H  
ATOM   4151  O   ALA A 264     -15.710   3.515  15.609  1.00  0.00           O  
ATOM   4152  N   PHE A 265     -13.933   4.792  16.154  1.00  0.00           N  
ATOM   4153  H   PHE A 265     -12.937   4.810  16.320  1.00  0.00           H  
ATOM   4154  CA  PHE A 265     -14.683   6.036  16.319  1.00  0.00           C  
ATOM   4155  HA  PHE A 265     -15.487   5.884  17.040  1.00  0.00           H  
ATOM   4156  C   PHE A 265     -15.371   6.464  15.024  1.00  0.00           C  
ATOM   4157  CB  PHE A 265     -13.741   7.121  16.856  1.00  0.00           C  
ATOM   4158  HB2 PHE A 265     -12.920   7.273  16.155  1.00  0.00           H  
ATOM   4159  HB3 PHE A 265     -13.301   6.785  17.795  1.00  0.00           H  
ATOM   4160  O   PHE A 265     -16.592   6.620  14.997  1.00  0.00           O  
ATOM   4161  CG  PHE A 265     -14.428   8.448  17.080  1.00  0.00           C  
ATOM   4162  CD1 PHE A 265     -14.578   9.351  16.012  1.00  0.00           C  
ATOM   4163  HD1 PHE A 265     -14.195   9.117  15.029  1.00  0.00           H  
ATOM   4164  CD2 PHE A 265     -14.923   8.782  18.354  1.00  0.00           C  
ATOM   4165  HD2 PHE A 265     -14.797   8.100  19.181  1.00  0.00           H  
ATOM   4166  CE1 PHE A 265     -15.235  10.572  16.212  1.00  0.00           C  
ATOM   4167  HE1 PHE A 265     -15.360  11.265  15.393  1.00  0.00           H  
ATOM   4168  CE2 PHE A 265     -15.541  10.028  18.556  1.00  0.00           C  
ATOM   4169  HE2 PHE A 265     -15.863  10.346  19.536  1.00  0.00           H  
ATOM   4170  CZ  PHE A 265     -15.706  10.914  17.486  1.00  0.00           C  
ATOM   4171  HZ  PHE A 265     -16.157  11.881  17.654  1.00  0.00           H  
ATOM   4172  N   ILE A 266     -14.607   6.579  13.936  1.00  0.00           N  
ATOM   4173  H   ILE A 266     -13.614   6.418  14.028  1.00  0.00           H  
ATOM   4174  CA  ILE A 266     -15.134   6.988  12.632  1.00  0.00           C  
ATOM   4175  HA  ILE A 266     -15.653   7.940  12.742  1.00  0.00           H  
ATOM   4176  C   ILE A 266     -16.151   5.965  12.128  1.00  0.00           C  
ATOM   4177  CB  ILE A 266     -13.981   7.176  11.628  1.00  0.00           C  
ATOM   4178  HB  ILE A 266     -13.366   6.277  11.662  1.00  0.00           H  
ATOM   4179  O   ILE A 266     -17.197   6.347  11.616  1.00  0.00           O  
ATOM   4180  CG1 ILE A 266     -13.106   8.383  12.029  1.00  0.00           C  
ATOM   4181 HG12 ILE A 266     -12.889   8.354  13.097  1.00  0.00           H  
ATOM   4182 HG13 ILE A 266     -13.640   9.310  11.820  1.00  0.00           H  
ATOM   4183  CG2 ILE A 266     -14.522   7.356  10.191  1.00  0.00           C  
ATOM   4184 HG21 ILE A 266     -15.237   8.178  10.168  1.00  0.00           H  
ATOM   4185 HG22 ILE A 266     -13.720   7.577   9.487  1.00  0.00           H  
ATOM   4186 HG23 ILE A 266     -15.018   6.449   9.846  1.00  0.00           H  
ATOM   4187  CD1 ILE A 266     -11.765   8.393  11.294  1.00  0.00           C  
ATOM   4188 HD11 ILE A 266     -11.919   8.507  10.221  1.00  0.00           H  
ATOM   4189 HD12 ILE A 266     -11.162   9.226  11.654  1.00  0.00           H  
ATOM   4190 HD13 ILE A 266     -11.239   7.456  11.474  1.00  0.00           H  
ATOM   4191  N   TRP A 267     -15.890   4.667  12.291  1.00  0.00           N  
ATOM   4192  H   TRP A 267     -15.013   4.391  12.709  1.00  0.00           H  
ATOM   4193  CA  TRP A 267     -16.815   3.623  11.852  1.00  0.00           C  
ATOM   4194  HA  TRP A 267     -16.995   3.747  10.785  1.00  0.00           H  
ATOM   4195  C   TRP A 267     -18.171   3.724  12.554  1.00  0.00           C  
ATOM   4196  CB  TRP A 267     -16.169   2.261  12.086  1.00  0.00           C  
ATOM   4197  HB2 TRP A 267     -15.981   2.133  13.151  1.00  0.00           H  
ATOM   4198  HB3 TRP A 267     -15.206   2.261  11.575  1.00  0.00           H  
ATOM   4199  O   TRP A 267     -19.209   3.710  11.890  1.00  0.00           O  
ATOM   4200  CG  TRP A 267     -16.943   1.078  11.596  1.00  0.00           C  
ATOM   4201  CD1 TRP A 267     -17.780   1.051  10.531  1.00  0.00           C  
ATOM   4202  HD1 TRP A 267     -18.021   1.894   9.901  1.00  0.00           H  
ATOM   4203  CD2 TRP A 267     -16.935  -0.279  12.131  1.00  0.00           C  
ATOM   4204  CE2 TRP A 267     -17.781  -1.087  11.315  1.00  0.00           C  
ATOM   4205  CE3 TRP A 267     -16.266  -0.919  13.200  1.00  0.00           C  
ATOM   4206  HE3 TRP A 267     -15.608  -0.340  13.831  1.00  0.00           H  
ATOM   4207  NE1 TRP A 267     -18.279  -0.223  10.365  1.00  0.00           N  
ATOM   4208  HE1 TRP A 267     -18.910  -0.481   9.619  1.00  0.00           H  
ATOM   4209  CH2 TRP A 267     -17.268  -3.066  12.607  1.00  0.00           C  
ATOM   4210  HH2 TRP A 267     -17.378  -4.127  12.775  1.00  0.00           H  
ATOM   4211  CZ2 TRP A 267     -17.949  -2.457  11.544  1.00  0.00           C  
ATOM   4212  HZ2 TRP A 267     -18.579  -3.050  10.897  1.00  0.00           H  
ATOM   4213  CZ3 TRP A 267     -16.430  -2.298  13.435  1.00  0.00           C  
ATOM   4214  HZ3 TRP A 267     -15.901  -2.774  14.247  1.00  0.00           H  
ATOM   4215  N   ARG A 268     -18.168   3.921  13.879  1.00  0.00           N  
ATOM   4216  H   ARG A 268     -17.277   3.934  14.355  1.00  0.00           H  
ATOM   4217  CA  ARG A 268     -19.385   4.193  14.653  1.00  0.00           C  
ATOM   4218  HA  ARG A 268     -20.093   3.379  14.497  1.00  0.00           H  
ATOM   4219  C   ARG A 268     -20.087   5.462  14.177  1.00  0.00           C  
ATOM   4220  CB  ARG A 268     -19.019   4.272  16.141  1.00  0.00           C  
ATOM   4221  HB2 ARG A 268     -18.633   3.300  16.448  1.00  0.00           H  
ATOM   4222  HB3 ARG A 268     -18.230   5.010  16.283  1.00  0.00           H  
ATOM   4223  O   ARG A 268     -21.300   5.434  13.981  1.00  0.00           O  
ATOM   4224  CG  ARG A 268     -20.221   4.661  17.020  1.00  0.00           C  
ATOM   4225  HG2 ARG A 268     -21.024   3.937  16.880  1.00  0.00           H  
ATOM   4226  HG3 ARG A 268     -20.586   5.647  16.731  1.00  0.00           H  
ATOM   4227  CD  ARG A 268     -19.835   4.729  18.500  1.00  0.00           C  
ATOM   4228  HD2 ARG A 268     -19.004   5.422  18.629  1.00  0.00           H  
ATOM   4229  HD3 ARG A 268     -20.695   5.089  19.064  1.00  0.00           H  
ATOM   4230  NE  ARG A 268     -19.458   3.398  18.970  1.00  0.00           N  
ATOM   4231  HE  ARG A 268     -19.377   2.693  18.251  1.00  0.00           H  
ATOM   4232  NH1 ARG A 268     -19.852   3.581  21.240  1.00  0.00           N  
ATOM   4233 HH11 ARG A 268     -20.055   4.566  21.149  1.00  0.00           H  
ATOM   4234 HH12 ARG A 268     -20.223   3.047  22.012  1.00  0.00           H  
ATOM   4235  NH2 ARG A 268     -19.484   1.608  20.278  1.00  0.00           N  
ATOM   4236 HH21 ARG A 268     -19.702   1.084  19.443  1.00  0.00           H  
ATOM   4237 HH22 ARG A 268     -19.787   1.196  21.149  1.00  0.00           H  
ATOM   4238  CZ  ARG A 268     -19.586   2.890  20.169  1.00  0.00           C  
ATOM   4239  N   ALA A 269     -19.346   6.552  13.989  1.00  0.00           N  
ATOM   4240  H   ALA A 269     -18.359   6.512  14.200  1.00  0.00           H  
ATOM   4241  CA  ALA A 269     -19.896   7.823  13.524  1.00  0.00           C  
ATOM   4242  HA  ALA A 269     -20.664   8.154  14.223  1.00  0.00           H  
ATOM   4243  C   ALA A 269     -20.564   7.680  12.145  1.00  0.00           C  
ATOM   4244  CB  ALA A 269     -18.774   8.866  13.530  1.00  0.00           C  
ATOM   4245  HB1 ALA A 269     -18.420   9.027  14.548  1.00  0.00           H  
ATOM   4246  HB2 ALA A 269     -17.936   8.532  12.917  1.00  0.00           H  
ATOM   4247  HB3 ALA A 269     -19.144   9.811  13.133  1.00  0.00           H  
ATOM   4248  O   ALA A 269     -21.702   8.113  11.971  1.00  0.00           O  
ATOM   4249  N   LYS A 270     -19.924   6.986  11.191  1.00  0.00           N  
ATOM   4250  H   LYS A 270     -18.988   6.665  11.394  1.00  0.00           H  
ATOM   4251  CA  LYS A 270     -20.498   6.690   9.865  1.00  0.00           C  
ATOM   4252  HA  LYS A 270     -20.773   7.626   9.379  1.00  0.00           H  
ATOM   4253  C   LYS A 270     -21.783   5.872   9.968  1.00  0.00           C  
ATOM   4254  CB  LYS A 270     -19.488   5.945   8.975  1.00  0.00           C  
ATOM   4255  HB2 LYS A 270     -19.094   5.080   9.508  1.00  0.00           H  
ATOM   4256  HB3 LYS A 270     -20.013   5.588   8.089  1.00  0.00           H  
ATOM   4257  O   LYS A 270     -22.764   6.200   9.301  1.00  0.00           O  
ATOM   4258  CG  LYS A 270     -18.328   6.840   8.522  1.00  0.00           C  
ATOM   4259  HG2 LYS A 270     -17.752   7.158   9.391  1.00  0.00           H  
ATOM   4260  HG3 LYS A 270     -18.723   7.737   8.044  1.00  0.00           H  
ATOM   4261  CD  LYS A 270     -17.371   6.131   7.555  1.00  0.00           C  
ATOM   4262  HD2 LYS A 270     -16.484   6.758   7.459  1.00  0.00           H  
ATOM   4263  HD3 LYS A 270     -17.073   5.160   7.950  1.00  0.00           H  
ATOM   4264  CE  LYS A 270     -18.036   5.963   6.183  1.00  0.00           C  
ATOM   4265  HE2 LYS A 270     -18.549   5.004   6.114  1.00  0.00           H  
ATOM   4266  HE3 LYS A 270     -18.792   6.741   6.080  1.00  0.00           H  
ATOM   4267  NZ  LYS A 270     -17.073   6.133   5.079  1.00  0.00           N  
ATOM   4268  HZ1 LYS A 270     -16.621   5.276   4.792  1.00  0.00           H  
ATOM   4269  HZ2 LYS A 270     -16.379   6.843   5.265  1.00  0.00           H  
ATOM   4270  HZ3 LYS A 270     -17.553   6.460   4.253  1.00  0.00           H  
ATOM   4271  N   ALA A 271     -21.798   4.836  10.811  1.00  0.00           N  
ATOM   4272  H   ALA A 271     -20.948   4.601  11.303  1.00  0.00           H  
ATOM   4273  CA  ALA A 271     -22.972   3.986  10.995  1.00  0.00           C  
ATOM   4274  HA  ALA A 271     -23.280   3.613  10.019  1.00  0.00           H  
ATOM   4275  C   ALA A 271     -24.166   4.762  11.576  1.00  0.00           C  
ATOM   4276  CB  ALA A 271     -22.585   2.787  11.866  1.00  0.00           C  
ATOM   4277  HB1 ALA A 271     -21.775   2.238  11.386  1.00  0.00           H  
ATOM   4278  HB2 ALA A 271     -23.443   2.125  11.979  1.00  0.00           H  
ATOM   4279  HB3 ALA A 271     -22.260   3.121  12.852  1.00  0.00           H  
ATOM   4280  O   ALA A 271     -25.274   4.660  11.048  1.00  0.00           O  
ATOM   4281  N   LYS A 272     -23.930   5.599  12.599  1.00  0.00           N  
ATOM   4282  H   LYS A 272     -22.995   5.629  12.979  1.00  0.00           H  
ATOM   4283  CA  LYS A 272     -24.952   6.496  13.165  1.00  0.00           C  
ATOM   4284  HA  LYS A 272     -25.807   5.913  13.506  1.00  0.00           H  
ATOM   4285  C   LYS A 272     -25.481   7.487  12.131  1.00  0.00           C  
ATOM   4286  CB  LYS A 272     -24.371   7.298  14.331  1.00  0.00           C  
ATOM   4287  HB2 LYS A 272     -23.428   7.748  14.023  1.00  0.00           H  
ATOM   4288  HB3 LYS A 272     -25.065   8.106  14.561  1.00  0.00           H  
ATOM   4289  O   LYS A 272     -26.690   7.603  11.950  1.00  0.00           O  
ATOM   4290  CG  LYS A 272     -24.155   6.482  15.606  1.00  0.00           C  
ATOM   4291  HG2 LYS A 272     -25.105   6.064  15.940  1.00  0.00           H  
ATOM   4292  HG3 LYS A 272     -23.426   5.690  15.434  1.00  0.00           H  
ATOM   4293  CD  LYS A 272     -23.612   7.458  16.644  1.00  0.00           C  
ATOM   4294  HD2 LYS A 272     -22.679   7.867  16.257  1.00  0.00           H  
ATOM   4295  HD3 LYS A 272     -24.319   8.279  16.758  1.00  0.00           H  
ATOM   4296  CE  LYS A 272     -23.339   6.855  18.015  1.00  0.00           C  
ATOM   4297  HE2 LYS A 272     -24.257   6.435  18.425  1.00  0.00           H  
ATOM   4298  HE3 LYS A 272     -22.599   6.062  17.914  1.00  0.00           H  
ATOM   4299  NZ  LYS A 272     -22.831   7.954  18.867  1.00  0.00           N  
ATOM   4300  HZ1 LYS A 272     -22.137   8.490  18.364  1.00  0.00           H  
ATOM   4301  HZ2 LYS A 272     -23.564   8.634  19.013  1.00  0.00           H  
ATOM   4302  HZ3 LYS A 272     -22.466   7.636  19.753  1.00  0.00           H  
ATOM   4303  N   ALA A 273     -24.574   8.181  11.446  1.00  0.00           N  
ATOM   4304  H   ALA A 273     -23.598   8.049  11.667  1.00  0.00           H  
ATOM   4305  CA  ALA A 273     -24.910   9.214  10.474  1.00  0.00           C  
ATOM   4306  HA  ALA A 273     -25.510   9.983  10.960  1.00  0.00           H  
ATOM   4307  C   ALA A 273     -25.728   8.667   9.295  1.00  0.00           C  
ATOM   4308  CB  ALA A 273     -23.595   9.833  10.006  1.00  0.00           C  
ATOM   4309  HB1 ALA A 273     -23.814  10.617   9.281  1.00  0.00           H  
ATOM   4310  HB2 ALA A 273     -22.963   9.081   9.534  1.00  0.00           H  
ATOM   4311  HB3 ALA A 273     -23.069  10.274  10.853  1.00  0.00           H  
ATOM   4312  O   ALA A 273     -26.655   9.317   8.815  1.00  0.00           O  
ATOM   4313  N   SER A 274     -25.431   7.434   8.882  1.00  0.00           N  
ATOM   4314  H   SER A 274     -24.638   6.972   9.303  1.00  0.00           H  
ATOM   4315  CA  SER A 274     -26.120   6.751   7.785  1.00  0.00           C  
ATOM   4316  HA  SER A 274     -26.316   7.476   6.995  1.00  0.00           H  
ATOM   4317  C   SER A 274     -27.473   6.148   8.180  1.00  0.00           C  
ATOM   4318  CB  SER A 274     -25.212   5.670   7.199  1.00  0.00           C  
ATOM   4319  HB2 SER A 274     -25.008   4.916   7.959  1.00  0.00           H  
ATOM   4320  HB3 SER A 274     -25.700   5.204   6.343  1.00  0.00           H  
ATOM   4321  O   SER A 274     -28.157   5.607   7.313  1.00  0.00           O  
ATOM   4322  OG  SER A 274     -23.985   6.229   6.792  1.00  0.00           O  
ATOM   4323  HG  SER A 274     -23.438   6.334   7.573  1.00  0.00           H  
ATOM   4324  N   LYS A 275     -27.871   6.226   9.463  1.00  0.00           N  
ATOM   4325  H   LYS A 275     -27.261   6.703  10.111  1.00  0.00           H  
ATOM   4326  CA  LYS A 275     -29.135   5.679   9.999  1.00  0.00           C  
ATOM   4327  HA  LYS A 275     -29.053   5.661  11.085  1.00  0.00           H  
ATOM   4328  C   LYS A 275     -29.371   4.218   9.589  1.00  0.00           C  
ATOM   4329  CB  LYS A 275     -30.319   6.588   9.628  1.00  0.00           C  
ATOM   4330  HB2 LYS A 275     -31.227   6.179  10.070  1.00  0.00           H  
ATOM   4331  HB3 LYS A 275     -30.438   6.587   8.544  1.00  0.00           H  
ATOM   4332  O   LYS A 275     -30.467   3.851   9.170  1.00  0.00           O  
ATOM   4333  CG  LYS A 275     -30.150   8.031  10.117  1.00  0.00           C  
ATOM   4334  HG2 LYS A 275     -30.073   8.041  11.204  1.00  0.00           H  
ATOM   4335  HG3 LYS A 275     -29.244   8.463   9.692  1.00  0.00           H  
ATOM   4336  CD  LYS A 275     -31.348   8.877   9.676  1.00  0.00           C  
ATOM   4337  HD2 LYS A 275     -32.257   8.490  10.136  1.00  0.00           H  
ATOM   4338  HD3 LYS A 275     -31.436   8.825   8.591  1.00  0.00           H  
ATOM   4339  CE  LYS A 275     -31.109  10.325  10.106  1.00  0.00           C  
ATOM   4340  HE2 LYS A 275     -31.052  10.363  11.194  1.00  0.00           H  
ATOM   4341  HE3 LYS A 275     -30.140  10.639   9.717  1.00  0.00           H  
ATOM   4342  NZ  LYS A 275     -32.172  11.225   9.603  1.00  0.00           N  
ATOM   4343  HZ1 LYS A 275     -32.185  11.201   8.593  1.00  0.00           H  
ATOM   4344  HZ2 LYS A 275     -33.074  10.942   9.958  1.00  0.00           H  
ATOM   4345  HZ3 LYS A 275     -31.980  12.174   9.890  1.00  0.00           H  
ATOM   4346  N   ILE A 276     -28.312   3.412   9.667  1.00  0.00           N  
ATOM   4347  H   ILE A 276     -27.463   3.794  10.059  1.00  0.00           H  
ATOM   4348  CA  ILE A 276     -28.345   1.980   9.346  1.00  0.00           C  
ATOM   4349  HA  ILE A 276     -28.770   1.852   8.351  1.00  0.00           H  
ATOM   4350  C   ILE A 276     -29.278   1.267  10.333  1.00  0.00           C  
ATOM   4351  CB  ILE A 276     -26.908   1.404   9.345  1.00  0.00           C  
ATOM   4352  HB  ILE A 276     -26.472   1.560  10.331  1.00  0.00           H  
ATOM   4353  O   ILE A 276     -29.287   1.611  11.517  1.00  0.00           O  
ATOM   4354  CG1 ILE A 276     -26.038   2.141   8.300  1.00  0.00           C  
ATOM   4355 HG12 ILE A 276     -26.025   3.200   8.557  1.00  0.00           H  
ATOM   4356 HG13 ILE A 276     -26.486   2.039   7.311  1.00  0.00           H  
ATOM   4357  CG2 ILE A 276     -26.914  -0.101   9.054  1.00  0.00           C  
ATOM   4358 HG21 ILE A 276     -25.904  -0.511   9.090  1.00  0.00           H  
ATOM   4359 HG22 ILE A 276     -27.349  -0.296   8.074  1.00  0.00           H  
ATOM   4360 HG23 ILE A 276     -27.492  -0.623   9.817  1.00  0.00           H  
ATOM   4361  CD1 ILE A 276     -24.577   1.682   8.229  1.00  0.00           C  
ATOM   4362 HD11 ILE A 276     -24.003   2.385   7.625  1.00  0.00           H  
ATOM   4363 HD12 ILE A 276     -24.512   0.699   7.762  1.00  0.00           H  
ATOM   4364 HD13 ILE A 276     -24.151   1.641   9.231  1.00  0.00           H  
ATOM   4365  N   SER A 277     -30.065   0.302   9.850  1.00  0.00           N  
ATOM   4366  H   SER A 277     -29.927  -0.030   8.906  1.00  0.00           H  
ATOM   4367  CA  SER A 277     -30.989  -0.444  10.707  1.00  0.00           C  
ATOM   4368  HA  SER A 277     -31.601   0.269  11.258  1.00  0.00           H  
ATOM   4369  C   SER A 277     -30.214  -1.294  11.711  1.00  0.00           C  
ATOM   4370  CB  SER A 277     -31.926  -1.312   9.867  1.00  0.00           C  
ATOM   4371  HB2 SER A 277     -31.364  -2.108   9.379  1.00  0.00           H  
ATOM   4372  HB3 SER A 277     -32.398  -0.690   9.107  1.00  0.00           H  
ATOM   4373  O   SER A 277     -29.195  -1.892  11.374  1.00  0.00           O  
ATOM   4374  OG  SER A 277     -32.935  -1.860  10.688  1.00  0.00           O  
ATOM   4375  HG  SER A 277     -32.768  -2.802  10.772  1.00  0.00           H  
ATOM   4376  N   ASP A 278     -30.704  -1.361  12.946  1.00  0.00           N  
ATOM   4377  H   ASP A 278     -31.537  -0.823  13.141  1.00  0.00           H  
ATOM   4378  CA  ASP A 278     -30.053  -2.023  14.082  1.00  0.00           C  
ATOM   4379  HA  ASP A 278     -29.139  -1.485  14.333  1.00  0.00           H  
ATOM   4380  C   ASP A 278     -29.650  -3.488  13.818  1.00  0.00           C  
ATOM   4381  CB  ASP A 278     -31.033  -1.961  15.271  1.00  0.00           C  
ATOM   4382  HB2 ASP A 278     -32.056  -2.046  14.907  1.00  0.00           H  
ATOM   4383  HB3 ASP A 278     -30.868  -2.821  15.920  1.00  0.00           H  
ATOM   4384  O   ASP A 278     -28.683  -3.986  14.404  1.00  0.00           O  
ATOM   4385  CG  ASP A 278     -30.905  -0.694  16.129  1.00  0.00           C  
ATOM   4386  OD1 ASP A 278     -30.078   0.186  15.807  1.00  0.00           O  
ATOM   4387  OD2 ASP A 278     -31.607  -0.650  17.163  1.00  0.00           O  
ATOM   4388  N   ASP A 279     -30.399  -4.175  12.957  1.00  0.00           N  
ATOM   4389  H   ASP A 279     -31.123  -3.675  12.461  1.00  0.00           H  
ATOM   4390  CA  ASP A 279     -30.243  -5.576  12.568  1.00  0.00           C  
ATOM   4391  HA  ASP A 279     -29.781  -6.110  13.399  1.00  0.00           H  
ATOM   4392  C   ASP A 279     -29.324  -5.795  11.355  1.00  0.00           C  
ATOM   4393  CB  ASP A 279     -31.641  -6.183  12.340  1.00  0.00           C  
ATOM   4394  HB2 ASP A 279     -31.528  -7.252  12.156  1.00  0.00           H  
ATOM   4395  HB3 ASP A 279     -32.223  -6.072  13.255  1.00  0.00           H  
ATOM   4396  O   ASP A 279     -28.923  -6.930  11.100  1.00  0.00           O  
ATOM   4397  CG  ASP A 279     -32.429  -5.553  11.181  1.00  0.00           C  
ATOM   4398  OD1 ASP A 279     -32.400  -4.307  11.060  1.00  0.00           O  
ATOM   4399  OD2 ASP A 279     -33.121  -6.309  10.470  1.00  0.00           O  
ATOM   4400  N   GLU A 280     -28.936  -4.739  10.634  1.00  0.00           N  
ATOM   4401  H   GLU A 280     -29.231  -3.818  10.923  1.00  0.00           H  
ATOM   4402  CA  GLU A 280     -27.997  -4.850   9.520  1.00  0.00           C  
ATOM   4403  HA  GLU A 280     -28.285  -5.715   8.921  1.00  0.00           H  
ATOM   4404  C   GLU A 280     -26.564  -5.095  10.023  1.00  0.00           C  
ATOM   4405  CB  GLU A 280     -28.051  -3.611   8.605  1.00  0.00           C  
ATOM   4406  HB2 GLU A 280     -28.022  -2.713   9.223  1.00  0.00           H  
ATOM   4407  HB3 GLU A 280     -27.163  -3.606   7.973  1.00  0.00           H  
ATOM   4408  O   GLU A 280     -26.078  -4.471  10.973  1.00  0.00           O  
ATOM   4409  CG  GLU A 280     -29.280  -3.551   7.683  1.00  0.00           C  
ATOM   4410  HG2 GLU A 280     -29.292  -4.450   7.067  1.00  0.00           H  
ATOM   4411  HG3 GLU A 280     -30.190  -3.548   8.283  1.00  0.00           H  
ATOM   4412  CD  GLU A 280     -29.234  -2.308   6.771  1.00  0.00           C  
ATOM   4413  OE1 GLU A 280     -28.766  -2.406   5.608  1.00  0.00           O  
ATOM   4414  OE2 GLU A 280     -29.597  -1.190   7.205  1.00  0.00           O  
ATOM   4415  N   THR A 281     -25.842  -5.984   9.338  1.00  0.00           N  
ATOM   4416  H   THR A 281     -26.293  -6.517   8.608  1.00  0.00           H  
ATOM   4417  CA  THR A 281     -24.401  -6.170   9.536  1.00  0.00           C  
ATOM   4418  HA  THR A 281     -24.186  -6.114  10.603  1.00  0.00           H  
ATOM   4419  C   THR A 281     -23.630  -5.062   8.827  1.00  0.00           C  
ATOM   4420  CB  THR A 281     -23.935  -7.540   9.030  1.00  0.00           C  
ATOM   4421  HB  THR A 281     -24.084  -7.597   7.952  1.00  0.00           H  
ATOM   4422  O   THR A 281     -23.789  -4.848   7.626  1.00  0.00           O  
ATOM   4423  CG2 THR A 281     -22.463  -7.814   9.340  1.00  0.00           C  
ATOM   4424 HG21 THR A 281     -21.826  -7.131   8.778  1.00  0.00           H  
ATOM   4425 HG22 THR A 281     -22.276  -7.688  10.407  1.00  0.00           H  
ATOM   4426 HG23 THR A 281     -22.218  -8.836   9.053  1.00  0.00           H  
ATOM   4427  OG1 THR A 281     -24.686  -8.563   9.638  1.00  0.00           O  
ATOM   4428  HG1 THR A 281     -24.681  -8.426  10.589  1.00  0.00           H  
ATOM   4429  N   VAL A 282     -22.746  -4.392   9.558  1.00  0.00           N  
ATOM   4430  H   VAL A 282     -22.648  -4.651  10.529  1.00  0.00           H  
ATOM   4431  CA  VAL A 282     -21.820  -3.380   9.036  1.00  0.00           C  
ATOM   4432  HA  VAL A 282     -22.080  -3.154   8.002  1.00  0.00           H  
ATOM   4433  C   VAL A 282     -20.401  -3.932   9.025  1.00  0.00           C  
ATOM   4434  CB  VAL A 282     -21.916  -2.066   9.831  1.00  0.00           C  
ATOM   4435  HB  VAL A 282     -21.152  -1.382   9.462  1.00  0.00           H  
ATOM   4436  O   VAL A 282     -20.047  -4.746   9.882  1.00  0.00           O  
ATOM   4437  CG1 VAL A 282     -23.283  -1.411   9.626  1.00  0.00           C  
ATOM   4438 HG11 VAL A 282     -24.071  -2.048  10.026  1.00  0.00           H  
ATOM   4439 HG12 VAL A 282     -23.314  -0.449  10.137  1.00  0.00           H  
ATOM   4440 HG13 VAL A 282     -23.466  -1.259   8.563  1.00  0.00           H  
ATOM   4441  CG2 VAL A 282     -21.721  -2.242  11.342  1.00  0.00           C  
ATOM   4442 HG21 VAL A 282     -20.765  -2.717  11.560  1.00  0.00           H  
ATOM   4443 HG22 VAL A 282     -22.520  -2.854  11.759  1.00  0.00           H  
ATOM   4444 HG23 VAL A 282     -21.758  -1.266  11.827  1.00  0.00           H  
ATOM   4445  N   LYS A 283     -19.572  -3.494   8.067  1.00  0.00           N  
ATOM   4446  H   LYS A 283     -19.928  -2.851   7.374  1.00  0.00           H  
ATOM   4447  CA  LYS A 283     -18.200  -4.000   7.910  1.00  0.00           C  
ATOM   4448  HA  LYS A 283     -17.996  -4.660   8.754  1.00  0.00           H  
ATOM   4449  C   LYS A 283     -17.158  -2.887   7.960  1.00  0.00           C  
ATOM   4450  CB  LYS A 283     -18.045  -4.868   6.646  1.00  0.00           C  
ATOM   4451  HB2 LYS A 283     -17.116  -5.430   6.736  1.00  0.00           H  
ATOM   4452  HB3 LYS A 283     -17.965  -4.223   5.770  1.00  0.00           H  
ATOM   4453  O   LYS A 283     -17.264  -1.902   7.231  1.00  0.00           O  
ATOM   4454  CG  LYS A 283     -19.211  -5.846   6.422  1.00  0.00           C  
ATOM   4455  HG2 LYS A 283     -20.068  -5.283   6.050  1.00  0.00           H  
ATOM   4456  HG3 LYS A 283     -19.503  -6.299   7.369  1.00  0.00           H  
ATOM   4457  CD  LYS A 283     -18.872  -6.945   5.407  1.00  0.00           C  
ATOM   4458  HD2 LYS A 283     -18.048  -7.552   5.782  1.00  0.00           H  
ATOM   4459  HD3 LYS A 283     -18.569  -6.483   4.467  1.00  0.00           H  
ATOM   4460  CE  LYS A 283     -20.104  -7.828   5.173  1.00  0.00           C  
ATOM   4461  HE2 LYS A 283     -20.933  -7.185   4.878  1.00  0.00           H  
ATOM   4462  HE3 LYS A 283     -20.379  -8.316   6.108  1.00  0.00           H  
ATOM   4463  NZ  LYS A 283     -19.864  -8.839   4.117  1.00  0.00           N  
ATOM   4464  HZ1 LYS A 283     -19.667  -8.373   3.242  1.00  0.00           H  
ATOM   4465  HZ2 LYS A 283     -20.650  -9.462   3.998  1.00  0.00           H  
ATOM   4466  HZ3 LYS A 283     -19.044  -9.396   4.311  1.00  0.00           H  
ATOM   4467  N   TYR A 284     -16.123  -3.077   8.771  1.00  0.00           N  
ATOM   4468  H   TYR A 284     -16.140  -3.899   9.358  1.00  0.00           H  
ATOM   4469  CA  TYR A 284     -14.881  -2.306   8.724  1.00  0.00           C  
ATOM   4470  HA  TYR A 284     -15.063  -1.322   8.293  1.00  0.00           H  
ATOM   4471  C   TYR A 284     -13.879  -3.063   7.852  1.00  0.00           C  
ATOM   4472  CB  TYR A 284     -14.348  -2.120  10.147  1.00  0.00           C  
ATOM   4473  HB2 TYR A 284     -14.118  -3.099  10.568  1.00  0.00           H  
ATOM   4474  HB3 TYR A 284     -15.136  -1.681  10.758  1.00  0.00           H  
ATOM   4475  O   TYR A 284     -13.485  -4.174   8.208  1.00  0.00           O  
ATOM   4476  CG  TYR A 284     -13.106  -1.267  10.270  1.00  0.00           C  
ATOM   4477  CD1 TYR A 284     -11.838  -1.795   9.963  1.00  0.00           C  
ATOM   4478  HD1 TYR A 284     -11.746  -2.825   9.650  1.00  0.00           H  
ATOM   4479  CD2 TYR A 284     -13.223   0.057  10.718  1.00  0.00           C  
ATOM   4480  HD2 TYR A 284     -14.200   0.451  10.956  1.00  0.00           H  
ATOM   4481  CE1 TYR A 284     -10.695  -0.980  10.065  1.00  0.00           C  
ATOM   4482  HE1 TYR A 284      -9.717  -1.362   9.811  1.00  0.00           H  
ATOM   4483  CE2 TYR A 284     -12.084   0.871  10.836  1.00  0.00           C  
ATOM   4484  HE2 TYR A 284     -12.194   1.902  11.140  1.00  0.00           H  
ATOM   4485  OH  TYR A 284      -9.710   1.133  10.584  1.00  0.00           O  
ATOM   4486  HH  TYR A 284      -9.917   2.034  10.845  1.00  0.00           H  
ATOM   4487  CZ  TYR A 284     -10.817   0.355  10.496  1.00  0.00           C  
ATOM   4488  N   ALA A 285     -13.476  -2.485   6.723  1.00  0.00           N  
ATOM   4489  H   ALA A 285     -13.811  -1.557   6.508  1.00  0.00           H  
ATOM   4490  CA  ALA A 285     -12.560  -3.112   5.775  1.00  0.00           C  
ATOM   4491  HA  ALA A 285     -12.393  -4.144   6.082  1.00  0.00           H  
ATOM   4492  C   ALA A 285     -11.204  -2.402   5.741  1.00  0.00           C  
ATOM   4493  CB  ALA A 285     -13.213  -3.163   4.392  1.00  0.00           C  
ATOM   4494  HB1 ALA A 285     -13.406  -2.156   4.023  1.00  0.00           H  
ATOM   4495  HB2 ALA A 285     -12.555  -3.682   3.695  1.00  0.00           H  
ATOM   4496  HB3 ALA A 285     -14.155  -3.708   4.459  1.00  0.00           H  
ATOM   4497  O   ALA A 285     -11.142  -1.179   5.816  1.00  0.00           O  
ATOM   4498  N   TYR A 286     -10.110  -3.144   5.589  1.00  0.00           N  
ATOM   4499  H   TYR A 286     -10.205  -4.149   5.581  1.00  0.00           H  
ATOM   4500  CA  TYR A 286      -8.780  -2.573   5.354  1.00  0.00           C  
ATOM   4501  HA  TYR A 286      -8.886  -1.701   4.709  1.00  0.00           H  
ATOM   4502  C   TYR A 286      -7.866  -3.567   4.636  1.00  0.00           C  
ATOM   4503  CB  TYR A 286      -8.154  -2.102   6.676  1.00  0.00           C  
ATOM   4504  HB2 TYR A 286      -7.229  -1.573   6.446  1.00  0.00           H  
ATOM   4505  HB3 TYR A 286      -8.824  -1.379   7.139  1.00  0.00           H  
ATOM   4506  O   TYR A 286      -8.123  -4.769   4.632  1.00  0.00           O  
ATOM   4507  CG  TYR A 286      -7.853  -3.191   7.689  1.00  0.00           C  
ATOM   4508  CD1 TYR A 286      -8.881  -3.684   8.513  1.00  0.00           C  
ATOM   4509  HD1 TYR A 286      -9.890  -3.319   8.386  1.00  0.00           H  
ATOM   4510  CD2 TYR A 286      -6.545  -3.698   7.815  1.00  0.00           C  
ATOM   4511  HD2 TYR A 286      -5.761  -3.324   7.174  1.00  0.00           H  
ATOM   4512  CE1 TYR A 286      -8.608  -4.668   9.482  1.00  0.00           C  
ATOM   4513  HE1 TYR A 286      -9.400  -5.051  10.108  1.00  0.00           H  
ATOM   4514  CE2 TYR A 286      -6.270  -4.694   8.772  1.00  0.00           C  
ATOM   4515  HE2 TYR A 286      -5.277  -5.106   8.873  1.00  0.00           H  
ATOM   4516  OH  TYR A 286      -7.008  -6.116  10.538  1.00  0.00           O  
ATOM   4517  HH  TYR A 286      -7.786  -6.382  11.034  1.00  0.00           H  
ATOM   4518  CZ  TYR A 286      -7.299  -5.174   9.608  1.00  0.00           C  
ATOM   4519  N   LEU A 287      -6.777  -3.074   4.040  1.00  0.00           N  
ATOM   4520  H   LEU A 287      -6.607  -2.081   4.100  1.00  0.00           H  
ATOM   4521  CA  LEU A 287      -5.731  -3.920   3.457  1.00  0.00           C  
ATOM   4522  HA  LEU A 287      -6.141  -4.913   3.271  1.00  0.00           H  
ATOM   4523  C   LEU A 287      -4.585  -4.102   4.439  1.00  0.00           C  
ATOM   4524  CB  LEU A 287      -5.219  -3.341   2.125  1.00  0.00           C  
ATOM   4525  HB2 LEU A 287      -4.935  -2.301   2.285  1.00  0.00           H  
ATOM   4526  HB3 LEU A 287      -4.330  -3.888   1.810  1.00  0.00           H  
ATOM   4527  O   LEU A 287      -4.113  -3.149   5.059  1.00  0.00           O  
ATOM   4528  CG  LEU A 287      -6.258  -3.415   1.002  1.00  0.00           C  
ATOM   4529  HG  LEU A 287      -7.178  -2.987   1.398  1.00  0.00           H  
ATOM   4530  CD1 LEU A 287      -5.829  -2.579  -0.201  1.00  0.00           C  
ATOM   4531 HD11 LEU A 287      -5.699  -1.538   0.094  1.00  0.00           H  
ATOM   4532 HD12 LEU A 287      -4.898  -2.960  -0.621  1.00  0.00           H  
ATOM   4533 HD13 LEU A 287      -6.598  -2.624  -0.972  1.00  0.00           H  
ATOM   4534  CD2 LEU A 287      -6.527  -4.849   0.541  1.00  0.00           C  
ATOM   4535 HD21 LEU A 287      -5.652  -5.269   0.046  1.00  0.00           H  
ATOM   4536 HD22 LEU A 287      -6.803  -5.484   1.382  1.00  0.00           H  
ATOM   4537 HD23 LEU A 287      -7.366  -4.858  -0.156  1.00  0.00           H  
ATOM   4538  N   THR A 288      -4.094  -5.330   4.548  1.00  0.00           N  
ATOM   4539  H   THR A 288      -4.558  -6.076   4.050  1.00  0.00           H  
ATOM   4540  CA  THR A 288      -2.958  -5.656   5.410  1.00  0.00           C  
ATOM   4541  HA  THR A 288      -2.663  -4.764   5.964  1.00  0.00           H  
ATOM   4542  C   THR A 288      -1.759  -6.093   4.577  1.00  0.00           C  
ATOM   4543  CB  THR A 288      -3.394  -6.701   6.437  1.00  0.00           C  
ATOM   4544  HB  THR A 288      -4.412  -6.473   6.752  1.00  0.00           H  
ATOM   4545  O   THR A 288      -1.905  -6.897   3.665  1.00  0.00           O  
ATOM   4546  CG2 THR A 288      -3.376  -8.115   5.863  1.00  0.00           C  
ATOM   4547 HG21 THR A 288      -3.746  -8.083   4.838  1.00  0.00           H  
ATOM   4548 HG22 THR A 288      -2.370  -8.534   5.876  1.00  0.00           H  
ATOM   4549 HG23 THR A 288      -4.082  -8.755   6.393  1.00  0.00           H  
ATOM   4550  OG1 THR A 288      -2.559  -6.595   7.572  1.00  0.00           O  
ATOM   4551  HG1 THR A 288      -2.853  -5.805   8.030  1.00  0.00           H  
ATOM   4552  N   ASN A 289      -0.560  -5.588   4.867  1.00  0.00           N  
ATOM   4553  H   ASN A 289      -0.477  -4.945   5.641  1.00  0.00           H  
ATOM   4554  CA  ASN A 289       0.652  -6.010   4.163  1.00  0.00           C  
ATOM   4555  HA  ASN A 289       0.467  -5.978   3.089  1.00  0.00           H  
ATOM   4556  C   ASN A 289       1.024  -7.453   4.544  1.00  0.00           C  
ATOM   4557  CB  ASN A 289       1.788  -5.030   4.494  1.00  0.00           C  
ATOM   4558  HB2 ASN A 289       1.989  -5.064   5.564  1.00  0.00           H  
ATOM   4559  HB3 ASN A 289       1.475  -4.018   4.238  1.00  0.00           H  
ATOM   4560  O   ASN A 289       1.266  -7.743   5.718  1.00  0.00           O  
ATOM   4561  CG  ASN A 289       3.088  -5.331   3.761  1.00  0.00           C  
ATOM   4562  ND2 ASN A 289       4.113  -4.557   4.019  1.00  0.00           N  
ATOM   4563 HD21 ASN A 289       3.982  -3.734   4.589  1.00  0.00           H  
ATOM   4564 HD22 ASN A 289       4.907  -4.633   3.400  1.00  0.00           H  
ATOM   4565  OD1 ASN A 289       3.210  -6.220   2.932  1.00  0.00           O  
ATOM   4566  N   ILE A 290       1.127  -8.338   3.552  1.00  0.00           N  
ATOM   4567  H   ILE A 290       0.929  -8.025   2.612  1.00  0.00           H  
ATOM   4568  CA  ILE A 290       1.462  -9.755   3.749  1.00  0.00           C  
ATOM   4569  HA  ILE A 290       1.384  -9.981   4.812  1.00  0.00           H  
ATOM   4570  C   ILE A 290       2.895 -10.109   3.360  1.00  0.00           C  
ATOM   4571  CB  ILE A 290       0.464 -10.684   3.035  1.00  0.00           C  
ATOM   4572  HB  ILE A 290       0.776 -11.713   3.215  1.00  0.00           H  
ATOM   4573  O   ILE A 290       3.322 -11.228   3.630  1.00  0.00           O  
ATOM   4574  CG1 ILE A 290       0.422 -10.444   1.514  1.00  0.00           C  
ATOM   4575 HG12 ILE A 290      -0.271  -9.627   1.315  1.00  0.00           H  
ATOM   4576 HG13 ILE A 290       1.410 -10.168   1.146  1.00  0.00           H  
ATOM   4577  CG2 ILE A 290      -0.923 -10.505   3.659  1.00  0.00           C  
ATOM   4578 HG21 ILE A 290      -1.615 -11.200   3.183  1.00  0.00           H  
ATOM   4579 HG22 ILE A 290      -0.890 -10.725   4.727  1.00  0.00           H  
ATOM   4580 HG23 ILE A 290      -1.291  -9.490   3.504  1.00  0.00           H  
ATOM   4581  CD1 ILE A 290      -0.041 -11.652   0.704  1.00  0.00           C  
ATOM   4582 HD11 ILE A 290       0.658 -12.477   0.842  1.00  0.00           H  
ATOM   4583 HD12 ILE A 290      -0.068 -11.384  -0.352  1.00  0.00           H  
ATOM   4584 HD13 ILE A 290      -1.039 -11.960   1.014  1.00  0.00           H  
ATOM   4585  N   ARG A 291       3.675  -9.174   2.792  1.00  0.00           N  
ATOM   4586  H   ARG A 291       3.265  -8.266   2.628  1.00  0.00           H  
ATOM   4587  CA  ARG A 291       5.030  -9.444   2.265  1.00  0.00           C  
ATOM   4588  HA  ARG A 291       4.946 -10.135   1.426  1.00  0.00           H  
ATOM   4589  C   ARG A 291       5.947 -10.153   3.264  1.00  0.00           C  
ATOM   4590  CB  ARG A 291       5.689  -8.138   1.784  1.00  0.00           C  
ATOM   4591  HB2 ARG A 291       6.747  -8.324   1.597  1.00  0.00           H  
ATOM   4592  HB3 ARG A 291       5.614  -7.387   2.570  1.00  0.00           H  
ATOM   4593  O   ARG A 291       6.734 -10.998   2.868  1.00  0.00           O  
ATOM   4594  CG  ARG A 291       5.075  -7.593   0.486  1.00  0.00           C  
ATOM   4595  HG2 ARG A 291       5.326  -8.266  -0.334  1.00  0.00           H  
ATOM   4596  HG3 ARG A 291       3.990  -7.538   0.582  1.00  0.00           H  
ATOM   4597  CD  ARG A 291       5.633  -6.205   0.148  1.00  0.00           C  
ATOM   4598  HD2 ARG A 291       5.360  -5.501   0.935  1.00  0.00           H  
ATOM   4599  HD3 ARG A 291       6.720  -6.265   0.103  1.00  0.00           H  
ATOM   4600  NE  ARG A 291       5.135  -5.715  -1.150  1.00  0.00           N  
ATOM   4601  HE  ARG A 291       5.773  -5.738  -1.933  1.00  0.00           H  
ATOM   4602  NH1 ARG A 291       2.997  -5.150  -0.501  1.00  0.00           N  
ATOM   4603 HH11 ARG A 291       3.095  -5.597   0.399  1.00  0.00           H  
ATOM   4604 HH12 ARG A 291       2.088  -4.865  -0.835  1.00  0.00           H  
ATOM   4605  NH2 ARG A 291       3.659  -4.759  -2.576  1.00  0.00           N  
ATOM   4606 HH21 ARG A 291       4.306  -4.857  -3.346  1.00  0.00           H  
ATOM   4607 HH22 ARG A 291       2.766  -4.314  -2.732  1.00  0.00           H  
ATOM   4608  CZ  ARG A 291       3.940  -5.209  -1.395  1.00  0.00           C  
ATOM   4609  N   ARG A 292       5.835  -9.836   4.559  1.00  0.00           N  
ATOM   4610  H   ARG A 292       5.128  -9.154   4.793  1.00  0.00           H  
ATOM   4611  CA  ARG A 292       6.615 -10.473   5.642  1.00  0.00           C  
ATOM   4612  HA  ARG A 292       7.468 -10.994   5.208  1.00  0.00           H  
ATOM   4613  C   ARG A 292       5.859 -11.564   6.411  1.00  0.00           C  
ATOM   4614  CB  ARG A 292       7.150  -9.402   6.606  1.00  0.00           C  
ATOM   4615  HB2 ARG A 292       7.681  -9.898   7.419  1.00  0.00           H  
ATOM   4616  HB3 ARG A 292       6.311  -8.853   7.033  1.00  0.00           H  
ATOM   4617  O   ARG A 292       6.426 -12.135   7.336  1.00  0.00           O  
ATOM   4618  CG  ARG A 292       8.120  -8.418   5.938  1.00  0.00           C  
ATOM   4619  HG2 ARG A 292       7.600  -7.844   5.172  1.00  0.00           H  
ATOM   4620  HG3 ARG A 292       8.940  -8.971   5.478  1.00  0.00           H  
ATOM   4621  CD  ARG A 292       8.678  -7.464   7.000  1.00  0.00           C  
ATOM   4622  HD2 ARG A 292       7.844  -6.950   7.477  1.00  0.00           H  
ATOM   4623  HD3 ARG A 292       9.209  -8.048   7.752  1.00  0.00           H  
ATOM   4624  NE  ARG A 292       9.596  -6.471   6.413  1.00  0.00           N  
ATOM   4625  HE  ARG A 292       9.824  -6.582   5.436  1.00  0.00           H  
ATOM   4626  NH1 ARG A 292       9.937  -5.223   8.313  1.00  0.00           N  
ATOM   4627 HH11 ARG A 292       9.354  -5.865   8.831  1.00  0.00           H  
ATOM   4628 HH12 ARG A 292      10.353  -4.425   8.772  1.00  0.00           H  
ATOM   4629  NH2 ARG A 292      10.923  -4.620   6.405  1.00  0.00           N  
ATOM   4630 HH21 ARG A 292      11.324  -3.823   6.879  1.00  0.00           H  
ATOM   4631 HH22 ARG A 292      11.111  -4.749   5.421  1.00  0.00           H  
ATOM   4632  CZ  ARG A 292      10.147  -5.447   7.044  1.00  0.00           C  
ATOM   4633  N   ARG A 293       4.581 -11.791   6.094  1.00  0.00           N  
ATOM   4634  H   ARG A 293       4.228 -11.372   5.246  1.00  0.00           H  
ATOM   4635  CA  ARG A 293       3.703 -12.738   6.802  1.00  0.00           C  
ATOM   4636  HA  ARG A 293       4.109 -12.945   7.792  1.00  0.00           H  
ATOM   4637  C   ARG A 293       3.634 -14.097   6.125  1.00  0.00           C  
ATOM   4638  CB  ARG A 293       2.291 -12.165   6.961  1.00  0.00           C  
ATOM   4639  HB2 ARG A 293       1.904 -11.837   5.997  1.00  0.00           H  
ATOM   4640  HB3 ARG A 293       1.643 -12.961   7.329  1.00  0.00           H  
ATOM   4641  O   ARG A 293       3.557 -15.088   6.844  1.00  0.00           O  
ATOM   4642  CG  ARG A 293       2.261 -11.013   7.971  1.00  0.00           C  
ATOM   4643  HG2 ARG A 293       2.799 -10.150   7.579  1.00  0.00           H  
ATOM   4644  HG3 ARG A 293       2.730 -11.343   8.899  1.00  0.00           H  
ATOM   4645  CD  ARG A 293       0.810 -10.632   8.252  1.00  0.00           C  
ATOM   4646  HD2 ARG A 293       0.227 -11.541   8.396  1.00  0.00           H  
ATOM   4647  HD3 ARG A 293       0.424 -10.113   7.375  1.00  0.00           H  
ATOM   4648  NE  ARG A 293       0.675  -9.796   9.462  1.00  0.00           N  
ATOM   4649  HE  ARG A 293       1.308  -9.986  10.226  1.00  0.00           H  
ATOM   4650  NH1 ARG A 293      -1.261  -8.796   8.830  1.00  0.00           N  
ATOM   4651 HH11 ARG A 293      -1.973  -8.087   8.933  1.00  0.00           H  
ATOM   4652 HH12 ARG A 293      -1.179  -9.261   7.937  1.00  0.00           H  
ATOM   4653  NH2 ARG A 293      -0.524  -8.456  10.887  1.00  0.00           N  
ATOM   4654 HH21 ARG A 293      -1.463  -8.164  11.116  1.00  0.00           H  
ATOM   4655 HH22 ARG A 293       0.073  -8.722  11.656  1.00  0.00           H  
ATOM   4656  CZ  ARG A 293      -0.360  -9.022   9.728  1.00  0.00           C  
ATOM   4657  N   VAL A 294       3.683 -14.125   4.795  1.00  0.00           N  
ATOM   4658  H   VAL A 294       3.720 -13.259   4.276  1.00  0.00           H  
ATOM   4659  CA  VAL A 294       3.773 -15.382   4.046  1.00  0.00           C  
ATOM   4660  HA  VAL A 294       3.001 -16.040   4.444  1.00  0.00           H  
ATOM   4661  C   VAL A 294       5.121 -16.069   4.272  1.00  0.00           C  
ATOM   4662  CB  VAL A 294       3.473 -15.217   2.549  1.00  0.00           C  
ATOM   4663  HB  VAL A 294       3.588 -16.186   2.065  1.00  0.00           H  
ATOM   4664  O   VAL A 294       6.115 -15.407   4.598  1.00  0.00           O  
ATOM   4665  CG1 VAL A 294       2.030 -14.752   2.338  1.00  0.00           C  
ATOM   4666 HG11 VAL A 294       1.354 -15.468   2.805  1.00  0.00           H  
ATOM   4667 HG12 VAL A 294       1.872 -13.763   2.768  1.00  0.00           H  
ATOM   4668 HG13 VAL A 294       1.812 -14.728   1.271  1.00  0.00           H  
ATOM   4669  CG2 VAL A 294       4.406 -14.222   1.859  1.00  0.00           C  
ATOM   4670 HG21 VAL A 294       5.445 -14.513   2.013  1.00  0.00           H  
ATOM   4671 HG22 VAL A 294       4.199 -14.254   0.789  1.00  0.00           H  
ATOM   4672 HG23 VAL A 294       4.248 -13.212   2.237  1.00  0.00           H  
ATOM   4673  N   LYS A 295       5.160 -17.395   4.133  1.00  0.00           N  
ATOM   4674  H   LYS A 295       4.283 -17.865   3.960  1.00  0.00           H  
ATOM   4675  CA  LYS A 295       6.346 -18.228   4.350  1.00  0.00           C  
ATOM   4676  HA  LYS A 295       7.188 -17.578   4.588  1.00  0.00           H  
ATOM   4677  C   LYS A 295       6.664 -19.053   3.093  1.00  0.00           C  
ATOM   4678  CB  LYS A 295       6.126 -19.134   5.563  1.00  0.00           C  
ATOM   4679  HB2 LYS A 295       5.210 -19.708   5.421  1.00  0.00           H  
ATOM   4680  HB3 LYS A 295       6.960 -19.832   5.635  1.00  0.00           H  
ATOM   4681  O   LYS A 295       5.932 -19.986   2.782  1.00  0.00           O  
ATOM   4682  CG  LYS A 295       6.037 -18.325   6.863  1.00  0.00           C  
ATOM   4683  HG2 LYS A 295       5.196 -17.634   6.815  1.00  0.00           H  
ATOM   4684  HG3 LYS A 295       6.958 -17.760   7.007  1.00  0.00           H  
ATOM   4685  CD  LYS A 295       5.831 -19.281   8.034  1.00  0.00           C  
ATOM   4686  HD2 LYS A 295       4.916 -19.846   7.859  1.00  0.00           H  
ATOM   4687  HD3 LYS A 295       6.673 -19.972   8.093  1.00  0.00           H  
ATOM   4688  CE  LYS A 295       5.707 -18.486   9.331  1.00  0.00           C  
ATOM   4689  HE2 LYS A 295       6.636 -17.942   9.505  1.00  0.00           H  
ATOM   4690  HE3 LYS A 295       4.906 -17.758   9.201  1.00  0.00           H  
ATOM   4691  NZ  LYS A 295       5.400 -19.395  10.459  1.00  0.00           N  
ATOM   4692  HZ1 LYS A 295       4.544 -19.889  10.252  1.00  0.00           H  
ATOM   4693  HZ2 LYS A 295       6.133 -20.079  10.572  1.00  0.00           H  
ATOM   4694  HZ3 LYS A 295       5.273 -18.876  11.316  1.00  0.00           H  
ATOM   4695  N   PRO A 296       7.800 -18.796   2.418  1.00  0.00           N  
ATOM   4696  CA  PRO A 296       8.799 -17.768   2.724  1.00  0.00           C  
ATOM   4697  HA  PRO A 296       9.127 -17.878   3.757  1.00  0.00           H  
ATOM   4698  C   PRO A 296       8.271 -16.338   2.486  1.00  0.00           C  
ATOM   4699  CB  PRO A 296       9.981 -18.084   1.804  1.00  0.00           C  
ATOM   4700  HB2 PRO A 296      10.551 -17.195   1.538  1.00  0.00           H  
ATOM   4701  HB3 PRO A 296      10.626 -18.822   2.281  1.00  0.00           H  
ATOM   4702  O   PRO A 296       7.347 -16.161   1.695  1.00  0.00           O  
ATOM   4703  CG  PRO A 296       9.309 -18.709   0.582  1.00  0.00           C  
ATOM   4704  HG2 PRO A 296       8.914 -17.924  -0.062  1.00  0.00           H  
ATOM   4705  HG3 PRO A 296       9.990 -19.355   0.027  1.00  0.00           H  
ATOM   4706  CD  PRO A 296       8.153 -19.498   1.193  1.00  0.00           C  
ATOM   4707  HD2 PRO A 296       7.311 -19.529   0.502  1.00  0.00           H  
ATOM   4708  HD3 PRO A 296       8.476 -20.510   1.434  1.00  0.00           H  
ATOM   4709  N   PRO A 297       8.862 -15.309   3.129  1.00  0.00           N  
ATOM   4710  CA  PRO A 297       8.521 -13.915   2.853  1.00  0.00           C  
ATOM   4711  HA  PRO A 297       7.493 -13.738   3.168  1.00  0.00           H  
ATOM   4712  C   PRO A 297       8.667 -13.567   1.369  1.00  0.00           C  
ATOM   4713  CB  PRO A 297       9.471 -13.075   3.713  1.00  0.00           C  
ATOM   4714  HB2 PRO A 297       9.002 -12.152   4.052  1.00  0.00           H  
ATOM   4715  HB3 PRO A 297      10.383 -12.854   3.158  1.00  0.00           H  
ATOM   4716  O   PRO A 297       9.584 -14.052   0.702  1.00  0.00           O  
ATOM   4717  CG  PRO A 297       9.803 -14.010   4.873  1.00  0.00           C  
ATOM   4718  HG2 PRO A 297      10.756 -13.759   5.339  1.00  0.00           H  
ATOM   4719  HG3 PRO A 297       8.995 -13.984   5.605  1.00  0.00           H  
ATOM   4720  CD  PRO A 297       9.841 -15.382   4.202  1.00  0.00           C  
ATOM   4721  HD2 PRO A 297      10.830 -15.563   3.779  1.00  0.00           H  
ATOM   4722  HD3 PRO A 297       9.586 -16.153   4.929  1.00  0.00           H  
ATOM   4723  N   LEU A 298       7.808 -12.674   0.873  1.00  0.00           N  
ATOM   4724  H   LEU A 298       7.137 -12.258   1.503  1.00  0.00           H  
ATOM   4725  CA  LEU A 298       7.898 -12.179  -0.498  1.00  0.00           C  
ATOM   4726  HA  LEU A 298       7.875 -13.057  -1.143  1.00  0.00           H  
ATOM   4727  C   LEU A 298       9.232 -11.439  -0.713  1.00  0.00           C  
ATOM   4728  CB  LEU A 298       6.702 -11.274  -0.864  1.00  0.00           C  
ATOM   4729  HB2 LEU A 298       6.848 -10.909  -1.880  1.00  0.00           H  
ATOM   4730  HB3 LEU A 298       6.703 -10.412  -0.197  1.00  0.00           H  
ATOM   4731  O   LEU A 298       9.680 -10.709   0.182  1.00  0.00           O  
ATOM   4732  CG  LEU A 298       5.328 -11.963  -0.795  1.00  0.00           C  
ATOM   4733  HG  LEU A 298       5.144 -12.255   0.239  1.00  0.00           H  
ATOM   4734  CD1 LEU A 298       4.199 -11.024  -1.217  1.00  0.00           C  
ATOM   4735 HD11 LEU A 298       3.243 -11.521  -1.053  1.00  0.00           H  
ATOM   4736 HD12 LEU A 298       4.207 -10.105  -0.630  1.00  0.00           H  
ATOM   4737 HD13 LEU A 298       4.293 -10.789  -2.277  1.00  0.00           H  
ATOM   4738  CD2 LEU A 298       5.247 -13.186  -1.705  1.00  0.00           C  
ATOM   4739 HD21 LEU A 298       5.907 -13.976  -1.348  1.00  0.00           H  
ATOM   4740 HD22 LEU A 298       4.235 -13.591  -1.705  1.00  0.00           H  
ATOM   4741 HD23 LEU A 298       5.514 -12.905  -2.723  1.00  0.00           H  
ATOM   4742  N   PRO A 299       9.861 -11.575  -1.896  1.00  0.00           N  
ATOM   4743  CA  PRO A 299      11.076 -10.843  -2.234  1.00  0.00           C  
ATOM   4744  HA  PRO A 299      11.878 -11.180  -1.577  1.00  0.00           H  
ATOM   4745  C   PRO A 299      10.894  -9.328  -2.098  1.00  0.00           C  
ATOM   4746  CB  PRO A 299      11.401 -11.230  -3.682  1.00  0.00           C  
ATOM   4747  HB2 PRO A 299      12.476 -11.275  -3.859  1.00  0.00           H  
ATOM   4748  HB3 PRO A 299      10.930 -10.529  -4.371  1.00  0.00           H  
ATOM   4749  O   PRO A 299       9.816  -8.798  -2.364  1.00  0.00           O  
ATOM   4750  CG  PRO A 299      10.744 -12.599  -3.841  1.00  0.00           C  
ATOM   4751  HG2 PRO A 299      10.503 -12.823  -4.880  1.00  0.00           H  
ATOM   4752  HG3 PRO A 299      11.393 -13.369  -3.423  1.00  0.00           H  
ATOM   4753  CD  PRO A 299       9.491 -12.467  -2.985  1.00  0.00           C  
ATOM   4754  HD2 PRO A 299       9.198 -13.456  -2.632  1.00  0.00           H  
ATOM   4755  HD3 PRO A 299       8.689 -12.012  -3.566  1.00  0.00           H  
ATOM   4756  N   ALA A 300      11.970  -8.609  -1.765  1.00  0.00           N  
ATOM   4757  H   ALA A 300      12.830  -9.092  -1.550  1.00  0.00           H  
ATOM   4758  CA  ALA A 300      11.938  -7.147  -1.629  1.00  0.00           C  
ATOM   4759  HA  ALA A 300      11.242  -6.888  -0.831  1.00  0.00           H  
ATOM   4760  C   ALA A 300      11.451  -6.428  -2.904  1.00  0.00           C  
ATOM   4761  CB  ALA A 300      13.341  -6.674  -1.230  1.00  0.00           C  
ATOM   4762  HB1 ALA A 300      14.061  -6.933  -2.008  1.00  0.00           H  
ATOM   4763  HB2 ALA A 300      13.639  -7.137  -0.289  1.00  0.00           H  
ATOM   4764  HB3 ALA A 300      13.336  -5.591  -1.106  1.00  0.00           H  
ATOM   4765  O   ALA A 300      10.809  -5.388  -2.809  1.00  0.00           O  
ATOM   4766  N   GLY A 301      11.717  -7.009  -4.079  1.00  0.00           N  
ATOM   4767  H   GLY A 301      12.278  -7.848  -4.075  1.00  0.00           H  
ATOM   4768  CA  GLY A 301      11.269  -6.508  -5.379  1.00  0.00           C  
ATOM   4769  HA2 GLY A 301      11.924  -6.924  -6.144  1.00  0.00           H  
ATOM   4770  HA3 GLY A 301      11.361  -5.422  -5.403  1.00  0.00           H  
ATOM   4771  C   GLY A 301       9.835  -6.868  -5.771  1.00  0.00           C  
ATOM   4772  O   GLY A 301       9.401  -6.499  -6.862  1.00  0.00           O  
ATOM   4773  N   TYR A 302       9.093  -7.612  -4.941  1.00  0.00           N  
ATOM   4774  H   TYR A 302       9.460  -7.863  -4.035  1.00  0.00           H  
ATOM   4775  CA  TYR A 302       7.709  -7.971  -5.248  1.00  0.00           C  
ATOM   4776  HA  TYR A 302       7.681  -8.388  -6.254  1.00  0.00           H  
ATOM   4777  C   TYR A 302       6.812  -6.727  -5.223  1.00  0.00           C  
ATOM   4778  CB  TYR A 302       7.186  -9.052  -4.299  1.00  0.00           C  
ATOM   4779  HB2 TYR A 302       7.243  -8.694  -3.271  1.00  0.00           H  
ATOM   4780  HB3 TYR A 302       7.819  -9.936  -4.383  1.00  0.00           H  
ATOM   4781  O   TYR A 302       6.526  -6.145  -4.168  1.00  0.00           O  
ATOM   4782  CG  TYR A 302       5.753  -9.430  -4.617  1.00  0.00           C  
ATOM   4783  CD1 TYR A 302       4.691  -8.738  -4.005  1.00  0.00           C  
ATOM   4784  HD1 TYR A 302       4.893  -7.971  -3.271  1.00  0.00           H  
ATOM   4785  CD2 TYR A 302       5.480 -10.416  -5.582  1.00  0.00           C  
ATOM   4786  HD2 TYR A 302       6.290 -10.937  -6.071  1.00  0.00           H  
ATOM   4787  CE1 TYR A 302       3.362  -9.030  -4.359  1.00  0.00           C  
ATOM   4788  HE1 TYR A 302       2.548  -8.482  -3.909  1.00  0.00           H  
ATOM   4789  CE2 TYR A 302       4.149 -10.722  -5.925  1.00  0.00           C  
ATOM   4790  HE2 TYR A 302       3.934 -11.495  -6.648  1.00  0.00           H  
ATOM   4791  OH  TYR A 302       1.807 -10.272  -5.705  1.00  0.00           O  
ATOM   4792  HH  TYR A 302       1.139  -9.888  -5.133  1.00  0.00           H  
ATOM   4793  CZ  TYR A 302       3.084 -10.023  -5.320  1.00  0.00           C  
ATOM   4794  N   TRP A 303       6.333  -6.345  -6.405  1.00  0.00           N  
ATOM   4795  H   TRP A 303       6.683  -6.826  -7.221  1.00  0.00           H  
ATOM   4796  CA  TRP A 303       5.604  -5.094  -6.613  1.00  0.00           C  
ATOM   4797  HA  TRP A 303       5.633  -4.515  -5.690  1.00  0.00           H  
ATOM   4798  C   TRP A 303       4.114  -5.278  -6.929  1.00  0.00           C  
ATOM   4799  CB  TRP A 303       6.350  -4.264  -7.661  1.00  0.00           C  
ATOM   4800  HB2 TRP A 303       7.391  -4.158  -7.354  1.00  0.00           H  
ATOM   4801  HB3 TRP A 303       5.921  -3.262  -7.687  1.00  0.00           H  
ATOM   4802  O   TRP A 303       3.450  -4.316  -7.287  1.00  0.00           O  
ATOM   4803  CG  TRP A 303       6.356  -4.810  -9.049  1.00  0.00           C  
ATOM   4804  CD1 TRP A 303       7.292  -5.631  -9.576  1.00  0.00           C  
ATOM   4805  HD1 TRP A 303       8.156  -6.001  -9.044  1.00  0.00           H  
ATOM   4806  CD2 TRP A 303       5.432  -4.506 -10.130  1.00  0.00           C  
ATOM   4807  CE2 TRP A 303       5.902  -5.142 -11.315  1.00  0.00           C  
ATOM   4808  CE3 TRP A 303       4.258  -3.737 -10.234  1.00  0.00           C  
ATOM   4809  HE3 TRP A 303       3.894  -3.204  -9.367  1.00  0.00           H  
ATOM   4810  NE1 TRP A 303       7.023  -5.837 -10.916  1.00  0.00           N  
ATOM   4811  HE1 TRP A 303       7.657  -6.311 -11.544  1.00  0.00           H  
ATOM   4812  CH2 TRP A 303       4.093  -4.205 -12.616  1.00  0.00           C  
ATOM   4813  HH2 TRP A 303       3.589  -4.050 -13.559  1.00  0.00           H  
ATOM   4814  CZ2 TRP A 303       5.273  -4.963 -12.553  1.00  0.00           C  
ATOM   4815  HZ2 TRP A 303       5.698  -5.397 -13.446  1.00  0.00           H  
ATOM   4816  CZ3 TRP A 303       3.564  -3.635 -11.449  1.00  0.00           C  
ATOM   4817  HZ3 TRP A 303       2.642  -3.075 -11.499  1.00  0.00           H  
ATOM   4818  N   GLY A 304       3.571  -6.490  -6.811  1.00  0.00           N  
ATOM   4819  H   GLY A 304       4.145  -7.247  -6.469  1.00  0.00           H  
ATOM   4820  CA  GLY A 304       2.144  -6.759  -7.037  1.00  0.00           C  
ATOM   4821  HA2 GLY A 304       1.774  -6.192  -7.892  1.00  0.00           H  
ATOM   4822  HA3 GLY A 304       1.997  -7.823  -7.220  1.00  0.00           H  
ATOM   4823  C   GLY A 304       1.268  -6.385  -5.868  1.00  0.00           C  
ATOM   4824  O   GLY A 304       1.701  -5.664  -4.965  1.00  0.00           O  
ATOM   4825  N   ASN A 305       0.047  -6.918  -5.850  1.00  0.00           N  
ATOM   4826  H   ASN A 305      -0.289  -7.491  -6.611  1.00  0.00           H  
ATOM   4827  CA  ASN A 305      -0.724  -6.913  -4.619  1.00  0.00           C  
ATOM   4828  HA  ASN A 305      -0.698  -5.910  -4.192  1.00  0.00           H  
ATOM   4829  C   ASN A 305      -0.043  -7.864  -3.635  1.00  0.00           C  
ATOM   4830  CB  ASN A 305      -2.193  -7.241  -4.885  1.00  0.00           C  
ATOM   4831  HB2 ASN A 305      -2.720  -7.297  -3.933  1.00  0.00           H  
ATOM   4832  HB3 ASN A 305      -2.295  -8.200  -5.393  1.00  0.00           H  
ATOM   4833  O   ASN A 305      -0.020  -9.080  -3.808  1.00  0.00           O  
ATOM   4834  CG  ASN A 305      -2.841  -6.136  -5.691  1.00  0.00           C  
ATOM   4835  ND2 ASN A 305      -2.887  -6.250  -6.992  1.00  0.00           N  
ATOM   4836 HD21 ASN A 305      -3.274  -5.472  -7.506  1.00  0.00           H  
ATOM   4837 HD22 ASN A 305      -2.499  -7.071  -7.434  1.00  0.00           H  
ATOM   4838  OD1 ASN A 305      -3.236  -5.119  -5.150  1.00  0.00           O  
ATOM   4839  N   GLY A 306       0.613  -7.275  -2.639  1.00  0.00           N  
ATOM   4840  H   GLY A 306       0.583  -6.267  -2.597  1.00  0.00           H  
ATOM   4841  CA  GLY A 306       1.227  -7.952  -1.503  1.00  0.00           C  
ATOM   4842  HA2 GLY A 306       1.201  -9.032  -1.645  1.00  0.00           H  
ATOM   4843  HA3 GLY A 306       2.263  -7.631  -1.394  1.00  0.00           H  
ATOM   4844  C   GLY A 306       0.451  -7.616  -0.238  1.00  0.00           C  
ATOM   4845  O   GLY A 306       1.048  -7.402   0.823  1.00  0.00           O  
ATOM   4846  N   CYS A 307      -0.872  -7.533  -0.368  1.00  0.00           N  
ATOM   4847  H   CYS A 307      -1.283  -7.721  -1.272  1.00  0.00           H  
ATOM   4848  CA  CYS A 307      -1.812  -7.277   0.704  1.00  0.00           C  
ATOM   4849  HA  CYS A 307      -1.307  -7.558   1.629  1.00  0.00           H  
ATOM   4850  C   CYS A 307      -3.048  -8.173   0.587  1.00  0.00           C  
ATOM   4851  CB  CYS A 307      -2.163  -5.780   0.732  1.00  0.00           C  
ATOM   4852  HB2 CYS A 307      -2.852  -5.593   1.555  1.00  0.00           H  
ATOM   4853  HB3 CYS A 307      -1.252  -5.202   0.885  1.00  0.00           H  
ATOM   4854  O   CYS A 307      -3.391  -8.602  -0.505  1.00  0.00           O  
ATOM   4855  SG  CYS A 307      -2.934  -5.270  -0.833  1.00  0.00           S  
ATOM   4856  HG  CYS A 307      -3.127  -3.979  -0.547  1.00  0.00           H  
ATOM   4857  N   VAL A 308      -3.714  -8.457   1.707  1.00  0.00           N  
ATOM   4858  H   VAL A 308      -3.389  -8.060   2.576  1.00  0.00           H  
ATOM   4859  CA  VAL A 308      -5.026  -9.132   1.709  1.00  0.00           C  
ATOM   4860  HA  VAL A 308      -5.330  -9.279   0.672  1.00  0.00           H  
ATOM   4861  C   VAL A 308      -6.077  -8.237   2.361  1.00  0.00           C  
ATOM   4862  CB  VAL A 308      -5.013 -10.534   2.353  1.00  0.00           C  
ATOM   4863  HB  VAL A 308      -6.031 -10.924   2.344  1.00  0.00           H  
ATOM   4864  O   VAL A 308      -5.734  -7.488   3.288  1.00  0.00           O  
ATOM   4865  CG1 VAL A 308      -4.157 -11.498   1.530  1.00  0.00           C  
ATOM   4866 HG11 VAL A 308      -4.178 -12.490   1.980  1.00  0.00           H  
ATOM   4867 HG12 VAL A 308      -4.572 -11.569   0.525  1.00  0.00           H  
ATOM   4868 HG13 VAL A 308      -3.131 -11.137   1.462  1.00  0.00           H  
ATOM   4869  CG2 VAL A 308      -4.537 -10.541   3.807  1.00  0.00           C  
ATOM   4870 HG21 VAL A 308      -3.537 -10.113   3.880  1.00  0.00           H  
ATOM   4871 HG22 VAL A 308      -5.234  -9.963   4.415  1.00  0.00           H  
ATOM   4872 HG23 VAL A 308      -4.521 -11.564   4.182  1.00  0.00           H  
ATOM   4873  N   PRO A 309      -7.332  -8.276   1.887  1.00  0.00           N  
ATOM   4874  CA  PRO A 309      -8.424  -7.553   2.516  1.00  0.00           C  
ATOM   4875  HA  PRO A 309      -8.127  -6.530   2.746  1.00  0.00           H  
ATOM   4876  C   PRO A 309      -8.850  -8.242   3.812  1.00  0.00           C  
ATOM   4877  CB  PRO A 309      -9.526  -7.527   1.464  1.00  0.00           C  
ATOM   4878  HB2 PRO A 309      -9.320  -6.716   0.765  1.00  0.00           H  
ATOM   4879  HB3 PRO A 309     -10.519  -7.424   1.902  1.00  0.00           H  
ATOM   4880  O   PRO A 309      -8.983  -9.461   3.873  1.00  0.00           O  
ATOM   4881  CG  PRO A 309      -9.343  -8.848   0.728  1.00  0.00           C  
ATOM   4882  HG2 PRO A 309      -9.750  -8.799  -0.282  1.00  0.00           H  
ATOM   4883  HG3 PRO A 309      -9.809  -9.655   1.293  1.00  0.00           H  
ATOM   4884  CD  PRO A 309      -7.824  -9.016   0.725  1.00  0.00           C  
ATOM   4885  HD2 PRO A 309      -7.572 -10.075   0.783  1.00  0.00           H  
ATOM   4886  HD3 PRO A 309      -7.413  -8.581  -0.186  1.00  0.00           H  
ATOM   4887  N   ILE A 310      -9.069  -7.443   4.851  1.00  0.00           N  
ATOM   4888  H   ILE A 310      -8.917  -6.452   4.726  1.00  0.00           H  
ATOM   4889  CA  ILE A 310      -9.573  -7.878   6.152  1.00  0.00           C  
ATOM   4890  HA  ILE A 310      -9.771  -8.950   6.125  1.00  0.00           H  
ATOM   4891  C   ILE A 310     -10.882  -7.156   6.420  1.00  0.00           C  
ATOM   4892  CB  ILE A 310      -8.556  -7.593   7.274  1.00  0.00           C  
ATOM   4893  HB  ILE A 310      -8.435  -6.512   7.345  1.00  0.00           H  
ATOM   4894  O   ILE A 310     -10.981  -5.950   6.194  1.00  0.00           O  
ATOM   4895  CG1 ILE A 310      -7.159  -8.177   6.982  1.00  0.00           C  
ATOM   4896 HG12 ILE A 310      -6.765  -7.741   6.064  1.00  0.00           H  
ATOM   4897 HG13 ILE A 310      -6.490  -7.869   7.785  1.00  0.00           H  
ATOM   4898  CG2 ILE A 310      -9.086  -8.106   8.629  1.00  0.00           C  
ATOM   4899 HG21 ILE A 310      -9.904  -7.476   8.979  1.00  0.00           H  
ATOM   4900 HG22 ILE A 310      -9.443  -9.132   8.536  1.00  0.00           H  
ATOM   4901 HG23 ILE A 310      -8.292  -8.089   9.376  1.00  0.00           H  
ATOM   4902  CD1 ILE A 310      -7.116  -9.703   6.857  1.00  0.00           C  
ATOM   4903 HD11 ILE A 310      -7.477 -10.177   7.770  1.00  0.00           H  
ATOM   4904 HD12 ILE A 310      -6.090 -10.021   6.676  1.00  0.00           H  
ATOM   4905 HD13 ILE A 310      -7.727 -10.028   6.014  1.00  0.00           H  
ATOM   4906  N   TYR A 311     -11.858  -7.891   6.941  1.00  0.00           N  
ATOM   4907  H   TYR A 311     -11.682  -8.868   7.127  1.00  0.00           H  
ATOM   4908  CA  TYR A 311     -13.188  -7.390   7.250  1.00  0.00           C  
ATOM   4909  HA  TYR A 311     -13.228  -6.311   7.100  1.00  0.00           H  
ATOM   4910  C   TYR A 311     -13.530  -7.711   8.702  1.00  0.00           C  
ATOM   4911  CB  TYR A 311     -14.195  -8.039   6.304  1.00  0.00           C  
ATOM   4912  HB2 TYR A 311     -15.205  -7.731   6.576  1.00  0.00           H  
ATOM   4913  HB3 TYR A 311     -14.102  -9.114   6.463  1.00  0.00           H  
ATOM   4914  O   TYR A 311     -13.436  -8.857   9.134  1.00  0.00           O  
ATOM   4915  CG  TYR A 311     -13.965  -7.758   4.833  1.00  0.00           C  
ATOM   4916  CD1 TYR A 311     -14.446  -6.566   4.259  1.00  0.00           C  
ATOM   4917  HD1 TYR A 311     -14.995  -5.862   4.866  1.00  0.00           H  
ATOM   4918  CD2 TYR A 311     -13.247  -8.680   4.046  1.00  0.00           C  
ATOM   4919  HD2 TYR A 311     -12.873  -9.596   4.479  1.00  0.00           H  
ATOM   4920  CE1 TYR A 311     -14.195  -6.285   2.902  1.00  0.00           C  
ATOM   4921  HE1 TYR A 311     -14.541  -5.361   2.463  1.00  0.00           H  
ATOM   4922  CE2 TYR A 311     -12.998  -8.402   2.689  1.00  0.00           C  
ATOM   4923  HE2 TYR A 311     -12.434  -9.092   2.080  1.00  0.00           H  
ATOM   4924  OH  TYR A 311     -13.213  -6.928   0.811  1.00  0.00           O  
ATOM   4925  HH  TYR A 311     -13.554  -6.068   0.552  1.00  0.00           H  
ATOM   4926  CZ  TYR A 311     -13.472  -7.206   2.114  1.00  0.00           C  
ATOM   4927  N   VAL A 312     -13.956  -6.698   9.448  1.00  0.00           N  
ATOM   4928  H   VAL A 312     -13.958  -5.777   9.034  1.00  0.00           H  
ATOM   4929  CA  VAL A 312     -14.519  -6.846  10.793  1.00  0.00           C  
ATOM   4930  HA  VAL A 312     -14.354  -7.863  11.150  1.00  0.00           H  
ATOM   4931  C   VAL A 312     -16.007  -6.593  10.699  1.00  0.00           C  
ATOM   4932  CB  VAL A 312     -13.880  -5.877  11.796  1.00  0.00           C  
ATOM   4933  HB  VAL A 312     -14.216  -4.861  11.587  1.00  0.00           H  
ATOM   4934  O   VAL A 312     -16.412  -5.570  10.151  1.00  0.00           O  
ATOM   4935  CG1 VAL A 312     -14.293  -6.194  13.235  1.00  0.00           C  
ATOM   4936 HG11 VAL A 312     -13.840  -5.466  13.908  1.00  0.00           H  
ATOM   4937 HG12 VAL A 312     -13.960  -7.195  13.509  1.00  0.00           H  
ATOM   4938 HG13 VAL A 312     -15.376  -6.129  13.344  1.00  0.00           H
[truncated: 168,165 more chars]
