# Supplementary material for: Emergence of a proton exchange-based isomerization and lactonization mechanism in the plant coumarin synthase COSY
Source: Nat Commun. 2023 Feb 3;14:597. doi: 10.1038/s41467-023-36299-1 (PMC9898226; doi:10.1038/s41467-023-36299-1)
Supplement: Supplementary file 4 — Source Data [file 41467_2023_36299_MOESM4_ESM.zip › Source Data/Supplementary Figure 38/GmCOSY-AF2.pdb]

ATOM      1  N   MET A   1     -20.078  21.470 -20.308  1.00  0.00           N  
ATOM      2  H   MET A   1     -19.662  22.281 -19.872  1.00  0.00           H  
ATOM      3  H2  MET A   1     -21.085  21.545 -20.274  1.00  0.00           H  
ATOM      4  H3  MET A   1     -19.773  21.447 -21.270  1.00  0.00           H  
ATOM      5  CA  MET A   1     -19.620  20.235 -19.636  1.00  0.00           C  
ATOM      6  HA  MET A   1     -19.847  20.287 -18.571  1.00  0.00           H  
ATOM      7  C   MET A   1     -18.116  20.162 -19.814  1.00  0.00           C  
ATOM      8  CB  MET A   1     -20.322  19.005 -20.236  1.00  0.00           C  
ATOM      9  HB2 MET A   1     -21.399  19.158 -20.166  1.00  0.00           H  
ATOM     10  HB3 MET A   1     -20.062  18.915 -21.291  1.00  0.00           H  
ATOM     11  O   MET A   1     -17.673  20.278 -20.948  1.00  0.00           O  
ATOM     12  CG  MET A   1     -19.990  17.684 -19.534  1.00  0.00           C  
ATOM     13  HG2 MET A   1     -18.929  17.466 -19.654  1.00  0.00           H  
ATOM     14  HG3 MET A   1     -20.210  17.777 -18.470  1.00  0.00           H  
ATOM     15  SD  MET A   1     -20.950  16.302 -20.206  1.00  0.00           S  
ATOM     16  CE  MET A   1     -20.321  14.933 -19.196  1.00  0.00           C  
ATOM     17  HE1 MET A   1     -20.521  15.129 -18.143  1.00  0.00           H  
ATOM     18  HE2 MET A   1     -20.818  14.008 -19.489  1.00  0.00           H  
ATOM     19  HE3 MET A   1     -19.247  14.827 -19.348  1.00  0.00           H  
ATOM     20  N   GLN A   2     -17.349  20.051 -18.730  1.00  0.00           N  
ATOM     21  H   GLN A   2     -17.763  19.934 -17.816  1.00  0.00           H  
ATOM     22  CA  GLN A   2     -15.895  19.881 -18.808  1.00  0.00           C  
ATOM     23  HA  GLN A   2     -15.453  20.690 -19.390  1.00  0.00           H  
ATOM     24  C   GLN A   2     -15.586  18.555 -19.510  1.00  0.00           C  
ATOM     25  CB  GLN A   2     -15.315  19.917 -17.386  1.00  0.00           C  
ATOM     26  HB2 GLN A   2     -15.921  19.277 -16.745  1.00  0.00           H  
ATOM     27  HB3 GLN A   2     -14.297  19.526 -17.388  1.00  0.00           H  
ATOM     28  O   GLN A   2     -16.127  17.514 -19.128  1.00  0.00           O  
ATOM     29  CG  GLN A   2     -15.292  21.357 -16.845  1.00  0.00           C  
ATOM     30  HG2 GLN A   2     -14.447  21.883 -17.290  1.00  0.00           H  
ATOM     31  HG3 GLN A   2     -16.200  21.883 -17.139  1.00  0.00           H  
ATOM     32  CD  GLN A   2     -15.193  21.459 -15.328  1.00  0.00           C  
ATOM     33  NE2 GLN A   2     -14.910  22.637 -14.824  1.00  0.00           N  
ATOM     34 HE21 GLN A   2     -14.604  23.399 -15.413  1.00  0.00           H  
ATOM     35 HE22 GLN A   2     -14.836  22.702 -13.818  1.00  0.00           H  
ATOM     36  OE1 GLN A   2     -15.458  20.532 -14.582  1.00  0.00           O  
ATOM     37  N   ARG A   3     -14.775  18.600 -20.570  1.00  0.00           N  
ATOM     38  H   ARG A   3     -14.349  19.479 -20.828  1.00  0.00           H  
ATOM     39  CA  ARG A   3     -14.448  17.433 -21.392  1.00  0.00           C  
ATOM     40  HA  ARG A   3     -14.736  16.527 -20.860  1.00  0.00           H  
ATOM     41  C   ARG A   3     -12.948  17.360 -21.613  1.00  0.00           C  
ATOM     42  CB  ARG A   3     -15.227  17.492 -22.716  1.00  0.00           C  
ATOM     43  HB2 ARG A   3     -14.876  18.337 -23.308  1.00  0.00           H  
ATOM     44  HB3 ARG A   3     -16.284  17.638 -22.493  1.00  0.00           H  
ATOM     45  O   ARG A   3     -12.310  18.370 -21.884  1.00  0.00           O  
ATOM     46  CG  ARG A   3     -15.068  16.194 -23.523  1.00  0.00           C  
ATOM     47  HG2 ARG A   3     -15.371  15.349 -22.906  1.00  0.00           H  
ATOM     48  HG3 ARG A   3     -14.025  16.066 -23.812  1.00  0.00           H  
ATOM     49  CD  ARG A   3     -15.926  16.225 -24.790  1.00  0.00           C  
ATOM     50  HD2 ARG A   3     -16.965  16.392 -24.505  1.00  0.00           H  
ATOM     51  HD3 ARG A   3     -15.591  17.051 -25.418  1.00  0.00           H  
ATOM     52  NE  ARG A   3     -15.814  14.956 -25.531  1.00  0.00           N  
ATOM     53  HE  ARG A   3     -15.191  14.265 -25.138  1.00  0.00           H  
ATOM     54  NH1 ARG A   3     -17.248  15.474 -27.247  1.00  0.00           N  
ATOM     55 HH11 ARG A   3     -17.733  15.207 -28.092  1.00  0.00           H  
ATOM     56 HH12 ARG A   3     -17.374  16.392 -26.846  1.00  0.00           H  
ATOM     57  NH2 ARG A   3     -16.288  13.458 -27.179  1.00  0.00           N  
ATOM     58 HH21 ARG A   3     -15.688  12.782 -26.730  1.00  0.00           H  
ATOM     59 HH22 ARG A   3     -16.783  13.201 -28.021  1.00  0.00           H  
ATOM     60  CZ  ARG A   3     -16.448  14.636 -26.645  1.00  0.00           C  
ATOM     61  N   ILE A   4     -12.413  16.152 -21.521  1.00  0.00           N  
ATOM     62  H   ILE A   4     -13.011  15.368 -21.299  1.00  0.00           H  
ATOM     63  CA  ILE A   4     -11.011  15.863 -21.797  1.00  0.00           C  
ATOM     64  HA  ILE A   4     -10.425  16.778 -21.713  1.00  0.00           H  
ATOM     65  C   ILE A   4     -10.893  15.370 -23.238  1.00  0.00           C  
ATOM     66  CB  ILE A   4     -10.484  14.862 -20.753  1.00  0.00           C  
ATOM     67  HB  ILE A   4     -11.044  13.934 -20.868  1.00  0.00           H  
ATOM     68  O   ILE A   4     -11.678  14.529 -23.685  1.00  0.00           O  
ATOM     69  CG1 ILE A   4     -10.696  15.357 -19.301  1.00  0.00           C  
ATOM     70 HG12 ILE A   4     -11.763  15.363 -19.078  1.00  0.00           H  
ATOM     71 HG13 ILE A   4     -10.239  14.640 -18.619  1.00  0.00           H  
ATOM     72  CG2 ILE A   4      -9.012  14.530 -21.011  1.00  0.00           C  
ATOM     73 HG21 ILE A   4      -8.935  13.949 -21.929  1.00  0.00           H  
ATOM     74 HG22 ILE A   4      -8.617  13.921 -20.198  1.00  0.00           H  
ATOM     75 HG23 ILE A   4      -8.425  15.444 -21.101  1.00  0.00           H  
ATOM     76  CD1 ILE A   4     -10.146  16.756 -18.996  1.00  0.00           C  
ATOM     77 HD11 ILE A   4     -10.276  16.972 -17.935  1.00  0.00           H  
ATOM     78 HD12 ILE A   4     -10.683  17.513 -19.566  1.00  0.00           H  
ATOM     79 HD13 ILE A   4      -9.086  16.801 -19.245  1.00  0.00           H  
ATOM     80  N   LYS A   5      -9.936  15.914 -23.992  1.00  0.00           N  
ATOM     81  H   LYS A   5      -9.335  16.606 -23.568  1.00  0.00           H  
ATOM     82  CA  LYS A   5      -9.659  15.499 -25.369  1.00  0.00           C  
ATOM     83  HA  LYS A   5     -10.494  14.908 -25.744  1.00  0.00           H  
ATOM     84  C   LYS A   5      -8.422  14.613 -25.393  1.00  0.00           C  
ATOM     85  CB  LYS A   5      -9.522  16.736 -26.268  1.00  0.00           C  
ATOM     86  HB2 LYS A   5      -8.670  17.331 -25.939  1.00  0.00           H  
ATOM     87  HB3 LYS A   5     -10.422  17.343 -26.173  1.00  0.00           H  
ATOM     88  O   LYS A   5      -7.304  15.107 -25.290  1.00  0.00           O  
ATOM     89  CG  LYS A   5      -9.338  16.333 -27.740  1.00  0.00           C  
ATOM     90  HG2 LYS A   5      -8.440  15.724 -27.845  1.00  0.00           H  
ATOM     91  HG3 LYS A   5     -10.199  15.749 -28.065  1.00  0.00           H  
ATOM     92  CD  LYS A   5      -9.197  17.569 -28.633  1.00  0.00           C  
ATOM     93  HD2 LYS A   5      -8.353  18.162 -28.282  1.00  0.00           H  
ATOM     94  HD3 LYS A   5     -10.106  18.167 -28.567  1.00  0.00           H  
ATOM     95  CE  LYS A   5      -8.958  17.133 -30.083  1.00  0.00           C  
ATOM     96  HE2 LYS A   5      -9.807  16.536 -30.415  1.00  0.00           H  
ATOM     97  HE3 LYS A   5      -8.076  16.493 -30.106  1.00  0.00           H  
ATOM     98  NZ  LYS A   5      -8.763  18.301 -30.977  1.00  0.00           N  
ATOM     99  HZ1 LYS A   5      -9.578  18.897 -30.969  1.00  0.00           H  
ATOM    100  HZ2 LYS A   5      -8.589  17.996 -31.924  1.00  0.00           H  
ATOM    101  HZ3 LYS A   5      -7.968  18.844 -30.669  1.00  0.00           H  
ATOM    102  N   THR A   6      -8.623  13.316 -25.576  1.00  0.00           N  
ATOM    103  H   THR A   6      -9.562  12.949 -25.521  1.00  0.00           H  
ATOM    104  CA  THR A   6      -7.536  12.372 -25.853  1.00  0.00           C  
ATOM    105  HA  THR A   6      -6.719  12.560 -25.157  1.00  0.00           H  
ATOM    106  C   THR A   6      -7.025  12.569 -27.277  1.00  0.00           C  
ATOM    107  CB  THR A   6      -8.009  10.931 -25.645  1.00  0.00           C  
ATOM    108  HB  THR A   6      -8.783  10.689 -26.372  1.00  0.00           H  
ATOM    109  O   THR A   6      -7.817  12.623 -28.218  1.00  0.00           O  
ATOM    110  CG2 THR A   6      -6.863   9.936 -25.778  1.00  0.00           C  
ATOM    111 HG21 THR A   6      -5.997  10.307 -25.230  1.00  0.00           H  
ATOM    112 HG22 THR A   6      -6.590   9.827 -26.828  1.00  0.00           H  
ATOM    113 HG23 THR A   6      -7.163   8.961 -25.396  1.00  0.00           H  
ATOM    114  OG1 THR A   6      -8.554  10.818 -24.351  1.00  0.00           O  
ATOM    115  HG1 THR A   6      -8.023  10.196 -23.849  1.00  0.00           H  
ATOM    116  N   SER A   7      -5.710  12.693 -27.438  1.00  0.00           N  
ATOM    117  H   SER A   7      -5.118  12.677 -26.620  1.00  0.00           H  
ATOM    118  CA  SER A   7      -5.060  12.894 -28.737  1.00  0.00           C  
ATOM    119  HA  SER A   7      -5.813  13.102 -29.498  1.00  0.00           H  
ATOM    120  C   SER A   7      -4.282  11.672 -29.216  1.00  0.00           C  
ATOM    121  CB  SER A   7      -4.131  14.109 -28.664  1.00  0.00           C  
ATOM    122  HB2 SER A   7      -4.715  14.983 -28.379  1.00  0.00           H  
ATOM    123  HB3 SER A   7      -3.687  14.287 -29.643  1.00  0.00           H  
ATOM    124  O   SER A   7      -4.198  11.449 -30.417  1.00  0.00           O  
ATOM    125  OG  SER A   7      -3.104  13.918 -27.710  1.00  0.00           O  
ATOM    126  HG  SER A   7      -2.566  13.174 -27.989  1.00  0.00           H  
ATOM    127  N   GLU A   8      -3.691  10.905 -28.296  1.00  0.00           N  
ATOM    128  H   GLU A   8      -3.838  11.101 -27.317  1.00  0.00           H  
ATOM    129  CA  GLU A   8      -2.756   9.824 -28.623  1.00  0.00           C  
ATOM    130  HA  GLU A   8      -3.052   9.361 -29.565  1.00  0.00           H  
ATOM    131  C   GLU A   8      -2.756   8.751 -27.523  1.00  0.00           C  
ATOM    132  CB  GLU A   8      -1.349  10.423 -28.794  1.00  0.00           C  
ATOM    133  HB2 GLU A   8      -1.421  11.327 -29.398  1.00  0.00           H  
ATOM    134  HB3 GLU A   8      -0.962  10.697 -27.812  1.00  0.00           H  
ATOM    135  O   GLU A   8      -2.920   9.072 -26.344  1.00  0.00           O  
ATOM    136  CG  GLU A   8      -0.359   9.466 -29.475  1.00  0.00           C  
ATOM    137  HG2 GLU A   8      -0.725   9.246 -30.478  1.00  0.00           H  
ATOM    138  HG3 GLU A   8      -0.330   8.530 -28.918  1.00  0.00           H  
ATOM    139  CD  GLU A   8       1.066  10.042 -29.564  1.00  0.00           C  
ATOM    140  OE1 GLU A   8       1.978   9.245 -29.891  1.00  0.00           O  
ATOM    141  OE2 GLU A   8       1.237  11.259 -29.302  1.00  0.00           O  
ATOM    142  N   ARG A   9      -2.547   7.487 -27.907  1.00  0.00           N  
ATOM    143  H   ARG A   9      -2.390   7.324 -28.891  1.00  0.00           H  
ATOM    144  CA  ARG A   9      -2.206   6.372 -27.012  1.00  0.00           C  
ATOM    145  HA  ARG A   9      -1.991   6.753 -26.014  1.00  0.00           H  
ATOM    146  C   ARG A   9      -0.934   5.724 -27.549  1.00  0.00           C  
ATOM    147  CB  ARG A   9      -3.380   5.375 -26.927  1.00  0.00           C  
ATOM    148  HB2 ARG A   9      -3.657   5.069 -27.936  1.00  0.00           H  
ATOM    149  HB3 ARG A   9      -4.235   5.883 -26.480  1.00  0.00           H  
ATOM    150  O   ARG A   9      -0.955   5.162 -28.640  1.00  0.00           O  
ATOM    151  CG  ARG A   9      -3.056   4.112 -26.101  1.00  0.00           C  
ATOM    152  HG2 ARG A   9      -2.767   4.400 -25.091  1.00  0.00           H  
ATOM    153  HG3 ARG A   9      -2.229   3.576 -26.566  1.00  0.00           H  
ATOM    154  CD  ARG A   9      -4.273   3.173 -26.039  1.00  0.00           C  
ATOM    155  HD2 ARG A   9      -4.622   2.986 -27.054  1.00  0.00           H  
ATOM    156  HD3 ARG A   9      -5.067   3.679 -25.488  1.00  0.00           H  
ATOM    157  NE  ARG A   9      -3.971   1.869 -25.399  1.00  0.00           N  
ATOM    158  HE  ARG A   9      -3.006   1.574 -25.359  1.00  0.00           H  
ATOM    159  NH1 ARG A   9      -6.138   1.233 -24.927  1.00  0.00           N  
ATOM    160 HH11 ARG A   9      -6.544   2.052 -25.356  1.00  0.00           H  
ATOM    161 HH12 ARG A   9      -6.708   0.578 -24.411  1.00  0.00           H  
ATOM    162  NH2 ARG A   9      -4.520  -0.105 -24.341  1.00  0.00           N  
ATOM    163 HH21 ARG A   9      -5.282  -0.630 -23.934  1.00  0.00           H  
ATOM    164 HH22 ARG A   9      -3.606  -0.530 -24.405  1.00  0.00           H  
ATOM    165  CZ  ARG A   9      -4.859   1.015 -24.905  1.00  0.00           C  
ATOM    166  N   THR A  10       0.139   5.776 -26.771  1.00  0.00           N  
ATOM    167  H   THR A  10       0.078   6.285 -25.900  1.00  0.00           H  
ATOM    168  CA  THR A  10       1.474   5.312 -27.171  1.00  0.00           C  
ATOM    169  HA  THR A  10       1.434   4.906 -28.182  1.00  0.00           H  
ATOM    170  C   THR A  10       1.934   4.217 -26.217  1.00  0.00           C  
ATOM    171  CB  THR A  10       2.485   6.475 -27.166  1.00  0.00           C  
ATOM    172  HB  THR A  10       2.765   6.680 -26.133  1.00  0.00           H  
ATOM    173  O   THR A  10       1.679   4.297 -25.018  1.00  0.00           O  
ATOM    174  CG2 THR A  10       3.751   6.167 -27.959  1.00  0.00           C  
ATOM    175 HG21 THR A  10       4.285   5.330 -27.508  1.00  0.00           H  
ATOM    176 HG22 THR A  10       4.404   7.040 -27.944  1.00  0.00           H  
ATOM    177 HG23 THR A  10       3.497   5.929 -28.992  1.00  0.00           H  
ATOM    178  OG1 THR A  10       1.882   7.641 -27.677  1.00  0.00           O  
ATOM    179  HG1 THR A  10       2.248   7.924 -28.519  1.00  0.00           H  
ATOM    180  N   LEU A  11       2.616   3.189 -26.720  1.00  0.00           N  
ATOM    181  H   LEU A  11       2.833   3.179 -27.706  1.00  0.00           H  
ATOM    182  CA  LEU A  11       3.295   2.215 -25.862  1.00  0.00           C  
ATOM    183  HA  LEU A  11       2.751   2.108 -24.924  1.00  0.00           H  
ATOM    184  C   LEU A  11       4.692   2.729 -25.517  1.00  0.00           C  
ATOM    185  CB  LEU A  11       3.357   0.841 -26.548  1.00  0.00           C  
ATOM    186  HB2 LEU A  11       4.013   0.194 -25.965  1.00  0.00           H  
ATOM    187  HB3 LEU A  11       3.810   0.964 -27.532  1.00  0.00           H  
ATOM    188  O   LEU A  11       5.484   3.024 -26.411  1.00  0.00           O  
ATOM    189  CG  LEU A  11       1.996   0.141 -26.701  1.00  0.00           C  
ATOM    190  HG  LEU A  11       1.315   0.784 -27.258  1.00  0.00           H  
ATOM    191  CD1 LEU A  11       2.180  -1.156 -27.486  1.00  0.00           C  
ATOM    192 HD11 LEU A  11       2.608  -0.939 -28.465  1.00  0.00           H  
ATOM    193 HD12 LEU A  11       1.215  -1.643 -27.629  1.00  0.00           H  
ATOM    194 HD13 LEU A  11       2.844  -1.832 -26.946  1.00  0.00           H  
ATOM    195  CD2 LEU A  11       1.362  -0.201 -25.351  1.00  0.00           C  
ATOM    196 HD21 LEU A  11       1.078   0.713 -24.830  1.00  0.00           H  
ATOM    197 HD22 LEU A  11       0.465  -0.801 -25.506  1.00  0.00           H  
ATOM    198 HD23 LEU A  11       2.061  -0.768 -24.736  1.00  0.00           H  
ATOM    199  N   ILE A  12       4.995   2.828 -24.224  1.00  0.00           N  
ATOM    200  H   ILE A  12       4.278   2.626 -23.543  1.00  0.00           H  
ATOM    201  CA  ILE A  12       6.312   3.237 -23.735  1.00  0.00           C  
ATOM    202  HA  ILE A  12       6.838   3.762 -24.532  1.00  0.00           H  
ATOM    203  C   ILE A  12       7.122   1.993 -23.389  1.00  0.00           C  
ATOM    204  CB  ILE A  12       6.197   4.212 -22.547  1.00  0.00           C  
ATOM    205  HB  ILE A  12       5.771   3.681 -21.695  1.00  0.00           H  
ATOM    206  O   ILE A  12       6.779   1.259 -22.462  1.00  0.00           O  
ATOM    207  CG1 ILE A  12       5.268   5.408 -22.855  1.00  0.00           C  
ATOM    208 HG12 ILE A  12       4.239   5.050 -22.877  1.00  0.00           H  
ATOM    209 HG13 ILE A  12       5.344   6.132 -22.044  1.00  0.00           H  
ATOM    210  CG2 ILE A  12       7.599   4.706 -22.143  1.00  0.00           C  
ATOM    211 HG21 ILE A  12       8.198   3.877 -21.767  1.00  0.00           H  
ATOM    212 HG22 ILE A  12       7.521   5.455 -21.355  1.00  0.00           H  
ATOM    213 HG23 ILE A  12       8.110   5.152 -22.997  1.00  0.00           H  
ATOM    214  CD1 ILE A  12       5.544   6.139 -24.176  1.00  0.00           C  
ATOM    215 HD11 ILE A  12       6.604   6.379 -24.266  1.00  0.00           H  
ATOM    216 HD12 ILE A  12       4.961   7.059 -24.210  1.00  0.00           H  
ATOM    217 HD13 ILE A  12       5.249   5.520 -25.023  1.00  0.00           H  
ATOM    218  N   PHE A  13       8.191   1.761 -24.145  1.00  0.00           N  
ATOM    219  H   PHE A  13       8.386   2.396 -24.906  1.00  0.00           H  
ATOM    220  CA  PHE A  13       9.079   0.613 -23.977  1.00  0.00           C  
ATOM    221  HA  PHE A  13       8.491  -0.207 -23.566  1.00  0.00           H  
ATOM    222  C   PHE A  13      10.237   0.925 -23.011  1.00  0.00           C  
ATOM    223  CB  PHE A  13       9.595   0.162 -25.351  1.00  0.00           C  
ATOM    224  HB2 PHE A  13      10.210   0.955 -25.779  1.00  0.00           H  
ATOM    225  HB3 PHE A  13      10.235  -0.711 -25.224  1.00  0.00           H  
ATOM    226  O   PHE A  13      10.641   2.090 -22.900  1.00  0.00           O  
ATOM    227  CG  PHE A  13       8.485  -0.191 -26.322  1.00  0.00           C  
ATOM    228  CD1 PHE A  13       7.853  -1.447 -26.252  1.00  0.00           C  
ATOM    229  HD1 PHE A  13       8.175  -2.180 -25.528  1.00  0.00           H  
ATOM    230  CD2 PHE A  13       8.045   0.757 -27.266  1.00  0.00           C  
ATOM    231  HD2 PHE A  13       8.513   1.729 -27.318  1.00  0.00           H  
ATOM    232  CE1 PHE A  13       6.788  -1.746 -27.121  1.00  0.00           C  
ATOM    233  HE1 PHE A  13       6.288  -2.701 -27.066  1.00  0.00           H  
ATOM    234  CE2 PHE A  13       6.986   0.452 -28.137  1.00  0.00           C  
ATOM    235  HE2 PHE A  13       6.648   1.188 -28.851  1.00  0.00           H  
ATOM    236  CZ  PHE A  13       6.359  -0.803 -28.068  1.00  0.00           C  
ATOM    237  HZ  PHE A  13       5.543  -1.040 -28.734  1.00  0.00           H  
ATOM    238  N   PRO A  14      10.806  -0.093 -22.338  1.00  0.00           N  
ATOM    239  CA  PRO A  14      12.073   0.040 -21.625  1.00  0.00           C  
ATOM    240  HA  PRO A  14      11.939   0.708 -20.775  1.00  0.00           H  
ATOM    241  C   PRO A  14      13.176   0.599 -22.533  1.00  0.00           C  
ATOM    242  CB  PRO A  14      12.421  -1.370 -21.131  1.00  0.00           C  
ATOM    243  HB2 PRO A  14      13.086  -1.856 -21.845  1.00  0.00           H  
ATOM    244  HB3 PRO A  14      12.875  -1.357 -20.140  1.00  0.00           H  
ATOM    245  O   PRO A  14      13.293   0.190 -23.687  1.00  0.00           O  
ATOM    246  CG  PRO A  14      11.093  -2.123 -21.130  1.00  0.00           C  
ATOM    247  HG2 PRO A  14      10.571  -1.968 -20.186  1.00  0.00           H  
ATOM    248  HG3 PRO A  14      11.234  -3.189 -21.310  1.00  0.00           H  
ATOM    249  CD  PRO A  14      10.319  -1.464 -22.267  1.00  0.00           C  
ATOM    250  HD2 PRO A  14       9.252  -1.499 -22.050  1.00  0.00           H  
ATOM    251  HD3 PRO A  14      10.536  -1.976 -23.205  1.00  0.00           H  
ATOM    252  N   SER A  15      14.002   1.507 -22.010  1.00  0.00           N  
ATOM    253  H   SER A  15      13.814   1.851 -21.080  1.00  0.00           H  
ATOM    254  CA  SER A  15      15.082   2.162 -22.767  1.00  0.00           C  
ATOM    255  HA  SER A  15      14.645   2.649 -23.639  1.00  0.00           H  
ATOM    256  C   SER A  15      16.149   1.186 -23.274  1.00  0.00           C  
ATOM    257  CB  SER A  15      15.742   3.236 -21.898  1.00  0.00           C  
ATOM    258  HB2 SER A  15      14.981   3.949 -21.581  1.00  0.00           H  
ATOM    259  HB3 SER A  15      16.488   3.767 -22.489  1.00  0.00           H  
ATOM    260  O   SER A  15      16.843   1.460 -24.250  1.00  0.00           O  
ATOM    261  OG  SER A  15      16.364   2.665 -20.755  1.00  0.00           O  
ATOM    262  HG  SER A  15      16.650   3.389 -20.193  1.00  0.00           H  
ATOM    263  N   HIS A  16      16.263   0.034 -22.620  1.00  0.00           N  
ATOM    264  H   HIS A  16      15.671  -0.105 -21.814  1.00  0.00           H  
ATOM    265  CA  HIS A  16      17.024  -1.122 -23.065  1.00  0.00           C  
ATOM    266  HA  HIS A  16      17.081  -1.084 -24.153  1.00  0.00           H  
ATOM    267  C   HIS A  16      16.297  -2.404 -22.636  1.00  0.00           C  
ATOM    268  CB  HIS A  16      18.448  -1.064 -22.502  1.00  0.00           C  
ATOM    269  HB2 HIS A  16      18.989  -1.960 -22.806  1.00  0.00           H  
ATOM    270  HB3 HIS A  16      18.958  -0.207 -22.942  1.00  0.00           H  
ATOM    271  O   HIS A  16      15.587  -2.380 -21.626  1.00  0.00           O  
ATOM    272  CG  HIS A  16      18.520  -0.936 -21.001  1.00  0.00           C  
ATOM    273  CD2 HIS A  16      18.784  -1.933 -20.101  1.00  0.00           C  
ATOM    274  HD2 HIS A  16      18.953  -2.974 -20.335  1.00  0.00           H  
ATOM    275  ND1 HIS A  16      18.372   0.231 -20.285  1.00  0.00           N  
ATOM    276  HD1 HIS A  16      18.067   1.119 -20.656  1.00  0.00           H  
ATOM    277  CE1 HIS A  16      18.579  -0.050 -18.989  1.00  0.00           C  
ATOM    278  HE1 HIS A  16      18.516   0.661 -18.178  1.00  0.00           H  
ATOM    279  NE2 HIS A  16      18.827  -1.358 -18.828  1.00  0.00           N  
ATOM    280  N   PRO A  17      16.450  -3.523 -23.370  1.00  0.00           N  
ATOM    281  CA  PRO A  17      15.794  -4.780 -23.024  1.00  0.00           C  
ATOM    282  HA  PRO A  17      14.718  -4.618 -23.073  1.00  0.00           H  
ATOM    283  C   PRO A  17      16.226  -5.271 -21.628  1.00  0.00           C  
ATOM    284  CB  PRO A  17      16.178  -5.775 -24.128  1.00  0.00           C  
ATOM    285  HB2 PRO A  17      15.352  -6.446 -24.366  1.00  0.00           H  
ATOM    286  HB3 PRO A  17      17.058  -6.353 -23.844  1.00  0.00           H  
ATOM    287  O   PRO A  17      17.409  -5.553 -21.437  1.00  0.00           O  
ATOM    288  CG  PRO A  17      16.535  -4.877 -25.309  1.00  0.00           C  
ATOM    289  HG2 PRO A  17      15.626  -4.582 -25.833  1.00  0.00           H  
ATOM    290  HG3 PRO A  17      17.233  -5.361 -25.992  1.00  0.00           H  
ATOM    291  CD  PRO A  17      17.155  -3.657 -24.636  1.00  0.00           C  
ATOM    292  HD2 PRO A  17      18.213  -3.835 -24.445  1.00  0.00           H  
ATOM    293  HD3 PRO A  17      17.024  -2.789 -25.283  1.00  0.00           H  
ATOM    294  N   PRO A  18      15.300  -5.402 -20.658  1.00  0.00           N  
ATOM    295  CA  PRO A  18      15.633  -5.892 -19.317  1.00  0.00           C  
ATOM    296  HA  PRO A  18      16.529  -5.392 -18.950  1.00  0.00           H  
ATOM    297  C   PRO A  18      15.895  -7.406 -19.295  1.00  0.00           C  
ATOM    298  CB  PRO A  18      14.443  -5.491 -18.441  1.00  0.00           C  
ATOM    299  HB2 PRO A  18      14.242  -6.222 -17.658  1.00  0.00           H  
ATOM    300  HB3 PRO A  18      14.650  -4.519 -17.993  1.00  0.00           H  
ATOM    301  O   PRO A  18      16.540  -7.921 -18.387  1.00  0.00           O  
ATOM    302  CG  PRO A  18      13.268  -5.360 -19.412  1.00  0.00           C  
ATOM    303  HG2 PRO A  18      12.589  -4.562 -19.113  1.00  0.00           H  
ATOM    304  HG3 PRO A  18      12.735  -6.308 -19.489  1.00  0.00           H  
ATOM    305  CD  PRO A  18      13.897  -5.029 -20.755  1.00  0.00           C  
ATOM    306  HD2 PRO A  18      13.812  -3.957 -20.933  1.00  0.00           H  
ATOM    307  HD3 PRO A  18      13.395  -5.584 -21.547  1.00  0.00           H  
ATOM    308  N   PHE A  19      15.397  -8.125 -20.300  1.00  0.00           N  
ATOM    309  H   PHE A  19      14.877  -7.638 -21.016  1.00  0.00           H  
ATOM    310  CA  PHE A  19      15.573  -9.558 -20.510  1.00  0.00           C  
ATOM    311  HA  PHE A  19      16.582  -9.840 -20.209  1.00  0.00           H  
ATOM    312  C   PHE A  19      15.401  -9.878 -22.005  1.00  0.00           C  
ATOM    313  CB  PHE A  19      14.564 -10.327 -19.641  1.00  0.00           C  
ATOM    314  HB2 PHE A  19      14.678 -11.396 -19.821  1.00  0.00           H  
ATOM    315  HB3 PHE A  19      14.803 -10.154 -18.592  1.00  0.00           H  
ATOM    316  O   PHE A  19      14.832  -9.083 -22.754  1.00  0.00           O  
ATOM    317  CG  PHE A  19      13.117  -9.939 -19.879  1.00  0.00           C  
ATOM    318  CD1 PHE A  19      12.517  -8.915 -19.121  1.00  0.00           C  
ATOM    319  HD1 PHE A  19      13.078  -8.414 -18.347  1.00  0.00           H  
ATOM    320  CD2 PHE A  19      12.369 -10.594 -20.870  1.00  0.00           C  
ATOM    321  HD2 PHE A  19      12.822 -11.371 -21.468  1.00  0.00           H  
ATOM    322  CE1 PHE A  19      11.193  -8.526 -19.395  1.00  0.00           C  
ATOM    323  HE1 PHE A  19      10.747  -7.697 -18.866  1.00  0.00           H  
ATOM    324  CE2 PHE A  19      11.029 -10.251 -21.093  1.00  0.00           C  
ATOM    325  HE2 PHE A  19      10.455 -10.801 -21.824  1.00  0.00           H  
ATOM    326  CZ  PHE A  19      10.446  -9.195 -20.377  1.00  0.00           C  
ATOM    327  HZ  PHE A  19       9.427  -8.899 -20.581  1.00  0.00           H  
ATOM    328  N   LEU A  20      15.901 -11.039 -22.443  1.00  0.00           N  
ATOM    329  H   LEU A  20      16.377 -11.630 -21.777  1.00  0.00           H  
ATOM    330  CA  LEU A  20      15.870 -11.463 -23.855  1.00  0.00           C  
ATOM    331  HA  LEU A  20      15.594 -10.620 -24.488  1.00  0.00           H  
ATOM    332  C   LEU A  20      14.838 -12.556 -24.154  1.00  0.00           C  
ATOM    333  CB  LEU A  20      17.269 -11.955 -24.270  1.00  0.00           C  
ATOM    334  HB2 LEU A  20      17.546 -12.790 -23.628  1.00  0.00           H  
ATOM    335  HB3 LEU A  20      17.210 -12.330 -25.291  1.00  0.00           H  
ATOM    336  O   LEU A  20      14.512 -12.778 -25.315  1.00  0.00           O  
ATOM    337  CG  LEU A  20      18.382 -10.895 -24.214  1.00  0.00           C  
ATOM    338  HG  LEU A  20      18.476 -10.516 -23.196  1.00  0.00           H  
ATOM    339  CD1 LEU A  20      19.708 -11.545 -24.608  1.00  0.00           C  
ATOM    340 HD11 LEU A  20      19.655 -11.920 -25.630  1.00  0.00           H  
ATOM    341 HD12 LEU A  20      20.510 -10.810 -24.536  1.00  0.00           H  
ATOM    342 HD13 LEU A  20      19.931 -12.370 -23.930  1.00  0.00           H  
ATOM    343  CD2 LEU A  20      18.117  -9.721 -25.158  1.00  0.00           C  
ATOM    344 HD21 LEU A  20      17.238  -9.167 -24.827  1.00  0.00           H  
ATOM    345 HD22 LEU A  20      18.968  -9.040 -25.146  1.00  0.00           H  
ATOM    346 HD23 LEU A  20      17.956 -10.083 -26.174  1.00  0.00           H  
ATOM    347  N   GLN A  21      14.366 -13.263 -23.128  1.00  0.00           N  
ATOM    348  H   GLN A  21      14.609 -12.986 -22.188  1.00  0.00           H  
ATOM    349  CA  GLN A  21      13.435 -14.379 -23.267  1.00  0.00           C  
ATOM    350  HA  GLN A  21      13.080 -14.438 -24.295  1.00  0.00           H  
ATOM    351  C   GLN A  21      12.220 -14.164 -22.376  1.00  0.00           C  
ATOM    352  CB  GLN A  21      14.116 -15.710 -22.918  1.00  0.00           C  
ATOM    353  HB2 GLN A  21      14.528 -15.654 -21.911  1.00  0.00           H  
ATOM    354  HB3 GLN A  21      13.364 -16.499 -22.936  1.00  0.00           H  
ATOM    355  O   GLN A  21      12.348 -13.750 -21.217  1.00  0.00           O  
ATOM    356  CG  GLN A  21      15.234 -16.078 -23.905  1.00  0.00           C  
ATOM    357  HG2 GLN A  21      15.999 -15.302 -23.895  1.00  0.00           H  
ATOM    358  HG3 GLN A  21      14.820 -16.137 -24.911  1.00  0.00           H  
ATOM    359  CD  GLN A  21      15.907 -17.408 -23.578  1.00  0.00           C  
ATOM    360  NE2 GLN A  21      16.963 -17.756 -24.279  1.00  0.00           N  
ATOM    361 HE21 GLN A  21      17.360 -18.654 -24.042  1.00  0.00           H  
ATOM    362 HE22 GLN A  21      17.308 -17.163 -25.021  1.00  0.00           H  
ATOM    363  OE1 GLN A  21      15.526 -18.161 -22.700  1.00  0.00           O  
ATOM    364  N   ASP A  22      11.054 -14.477 -22.928  1.00  0.00           N  
ATOM    365  H   ASP A  22      11.011 -14.707 -23.911  1.00  0.00           H  
ATOM    366  CA  ASP A  22       9.798 -14.461 -22.198  1.00  0.00           C  
ATOM    367  HA  ASP A  22       9.617 -13.439 -21.862  1.00  0.00           H  
ATOM    368  C   ASP A  22       9.879 -15.388 -20.988  1.00  0.00           C  
ATOM    369  CB  ASP A  22       8.637 -14.909 -23.091  1.00  0.00           C  
ATOM    370  HB2 ASP A  22       8.838 -15.915 -23.458  1.00  0.00           H  
ATOM    371  HB3 ASP A  22       7.733 -14.950 -22.483  1.00  0.00           H  
ATOM    372  O   ASP A  22      10.424 -16.493 -21.066  1.00  0.00           O  
ATOM    373  CG  ASP A  22       8.358 -14.000 -24.286  1.00  0.00           C  
ATOM    374  OD1 ASP A  22       9.078 -12.989 -24.475  1.00  0.00           O  
ATOM    375  OD2 ASP A  22       7.378 -14.326 -24.991  1.00  0.00           O  
ATOM    376  N   HIS A  23       9.326 -14.950 -19.865  1.00  0.00           N  
ATOM    377  H   HIS A  23       8.875 -14.046 -19.854  1.00  0.00           H  
ATOM    378  CA  HIS A  23       9.343 -15.742 -18.645  1.00  0.00           C  
ATOM    379  HA  HIS A  23       9.282 -16.791 -18.934  1.00  0.00           H  
ATOM    380  C   HIS A  23       8.139 -15.429 -17.752  1.00  0.00           C  
ATOM    381  CB  HIS A  23      10.678 -15.541 -17.905  1.00  0.00           C  
ATOM    382  HB2 HIS A  23      11.494 -15.862 -18.552  1.00  0.00           H  
ATOM    383  HB3 HIS A  23      10.696 -16.172 -17.017  1.00  0.00           H  
ATOM    384  O   HIS A  23       7.627 -14.302 -17.747  1.00  0.00           O  
ATOM    385  CG  HIS A  23      10.936 -14.120 -17.484  1.00  0.00           C  
ATOM    386  CD2 HIS A  23      10.687 -13.576 -16.252  1.00  0.00           C  
ATOM    387  HD2 HIS A  23      10.279 -14.097 -15.399  1.00  0.00           H  
ATOM    388  ND1 HIS A  23      11.442 -13.121 -18.282  1.00  0.00           N  
ATOM    389  HD1 HIS A  23      11.701 -13.214 -19.254  1.00  0.00           H  
ATOM    390  CE1 HIS A  23      11.487 -11.999 -17.545  1.00  0.00           C  
ATOM    391  HE1 HIS A  23      11.819 -11.035 -17.901  1.00  0.00           H  
ATOM    392  NE2 HIS A  23      11.031 -12.223 -16.302  1.00  0.00           N  
ATOM    393  N   PRO A  24       7.677 -16.414 -16.962  1.00  0.00           N  
ATOM    394  CA  PRO A  24       6.750 -16.139 -15.883  1.00  0.00           C  
ATOM    395  HA  PRO A  24       5.917 -15.532 -16.239  1.00  0.00           H  
ATOM    396  C   PRO A  24       7.485 -15.404 -14.763  1.00  0.00           C  
ATOM    397  CB  PRO A  24       6.236 -17.504 -15.427  1.00  0.00           C  
ATOM    398  HB2 PRO A  24       5.954 -17.507 -14.374  1.00  0.00           H  
ATOM    399  HB3 PRO A  24       5.388 -17.802 -16.043  1.00  0.00           H  
ATOM    400  O   PRO A  24       8.618 -15.739 -14.416  1.00  0.00           O  
ATOM    401  CG  PRO A  24       7.425 -18.428 -15.700  1.00  0.00           C  
ATOM    402  HG2 PRO A  24       7.101 -19.450 -15.900  1.00  0.00           H  
ATOM    403  HG3 PRO A  24       8.106 -18.408 -14.849  1.00  0.00           H  
ATOM    404  CD  PRO A  24       8.112 -17.806 -16.918  1.00  0.00           C  
ATOM    405  HD2 PRO A  24       7.796 -18.319 -17.827  1.00  0.00           H  
ATOM    406  HD3 PRO A  24       9.193 -17.882 -16.806  1.00  0.00           H  
ATOM    407  N   PHE A  25       6.811 -14.441 -14.154  1.00  0.00           N  
ATOM    408  H   PHE A  25       5.896 -14.197 -14.504  1.00  0.00           H  
ATOM    409  CA  PHE A  25       7.269 -13.778 -12.950  1.00  0.00           C  
ATOM    410  HA  PHE A  25       8.252 -14.167 -12.683  1.00  0.00           H  
ATOM    411  C   PHE A  25       6.277 -14.086 -11.813  1.00  0.00           C  
ATOM    412  CB  PHE A  25       7.494 -12.297 -13.254  1.00  0.00           C  
ATOM    413  HB2 PHE A  25       6.576 -11.833 -13.615  1.00  0.00           H  
ATOM    414  HB3 PHE A  25       8.217 -12.226 -14.066  1.00  0.00           H  
ATOM    415  O   PHE A  25       5.094 -13.727 -11.909  1.00  0.00           O  
ATOM    416  CG  PHE A  25       8.023 -11.531 -12.069  1.00  0.00           C  
ATOM    417  CD1 PHE A  25       7.176 -11.247 -10.983  1.00  0.00           C  
ATOM    418  HD1 PHE A  25       6.132 -11.525 -11.009  1.00  0.00           H  
ATOM    419  CD2 PHE A  25       9.380 -11.163 -12.028  1.00  0.00           C  
ATOM    420  HD2 PHE A  25      10.032 -11.375 -12.863  1.00  0.00           H  
ATOM    421  CE1 PHE A  25       7.689 -10.632  -9.837  1.00  0.00           C  
ATOM    422  HE1 PHE A  25       7.049 -10.455  -8.985  1.00  0.00           H  
ATOM    423  CE2 PHE A  25       9.892 -10.529 -10.886  1.00  0.00           C  
ATOM    424  HE2 PHE A  25      10.935 -10.252 -10.847  1.00  0.00           H  
ATOM    425  CZ  PHE A  25       9.040 -10.283  -9.795  1.00  0.00           C  
ATOM    426  HZ  PHE A  25       9.399  -9.821  -8.887  1.00  0.00           H  
ATOM    427  N   PRO A  26       6.715 -14.795 -10.754  1.00  0.00           N  
ATOM    428  CA  PRO A  26       5.825 -15.237  -9.694  1.00  0.00           C  
ATOM    429  HA  PRO A  26       4.931 -15.682 -10.130  1.00  0.00           H  
ATOM    430  C   PRO A  26       5.410 -14.067  -8.797  1.00  0.00           C  
ATOM    431  CB  PRO A  26       6.594 -16.324  -8.941  1.00  0.00           C  
ATOM    432  HB2 PRO A  26       6.295 -16.395  -7.895  1.00  0.00           H  
ATOM    433  HB3 PRO A  26       6.447 -17.282  -9.440  1.00  0.00           H  
ATOM    434  O   PRO A  26       6.223 -13.244  -8.376  1.00  0.00           O  
ATOM    435  CG  PRO A  26       8.050 -15.889  -9.101  1.00  0.00           C  
ATOM    436  HG2 PRO A  26       8.291 -15.128  -8.360  1.00  0.00           H  
ATOM    437  HG3 PRO A  26       8.736 -16.732  -9.022  1.00  0.00           H  
ATOM    438  CD  PRO A  26       8.071 -15.271 -10.500  1.00  0.00           C  
ATOM    439  HD2 PRO A  26       8.333 -16.032 -11.235  1.00  0.00           H  
ATOM    440  HD3 PRO A  26       8.788 -14.451 -10.532  1.00  0.00           H  
ATOM    441  N   LEU A  27       4.119 -14.025  -8.485  1.00  0.00           N  
ATOM    442  H   LEU A  27       3.527 -14.774  -8.816  1.00  0.00           H  
ATOM    443  CA  LEU A  27       3.534 -13.115  -7.508  1.00  0.00           C  
ATOM    444  HA  LEU A  27       4.146 -12.217  -7.423  1.00  0.00           H  
ATOM    445  C   LEU A  27       3.520 -13.774  -6.120  1.00  0.00           C  
ATOM    446  CB  LEU A  27       2.132 -12.727  -8.006  1.00  0.00           C  
ATOM    447  HB2 LEU A  27       1.618 -12.185  -7.212  1.00  0.00           H  
ATOM    448  HB3 LEU A  27       1.562 -13.637  -8.193  1.00  0.00           H  
ATOM    449  O   LEU A  27       3.519 -15.001  -6.017  1.00  0.00           O  
ATOM    450  CG  LEU A  27       2.113 -11.852  -9.273  1.00  0.00           C  
ATOM    451  HG  LEU A  27       2.577 -12.388 -10.101  1.00  0.00           H  
ATOM    452  CD1 LEU A  27       0.664 -11.548  -9.651  1.00  0.00           C  
ATOM    453 HD11 LEU A  27       0.121 -12.481  -9.802  1.00  0.00           H  
ATOM    454 HD12 LEU A  27       0.186 -10.987  -8.847  1.00  0.00           H  
ATOM    455 HD13 LEU A  27       0.634 -10.965 -10.571  1.00  0.00           H  
ATOM    456  CD2 LEU A  27       2.843 -10.522  -9.071  1.00  0.00           C  
ATOM    457 HD21 LEU A  27       3.917 -10.692  -8.992  1.00  0.00           H  
ATOM    458 HD22 LEU A  27       2.659  -9.862  -9.919  1.00  0.00           H  
ATOM    459 HD23 LEU A  27       2.479 -10.035  -8.167  1.00  0.00           H  
ATOM    460  N   SER A  28       3.523 -12.970  -5.055  1.00  0.00           N  
ATOM    461  H   SER A  28       3.447 -11.974  -5.201  1.00  0.00           H  
ATOM    462  CA  SER A  28       3.317 -13.486  -3.694  1.00  0.00           C  
ATOM    463  HA  SER A  28       3.896 -14.400  -3.567  1.00  0.00           H  
ATOM    464  C   SER A  28       1.849 -13.831  -3.449  1.00  0.00           C  
ATOM    465  CB  SER A  28       3.790 -12.484  -2.634  1.00  0.00           C  
ATOM    466  HB2 SER A  28       3.709 -12.944  -1.650  1.00  0.00           H  
ATOM    467  HB3 SER A  28       4.837 -12.233  -2.802  1.00  0.00           H  
ATOM    468  O   SER A  28       0.954 -13.355  -4.151  1.00  0.00           O  
ATOM    469  OG  SER A  28       3.000 -11.310  -2.653  1.00  0.00           O  
ATOM    470  HG  SER A  28       3.172 -10.839  -3.472  1.00  0.00           H  
ATOM    471  N   HIS A  29       1.573 -14.589  -2.391  1.00  0.00           N  
ATOM    472  H   HIS A  29       2.323 -15.055  -1.901  1.00  0.00           H  
ATOM    473  CA  HIS A  29       0.199 -14.892  -1.986  1.00  0.00           C  
ATOM    474  HA  HIS A  29      -0.304 -15.410  -2.802  1.00  0.00           H  
ATOM    475  C   HIS A  29      -0.598 -13.628  -1.686  1.00  0.00           C  
ATOM    476  CB  HIS A  29       0.225 -15.807  -0.763  1.00  0.00           C  
ATOM    477  HB2 HIS A  29      -0.779 -15.877  -0.345  1.00  0.00           H  
ATOM    478  HB3 HIS A  29       0.884 -15.368  -0.014  1.00  0.00           H  
ATOM    479  O   HIS A  29      -1.767 -13.559  -2.052  1.00  0.00           O  
ATOM    480  CG  HIS A  29       0.693 -17.192  -1.118  1.00  0.00           C  
ATOM    481  CD2 HIS A  29       0.013 -18.341  -0.861  1.00  0.00           C  
ATOM    482  HD2 HIS A  29      -0.888 -18.442  -0.274  1.00  0.00           H  
ATOM    483  ND1 HIS A  29       1.811 -17.490  -1.899  1.00  0.00           N  
ATOM    484  CE1 HIS A  29       1.762 -18.809  -2.119  1.00  0.00           C  
ATOM    485  HE1 HIS A  29       2.480 -19.369  -2.701  1.00  0.00           H  
ATOM    486  NE2 HIS A  29       0.707 -19.341  -1.495  1.00  0.00           N  
ATOM    487  HE2 HIS A  29       0.440 -20.314  -1.541  1.00  0.00           H  
ATOM    488  N   LEU A  30       0.040 -12.611  -1.096  1.00  0.00           N  
ATOM    489  H   LEU A  30       1.022 -12.724  -0.889  1.00  0.00           H  
ATOM    490  CA  LEU A  30      -0.590 -11.316  -0.836  1.00  0.00           C  
ATOM    491  HA  LEU A  30      -1.523 -11.473  -0.295  1.00  0.00           H  
ATOM    492  C   LEU A  30      -0.966 -10.588  -2.130  1.00  0.00           C  
ATOM    493  CB  LEU A  30       0.331 -10.425   0.016  1.00  0.00           C  
ATOM    494  HB2 LEU A  30       1.232 -10.204  -0.557  1.00  0.00           H  
ATOM    495  HB3 LEU A  30      -0.189  -9.483   0.189  1.00  0.00           H  
ATOM    496  O   LEU A  30      -2.030  -9.990  -2.186  1.00  0.00           O  
ATOM    497  CG  LEU A  30       0.752 -11.002   1.378  1.00  0.00           C  
ATOM    498  HG  LEU A  30       1.427 -11.842   1.216  1.00  0.00           H  
ATOM    499  CD1 LEU A  30       1.493  -9.930   2.174  1.00  0.00           C  
ATOM    500 HD11 LEU A  30       2.198  -9.417   1.520  1.00  0.00           H  
ATOM    501 HD12 LEU A  30       0.783  -9.199   2.562  1.00  0.00           H  
ATOM    502 HD13 LEU A  30       2.023 -10.397   3.004  1.00  0.00           H  
ATOM    503  CD2 LEU A  30      -0.432 -11.470   2.223  1.00  0.00           C  
ATOM    504 HD21 LEU A  30      -0.086 -11.739   3.221  1.00  0.00           H  
ATOM    505 HD22 LEU A  30      -1.179 -10.680   2.295  1.00  0.00           H  
ATOM    506 HD23 LEU A  30      -0.876 -12.354   1.765  1.00  0.00           H  
ATOM    507  N   ASP A  31      -0.136 -10.657  -3.175  1.00  0.00           N  
ATOM    508  H   ASP A  31       0.706 -11.206  -3.082  1.00  0.00           H  
ATOM    509  CA  ASP A  31      -0.436 -10.040  -4.477  1.00  0.00           C  
ATOM    510  HA  ASP A  31      -0.665  -8.983  -4.338  1.00  0.00           H  
ATOM    511  C   ASP A  31      -1.640 -10.695  -5.174  1.00  0.00           C  
ATOM    512  CB  ASP A  31       0.770 -10.186  -5.411  1.00  0.00           C  
ATOM    513  HB2 ASP A  31       0.494  -9.833  -6.404  1.00  0.00           H  
ATOM    514  HB3 ASP A  31       0.985 -11.252  -5.484  1.00  0.00           H  
ATOM    515  O   ASP A  31      -2.331 -10.050  -5.960  1.00  0.00           O  
ATOM    516  CG  ASP A  31       2.053  -9.475  -4.986  1.00  0.00           C  
ATOM    517  OD1 ASP A  31       2.023  -8.281  -4.618  1.00  0.00           O  
ATOM    518  OD2 ASP A  31       3.133 -10.102  -5.096  1.00  0.00           O  
ATOM    519  N   THR A  32      -1.875 -11.983  -4.909  1.00  0.00           N  
ATOM    520  H   THR A  32      -1.229 -12.456  -4.292  1.00  0.00           H  
ATOM    521  CA  THR A  32      -2.964 -12.762  -5.517  1.00  0.00           C  
ATOM    522  HA  THR A  32      -3.239 -12.288  -6.459  1.00  0.00           H  
ATOM    523  C   THR A  32      -4.250 -12.776  -4.698  1.00  0.00           C  
ATOM    524  CB  THR A  32      -2.527 -14.196  -5.854  1.00  0.00           C  
ATOM    525  HB  THR A  32      -3.356 -14.710  -6.341  1.00  0.00           H  
ATOM    526  O   THR A  32      -5.176 -13.490  -5.065  1.00  0.00           O  
ATOM    527  CG2 THR A  32      -1.344 -14.212  -6.824  1.00  0.00           C  
ATOM    528 HG21 THR A  32      -1.135 -15.238  -7.129  1.00  0.00           H  
ATOM    529 HG22 THR A  32      -0.455 -13.804  -6.344  1.00  0.00           H  
ATOM    530 HG23 THR A  32      -1.576 -13.615  -7.706  1.00  0.00           H  
ATOM    531  OG1 THR A  32      -2.157 -14.935  -4.704  1.00  0.00           O  
ATOM    532  HG1 THR A  32      -2.273 -14.362  -3.943  1.00  0.00           H  
ATOM    533  N   ASP A  33      -4.324 -12.029  -3.596  1.00  0.00           N  
ATOM    534  H   ASP A  33      -3.535 -11.457  -3.330  1.00  0.00           H  
ATOM    535  CA  ASP A  33      -5.526 -11.966  -2.765  1.00  0.00           C  
ATOM    536  HA  ASP A  33      -5.669 -12.947  -2.312  1.00  0.00           H  
ATOM    537  C   ASP A  33      -6.752 -11.593  -3.625  1.00  0.00           C  
ATOM    538  CB  ASP A  33      -5.288 -10.966  -1.628  1.00  0.00           C  
ATOM    539  HB2 ASP A  33      -5.128  -9.978  -2.059  1.00  0.00           H  
ATOM    540  HB3 ASP A  33      -4.369 -11.252  -1.115  1.00  0.00           H  
ATOM    541  O   ASP A  33      -6.696 -10.610  -4.374  1.00  0.00           O  
ATOM    542  CG  ASP A  33      -6.417 -10.884  -0.593  1.00  0.00           C  
ATOM    543  OD1 ASP A  33      -7.614 -10.827  -0.961  1.00  0.00           O  
ATOM    544  OD2 ASP A  33      -6.081 -10.806   0.606  1.00  0.00           O  
ATOM    545  N   PRO A  34      -7.875 -12.335  -3.541  1.00  0.00           N  
ATOM    546  CA  PRO A  34      -9.079 -12.032  -4.313  1.00  0.00           C  
ATOM    547  HA  PRO A  34      -8.858 -12.202  -5.367  1.00  0.00           H  
ATOM    548  C   PRO A  34      -9.593 -10.594  -4.139  1.00  0.00           C  
ATOM    549  CB  PRO A  34     -10.119 -13.052  -3.839  1.00  0.00           C  
ATOM    550  HB2 PRO A  34     -10.668 -12.661  -2.982  1.00  0.00           H  
ATOM    551  HB3 PRO A  34     -10.809 -13.320  -4.640  1.00  0.00           H  
ATOM    552  O   PRO A  34     -10.177 -10.031  -5.065  1.00  0.00           O  
ATOM    553  CG  PRO A  34      -9.276 -14.245  -3.394  1.00  0.00           C  
ATOM    554  HG2 PRO A  34      -8.994 -14.838  -4.264  1.00  0.00           H  
ATOM    555  HG3 PRO A  34      -9.792 -14.861  -2.658  1.00  0.00           H  
ATOM    556  CD  PRO A  34      -8.038 -13.581  -2.803  1.00  0.00           C  
ATOM    557  HD2 PRO A  34      -8.199 -13.362  -1.747  1.00  0.00           H  
ATOM    558  HD3 PRO A  34      -7.180 -14.241  -2.928  1.00  0.00           H  
ATOM    559  N   ASN A  35      -9.345  -9.967  -2.985  1.00  0.00           N  
ATOM    560  H   ASN A  35      -8.802 -10.458  -2.289  1.00  0.00           H  
ATOM    561  CA  ASN A  35      -9.682  -8.568  -2.711  1.00  0.00           C  
ATOM    562  HA  ASN A  35     -10.686  -8.374  -3.087  1.00  0.00           H  
ATOM    563  C   ASN A  35      -8.743  -7.567  -3.407  1.00  0.00           C  
ATOM    564  CB  ASN A  35      -9.675  -8.321  -1.196  1.00  0.00           C  
ATOM    565  HB2 ASN A  35      -8.664  -8.456  -0.813  1.00  0.00           H  
ATOM    566  HB3 ASN A  35      -9.970  -7.291  -0.999  1.00  0.00           H  
ATOM    567  O   ASN A  35      -8.987  -6.367  -3.345  1.00  0.00           O  
ATOM    568  CG  ASN A  35     -10.627  -9.222  -0.441  1.00  0.00           C  
ATOM    569  ND2 ASN A  35     -10.098 -10.128   0.342  1.00  0.00           N  
ATOM    570 HD21 ASN A  35     -10.712 -10.797   0.784  1.00  0.00           H  
ATOM    571 HD22 ASN A  35      -9.116 -10.335   0.228  1.00  0.00           H  
ATOM    572  OD1 ASN A  35     -11.838  -9.108  -0.547  1.00  0.00           O  
ATOM    573  N   LEU A  36      -7.669  -8.021  -4.053  1.00  0.00           N  
ATOM    574  H   LEU A  36      -7.467  -9.009  -3.997  1.00  0.00           H  
ATOM    575  CA  LEU A  36      -6.750  -7.206  -4.857  1.00  0.00           C  
ATOM    576  HA  LEU A  36      -6.999  -6.153  -4.728  1.00  0.00           H  
ATOM    577  C   LEU A  36      -6.884  -7.487  -6.364  1.00  0.00           C  
ATOM    578  CB  LEU A  36      -5.308  -7.413  -4.366  1.00  0.00           C  
ATOM    579  HB2 LEU A  36      -4.651  -6.766  -4.948  1.00  0.00           H  
ATOM    580  HB3 LEU A  36      -5.016  -8.443  -4.571  1.00  0.00           H  
ATOM    581  O   LEU A  36      -6.156  -6.915  -7.179  1.00  0.00           O  
ATOM    582  CG  LEU A  36      -5.064  -7.130  -2.871  1.00  0.00           C  
ATOM    583  HG  LEU A  36      -5.561  -7.891  -2.270  1.00  0.00           H  
ATOM    584  CD1 LEU A  36      -3.562  -7.186  -2.616  1.00  0.00           C  
ATOM    585 HD11 LEU A  36      -3.152  -8.072  -3.100  1.00  0.00           H  
ATOM    586 HD12 LEU A  36      -3.075  -6.306  -3.038  1.00  0.00           H  
ATOM    587 HD13 LEU A  36      -3.367  -7.244  -1.545  1.00  0.00           H  
ATOM    588  CD2 LEU A  36      -5.565  -5.765  -2.396  1.00  0.00           C  
ATOM    589 HD21 LEU A  36      -5.232  -5.590  -1.373  1.00  0.00           H  
ATOM    590 HD22 LEU A  36      -6.655  -5.746  -2.412  1.00  0.00           H  
ATOM    591 HD23 LEU A  36      -5.184  -4.978  -3.047  1.00  0.00           H  
ATOM    592  N   HIS A  37      -7.834  -8.334  -6.768  1.00  0.00           N  
ATOM    593  H   HIS A  37      -8.374  -8.813  -6.062  1.00  0.00           H  
ATOM    594  CA  HIS A  37      -8.167  -8.587  -8.172  1.00  0.00           C  
ATOM    595  HA  HIS A  37      -7.246  -8.611  -8.755  1.00  0.00           H  
ATOM    596  C   HIS A  37      -9.013  -7.445  -8.758  1.00  0.00           C  
ATOM    597  CB  HIS A  37      -8.830  -9.962  -8.306  1.00  0.00           C  
ATOM    598  HB2 HIS A  37      -9.209 -10.058  -9.323  1.00  0.00           H  
ATOM    599  HB3 HIS A  37      -9.684 -10.019  -7.630  1.00  0.00           H  
ATOM    600  O   HIS A  37     -10.184  -7.615  -9.100  1.00  0.00           O  
ATOM    601  CG  HIS A  37      -7.922 -11.144  -8.062  1.00  0.00           C  
ATOM    602  CD2 HIS A  37      -6.589 -11.141  -7.736  1.00  0.00           C  
ATOM    603  HD2 HIS A  37      -5.972 -10.275  -7.549  1.00  0.00           H  
ATOM    604  ND1 HIS A  37      -8.297 -12.459  -8.204  1.00  0.00           N  
ATOM    605  HD1 HIS A  37      -9.246 -12.785  -8.311  1.00  0.00           H  
ATOM    606  CE1 HIS A  37      -7.217 -13.229  -7.989  1.00  0.00           C  
ATOM    607  HE1 HIS A  37      -7.201 -14.308  -7.996  1.00  0.00           H  
ATOM    608  NE2 HIS A  37      -6.146 -12.466  -7.743  1.00  0.00           N  
ATOM    609  N   LEU A  38      -8.425  -6.250  -8.819  1.00  0.00           N  
ATOM    610  H   LEU A  38      -7.465  -6.189  -8.511  1.00  0.00           H  
ATOM    611  CA  LEU A  38      -9.048  -5.036  -9.335  1.00  0.00           C  
ATOM    612  HA  LEU A  38      -9.727  -5.318 -10.139  1.00  0.00           H  
ATOM    613  C   LEU A  38      -8.000  -4.080  -9.918  1.00  0.00           C  
ATOM    614  CB  LEU A  38      -9.872  -4.372  -8.210  1.00  0.00           C  
ATOM    615  HB2 LEU A  38     -10.539  -5.126  -7.792  1.00  0.00           H  
ATOM    616  HB3 LEU A  38     -10.507  -3.600  -8.646  1.00  0.00           H  
ATOM    617  O   LEU A  38      -6.863  -4.018  -9.447  1.00  0.00           O  
ATOM    618  CG  LEU A  38      -9.016  -3.757  -7.078  1.00  0.00           C  
ATOM    619  HG  LEU A  38      -8.001  -4.154  -7.103  1.00  0.00           H  
ATOM    620  CD1 LEU A  38      -8.963  -2.236  -7.177  1.00  0.00           C  
ATOM    621 HD11 LEU A  38      -8.583  -1.952  -8.158  1.00  0.00           H  
ATOM    622 HD12 LEU A  38      -9.953  -1.803  -7.030  1.00  0.00           H  
ATOM    623 HD13 LEU A  38      -8.282  -1.861  -6.413  1.00  0.00           H  
ATOM    624  CD2 LEU A  38      -9.586  -4.065  -5.707  1.00  0.00           C  
ATOM    625 HD21 LEU A  38      -9.580  -5.145  -5.559  1.00  0.00           H  
ATOM    626 HD22 LEU A  38      -8.964  -3.620  -4.931  1.00  0.00           H  
ATOM    627 HD23 LEU A  38     -10.602  -3.677  -5.629  1.00  0.00           H  
ATOM    628  N   THR A  39      -8.412  -3.265 -10.886  1.00  0.00           N  
ATOM    629  H   THR A  39      -9.329  -3.402 -11.288  1.00  0.00           H  
ATOM    630  CA  THR A  39      -7.623  -2.119 -11.353  1.00  0.00           C  
ATOM    631  HA  THR A  39      -6.562  -2.362 -11.294  1.00  0.00           H  
ATOM    632  C   THR A  39      -7.878  -0.920 -10.454  1.00  0.00           C  
ATOM    633  CB  THR A  39      -7.910  -1.790 -12.819  1.00  0.00           C  
ATOM    634  HB  THR A  39      -8.953  -1.496 -12.941  1.00  0.00           H  
ATOM    635  O   THR A  39      -8.968  -0.345 -10.451  1.00  0.00           O  
ATOM    636  CG2 THR A  39      -6.990  -0.682 -13.325  1.00  0.00           C  
ATOM    637 HG21 THR A  39      -7.163   0.241 -12.771  1.00  0.00           H  
ATOM    638 HG22 THR A  39      -5.949  -0.985 -13.222  1.00  0.00           H  
ATOM    639 HG23 THR A  39      -7.202  -0.497 -14.379  1.00  0.00           H  
ATOM    640  OG1 THR A  39      -7.647  -2.932 -13.597  1.00  0.00           O  
ATOM    641  HG1 THR A  39      -7.946  -2.757 -14.492  1.00  0.00           H  
ATOM    642  N   PHE A  40      -6.879  -0.538  -9.661  1.00  0.00           N  
ATOM    643  H   PHE A  40      -5.988  -1.008  -9.730  1.00  0.00           H  
ATOM    644  CA  PHE A  40      -6.971   0.622  -8.791  1.00  0.00           C  
ATOM    645  HA  PHE A  40      -7.996   0.686  -8.425  1.00  0.00           H  
ATOM    646  C   PHE A  40      -6.665   1.892  -9.593  1.00  0.00           C  
ATOM    647  CB  PHE A  40      -6.071   0.445  -7.561  1.00  0.00           C  
ATOM    648  HB2 PHE A  40      -6.178  -0.573  -7.186  1.00  0.00           H  
ATOM    649  HB3 PHE A  40      -5.028   0.586  -7.844  1.00  0.00           H  
ATOM    650  O   PHE A  40      -5.605   2.015 -10.211  1.00  0.00           O  
ATOM    651  CG  PHE A  40      -6.447   1.410  -6.457  1.00  0.00           C  
ATOM    652  CD1 PHE A  40      -5.938   2.720  -6.472  1.00  0.00           C  
ATOM    653  HD1 PHE A  40      -5.224   3.015  -7.227  1.00  0.00           H  
ATOM    654  CD2 PHE A  40      -7.402   1.046  -5.488  1.00  0.00           C  
ATOM    655  HD2 PHE A  40      -7.815   0.048  -5.474  1.00  0.00           H  
ATOM    656  CE1 PHE A  40      -6.416   3.660  -5.547  1.00  0.00           C  
ATOM    657  HE1 PHE A  40      -6.103   4.691  -5.615  1.00  0.00           H  
ATOM    658  CE2 PHE A  40      -7.850   1.981  -4.541  1.00  0.00           C  
ATOM    659  HE2 PHE A  40      -8.600   1.696  -3.818  1.00  0.00           H  
ATOM    660  CZ  PHE A  40      -7.356   3.293  -4.575  1.00  0.00           C  
ATOM    661  HZ  PHE A  40      -7.729   4.038  -3.887  1.00  0.00           H  
ATOM    662  N   ARG A  41      -7.606   2.842  -9.590  1.00  0.00           N  
ATOM    663  H   ARG A  41      -8.443   2.662  -9.053  1.00  0.00           H  
ATOM    664  CA  ARG A  41      -7.544   4.090 -10.365  1.00  0.00           C  
ATOM    665  HA  ARG A  41      -6.701   4.044 -11.053  1.00  0.00           H  
ATOM    666  C   ARG A  41      -7.315   5.280  -9.446  1.00  0.00           C  
ATOM    667  CB  ARG A  41      -8.823   4.257 -11.206  1.00  0.00           C  
ATOM    668  HB2 ARG A  41      -9.696   4.146 -10.563  1.00  0.00           H  
ATOM    669  HB3 ARG A  41      -8.844   5.258 -11.635  1.00  0.00           H  
ATOM    670  O   ARG A  41      -8.030   5.443  -8.456  1.00  0.00           O  
ATOM    671  CG  ARG A  41      -8.896   3.229 -12.350  1.00  0.00           C  
ATOM    672  HG2 ARG A  41      -8.786   2.224 -11.943  1.00  0.00           H  
ATOM    673  HG3 ARG A  41      -8.077   3.405 -13.047  1.00  0.00           H  
ATOM    674  CD  ARG A  41     -10.226   3.278 -13.114  1.00  0.00           C  
ATOM    675  HD2 ARG A  41     -10.236   2.467 -13.843  1.00  0.00           H  
ATOM    676  HD3 ARG A  41     -11.040   3.097 -12.412  1.00  0.00           H  
ATOM    677  NE  ARG A  41     -10.424   4.553 -13.834  1.00  0.00           N  
ATOM    678  HE  ARG A  41      -9.692   4.828 -14.473  1.00  0.00           H  
ATOM    679  NH1 ARG A  41     -12.669   4.764 -13.434  1.00  0.00           N  
ATOM    680 HH11 ARG A  41     -13.447   5.408 -13.419  1.00  0.00           H  
ATOM    681 HH12 ARG A  41     -12.824   3.805 -13.709  1.00  0.00           H  
ATOM    682  NH2 ARG A  41     -11.608   6.428 -14.406  1.00  0.00           N  
ATOM    683 HH21 ARG A  41     -12.500   6.897 -14.340  1.00  0.00           H  
ATOM    684 HH22 ARG A  41     -10.908   6.755 -15.056  1.00  0.00           H  
ATOM    685  CZ  ARG A  41     -11.550   5.240 -13.885  1.00  0.00           C  
ATOM    686  N   TYR A  42      -6.344   6.125  -9.773  1.00  0.00           N  
ATOM    687  H   TYR A  42      -5.770   5.916 -10.577  1.00  0.00           H  
ATOM    688  CA  TYR A  42      -6.057   7.353  -9.032  1.00  0.00           C  
ATOM    689  HA  TYR A  42      -7.003   7.809  -8.739  1.00  0.00           H  
ATOM    690  C   TYR A  42      -5.306   8.371  -9.892  1.00  0.00           C  
ATOM    691  CB  TYR A  42      -5.272   7.012  -7.759  1.00  0.00           C  
ATOM    692  HB2 TYR A  42      -5.788   6.214  -7.225  1.00  0.00           H  
ATOM    693  HB3 TYR A  42      -5.293   7.883  -7.104  1.00  0.00           H  
ATOM    694  O   TYR A  42      -4.767   8.027 -10.940  1.00  0.00           O  
ATOM    695  CG  TYR A  42      -3.832   6.594  -7.965  1.00  0.00           C  
ATOM    696  CD1 TYR A  42      -3.502   5.319  -8.471  1.00  0.00           C  
ATOM    697  HD1 TYR A  42      -4.279   4.637  -8.783  1.00  0.00           H  
ATOM    698  CD2 TYR A  42      -2.818   7.482  -7.579  1.00  0.00           C  
ATOM    699  HD2 TYR A  42      -3.069   8.450  -7.172  1.00  0.00           H  
ATOM    700  CE1 TYR A  42      -2.153   4.927  -8.584  1.00  0.00           C  
ATOM    701  HE1 TYR A  42      -1.907   3.952  -8.976  1.00  0.00           H  
ATOM    702  CE2 TYR A  42      -1.481   7.079  -7.652  1.00  0.00           C  
ATOM    703  HE2 TYR A  42      -0.727   7.730  -7.236  1.00  0.00           H  
ATOM    704  OH  TYR A  42       0.166   5.441  -8.192  1.00  0.00           O  
ATOM    705  HH  TYR A  42       0.240   4.540  -8.516  1.00  0.00           H  
ATOM    706  CZ  TYR A  42      -1.139   5.812  -8.163  1.00  0.00           C  
ATOM    707  N   LEU A  43      -5.265   9.631  -9.459  1.00  0.00           N  
ATOM    708  H   LEU A  43      -5.758   9.862  -8.609  1.00  0.00           H  
ATOM    709  CA  LEU A  43      -4.548  10.695 -10.161  1.00  0.00           C  
ATOM    710  HA  LEU A  43      -3.843  10.226 -10.847  1.00  0.00           H  
ATOM    711  C   LEU A  43      -3.706  11.556  -9.227  1.00  0.00           C  
ATOM    712  CB  LEU A  43      -5.522  11.523 -11.022  1.00  0.00           C  
ATOM    713  HB2 LEU A  43      -6.056  10.818 -11.659  1.00  0.00           H  
ATOM    714  HB3 LEU A  43      -4.954  12.175 -11.686  1.00  0.00           H  
ATOM    715  O   LEU A  43      -3.962  11.648  -8.024  1.00  0.00           O  
ATOM    716  CG  LEU A  43      -6.560  12.363 -10.251  1.00  0.00           C  
ATOM    717  HG  LEU A  43      -6.880  11.814  -9.365  1.00  0.00           H  
ATOM    718  CD1 LEU A  43      -6.030  13.742  -9.841  1.00  0.00           C  
ATOM    719 HD11 LEU A  43      -5.661  14.277 -10.716  1.00  0.00           H  
ATOM    720 HD12 LEU A  43      -5.233  13.655  -9.103  1.00  0.00           H  
ATOM    721 HD13 LEU A  43      -6.835  14.318  -9.383  1.00  0.00           H  
ATOM    722  CD2 LEU A  43      -7.790  12.603 -11.125  1.00  0.00           C  
ATOM    723 HD21 LEU A  43      -7.507  13.153 -12.023  1.00  0.00           H  
ATOM    724 HD22 LEU A  43      -8.226  11.648 -11.416  1.00  0.00           H  
ATOM    725 HD23 LEU A  43      -8.538  13.170 -10.571  1.00  0.00           H  
ATOM    726  N   ARG A  44      -2.725  12.225  -9.830  1.00  0.00           N  
ATOM    727  H   ARG A  44      -2.573  12.015 -10.806  1.00  0.00           H  
ATOM    728  CA  ARG A  44      -1.924  13.306  -9.250  1.00  0.00           C  
ATOM    729  HA  ARG A  44      -2.266  13.528  -8.239  1.00  0.00           H  
ATOM    730  C   ARG A  44      -2.085  14.565 -10.097  1.00  0.00           C  
ATOM    731  CB  ARG A  44      -0.455  12.872  -9.211  1.00  0.00           C  
ATOM    732  HB2 ARG A  44      -0.155  12.538 -10.205  1.00  0.00           H  
ATOM    733  HB3 ARG A  44       0.155  13.738  -8.953  1.00  0.00           H  
ATOM    734  O   ARG A  44      -2.020  14.462 -11.318  1.00  0.00           O  
ATOM    735  CG  ARG A  44      -0.185  11.749  -8.204  1.00  0.00           C  
ATOM    736  HG2 ARG A  44      -0.731  10.855  -8.503  1.00  0.00           H  
ATOM    737  HG3 ARG A  44      -0.526  12.058  -7.216  1.00  0.00           H  
ATOM    738  CD  ARG A  44       1.318  11.441  -8.148  1.00  0.00           C  
ATOM    739  HD2 ARG A  44       1.847  12.330  -7.805  1.00  0.00           H  
ATOM    740  HD3 ARG A  44       1.683  11.221  -9.152  1.00  0.00           H  
ATOM    741  NE  ARG A  44       1.622  10.317  -7.239  1.00  0.00           N  
ATOM    742  HE  ARG A  44       1.997  10.564  -6.334  1.00  0.00           H  
ATOM    743  NH1 ARG A  44       1.078   8.618  -8.687  1.00  0.00           N  
ATOM    744 HH11 ARG A  44       0.848   9.293  -9.403  1.00  0.00           H  
ATOM    745 HH12 ARG A  44       1.039   7.633  -8.909  1.00  0.00           H  
ATOM    746  NH2 ARG A  44       1.825   8.111  -6.658  1.00  0.00           N  
ATOM    747 HH21 ARG A  44       2.333   8.345  -5.816  1.00  0.00           H  
ATOM    748 HH22 ARG A  44       1.676   7.142  -6.901  1.00  0.00           H  
ATOM    749  CZ  ARG A  44       1.509   9.031  -7.528  1.00  0.00           C  
ATOM    750  N   ALA A  45      -2.268  15.727  -9.480  1.00  0.00           N  
ATOM    751  H   ALA A  45      -2.317  15.725  -8.471  1.00  0.00           H  
ATOM    752  CA  ALA A  45      -2.328  17.023 -10.161  1.00  0.00           C  
ATOM    753  HA  ALA A  45      -2.387  16.870 -11.238  1.00  0.00           H  
ATOM    754  C   ALA A  45      -1.074  17.849  -9.874  1.00  0.00           C  
ATOM    755  CB  ALA A  45      -3.592  17.770  -9.727  1.00  0.00           C  
ATOM    756  HB1 ALA A  45      -3.696  18.685 -10.311  1.00  0.00           H  
ATOM    757  HB2 ALA A  45      -3.526  18.030  -8.671  1.00  0.00           H  
ATOM    758  HB3 ALA A  45      -4.466  17.140  -9.889  1.00  0.00           H  
ATOM    759  O   ALA A  45      -0.627  17.895  -8.733  1.00  0.00           O  
ATOM    760  N   TYR A  46      -0.551  18.532 -10.886  1.00  0.00           N  
ATOM    761  H   TYR A  46      -0.979  18.442 -11.797  1.00  0.00           H  
ATOM    762  CA  TYR A  46       0.659  19.347 -10.834  1.00  0.00           C  
ATOM    763  HA  TYR A  46       0.999  19.451  -9.804  1.00  0.00           H  
ATOM    764  C   TYR A  46       0.370  20.736 -11.398  1.00  0.00           C  
ATOM    765  CB  TYR A  46       1.771  18.664 -11.637  1.00  0.00           C  
ATOM    766  HB2 TYR A  46       1.420  18.506 -12.657  1.00  0.00           H  
ATOM    767  HB3 TYR A  46       2.631  19.333 -11.687  1.00  0.00           H  
ATOM    768  O   TYR A  46      -0.196  20.881 -12.484  1.00  0.00           O  
ATOM    769  CG  TYR A  46       2.222  17.340 -11.061  1.00  0.00           C  
ATOM    770  CD1 TYR A  46       3.310  17.310 -10.172  1.00  0.00           C  
ATOM    771  HD1 TYR A  46       3.822  18.221  -9.901  1.00  0.00           H  
ATOM    772  CD2 TYR A  46       1.563  16.144 -11.413  1.00  0.00           C  
ATOM    773  HD2 TYR A  46       0.746  16.176 -12.117  1.00  0.00           H  
ATOM    774  CE1 TYR A  46       3.737  16.090  -9.629  1.00  0.00           C  
ATOM    775  HE1 TYR A  46       4.573  16.096  -8.945  1.00  0.00           H  
ATOM    776  CE2 TYR A  46       1.989  14.917 -10.866  1.00  0.00           C  
ATOM    777  HE2 TYR A  46       1.505  13.994 -11.150  1.00  0.00           H  
ATOM    778  OH  TYR A  46       3.482  13.727  -9.397  1.00  0.00           O  
ATOM    779  HH  TYR A  46       4.274  13.895  -8.882  1.00  0.00           H  
ATOM    780  CZ  TYR A  46       3.073  14.893  -9.962  1.00  0.00           C  
ATOM    781  N   THR A  47       0.752  21.771 -10.660  1.00  0.00           N  
ATOM    782  H   THR A  47       1.242  21.608  -9.792  1.00  0.00           H  
ATOM    783  CA  THR A  47       0.674  23.161 -11.122  1.00  0.00           C  
ATOM    784  HA  THR A  47      -0.262  23.311 -11.660  1.00  0.00           H  
ATOM    785  C   THR A  47       1.823  23.484 -12.067  1.00  0.00           C  
ATOM    786  CB  THR A  47       0.717  24.131  -9.936  1.00  0.00           C  
ATOM    787  HB  THR A  47       0.875  25.148 -10.295  1.00  0.00           H  
ATOM    788  O   THR A  47       2.927  22.978 -11.893  1.00  0.00           O  
ATOM    789  CG2 THR A  47      -0.597  24.079  -9.160  1.00  0.00           C  
ATOM    790 HG21 THR A  47      -1.411  24.438  -9.789  1.00  0.00           H  
ATOM    791 HG22 THR A  47      -0.524  24.717  -8.279  1.00  0.00           H  
ATOM    792 HG23 THR A  47      -0.809  23.054  -8.853  1.00  0.00           H  
ATOM    793  OG1 THR A  47       1.757  23.780  -9.054  1.00  0.00           O  
ATOM    794  HG1 THR A  47       2.576  23.695  -9.547  1.00  0.00           H  
ATOM    795  N   SER A  48       1.593  24.386 -13.021  1.00  0.00           N  
ATOM    796  H   SER A  48       0.673  24.790 -13.119  1.00  0.00           H  
ATOM    797  CA  SER A  48       2.694  25.002 -13.765  1.00  0.00           C  
ATOM    798  HA  SER A  48       3.366  24.225 -14.128  1.00  0.00           H  
ATOM    799  C   SER A  48       3.461  25.946 -12.835  1.00  0.00           C  
ATOM    800  CB  SER A  48       2.150  25.769 -14.974  1.00  0.00           C  
ATOM    801  HB2 SER A  48       1.586  26.643 -14.647  1.00  0.00           H  
ATOM    802  HB3 SER A  48       1.485  25.118 -15.541  1.00  0.00           H  
ATOM    803  O   SER A  48       2.874  26.885 -12.299  1.00  0.00           O  
ATOM    804  OG  SER A  48       3.203  26.170 -15.825  1.00  0.00           O  
ATOM    805  HG  SER A  48       3.773  26.804 -15.383  1.00  0.00           H  
ATOM    806  N   THR A  49       4.760  25.732 -12.644  1.00  0.00           N  
ATOM    807  H   THR A  49       5.200  24.917 -13.046  1.00  0.00           H  
ATOM    808  CA  THR A  49       5.653  26.696 -11.984  1.00  0.00           C  
ATOM    809  HA  THR A  49       5.076  27.292 -11.277  1.00  0.00           H  
ATOM    810  C   THR A  49       6.236  27.650 -13.027  1.00  0.00           C  
ATOM    811  CB  THR A  49       6.765  25.988 -11.189  1.00  0.00           C  
ATOM    812  HB  THR A  49       7.524  26.714 -10.897  1.00  0.00           H  
ATOM    813  O   THR A  49       6.589  27.248 -14.131  1.00  0.00           O  
ATOM    814  CG2 THR A  49       6.192  25.326  -9.936  1.00  0.00           C  
ATOM    815 HG21 THR A  49       5.449  24.577 -10.212  1.00  0.00           H  
ATOM    816 HG22 THR A  49       5.729  26.075  -9.294  1.00  0.00           H  
ATOM    817 HG23 THR A  49       6.993  24.832  -9.387  1.00  0.00           H  
ATOM    818  OG1 THR A  49       7.352  24.979 -11.979  1.00  0.00           O  
ATOM    819  HG1 THR A  49       8.306  24.970 -11.875  1.00  0.00           H  
ATOM    820  N   THR A  50       6.345  28.939 -12.697  1.00  0.00           N  
ATOM    821  H   THR A  50       6.041  29.252 -11.786  1.00  0.00           H  
ATOM    822  CA  THR A  50       6.914  29.967 -13.594  1.00  0.00           C  
ATOM    823  HA  THR A  50       6.471  29.858 -14.583  1.00  0.00           H  
ATOM    824  C   THR A  50       8.428  29.836 -13.786  1.00  0.00           C  
ATOM    825  CB  THR A  50       6.594  31.377 -13.070  1.00  0.00           C  
ATOM    826  HB  THR A  50       7.216  32.111 -13.581  1.00  0.00           H  
ATOM    827  O   THR A  50       8.996  30.490 -14.656  1.00  0.00           O  
ATOM    828  CG2 THR A  50       5.129  31.745 -13.293  1.00  0.00           C  
ATOM    829 HG21 THR A  50       4.943  32.759 -12.936  1.00  0.00           H  
ATOM    830 HG22 THR A  50       4.900  31.702 -14.357  1.00  0.00           H  
ATOM    831 HG23 THR A  50       4.478  31.051 -12.760  1.00  0.00           H  
ATOM    832  OG1 THR A  50       6.829  31.446 -11.679  1.00  0.00           O  
ATOM    833  HG1 THR A  50       6.672  32.353 -11.404  1.00  0.00           H  
ATOM    834  N   THR A  51       9.093  29.003 -12.984  1.00  0.00           N  
ATOM    835  H   THR A  51       8.573  28.516 -12.268  1.00  0.00           H  
ATOM    836  CA  THR A  51      10.554  28.939 -12.872  1.00  0.00           C  
ATOM    837  HA  THR A  51      10.986  29.809 -13.367  1.00  0.00           H  
ATOM    838  C   THR A  51      11.197  27.733 -13.552  1.00  0.00           C  
ATOM    839  CB  THR A  51      10.964  29.003 -11.394  1.00  0.00           C  
ATOM    840  HB  THR A  51      12.010  28.715 -11.286  1.00  0.00           H  
ATOM    841  O   THR A  51      12.416  27.735 -13.711  1.00  0.00           O  
ATOM    842  CG2 THR A  51      10.782  30.415 -10.835  1.00  0.00           C  
ATOM    843 HG21 THR A  51      11.386  31.118 -11.408  1.00  0.00           H  
ATOM    844 HG22 THR A  51      11.104  30.442  -9.794  1.00  0.00           H  
ATOM    845 HG23 THR A  51       9.734  30.711 -10.893  1.00  0.00           H  
ATOM    846  OG1 THR A  51      10.152  28.143 -10.620  1.00  0.00           O  
ATOM    847  HG1 THR A  51      10.616  27.958  -9.801  1.00  0.00           H  
ATOM    848  N   THR A  52      10.436  26.727 -14.000  1.00  0.00           N  
ATOM    849  H   THR A  52       9.437  26.749 -13.854  1.00  0.00           H  
ATOM    850  CA  THR A  52      11.021  25.503 -14.566  1.00  0.00           C  
ATOM    851  HA  THR A  52      12.014  25.751 -14.941  1.00  0.00           H  
ATOM    852  C   THR A  52      10.254  24.967 -15.779  1.00  0.00           C  
ATOM    853  CB  THR A  52      11.256  24.418 -13.492  1.00  0.00           C  
ATOM    854  HB  THR A  52      11.387  23.458 -13.992  1.00  0.00           H  
ATOM    855  O   THR A  52       9.178  24.390 -15.684  1.00  0.00           O  
ATOM    856  CG2 THR A  52      12.520  24.711 -12.677  1.00  0.00           C  
ATOM    857 HG21 THR A  52      12.726  23.864 -12.023  1.00  0.00           H  
ATOM    858 HG22 THR A  52      13.373  24.860 -13.339  1.00  0.00           H  
ATOM    859 HG23 THR A  52      12.376  25.601 -12.063  1.00  0.00           H  
ATOM    860  OG1 THR A  52      10.199  24.313 -12.561  1.00  0.00           O  
ATOM    861  HG1 THR A  52      10.137  23.381 -12.340  1.00  0.00           H  
ATOM    862  N   THR A  53      10.918  25.103 -16.933  1.00  0.00           N  
ATOM    863  H   THR A  53      11.743  25.683 -16.877  1.00  0.00           H  
ATOM    864  CA  THR A  53      10.758  24.358 -18.195  1.00  0.00           C  
ATOM    865  HA  THR A  53      11.582  24.695 -18.824  1.00  0.00           H  
ATOM    866  C   THR A  53       9.497  24.611 -19.033  1.00  0.00           C  
ATOM    867  CB  THR A  53      11.027  22.855 -17.996  1.00  0.00           C  
ATOM    868  HB  THR A  53      10.918  22.369 -18.965  1.00  0.00           H  
ATOM    869  O   THR A  53       8.402  24.179 -18.703  1.00  0.00           O  
ATOM    870  CG2 THR A  53      12.445  22.590 -17.483  1.00  0.00           C  
ATOM    871 HG21 THR A  53      12.588  23.046 -16.503  1.00  0.00           H  
ATOM    872 HG22 THR A  53      12.596  21.516 -17.382  1.00  0.00           H  
ATOM    873 HG23 THR A  53      13.177  22.986 -18.186  1.00  0.00           H  
ATOM    874  OG1 THR A  53      10.139  22.224 -17.113  1.00  0.00           O  
ATOM    875  HG1 THR A  53       9.582  22.883 -16.692  1.00  0.00           H  
ATOM    876  N   SER A  54       9.687  25.180 -20.233  1.00  0.00           N  
ATOM    877  H   SER A  54      10.611  25.515 -20.468  1.00  0.00           H  
ATOM    878  CA  SER A  54       8.724  25.156 -21.352  1.00  0.00           C  
ATOM    879  HA  SER A  54       7.751  25.481 -20.986  1.00  0.00           H  
ATOM    880  C   SER A  54       8.549  23.750 -21.957  1.00  0.00           C  
ATOM    881  CB  SER A  54       9.203  26.128 -22.439  1.00  0.00           C  
ATOM    882  HB2 SER A  54       8.455  26.201 -23.229  1.00  0.00           H  
ATOM    883  HB3 SER A  54       9.343  27.118 -22.003  1.00  0.00           H  
ATOM    884  O   SER A  54       8.233  23.612 -23.139  1.00  0.00           O  
ATOM    885  OG  SER A  54      10.430  25.664 -22.977  1.00  0.00           O  
ATOM    886  HG  SER A  54      10.223  24.899 -23.518  1.00  0.00           H  
ATOM    887  N   LEU A  55       8.881  22.708 -21.193  1.00  0.00           N  
ATOM    888  H   LEU A  55       8.910  22.862 -20.196  1.00  0.00           H  
ATOM    889  CA  LEU A  55       8.876  21.328 -21.645  1.00  0.00           C  
ATOM    890  HA  LEU A  55       9.135  21.296 -22.704  1.00  0.00           H  
ATOM    891  C   LEU A  55       7.469  20.764 -21.502  1.00  0.00           C  
ATOM    892  CB  LEU A  55       9.898  20.490 -20.859  1.00  0.00           C  
ATOM    893  HB2 LEU A  55       9.666  20.573 -19.797  1.00  0.00           H  
ATOM    894  HB3 LEU A  55       9.769  19.444 -21.137  1.00  0.00           H  
ATOM    895  O   LEU A  55       6.774  21.019 -20.522  1.00  0.00           O  
ATOM    896  CG  LEU A  55      11.373  20.869 -21.090  1.00  0.00           C  
ATOM    897  HG  LEU A  55      11.530  21.926 -20.874  1.00  0.00           H  
ATOM    898  CD1 LEU A  55      12.256  20.035 -20.161  1.00  0.00           C  
ATOM    899 HD11 LEU A  55      13.290  20.374 -20.223  1.00  0.00           H  
ATOM    900 HD12 LEU A  55      11.912  20.131 -19.131  1.00  0.00           H  
ATOM    901 HD13 LEU A  55      12.206  18.983 -20.440  1.00  0.00           H  
ATOM    902  CD2 LEU A  55      11.829  20.627 -22.528  1.00  0.00           C  
ATOM    903 HD21 LEU A  55      11.646  19.590 -22.809  1.00  0.00           H  
ATOM    904 HD22 LEU A  55      12.896  20.836 -22.614  1.00  0.00           H  
ATOM    905 HD23 LEU A  55      11.294  21.290 -23.208  1.00  0.00           H  
ATOM    906  N   ASP A  56       7.069  19.969 -22.483  1.00  0.00           N  
ATOM    907  H   ASP A  56       7.691  19.798 -23.261  1.00  0.00           H  
ATOM    908  CA  ASP A  56       5.804  19.253 -22.446  1.00  0.00           C  
ATOM    909  HA  ASP A  56       5.002  19.960 -22.233  1.00  0.00           H  
ATOM    910  C   ASP A  56       5.853  18.142 -21.375  1.00  0.00           C  
ATOM    911  CB  ASP A  56       5.553  18.676 -23.837  1.00  0.00           C  
ATOM    912  HB2 ASP A  56       6.350  17.963 -24.052  1.00  0.00           H  
ATOM    913  HB3 ASP A  56       5.603  19.481 -24.569  1.00  0.00           H  
ATOM    914  O   ASP A  56       6.685  17.230 -21.496  1.00  0.00           O  
ATOM    915  CG  ASP A  56       4.208  17.965 -23.982  1.00  0.00           C  
ATOM    916  OD1 ASP A  56       3.542  17.651 -22.973  1.00  0.00           O  
ATOM    917  OD2 ASP A  56       3.833  17.707 -25.141  1.00  0.00           O  
ATOM    918  N   PRO A  57       4.959  18.161 -20.363  1.00  0.00           N  
ATOM    919  CA  PRO A  57       4.882  17.117 -19.345  1.00  0.00           C  
ATOM    920  HA  PRO A  57       5.773  17.172 -18.719  1.00  0.00           H  
ATOM    921  C   PRO A  57       4.768  15.705 -19.925  1.00  0.00           C  
ATOM    922  CB  PRO A  57       3.650  17.460 -18.501  1.00  0.00           C  
ATOM    923  HB2 PRO A  57       2.758  16.993 -18.918  1.00  0.00           H  
ATOM    924  HB3 PRO A  57       3.786  17.161 -17.461  1.00  0.00           H  
ATOM    925  O   PRO A  57       5.347  14.770 -19.371  1.00  0.00           O  
ATOM    926  CG  PRO A  57       3.534  18.975 -18.644  1.00  0.00           C  
ATOM    927  HG2 PRO A  57       2.516  19.326 -18.476  1.00  0.00           H  
ATOM    928  HG3 PRO A  57       4.229  19.462 -17.960  1.00  0.00           H  
ATOM    929  CD  PRO A  57       3.981  19.207 -20.082  1.00  0.00           C  
ATOM    930  HD2 PRO A  57       4.411  20.205 -20.170  1.00  0.00           H  
ATOM    931  HD3 PRO A  57       3.131  19.101 -20.755  1.00  0.00           H  
ATOM    932  N   PHE A  58       4.077  15.536 -21.060  1.00  0.00           N  
ATOM    933  H   PHE A  58       3.716  16.351 -21.536  1.00  0.00           H  
ATOM    934  CA  PHE A  58       3.957  14.237 -21.719  1.00  0.00           C  
ATOM    935  HA  PHE A  58       3.552  13.516 -21.009  1.00  0.00           H  
ATOM    936  C   PHE A  58       5.324  13.711 -22.167  1.00  0.00           C  
ATOM    937  CB  PHE A  58       2.993  14.340 -22.909  1.00  0.00           C  
ATOM    938  HB2 PHE A  58       2.026  14.692 -22.551  1.00  0.00           H  
ATOM    939  HB3 PHE A  58       3.371  15.079 -23.616  1.00  0.00           H  
ATOM    940  O   PHE A  58       5.656  12.559 -21.897  1.00  0.00           O  
ATOM    941  CG  PHE A  58       2.803  13.025 -23.641  1.00  0.00           C  
ATOM    942  CD1 PHE A  58       3.628  12.690 -24.732  1.00  0.00           C  
ATOM    943  HD1 PHE A  58       4.392  13.377 -25.065  1.00  0.00           H  
ATOM    944  CD2 PHE A  58       1.811  12.121 -23.221  1.00  0.00           C  
ATOM    945  HD2 PHE A  58       1.159  12.372 -22.398  1.00  0.00           H  
ATOM    946  CE1 PHE A  58       3.459  11.460 -25.393  1.00  0.00           C  
ATOM    947  HE1 PHE A  58       4.080  11.204 -26.239  1.00  0.00           H  
ATOM    948  CE2 PHE A  58       1.646  10.891 -23.879  1.00  0.00           C  
ATOM    949  HE2 PHE A  58       0.863  10.212 -23.577  1.00  0.00           H  
ATOM    950  CZ  PHE A  58       2.467  10.560 -24.969  1.00  0.00           C  
ATOM    951  HZ  PHE A  58       2.326   9.626 -25.492  1.00  0.00           H  
ATOM    952  N   HIS A  59       6.143  14.553 -22.804  1.00  0.00           N  
ATOM    953  H   HIS A  59       5.856  15.515 -22.911  1.00  0.00           H  
ATOM    954  CA  HIS A  59       7.467  14.151 -23.280  1.00  0.00           C  
ATOM    955  HA  HIS A  59       7.365  13.218 -23.834  1.00  0.00           H  
ATOM    956  C   HIS A  59       8.432  13.857 -22.127  1.00  0.00           C  
ATOM    957  CB  HIS A  59       8.033  15.219 -24.229  1.00  0.00           C  
ATOM    958  HB2 HIS A  59       9.097  15.032 -24.373  1.00  0.00           H  
ATOM    959  HB3 HIS A  59       7.928  16.207 -23.780  1.00  0.00           H  
ATOM    960  O   HIS A  59       9.165  12.869 -22.190  1.00  0.00           O  
ATOM    961  CG  HIS A  59       7.383  15.197 -25.591  1.00  0.00           C  
ATOM    962  CD2 HIS A  59       6.853  16.253 -26.286  1.00  0.00           C  
ATOM    963  HD2 HIS A  59       6.822  17.285 -25.968  1.00  0.00           H  
ATOM    964  ND1 HIS A  59       7.256  14.088 -26.396  1.00  0.00           N  
ATOM    965  HD1 HIS A  59       7.563  13.151 -26.179  1.00  0.00           H  
ATOM    966  CE1 HIS A  59       6.656  14.463 -27.537  1.00  0.00           C  
ATOM    967  HE1 HIS A  59       6.420  13.804 -28.359  1.00  0.00           H  
ATOM    968  NE2 HIS A  59       6.387  15.776 -27.516  1.00  0.00           N  
ATOM    969  N   VAL A  60       8.399  14.663 -21.061  1.00  0.00           N  
ATOM    970  H   VAL A  60       7.774  15.456 -21.076  1.00  0.00           H  
ATOM    971  CA  VAL A  60       9.233  14.437 -19.870  1.00  0.00           C  
ATOM    972  HA  VAL A  60      10.275  14.361 -20.182  1.00  0.00           H  
ATOM    973  C   VAL A  60       8.882  13.108 -19.206  1.00  0.00           C  
ATOM    974  CB  VAL A  60       9.120  15.615 -18.885  1.00  0.00           C  
ATOM    975  HB  VAL A  60       8.066  15.800 -18.673  1.00  0.00           H  
ATOM    976  O   VAL A  60       9.768  12.277 -19.016  1.00  0.00           O  
ATOM    977  CG1 VAL A  60       9.838  15.338 -17.560  1.00  0.00           C  
ATOM    978 HG11 VAL A  60      10.874  15.056 -17.743  1.00  0.00           H  
ATOM    979 HG12 VAL A  60       9.824  16.230 -16.932  1.00  0.00           H  
ATOM    980 HG13 VAL A  60       9.332  14.540 -17.017  1.00  0.00           H  
ATOM    981  CG2 VAL A  60       9.737  16.872 -19.516  1.00  0.00           C  
ATOM    982 HG21 VAL A  60       9.757  17.691 -18.797  1.00  0.00           H  
ATOM    983 HG22 VAL A  60      10.761  16.668 -19.829  1.00  0.00           H  
ATOM    984 HG23 VAL A  60       9.149  17.184 -20.379  1.00  0.00           H  
ATOM    985  N   ILE A  61       7.595  12.872 -18.925  1.00  0.00           N  
ATOM    986  H   ILE A  61       6.914  13.587 -19.137  1.00  0.00           H  
ATOM    987  CA  ILE A  61       7.124  11.637 -18.281  1.00  0.00           C  
ATOM    988  HA  ILE A  61       7.713  11.470 -17.379  1.00  0.00           H  
ATOM    989  C   ILE A  61       7.362  10.425 -19.183  1.00  0.00           C  
ATOM    990  CB  ILE A  61       5.639  11.776 -17.871  1.00  0.00           C  
ATOM    991  HB  ILE A  61       5.074  12.131 -18.733  1.00  0.00           H  
ATOM    992  O   ILE A  61       7.826   9.398 -18.703  1.00  0.00           O  
ATOM    993  CG1 ILE A  61       5.519  12.809 -16.726  1.00  0.00           C  
ATOM    994 HG12 ILE A  61       6.083  13.706 -16.979  1.00  0.00           H  
ATOM    995 HG13 ILE A  61       5.955  12.394 -15.816  1.00  0.00           H  
ATOM    996  CG2 ILE A  61       5.037  10.425 -17.430  1.00  0.00           C  
ATOM    997 HG21 ILE A  61       3.998  10.550 -17.125  1.00  0.00           H  
ATOM    998 HG22 ILE A  61       5.611  10.014 -16.600  1.00  0.00           H  
ATOM    999 HG23 ILE A  61       5.043   9.714 -18.256  1.00  0.00           H  
ATOM   1000  CD1 ILE A  61       4.085  13.256 -16.427  1.00  0.00           C  
ATOM   1001 HD11 ILE A  61       3.490  12.429 -16.038  1.00  0.00           H  
ATOM   1002 HD12 ILE A  61       3.624  13.657 -17.330  1.00  0.00           H  
ATOM   1003 HD13 ILE A  61       4.119  14.042 -15.673  1.00  0.00           H  
ATOM   1004  N   SER A  62       7.090  10.527 -20.486  1.00  0.00           N  
ATOM   1005  H   SER A  62       6.684  11.385 -20.830  1.00  0.00           H  
ATOM   1006  CA  SER A  62       7.332   9.439 -21.441  1.00  0.00           C  
ATOM   1007  HA  SER A  62       6.737   8.572 -21.155  1.00  0.00           H  
ATOM   1008  C   SER A  62       8.805   9.024 -21.467  1.00  0.00           C  
ATOM   1009  CB  SER A  62       6.905   9.888 -22.841  1.00  0.00           C  
ATOM   1010  HB2 SER A  62       5.842  10.131 -22.839  1.00  0.00           H  
ATOM   1011  HB3 SER A  62       7.464  10.779 -23.123  1.00  0.00           H  
ATOM   1012  O   SER A  62       9.109   7.830 -21.446  1.00  0.00           O  
ATOM   1013  OG  SER A  62       7.141   8.874 -23.795  1.00  0.00           O  
ATOM   1014  HG  SER A  62       7.927   8.376 -23.560  1.00  0.00           H  
ATOM   1015  N   SER A  63       9.720   9.995 -21.522  1.00  0.00           N  
ATOM   1016  H   SER A  63       9.410  10.956 -21.524  1.00  0.00           H  
ATOM   1017  CA  SER A  63      11.159   9.732 -21.581  1.00  0.00           C  
ATOM   1018  HA  SER A  63      11.361   9.022 -22.384  1.00  0.00           H  
ATOM   1019  C   SER A  63      11.671   9.119 -20.279  1.00  0.00           C  
ATOM   1020  CB  SER A  63      11.911  11.027 -21.891  1.00  0.00           C  
ATOM   1021  HB2 SER A  63      11.551  11.439 -22.834  1.00  0.00           H  
ATOM   1022  HB3 SER A  63      11.735  11.753 -21.097  1.00  0.00           H  
ATOM   1023  O   SER A  63      12.331   8.078 -20.298  1.00  0.00           O  
ATOM   1024  OG  SER A  63      13.296  10.760 -21.993  1.00  0.00           O  
ATOM   1025  HG  SER A  63      13.765  11.593 -22.082  1.00  0.00           H  
ATOM   1026  N   SER A  64      11.336   9.708 -19.129  1.00  0.00           N  
ATOM   1027  H   SER A  64      10.744  10.527 -19.129  1.00  0.00           H  
ATOM   1028  CA  SER A  64      11.793   9.189 -17.839  1.00  0.00           C  
ATOM   1029  HA  SER A  64      12.871   9.038 -17.888  1.00  0.00           H  
ATOM   1030  C   SER A  64      11.162   7.841 -17.489  1.00  0.00           C  
ATOM   1031  CB  SER A  64      11.528  10.211 -16.745  1.00  0.00           C  
ATOM   1032  HB2 SER A  64      11.934   9.828 -15.809  1.00  0.00           H  
ATOM   1033  HB3 SER A  64      12.036  11.142 -16.996  1.00  0.00           H  
ATOM   1034  O   SER A  64      11.830   6.991 -16.901  1.00  0.00           O  
ATOM   1035  OG  SER A  64      10.147  10.457 -16.603  1.00  0.00           O  
ATOM   1036  HG  SER A  64      10.036  10.964 -15.795  1.00  0.00           H  
ATOM   1037  N   LEU A  65       9.919   7.591 -17.919  1.00  0.00           N  
ATOM   1038  H   LEU A  65       9.396   8.353 -18.326  1.00  0.00           H  
ATOM   1039  CA  LEU A  65       9.260   6.292 -17.791  1.00  0.00           C  
ATOM   1040  HA  LEU A  65       9.264   6.003 -16.740  1.00  0.00           H  
ATOM   1041  C   LEU A  65      10.027   5.221 -18.562  1.00  0.00           C  
ATOM   1042  CB  LEU A  65       7.806   6.415 -18.274  1.00  0.00           C  
ATOM   1043  HB2 LEU A  65       7.291   7.129 -17.631  1.00  0.00           H  
ATOM   1044  HB3 LEU A  65       7.810   6.810 -19.290  1.00  0.00           H  
ATOM   1045  O   LEU A  65      10.336   4.178 -17.993  1.00  0.00           O  
ATOM   1046  CG  LEU A  65       7.007   5.104 -18.279  1.00  0.00           C  
ATOM   1047  HG  LEU A  65       7.477   4.380 -18.945  1.00  0.00           H  
ATOM   1048  CD1 LEU A  65       6.898   4.507 -16.883  1.00  0.00           C  
ATOM   1049 HD11 LEU A  65       6.282   3.609 -16.938  1.00  0.00           H  
ATOM   1050 HD12 LEU A  65       6.449   5.230 -16.202  1.00  0.00           H  
ATOM   1051 HD13 LEU A  65       7.884   4.220 -16.517  1.00  0.00           H  
ATOM   1052  CD2 LEU A  65       5.592   5.379 -18.784  1.00  0.00           C  
ATOM   1053 HD21 LEU A  65       5.009   4.457 -18.791  1.00  0.00           H  
ATOM   1054 HD22 LEU A  65       5.113   6.120 -18.144  1.00  0.00           H  
ATOM   1055 HD23 LEU A  65       5.636   5.772 -19.800  1.00  0.00           H  
ATOM   1056  N   SER A  66      10.402   5.497 -19.815  1.00  0.00           N  
ATOM   1057  H   SER A  66      10.114   6.376 -20.222  1.00  0.00           H  
ATOM   1058  CA  SER A  66      11.223   4.580 -20.616  1.00  0.00           C  
ATOM   1059  HA  SER A  66      10.656   3.663 -20.777  1.00  0.00           H  
ATOM   1060  C   SER A  66      12.527   4.199 -19.901  1.00  0.00           C  
ATOM   1061  CB  SER A  66      11.521   5.200 -21.984  1.00  0.00           C  
ATOM   1062  HB2 SER A  66      10.586   5.464 -22.478  1.00  0.00           H  
ATOM   1063  HB3 SER A  66      12.116   6.105 -21.860  1.00  0.00           H  
ATOM   1064  O   SER A  66      12.898   3.028 -19.891  1.00  0.00           O  
ATOM   1065  OG  SER A  66      12.235   4.287 -22.790  1.00  0.00           O  
ATOM   1066  HG  SER A  66      11.706   3.493 -22.895  1.00  0.00           H  
ATOM   1067  N   HIS A  67      13.183   5.146 -19.222  1.00  0.00           N  
ATOM   1068  H   HIS A  67      12.828   6.091 -19.252  1.00  0.00           H  
ATOM   1069  CA  HIS A  67      14.417   4.891 -18.469  1.00  0.00           C  
ATOM   1070  HA  HIS A  67      15.047   4.222 -19.056  1.00  0.00           H  
ATOM   1071  C   HIS A  67      14.202   4.192 -17.119  1.00  0.00           C  
ATOM   1072  CB  HIS A  67      15.179   6.207 -18.279  1.00  0.00           C  
ATOM   1073  HB2 HIS A  67      14.521   6.947 -17.822  1.00  0.00           H  
ATOM   1074  HB3 HIS A  67      16.016   6.036 -17.602  1.00  0.00           H  
ATOM   1075  O   HIS A  67      15.106   3.504 -16.651  1.00  0.00           O  
ATOM   1076  CG  HIS A  67      15.735   6.761 -19.561  1.00  0.00           C  
ATOM   1077  CD2 HIS A  67      16.990   6.552 -20.063  1.00  0.00           C  
ATOM   1078  HD2 HIS A  67      17.770   5.965 -19.600  1.00  0.00           H  
ATOM   1079  ND1 HIS A  67      15.076   7.576 -20.450  1.00  0.00           N  
ATOM   1080  HD1 HIS A  67      14.116   7.883 -20.387  1.00  0.00           H  
ATOM   1081  CE1 HIS A  67      15.908   7.849 -21.464  1.00  0.00           C  
ATOM   1082  HE1 HIS A  67      15.659   8.456 -22.321  1.00  0.00           H  
ATOM   1083  NE2 HIS A  67      17.088   7.237 -21.277  1.00  0.00           N  
ATOM   1084  N   ALA A  68      13.028   4.330 -16.498  1.00  0.00           N  
ATOM   1085  H   ALA A  68      12.351   4.971 -16.886  1.00  0.00           H  
ATOM   1086  CA  ALA A  68      12.690   3.624 -15.261  1.00  0.00           C  
ATOM   1087  HA  ALA A  68      13.555   3.632 -14.597  1.00  0.00           H  
ATOM   1088  C   ALA A  68      12.303   2.159 -15.519  1.00  0.00           C  
ATOM   1089  CB  ALA A  68      11.538   4.365 -14.574  1.00  0.00           C  
ATOM   1090  HB1 ALA A  68      10.637   4.285 -15.183  1.00  0.00           H  
ATOM   1091  HB2 ALA A  68      11.350   3.923 -13.596  1.00  0.00           H  
ATOM   1092  HB3 ALA A  68      11.783   5.419 -14.443  1.00  0.00           H  
ATOM   1093  O   ALA A  68      12.581   1.281 -14.702  1.00  0.00           O  
ATOM   1094  N   LEU A  69      11.659   1.885 -16.657  1.00  0.00           N  
ATOM   1095  H   LEU A  69      11.448   2.657 -17.273  1.00  0.00           H  
ATOM   1096  CA  LEU A  69      11.093   0.576 -16.978  1.00  0.00           C  
ATOM   1097  HA  LEU A  69      10.371   0.345 -16.196  1.00  0.00           H  
ATOM   1098  C   LEU A  69      12.081  -0.602 -16.961  1.00  0.00           C  
ATOM   1099  CB  LEU A  69      10.362   0.653 -18.327  1.00  0.00           C  
ATOM   1100  HB2 LEU A  69      10.283  -0.350 -18.747  1.00  0.00           H  
ATOM   1101  HB3 LEU A  69      10.950   1.270 -19.006  1.00  0.00           H  
ATOM   1102  O   LEU A  69      11.635  -1.683 -16.606  1.00  0.00           O  
ATOM   1103  CG  LEU A  69       8.945   1.230 -18.238  1.00  0.00           C  
ATOM   1104  HG  LEU A  69       8.977   2.196 -17.734  1.00  0.00           H  
ATOM   1105  CD1 LEU A  69       8.395   1.432 -19.651  1.00  0.00           C  
ATOM   1106 HD11 LEU A  69       8.353   0.481 -20.181  1.00  0.00           H  
ATOM   1107 HD12 LEU A  69       7.393   1.857 -19.600  1.00  0.00           H  
ATOM   1108 HD13 LEU A  69       9.038   2.119 -20.202  1.00  0.00           H  
ATOM   1109  CD2 LEU A  69       7.992   0.336 -17.440  1.00  0.00           C  
ATOM   1110 HD21 LEU A  69       7.292  -0.166 -18.108  1.00  0.00           H  
ATOM   1111 HD22 LEU A  69       7.438   0.952 -16.732  1.00  0.00           H  
ATOM   1112 HD23 LEU A  69       8.524  -0.436 -16.884  1.00  0.00           H  
ATOM   1113  N   PRO A  70      13.386  -0.470 -17.253  1.00  0.00           N  
ATOM   1114  CA  PRO A  70      14.332  -1.563 -17.036  1.00  0.00           C  
ATOM   1115  HA  PRO A  70      14.040  -2.396 -17.676  1.00  0.00           H  
ATOM   1116  C   PRO A  70      14.385  -2.058 -15.580  1.00  0.00           C  
ATOM   1117  CB  PRO A  70      15.681  -1.026 -17.509  1.00  0.00           C  
ATOM   1118  HB2 PRO A  70      16.298  -1.826 -17.919  1.00  0.00           H  
ATOM   1119  HB3 PRO A  70      16.198  -0.520 -16.694  1.00  0.00           H  
ATOM   1120  O   PRO A  70      14.431  -3.263 -15.345  1.00  0.00           O  
ATOM   1121  CG  PRO A  70      15.295  -0.004 -18.577  1.00  0.00           C  
ATOM   1122  HG2 PRO A  70      16.049   0.774 -18.694  1.00  0.00           H  
ATOM   1123  HG3 PRO A  70      15.107  -0.508 -19.525  1.00  0.00           H  
ATOM   1124  CD  PRO A  70      14.003   0.585 -18.032  1.00  0.00           C  
ATOM   1125  HD2 PRO A  70      14.235   1.424 -17.376  1.00  0.00           H  
ATOM   1126  HD3 PRO A  70      13.357   0.896 -18.853  1.00  0.00           H  
ATOM   1127  N   HIS A  71      14.293  -1.155 -14.597  1.00  0.00           N  
ATOM   1128  H   HIS A  71      14.201  -0.180 -14.843  1.00  0.00           H  
ATOM   1129  CA  HIS A  71      14.240  -1.514 -13.171  1.00  0.00           C  
ATOM   1130  HA  HIS A  71      14.970  -2.299 -12.973  1.00  0.00           H  
ATOM   1131  C   HIS A  71      12.858  -2.049 -12.770  1.00  0.00           C  
ATOM   1132  CB  HIS A  71      14.600  -0.291 -12.310  1.00  0.00           C  
ATOM   1133  HB2 HIS A  71      14.541  -0.574 -11.259  1.00  0.00           H  
ATOM   1134  HB3 HIS A  71      13.870   0.501 -12.479  1.00  0.00           H  
ATOM   1135  O   HIS A  71      12.742  -2.875 -11.864  1.00  0.00           O  
ATOM   1136  CG  HIS A  71      15.976   0.267 -12.571  1.00  0.00           C  
ATOM   1137  CD2 HIS A  71      16.315   1.152 -13.560  1.00  0.00           C  
ATOM   1138  HD2 HIS A  71      15.649   1.569 -14.301  1.00  0.00           H  
ATOM   1139  ND1 HIS A  71      17.119   0.024 -11.836  1.00  0.00           N  
ATOM   1140  HD1 HIS A  71      17.202  -0.406 -10.925  1.00  0.00           H  
ATOM   1141  CE1 HIS A  71      18.118   0.724 -12.389  1.00  0.00           C  
ATOM   1142  HE1 HIS A  71      19.120   0.772 -11.988  1.00  0.00           H  
ATOM   1143  NE2 HIS A  71      17.679   1.434 -13.440  1.00  0.00           N  
ATOM   1144  N   PHE A  72      11.807  -1.588 -13.456  1.00  0.00           N  
ATOM   1145  H   PHE A  72      11.991  -0.917 -14.189  1.00  0.00           H  
ATOM   1146  CA  PHE A  72      10.413  -1.928 -13.172  1.00  0.00           C  
ATOM   1147  HA  PHE A  72      10.429  -2.608 -12.320  1.00  0.00           H  
ATOM   1148  C   PHE A  72       9.735  -2.741 -14.277  1.00  0.00           C  
ATOM   1149  CB  PHE A  72       9.615  -0.683 -12.757  1.00  0.00           C  
ATOM   1150  HB2 PHE A  72       8.584  -0.986 -12.575  1.00  0.00           H  
ATOM   1151  HB3 PHE A  72       9.615   0.033 -13.578  1.00  0.00           H  
ATOM   1152  O   PHE A  72       8.529  -2.617 -14.494  1.00  0.00           O  
ATOM   1153  CG  PHE A  72      10.103  -0.003 -11.495  1.00  0.00           C  
ATOM   1154  CD1 PHE A  72       9.529  -0.318 -10.249  1.00  0.00           C  
ATOM   1155  HD1 PHE A  72       8.734  -1.046 -10.179  1.00  0.00           H  
ATOM   1156  CD2 PHE A  72      11.124   0.961 -11.563  1.00  0.00           C  
ATOM   1157  HD2 PHE A  72      11.559   1.219 -12.517  1.00  0.00           H  
ATOM   1158  CE1 PHE A  72      10.000   0.315  -9.087  1.00  0.00           C  
ATOM   1159  HE1 PHE A  72       9.588   0.055  -8.123  1.00  0.00           H  
ATOM   1160  CE2 PHE A  72      11.596   1.585 -10.398  1.00  0.00           C  
ATOM   1161  HE2 PHE A  72      12.402   2.301 -10.458  1.00  0.00           H  
ATOM   1162  CZ  PHE A  72      11.033   1.262  -9.155  1.00  0.00           C  
ATOM   1163  HZ  PHE A  72      11.406   1.731  -8.256  1.00  0.00           H  
ATOM   1164  N   TYR A  73      10.495  -3.592 -14.966  1.00  0.00           N  
ATOM   1165  H   TYR A  73      11.488  -3.605 -14.784  1.00  0.00           H  
ATOM   1166  CA  TYR A  73      10.014  -4.294 -16.155  1.00  0.00           C  
ATOM   1167  HA  TYR A  73       9.732  -3.533 -16.882  1.00  0.00           H  
ATOM   1168  C   TYR A  73       8.762  -5.154 -15.926  1.00  0.00           C  
ATOM   1169  CB  TYR A  73      11.143  -5.115 -16.783  1.00  0.00           C  
ATOM   1170  HB2 TYR A  73      10.827  -5.400 -17.787  1.00  0.00           H  
ATOM   1171  HB3 TYR A  73      12.025  -4.482 -16.875  1.00  0.00           H  
ATOM   1172  O   TYR A  73       7.969  -5.248 -16.858  1.00  0.00           O  
ATOM   1173  CG  TYR A  73      11.508  -6.375 -16.028  1.00  0.00           C  
ATOM   1174  CD1 TYR A  73      12.557  -6.355 -15.090  1.00  0.00           C  
ATOM   1175  HD1 TYR A  73      13.143  -5.458 -14.949  1.00  0.00           H  
ATOM   1176  CD2 TYR A  73      10.750  -7.550 -16.208  1.00  0.00           C  
ATOM   1177  HD2 TYR A  73       9.912  -7.565 -16.890  1.00  0.00           H  
ATOM   1178  CE1 TYR A  73      12.833  -7.498 -14.317  1.00  0.00           C  
ATOM   1179  HE1 TYR A  73      13.629  -7.474 -13.587  1.00  0.00           H  
ATOM   1180  CE2 TYR A  73      11.046  -8.703 -15.462  1.00  0.00           C  
ATOM   1181  HE2 TYR A  73      10.478  -9.612 -15.592  1.00  0.00           H  
ATOM   1182  OH  TYR A  73      12.323  -9.775 -13.749  1.00  0.00           O  
ATOM   1183  HH  TYR A  73      13.088  -9.655 -13.182  1.00  0.00           H  
ATOM   1184  CZ  TYR A  73      12.075  -8.675 -14.503  1.00  0.00           C  
ATOM   1185  N   PRO A  74       8.479  -5.727 -14.733  1.00  0.00           N  
ATOM   1186  CA  PRO A  74       7.239  -6.478 -14.538  1.00  0.00           C  
ATOM   1187  HA  PRO A  74       7.202  -7.270 -15.286  1.00  0.00           H  
ATOM   1188  C   PRO A  74       5.969  -5.624 -14.683  1.00  0.00           C  
ATOM   1189  CB  PRO A  74       7.354  -7.122 -13.154  1.00  0.00           C  
ATOM   1190  HB2 PRO A  74       6.898  -6.476 -12.403  1.00  0.00           H  
ATOM   1191  HB3 PRO A  74       6.906  -8.115 -13.135  1.00  0.00           H  
ATOM   1192  O   PRO A  74       4.886  -6.177 -14.838  1.00  0.00           O  
ATOM   1193  CG  PRO A  74       8.861  -7.206 -12.933  1.00  0.00           C  
ATOM   1194  HG2 PRO A  74       9.264  -8.055 -13.486  1.00  0.00           H  
ATOM   1195  HG3 PRO A  74       9.131  -7.283 -11.880  1.00  0.00           H  
ATOM   1196  CD  PRO A  74       9.328  -5.902 -13.559  1.00  0.00           C  
ATOM   1197  HD2 PRO A  74      10.391  -5.965 -13.795  1.00  0.00           H  
ATOM   1198  HD3 PRO A  74       9.154  -5.078 -12.866  1.00  0.00           H  
ATOM   1199  N   LEU A  75       6.070  -4.288 -14.676  1.00  0.00           N  
ATOM   1200  H   LEU A  75       6.985  -3.873 -14.571  1.00  0.00           H  
ATOM   1201  CA  LEU A  75       4.950  -3.397 -15.003  1.00  0.00           C  
ATOM   1202  HA  LEU A  75       4.074  -3.701 -14.430  1.00  0.00           H  
ATOM   1203  C   LEU A  75       4.539  -3.444 -16.485  1.00  0.00           C  
ATOM   1204  CB  LEU A  75       5.318  -1.949 -14.646  1.00  0.00           C  
ATOM   1205  HB2 LEU A  75       4.532  -1.302 -15.036  1.00  0.00           H  
ATOM   1206  HB3 LEU A  75       6.241  -1.688 -15.164  1.00  0.00           H  
ATOM   1207  O   LEU A  75       3.431  -3.016 -16.799  1.00  0.00           O  
ATOM   1208  CG  LEU A  75       5.462  -1.632 -13.154  1.00  0.00           C  
ATOM   1209  HG  LEU A  75       6.191  -2.293 -12.686  1.00  0.00           H  
ATOM   1210  CD1 LEU A  75       5.920  -0.187 -12.989  1.00  0.00           C  
ATOM   1211 HD11 LEU A  75       6.814  -0.014 -13.588  1.00  0.00           H  
ATOM   1212 HD12 LEU A  75       5.142   0.499 -13.324  1.00  0.00           H  
ATOM   1213 HD13 LEU A  75       6.152   0.009 -11.942  1.00  0.00           H  
ATOM   1214  CD2 LEU A  75       4.116  -1.748 -12.448  1.00  0.00           C  
ATOM   1215 HD21 LEU A  75       3.328  -1.329 -13.075  1.00  0.00           H  
ATOM   1216 HD22 LEU A  75       4.141  -1.184 -11.516  1.00  0.00           H  
ATOM   1217 HD23 LEU A  75       3.915  -2.800 -12.245  1.00  0.00           H  
ATOM   1218  N   THR A  76       5.405  -3.920 -17.390  1.00  0.00           N  
ATOM   1219  H   THR A  76       6.304  -4.264 -17.084  1.00  0.00           H  
ATOM   1220  CA  THR A  76       5.079  -4.100 -18.819  1.00  0.00           C  
ATOM   1221  HA  THR A  76       4.339  -3.354 -19.108  1.00  0.00           H  
ATOM   1222  C   THR A  76       4.456  -5.465 -19.117  1.00  0.00           C  
ATOM   1223  CB  THR A  76       6.301  -3.914 -19.740  1.00  0.00           C  
ATOM   1224  HB  THR A  76       5.939  -3.876 -20.768  1.00  0.00           H  
ATOM   1225  O   THR A  76       3.989  -5.687 -20.231  1.00  0.00           O  
ATOM   1226  CG2 THR A  76       7.111  -2.646 -19.475  1.00  0.00           C  
ATOM   1227 HG21 THR A  76       7.948  -2.601 -20.171  1.00  0.00           H  
ATOM   1228 HG22 THR A  76       7.496  -2.647 -18.455  1.00  0.00           H  
ATOM   1229 HG23 THR A  76       6.480  -1.773 -19.640  1.00  0.00           H  
ATOM   1230  OG1 THR A  76       7.206  -4.984 -19.641  1.00  0.00           O  
ATOM   1231  HG1 THR A  76       7.712  -5.007 -20.456  1.00  0.00           H  
ATOM   1232  N   ALA A  77       4.465  -6.378 -18.141  1.00  0.00           N  
ATOM   1233  H   ALA A  77       4.823  -6.107 -17.236  1.00  0.00           H  
ATOM   1234  CA  ALA A  77       3.985  -7.743 -18.295  1.00  0.00           C  
ATOM   1235  HA  ALA A  77       4.425  -8.165 -19.199  1.00  0.00           H  
ATOM   1236  C   ALA A  77       2.458  -7.813 -18.439  1.00  0.00           C  
ATOM   1237  CB  ALA A  77       4.471  -8.551 -17.086  1.00  0.00           C  
ATOM   1238  HB1 ALA A  77       5.556  -8.480 -17.008  1.00  0.00           H  
ATOM   1239  HB2 ALA A  77       4.185  -9.598 -17.188  1.00  0.00           H  
ATOM   1240  HB3 ALA A  77       4.019  -8.153 -16.177  1.00  0.00           H  
ATOM   1241  O   ALA A  77       1.737  -6.883 -18.097  1.00  0.00           O  
ATOM   1242  N   THR A  78       1.963  -8.973 -18.865  1.00  0.00           N  
ATOM   1243  H   THR A  78       2.634  -9.695 -19.086  1.00  0.00           H  
ATOM   1244  CA  THR A  78       0.527  -9.309 -18.822  1.00  0.00           C  
ATOM   1245  HA  THR A  78      -0.059  -8.391 -18.781  1.00  0.00           H  
ATOM   1246  C   THR A  78       0.222 -10.115 -17.560  1.00  0.00           C  
ATOM   1247  CB  THR A  78       0.074 -10.071 -20.082  1.00  0.00           C  
ATOM   1248  HB  THR A  78      -0.976 -10.345 -19.975  1.00  0.00           H  
ATOM   1249  O   THR A  78       1.007 -10.983 -17.178  1.00  0.00           O  
ATOM   1250  CG2 THR A  78       0.228  -9.249 -21.362  1.00  0.00           C  
ATOM   1251 HG21 THR A  78      -0.655  -8.623 -21.491  1.00  0.00           H  
ATOM   1252 HG22 THR A  78       1.103  -8.601 -21.307  1.00  0.00           H  
ATOM   1253 HG23 THR A  78       0.296  -9.901 -22.233  1.00  0.00           H  
ATOM   1254  OG1 THR A  78       0.821 -11.259 -20.286  1.00  0.00           O  
ATOM   1255  HG1 THR A  78       1.735 -11.023 -20.114  1.00  0.00           H  
ATOM   1256  N   LEU A  79      -0.915  -9.886 -16.910  1.00  0.00           N  
ATOM   1257  H   LEU A  79      -1.543  -9.188 -17.282  1.00  0.00           H  
ATOM   1258  CA  LEU A  79      -1.424 -10.776 -15.868  1.00  0.00           C  
ATOM   1259  HA  LEU A  79      -0.585 -11.139 -15.273  1.00  0.00           H  
ATOM   1260  C   LEU A  79      -2.096 -11.987 -16.507  1.00  0.00           C  
ATOM   1261  CB  LEU A  79      -2.402 -10.038 -14.944  1.00  0.00           C  
ATOM   1262  HB2 LEU A  79      -3.002 -10.766 -14.398  1.00  0.00           H  
ATOM   1263  HB3 LEU A  79      -3.080  -9.451 -15.564  1.00  0.00           H  
ATOM   1264  O   LEU A  79      -2.971 -11.864 -17.361  1.00  0.00           O  
ATOM   1265  CG  LEU A  79      -1.708  -9.123 -13.927  1.00  0.00           C  
ATOM   1266  HG  LEU A  79      -0.961  -8.506 -14.426  1.00  0.00           H  
ATOM   1267  CD1 LEU A  79      -2.746  -8.217 -13.281  1.00  0.00           C  
ATOM   1268 HD11 LEU A  79      -2.244  -7.527 -12.603  1.00  0.00           H  
ATOM   1269 HD12 LEU A  79      -3.269  -7.642 -14.045  1.00  0.00           H  
ATOM   1270 HD13 LEU A  79      -3.481  -8.808 -12.735  1.00  0.00           H  
ATOM   1271  CD2 LEU A  79      -1.049  -9.919 -12.794  1.00  0.00           C  
ATOM   1272 HD21 LEU A  79      -0.563  -9.231 -12.101  1.00  0.00           H  
ATOM   1273 HD22 LEU A  79      -0.297 -10.601 -13.189  1.00  0.00           H  
ATOM   1274 HD23 LEU A  79      -1.800 -10.494 -12.252  1.00  0.00           H  
ATOM   1275  N   ARG A  80      -1.714 -13.180 -16.058  1.00  0.00           N  
ATOM   1276  H   ARG A  80      -0.983 -13.207 -15.361  1.00  0.00           H  
ATOM   1277  CA  ARG A  80      -2.294 -14.449 -16.505  1.00  0.00           C  
ATOM   1278  HA  ARG A  80      -3.217 -14.245 -17.048  1.00  0.00           H  
ATOM   1279  C   ARG A  80      -2.652 -15.309 -15.309  1.00  0.00           C  
ATOM   1280  CB  ARG A  80      -1.326 -15.177 -17.450  1.00  0.00           C  
ATOM   1281  HB2 ARG A  80      -0.399 -15.397 -16.920  1.00  0.00           H  
ATOM   1282  HB3 ARG A  80      -1.780 -16.119 -17.758  1.00  0.00           H  
ATOM   1283  O   ARG A  80      -2.013 -15.233 -14.264  1.00  0.00           O  
ATOM   1284  CG  ARG A  80      -1.009 -14.343 -18.701  1.00  0.00           C  
ATOM   1285  HG2 ARG A  80      -1.938 -14.014 -19.166  1.00  0.00           H  
ATOM   1286  HG3 ARG A  80      -0.426 -13.467 -18.418  1.00  0.00           H  
ATOM   1287  CD  ARG A  80      -0.207 -15.166 -19.709  1.00  0.00           C  
ATOM   1288  HD2 ARG A  80      -0.817 -16.006 -20.042  1.00  0.00           H  
ATOM   1289  HD3 ARG A  80       0.690 -15.549 -19.224  1.00  0.00           H  
ATOM   1290  NE  ARG A  80       0.171 -14.343 -20.868  1.00  0.00           N  
ATOM   1291  HE  ARG A  80      -0.010 -13.352 -20.802  1.00  0.00           H  
ATOM   1292  NH1 ARG A  80       1.268 -15.975 -22.058  1.00  0.00           N  
ATOM   1293 HH11 ARG A  80       1.879 -16.208 -22.827  1.00  0.00           H  
ATOM   1294 HH12 ARG A  80       1.216 -16.581 -21.251  1.00  0.00           H  
ATOM   1295  NH2 ARG A  80       1.021 -13.932 -22.931  1.00  0.00           N  
ATOM   1296 HH21 ARG A  80       1.517 -14.227 -23.759  1.00  0.00           H  
ATOM   1297 HH22 ARG A  80       0.693 -12.980 -22.852  1.00  0.00           H  
ATOM   1298  CZ  ARG A  80       0.812 -14.757 -21.946  1.00  0.00           C  
ATOM   1299  N   ARG A  81      -3.653 -16.169 -15.471  1.00  0.00           N  
ATOM   1300  H   ARG A  81      -4.097 -16.211 -16.377  1.00  0.00           H  
ATOM   1301  CA  ARG A  81      -3.927 -17.239 -14.504  1.00  0.00           C  
ATOM   1302  HA  ARG A  81      -3.845 -16.840 -13.493  1.00  0.00           H  
ATOM   1303  C   ARG A  81      -2.861 -18.326 -14.638  1.00  0.00           C  
ATOM   1304  CB  ARG A  81      -5.348 -17.781 -14.699  1.00  0.00           C  
ATOM   1305  HB2 ARG A  81      -5.488 -18.080 -15.738  1.00  0.00           H  
ATOM   1306  HB3 ARG A  81      -5.484 -18.658 -14.066  1.00  0.00           H  
ATOM   1307  O   ARG A  81      -2.450 -18.643 -15.755  1.00  0.00           O  
ATOM   1308  CG  ARG A  81      -6.383 -16.716 -14.314  1.00  0.00           C  
ATOM   1309  HG2 ARG A  81      -6.221 -15.812 -14.902  1.00  0.00           H  
ATOM   1310  HG3 ARG A  81      -6.249 -16.471 -13.261  1.00  0.00           H  
ATOM   1311  CD  ARG A  81      -7.819 -17.197 -14.557  1.00  0.00           C  
ATOM   1312  HD2 ARG A  81      -7.934 -17.426 -15.617  1.00  0.00           H  
ATOM   1313  HD3 ARG A  81      -8.013 -18.114 -14.002  1.00  0.00           H  
ATOM   1314  NE  ARG A  81      -8.800 -16.159 -14.187  1.00  0.00           N  
ATOM   1315  HE  ARG A  81      -9.247 -15.666 -14.947  1.00  0.00           H  
ATOM   1316  NH1 ARG A  81      -8.592 -16.343 -11.904  1.00  0.00           N  
ATOM   1317 HH11 ARG A  81      -8.720 -15.968 -10.975  1.00  0.00           H  
ATOM   1318 HH12 ARG A  81      -8.001 -17.152 -12.033  1.00  0.00           H  
ATOM   1319  NH2 ARG A  81      -9.900 -14.748 -12.790  1.00  0.00           N  
ATOM   1320 HH21 ARG A  81     -10.106 -14.419 -11.857  1.00  0.00           H  
ATOM   1321 HH22 ARG A  81     -10.254 -14.240 -13.588  1.00  0.00           H  
ATOM   1322  CZ  ARG A  81      -9.095 -15.760 -12.961  1.00  0.00           C  
ATOM   1323  N   GLN A  82      -2.400 -18.878 -13.520  1.00  0.00           N  
ATOM   1324  H   GLN A  82      -2.782 -18.579 -12.634  1.00  0.00           H  
ATOM   1325  CA  GLN A  82      -1.461 -20.001 -13.540  1.00  0.00           C  
ATOM   1326  HA  GLN A  82      -0.618 -19.745 -14.182  1.00  0.00           H  
ATOM   1327  C   GLN A  82      -2.141 -21.249 -14.118  1.00  0.00           C  
ATOM   1328  CB  GLN A  82      -0.924 -20.285 -12.130  1.00  0.00           C  
ATOM   1329  HB2 GLN A  82      -0.289 -21.170 -12.169  1.00  0.00           H  
ATOM   1330  HB3 GLN A  82      -1.758 -20.494 -11.461  1.00  0.00           H  
ATOM   1331  O   GLN A  82      -3.322 -21.481 -13.880  1.00  0.00           O  
ATOM   1332  CG  GLN A  82      -0.102 -19.121 -11.561  1.00  0.00           C  
ATOM   1333  HG2 GLN A  82      -0.720 -18.228 -11.474  1.00  0.00           H  
ATOM   1334  HG3 GLN A  82       0.719 -18.909 -12.246  1.00  0.00           H  
ATOM   1335  CD  GLN A  82       0.486 -19.430 -10.187  1.00  0.00           C  
ATOM   1336  NE2 GLN A  82       1.490 -18.700  -9.759  1.00  0.00           N  
ATOM   1337 HE21 GLN A  82       1.868 -17.956 -10.328  1.00  0.00           H  
ATOM   1338 HE22 GLN A  82       1.852 -18.929  -8.844  1.00  0.00           H  
ATOM   1339  OE1 GLN A  82       0.047 -20.312  -9.467  1.00  0.00           O  
ATOM   1340  N   GLN A  83      -1.400 -22.078 -14.857  1.00  0.00           N  
ATOM   1341  H   GLN A  83      -0.432 -21.851 -15.036  1.00  0.00           H  
ATOM   1342  CA  GLN A  83      -1.950 -23.331 -15.395  1.00  0.00           C  
ATOM   1343  HA  GLN A  83      -2.912 -23.129 -15.867  1.00  0.00           H  
ATOM   1344  C   GLN A  83      -2.207 -24.368 -14.292  1.00  0.00           C  
ATOM   1345  CB  GLN A  83      -1.002 -23.918 -16.448  1.00  0.00           C  
ATOM   1346  HB2 GLN A  83      -0.002 -24.014 -16.026  1.00  0.00           H  
ATOM   1347  HB3 GLN A  83      -1.358 -24.914 -16.713  1.00  0.00           H  
ATOM   1348  O   GLN A  83      -3.205 -25.079 -14.336  1.00  0.00           O  
ATOM   1349  CG  GLN A  83      -0.941 -23.076 -17.731  1.00  0.00           C  
ATOM   1350  HG2 GLN A  83      -0.569 -22.077 -17.501  1.00  0.00           H  
ATOM   1351  HG3 GLN A  83      -1.946 -22.983 -18.144  1.00  0.00           H  
ATOM   1352  CD  GLN A  83      -0.034 -23.694 -18.792  1.00  0.00           C  
ATOM   1353  NE2 GLN A  83       0.052 -23.106 -19.964  1.00  0.00           N  
ATOM   1354 HE21 GLN A  83       0.649 -23.570 -20.633  1.00  0.00           H  
ATOM   1355 HE22 GLN A  83      -0.482 -22.275 -20.174  1.00  0.00           H  
ATOM   1356  OE1 GLN A  83       0.625 -24.699 -18.598  1.00  0.00           O  
ATOM   1357  N   THR A  84      -1.318 -24.439 -13.299  1.00  0.00           N  
ATOM   1358  H   THR A  84      -0.515 -23.826 -13.311  1.00  0.00           H  
ATOM   1359  CA  THR A  84      -1.385 -25.391 -12.178  1.00  0.00           C  
ATOM   1360  HA  THR A  84      -1.679 -26.373 -12.548  1.00  0.00           H  
ATOM   1361  C   THR A  84      -2.407 -24.989 -11.118  1.00  0.00           C  
ATOM   1362  CB  THR A  84      -0.005 -25.506 -11.516  1.00  0.00           C  
ATOM   1363  HB  THR A  84      -0.091 -26.062 -10.583  1.00  0.00           H  
ATOM   1364  O   THR A  84      -3.035 -25.852 -10.514  1.00  0.00           O  
ATOM   1365  CG2 THR A  84       1.000 -26.207 -12.431  1.00  0.00           C  
ATOM   1366 HG21 THR A  84       1.954 -26.305 -11.913  1.00  0.00           H  
ATOM   1367 HG22 THR A  84       0.634 -27.203 -12.680  1.00  0.00           H  
ATOM   1368 HG23 THR A  84       1.149 -25.637 -13.348  1.00  0.00           H  
ATOM   1369  OG1 THR A  84       0.506 -24.213 -11.261  1.00  0.00           O  
ATOM   1370  HG1 THR A  84       1.004 -24.255 -10.440  1.00  0.00           H  
ATOM   1371  N   SER A  85      -2.604 -23.683 -10.934  1.00  0.00           N  
ATOM   1372  H   SER A  85      -2.001 -23.055 -11.446  1.00  0.00           H  
ATOM   1373  CA  SER A  85      -3.518 -23.099  -9.952  1.00  0.00           C  
ATOM   1374  HA  SER A  85      -4.201 -23.863  -9.580  1.00  0.00           H  
ATOM   1375  C   SER A  85      -4.326 -21.980 -10.620  1.00  0.00           C  
ATOM   1376  CB  SER A  85      -2.724 -22.586  -8.742  1.00  0.00           C  
ATOM   1377  HB2 SER A  85      -3.397 -22.072  -8.056  1.00  0.00           H  
ATOM   1378  HB3 SER A  85      -1.952 -21.891  -9.074  1.00  0.00           H  
ATOM   1379  O   SER A  85      -4.004 -20.807 -10.432  1.00  0.00           O  
ATOM   1380  OG  SER A  85      -2.129 -23.679  -8.076  1.00  0.00           O  
ATOM   1381  HG  SER A  85      -1.581 -23.366  -7.352  1.00  0.00           H  
ATOM   1382  N   PRO A  86      -5.385 -22.293 -11.396  1.00  0.00           N  
ATOM   1383  CA  PRO A  86      -6.113 -21.320 -12.233  1.00  0.00           C  
ATOM   1384  HA  PRO A  86      -5.434 -20.886 -12.967  1.00  0.00           H  
ATOM   1385  C   PRO A  86      -6.734 -20.151 -11.455  1.00  0.00           C  
ATOM   1386  CB  PRO A  86      -7.175 -22.145 -12.970  1.00  0.00           C  
ATOM   1387  HB2 PRO A  86      -8.109 -21.599 -13.105  1.00  0.00           H  
ATOM   1388  HB3 PRO A  86      -6.779 -22.452 -13.938  1.00  0.00           H  
ATOM   1389  O   PRO A  86      -7.113 -19.121 -12.023  1.00  0.00           O  
ATOM   1390  CG  PRO A  86      -7.367 -23.381 -12.091  1.00  0.00           C  
ATOM   1391  HG2 PRO A  86      -7.728 -24.236 -12.664  1.00  0.00           H  
ATOM   1392  HG3 PRO A  86      -8.048 -23.150 -11.272  1.00  0.00           H  
ATOM   1393  CD  PRO A  86      -5.965 -23.620 -11.542  1.00  0.00           C  
ATOM   1394  HD2 PRO A  86      -5.378 -24.198 -12.256  1.00  0.00           H  
ATOM   1395  HD3 PRO A  86      -6.030 -24.150 -10.592  1.00  0.00           H  
ATOM   1396  N   HIS A  87      -6.833 -20.284 -10.138  1.00  0.00           N  
ATOM   1397  H   HIS A  87      -6.528 -21.153  -9.723  1.00  0.00           H  
ATOM   1398  CA  HIS A  87      -7.308 -19.229  -9.265  1.00  0.00           C  
ATOM   1399  HA  HIS A  87      -8.140 -18.722  -9.754  1.00  0.00           H  
ATOM   1400  C   HIS A  87      -6.241 -18.156  -8.979  1.00  0.00           C  
ATOM   1401  CB  HIS A  87      -7.858 -19.890  -8.005  1.00  0.00           C  
ATOM   1402  HB2 HIS A  87      -7.043 -20.301  -7.408  1.00  0.00           H  
ATOM   1403  HB3 HIS A  87      -8.400 -19.129  -7.443  1.00  0.00           H  
ATOM   1404  O   HIS A  87      -6.603 -16.997  -8.778  1.00  0.00           O  
ATOM   1405  CG  HIS A  87      -8.892 -20.940  -8.259  1.00  0.00           C  
ATOM   1406  CD2 HIS A  87      -8.792 -22.279  -8.002  1.00  0.00           C  
ATOM   1407  HD2 HIS A  87      -7.935 -22.791  -7.589  1.00  0.00           H  
ATOM   1408  ND1 HIS A  87     -10.157 -20.704  -8.745  1.00  0.00           N  
ATOM   1409  HD1 HIS A  87     -10.562 -19.803  -8.951  1.00  0.00           H  
ATOM   1410  CE1 HIS A  87     -10.803 -21.878  -8.793  1.00  0.00           C  
ATOM   1411  HE1 HIS A  87     -11.826 -22.016  -9.110  1.00  0.00           H  
ATOM   1412  NE2 HIS A  87     -10.007 -22.865  -8.361  1.00  0.00           N  
ATOM   1413  N   ARG A  88      -4.948 -18.502  -9.039  1.00  0.00           N  
ATOM   1414  H   ARG A  88      -4.714 -19.429  -9.364  1.00  0.00           H  
ATOM   1415  CA  ARG A  88      -3.833 -17.578  -8.801  1.00  0.00           C  
ATOM   1416  HA  ARG A  88      -4.165 -16.814  -8.097  1.00  0.00           H  
ATOM   1417  C   ARG A  88      -3.402 -16.859 -10.073  1.00  0.00           C  
ATOM   1418  CB  ARG A  88      -2.634 -18.308  -8.180  1.00  0.00           C  
ATOM   1419  HB2 ARG A  88      -2.349 -19.150  -8.810  1.00  0.00           H  
ATOM   1420  HB3 ARG A  88      -1.795 -17.613  -8.147  1.00  0.00           H  
ATOM   1421  O   ARG A  88      -3.408 -17.426 -11.168  1.00  0.00           O  
ATOM   1422  CG  ARG A  88      -2.908 -18.804  -6.754  1.00  0.00           C  
ATOM   1423  HG2 ARG A  88      -3.557 -19.679  -6.786  1.00  0.00           H  
ATOM   1424  HG3 ARG A  88      -3.398 -18.017  -6.181  1.00  0.00           H  
ATOM   1425  CD  ARG A  88      -1.574 -19.164  -6.084  1.00  0.00           C  
ATOM   1426  HD2 ARG A  88      -0.944 -18.276  -6.031  1.00  0.00           H  
ATOM   1427  HD3 ARG A  88      -1.059 -19.903  -6.696  1.00  0.00           H  
ATOM   1428  NE  ARG A  88      -1.754 -19.712  -4.732  1.00  0.00           N  
ATOM   1429  HE  ARG A  88      -1.562 -20.693  -4.590  1.00  0.00           H  
ATOM   1430  NH1 ARG A  88      -2.294 -17.779  -3.565  1.00  0.00           N  
ATOM   1431 HH11 ARG A  88      -2.540 -17.371  -2.674  1.00  0.00           H  
ATOM   1432 HH12 ARG A  88      -2.096 -17.170  -4.345  1.00  0.00           H  
ATOM   1433  NH2 ARG A  88      -2.343 -19.780  -2.591  1.00  0.00           N  
ATOM   1434 HH21 ARG A  88      -2.897 -19.449  -1.814  1.00  0.00           H  
ATOM   1435 HH22 ARG A  88      -1.873 -20.669  -2.492  1.00  0.00           H  
ATOM   1436  CZ  ARG A  88      -2.121 -19.070  -3.643  1.00  0.00           C  
ATOM   1437  N   LEU A  89      -2.982 -15.610  -9.901  1.00  0.00           N  
ATOM   1438  H   LEU A  89      -2.965 -15.240  -8.961  1.00  0.00           H  
ATOM   1439  CA  LEU A  89      -2.374 -14.805 -10.952  1.00  0.00           C  
ATOM   1440  HA  LEU A  89      -2.724 -15.167 -11.919  1.00  0.00           H  
ATOM   1441  C   LEU A  89      -0.850 -14.961 -10.947  1.00  0.00           C  
ATOM   1442  CB  LEU A  89      -2.799 -13.331 -10.809  1.00  0.00           C  
ATOM   1443  HB2 LEU A  89      -2.281 -12.749 -11.571  1.00  0.00           H  
ATOM   1444  HB3 LEU A  89      -2.471 -12.967  -9.836  1.00  0.00           H  
ATOM   1445  O   LEU A  89      -0.223 -15.184  -9.915  1.00  0.00           O  
ATOM   1446  CG  LEU A  89      -4.312 -13.076 -10.946  1.00  0.00           C  
ATOM   1447  HG  LEU A  89      -4.850 -13.651 -10.192  1.00  0.00           H  
ATOM   1448  CD1 LEU A  89      -4.606 -11.593 -10.722  1.00  0.00           C  
ATOM   1449 HD11 LEU A  89      -4.217 -11.289  -9.750  1.00  0.00           H  
ATOM   1450 HD12 LEU A  89      -5.683 -11.429 -10.722  1.00  0.00           H  
ATOM   1451 HD13 LEU A  89      -4.148 -10.988 -11.505  1.00  0.00           H  
ATOM   1452  CD2 LEU A  89      -4.836 -13.468 -12.332  1.00  0.00           C  
ATOM   1453 HD21 LEU A  89      -5.880 -13.166 -12.426  1.00  0.00           H  
ATOM   1454 HD22 LEU A  89      -4.771 -14.548 -12.462  1.00  0.00           H  
ATOM   1455 HD23 LEU A  89      -4.247 -12.970 -13.102  1.00  0.00           H  
ATOM   1456  N   GLN A  90      -0.258 -14.794 -12.118  1.00  0.00           N  
ATOM   1457  H   GLN A  90      -0.848 -14.663 -12.928  1.00  0.00           H  
ATOM   1458  CA  GLN A  90       1.169 -14.593 -12.322  1.00  0.00           C  
ATOM   1459  HA  GLN A  90       1.619 -14.248 -11.391  1.00  0.00           H  
ATOM   1460  C   GLN A  90       1.366 -13.500 -13.369  1.00  0.00           C  
ATOM   1461  CB  GLN A  90       1.853 -15.908 -12.727  1.00  0.00           C  
ATOM   1462  HB2 GLN A  90       2.928 -15.738 -12.773  1.00  0.00           H  
ATOM   1463  HB3 GLN A  90       1.665 -16.649 -11.950  1.00  0.00           H  
ATOM   1464  O   GLN A  90       0.484 -13.258 -14.199  1.00  0.00           O  
ATOM   1465  CG  GLN A  90       1.385 -16.462 -14.087  1.00  0.00           C  
ATOM   1466  HG2 GLN A  90       0.314 -16.659 -14.057  1.00  0.00           H  
ATOM   1467  HG3 GLN A  90       1.579 -15.724 -14.865  1.00  0.00           H  
ATOM   1468  CD  GLN A  90       2.093 -17.755 -14.476  1.00  0.00           C  
ATOM   1469  NE2 GLN A  90       2.017 -18.160 -15.724  1.00  0.00           N  
ATOM   1470 HE21 GLN A  90       2.536 -18.999 -15.942  1.00  0.00           H  
ATOM   1471 HE22 GLN A  90       1.525 -17.609 -16.413  1.00  0.00           H  
ATOM   1472  OE1 GLN A  90       2.707 -18.443 -13.682  1.00  0.00           O  
ATOM   1473  N   LEU A  91       2.531 -12.866 -13.359  1.00  0.00           N  
ATOM   1474  H   LEU A  91       3.247 -13.151 -12.707  1.00  0.00           H  
ATOM   1475  CA  LEU A  91       2.931 -11.984 -14.445  1.00  0.00           C  
ATOM   1476  HA  LEU A  91       2.050 -11.520 -14.887  1.00  0.00           H  
ATOM   1477  C   LEU A  91       3.594 -12.819 -15.542  1.00  0.00           C  
ATOM   1478  CB  LEU A  91       3.837 -10.877 -13.888  1.00  0.00           C  
ATOM   1479  HB2 LEU A  91       4.312 -10.338 -14.708  1.00  0.00           H  
ATOM   1480  HB3 LEU A  91       4.608 -11.361 -13.290  1.00  0.00           H  
ATOM   1481  O   LEU A  91       4.327 -13.768 -15.267  1.00  0.00           O  
ATOM   1482  CG  LEU A  91       3.114  -9.878 -12.972  1.00  0.00           C  
ATOM   1483  HG  LEU A  91       2.557 -10.426 -12.212  1.00  0.00           H  
ATOM   1484  CD1 LEU A  91       4.139  -8.986 -12.272  1.00  0.00           C  
ATOM   1485 HD11 LEU A  91       3.633  -8.323 -11.570  1.00  0.00           H  
ATOM   1486 HD12 LEU A  91       4.858  -9.597 -11.725  1.00  0.00           H  
ATOM   1487 HD13 LEU A  91       4.661  -8.383 -13.014  1.00  0.00           H  
ATOM   1488  CD2 LEU A  91       2.145  -8.969 -13.728  1.00  0.00           C  
ATOM   1489 HD21 LEU A  91       1.460  -9.549 -14.346  1.00  0.00           H  
ATOM   1490 HD22 LEU A  91       1.562  -8.387 -13.015  1.00  0.00           H  
ATOM   1491 HD23 LEU A  91       2.695  -8.281 -14.371  1.00  0.00           H  
ATOM   1492  N   TRP A  92       3.319 -12.481 -16.792  1.00  0.00           N  
ATOM   1493  H   TRP A  92       2.645 -11.746 -16.949  1.00  0.00           H  
ATOM   1494  CA  TRP A  92       3.989 -13.043 -17.953  1.00  0.00           C  
ATOM   1495  HA  TRP A  92       4.736 -13.773 -17.640  1.00  0.00           H  
ATOM   1496  C   TRP A  92       4.720 -11.922 -18.677  1.00  0.00           C  
ATOM   1497  CB  TRP A  92       2.978 -13.771 -18.833  1.00  0.00           C  
ATOM   1498  HB2 TRP A  92       2.254 -13.059 -19.231  1.00  0.00           H  
ATOM   1499  HB3 TRP A  92       2.439 -14.487 -18.213  1.00  0.00           H  
ATOM   1500  O   TRP A  92       4.092 -11.095 -19.347  1.00  0.00           O  
ATOM   1501  CG  TRP A  92       3.624 -14.516 -19.952  1.00  0.00           C  
ATOM   1502  CD1 TRP A  92       3.792 -14.073 -21.216  1.00  0.00           C  
ATOM   1503  HD1 TRP A  92       3.453 -13.109 -21.567  1.00  0.00           H  
ATOM   1504  CD2 TRP A  92       4.322 -15.789 -19.881  1.00  0.00           C  
ATOM   1505  CE2 TRP A  92       4.883 -16.069 -21.162  1.00  0.00           C  
ATOM   1506  CE3 TRP A  92       4.563 -16.713 -18.844  1.00  0.00           C  
ATOM   1507  HE3 TRP A  92       4.181 -16.509 -17.854  1.00  0.00           H  
ATOM   1508  NE1 TRP A  92       4.532 -14.989 -21.942  1.00  0.00           N  
ATOM   1509  HE1 TRP A  92       4.951 -14.782 -22.837  1.00  0.00           H  
ATOM   1510  CH2 TRP A  92       5.863 -18.126 -20.355  1.00  0.00           C  
ATOM   1511  HH2 TRP A  92       6.468 -19.005 -20.522  1.00  0.00           H  
ATOM   1512  CZ2 TRP A  92       5.647 -17.217 -21.404  1.00  0.00           C  
ATOM   1513  HZ2 TRP A  92       6.095 -17.378 -22.373  1.00  0.00           H  
ATOM   1514  CZ3 TRP A  92       5.317 -17.877 -19.083  1.00  0.00           C  
ATOM   1515  HZ3 TRP A  92       5.498 -18.579 -18.282  1.00  0.00           H  
ATOM   1516  N   CYS A  93       6.035 -11.883 -18.473  1.00  0.00           N  
ATOM   1517  H   CYS A  93       6.469 -12.632 -17.952  1.00  0.00           H  
ATOM   1518  CA  CYS A  93       6.935 -10.878 -19.013  1.00  0.00           C  
ATOM   1519  HA  CYS A  93       6.449  -9.903 -19.031  1.00  0.00           H  
ATOM   1520  C   CYS A  93       7.319 -11.281 -20.438  1.00  0.00           C  
ATOM   1521  CB  CYS A  93       8.174 -10.815 -18.104  1.00  0.00           C  
ATOM   1522  HB2 CYS A  93       8.655 -11.793 -18.093  1.00  0.00           H  
ATOM   1523  HB3 CYS A  93       8.887 -10.091 -18.497  1.00  0.00           H  
ATOM   1524  O   CYS A  93       7.985 -12.301 -20.614  1.00  0.00           O  
ATOM   1525  SG  CYS A  93       7.740 -10.353 -16.402  1.00  0.00           S  
ATOM   1526  HG  CYS A  93       8.880 -10.793 -15.862  1.00  0.00           H  
ATOM   1527  N   VAL A  94       6.913 -10.498 -21.441  1.00  0.00           N  
ATOM   1528  H   VAL A  94       6.332  -9.696 -21.243  1.00  0.00           H  
ATOM   1529  CA  VAL A  94       7.281 -10.728 -22.849  1.00  0.00           C  
ATOM   1530  HA  VAL A  94       7.760 -11.703 -22.934  1.00  0.00           H  
ATOM   1531  C   VAL A  94       8.288  -9.682 -23.300  1.00  0.00           C  
ATOM   1532  CB  VAL A  94       6.052 -10.755 -23.774  1.00  0.00           C  
ATOM   1533  HB  VAL A  94       5.548  -9.791 -23.695  1.00  0.00           H  
ATOM   1534  O   VAL A  94       8.157  -8.493 -22.987  1.00  0.00           O  
ATOM   1535  CG1 VAL A  94       6.357 -10.943 -25.261  1.00  0.00           C  
ATOM   1536 HG11 VAL A  94       6.943 -10.103 -25.635  1.00  0.00           H  
ATOM   1537 HG12 VAL A  94       6.916 -11.864 -25.425  1.00  0.00           H  
ATOM   1538 HG13 VAL A  94       5.430 -10.986 -25.833  1.00  0.00           H  
ATOM   1539  CG2 VAL A  94       5.052 -11.823 -23.336  1.00  0.00           C  
ATOM   1540 HG21 VAL A  94       5.543 -12.796 -23.357  1.00  0.00           H  
ATOM   1541 HG22 VAL A  94       4.712 -11.583 -22.329  1.00  0.00           H  
ATOM   1542 HG23 VAL A  94       4.194 -11.825 -24.009  1.00  0.00           H  
ATOM   1543  N   ALA A  95       9.307 -10.118 -24.036  1.00  0.00           N  
ATOM   1544  H   ALA A  95       9.331 -11.092 -24.304  1.00  0.00           H  
ATOM   1545  CA  ALA A  95      10.312  -9.210 -24.565  1.00  0.00           C  
ATOM   1546  HA  ALA A  95      10.733  -8.649 -23.731  1.00  0.00           H  
ATOM   1547  C   ALA A  95       9.662  -8.213 -25.541  1.00  0.00           C  
ATOM   1548  CB  ALA A  95      11.443 -10.020 -25.205  1.00  0.00           C  
ATOM   1549  HB1 ALA A  95      12.209  -9.349 -25.595  1.00  0.00           H  
ATOM   1550  HB2 ALA A  95      11.047 -10.627 -26.019  1.00  0.00           H  
ATOM   1551  HB3 ALA A  95      11.892 -10.678 -24.460  1.00  0.00           H  
ATOM   1552  O   ALA A  95       8.858  -8.580 -26.394  1.00  0.00           O  
ATOM   1553  N   GLY A  96      10.008  -6.929 -25.417  1.00  0.00           N  
ATOM   1554  H   GLY A  96      10.666  -6.674 -24.694  1.00  0.00           H  
ATOM   1555  CA  GLY A  96       9.448  -5.882 -26.275  1.00  0.00           C  
ATOM   1556  HA2 GLY A  96      10.100  -5.009 -26.232  1.00  0.00           H  
ATOM   1557  HA3 GLY A  96       9.421  -6.234 -27.306  1.00  0.00           H  
ATOM   1558  C   GLY A  96       8.035  -5.422 -25.899  1.00  0.00           C  
ATOM   1559  O   GLY A  96       7.374  -4.807 -26.727  1.00  0.00           O  
ATOM   1560  N   GLN A  97       7.563  -5.678 -24.673  1.00  0.00           N  
ATOM   1561  H   GLN A  97       8.089  -6.284 -24.061  1.00  0.00           H  
ATOM   1562  CA  GLN A  97       6.345  -5.049 -24.147  1.00  0.00           C  
ATOM   1563  HA  GLN A  97       5.660  -4.881 -24.978  1.00  0.00           H  
ATOM   1564  C   GLN A  97       6.609  -3.675 -23.524  1.00  0.00           C  
ATOM   1565  CB  GLN A  97       5.632  -5.968 -23.150  1.00  0.00           C  
ATOM   1566  HB2 GLN A  97       6.338  -6.356 -22.416  1.00  0.00           H  
ATOM   1567  HB3 GLN A  97       4.866  -5.392 -22.631  1.00  0.00           H  
ATOM   1568  O   GLN A  97       7.691  -3.397 -23.002  1.00  0.00           O  
ATOM   1569  CG  GLN A  97       4.936  -7.114 -23.884  1.00  0.00           C  
ATOM   1570  HG2 GLN A  97       5.681  -7.735 -24.381  1.00  0.00           H  
ATOM   1571  HG3 GLN A  97       4.287  -6.694 -24.652  1.00  0.00           H  
ATOM   1572  CD  GLN A  97       4.087  -7.975 -22.951  1.00  0.00           C  
ATOM   1573  NE2 GLN A  97       2.900  -8.348 -23.376  1.00  0.00           N  
ATOM   1574 HE21 GLN A  97       2.323  -8.819 -22.693  1.00  0.00           H  
ATOM   1575 HE22 GLN A  97       2.527  -7.981 -24.240  1.00  0.00           H  
ATOM   1576  OE1 GLN A  97       4.482  -8.390 -21.870  1.00  0.00           O  
ATOM   1577  N   GLY A  98       5.585  -2.824 -23.559  1.00  0.00           N  
ATOM   1578  H   GLY A  98       4.698  -3.158 -23.909  1.00  0.00           H  
ATOM   1579  CA  GLY A  98       5.596  -1.481 -22.992  1.00  0.00           C  
ATOM   1580  HA2 GLY A  98       6.420  -1.376 -22.286  1.00  0.00           H  
ATOM   1581  HA3 GLY A  98       5.735  -0.755 -23.793  1.00  0.00           H  
ATOM   1582  C   GLY A  98       4.296  -1.157 -22.260  1.00  0.00           C  
ATOM   1583  O   GLY A  98       3.329  -1.914 -22.318  1.00  0.00           O  
ATOM   1584  N   ILE A  99       4.275  -0.014 -21.582  1.00  0.00           N  
ATOM   1585  H   ILE A  99       5.098   0.571 -21.626  1.00  0.00           H  
ATOM   1586  CA  ILE A  99       3.101   0.485 -20.854  1.00  0.00           C  
ATOM   1587  HA  ILE A  99       2.455  -0.356 -20.600  1.00  0.00           H  
ATOM   1588  C   ILE A  99       2.323   1.466 -21.738  1.00  0.00           C  
ATOM   1589  CB  ILE A  99       3.542   1.130 -19.524  1.00  0.00           C  
ATOM   1590  HB  ILE A  99       4.391   1.784 -19.727  1.00  0.00           H  
ATOM   1591  O   ILE A  99       2.939   2.388 -22.280  1.00  0.00           O  
ATOM   1592  CG1 ILE A  99       3.998   0.018 -18.559  1.00  0.00           C  
ATOM   1593 HG12 ILE A  99       3.152  -0.616 -18.293  1.00  0.00           H  
ATOM   1594 HG13 ILE A  99       4.739  -0.606 -19.060  1.00  0.00           H  
ATOM   1595  CG2 ILE A  99       2.436   1.993 -18.888  1.00  0.00           C  
ATOM   1596 HG21 ILE A  99       1.517   1.414 -18.795  1.00  0.00           H  
ATOM   1597 HG22 ILE A  99       2.734   2.352 -17.903  1.00  0.00           H  
ATOM   1598 HG23 ILE A  99       2.240   2.870 -19.505  1.00  0.00           H  
ATOM   1599  CD1 ILE A  99       4.643   0.563 -17.285  1.00  0.00           C  
ATOM   1600 HD11 ILE A  99       5.241  -0.227 -16.830  1.00  0.00           H  
ATOM   1601 HD12 ILE A  99       5.289   1.406 -17.526  1.00  0.00           H  
ATOM   1602 HD13 ILE A  99       3.877   0.883 -16.578  1.00  0.00           H  
ATOM   1603  N   PRO A 100       0.989   1.342 -21.866  1.00  0.00           N  
ATOM   1604  CA  PRO A 100       0.171   2.370 -22.497  1.00  0.00           C  
ATOM   1605  HA  PRO A 100       0.524   2.516 -23.518  1.00  0.00           H  
ATOM   1606  C   PRO A 100       0.237   3.706 -21.742  1.00  0.00           C  
ATOM   1607  CB  PRO A 100      -1.254   1.805 -22.541  1.00  0.00           C  
ATOM   1608  HB2 PRO A 100      -1.824   2.139 -21.674  1.00  0.00           H  
ATOM   1609  HB3 PRO A 100      -1.768   2.087 -23.460  1.00  0.00           H  
ATOM   1610  O   PRO A 100      -0.116   3.788 -20.563  1.00  0.00           O  
ATOM   1611  CG  PRO A 100      -1.053   0.294 -22.449  1.00  0.00           C  
ATOM   1612  HG2 PRO A 100      -0.840  -0.116 -23.437  1.00  0.00           H  
ATOM   1613  HG3 PRO A 100      -1.920  -0.202 -22.013  1.00  0.00           H  
ATOM   1614  CD  PRO A 100       0.182   0.169 -21.560  1.00  0.00           C  
ATOM   1615  HD2 PRO A 100      -0.114   0.192 -20.511  1.00  0.00           H  
ATOM   1616  HD3 PRO A 100       0.706  -0.759 -21.788  1.00  0.00           H  
ATOM   1617  N   LEU A 101       0.637   4.762 -22.448  1.00  0.00           N  
ATOM   1618  H   LEU A 101       0.977   4.597 -23.385  1.00  0.00           H  
ATOM   1619  CA  LEU A 101       0.603   6.150 -22.001  1.00  0.00           C  
ATOM   1620  HA  LEU A 101       0.194   6.182 -20.991  1.00  0.00           H  
ATOM   1621  C   LEU A 101      -0.312   6.958 -22.927  1.00  0.00           C  
ATOM   1622  CB  LEU A 101       2.038   6.704 -21.958  1.00  0.00           C  
ATOM   1623  HB2 LEU A 101       2.448   6.662 -22.968  1.00  0.00           H  
ATOM   1624  HB3 LEU A 101       2.643   6.063 -21.317  1.00  0.00           H  
ATOM   1625  O   LEU A 101      -0.103   7.025 -24.138  1.00  0.00           O  
ATOM   1626  CG  LEU A 101       2.141   8.153 -21.452  1.00  0.00           C  
ATOM   1627  HG  LEU A 101       1.502   8.795 -22.059  1.00  0.00           H  
ATOM   1628  CD1 LEU A 101       1.713   8.296 -19.994  1.00  0.00           C  
ATOM   1629 HD11 LEU A 101       1.904   9.318 -19.666  1.00  0.00           H  
ATOM   1630 HD12 LEU A 101       2.295   7.615 -19.373  1.00  0.00           H  
ATOM   1631 HD13 LEU A 101       0.648   8.089 -19.892  1.00  0.00           H  
ATOM   1632  CD2 LEU A 101       3.580   8.656 -21.565  1.00  0.00           C  
ATOM   1633 HD21 LEU A 101       3.906   8.590 -22.603  1.00  0.00           H  
ATOM   1634 HD22 LEU A 101       3.635   9.701 -21.259  1.00  0.00           H  
ATOM   1635 HD23 LEU A 101       4.241   8.057 -20.939  1.00  0.00           H  
ATOM   1636  N   ILE A 102      -1.342   7.568 -22.351  1.00  0.00           N  
ATOM   1637  H   ILE A 102      -1.489   7.406 -21.365  1.00  0.00           H  
ATOM   1638  CA  ILE A 102      -2.349   8.344 -23.073  1.00  0.00           C  
ATOM   1639  HA  ILE A 102      -2.305   8.083 -24.130  1.00  0.00           H  
ATOM   1640  C   ILE A 102      -2.027   9.834 -22.955  1.00  0.00           C  
ATOM   1641  CB  ILE A 102      -3.762   7.975 -22.571  1.00  0.00           C  
ATOM   1642  HB  ILE A 102      -3.804   8.129 -21.492  1.00  0.00           H  
ATOM   1643  O   ILE A 102      -1.828  10.349 -21.853  1.00  0.00           O  
ATOM   1644  CG1 ILE A 102      -4.064   6.487 -22.874  1.00  0.00           C  
ATOM   1645 HG12 ILE A 102      -3.241   5.864 -22.524  1.00  0.00           H  
ATOM   1646 HG13 ILE A 102      -4.149   6.349 -23.952  1.00  0.00           H  
ATOM   1647  CG2 ILE A 102      -4.819   8.866 -23.241  1.00  0.00           C  
ATOM   1648 HG21 ILE A 102      -4.784   8.699 -24.317  1.00  0.00           H  
ATOM   1649 HG22 ILE A 102      -5.812   8.629 -22.860  1.00  0.00           H  
ATOM   1650 HG23 ILE A 102      -4.637   9.919 -23.026  1.00  0.00           H  
ATOM   1651  CD1 ILE A 102      -5.334   5.953 -22.203  1.00  0.00           C  
ATOM   1652 HD11 ILE A 102      -5.268   6.098 -21.125  1.00  0.00           H  
ATOM   1653 HD12 ILE A 102      -6.221   6.459 -22.584  1.00  0.00           H  
ATOM   1654 HD13 ILE A 102      -5.428   4.887 -22.411  1.00  0.00           H  
ATOM   1655  N   ARG A 103      -2.012  10.542 -24.086  1.00  0.00           N  
ATOM   1656  H   ARG A 103      -2.201  10.046 -24.945  1.00  0.00           H  
ATOM   1657  CA  ARG A 103      -1.916  12.004 -24.137  1.00  0.00           C  
ATOM   1658  HA  ARG A 103      -1.445  12.357 -23.220  1.00  0.00           H  
ATOM   1659  C   ARG A 103      -3.306  12.610 -24.227  1.00  0.00           C  
ATOM   1660  CB  ARG A 103      -1.055  12.439 -25.327  1.00  0.00           C  
ATOM   1661  HB2 ARG A 103      -1.610  12.283 -26.253  1.00  0.00           H  
ATOM   1662  HB3 ARG A 103      -0.162  11.816 -25.383  1.00  0.00           H  
ATOM   1663  O   ARG A 103      -4.088  12.250 -25.111  1.00  0.00           O  
ATOM   1664  CG  ARG A 103      -0.639  13.912 -25.215  1.00  0.00           C  
ATOM   1665  HG2 ARG A 103      -1.512  14.557 -25.320  1.00  0.00           H  
ATOM   1666  HG3 ARG A 103      -0.174  14.089 -24.246  1.00  0.00           H  
ATOM   1667  CD  ARG A 103       0.369  14.228 -26.318  1.00  0.00           C  
ATOM   1668  HD2 ARG A 103       1.215  13.547 -26.224  1.00  0.00           H  
ATOM   1669  HD3 ARG A 103      -0.104  14.053 -27.284  1.00  0.00           H  
ATOM   1670  NE  ARG A 103       0.858  15.617 -26.249  1.00  0.00           N  
ATOM   1671  HE  ARG A 103       0.623  16.178 -25.443  1.00  0.00           H  
ATOM   1672  NH1 ARG A 103       2.104  15.516 -28.171  1.00  0.00           N  
ATOM   1673 HH11 ARG A 103       1.870  14.538 -28.258  1.00  0.00           H  
ATOM   1674 HH12 ARG A 103       2.848  15.901 -28.736  1.00  0.00           H  
ATOM   1675  NH2 ARG A 103       2.035  17.406 -27.008  1.00  0.00           N  
ATOM   1676 HH21 ARG A 103       2.682  17.765 -27.695  1.00  0.00           H  
ATOM   1677 HH22 ARG A 103       2.338  17.653 -26.077  1.00  0.00           H  
ATOM   1678  CZ  ARG A 103       1.657  16.174 -27.137  1.00  0.00           C  
ATOM   1679  N   ALA A 104      -3.599  13.554 -23.344  1.00  0.00           N  
ATOM   1680  H   ALA A 104      -2.941  13.756 -22.605  1.00  0.00           H  
ATOM   1681  CA  ALA A 104      -4.861  14.270 -23.337  1.00  0.00           C  
ATOM   1682  HA  ALA A 104      -5.295  14.218 -24.335  1.00  0.00           H  
ATOM   1683  C   ALA A 104      -4.690  15.759 -23.010  1.00  0.00           C  
ATOM   1684  CB  ALA A 104      -5.803  13.561 -22.361  1.00  0.00           C  
ATOM   1685  HB1 ALA A 104      -6.766  14.071 -22.371  1.00  0.00           H  
ATOM   1686  HB2 ALA A 104      -5.949  12.525 -22.664  1.00  0.00           H  
ATOM   1687  HB3 ALA A 104      -5.387  13.584 -21.354  1.00  0.00           H  
ATOM   1688  O   ALA A 104      -3.680  16.186 -22.447  1.00  0.00           O  
ATOM   1689  N   THR A 105      -5.702  16.556 -23.347  1.00  0.00           N  
ATOM   1690  H   THR A 105      -6.464  16.171 -23.886  1.00  0.00           H  
ATOM   1691  CA  THR A 105      -5.760  17.983 -23.016  1.00  0.00           C  
ATOM   1692  HA  THR A 105      -5.022  18.178 -22.238  1.00  0.00           H  
ATOM   1693  C   THR A 105      -7.114  18.393 -22.439  1.00  0.00           C  
ATOM   1694  CB  THR A 105      -5.390  18.876 -24.212  1.00  0.00           C  
ATOM   1695  HB  THR A 105      -5.440  19.917 -23.892  1.00  0.00           H  
ATOM   1696  O   THR A 105      -8.141  17.766 -22.710  1.00  0.00           O  
ATOM   1697  CG2 THR A 105      -3.980  18.607 -24.737  1.00  0.00           C  
ATOM   1698 HG21 THR A 105      -3.922  17.613 -25.180  1.00  0.00           H  
ATOM   1699 HG22 THR A 105      -3.716  19.352 -25.488  1.00  0.00           H  
ATOM   1700 HG23 THR A 105      -3.267  18.673 -23.915  1.00  0.00           H  
ATOM   1701  OG1 THR A 105      -6.268  18.696 -25.301  1.00  0.00           O  
ATOM   1702  HG1 THR A 105      -6.007  19.348 -25.956  1.00  0.00           H  
ATOM   1703  N   ALA A 106      -7.103  19.458 -21.640  1.00  0.00           N  
ATOM   1704  H   ALA A 106      -6.210  19.879 -21.427  1.00  0.00           H  
ATOM   1705  CA  ALA A 106      -8.277  20.151 -21.121  1.00  0.00           C  
ATOM   1706  HA  ALA A 106      -9.181  19.721 -21.552  1.00  0.00           H  
ATOM   1707  C   ALA A 106      -8.210  21.635 -21.512  1.00  0.00           C  
ATOM   1708  CB  ALA A 106      -8.331  19.967 -19.600  1.00  0.00           C  
ATOM   1709  HB1 ALA A 106      -7.450  20.410 -19.137  1.00  0.00           H  
ATOM   1710  HB2 ALA A 106      -9.219  20.457 -19.201  1.00  0.00           H  
ATOM   1711  HB3 ALA A 106      -8.357  18.906 -19.352  1.00  0.00           H  
ATOM   1712  O   ALA A 106      -7.184  22.286 -21.323  1.00  0.00           O  
ATOM   1713  N   ASP A 107      -9.308  22.181 -22.033  1.00  0.00           N  
ATOM   1714  H   ASP A 107     -10.162  21.644 -22.074  1.00  0.00           H  
ATOM   1715  CA  ASP A 107      -9.437  23.577 -22.483  1.00  0.00           C  
ATOM   1716  HA  ASP A 107      -8.473  23.891 -22.884  1.00  0.00           H  
ATOM   1717  C   ASP A 107      -9.761  24.569 -21.348  1.00  0.00           C  
ATOM   1718  CB  ASP A 107     -10.451  23.650 -23.639  1.00  0.00           C  
ATOM   1719  HB2 ASP A 107     -10.477  24.671 -24.020  1.00  0.00           H  
ATOM   1720  HB3 ASP A 107     -10.095  23.012 -24.448  1.00  0.00           H  
ATOM   1721  O   ASP A 107     -10.019  25.747 -21.585  1.00  0.00           O  
ATOM   1722  CG  ASP A 107     -11.881  23.216 -23.277  1.00  0.00           C  
ATOM   1723  OD1 ASP A 107     -12.066  22.547 -22.233  1.00  0.00           O  
ATOM   1724  OD2 ASP A 107     -12.786  23.481 -24.098  1.00  0.00           O  
ATOM   1725  N   PHE A 108      -9.698  24.105 -20.101  1.00  0.00           N  
ATOM   1726  H   PHE A 108      -9.453  23.131 -19.993  1.00  0.00           H  
ATOM   1727  CA  PHE A 108      -9.893  24.882 -18.881  1.00  0.00           C  
ATOM   1728  HA  PHE A 108      -9.982  25.937 -19.142  1.00  0.00           H  
ATOM   1729  C   PHE A 108      -8.678  24.750 -17.952  1.00  0.00           C  
ATOM   1730  CB  PHE A 108     -11.213  24.455 -18.222  1.00  0.00           C  
ATOM   1731  HB2 PHE A 108     -12.028  24.723 -18.895  1.00  0.00           H  
ATOM   1732  HB3 PHE A 108     -11.360  25.031 -17.309  1.00  0.00           H  
ATOM   1733  O   PHE A 108      -7.797  23.915 -18.161  1.00  0.00           O  
ATOM   1734  CG  PHE A 108     -11.322  22.974 -17.906  1.00  0.00           C  
ATOM   1735  CD1 PHE A 108     -11.820  22.088 -18.881  1.00  0.00           C  
ATOM   1736  HD1 PHE A 108     -12.119  22.470 -19.846  1.00  0.00           H  
ATOM   1737  CD2 PHE A 108     -10.933  22.473 -16.651  1.00  0.00           C  
ATOM   1738  HD2 PHE A 108     -10.561  23.143 -15.890  1.00  0.00           H  
ATOM   1739  CE1 PHE A 108     -11.904  20.710 -18.620  1.00  0.00           C  
ATOM   1740  HE1 PHE A 108     -12.243  20.039 -19.395  1.00  0.00           H  
ATOM   1741  CE2 PHE A 108     -11.046  21.099 -16.380  1.00  0.00           C  
ATOM   1742  HE2 PHE A 108     -10.775  20.721 -15.405  1.00  0.00           H  
ATOM   1743  CZ  PHE A 108     -11.517  20.214 -17.364  1.00  0.00           C  
ATOM   1744  HZ  PHE A 108     -11.583  19.157 -17.154  1.00  0.00           H  
ATOM   1745  N   THR A 109      -8.595  25.602 -16.931  1.00  0.00           N  
ATOM   1746  H   THR A 109      -9.361  26.239 -16.762  1.00  0.00           H  
ATOM   1747  CA  THR A 109      -7.456  25.646 -15.999  1.00  0.00           C  
ATOM   1748  HA  THR A 109      -6.567  25.280 -16.513  1.00  0.00           H  
ATOM   1749  C   THR A 109      -7.687  24.747 -14.784  1.00  0.00           C  
ATOM   1750  CB  THR A 109      -7.156  27.086 -15.545  1.00  0.00           C  
ATOM   1751  HB  THR A 109      -6.235  27.082 -14.963  1.00  0.00           H  
ATOM   1752  O   THR A 109      -8.832  24.509 -14.399  1.00  0.00           O  
ATOM   1753  CG2 THR A 109      -6.991  28.048 -16.722  1.00  0.00           C  
ATOM   1754 HG21 THR A 109      -6.606  29.002 -16.360  1.00  0.00           H  
ATOM   1755 HG22 THR A 109      -7.948  28.220 -17.214  1.00  0.00           H  
ATOM   1756 HG23 THR A 109      -6.287  27.637 -17.446  1.00  0.00           H  
ATOM   1757  OG1 THR A 109      -8.197  27.574 -14.732  1.00  0.00           O  
ATOM   1758  HG1 THR A 109      -7.980  28.476 -14.487  1.00  0.00           H  
ATOM   1759  N   LEU A 110      -6.615  24.293 -14.122  1.00  0.00           N  
ATOM   1760  H   LEU A 110      -5.694  24.468 -14.497  1.00  0.00           H  
ATOM   1761  CA  LEU A 110      -6.731  23.590 -12.833  1.00  0.00           C  
ATOM   1762  HA  LEU A 110      -7.349  22.703 -12.971  1.00  0.00           H  
ATOM   1763  C   LEU A 110      -7.436  24.445 -11.767  1.00  0.00           C  
ATOM   1764  CB  LEU A 110      -5.339  23.177 -12.322  1.00  0.00           C  
ATOM   1765  HB2 LEU A 110      -4.657  24.020 -12.439  1.00  0.00           H  
ATOM   1766  HB3 LEU A 110      -5.413  22.967 -11.255  1.00  0.00           H  
ATOM   1767  O   LEU A 110      -8.224  23.922 -10.987  1.00  0.00           O  
ATOM   1768  CG  LEU A 110      -4.738  21.933 -12.997  1.00  0.00           C  
ATOM   1769  HG  LEU A 110      -4.709  22.081 -14.077  1.00  0.00           H  
ATOM   1770  CD1 LEU A 110      -3.311  21.733 -12.491  1.00  0.00           C  
ATOM   1771 HD11 LEU A 110      -3.311  21.535 -11.419  1.00  0.00           H  
ATOM   1772 HD12 LEU A 110      -2.714  22.624 -12.687  1.00  0.00           H  
ATOM   1773 HD13 LEU A 110      -2.855  20.888 -13.005  1.00  0.00           H  
ATOM   1774  CD2 LEU A 110      -5.523  20.661 -12.668  1.00  0.00           C  
ATOM   1775 HD21 LEU A 110      -6.524  20.711 -13.098  1.00  0.00           H  
ATOM   1776 HD22 LEU A 110      -5.597  20.528 -11.588  1.00  0.00           H  
ATOM   1777 HD23 LEU A 110      -5.015  19.799 -13.100  1.00  0.00           H  
ATOM   1778  N   GLU A 111      -7.200  25.757 -11.762  1.00  0.00           N  
ATOM   1779  H   GLU A 111      -6.533  26.138 -12.418  1.00  0.00           H  
ATOM   1780  CA  GLU A 111      -7.858  26.695 -10.846  1.00  0.00           C  
ATOM   1781  HA  GLU A 111      -7.653  26.404  -9.816  1.00  0.00           H  
ATOM   1782  C   GLU A 111      -9.384  26.706 -11.034  1.00  0.00           C  
ATOM   1783  CB  GLU A 111      -7.258  28.083 -11.083  1.00  0.00           C  
ATOM   1784  HB2 GLU A 111      -6.177  28.017 -10.960  1.00  0.00           H  
ATOM   1785  HB3 GLU A 111      -7.473  28.384 -12.108  1.00  0.00           H  
ATOM   1786  O   GLU A 111     -10.124  26.644 -10.055  1.00  0.00           O  
ATOM   1787  CG  GLU A 111      -7.800  29.142 -10.113  1.00  0.00           C  
ATOM   1788  HG2 GLU A 111      -7.623  28.801  -9.093  1.00  0.00           H  
ATOM   1789  HG3 GLU A 111      -8.875  29.247 -10.259  1.00  0.00           H  
ATOM   1790  CD  GLU A 111      -7.135  30.507 -10.328  1.00  0.00           C  
ATOM   1791  OE1 GLU A 111      -7.163  31.313  -9.375  1.00  0.00           O  
ATOM   1792  OE2 GLU A 111      -6.612  30.728 -11.447  1.00  0.00           O  
ATOM   1793  N   SER A 112      -9.872  26.661 -12.282  1.00  0.00           N  
ATOM   1794  H   SER A 112      -9.221  26.717 -13.052  1.00  0.00           H  
ATOM   1795  CA  SER A 112     -11.315  26.629 -12.582  1.00  0.00           C  
ATOM   1796  HA  SER A 112     -11.774  27.493 -12.100  1.00  0.00           H  
ATOM   1797  C   SER A 112     -12.043  25.385 -12.051  1.00  0.00           C  
ATOM   1798  CB  SER A 112     -11.546  26.757 -14.091  1.00  0.00           C  
ATOM   1799  HB2 SER A 112     -10.941  27.573 -14.486  1.00  0.00           H  
ATOM   1800  HB3 SER A 112     -12.595  26.997 -14.264  1.00  0.00           H  
ATOM   1801  O   SER A 112     -13.269  25.370 -11.959  1.00  0.00           O  
ATOM   1802  OG  SER A 112     -11.242  25.556 -14.777  1.00  0.00           O  
ATOM   1803  HG  SER A 112     -10.355  25.268 -14.549  1.00  0.00           H  
ATOM   1804  N   VAL A 113     -11.293  24.341 -11.686  1.00  0.00           N  
ATOM   1805  H   VAL A 113     -10.293  24.440 -11.782  1.00  0.00           H  
ATOM   1806  CA  VAL A 113     -11.787  23.107 -11.053  1.00  0.00           C  
ATOM   1807  HA  VAL A 113     -12.868  23.190 -10.942  1.00  0.00           H  
ATOM   1808  C   VAL A 113     -11.268  22.944  -9.626  1.00  0.00           C  
ATOM   1809  CB  VAL A 113     -11.517  21.867 -11.925  1.00  0.00           C  
ATOM   1810  HB  VAL A 113     -11.805  20.971 -11.375  1.00  0.00           H  
ATOM   1811  O   VAL A 113     -11.197  21.826  -9.114  1.00  0.00           O  
ATOM   1812  CG1 VAL A 113     -12.404  21.920 -13.161  1.00  0.00           C  
ATOM   1813 HG11 VAL A 113     -12.276  21.016 -13.758  1.00  0.00           H  
ATOM   1814 HG12 VAL A 113     -12.171  22.795 -13.768  1.00  0.00           H  
ATOM   1815 HG13 VAL A 113     -13.439  21.959 -12.824  1.00  0.00           H  
ATOM   1816  CG2 VAL A 113     -10.056  21.715 -12.358  1.00  0.00           C  
ATOM   1817 HG21 VAL A 113      -9.752  22.569 -12.964  1.00  0.00           H  
ATOM   1818 HG22 VAL A 113      -9.943  20.811 -12.957  1.00  0.00           H  
ATOM   1819 HG23 VAL A 113      -9.415  21.643 -11.480  1.00  0.00           H  
ATOM   1820  N   ASN A 114     -10.892  24.055  -8.984  1.00  0.00           N  
ATOM   1821  H   ASN A 114     -10.934  24.932  -9.483  1.00  0.00           H  
ATOM   1822  CA  ASN A 114     -10.375  24.106  -7.619  1.00  0.00           C  
ATOM   1823  HA  ASN A 114      -9.919  25.088  -7.490  1.00  0.00           H  
ATOM   1824  C   ASN A 114      -9.252  23.081  -7.374  1.00  0.00           C  
ATOM   1825  CB  ASN A 114     -11.552  24.004  -6.633  1.00  0.00           C  
ATOM   1826  HB2 ASN A 114     -12.325  24.723  -6.906  1.00  0.00           H  
ATOM   1827  HB3 ASN A 114     -11.973  22.999  -6.676  1.00  0.00           H  
ATOM   1828  O   ASN A 114      -9.268  22.337  -6.396  1.00  0.00           O  
ATOM   1829  CG  ASN A 114     -11.122  24.309  -5.210  1.00  0.00           C  
ATOM   1830  ND2 ASN A 114     -11.725  23.680  -4.230  1.00  0.00           N  
ATOM   1831 HD21 ASN A 114     -12.408  22.960  -4.417  1.00  0.00           H  
ATOM   1832 HD22 ASN A 114     -11.343  23.851  -3.311  1.00  0.00           H  
ATOM   1833  OD1 ASN A 114     -10.245  25.116  -4.958  1.00  0.00           O  
ATOM   1834  N   PHE A 115      -8.325  22.965  -8.329  1.00  0.00           N  
ATOM   1835  H   PHE A 115      -8.399  23.573  -9.132  1.00  0.00           H  
ATOM   1836  CA  PHE A 115      -7.190  22.037  -8.294  1.00  0.00           C  
ATOM   1837  HA  PHE A 115      -6.746  22.053  -9.289  1.00  0.00           H  
ATOM   1838  C   PHE A 115      -7.582  20.569  -8.050  1.00  0.00           C  
ATOM   1839  CB  PHE A 115      -6.123  22.562  -7.321  1.00  0.00           C  
ATOM   1840  HB2 PHE A 115      -6.510  22.511  -6.304  1.00  0.00           H  
ATOM   1841  HB3 PHE A 115      -5.245  21.918  -7.371  1.00  0.00           H  
ATOM   1842  O   PHE A 115      -6.794  19.797  -7.515  1.00  0.00           O  
ATOM   1843  CG  PHE A 115      -5.693  23.984  -7.620  1.00  0.00           C  
ATOM   1844  CD1 PHE A 115      -4.701  24.228  -8.589  1.00  0.00           C  
ATOM   1845  HD1 PHE A 115      -4.222  23.401  -9.092  1.00  0.00           H  
ATOM   1846  CD2 PHE A 115      -6.304  25.064  -6.955  1.00  0.00           C  
ATOM   1847  HD2 PHE A 115      -7.065  24.887  -6.209  1.00  0.00           H  
ATOM   1848  CE1 PHE A 115      -4.324  25.547  -8.893  1.00  0.00           C  
ATOM   1849  HE1 PHE A 115      -3.556  25.742  -9.627  1.00  0.00           H  
ATOM   1850  CE2 PHE A 115      -5.927  26.382  -7.262  1.00  0.00           C  
ATOM   1851  HE2 PHE A 115      -6.390  27.213  -6.751  1.00  0.00           H  
ATOM   1852  CZ  PHE A 115      -4.937  26.624  -8.230  1.00  0.00           C  
ATOM   1853  HZ  PHE A 115      -4.647  27.640  -8.454  1.00  0.00           H  
ATOM   1854  N   LEU A 116      -8.791  20.176  -8.473  1.00  0.00           N  
ATOM   1855  H   LEU A 116      -9.403  20.891  -8.839  1.00  0.00           H  
ATOM   1856  CA  LEU A 116      -9.378  18.845  -8.268  1.00  0.00           C  
ATOM   1857  HA  LEU A 116     -10.364  18.877  -8.732  1.00  0.00           H  
ATOM   1858  C   LEU A 116      -9.653  18.499  -6.793  1.00  0.00           C  
ATOM   1859  CB  LEU A 116      -8.574  17.748  -8.999  1.00  0.00           C  
ATOM   1860  HB2 LEU A 116      -7.694  17.510  -8.401  1.00  0.00           H  
ATOM   1861  HB3 LEU A 116      -9.189  16.849  -9.042  1.00  0.00           H  
ATOM   1862  O   LEU A 116      -9.785  17.327  -6.438  1.00  0.00           O  
ATOM   1863  CG  LEU A 116      -8.104  18.095 -10.419  1.00  0.00           C  
ATOM   1864  HG  LEU A 116      -7.408  18.933 -10.386  1.00  0.00           H  
ATOM   1865  CD1 LEU A 116      -7.373  16.900 -11.015  1.00  0.00           C  
ATOM   1866 HD11 LEU A 116      -8.048  16.049 -11.108  1.00  0.00           H  
ATOM   1867 HD12 LEU A 116      -6.537  16.626 -10.371  1.00  0.00           H  
ATOM   1868 HD13 LEU A 116      -7.000  17.183 -11.999  1.00  0.00           H  
ATOM   1869  CD2 LEU A 116      -9.250  18.442 -11.366  1.00  0.00           C  
ATOM   1870 HD21 LEU A 116      -8.845  18.722 -12.338  1.00  0.00           H  
ATOM   1871 HD22 LEU A 116      -9.910  17.582 -11.487  1.00  0.00           H  
ATOM   1872 HD23 LEU A 116      -9.821  19.279 -10.964  1.00  0.00           H  
ATOM   1873  N   ASP A 117      -9.788  19.507  -5.928  1.00  0.00           N  
ATOM   1874  H   ASP A 117      -9.591  20.448  -6.237  1.00  0.00           H  
ATOM   1875  CA  ASP A 117     -10.114  19.312  -4.511  1.00  0.00           C  
ATOM   1876  HA  ASP A 117      -9.514  18.470  -4.165  1.00  0.00           H  
ATOM   1877  C   ASP A 117     -11.594  18.923  -4.285  1.00  0.00           C  
ATOM   1878  CB  ASP A 117      -9.682  20.553  -3.701  1.00  0.00           C  
ATOM   1879  HB2 ASP A 117     -10.438  21.330  -3.815  1.00  0.00           H  
ATOM   1880  HB3 ASP A 117      -8.744  20.930  -4.108  1.00  0.00           H  
ATOM   1881  O   ASP A 117     -11.964  18.534  -3.181  1.00  0.00           O  
ATOM   1882  CG  ASP A 117      -9.441  20.272  -2.209  1.00  0.00           C  
ATOM   1883  OD1 ASP A 117      -8.890  19.182  -1.908  1.00  0.00           O  
ATOM   1884  OD2 ASP A 117      -9.736  21.157  -1.368  1.00  0.00           O  
ATOM   1885  N   ASN A 118     -12.432  18.958  -5.334  1.00  0.00           N  
ATOM   1886  H   ASN A 118     -12.043  19.253  -6.218  1.00  0.00           H  
ATOM   1887  CA  ASN A 118     -13.814  18.464  -5.320  1.00  0.00           C  
ATOM   1888  HA  ASN A 118     -14.123  18.319  -4.285  1.00  0.00           H  
ATOM   1889  C   ASN A 118     -13.951  17.120  -6.078  1.00  0.00           C  
ATOM   1890  CB  ASN A 118     -14.757  19.536  -5.891  1.00  0.00           C  
ATOM   1891  HB2 ASN A 118     -14.485  19.754  -6.924  1.00  0.00           H  
ATOM   1892  HB3 ASN A 118     -14.660  20.449  -5.303  1.00  0.00           H  
ATOM   1893  O   ASN A 118     -14.046  17.121  -7.308  1.00  0.00           O  
ATOM   1894  CG  ASN A 118     -16.214  19.092  -5.852  1.00  0.00           C  
ATOM   1895  ND2 ASN A 118     -17.116  19.910  -6.338  1.00  0.00           N  
ATOM   1896 HD21 ASN A 118     -16.852  20.820  -6.688  1.00  0.00           H  
ATOM   1897 HD22 ASN A 118     -18.077  19.613  -6.249  1.00  0.00           H  
ATOM   1898  OD1 ASN A 118     -16.568  18.015  -5.396  1.00  0.00           O  
ATOM   1899  N   PRO A 119     -14.025  15.975  -5.375  1.00  0.00           N  
ATOM   1900  CA  PRO A 119     -14.007  14.646  -5.986  1.00  0.00           C  
ATOM   1901  HA  PRO A 119     -13.288  14.635  -6.805  1.00  0.00           H  
ATOM   1902  C   PRO A 119     -15.356  14.156  -6.526  1.00  0.00           C  
ATOM   1903  CB  PRO A 119     -13.478  13.744  -4.885  1.00  0.00           C  
ATOM   1904  HB2 PRO A 119     -13.751  12.697  -5.010  1.00  0.00           H  
ATOM   1905  HB3 PRO A 119     -12.397  13.880  -4.856  1.00  0.00           H  
ATOM   1906  O   PRO A 119     -15.420  13.072  -7.108  1.00  0.00           O  
ATOM   1907  CG  PRO A 119     -14.053  14.365  -3.629  1.00  0.00           C  
ATOM   1908  HG2 PRO A 119     -15.088  14.047  -3.500  1.00  0.00           H  
ATOM   1909  HG3 PRO A 119     -13.438  14.120  -2.763  1.00  0.00           H  
ATOM   1910  CD  PRO A 119     -13.990  15.859  -3.927  1.00  0.00           C  
ATOM   1911  HD2 PRO A 119     -13.050  16.262  -3.549  1.00  0.00           H  
ATOM   1912  HD3 PRO A 119     -14.836  16.372  -3.469  1.00  0.00           H  
ATOM   1913  N   ALA A 120     -16.434  14.925  -6.344  1.00  0.00           N  
ATOM   1914  H   ALA A 120     -16.338  15.801  -5.851  1.00  0.00           H  
ATOM   1915  CA  ALA A 120     -17.765  14.561  -6.829  1.00  0.00           C  
ATOM   1916  HA  ALA A 120     -17.915  13.492  -6.673  1.00  0.00           H  
ATOM   1917  C   ALA A 120     -17.952  14.830  -8.334  1.00  0.00           C  
ATOM   1918  CB  ALA A 120     -18.802  15.304  -5.980  1.00  0.00           C  
ATOM   1919  HB1 ALA A 120     -18.693  16.381  -6.106  1.00  0.00           H  
ATOM   1920  HB2 ALA A 120     -18.672  15.048  -4.928  1.00  0.00           H  
ATOM   1921  HB3 ALA A 120     -19.805  15.007  -6.286  1.00  0.00           H  
ATOM   1922  O   ALA A 120     -18.956  14.427  -8.921  1.00  0.00           O  
ATOM   1923  N   SER A 121     -17.007  15.521  -8.978  1.00  0.00           N  
ATOM   1924  H   SER A 121     -16.180  15.803  -8.471  1.00  0.00           H  
ATOM   1925  CA  SER A 121     -17.168  15.919 -10.372  1.00  0.00           C  
ATOM   1926  HA  SER A 121     -18.189  16.284 -10.485  1.00  0.00           H  
ATOM   1927  C   SER A 121     -16.978  14.748 -11.339  1.00  0.00           C  
ATOM   1928  CB  SER A 121     -16.244  17.078 -10.713  1.00  0.00           C  
ATOM   1929  HB2 SER A 121     -15.230  16.724 -10.900  1.00  0.00           H  
ATOM   1930  HB3 SER A 121     -16.237  17.797  -9.894  1.00  0.00           H  
ATOM   1931  O   SER A 121     -15.938  14.092 -11.355  1.00  0.00           O  
ATOM   1932  OG  SER A 121     -16.788  17.686 -11.860  1.00  0.00           O  
ATOM   1933  HG  SER A 121     -16.282  18.478 -12.057  1.00  0.00           H  
ATOM   1934  N   SER A 122     -17.969  14.507 -12.198  1.00  0.00           N  
ATOM   1935  H   SER A 122     -18.796  15.085 -12.157  1.00  0.00           H  
ATOM   1936  CA  SER A 122     -17.972  13.367 -13.123  1.00  0.00           C  
ATOM   1937  HA  SER A 122     -17.800  12.459 -12.546  1.00  0.00           H  
ATOM   1938  C   SER A 122     -16.875  13.428 -14.191  1.00  0.00           C  
ATOM   1939  CB  SER A 122     -19.345  13.241 -13.787  1.00  0.00           C  
ATOM   1940  HB2 SER A 122     -20.093  13.055 -13.016  1.00  0.00           H  
ATOM   1941  HB3 SER A 122     -19.339  12.398 -14.478  1.00  0.00           H  
ATOM   1942  O   SER A 122     -16.473  12.384 -14.702  1.00  0.00           O  
ATOM   1943  OG  SER A 122     -19.679  14.429 -14.486  1.00  0.00           O  
ATOM   1944  HG  SER A 122     -20.599  14.364 -14.751  1.00  0.00           H  
ATOM   1945  N   PHE A 123     -16.336  14.612 -14.518  1.00  0.00           N  
ATOM   1946  H   PHE A 123     -16.680  15.445 -14.062  1.00  0.00           H  
ATOM   1947  CA  PHE A 123     -15.236  14.713 -15.489  1.00  0.00           C  
ATOM   1948  HA  PHE A 123     -15.523  14.134 -16.366  1.00  0.00           H  
ATOM   1949  C   PHE A 123     -13.930  14.094 -14.973  1.00  0.00           C  
ATOM   1950  CB  PHE A 123     -15.000  16.160 -15.953  1.00  0.00           C  
ATOM   1951  HB2 PHE A 123     -15.957  16.667 -16.084  1.00  0.00           H  
ATOM   1952  HB3 PHE A 123     -14.521  16.126 -16.932  1.00  0.00           H  
ATOM   1953  O   PHE A 123     -13.077  13.754 -15.789  1.00  0.00           O  
ATOM   1954  CG  PHE A 123     -14.107  16.963 -15.025  1.00  0.00           C  
ATOM   1955  CD1 PHE A 123     -14.681  17.699 -13.986  1.00  0.00           C  
ATOM   1956  HD1 PHE A 123     -15.757  17.785 -13.960  1.00  0.00           H  
ATOM   1957  CD2 PHE A 123     -12.707  16.948 -15.171  1.00  0.00           C  
ATOM   1958  HD2 PHE A 123     -12.249  16.392 -15.976  1.00  0.00           H  
ATOM   1959  CE1 PHE A 123     -13.874  18.365 -13.044  1.00  0.00           C  
ATOM   1960  HE1 PHE A 123     -14.316  18.954 -12.254  1.00  0.00           H  
ATOM   1961  CE2 PHE A 123     -11.897  17.640 -14.253  1.00  0.00           C  
ATOM   1962  HE2 PHE A 123     -10.824  17.648 -14.377  1.00  0.00           H  
ATOM   1963  CZ  PHE A 123     -12.478  18.323 -13.173  1.00  0.00           C  
ATOM   1964  HZ  PHE A 123     -11.855  18.847 -12.464  1.00  0.00           H  
ATOM   1965  N   LEU A 124     -13.770  13.921 -13.652  1.00  0.00           N  
ATOM   1966  H   LEU A 124     -14.518  14.194 -13.031  1.00  0.00           H  
ATOM   1967  CA  LEU A 124     -12.571  13.319 -13.057  1.00  0.00           C  
ATOM   1968  HA  LEU A 124     -11.701  13.919 -13.322  1.00  0.00           H  
ATOM   1969  C   LEU A 124     -12.320  11.905 -13.585  1.00  0.00           C  
ATOM   1970  CB  LEU A 124     -12.725  13.269 -11.530  1.00  0.00           C  
ATOM   1971  HB2 LEU A 124     -11.885  12.712 -11.115  1.00  0.00           H  
ATOM   1972  HB3 LEU A 124     -13.634  12.717 -11.293  1.00  0.00           H  
ATOM   1973  O   LEU A 124     -11.170  11.508 -13.741  1.00  0.00           O  
ATOM   1974  CG  LEU A 124     -12.778  14.646 -10.852  1.00  0.00           C  
ATOM   1975  HG  LEU A 124     -13.535  15.272 -11.325  1.00  0.00           H  
ATOM   1976  CD1 LEU A 124     -13.149  14.454  -9.392  1.00  0.00           C  
ATOM   1977 HD11 LEU A 124     -13.135  15.422  -8.890  1.00  0.00           H  
ATOM   1978 HD12 LEU A 124     -12.439  13.777  -8.917  1.00  0.00           H  
ATOM   1979 HD13 LEU A 124     -14.151  14.031  -9.323  1.00  0.00           H  
ATOM   1980  CD2 LEU A 124     -11.438  15.374 -10.913  1.00  0.00           C  
ATOM   1981 HD21 LEU A 124     -11.214  15.635 -11.947  1.00  0.00           H  
ATOM   1982 HD22 LEU A 124     -10.645  14.745 -10.508  1.00  0.00           H  
ATOM   1983 HD23 LEU A 124     -11.500  16.293 -10.330  1.00  0.00           H  
ATOM   1984  N   GLU A 125     -13.386  11.177 -13.929  1.00  0.00           N  
ATOM   1985  H   GLU A 125     -14.304  11.576 -13.800  1.00  0.00           H  
ATOM   1986  CA  GLU A 125     -13.295   9.853 -14.551  1.00  0.00           C  
ATOM   1987  HA  GLU A 125     -12.736   9.184 -13.896  1.00  0.00           H  
ATOM   1988  C   GLU A 125     -12.550   9.874 -15.890  1.00  0.00           C  
ATOM   1989  CB  GLU A 125     -14.706   9.288 -14.780  1.00  0.00           C  
ATOM   1990  HB2 GLU A 125     -14.629   8.348 -15.325  1.00  0.00           H  
ATOM   1991  HB3 GLU A 125     -15.269   9.982 -15.405  1.00  0.00           H  
ATOM   1992  O   GLU A 125     -11.921   8.886 -16.247  1.00  0.00           O  
ATOM   1993  CG  GLU A 125     -15.491   9.042 -13.485  1.00  0.00           C  
ATOM   1994  HG2 GLU A 125     -15.641   9.992 -12.972  1.00  0.00           H  
ATOM   1995  HG3 GLU A 125     -16.475   8.652 -13.746  1.00  0.00           H  
ATOM   1996  CD  GLU A 125     -14.798   8.051 -12.545  1.00  0.00           C  
ATOM   1997  OE1 GLU A 125     -15.040   8.164 -11.322  1.00  0.00           O  
ATOM   1998  OE2 GLU A 125     -14.024   7.186 -13.012  1.00  0.00           O  
ATOM   1999  N   GLN A 126     -12.570  11.002 -16.609  1.00  0.00           N  
ATOM   2000  H   GLN A 126     -13.017  11.815 -16.211  1.00  0.00           H  
ATOM   2001  CA  GLN A 126     -11.885  11.162 -17.895  1.00  0.00           C  
ATOM   2002  HA  GLN A 126     -11.970  10.231 -18.455  1.00  0.00           H  
ATOM   2003  C   GLN A 126     -10.382  11.457 -17.741  1.00  0.00           C  
ATOM   2004  CB  GLN A 126     -12.545  12.286 -18.714  1.00  0.00           C  
ATOM   2005  HB2 GLN A 126     -12.404  13.230 -18.186  1.00  0.00           H  
ATOM   2006  HB3 GLN A 126     -12.025  12.355 -19.669  1.00  0.00           H  
ATOM   2007  O   GLN A 126      -9.674  11.496 -18.744  1.00  0.00           O  
ATOM   2008  CG  GLN A 126     -14.039  12.104 -19.017  1.00  0.00           C  
ATOM   2009  HG2 GLN A 126     -14.573  11.879 -18.094  1.00  0.00           H  
ATOM   2010  HG3 GLN A 126     -14.174  11.267 -19.702  1.00  0.00           H  
ATOM   2011  CD  GLN A 126     -14.640  13.366 -19.642  1.00  0.00           C  
ATOM   2012  NE2 GLN A 126     -15.701  13.900 -19.073  1.00  0.00           N  
ATOM   2013 HE21 GLN A 126     -16.008  14.798 -19.418  1.00  0.00           H  
ATOM   2014 HE22 GLN A 126     -16.112  13.452 -18.266  1.00  0.00           H  
ATOM   2015  OE1 GLN A 126     -14.171  13.923 -20.626  1.00  0.00           O  
ATOM   2016  N   LEU A 127      -9.885  11.707 -16.521  1.00  0.00           N  
ATOM   2017  H   LEU A 127     -10.511  11.642 -15.730  1.00  0.00           H  
ATOM   2018  CA  LEU A 127      -8.474  12.028 -16.253  1.00  0.00           C  
ATOM   2019  HA  LEU A 127      -8.048  12.530 -17.121  1.00  0.00           H  
ATOM   2020  C   LEU A 127      -7.600  10.789 -16.010  1.00  0.00           C  
ATOM   2021  CB  LEU A 127      -8.373  12.972 -15.041  1.00  0.00           C  
ATOM   2022  HB2 LEU A 127      -8.831  12.478 -14.183  1.00  0.00           H  
ATOM   2023  HB3 LEU A 127      -7.320  13.116 -14.804  1.00  0.00           H  
ATOM   2024  O   LEU A 127      -6.380  10.915 -15.905  1.00  0.00           O  
ATOM   2025  CG  LEU A 127      -9.009  14.358 -15.222  1.00  0.00           C  
ATOM   2026  HG  LEU A 127     -10.061  14.261 -15.490  1.00  0.00           H  
ATOM   2027  CD1 LEU A 127      -8.904  15.109 -13.896  1.00  0.00           C  
ATOM   2028 HD11 LEU A 127      -9.431  14.552 -13.121  1.00  0.00           H  
ATOM   2029 HD12 LEU A 127      -9.346  16.101 -13.988  1.00  0.00           H  
ATOM   2030 HD13 LEU A 127      -7.857  15.208 -13.610  1.00  0.00           H  
ATOM   2031  CD2 LEU A 127      -8.285  15.186 -16.285  1.00  0.00           C  
ATOM   2032 HD21 LEU A 127      -8.378  14.705 -17.259  1.00  0.00           H  
ATOM   2033 HD22 LEU A 127      -7.227  15.272 -16.035  1.00  0.00           H  
ATOM   2034 HD23 LEU A 127      -8.723  16.182 -16.341  1.00  0.00           H  
ATOM   2035  N   VAL A 128      -8.206   9.607 -15.881  1.00  0.00           N  
ATOM   2036  H   VAL A 128      -9.202   9.559 -16.044  1.00  0.00           H  
ATOM   2037  CA  VAL A 128      -7.522   8.349 -15.558  1.00  0.00           C  
ATOM   2038  HA  VAL A 128      -6.448   8.492 -15.681  1.00  0.00           H  
ATOM   2039  C   VAL A 128      -8.008   7.263 -16.512  1.00  0.00           C  
ATOM   2040  CB  VAL A 128      -7.789   7.921 -14.100  1.00  0.00           C  
ATOM   2041  HB  VAL A 128      -8.845   7.681 -13.976  1.00  0.00           H  
ATOM   2042  O   VAL A 128      -9.224   7.166 -16.693  1.00  0.00           O  
ATOM   2043  CG1 VAL A 128      -6.959   6.697 -13.700  1.00  0.00           C  
ATOM   2044 HG11 VAL A 128      -7.261   5.823 -14.278  1.00  0.00           H  
ATOM   2045 HG12 VAL A 128      -5.900   6.893 -13.870  1.00  0.00           H  
ATOM   2046 HG13 VAL A 128      -7.107   6.469 -12.645  1.00  0.00           H  
ATOM   2047  CG2 VAL A 128      -7.425   9.041 -13.122  1.00  0.00           C  
ATOM   2048 HG21 VAL A 128      -6.407   9.377 -13.320  1.00  0.00           H  
ATOM   2049 HG22 VAL A 128      -8.107   9.882 -13.248  1.00  0.00           H  
ATOM   2050 HG23 VAL A 128      -7.493   8.688 -12.092  1.00  0.00           H  
ATOM   2051  N   PRO A 129      -7.119   6.413 -17.064  1.00  0.00           N  
ATOM   2052  CA  PRO A 129      -7.545   5.269 -17.865  1.00  0.00           C  
ATOM   2053  HA  PRO A 129      -8.003   5.639 -18.782  1.00  0.00           H  
ATOM   2054  C   PRO A 129      -8.554   4.404 -17.097  1.00  0.00           C  
ATOM   2055  CB  PRO A 129      -6.268   4.493 -18.210  1.00  0.00           C  
ATOM   2056  HB2 PRO A 129      -6.300   4.097 -19.225  1.00  0.00           H  
ATOM   2057  HB3 PRO A 129      -6.116   3.682 -17.497  1.00  0.00           H  
ATOM   2058  O   PRO A 129      -8.451   4.261 -15.876  1.00  0.00           O  
ATOM   2059  CG  PRO A 129      -5.153   5.524 -18.043  1.00  0.00           C  
ATOM   2060  HG2 PRO A 129      -4.204   5.056 -17.782  1.00  0.00           H  
ATOM   2061  HG3 PRO A 129      -5.051   6.113 -18.955  1.00  0.00           H  
ATOM   2062  CD  PRO A 129      -5.668   6.415 -16.921  1.00  0.00           C  
ATOM   2063  HD2 PRO A 129      -5.244   7.415 -17.017  1.00  0.00           H  
ATOM   2064  HD3 PRO A 129      -5.393   5.977 -15.961  1.00  0.00           H  
ATOM   2065  N   ASP A 130      -9.527   3.834 -17.799  1.00  0.00           N  
ATOM   2066  H   ASP A 130      -9.578   3.997 -18.795  1.00  0.00           H  
ATOM   2067  CA  ASP A 130     -10.559   2.965 -17.218  1.00  0.00           C  
ATOM   2068  HA  ASP A 130     -10.280   2.703 -16.198  1.00  0.00           H  
ATOM   2069  C   ASP A 130     -10.638   1.651 -18.005  1.00  0.00           C  
ATOM   2070  CB  ASP A 130     -11.897   3.724 -17.149  1.00  0.00           C  
ATOM   2071  HB2 ASP A 130     -11.706   4.726 -16.766  1.00  0.00           H  
ATOM   2072  HB3 ASP A 130     -12.314   3.836 -18.149  1.00  0.00           H  
ATOM   2073  O   ASP A 130     -11.614   1.414 -18.720  1.00  0.00           O  
ATOM   2074  CG  ASP A 130     -12.924   3.062 -16.217  1.00  0.00           C  
ATOM   2075  OD1 ASP A 130     -12.501   2.488 -15.183  1.00  0.00           O  
ATOM   2076  OD2 ASP A 130     -14.133   3.310 -16.405  1.00  0.00           O  
ATOM   2077  N   PRO A 131      -9.570   0.831 -17.972  1.00  0.00           N  
ATOM   2078  CA  PRO A 131      -9.571  -0.423 -18.702  1.00  0.00           C  
ATOM   2079  HA  PRO A 131      -9.795  -0.243 -19.753  1.00  0.00           H  
ATOM   2080  C   PRO A 131     -10.613  -1.374 -18.118  1.00  0.00           C  
ATOM   2081  CB  PRO A 131      -8.154  -0.975 -18.577  1.00  0.00           C  
ATOM   2082  HB2 PRO A 131      -8.135  -2.065 -18.588  1.00  0.00           H  
ATOM   2083  HB3 PRO A 131      -7.552  -0.575 -19.393  1.00  0.00           H  
ATOM   2084  O   PRO A 131     -10.749  -1.507 -16.896  1.00  0.00           O  
ATOM   2085  CG  PRO A 131      -7.674  -0.414 -17.241  1.00  0.00           C  
ATOM   2086  HG2 PRO A 131      -8.048  -1.045 -16.436  1.00  0.00           H  
ATOM   2087  HG3 PRO A 131      -6.587  -0.337 -17.198  1.00  0.00           H  
ATOM   2088  CD  PRO A 131      -8.349   0.957 -17.183  1.00  0.00           C  
ATOM   2089  HD2 PRO A 131      -8.565   1.226 -16.149  1.00  0.00           H  
ATOM   2090  HD3 PRO A 131      -7.696   1.699 -17.642  1.00  0.00           H  
ATOM   2091  N   GLY A 132     -11.316  -2.084 -19.000  1.00  0.00           N  
ATOM   2092  H   GLY A 132     -11.136  -1.925 -19.981  1.00  0.00           H  
ATOM   2093  CA  GLY A 132     -12.147  -3.214 -18.591  1.00  0.00           C  
ATOM   2094  HA2 GLY A 132     -12.876  -2.859 -17.863  1.00  0.00           H  
ATOM   2095  HA3 GLY A 132     -12.676  -3.613 -19.456  1.00  0.00           H  
ATOM   2096  C   GLY A 132     -11.305  -4.336 -17.959  1.00  0.00           C  
ATOM   2097  O   GLY A 132     -10.077  -4.302 -18.032  1.00  0.00           O  
ATOM   2098  N   PRO A 133     -11.929  -5.368 -17.362  1.00  0.00           N  
ATOM   2099  CA  PRO A 133     -11.197  -6.443 -16.686  1.00  0.00           C  
ATOM   2100  HA  PRO A 133     -10.686  -6.019 -15.821  1.00  0.00           H  
ATOM   2101  C   PRO A 133     -10.152  -7.148 -17.564  1.00  0.00           C  
ATOM   2102  CB  PRO A 133     -12.275  -7.418 -16.203  1.00  0.00           C  
ATOM   2103  HB2 PRO A 133     -12.490  -8.158 -16.974  1.00  0.00           H  
ATOM   2104  HB3 PRO A 133     -11.984  -7.910 -15.275  1.00  0.00           H  
ATOM   2105  O   PRO A 133      -9.055  -7.426 -17.093  1.00  0.00           O  
ATOM   2106  CG  PRO A 133     -13.497  -6.520 -16.012  1.00  0.00           C  
ATOM   2107  HG2 PRO A 133     -13.428  -6.008 -15.052  1.00  0.00           H  
ATOM   2108  HG3 PRO A 133     -14.429  -7.082 -16.082  1.00  0.00           H  
ATOM   2109  CD  PRO A 133     -13.361  -5.506 -17.145  1.00  0.00           C  
ATOM   2110  HD2 PRO A 133     -13.829  -5.893 -18.049  1.00  0.00           H  
ATOM   2111  HD3 PRO A 133     -13.822  -4.562 -16.853  1.00  0.00           H  
ATOM   2112  N   GLU A 134     -10.469  -7.406 -18.836  1.00  0.00           N  
ATOM   2113  H   GLU A 134     -11.391  -7.166 -19.171  1.00  0.00           H  
ATOM   2114  CA  GLU A 134      -9.550  -8.060 -19.779  1.00  0.00           C  
ATOM   2115  HA  GLU A 134      -9.128  -8.950 -19.314  1.00  0.00           H  
ATOM   2116  C   GLU A 134      -8.368  -7.151 -20.142  1.00  0.00           C  
ATOM   2117  CB  GLU A 134     -10.312  -8.491 -21.043  1.00  0.00           C  
ATOM   2118  HB2 GLU A 134      -9.596  -8.897 -21.758  1.00  0.00           H  
ATOM   2119  HB3 GLU A 134     -10.793  -7.617 -21.482  1.00  0.00           H  
ATOM   2120  O   GLU A 134      -7.216  -7.559 -20.003  1.00  0.00           O  
ATOM   2121  CG  GLU A 134     -11.372  -9.565 -20.742  1.00  0.00           C  
ATOM   2122  HG2 GLU A 134     -12.082  -9.168 -20.016  1.00  0.00           H  
ATOM   2123  HG3 GLU A 134     -10.876 -10.422 -20.287  1.00  0.00           H  
ATOM   2124  CD  GLU A 134     -12.153 -10.030 -21.982  1.00  0.00           C  
ATOM   2125  OE1 GLU A 134     -12.953 -10.978 -21.813  1.00  0.00           O  
ATOM   2126  OE2 GLU A 134     -11.983  -9.428 -23.064  1.00  0.00           O  
ATOM   2127  N   GLU A 135      -8.635  -5.890 -20.501  1.00  0.00           N  
ATOM   2128  H   GLU A 135      -9.600  -5.602 -20.585  1.00  0.00           H  
ATOM   2129  CA  GLU A 135      -7.586  -4.908 -20.805  1.00  0.00           C  
ATOM   2130  HA  GLU A 135      -6.936  -5.321 -21.577  1.00  0.00           H  
ATOM   2131  C   GLU A 135      -6.712  -4.621 -19.575  1.00  0.00           C  
ATOM   2132  CB  GLU A 135      -8.220  -3.616 -21.351  1.00  0.00           C  
ATOM   2133  HB2 GLU A 135      -8.839  -3.865 -22.213  1.00  0.00           H  
ATOM   2134  HB3 GLU A 135      -8.858  -3.177 -20.584  1.00  0.00           H  
ATOM   2135  O   GLU A 135      -5.503  -4.478 -19.702  1.00  0.00           O  
ATOM   2136  CG  GLU A 135      -7.152  -2.596 -21.789  1.00  0.00           C  
ATOM   2137  HG2 GLU A 135      -6.496  -3.075 -22.516  1.00  0.00           H  
ATOM   2138  HG3 GLU A 135      -6.546  -2.314 -20.928  1.00  0.00           H  
ATOM   2139  CD  GLU A 135      -7.728  -1.313 -22.402  1.00  0.00           C  
ATOM   2140  OE1 GLU A 135      -7.001  -0.681 -23.215  1.00  0.00           O  
ATOM   2141  OE2 GLU A 135      -8.859  -0.920 -22.042  1.00  0.00           O  
ATOM   2142  N   GLY A 136      -7.286  -4.600 -18.370  1.00  0.00           N  
ATOM   2143  H   GLY A 136      -8.290  -4.705 -18.321  1.00  0.00           H  
ATOM   2144  CA  GLY A 136      -6.539  -4.440 -17.121  1.00  0.00           C  
ATOM   2145  HA2 GLY A 136      -5.897  -3.563 -17.197  1.00  0.00           H  
ATOM   2146  HA3 GLY A 136      -7.248  -4.291 -16.306  1.00  0.00           H  
ATOM   2147  C   GLY A 136      -5.661  -5.646 -16.772  1.00  0.00           C  
ATOM   2148  O   GLY A 136      -4.736  -5.512 -15.976  1.00  0.00           O  
ATOM   2149  N   MET A 137      -5.916  -6.820 -17.356  1.00  0.00           N  
ATOM   2150  H   MET A 137      -6.699  -6.882 -17.991  1.00  0.00           H  
ATOM   2151  CA  MET A 137      -5.007  -7.966 -17.269  1.00  0.00           C  
ATOM   2152  HA  MET A 137      -4.463  -7.913 -16.326  1.00  0.00           H  
ATOM   2153  C   MET A 137      -3.953  -7.939 -18.381  1.00  0.00           C  
ATOM   2154  CB  MET A 137      -5.790  -9.286 -17.290  1.00  0.00           C  
ATOM   2155  HB2 MET A 137      -5.076 -10.100 -17.409  1.00  0.00           H  
ATOM   2156  HB3 MET A 137      -6.474  -9.305 -18.139  1.00  0.00           H  
ATOM   2157  O   MET A 137      -2.800  -8.279 -18.131  1.00  0.00           O  
ATOM   2158  CG  MET A 137      -6.576  -9.509 -15.993  1.00  0.00           C  
ATOM   2159  HG2 MET A 137      -5.898  -9.390 -15.148  1.00  0.00           H  
ATOM   2160  HG3 MET A 137      -7.340  -8.736 -15.910  1.00  0.00           H  
ATOM   2161  SD  MET A 137      -7.388 -11.132 -15.846  1.00  0.00           S  
ATOM   2162  CE  MET A 137      -5.928 -12.195 -15.709  1.00  0.00           C  
ATOM   2163  HE1 MET A 137      -6.237 -13.205 -15.440  1.00  0.00           H  
ATOM   2164  HE2 MET A 137      -5.408 -12.223 -16.667  1.00  0.00           H  
ATOM   2165  HE3 MET A 137      -5.259 -11.800 -14.945  1.00  0.00           H  
ATOM   2166  N   GLU A 138      -4.310  -7.511 -19.591  1.00  0.00           N  
ATOM   2167  H   GLU A 138      -5.280  -7.291 -19.765  1.00  0.00           H  
ATOM   2168  CA  GLU A 138      -3.359  -7.346 -20.698  1.00  0.00           C  
ATOM   2169  HA  GLU A 138      -2.796  -8.272 -20.818  1.00  0.00           H  
ATOM   2170  C   GLU A 138      -2.350  -6.215 -20.432  1.00  0.00           C  
ATOM   2171  CB  GLU A 138      -4.152  -7.095 -21.987  1.00  0.00           C  
ATOM   2172  HB2 GLU A 138      -4.678  -6.143 -21.909  1.00  0.00           H  
ATOM   2173  HB3 GLU A 138      -4.884  -7.895 -22.104  1.00  0.00           H  
ATOM   2174  O   GLU A 138      -1.153  -6.354 -20.685  1.00  0.00           O  
ATOM   2175  CG  GLU A 138      -3.237  -7.076 -23.220  1.00  0.00           C  
ATOM   2176  HG2 GLU A 138      -2.673  -8.008 -23.244  1.00  0.00           H  
ATOM   2177  HG3 GLU A 138      -2.525  -6.256 -23.125  1.00  0.00           H  
ATOM   2178  CD  GLU A 138      -3.995  -6.916 -24.547  1.00  0.00           C  
ATOM   2179  OE1 GLU A 138      -3.307  -6.985 -25.592  1.00  0.00           O  
ATOM   2180  OE2 GLU A 138      -5.236  -6.761 -24.520  1.00  0.00           O  
ATOM   2181  N   HIS A 139      -2.825  -5.113 -19.862  1.00  0.00           N  
ATOM   2182  H   HIS A 139      -3.825  -5.063 -19.727  1.00  0.00           H  
ATOM   2183  CA  HIS A 139      -2.062  -3.924 -19.514  1.00  0.00           C  
ATOM   2184  HA  HIS A 139      -0.998  -4.111 -19.656  1.00  0.00           H  
ATOM   2185  C   HIS A 139      -2.302  -3.573 -18.041  1.00  0.00           C  
ATOM   2186  CB  HIS A 139      -2.461  -2.780 -20.447  1.00  0.00           C  
ATOM   2187  HB2 HIS A 139      -1.889  -1.894 -20.173  1.00  0.00           H  
ATOM   2188  HB3 HIS A 139      -3.519  -2.557 -20.308  1.00  0.00           H  
ATOM   2189  O   HIS A 139      -3.042  -2.638 -17.724  1.00  0.00           O  
ATOM   2190  CG  HIS A 139      -2.220  -3.069 -21.901  1.00  0.00           C  
ATOM   2191  CD2 HIS A 139      -3.114  -2.868 -22.913  1.00  0.00           C  
ATOM   2192  HD2 HIS A 139      -4.127  -2.510 -22.797  1.00  0.00           H  
ATOM   2193  ND1 HIS A 139      -1.068  -3.571 -22.463  1.00  0.00           N  
ATOM   2194  HD1 HIS A 139      -0.320  -4.025 -21.958  1.00  0.00           H  
ATOM   2195  CE1 HIS A 139      -1.263  -3.648 -23.789  1.00  0.00           C  
ATOM   2196  HE1 HIS A 139      -0.568  -4.078 -24.495  1.00  0.00           H  
ATOM   2197  NE2 HIS A 139      -2.473  -3.168 -24.117  1.00  0.00           N  
ATOM   2198  N   PRO A 140      -1.665  -4.297 -17.104  1.00  0.00           N  
ATOM   2199  CA  PRO A 140      -1.893  -4.105 -15.680  1.00  0.00           C  
ATOM   2200  HA  PRO A 140      -2.962  -4.131 -15.467  1.00  0.00           H  
ATOM   2201  C   PRO A 140      -1.398  -2.751 -15.172  1.00  0.00           C  
ATOM   2202  CB  PRO A 140      -1.218  -5.305 -15.020  1.00  0.00           C  
ATOM   2203  HB2 PRO A 140      -0.911  -5.115 -13.991  1.00  0.00           H  
ATOM   2204  HB3 PRO A 140      -1.909  -6.148 -15.051  1.00  0.00           H  
ATOM   2205  O   PRO A 140      -1.745  -2.367 -14.063  1.00  0.00           O  
ATOM   2206  CG  PRO A 140      -0.046  -5.601 -15.950  1.00  0.00           C  
ATOM   2207  HG2 PRO A 140       0.293  -6.632 -15.855  1.00  0.00           H  
ATOM   2208  HG3 PRO A 140       0.771  -4.904 -15.764  1.00  0.00           H  
ATOM   2209  CD  PRO A 140      -0.661  -5.327 -17.323  1.00  0.00           C  
ATOM   2210  HD2 PRO A 140       0.110  -4.987 -18.014  1.00  0.00           H  
ATOM   2211  HD3 PRO A 140      -1.138  -6.231 -17.703  1.00  0.00           H  
ATOM   2212  N   CYS A 141      -0.631  -2.000 -15.959  1.00  0.00           N  
ATOM   2213  H   CYS A 141      -0.392  -2.364 -16.871  1.00  0.00           H  
ATOM   2214  CA  CYS A 141      -0.334  -0.598 -15.713  1.00  0.00           C  
ATOM   2215  HA  CYS A 141      -0.932  -0.229 -14.880  1.00  0.00           H  
ATOM   2216  C   CYS A 141      -0.697   0.215 -16.960  1.00  0.00           C  
ATOM   2217  CB  CYS A 141       1.149  -0.486 -15.343  1.00  0.00           C  
ATOM   2218  HB2 CYS A 141       1.369  -1.181 -14.532  1.00  0.00           H  
ATOM   2219  HB3 CYS A 141       1.754  -0.760 -16.207  1.00  0.00           H  
ATOM   2220  O   CYS A 141      -0.205  -0.076 -18.048  1.00  0.00           O  
ATOM   2221  SG  CYS A 141       1.545   1.207 -14.817  1.00  0.00           S  
ATOM   2222  HG  CYS A 141       2.866   1.027 -14.737  1.00  0.00           H  
ATOM   2223  N   MET A 142      -1.535   1.239 -16.802  1.00  0.00           N  
ATOM   2224  H   MET A 142      -1.966   1.361 -15.897  1.00  0.00           H  
ATOM   2225  CA  MET A 142      -1.866   2.218 -17.838  1.00  0.00           C  
ATOM   2226  HA  MET A 142      -1.126   2.168 -18.638  1.00  0.00           H  
ATOM   2227  C   MET A 142      -1.840   3.621 -17.249  1.00  0.00           C  
ATOM   2228  CB  MET A 142      -3.252   1.961 -18.439  1.00  0.00           C  
ATOM   2229  HB2 MET A 142      -4.001   1.995 -17.649  1.00  0.00           H  
ATOM   2230  HB3 MET A 142      -3.471   2.753 -19.155  1.00  0.00           H  
ATOM   2231  O   MET A 142      -2.318   3.852 -16.134  1.00  0.00           O  
ATOM   2232  CG  MET A 142      -3.356   0.616 -19.151  1.00  0.00           C  
ATOM   2233  HG2 MET A 142      -3.142  -0.176 -18.433  1.00  0.00           H  
ATOM   2234  HG3 MET A 142      -2.609   0.564 -19.943  1.00  0.00           H  
ATOM   2235  SD  MET A 142      -4.993   0.295 -19.846  1.00  0.00           S  
ATOM   2236  CE  MET A 142      -5.073   1.474 -21.216  1.00  0.00           C  
ATOM   2237  HE1 MET A 142      -4.235   1.302 -21.892  1.00  0.00           H  
ATOM   2238  HE2 MET A 142      -6.008   1.322 -21.756  1.00  0.00           H  
ATOM   2239  HE3 MET A 142      -5.041   2.494 -20.835  1.00  0.00           H  
ATOM   2240  N   LEU A 143      -1.316   4.572 -18.015  1.00  0.00           N  
ATOM   2241  H   LEU A 143      -0.974   4.320 -18.931  1.00  0.00           H  
ATOM   2242  CA  LEU A 143      -1.115   5.945 -17.572  1.00  0.00           C  
ATOM   2243  HA  LEU A 143      -1.579   6.083 -16.595  1.00  0.00           H  
ATOM   2244  C   LEU A 143      -1.778   6.939 -18.528  1.00  0.00           C  
ATOM   2245  CB  LEU A 143       0.393   6.210 -17.431  1.00  0.00           C  
ATOM   2246  HB2 LEU A 143       0.539   7.235 -17.091  1.00  0.00           H  
ATOM   2247  HB3 LEU A 143       0.835   6.109 -18.422  1.00  0.00           H  
ATOM   2248  O   LEU A 143      -1.903   6.684 -19.723  1.00  0.00           O  
ATOM   2249  CG  LEU A 143       1.151   5.256 -16.488  1.00  0.00           C  
ATOM   2250  HG  LEU A 143       1.070   4.233 -16.855  1.00  0.00           H  
ATOM   2251  CD1 LEU A 143       2.629   5.635 -16.470  1.00  0.00           C  
ATOM   2252 HD11 LEU A 143       3.183   4.937 -15.842  1.00  0.00           H  
ATOM   2253 HD12 LEU A 143       3.016   5.566 -17.487  1.00  0.00           H  
ATOM   2254 HD13 LEU A 143       2.761   6.651 -16.099  1.00  0.00           H  
ATOM   2255  CD2 LEU A 143       0.646   5.302 -15.049  1.00  0.00           C  
ATOM   2256 HD21 LEU A 143      -0.389   4.963 -15.006  1.00  0.00           H  
ATOM   2257 HD22 LEU A 143       0.713   6.318 -14.660  1.00  0.00           H  
ATOM   2258 HD23 LEU A 143       1.242   4.614 -14.449  1.00  0.00           H  
ATOM   2259  N   GLN A 144      -2.159   8.104 -18.012  1.00  0.00           N  
ATOM   2260  H   GLN A 144      -2.082   8.229 -17.013  1.00  0.00           H  
ATOM   2261  CA  GLN A 144      -2.631   9.232 -18.810  1.00  0.00           C  
ATOM   2262  HA  GLN A 144      -2.310   9.090 -19.842  1.00  0.00           H  
ATOM   2263  C   GLN A 144      -2.023  10.534 -18.302  1.00  0.00           C  
ATOM   2264  CB  GLN A 144      -4.164   9.290 -18.792  1.00  0.00           C  
ATOM   2265  HB2 GLN A 144      -4.549   8.344 -19.172  1.00  0.00           H  
ATOM   2266  HB3 GLN A 144      -4.513   9.426 -17.769  1.00  0.00           H  
ATOM   2267  O   GLN A 144      -2.101  10.834 -17.113  1.00  0.00           O  
ATOM   2268  CG  GLN A 144      -4.718  10.430 -19.661  1.00  0.00           C  
ATOM   2269  HG2 GLN A 144      -4.283  10.384 -20.659  1.00  0.00           H  
ATOM   2270  HG3 GLN A 144      -4.448  11.389 -19.219  1.00  0.00           H  
ATOM   2271  CD  GLN A 144      -6.231  10.344 -19.796  1.00  0.00           C  
ATOM   2272  NE2 GLN A 144      -6.952  11.363 -19.389  1.00  0.00           N  
ATOM   2273 HE21 GLN A 144      -7.956  11.258 -19.413  1.00  0.00           H  
ATOM   2274 HE22 GLN A 144      -6.515  12.218 -19.075  1.00  0.00           H  
ATOM   2275  OE1 GLN A 144      -6.777   9.368 -20.282  1.00  0.00           O  
ATOM   2276  N   VAL A 145      -1.472  11.333 -19.213  1.00  0.00           N  
ATOM   2277  H   VAL A 145      -1.479  11.032 -20.177  1.00  0.00           H  
ATOM   2278  CA  VAL A 145      -1.065  12.711 -18.938  1.00  0.00           C  
ATOM   2279  HA  VAL A 145      -1.071  12.875 -17.861  1.00  0.00           H  
ATOM   2280  C   VAL A 145      -2.081  13.645 -19.577  1.00  0.00           C  
ATOM   2281  CB  VAL A 145       0.366  12.999 -19.412  1.00  0.00           C  
ATOM   2282  HB  VAL A 145       0.440  12.761 -20.473  1.00  0.00           H  
ATOM   2283  O   VAL A 145      -2.244  13.646 -20.798  1.00  0.00           O  
ATOM   2284  CG1 VAL A 145       0.756  14.468 -19.203  1.00  0.00           C  
ATOM   2285 HG11 VAL A 145       0.612  14.752 -18.160  1.00  0.00           H  
ATOM   2286 HG12 VAL A 145       1.804  14.610 -19.465  1.00  0.00           H  
ATOM   2287 HG13 VAL A 145       0.157  15.115 -19.843  1.00  0.00           H  
ATOM   2288  CG2 VAL A 145       1.370  12.140 -18.637  1.00  0.00           C  
ATOM   2289 HG21 VAL A 145       1.375  12.436 -17.588  1.00  0.00           H  
ATOM   2290 HG22 VAL A 145       1.095  11.087 -18.700  1.00  0.00           H  
ATOM   2291 HG23 VAL A 145       2.368  12.270 -19.055  1.00  0.00           H  
ATOM   2292  N   THR A 146      -2.756  14.443 -18.750  1.00  0.00           N  
ATOM   2293  H   THR A 146      -2.541  14.390 -17.765  1.00  0.00           H  
ATOM   2294  CA  THR A 146      -3.715  15.451 -19.223  1.00  0.00           C  
ATOM   2295  HA  THR A 146      -3.833  15.346 -20.302  1.00  0.00           H  
ATOM   2296  C   THR A 146      -3.194  16.847 -18.925  1.00  0.00           C  
ATOM   2297  CB  THR A 146      -5.113  15.277 -18.619  1.00  0.00           C  
ATOM   2298  HB  THR A 146      -5.102  15.604 -17.579  1.00  0.00           H  
ATOM   2299  O   THR A 146      -3.075  17.198 -17.752  1.00  0.00           O  
ATOM   2300  CG2 THR A 146      -6.141  16.130 -19.352  1.00  0.00           C  
ATOM   2301 HG21 THR A 146      -7.124  15.918 -18.931  1.00  0.00           H  
ATOM   2302 HG22 THR A 146      -5.923  17.189 -19.220  1.00  0.00           H  
ATOM   2303 HG23 THR A 146      -6.144  15.885 -20.414  1.00  0.00           H  
ATOM   2304  OG1 THR A 146      -5.533  13.929 -18.658  1.00  0.00           O  
ATOM   2305  HG1 THR A 146      -5.083  13.494 -17.930  1.00  0.00           H  
ATOM   2306  N   VAL A 147      -2.906  17.639 -19.959  1.00  0.00           N  
ATOM   2307  H   VAL A 147      -3.034  17.268 -20.890  1.00  0.00           H  
ATOM   2308  CA  VAL A 147      -2.417  19.024 -19.830  1.00  0.00           C  
ATOM   2309  HA  VAL A 147      -1.942  19.140 -18.856  1.00  0.00           H  
ATOM   2310  C   VAL A 147      -3.589  20.010 -19.893  1.00  0.00           C  
ATOM   2311  CB  VAL A 147      -1.343  19.345 -20.889  1.00  0.00           C  
ATOM   2312  HB  VAL A 147      -1.787  19.274 -21.882  1.00  0.00           H  
ATOM   2313  O   VAL A 147      -4.420  19.940 -20.796  1.00  0.00           O  
ATOM   2314  CG1 VAL A 147      -0.778  20.759 -20.703  1.00  0.00           C  
ATOM   2315 HG11 VAL A 147      -1.555  21.506 -20.866  1.00  0.00           H  
ATOM   2316 HG12 VAL A 147       0.018  20.938 -21.427  1.00  0.00           H  
ATOM   2317 HG13 VAL A 147      -0.372  20.876 -19.698  1.00  0.00           H  
ATOM   2318  CG2 VAL A 147      -0.168  18.358 -20.811  1.00  0.00           C  
ATOM   2319 HG21 VAL A 147       0.593  18.626 -21.545  1.00  0.00           H  
ATOM   2320 HG22 VAL A 147      -0.505  17.345 -21.033  1.00  0.00           H  
ATOM   2321 HG23 VAL A 147       0.279  18.382 -19.817  1.00  0.00           H  
ATOM   2322  N   PHE A 148      -3.665  20.922 -18.929  1.00  0.00           N  
ATOM   2323  H   PHE A 148      -2.902  20.967 -18.268  1.00  0.00           H  
ATOM   2324  CA  PHE A 148      -4.709  21.939 -18.786  1.00  0.00           C  
ATOM   2325  HA  PHE A 148      -5.623  21.593 -19.269  1.00  0.00           H  
ATOM   2326  C   PHE A 148      -4.305  23.243 -19.480  1.00  0.00           C  
ATOM   2327  CB  PHE A 148      -5.004  22.165 -17.290  1.00  0.00           C  
ATOM   2328  HB2 PHE A 148      -4.072  22.380 -16.768  1.00  0.00           H  
ATOM   2329  HB3 PHE A 148      -5.628  23.052 -17.180  1.00  0.00           H  
ATOM   2330  O   PHE A 148      -3.123  23.495 -19.711  1.00  0.00           O  
ATOM   2331  CG  PHE A 148      -5.698  21.003 -16.602  1.00  0.00           C  
ATOM   2332  CD1 PHE A 148      -7.062  21.081 -16.258  1.00  0.00           C  
ATOM   2333  HD1 PHE A 148      -7.629  21.974 -16.473  1.00  0.00           H  
ATOM   2334  CD2 PHE A 148      -4.984  19.825 -16.319  1.00  0.00           C  
ATOM   2335  HD2 PHE A 148      -3.939  19.752 -16.582  1.00  0.00           H  
ATOM   2336  CE1 PHE A 148      -7.696  19.985 -15.643  1.00  0.00           C  
ATOM   2337  HE1 PHE A 148      -8.740  20.045 -15.376  1.00  0.00           H  
ATOM   2338  CE2 PHE A 148      -5.627  18.724 -15.736  1.00  0.00           C  
ATOM   2339  HE2 PHE A 148      -5.077  17.808 -15.578  1.00  0.00           H  
ATOM   2340  CZ  PHE A 148      -6.983  18.803 -15.387  1.00  0.00           C  
ATOM   2341  HZ  PHE A 148      -7.477  17.956 -14.933  1.00  0.00           H  
ATOM   2342  N   ALA A 149      -5.272  24.123 -19.747  1.00  0.00           N  
ATOM   2343  H   ALA A 149      -6.228  23.849 -19.571  1.00  0.00           H  
ATOM   2344  CA  ALA A 149      -5.039  25.388 -20.452  1.00  0.00           C  
ATOM   2345  HA  ALA A 149      -4.642  25.162 -21.442  1.00  0.00           H  
ATOM   2346  C   ALA A 149      -4.020  26.315 -19.756  1.00  0.00           C  
ATOM   2347  CB  ALA A 149      -6.390  26.089 -20.622  1.00  0.00           C  
ATOM   2348  HB1 ALA A 149      -6.257  27.008 -21.192  1.00  0.00           H  
ATOM   2349  HB2 ALA A 149      -7.074  25.438 -21.166  1.00  0.00           H  
ATOM   2350  HB3 ALA A 149      -6.818  26.332 -19.649  1.00  0.00           H  
ATOM   2351  O   ALA A 149      -3.380  27.132 -20.409  1.00  0.00           O  
ATOM   2352  N   CYS A 150      -3.839  26.177 -18.437  1.00  0.00           N  
ATOM   2353  H   CYS A 150      -4.357  25.448 -17.967  1.00  0.00           H  
ATOM   2354  CA  CYS A 150      -2.835  26.915 -17.665  1.00  0.00           C  
ATOM   2355  HA  CYS A 150      -2.720  27.904 -18.109  1.00  0.00           H  
ATOM   2356  C   CYS A 150      -1.425  26.290 -17.688  1.00  0.00           C  
ATOM   2357  CB  CYS A 150      -3.339  27.106 -16.225  1.00  0.00           C  
ATOM   2358  HB2 CYS A 150      -4.244  27.712 -16.230  1.00  0.00           H  
ATOM   2359  HB3 CYS A 150      -2.579  27.652 -15.666  1.00  0.00           H  
ATOM   2360  O   CYS A 150      -0.556  26.749 -16.953  1.00  0.00           O  
ATOM   2361  SG  CYS A 150      -3.651  25.508 -15.404  1.00  0.00           S  
ATOM   2362  HG  CYS A 150      -3.477  25.968 -14.161  1.00  0.00           H  
ATOM   2363  N   GLY A 151      -1.202  25.211 -18.444  1.00  0.00           N  
ATOM   2364  H   GLY A 151      -1.951  24.859 -19.024  1.00  0.00           H  
ATOM   2365  CA  GLY A 151       0.061  24.461 -18.474  1.00  0.00           C  
ATOM   2366  HA2 GLY A 151       0.116  23.903 -19.408  1.00  0.00           H  
ATOM   2367  HA3 GLY A 151       0.896  25.161 -18.445  1.00  0.00           H  
ATOM   2368  C   GLY A 151       0.245  23.467 -17.322  1.00  0.00           C  
ATOM   2369  O   GLY A 151       1.099  22.589 -17.403  1.00  0.00           O  
ATOM   2370  N   GLY A 152      -0.579  23.546 -16.269  1.00  0.00           N  
ATOM   2371  H   GLY A 152      -1.261  24.291 -16.262  1.00  0.00           H  
ATOM   2372  CA  GLY A 152      -0.649  22.495 -15.253  1.00  0.00           C  
ATOM   2373  HA2 GLY A 152      -1.339  22.784 -14.460  1.00  0.00           H  
ATOM   2374  HA3 GLY A 152       0.340  22.346 -14.819  1.00  0.00           H  
ATOM   2375  C   GLY A 152      -1.118  21.171 -15.858  1.00  0.00           C  
ATOM   2376  O   GLY A 152      -1.765  21.153 -16.904  1.00  0.00           O  
ATOM   2377  N   PHE A 153      -0.816  20.050 -15.214  1.00  0.00           N  
ATOM   2378  H   PHE A 153      -0.345  20.105 -14.322  1.00  0.00           H  
ATOM   2379  CA  PHE A 153      -1.148  18.732 -15.752  1.00  0.00           C  
ATOM   2380  HA  PHE A 153      -1.993  18.844 -16.432  1.00  0.00           H  
ATOM   2381  C   PHE A 153      -1.600  17.755 -14.673  1.00  0.00           C  
ATOM   2382  CB  PHE A 153       0.021  18.186 -16.586  1.00  0.00           C  
ATOM   2383  HB2 PHE A 153      -0.320  17.314 -17.144  1.00  0.00           H  
ATOM   2384  HB3 PHE A 153       0.311  18.937 -17.321  1.00  0.00           H  
ATOM   2385  O   PHE A 153      -1.417  17.973 -13.477  1.00  0.00           O  
ATOM   2386  CG  PHE A 153       1.239  17.795 -15.776  1.00  0.00           C  
ATOM   2387  CD1 PHE A 153       2.207  18.763 -15.451  1.00  0.00           C  
ATOM   2388  HD1 PHE A 153       2.093  19.783 -15.787  1.00  0.00           H  
ATOM   2389  CD2 PHE A 153       1.405  16.464 -15.345  1.00  0.00           C  
ATOM   2390  HD2 PHE A 153       0.672  15.713 -15.599  1.00  0.00           H  
ATOM   2391  CE1 PHE A 153       3.340  18.402 -14.703  1.00  0.00           C  
ATOM   2392  HE1 PHE A 153       4.089  19.144 -14.466  1.00  0.00           H  
ATOM   2393  CE2 PHE A 153       2.531  16.109 -14.582  1.00  0.00           C  
ATOM   2394  HE2 PHE A 153       2.654  15.093 -14.236  1.00  0.00           H  
ATOM   2395  CZ  PHE A 153       3.501  17.075 -14.267  1.00  0.00           C  
ATOM   2396  HZ  PHE A 153       4.372  16.803 -13.688  1.00  0.00           H  
ATOM   2397  N   THR A 154      -2.197  16.650 -15.103  1.00  0.00           N  
ATOM   2398  H   THR A 154      -2.301  16.539 -16.102  1.00  0.00           H  
ATOM   2399  CA  THR A 154      -2.469  15.495 -14.244  1.00  0.00           C  
ATOM   2400  HA  THR A 154      -2.049  15.696 -13.258  1.00  0.00           H  
ATOM   2401  C   THR A 154      -1.782  14.257 -14.781  1.00  0.00           C  
ATOM   2402  CB  THR A 154      -3.964  15.213 -14.068  1.00  0.00           C  
ATOM   2403  HB  THR A 154      -4.097  14.276 -13.528  1.00  0.00           H  
ATOM   2404  O   THR A 154      -1.651  14.105 -15.994  1.00  0.00           O  
ATOM   2405  CG2 THR A 154      -4.681  16.313 -13.295  1.00  0.00           C  
ATOM   2406 HG21 THR A 154      -4.300  17.300 -13.554  1.00  0.00           H  
ATOM   2407 HG22 THR A 154      -5.747  16.261 -13.516  1.00  0.00           H  
ATOM   2408 HG23 THR A 154      -4.528  16.152 -12.228  1.00  0.00           H  
ATOM   2409  OG1 THR A 154      -4.581  15.090 -15.321  1.00  0.00           O  
ATOM   2410  HG1 THR A 154      -4.312  15.854 -15.836  1.00  0.00           H  
ATOM   2411  N   LEU A 155      -1.375  13.378 -13.868  1.00  0.00           N  
ATOM   2412  H   LEU A 155      -1.511  13.625 -12.898  1.00  0.00           H  
ATOM   2413  CA  LEU A 155      -0.936  12.019 -14.151  1.00  0.00           C  
ATOM   2414  HA  LEU A 155      -0.909  11.868 -15.230  1.00  0.00           H  
ATOM   2415  C   LEU A 155      -1.957  11.051 -13.548  1.00  0.00           C  
ATOM   2416  CB  LEU A 155       0.488  11.825 -13.607  1.00  0.00           C  
ATOM   2417  HB2 LEU A 155       1.145  12.536 -14.107  1.00  0.00           H  
ATOM   2418  HB3 LEU A 155       0.491  12.055 -12.542  1.00  0.00           H  
ATOM   2419  O   LEU A 155      -1.976  10.836 -12.333  1.00  0.00           O  
ATOM   2420  CG  LEU A 155       1.052  10.405 -13.802  1.00  0.00           C  
ATOM   2421  HG  LEU A 155       0.440   9.685 -13.259  1.00  0.00           H  
ATOM   2422  CD1 LEU A 155       1.121   9.983 -15.271  1.00  0.00           C  
ATOM   2423 HD11 LEU A 155       1.696  10.711 -15.844  1.00  0.00           H  
ATOM   2424 HD12 LEU A 155       0.117   9.903 -15.689  1.00  0.00           H  
ATOM   2425 HD13 LEU A 155       1.597   9.006 -15.353  1.00  0.00           H  
ATOM   2426  CD2 LEU A 155       2.464  10.369 -13.218  1.00  0.00           C  
ATOM   2427 HD21 LEU A 155       2.431  10.557 -12.145  1.00  0.00           H  
ATOM   2428 HD22 LEU A 155       2.914   9.393 -13.398  1.00  0.00           H  
ATOM   2429 HD23 LEU A 155       3.086  11.125 -13.697  1.00  0.00           H  
ATOM   2430  N   GLY A 156      -2.826  10.515 -14.398  1.00  0.00           N  
ATOM   2431  H   GLY A 156      -2.728  10.747 -15.376  1.00  0.00           H  
ATOM   2432  CA  GLY A 156      -3.763   9.454 -14.061  1.00  0.00           C  
ATOM   2433  HA2 GLY A 156      -4.130   9.589 -13.044  1.00  0.00           H  
ATOM   2434  HA3 GLY A 156      -4.608   9.491 -14.748  1.00  0.00           H  
ATOM   2435  C   GLY A 156      -3.104   8.087 -14.190  1.00  0.00           C  
ATOM   2436  O   GLY A 156      -2.421   7.823 -15.176  1.00  0.00           O  
ATOM   2437  N   ALA A 157      -3.314   7.219 -13.207  1.00  0.00           N  
ATOM   2438  H   ALA A 157      -3.883   7.503 -12.422  1.00  0.00           H  
ATOM   2439  CA  ALA A 157      -2.794   5.861 -13.180  1.00  0.00           C  
ATOM   2440  HA  ALA A 157      -2.349   5.625 -14.147  1.00  0.00           H  
ATOM   2441  C   ALA A 157      -3.921   4.854 -12.929  1.00  0.00           C  
ATOM   2442  CB  ALA A 157      -1.692   5.777 -12.119  1.00  0.00           C  
ATOM   2443  HB1 ALA A 157      -0.895   6.478 -12.364  1.00  0.00           H  
ATOM   2444  HB2 ALA A 157      -2.105   6.029 -11.142  1.00  0.00           H  
ATOM   2445  HB3 ALA A 157      -1.284   4.767 -12.092  1.00  0.00           H  
ATOM   2446  O   ALA A 157      -4.675   4.971 -11.960  1.00  0.00           O  
ATOM   2447  N   ALA A 158      -3.994   3.852 -13.798  1.00  0.00           N  
ATOM   2448  H   ALA A 158      -3.356   3.849 -14.581  1.00  0.00           H  
ATOM   2449  CA  ALA A 158      -4.782   2.646 -13.621  1.00  0.00           C  
ATOM   2450  HA  ALA A 158      -5.400   2.722 -12.727  1.00  0.00           H  
ATOM   2451  C   ALA A 158      -3.801   1.483 -13.452  1.00  0.00           C  
ATOM   2452  CB  ALA A 158      -5.703   2.495 -14.833  1.00  0.00           C  
ATOM   2453  HB1 ALA A 158      -6.370   1.644 -14.699  1.00  0.00           H  
ATOM   2454  HB2 ALA A 158      -5.111   2.343 -15.735  1.00  0.00           H  
ATOM   2455  HB3 ALA A 158      -6.301   3.400 -14.944  1.00  0.00           H  
ATOM   2456  O   ALA A 158      -3.075   1.138 -14.383  1.00  0.00           O  
ATOM   2457  N   MET A 159      -3.723   0.934 -12.241  1.00  0.00           N  
ATOM   2458  H   MET A 159      -4.340   1.265 -11.514  1.00  0.00           H  
ATOM   2459  CA  MET A 159      -2.785  -0.136 -11.904  1.00  0.00           C  
ATOM   2460  HA  MET A 159      -2.286  -0.481 -12.810  1.00  0.00           H  
ATOM   2461  C   MET A 159      -3.543  -1.312 -11.301  1.00  0.00           C  
ATOM   2462  CB  MET A 159      -1.693   0.362 -10.945  1.00  0.00           C  
ATOM   2463  HB2 MET A 159      -1.060  -0.484 -10.677  1.00  0.00           H  
ATOM   2464  HB3 MET A 159      -2.157   0.744 -10.035  1.00  0.00           H  
ATOM   2465  O   MET A 159      -4.233  -1.151 -10.295  1.00  0.00           O  
ATOM   2466  CG  MET A 159      -0.820   1.462 -11.562  1.00  0.00           C  
ATOM   2467  HG2 MET A 159      -1.458   2.311 -11.809  1.00  0.00           H  
ATOM   2468  HG3 MET A 159      -0.383   1.092 -12.489  1.00  0.00           H  
ATOM   2469  SD  MET A 159       0.514   2.066 -10.482  1.00  0.00           S  
ATOM   2470  CE  MET A 159       1.654   0.654 -10.585  1.00  0.00           C  
ATOM   2471  HE1 MET A 159       1.925   0.477 -11.626  1.00  0.00           H  
ATOM   2472  HE2 MET A 159       1.181  -0.240 -10.179  1.00  0.00           H  
ATOM   2473  HE3 MET A 159       2.557   0.869 -10.012  1.00  0.00           H  
ATOM   2474  N   HIS A 160      -3.414  -2.499 -11.884  1.00  0.00           N  
ATOM   2475  H   HIS A 160      -2.851  -2.574 -12.719  1.00  0.00           H  
ATOM   2476  CA  HIS A 160      -3.934  -3.717 -11.287  1.00  0.00           C  
ATOM   2477  HA  HIS A 160      -5.004  -3.596 -11.119  1.00  0.00           H  
ATOM   2478  C   HIS A 160      -3.260  -3.942  -9.931  1.00  0.00           C  
ATOM   2479  CB  HIS A 160      -3.763  -4.902 -12.237  1.00  0.00           C  
ATOM   2480  HB2 HIS A 160      -4.108  -4.619 -13.232  1.00  0.00           H  
ATOM   2481  HB3 HIS A 160      -2.710  -5.175 -12.302  1.00  0.00           H  
ATOM   2482  O   HIS A 160      -2.033  -3.967  -9.835  1.00  0.00           O  
ATOM   2483  CG  HIS A 160      -4.573  -6.080 -11.768  1.00  0.00           C  
ATOM   2484  CD2 HIS A 160      -5.755  -6.524 -12.297  1.00  0.00           C  
ATOM   2485  HD2 HIS A 160      -6.267  -6.100 -13.149  1.00  0.00           H  
ATOM   2486  ND1 HIS A 160      -4.280  -6.889 -10.696  1.00  0.00           N  
ATOM   2487  HD1 HIS A 160      -3.407  -6.899 -10.187  1.00  0.00           H  
ATOM   2488  CE1 HIS A 160      -5.261  -7.796 -10.574  1.00  0.00           C  
ATOM   2489  HE1 HIS A 160      -5.281  -8.593  -9.845  1.00  0.00           H  
ATOM   2490  NE2 HIS A 160      -6.185  -7.613 -11.526  1.00  0.00           N  
ATOM   2491  N   HIS A 161      -4.051  -4.102  -8.871  1.00  0.00           N  
ATOM   2492  H   HIS A 161      -5.051  -4.097  -9.011  1.00  0.00           H  
ATOM   2493  CA  HIS A 161      -3.548  -4.039  -7.497  1.00  0.00           C  
ATOM   2494  HA  HIS A 161      -2.960  -3.125  -7.406  1.00  0.00           H  
ATOM   2495  C   HIS A 161      -2.603  -5.208  -7.149  1.00  0.00           C  
ATOM   2496  CB  HIS A 161      -4.743  -3.912  -6.544  1.00  0.00           C  
ATOM   2497  HB2 HIS A 161      -5.528  -3.331  -7.028  1.00  0.00           H  
ATOM   2498  HB3 HIS A 161      -5.146  -4.900  -6.321  1.00  0.00           H  
ATOM   2499  O   HIS A 161      -1.737  -5.068  -6.289  1.00  0.00           O  
ATOM   2500  CG  HIS A 161      -4.415  -3.235  -5.242  1.00  0.00           C  
ATOM   2501  CD2 HIS A 161      -5.112  -2.209  -4.665  1.00  0.00           C  
ATOM   2502  HD2 HIS A 161      -5.997  -1.740  -5.068  1.00  0.00           H  
ATOM   2503  ND1 HIS A 161      -3.373  -3.541  -4.398  1.00  0.00           N  
ATOM   2504  HD1 HIS A 161      -2.626  -4.198  -4.572  1.00  0.00           H  
ATOM   2505  CE1 HIS A 161      -3.454  -2.733  -3.333  1.00  0.00           C  
ATOM   2506  HE1 HIS A 161      -2.765  -2.757  -2.502  1.00  0.00           H  
ATOM   2507  NE2 HIS A 161      -4.493  -1.888  -3.451  1.00  0.00           N  
ATOM   2508  N   ALA A 162      -2.675  -6.322  -7.887  1.00  0.00           N  
ATOM   2509  H   ALA A 162      -3.516  -6.448  -8.434  1.00  0.00           H  
ATOM   2510  CA  ALA A 162      -1.678  -7.403  -7.844  1.00  0.00           C  
ATOM   2511  HA  ALA A 162      -1.659  -7.805  -6.832  1.00  0.00           H  
ATOM   2512  C   ALA A 162      -0.237  -6.953  -8.181  1.00  0.00           C  
ATOM   2513  CB  ALA A 162      -2.120  -8.520  -8.799  1.00  0.00           C  
ATOM   2514  HB1 ALA A 162      -2.031  -8.201  -9.837  1.00  0.00           H  
ATOM   2515  HB2 ALA A 162      -3.143  -8.820  -8.573  1.00  0.00           H  
ATOM   2516  HB3 ALA A 162      -1.477  -9.387  -8.647  1.00  0.00           H  
ATOM   2517  O   ALA A 162       0.730  -7.603  -7.783  1.00  0.00           O  
ATOM   2518  N   LEU A 163      -0.057  -5.834  -8.895  1.00  0.00           N  
ATOM   2519  H   LEU A 163      -0.861  -5.302  -9.196  1.00  0.00           H  
ATOM   2520  CA  LEU A 163       1.273  -5.287  -9.157  1.00  0.00           C  
ATOM   2521  HA  LEU A 163       1.923  -6.090  -9.502  1.00  0.00           H  
ATOM   2522  C   LEU A 163       1.904  -4.726  -7.886  1.00  0.00           C  
ATOM   2523  CB  LEU A 163       1.220  -4.189 -10.227  1.00  0.00           C  
ATOM   2524  HB2 LEU A 163       0.490  -3.437  -9.927  1.00  0.00           H  
ATOM   2525  HB3 LEU A 163       2.194  -3.699 -10.253  1.00  0.00           H  
ATOM   2526  O   LEU A 163       3.062  -5.034  -7.617  1.00  0.00           O  
ATOM   2527  CG  LEU A 163       0.899  -4.670 -11.649  1.00  0.00           C  
ATOM   2528  HG  LEU A 163      -0.055  -5.197 -11.662  1.00  0.00           H  
ATOM   2529  CD1 LEU A 163       0.799  -3.429 -12.529  1.00  0.00           C  
ATOM   2530 HD11 LEU A 163      -0.098  -2.874 -12.253  1.00  0.00           H  
ATOM   2531 HD12 LEU A 163       1.664  -2.782 -12.381  1.00  0.00           H  
ATOM   2532 HD13 LEU A 163       0.754  -3.704 -13.582  1.00  0.00           H  
ATOM   2533  CD2 LEU A 163       1.987  -5.589 -12.208  1.00  0.00           C  
ATOM   2534 HD21 LEU A 163       2.959  -5.098 -12.177  1.00  0.00           H  
ATOM   2535 HD22 LEU A 163       2.026  -6.516 -11.636  1.00  0.00           H  
ATOM   2536 HD23 LEU A 163       1.759  -5.839 -13.244  1.00  0.00           H  
ATOM   2537  N   CYS A 164       1.186  -3.910  -7.116  1.00  0.00           N  
ATOM   2538  H   CYS A 164       0.219  -3.731  -7.344  1.00  0.00           H  
ATOM   2539  CA  CYS A 164       1.722  -3.285  -5.912  1.00  0.00           C  
ATOM   2540  HA  CYS A 164       2.222  -4.053  -5.322  1.00  0.00           H  
ATOM   2541  C   CYS A 164       0.642  -2.660  -5.027  1.00  0.00           C  
ATOM   2542  CB  CYS A 164       2.742  -2.198  -6.299  1.00  0.00           C  
ATOM   2543  HB2 CYS A 164       3.576  -2.643  -6.842  1.00  0.00           H  
ATOM   2544  HB3 CYS A 164       3.128  -1.751  -5.383  1.00  0.00           H  
ATOM   2545  O   CYS A 164      -0.435  -2.294  -5.493  1.00  0.00           O  
ATOM   2546  SG  CYS A 164       1.975  -0.891  -7.308  1.00  0.00           S  
ATOM   2547  HG  CYS A 164       0.865  -0.780  -6.573  1.00  0.00           H  
ATOM   2548  N   ASP A 165       1.008  -2.414  -3.769  1.00  0.00           N  
ATOM   2549  H   ASP A 165       1.924  -2.712  -3.467  1.00  0.00           H  
ATOM   2550  CA  ASP A 165       0.264  -1.511  -2.893  1.00  0.00           C  
ATOM   2551  HA  ASP A 165      -0.799  -1.650  -3.089  1.00  0.00           H  
ATOM   2552  C   ASP A 165       0.581  -0.027  -3.182  1.00  0.00           C  
ATOM   2553  CB  ASP A 165       0.510  -1.899  -1.425  1.00  0.00           C  
ATOM   2554  HB2 ASP A 165      -0.119  -1.281  -0.783  1.00  0.00           H  
ATOM   2555  HB3 ASP A 165       0.197  -2.933  -1.281  1.00  0.00           H  
ATOM   2556  O   ASP A 165       1.421   0.316  -4.022  1.00  0.00           O  
ATOM   2557  CG  ASP A 165       1.962  -1.752  -0.963  1.00  0.00           C  
ATOM   2558  OD1 ASP A 165       2.720  -0.903  -1.478  1.00  0.00           O  
ATOM   2559  OD2 ASP A 165       2.368  -2.475  -0.030  1.00  0.00           O  
ATOM   2560  N   GLY A 166      -0.076   0.883  -2.454  1.00  0.00           N  
ATOM   2561  H   GLY A 166      -0.789   0.559  -1.816  1.00  0.00           H  
ATOM   2562  CA  GLY A 166       0.122   2.327  -2.619  1.00  0.00           C  
ATOM   2563  HA2 GLY A 166      -0.520   2.854  -1.913  1.00  0.00           H  
ATOM   2564  HA3 GLY A 166      -0.172   2.609  -3.630  1.00  0.00           H  
ATOM   2565  C   GLY A 166       1.566   2.799  -2.392  1.00  0.00           C  
ATOM   2566  O   GLY A 166       2.006   3.743  -3.050  1.00  0.00           O  
ATOM   2567  N   MET A 167       2.334   2.135  -1.518  1.00  0.00           N  
ATOM   2568  H   MET A 167       1.995   1.256  -1.153  1.00  0.00           H  
ATOM   2569  CA  MET A 167       3.749   2.465  -1.315  1.00  0.00           C  
ATOM   2570  HA  MET A 167       3.853   3.547  -1.229  1.00  0.00           H  
ATOM   2571  C   MET A 167       4.597   2.031  -2.508  1.00  0.00           C  
ATOM   2572  CB  MET A 167       4.304   1.823  -0.040  1.00  0.00           C  
ATOM   2573  HB2 MET A 167       4.080   0.757  -0.023  1.00  0.00           H  
ATOM   2574  HB3 MET A 167       5.388   1.941  -0.049  1.00  0.00           H  
ATOM   2575  O   MET A 167       5.439   2.807  -2.955  1.00  0.00           O  
ATOM   2576  CG  MET A 167       3.755   2.477   1.228  1.00  0.00           C  
ATOM   2577  HG2 MET A 167       2.691   2.254   1.300  1.00  0.00           H  
ATOM   2578  HG3 MET A 167       3.873   3.558   1.155  1.00  0.00           H  
ATOM   2579  SD  MET A 167       4.563   1.908   2.747  1.00  0.00           S  
ATOM   2580  CE  MET A 167       6.202   2.667   2.577  1.00  0.00           C  
ATOM   2581  HE1 MET A 167       6.093   3.740   2.417  1.00  0.00           H  
ATOM   2582  HE2 MET A 167       6.779   2.497   3.486  1.00  0.00           H  
ATOM   2583  HE3 MET A 167       6.732   2.228   1.732  1.00  0.00           H  
ATOM   2584  N   GLY A 168       4.358   0.835  -3.055  1.00  0.00           N  
ATOM   2585  H   GLY A 168       3.650   0.246  -2.641  1.00  0.00           H  
ATOM   2586  CA  GLY A 168       5.002   0.391  -4.291  1.00  0.00           C  
ATOM   2587  HA2 GLY A 168       6.082   0.343  -4.148  1.00  0.00           H  
ATOM   2588  HA3 GLY A 168       4.642  -0.605  -4.548  1.00  0.00           H  
ATOM   2589  C   GLY A 168       4.704   1.339  -5.456  1.00  0.00           C  
ATOM   2590  O   GLY A 168       5.625   1.767  -6.152  1.00  0.00           O  
ATOM   2591  N   GLY A 169       3.449   1.776  -5.594  1.00  0.00           N  
ATOM   2592  H   GLY A 169       2.731   1.353  -5.024  1.00  0.00           H  
ATOM   2593  CA  GLY A 169       3.067   2.800  -6.567  1.00  0.00           C  
ATOM   2594  HA2 GLY A 169       2.008   3.026  -6.442  1.00  0.00           H  
ATOM   2595  HA3 GLY A 169       3.228   2.418  -7.575  1.00  0.00           H  
ATOM   2596  C   GLY A 169       3.866   4.098  -6.396  1.00  0.00           C  
ATOM   2597  O   GLY A 169       4.457   4.589  -7.357  1.00  0.00           O  
ATOM   2598  N   THR A 170       3.949   4.645  -5.178  1.00  0.00           N  
ATOM   2599  H   THR A 170       3.434   4.227  -4.416  1.00  0.00           H  
ATOM   2600  CA  THR A 170       4.752   5.854  -4.913  1.00  0.00           C  
ATOM   2601  HA  THR A 170       4.426   6.637  -5.597  1.00  0.00           H  
ATOM   2602  C   THR A 170       6.244   5.642  -5.194  1.00  0.00           C  
ATOM   2603  CB  THR A 170       4.541   6.378  -3.482  1.00  0.00           C  
ATOM   2604  HB  THR A 170       4.741   5.582  -2.765  1.00  0.00           H  
ATOM   2605  O   THR A 170       6.859   6.520  -5.794  1.00  0.00           O  
ATOM   2606  CG2 THR A 170       5.434   7.580  -3.169  1.00  0.00           C  
ATOM   2607 HG21 THR A 170       5.150   8.039  -2.222  1.00  0.00           H  
ATOM   2608 HG22 THR A 170       5.362   8.327  -3.959  1.00  0.00           H  
ATOM   2609 HG23 THR A 170       6.471   7.256  -3.077  1.00  0.00           H  
ATOM   2610  OG1 THR A 170       3.216   6.841  -3.307  1.00  0.00           O  
ATOM   2611  HG1 THR A 170       3.125   6.946  -2.357  1.00  0.00           H  
ATOM   2612  N   LEU A 171       6.828   4.496  -4.825  1.00  0.00           N  
ATOM   2613  H   LEU A 171       6.275   3.808  -4.335  1.00  0.00           H  
ATOM   2614  CA  LEU A 171       8.234   4.180  -5.116  1.00  0.00           C  
ATOM   2615  HA  LEU A 171       8.873   4.949  -4.684  1.00  0.00           H  
ATOM   2616  C   LEU A 171       8.523   4.183  -6.620  1.00  0.00           C  
ATOM   2617  CB  LEU A 171       8.600   2.807  -4.521  1.00  0.00           C  
ATOM   2618  HB2 LEU A 171       7.821   2.090  -4.779  1.00  0.00           H  
ATOM   2619  HB3 LEU A 171       9.523   2.463  -4.988  1.00  0.00           H  
ATOM   2620  O   LEU A 171       9.503   4.785  -7.052  1.00  0.00           O  
ATOM   2621  CG  LEU A 171       8.809   2.794  -2.998  1.00  0.00           C  
ATOM   2622  HG  LEU A 171       7.928   3.191  -2.493  1.00  0.00           H  
ATOM   2623  CD1 LEU A 171       9.027   1.353  -2.534  1.00  0.00           C  
ATOM   2624 HD11 LEU A 171       9.164   1.328  -1.453  1.00  0.00           H  
ATOM   2625 HD12 LEU A 171       9.914   0.935  -3.010  1.00  0.00           H  
ATOM   2626 HD13 LEU A 171       8.160   0.745  -2.792  1.00  0.00           H  
ATOM   2627  CD2 LEU A 171      10.020   3.634  -2.588  1.00  0.00           C  
ATOM   2628 HD21 LEU A 171       9.804   4.694  -2.718  1.00  0.00           H  
ATOM   2629 HD22 LEU A 171      10.260   3.457  -1.540  1.00  0.00           H  
ATOM   2630 HD23 LEU A 171      10.878   3.367  -3.205  1.00  0.00           H  
ATOM   2631  N   PHE A 172       7.644   3.568  -7.414  1.00  0.00           N  
ATOM   2632  H   PHE A 172       6.843   3.119  -6.993  1.00  0.00           H  
ATOM   2633  CA  PHE A 172       7.763   3.571  -8.869  1.00  0.00           C  
ATOM   2634  HA  PHE A 172       8.725   3.144  -9.151  1.00  0.00           H  
ATOM   2635  C   PHE A 172       7.726   4.998  -9.427  1.00  0.00           C  
ATOM   2636  CB  PHE A 172       6.650   2.702  -9.466  1.00  0.00           C  
ATOM   2637  HB2 PHE A 172       6.885   1.654  -9.282  1.00  0.00           H  
ATOM   2638  HB3 PHE A 172       5.709   2.922  -8.963  1.00  0.00           H  
ATOM   2639  O   PHE A 172       8.638   5.407 -10.141  1.00  0.00           O  
ATOM   2640  CG  PHE A 172       6.466   2.904 -10.955  1.00  0.00           C  
ATOM   2641  CD1 PHE A 172       5.256   3.425 -11.451  1.00  0.00           C  
ATOM   2642  HD1 PHE A 172       4.451   3.678 -10.777  1.00  0.00           H  
ATOM   2643  CD2 PHE A 172       7.520   2.607 -11.838  1.00  0.00           C  
ATOM   2644  HD2 PHE A 172       8.459   2.233 -11.457  1.00  0.00           H  
ATOM   2645  CE1 PHE A 172       5.085   3.603 -12.833  1.00  0.00           C  
ATOM   2646  HE1 PHE A 172       4.149   3.980 -13.219  1.00  0.00           H  
ATOM   2647  CE2 PHE A 172       7.352   2.790 -13.220  1.00  0.00           C  
ATOM   2648  HE2 PHE A 172       8.153   2.545 -13.901  1.00  0.00           H  
ATOM   2649  CZ  PHE A 172       6.126   3.268 -13.713  1.00  0.00           C  
ATOM   2650  HZ  PHE A 172       5.970   3.364 -14.777  1.00  0.00           H  
ATOM   2651  N   PHE A 173       6.721   5.796  -9.059  1.00  0.00           N  
ATOM   2652  H   PHE A 173       5.991   5.427  -8.467  1.00  0.00           H  
ATOM   2653  CA  PHE A 173       6.626   7.163  -9.573  1.00  0.00           C  
ATOM   2654  HA  PHE A 173       6.748   7.119 -10.656  1.00  0.00           H  
ATOM   2655  C   PHE A 173       7.751   8.078  -9.074  1.00  0.00           C  
ATOM   2656  CB  PHE A 173       5.243   7.752  -9.284  1.00  0.00           C  
ATOM   2657  HB2 PHE A 173       4.996   7.617  -8.231  1.00  0.00           H  
ATOM   2658  HB3 PHE A 173       5.286   8.821  -9.491  1.00  0.00           H  
ATOM   2659  O   PHE A 173       8.157   8.965  -9.817  1.00  0.00           O  
ATOM   2660  CG  PHE A 173       4.153   7.188 -10.169  1.00  0.00           C  
ATOM   2661  CD1 PHE A 173       4.160   7.470 -11.548  1.00  0.00           C  
ATOM   2662  HD1 PHE A 173       4.938   8.087 -11.972  1.00  0.00           H  
ATOM   2663  CD2 PHE A 173       3.157   6.351  -9.638  1.00  0.00           C  
ATOM   2664  HD2 PHE A 173       3.152   6.114  -8.584  1.00  0.00           H  
ATOM   2665  CE1 PHE A 173       3.177   6.920 -12.388  1.00  0.00           C  
ATOM   2666  HE1 PHE A 173       3.201   7.108 -13.451  1.00  0.00           H  
ATOM   2667  CE2 PHE A 173       2.200   5.775 -10.488  1.00  0.00           C  
ATOM   2668  HE2 PHE A 173       1.495   5.041 -10.126  1.00  0.00           H  
ATOM   2669  CZ  PHE A 173       2.192   6.080 -11.852  1.00  0.00           C  
ATOM   2670  HZ  PHE A 173       1.455   5.620 -12.493  1.00  0.00           H  
ATOM   2671  N   ASN A 174       8.300   7.854  -7.876  1.00  0.00           N  
ATOM   2672  H   ASN A 174       7.909   7.133  -7.286  1.00  0.00           H  
ATOM   2673  CA  ASN A 174       9.504   8.551  -7.418  1.00  0.00           C  
ATOM   2674  HA  ASN A 174       9.339   9.627  -7.482  1.00  0.00           H  
ATOM   2675  C   ASN A 174      10.709   8.243  -8.314  1.00  0.00           C  
ATOM   2676  CB  ASN A 174       9.817   8.180  -5.960  1.00  0.00           C  
ATOM   2677  HB2 ASN A 174      10.869   8.384  -5.761  1.00  0.00           H  
ATOM   2678  HB3 ASN A 174       9.654   7.113  -5.807  1.00  0.00           H  
ATOM   2679  O   ASN A 174      11.406   9.173  -8.702  1.00  0.00           O  
ATOM   2680  CG  ASN A 174       9.024   8.972  -4.939  1.00  0.00           C  
ATOM   2681  ND2 ASN A 174       8.879   8.451  -3.744  1.00  0.00           N  
ATOM   2682 HD21 ASN A 174       8.414   9.023  -3.054  1.00  0.00           H  
ATOM   2683 HD22 ASN A 174       9.307   7.561  -3.531  1.00  0.00           H  
ATOM   2684  OD1 ASN A 174       8.564  10.081  -5.158  1.00  0.00           O  
ATOM   2685  N   ALA A 175      10.923   6.981  -8.696  1.00  0.00           N  
ATOM   2686  H   ALA A 175      10.330   6.247  -8.335  1.00  0.00           H  
ATOM   2687  CA  ALA A 175      12.000   6.606  -9.612  1.00  0.00           C  
ATOM   2688  HA  ALA A 175      12.953   6.926  -9.190  1.00  0.00           H  
ATOM   2689  C   ALA A 175      11.849   7.291 -10.984  1.00  0.00           C  
ATOM   2690  CB  ALA A 175      12.011   5.078  -9.732  1.00  0.00           C  
ATOM   2691  HB1 ALA A 175      12.771   4.774 -10.452  1.00  0.00           H  
ATOM   2692  HB2 ALA A 175      12.239   4.633  -8.763  1.00  0.00           H  
ATOM   2693  HB3 ALA A 175      11.047   4.708 -10.080  1.00  0.00           H  
ATOM   2694  O   ALA A 175      12.798   7.882 -11.496  1.00  0.00           O  
ATOM   2695  N   VAL A 176      10.635   7.298 -11.549  1.00  0.00           N  
ATOM   2696  H   VAL A 176       9.899   6.775 -11.096  1.00  0.00           H  
ATOM   2697  CA  VAL A 176      10.345   8.020 -12.804  1.00  0.00           C  
ATOM   2698  HA  VAL A 176      11.026   7.661 -13.575  1.00  0.00           H  
ATOM   2699  C   VAL A 176      10.592   9.528 -12.637  1.00  0.00           C  
ATOM   2700  CB  VAL A 176       8.897   7.761 -13.273  1.00  0.00           C  
ATOM   2701  HB  VAL A 176       8.202   8.200 -12.557  1.00  0.00           H  
ATOM   2702  O   VAL A 176      11.159  10.176 -13.517  1.00  0.00           O  
ATOM   2703  CG1 VAL A 176       8.641   8.364 -14.656  1.00  0.00           C  
ATOM   2704 HG11 VAL A 176       8.900   9.422 -14.685  1.00  0.00           H  
ATOM   2705 HG12 VAL A 176       9.274   7.863 -15.389  1.00  0.00           H  
ATOM   2706 HG13 VAL A 176       7.595   8.244 -14.941  1.00  0.00           H  
ATOM   2707  CG2 VAL A 176       8.559   6.273 -13.438  1.00  0.00           C  
ATOM   2708 HG21 VAL A 176       8.756   5.717 -12.522  1.00  0.00           H  
ATOM   2709 HG22 VAL A 176       7.504   6.157 -13.687  1.00  0.00           H  
ATOM   2710 HG23 VAL A 176       9.161   5.837 -14.236  1.00  0.00           H  
ATOM   2711  N   ALA A 177      10.199  10.099 -11.499  1.00  0.00           N  
ATOM   2712  H   ALA A 177       9.717   9.531 -10.817  1.00  0.00           H  
ATOM   2713  CA  ALA A 177      10.383  11.511 -11.190  1.00  0.00           C  
ATOM   2714  HA  ALA A 177      10.009  12.105 -12.024  1.00  0.00           H  
ATOM   2715  C   ALA A 177      11.862  11.896 -11.004  1.00  0.00           C  
ATOM   2716  CB  ALA A 177       9.526  11.826  -9.960  1.00  0.00           C  
ATOM   2717  HB1 ALA A 177       9.846  11.226  -9.108  1.00  0.00           H  
ATOM   2718  HB2 ALA A 177       8.478  11.619 -10.178  1.00  0.00           H  
ATOM   2719  HB3 ALA A 177       9.621  12.880  -9.702  1.00  0.00           H  
ATOM   2720  O   ALA A 177      12.288  12.938 -11.489  1.00  0.00           O  
ATOM   2721  N   GLU A 178      12.671  11.061 -10.351  1.00  0.00           N  
ATOM   2722  H   GLU A 178      12.277  10.214  -9.967  1.00  0.00           H  
ATOM   2723  CA  GLU A 178      14.121  11.260 -10.221  1.00  0.00           C  
ATOM   2724  HA  GLU A 178      14.325  12.205  -9.717  1.00  0.00           H  
ATOM   2725  C   GLU A 178      14.804  11.344 -11.587  1.00  0.00           C  
ATOM   2726  CB  GLU A 178      14.731  10.111  -9.404  1.00  0.00           C  
ATOM   2727  HB2 GLU A 178      14.340   9.165  -9.777  1.00  0.00           H  
ATOM   2728  HB3 GLU A 178      15.812  10.113  -9.540  1.00  0.00           H  
ATOM   2729  O   GLU A 178      15.552  12.288 -11.850  1.00  0.00           O  
ATOM   2730  CG  GLU A 178      14.440  10.239  -7.903  1.00  0.00           C  
ATOM   2731  HG2 GLU A 178      13.381  10.439  -7.737  1.00  0.00           H  
ATOM   2732  HG3 GLU A 178      14.991  11.101  -7.527  1.00  0.00           H  
ATOM   2733  CD  GLU A 178      14.864   9.002  -7.099  1.00  0.00           C  
ATOM   2734  OE1 GLU A 178      14.692   9.032  -5.861  1.00  0.00           O  
ATOM   2735  OE2 GLU A 178      15.432   8.047  -7.667  1.00  0.00           O  
ATOM   2736  N   LEU A 179      14.494  10.400 -12.479  1.00  0.00           N  
ATOM   2737  H   LEU A 179      13.885   9.649 -12.189  1.00  0.00           H  
ATOM   2738  CA  LEU A 179      15.034  10.378 -13.838  1.00  0.00           C  
ATOM   2739  HA  LEU A 179      16.120  10.466 -13.791  1.00  0.00           H  
ATOM   2740  C   LEU A 179      14.535  11.569 -14.671  1.00  0.00           C  
ATOM   2741  CB  LEU A 179      14.674   9.036 -14.495  1.00  0.00           C  
ATOM   2742  HB2 LEU A 179      15.006   9.055 -15.533  1.00  0.00           H  
ATOM   2743  HB3 LEU A 179      13.589   8.931 -14.491  1.00  0.00           H  
ATOM   2744  O   LEU A 179      15.303  12.136 -15.443  1.00  0.00           O  
ATOM   2745  CG  LEU A 179      15.288   7.803 -13.804  1.00  0.00           C  
ATOM   2746  HG  LEU A 179      14.990   7.778 -12.756  1.00  0.00           H  
ATOM   2747  CD1 LEU A 179      14.763   6.541 -14.476  1.00  0.00           C  
ATOM   2748 HD11 LEU A 179      15.096   5.661 -13.925  1.00  0.00           H  
ATOM   2749 HD12 LEU A 179      13.673   6.565 -14.486  1.00  0.00           H  
ATOM   2750 HD13 LEU A 179      15.136   6.485 -15.499  1.00  0.00           H  
ATOM   2751  CD2 LEU A 179      16.814   7.777 -13.863  1.00  0.00           C  
ATOM   2752 HD21 LEU A 179      17.185   6.822 -13.492  1.00  0.00           H  
ATOM   2753 HD22 LEU A 179      17.160   7.926 -14.886  1.00  0.00           H  
ATOM   2754 HD23 LEU A 179      17.215   8.567 -13.227  1.00  0.00           H  
ATOM   2755  N   ALA A 180      13.286  12.011 -14.475  1.00  0.00           N  
ATOM   2756  H   ALA A 180      12.689  11.499 -13.841  1.00  0.00           H  
ATOM   2757  CA  ALA A 180      12.757  13.225 -15.110  1.00  0.00           C  
ATOM   2758  HA  ALA A 180      12.836  13.122 -16.192  1.00  0.00           H  
ATOM   2759  C   ALA A 180      13.543  14.486 -14.719  1.00  0.00           C  
ATOM   2760  CB  ALA A 180      11.280  13.387 -14.740  1.00  0.00           C  
ATOM   2761  HB1 ALA A 180      10.706  12.529 -15.090  1.00  0.00           H  
ATOM   2762  HB2 ALA A 180      11.168  13.488 -13.661  1.00  0.00           H  
ATOM   2763  HB3 ALA A 180      10.891  14.294 -15.203  1.00  0.00           H  
ATOM   2764  O   ALA A 180      13.757  15.363 -15.552  1.00  0.00           O  
ATOM   2765  N   ARG A 181      14.034  14.548 -13.474  1.00  0.00           N  
ATOM   2766  H   ARG A 181      13.801  13.795 -12.844  1.00  0.00           H  
ATOM   2767  CA  ARG A 181      14.901  15.631 -12.978  1.00  0.00           C  
ATOM   2768  HA  ARG A 181      14.578  16.563 -13.440  1.00  0.00           H  
ATOM   2769  C   ARG A 181      16.373  15.475 -13.388  1.00  0.00           C  
ATOM   2770  CB  ARG A 181      14.744  15.772 -11.454  1.00  0.00           C  
ATOM   2771  HB2 ARG A 181      15.030  14.832 -10.982  1.00  0.00           H  
ATOM   2772  HB3 ARG A 181      15.420  16.551 -11.103  1.00  0.00           H  
ATOM   2773  O   ARG A 181      17.213  16.248 -12.935  1.00  0.00           O  
ATOM   2774  CG  ARG A 181      13.317  16.158 -11.024  1.00  0.00           C  
ATOM   2775  HG2 ARG A 181      13.001  17.035 -11.589  1.00  0.00           H  
ATOM   2776  HG3 ARG A 181      12.622  15.350 -11.255  1.00  0.00           H  
ATOM   2777  CD  ARG A 181      13.218  16.491  -9.526  1.00  0.00           C  
ATOM   2778  HD2 ARG A 181      12.172  16.642  -9.256  1.00  0.00           H  
ATOM   2779  HD3 ARG A 181      13.723  17.443  -9.359  1.00  0.00           H  
ATOM   2780  NE  ARG A 181      13.838  15.474  -8.646  1.00  0.00           N  
ATOM   2781  HE  ARG A 181      14.773  15.689  -8.331  1.00  0.00           H  
ATOM   2782  NH1 ARG A 181      12.145  13.908  -8.505  1.00  0.00           N  
ATOM   2783 HH11 ARG A 181      11.587  14.463  -9.138  1.00  0.00           H  
ATOM   2784 HH12 ARG A 181      11.790  13.029  -8.157  1.00  0.00           H  
ATOM   2785  NH2 ARG A 181      13.987  13.580  -7.388  1.00  0.00           N  
ATOM   2786 HH21 ARG A 181      14.921  13.837  -7.100  1.00  0.00           H  
ATOM   2787 HH22 ARG A 181      13.592  12.703  -7.081  1.00  0.00           H  
ATOM   2788  CZ  ARG A 181      13.315  14.345  -8.194  1.00  0.00           C  
ATOM   2789  N   GLY A 182      16.699  14.491 -14.228  1.00  0.00           N  
ATOM   2790  H   GLY A 182      15.963  13.891 -14.572  1.00  0.00           H  
ATOM   2791  CA  GLY A 182      18.049  14.271 -14.746  1.00  0.00           C  
ATOM   2792  HA2 GLY A 182      18.530  15.230 -14.936  1.00  0.00           H  
ATOM   2793  HA3 GLY A 182      17.967  13.736 -15.693  1.00  0.00           H  
ATOM   2794  C   GLY A 182      18.960  13.451 -13.832  1.00  0.00           C  
ATOM   2795  O   GLY A 182      20.179  13.488 -14.009  1.00  0.00           O  
ATOM   2796  N   ALA A 183      18.414  12.714 -12.857  1.00  0.00           N  
ATOM   2797  H   ALA A 183      17.410  12.697 -12.746  1.00  0.00           H  
ATOM   2798  CA  ALA A 183      19.215  11.759 -12.099  1.00  0.00           C  
ATOM   2799  HA  ALA A 183      20.041  12.302 -11.640  1.00  0.00           H  
ATOM   2800  C   ALA A 183      19.799  10.691 -13.040  1.00  0.00           C  
ATOM   2801  CB  ALA A 183      18.376  11.131 -10.981  1.00  0.00           C  
ATOM   2802  HB1 ALA A 183      17.924  11.911 -10.369  1.00  0.00           H  
ATOM   2803  HB2 ALA A 183      17.592  10.508 -11.412  1.00  0.00           H  
ATOM   2804  HB3 ALA A 183      19.009  10.507 -10.349  1.00  0.00           H  
ATOM   2805  O   ALA A 183      19.109  10.160 -13.905  1.00  0.00           O  
ATOM   2806  N   THR A 184      21.076  10.352 -12.858  1.00  0.00           N  
ATOM   2807  H   THR A 184      21.626  10.845 -12.169  1.00  0.00           H  
ATOM   2808  CA  THR A 184      21.752   9.316 -13.660  1.00  0.00           C  
ATOM   2809  HA  THR A 184      21.408   9.382 -14.692  1.00  0.00           H  
ATOM   2810  C   THR A 184      21.445   7.896 -13.185  1.00  0.00           C  
ATOM   2811  CB  THR A 184      23.269   9.527 -13.644  1.00  0.00           C  
ATOM   2812  HB  THR A 184      23.755   8.697 -14.157  1.00  0.00           H  
ATOM   2813  O   THR A 184      21.690   6.937 -13.910  1.00  0.00           O  
ATOM   2814  CG2 THR A 184      23.675  10.829 -14.334  1.00  0.00           C  
ATOM   2815 HG21 THR A 184      24.761  10.912 -14.361  1.00  0.00           H  
ATOM   2816 HG22 THR A 184      23.299  10.830 -15.357  1.00  0.00           H  
ATOM   2817 HG23 THR A 184      23.259  11.688 -13.807  1.00  0.00           H  
ATOM   2818  OG1 THR A 184      23.744   9.600 -12.315  1.00  0.00           O  
ATOM   2819  HG1 THR A 184      24.689   9.759 -12.372  1.00  0.00           H  
ATOM   2820  N   ARG A 185      20.924   7.759 -11.962  1.00  0.00           N  
ATOM   2821  H   ARG A 185      20.712   8.608 -11.458  1.00  0.00           H  
ATOM   2822  CA  ARG A 185      20.485   6.508 -11.340  1.00  0.00           C  
ATOM   2823  HA  ARG A 185      20.130   5.836 -12.121  1.00  0.00           H  
ATOM   2824  C   ARG A 185      19.322   6.787 -10.397  1.00  0.00           C  
ATOM   2825  CB  ARG A 185      21.652   5.830 -10.598  1.00  0.00           C  
ATOM   2826  HB2 ARG A 185      21.312   4.862 -10.230  1.00  0.00           H  
ATOM   2827  HB3 ARG A 185      22.461   5.654 -11.308  1.00  0.00           H  
ATOM   2828  O   ARG A 185      19.250   7.879  -9.831  1.00  0.00           O  
ATOM   2829  CG  ARG A 185      22.188   6.650  -9.411  1.00  0.00           C  
ATOM   2830  HG2 ARG A 185      22.533   7.623  -9.762  1.00  0.00           H  
ATOM   2831  HG3 ARG A 185      21.397   6.795  -8.675  1.00  0.00           H  
ATOM   2832  CD  ARG A 185      23.347   5.918  -8.736  1.00  0.00           C  
ATOM   2833  HD2 ARG A 185      24.135   5.760  -9.473  1.00  0.00           H  
ATOM   2834  HD3 ARG A 185      22.987   4.950  -8.388  1.00  0.00           H  
ATOM   2835  NE  ARG A 185      23.871   6.693  -7.596  1.00  0.00           N  
ATOM   2836  HE  ARG A 185      23.341   7.514  -7.340  1.00  0.00           H  
ATOM   2837  NH1 ARG A 185      25.607   5.292  -7.073  1.00  0.00           N  
ATOM   2838 HH11 ARG A 185      26.382   5.031  -6.480  1.00  0.00           H  
ATOM   2839 HH12 ARG A 185      25.290   4.673  -7.805  1.00  0.00           H  
ATOM   2840  NH2 ARG A 185      25.276   7.141  -5.861  1.00  0.00           N  
ATOM   2841 HH21 ARG A 185      24.740   7.972  -5.655  1.00  0.00           H  
ATOM   2842 HH22 ARG A 185      26.054   6.876  -5.273  1.00  0.00           H  
ATOM   2843  CZ  ARG A 185      24.912   6.374  -6.851  1.00  0.00           C  
ATOM   2844  N   ILE A 186      18.470   5.790 -10.198  1.00  0.00           N  
ATOM   2845  H   ILE A 186      18.623   4.912 -10.674  1.00  0.00           H  
ATOM   2846  CA  ILE A 186      17.413   5.843  -9.187  1.00  0.00           C  
ATOM   2847  HA  ILE A 186      16.970   6.838  -9.216  1.00  0.00           H  
ATOM   2848  C   ILE A 186      18.011   5.667  -7.785  1.00  0.00           C  
ATOM   2849  CB  ILE A 186      16.284   4.838  -9.509  1.00  0.00           C  
ATOM   2850  HB  ILE A 186      15.510   4.957  -8.750  1.00  0.00           H  
ATOM   2851  O   ILE A 186      19.030   4.995  -7.612  1.00  0.00           O  
ATOM   2852  CG1 ILE A 186      16.761   3.366  -9.481  1.00  0.00           C  
ATOM   2853 HG12 ILE A 186      17.507   3.200 -10.258  1.00  0.00           H  
ATOM   2854 HG13 ILE A 186      17.223   3.156  -8.516  1.00  0.00           H  
ATOM   2855  CG2 ILE A 186      15.671   5.214 -10.873  1.00  0.00           C  
ATOM   2856 HG21 ILE A 186      14.822   4.571 -11.106  1.00  0.00           H  
ATOM   2857 HG22 ILE A 186      15.325   6.247 -10.847  1.00  0.00           H  
ATOM   2858 HG23 ILE A 186      16.403   5.098 -11.672  1.00  0.00           H  
ATOM   2859  CD1 ILE A 186      15.624   2.355  -9.673  1.00  0.00           C  
ATOM   2860 HD11 ILE A 186      14.832   2.538  -8.946  1.00  0.00           H  
ATOM   2861 HD12 ILE A 186      15.217   2.420 -10.682  1.00  0.00           H  
ATOM   2862 HD13 ILE A 186      16.011   1.346  -9.528  1.00  0.00           H  
ATOM   2863  N   THR A 187      17.401   6.287  -6.776  1.00  0.00           N  
ATOM   2864  H   THR A 187      16.637   6.907  -7.003  1.00  0.00           H  
ATOM   2865  CA  THR A 187      17.898   6.265  -5.389  1.00  0.00           C  
ATOM   2866  HA  THR A 187      18.952   6.542  -5.385  1.00  0.00           H  
ATOM   2867  C   THR A 187      17.776   4.883  -4.748  1.00  0.00           C  
ATOM   2868  CB  THR A 187      17.125   7.279  -4.529  1.00  0.00           C  
ATOM   2869  HB  THR A 187      16.071   7.002  -4.506  1.00  0.00           H  
ATOM   2870  O   THR A 187      18.592   4.515  -3.902  1.00  0.00           O  
ATOM   2871  CG2 THR A 187      17.637   7.380  -3.090  1.00  0.00           C  
ATOM   2872 HG21 THR A 187      17.142   8.213  -2.591  1.00  0.00           H  
ATOM   2873 HG22 THR A 187      17.411   6.465  -2.543  1.00  0.00           H  
ATOM   2874 HG23 THR A 187      18.714   7.548  -3.093  1.00  0.00           H  
ATOM   2875  OG1 THR A 187      17.234   8.571  -5.067  1.00  0.00           O  
ATOM   2876  HG1 THR A 187      16.363   8.766  -5.420  1.00  0.00           H  
ATOM   2877  N   LEU A 188      16.741   4.127  -5.119  1.00  0.00           N  
ATOM   2878  H   LEU A 188      16.148   4.466  -5.864  1.00  0.00           H  
ATOM   2879  CA  LEU A 188      16.397   2.853  -4.503  1.00  0.00           C  
ATOM   2880  HA  LEU A 188      17.272   2.458  -3.986  1.00  0.00           H  
ATOM   2881  C   LEU A 188      15.978   1.843  -5.570  1.00  0.00           C  
ATOM   2882  CB  LEU A 188      15.278   3.108  -3.479  1.00  0.00           C  
ATOM   2883  HB2 LEU A 188      14.409   3.496  -4.010  1.00  0.00           H  
ATOM   2884  HB3 LEU A 188      15.612   3.875  -2.779  1.00  0.00           H  
ATOM   2885  O   LEU A 188      14.916   1.985  -6.176  1.00  0.00           O  
ATOM   2886  CG  LEU A 188      14.855   1.863  -2.682  1.00  0.00           C  
ATOM   2887  HG  LEU A 188      14.550   1.065  -3.359  1.00  0.00           H  
ATOM   2888  CD1 LEU A 188      15.974   1.353  -1.770  1.00  0.00           C  
ATOM   2889 HD11 LEU A 188      16.797   0.976  -2.377  1.00  0.00           H  
ATOM   2890 HD12 LEU A 188      15.603   0.532  -1.156  1.00  0.00           H  
ATOM   2891 HD13 LEU A 188      16.334   2.158  -1.131  1.00  0.00           H  
ATOM   2892  CD2 LEU A 188      13.660   2.240  -1.809  1.00  0.00           C  
ATOM   2893 HD21 LEU A 188      13.919   3.068  -1.150  1.00  0.00           H  
ATOM   2894 HD22 LEU A 188      13.348   1.383  -1.211  1.00  0.00           H  
ATOM   2895 HD23 LEU A 188      12.830   2.531  -2.453  1.00  0.00           H  
ATOM   2896  N   ASP A 189      16.794   0.811  -5.760  1.00  0.00           N  
ATOM   2897  H   ASP A 189      17.693   0.786  -5.299  1.00  0.00           H  
ATOM   2898  CA  ASP A 189      16.463  -0.281  -6.669  1.00  0.00           C  
ATOM   2899  HA  ASP A 189      16.155   0.172  -7.611  1.00  0.00           H  
ATOM   2900  C   ASP A 189      15.309  -1.140  -6.122  1.00  0.00           C  
ATOM   2901  CB  ASP A 189      17.693  -1.148  -6.957  1.00  0.00           C  
ATOM   2902  HB2 ASP A 189      17.368  -2.073  -7.432  1.00  0.00           H  
ATOM   2903  HB3 ASP A 189      18.190  -1.405  -6.022  1.00  0.00           H  
ATOM   2904  O   ASP A 189      15.303  -1.492  -4.933  1.00  0.00           O  
ATOM   2905  CG  ASP A 189      18.661  -0.444  -7.908  1.00  0.00           C  
ATOM   2906  OD1 ASP A 189      18.226  -0.147  -9.047  1.00  0.00           O  
ATOM   2907  OD2 ASP A 189      19.817  -0.224  -7.486  1.00  0.00           O  
ATOM   2908  N   PRO A 190      14.331  -1.507  -6.970  1.00  0.00           N  
ATOM   2909  CA  PRO A 190      13.247  -2.384  -6.566  1.00  0.00           C  
ATOM   2910  HA  PRO A 190      12.803  -2.003  -5.646  1.00  0.00           H  
ATOM   2911  C   PRO A 190      13.749  -3.816  -6.333  1.00  0.00           C  
ATOM   2912  CB  PRO A 190      12.208  -2.297  -7.683  1.00  0.00           C  
ATOM   2913  HB2 PRO A 190      11.534  -1.465  -7.481  1.00  0.00           H  
ATOM   2914  HB3 PRO A 190      11.643  -3.223  -7.796  1.00  0.00           H  
ATOM   2915  O   PRO A 190      14.441  -4.410  -7.159  1.00  0.00           O  
ATOM   2916  CG  PRO A 190      13.053  -1.984  -8.915  1.00  0.00           C  
ATOM   2917  HG2 PRO A 190      13.477  -2.905  -9.314  1.00  0.00           H  
ATOM   2918  HG3 PRO A 190      12.475  -1.456  -9.674  1.00  0.00           H  
ATOM   2919  CD  PRO A 190      14.182  -1.119  -8.367  1.00  0.00           C  
ATOM   2920  HD2 PRO A 190      13.903  -0.067  -8.423  1.00  0.00           H  
ATOM   2921  HD3 PRO A 190      15.097  -1.300  -8.931  1.00  0.00           H  
ATOM   2922  N   VAL A 191      13.340  -4.402  -5.210  1.00  0.00           N  
ATOM   2923  H   VAL A 191      12.760  -3.849  -4.595  1.00  0.00           H  
ATOM   2924  CA  VAL A 191      13.571  -5.806  -4.866  1.00  0.00           C  
ATOM   2925  HA  VAL A 191      14.387  -6.184  -5.482  1.00  0.00           H  
ATOM   2926  C   VAL A 191      12.313  -6.595  -5.200  1.00  0.00           C  
ATOM   2927  CB  VAL A 191      13.999  -5.989  -3.401  1.00  0.00           C  
ATOM   2928  HB  VAL A 191      13.233  -5.589  -2.737  1.00  0.00           H  
ATOM   2929  O   VAL A 191      11.275  -6.458  -4.552  1.00  0.00           O  
ATOM   2930  CG1 VAL A 191      14.200  -7.476  -3.073  1.00  0.00           C  
ATOM   2931 HG11 VAL A 191      14.606  -7.581  -2.067  1.00  0.00           H  
ATOM   2932 HG12 VAL A 191      14.898  -7.926  -3.779  1.00  0.00           H  
ATOM   2933 HG13 VAL A 191      13.249  -8.006  -3.111  1.00  0.00           H  
ATOM   2934  CG2 VAL A 191      15.311  -5.249  -3.114  1.00  0.00           C  
ATOM   2935 HG21 VAL A 191      16.103  -5.635  -3.756  1.00  0.00           H  
ATOM   2936 HG22 VAL A 191      15.599  -5.381  -2.071  1.00  0.00           H  
ATOM   2937 HG23 VAL A 191      15.194  -4.184  -3.314  1.00  0.00           H  
ATOM   2938  N   TRP A 192      12.445  -7.433  -6.220  1.00  0.00           N  
ATOM   2939  H   TRP A 192      13.325  -7.404  -6.714  1.00  0.00           H  
ATOM   2940  CA  TRP A 192      11.372  -8.183  -6.871  1.00  0.00           C  
ATOM   2941  HA  TRP A 192      10.431  -7.647  -6.745  1.00  0.00           H  
ATOM   2942  C   TRP A 192      11.145  -9.592  -6.303  1.00  0.00           C  
ATOM   2943  CB  TRP A 192      11.729  -8.193  -8.362  1.00  0.00           C  
ATOM   2944  HB2 TRP A 192      11.210  -8.993  -8.890  1.00  0.00           H  
ATOM   2945  HB3 TRP A 192      12.788  -8.425  -8.475  1.00  0.00           H  
ATOM   2946  O   TRP A 192      10.288 -10.322  -6.783  1.00  0.00           O  
ATOM   2947  CG  TRP A 192      11.437  -6.904  -9.058  1.00  0.00           C  
ATOM   2948  CD1 TRP A 192      12.369  -6.023  -9.485  1.00  0.00           C  
ATOM   2949  HD1 TRP A 192      13.438  -6.142  -9.383  1.00  0.00           H  
ATOM   2950  CD2 TRP A 192      10.142  -6.317  -9.404  1.00  0.00           C  
ATOM   2951  CE2 TRP A 192      10.383  -5.038  -9.986  1.00  0.00           C  
ATOM   2952  CE3 TRP A 192       8.792  -6.730  -9.307  1.00  0.00           C  
ATOM   2953  HE3 TRP A 192       8.568  -7.707  -8.905  1.00  0.00           H  
ATOM   2954  NE1 TRP A 192      11.750  -4.931 -10.052  1.00  0.00           N  
ATOM   2955  HE1 TRP A 192      12.250  -4.178 -10.504  1.00  0.00           H  
ATOM   2956  CH2 TRP A 192       8.036  -4.676 -10.395  1.00  0.00           C  
ATOM   2957  HH2 TRP A 192       7.245  -4.069 -10.809  1.00  0.00           H  
ATOM   2958  CZ2 TRP A 192       9.346  -4.190 -10.380  1.00  0.00           C  
ATOM   2959  HZ2 TRP A 192       9.555  -3.180 -10.701  1.00  0.00           H  
ATOM   2960  CZ3 TRP A 192       7.763  -5.949  -9.867  1.00  0.00           C  
ATOM   2961  HZ3 TRP A 192       6.761  -6.346  -9.934  1.00  0.00           H  
ATOM   2962  N   ASP A 193      11.888  -9.998  -5.277  1.00  0.00           N  
ATOM   2963  H   ASP A 193      12.563  -9.346  -4.905  1.00  0.00           H  
ATOM   2964  CA  ASP A 193      11.910 -11.369  -4.748  1.00  0.00           C  
ATOM   2965  HA  ASP A 193      11.902 -12.055  -5.594  1.00  0.00           H  
ATOM   2966  C   ASP A 193      10.679 -11.724  -3.880  1.00  0.00           C  
ATOM   2967  CB  ASP A 193      13.247 -11.544  -4.030  1.00  0.00           C  
ATOM   2968  HB2 ASP A 193      14.042 -11.164  -4.671  1.00  0.00           H  
ATOM   2969  HB3 ASP A 193      13.246 -10.953  -3.114  1.00  0.00           H  
ATOM   2970  O   ASP A 193      10.777 -12.105  -2.715  1.00  0.00           O  
ATOM   2971  CG  ASP A 193      13.572 -12.994  -3.704  1.00  0.00           C  
ATOM   2972  OD1 ASP A 193      12.863 -13.917  -4.155  1.00  0.00           O  
ATOM   2973  OD2 ASP A 193      14.583 -13.166  -2.990  1.00  0.00           O  
ATOM   2974  N   ARG A 194       9.479 -11.522  -4.427  1.00  0.00           N  
ATOM   2975  H   ARG A 194       9.471 -11.210  -5.387  1.00  0.00           H  
ATOM   2976  CA  ARG A 194       8.218 -11.531  -3.674  1.00  0.00           C  
ATOM   2977  HA  ARG A 194       8.327 -10.915  -2.781  1.00  0.00           H  
ATOM   2978  C   ARG A 194       7.816 -12.906  -3.188  1.00  0.00           C  
ATOM   2979  CB  ARG A 194       7.081 -10.985  -4.526  1.00  0.00           C  
ATOM   2980  HB2 ARG A 194       6.185 -10.944  -3.906  1.00  0.00           H  
ATOM   2981  HB3 ARG A 194       6.892 -11.664  -5.358  1.00  0.00           H  
ATOM   2982  O   ARG A 194       7.482 -13.060  -2.020  1.00  0.00           O  
ATOM   2983  CG  ARG A 194       7.347  -9.592  -5.076  1.00  0.00           C  
ATOM   2984  HG2 ARG A 194       7.568  -8.891  -4.271  1.00  0.00           H  
ATOM   2985  HG3 ARG A 194       8.159  -9.608  -5.802  1.00  0.00           H  
ATOM   2986  CD  ARG A 194       6.056  -9.211  -5.767  1.00  0.00           C  
ATOM   2987  HD2 ARG A 194       5.305  -9.034  -4.998  1.00  0.00           H  
ATOM   2988  HD3 ARG A 194       5.723 -10.021  -6.417  1.00  0.00           H  
ATOM   2989  NE  ARG A 194       6.224  -8.013  -6.564  1.00  0.00           N  
ATOM   2990  HE  ARG A 194       7.093  -7.505  -6.486  1.00  0.00           H  
ATOM   2991  NH1 ARG A 194       3.982  -7.771  -7.015  1.00  0.00           N  
ATOM   2992 HH11 ARG A 194       3.745  -8.542  -6.407  1.00  0.00           H  
ATOM   2993 HH12 ARG A 194       3.230  -7.208  -7.385  1.00  0.00           H  
ATOM   2994  NH2 ARG A 194       5.460  -6.314  -7.760  1.00  0.00           N  
ATOM   2995 HH21 ARG A 194       6.413  -5.987  -7.832  1.00  0.00           H  
ATOM   2996 HH22 ARG A 194       4.672  -5.722  -7.981  1.00  0.00           H  
ATOM   2997  CZ  ARG A 194       5.220  -7.391  -7.120  1.00  0.00           C  
ATOM   2998  N   ALA A 195       7.848 -13.892  -4.081  1.00  0.00           N  
ATOM   2999  H   ALA A 195       8.119 -13.672  -5.029  1.00  0.00           H  
ATOM   3000  CA  ALA A 195       7.407 -15.248  -3.777  1.00  0.00           C  
ATOM   3001  HA  ALA A 195       6.390 -15.211  -3.385  1.00  0.00           H  
ATOM   3002  C   ALA A 195       8.282 -15.910  -2.705  1.00  0.00           C  
ATOM   3003  CB  ALA A 195       7.396 -16.050  -5.079  1.00  0.00           C  
ATOM   3004  HB1 ALA A 195       6.717 -15.575  -5.788  1.00  0.00           H  
ATOM   3005  HB2 ALA A 195       7.042 -17.061  -4.878  1.00  0.00           H  
ATOM   3006  HB3 ALA A 195       8.398 -16.099  -5.505  1.00  0.00           H  
ATOM   3007  O   ALA A 195       7.780 -16.700  -1.916  1.00  0.00           O  
ATOM   3008  N   ARG A 196       9.574 -15.562  -2.633  1.00  0.00           N  
ATOM   3009  H   ARG A 196       9.950 -14.923  -3.319  1.00  0.00           H  
ATOM   3010  CA  ARG A 196      10.461 -16.056  -1.575  1.00  0.00           C  
ATOM   3011  HA  ARG A 196      10.191 -17.087  -1.344  1.00  0.00           H  
ATOM   3012  C   ARG A 196      10.314 -15.266  -0.277  1.00  0.00           C  
ATOM   3013  CB  ARG A 196      11.907 -16.015  -2.070  1.00  0.00           C  
ATOM   3014  HB2 ARG A 196      11.959 -16.391  -3.092  1.00  0.00           H  
ATOM   3015  HB3 ARG A 196      12.237 -14.976  -2.052  1.00  0.00           H  
ATOM   3016  O   ARG A 196      10.359 -15.858   0.795  1.00  0.00           O  
ATOM   3017  CG  ARG A 196      12.836 -16.856  -1.183  1.00  0.00           C  
ATOM   3018  HG2 ARG A 196      12.524 -17.899  -1.238  1.00  0.00           H  
ATOM   3019  HG3 ARG A 196      12.764 -16.529  -0.146  1.00  0.00           H  
ATOM   3020  CD  ARG A 196      14.295 -16.751  -1.638  1.00  0.00           C  
ATOM   3021  HD2 ARG A 196      14.356 -17.051  -2.684  1.00  0.00           H  
ATOM   3022  HD3 ARG A 196      14.905 -17.441  -1.055  1.00  0.00           H  
ATOM   3023  NE  ARG A 196      14.807 -15.381  -1.504  1.00  0.00           N  
ATOM   3024  HE  ARG A 196      14.684 -14.783  -2.309  1.00  0.00           H  
ATOM   3025  NH1 ARG A 196      15.399 -15.360   0.711  1.00  0.00           N  
ATOM   3026 HH11 ARG A 196      15.709 -14.850   1.525  1.00  0.00           H  
ATOM   3027 HH12 ARG A 196      15.091 -16.320   0.775  1.00  0.00           H  
ATOM   3028  NH2 ARG A 196      15.592 -13.509  -0.530  1.00  0.00           N  
ATOM   3029 HH21 ARG A 196      15.380 -13.100  -1.429  1.00  0.00           H  
ATOM   3030 HH22 ARG A 196      15.921 -12.961   0.252  1.00  0.00           H  
ATOM   3031  CZ  ARG A 196      15.267 -14.762  -0.439  1.00  0.00           C  
ATOM   3032  N   LEU A 197      10.182 -13.939  -0.356  1.00  0.00           N  
ATOM   3033  H   LEU A 197      10.205 -13.504  -1.268  1.00  0.00           H  
ATOM   3034  CA  LEU A 197      10.085 -13.082   0.831  1.00  0.00           C  
ATOM   3035  HA  LEU A 197      10.819 -13.414   1.566  1.00  0.00           H  
ATOM   3036  C   LEU A 197       8.724 -13.185   1.535  1.00  0.00           C  
ATOM   3037  CB  LEU A 197      10.386 -11.624   0.443  1.00  0.00           C  
ATOM   3038  HB2 LEU A 197       9.741 -11.349  -0.391  1.00  0.00           H  
ATOM   3039  HB3 LEU A 197      10.116 -10.987   1.285  1.00  0.00           H  
ATOM   3040  O   LEU A 197       8.669 -13.022   2.749  1.00  0.00           O  
ATOM   3041  CG  LEU A 197      11.855 -11.337   0.075  1.00  0.00           C  
ATOM   3042  HG  LEU A 197      12.204 -12.033  -0.688  1.00  0.00           H  
ATOM   3043  CD1 LEU A 197      11.976  -9.908  -0.463  1.00  0.00           C  
ATOM   3044 HD11 LEU A 197      11.637  -9.198   0.291  1.00  0.00           H  
ATOM   3045 HD12 LEU A 197      13.012  -9.703  -0.734  1.00  0.00           H  
ATOM   3046 HD13 LEU A 197      11.362  -9.816  -1.358  1.00  0.00           H  
ATOM   3047  CD2 LEU A 197      12.794 -11.462   1.278  1.00  0.00           C  
ATOM   3048 HD21 LEU A 197      13.803 -11.168   0.989  1.00  0.00           H  
ATOM   3049 HD22 LEU A 197      12.445 -10.826   2.091  1.00  0.00           H  
ATOM   3050 HD23 LEU A 197      12.817 -12.497   1.619  1.00  0.00           H  
ATOM   3051  N   LEU A 198       7.649 -13.441   0.785  1.00  0.00           N  
ATOM   3052  H   LEU A 198       7.785 -13.524  -0.212  1.00  0.00           H  
ATOM   3053  CA  LEU A 198       6.264 -13.537   1.262  1.00  0.00           C  
ATOM   3054  HA  LEU A 198       6.268 -13.688   2.341  1.00  0.00           H  
ATOM   3055  C   LEU A 198       5.561 -14.774   0.672  1.00  0.00           C  
ATOM   3056  CB  LEU A 198       5.509 -12.232   0.946  1.00  0.00           C  
ATOM   3057  HB2 LEU A 198       4.469 -12.348   1.251  1.00  0.00           H  
ATOM   3058  HB3 LEU A 198       5.524 -12.090  -0.135  1.00  0.00           H  
ATOM   3059  O   LEU A 198       4.433 -14.694   0.179  1.00  0.00           O  
ATOM   3060  CG  LEU A 198       6.062 -10.966   1.618  1.00  0.00           C  
ATOM   3061  HG  LEU A 198       7.095 -10.802   1.310  1.00  0.00           H  
ATOM   3062  CD1 LEU A 198       5.232  -9.766   1.172  1.00  0.00           C  
ATOM   3063 HD11 LEU A 198       4.969  -9.875   0.120  1.00  0.00           H  
ATOM   3064 HD12 LEU A 198       4.307  -9.726   1.747  1.00  0.00           H  
ATOM   3065 HD13 LEU A 198       5.796  -8.846   1.321  1.00  0.00           H  
ATOM   3066  CD2 LEU A 198       5.977 -11.012   3.147  1.00  0.00           C  
ATOM   3067 HD21 LEU A 198       6.294 -10.058   3.568  1.00  0.00           H  
ATOM   3068 HD22 LEU A 198       6.631 -11.793   3.536  1.00  0.00           H  
ATOM   3069 HD23 LEU A 198       4.956 -11.227   3.460  1.00  0.00           H  
ATOM   3070  N   GLY A 199       6.265 -15.906   0.685  1.00  0.00           N  
ATOM   3071  H   GLY A 199       7.183 -15.886   1.105  1.00  0.00           H  
ATOM   3072  CA  GLY A 199       5.721 -17.221   0.351  1.00  0.00           C  
ATOM   3073  HA2 GLY A 199       6.506 -17.843  -0.079  1.00  0.00           H  
ATOM   3074  HA3 GLY A 199       4.930 -17.111  -0.391  1.00  0.00           H  
ATOM   3075  C   GLY A 199       5.163 -17.952   1.576  1.00  0.00           C  
ATOM   3076  O   GLY A 199       5.430 -17.539   2.710  1.00  0.00           O  
ATOM   3077  N   PRO A 200       4.390 -19.027   1.360  1.00  0.00           N  
ATOM   3078  CA  PRO A 200       3.820 -19.826   2.429  1.00  0.00           C  
ATOM   3079  HA  PRO A 200       3.363 -19.194   3.189  1.00  0.00           H  
ATOM   3080  C   PRO A 200       4.904 -20.650   3.116  1.00  0.00           C  
ATOM   3081  CB  PRO A 200       2.751 -20.692   1.759  1.00  0.00           C  
ATOM   3082  HB2 PRO A 200       2.565 -21.620   2.300  1.00  0.00           H  
ATOM   3083  HB3 PRO A 200       1.831 -20.116   1.662  1.00  0.00           H  
ATOM   3084  O   PRO A 200       5.979 -20.900   2.562  1.00  0.00           O  
ATOM   3085  CG  PRO A 200       3.350 -20.943   0.376  1.00  0.00           C  
ATOM   3086  HG2 PRO A 200       2.581 -21.151  -0.368  1.00  0.00           H  
ATOM   3087  HG3 PRO A 200       4.054 -21.773   0.432  1.00  0.00           H  
ATOM   3088  CD  PRO A 200       4.109 -19.646   0.077  1.00  0.00           C  
ATOM   3089  HD2 PRO A 200       3.489 -18.952  -0.491  1.00  0.00           H  
ATOM   3090  HD3 PRO A 200       5.028 -19.866  -0.466  1.00  0.00           H  
ATOM   3091  N   ARG A 201       4.610 -21.084   4.338  1.00  0.00           N  
ATOM   3092  H   ARG A 201       3.686 -20.876   4.689  1.00  0.00           H  
ATOM   3093  CA  ARG A 201       5.401 -22.111   5.012  1.00  0.00           C  
ATOM   3094  HA  ARG A 201       6.458 -21.865   4.910  1.00  0.00           H  
ATOM   3095  C   ARG A 201       5.195 -23.457   4.320  1.00  0.00           C  
ATOM   3096  CB  ARG A 201       5.028 -22.172   6.498  1.00  0.00           C  
ATOM   3097  HB2 ARG A 201       5.536 -23.019   6.958  1.00  0.00           H  
ATOM   3098  HB3 ARG A 201       3.954 -22.331   6.592  1.00  0.00           H  
ATOM   3099  O   ARG A 201       4.178 -23.694   3.674  1.00  0.00           O  
ATOM   3100  CG  ARG A 201       5.443 -20.890   7.235  1.00  0.00           C  
ATOM   3101  HG2 ARG A 201       4.956 -20.022   6.791  1.00  0.00           H  
ATOM   3102  HG3 ARG A 201       6.522 -20.770   7.139  1.00  0.00           H  
ATOM   3103  CD  ARG A 201       5.089 -20.962   8.725  1.00  0.00           C  
ATOM   3104  HD2 ARG A 201       5.392 -21.931   9.122  1.00  0.00           H  
ATOM   3105  HD3 ARG A 201       5.641 -20.179   9.244  1.00  0.00           H  
ATOM   3106  NE  ARG A 201       3.654 -20.758   8.938  1.00  0.00           N  
ATOM   3107  HE  ARG A 201       3.057 -20.859   8.131  1.00  0.00           H  
ATOM   3108  NH1 ARG A 201       3.631 -20.178  11.150  1.00  0.00           N  
ATOM   3109 HH11 ARG A 201       4.571 -20.513  11.302  1.00  0.00           H  
ATOM   3110 HH12 ARG A 201       3.161 -19.628  11.856  1.00  0.00           H  
ATOM   3111  NH2 ARG A 201       1.828 -19.880   9.966  1.00  0.00           N  
ATOM   3112 HH21 ARG A 201       1.449 -19.468  10.807  1.00  0.00           H  
ATOM   3113 HH22 ARG A 201       1.237 -20.163   9.198  1.00  0.00           H  
ATOM   3114  CZ  ARG A 201       3.044 -20.295  10.004  1.00  0.00           C  
ATOM   3115  N   ASP A 202       6.168 -24.342   4.494  1.00  0.00           N  
ATOM   3116  H   ASP A 202       6.974 -24.082   5.044  1.00  0.00           H  
ATOM   3117  CA  ASP A 202       6.084 -25.734   4.061  1.00  0.00           C  
ATOM   3118  HA  ASP A 202       5.094 -25.920   3.645  1.00  0.00           H  
ATOM   3119  C   ASP A 202       6.323 -26.654   5.277  1.00  0.00           C  
ATOM   3120  CB  ASP A 202       7.068 -25.992   2.913  1.00  0.00           C  
ATOM   3121  HB2 ASP A 202       6.875 -25.274   2.116  1.00  0.00           H  
ATOM   3122  HB3 ASP A 202       8.088 -25.842   3.266  1.00  0.00           H  
ATOM   3123  O   ASP A 202       7.459 -26.738   5.758  1.00  0.00           O  
ATOM   3124  CG  ASP A 202       6.926 -27.406   2.334  1.00  0.00           C  
ATOM   3125  OD1 ASP A 202       5.884 -28.052   2.594  1.00  0.00           O  
ATOM   3126  OD2 ASP A 202       7.867 -27.825   1.623  1.00  0.00           O  
ATOM   3127  N   PRO A 203       5.272 -27.285   5.838  1.00  0.00           N  
ATOM   3128  CA  PRO A 203       3.868 -27.183   5.429  1.00  0.00           C  
ATOM   3129  HA  PRO A 203       3.788 -27.327   4.352  1.00  0.00           H  
ATOM   3130  C   PRO A 203       3.218 -25.844   5.849  1.00  0.00           C  
ATOM   3131  CB  PRO A 203       3.178 -28.363   6.114  1.00  0.00           C  
ATOM   3132  HB2 PRO A 203       3.305 -29.259   5.506  1.00  0.00           H  
ATOM   3133  HB3 PRO A 203       2.120 -28.175   6.300  1.00  0.00           H  
ATOM   3134  O   PRO A 203       3.662 -25.232   6.828  1.00  0.00           O  
ATOM   3135  CG  PRO A 203       3.968 -28.509   7.413  1.00  0.00           C  
ATOM   3136  HG2 PRO A 203       3.901 -29.520   7.816  1.00  0.00           H  
ATOM   3137  HG3 PRO A 203       3.616 -27.780   8.142  1.00  0.00           H  
ATOM   3138  CD  PRO A 203       5.396 -28.165   6.989  1.00  0.00           C  
ATOM   3139  HD2 PRO A 203       5.927 -27.671   7.803  1.00  0.00           H  
ATOM   3140  HD3 PRO A 203       5.924 -29.070   6.689  1.00  0.00           H  
ATOM   3141  N   PRO A 204       2.135 -25.409   5.176  1.00  0.00           N  
ATOM   3142  CA  PRO A 204       1.346 -24.264   5.618  1.00  0.00           C  
ATOM   3143  HA  PRO A 204       1.994 -23.388   5.654  1.00  0.00           H  
ATOM   3144  C   PRO A 204       0.727 -24.517   7.000  1.00  0.00           C  
ATOM   3145  CB  PRO A 204       0.271 -24.048   4.546  1.00  0.00           C  
ATOM   3146  HB2 PRO A 204      -0.650 -24.553   4.838  1.00  0.00           H  
ATOM   3147  HB3 PRO A 204       0.085 -22.991   4.360  1.00  0.00           H  
ATOM   3148  O   PRO A 204       0.225 -25.607   7.281  1.00  0.00           O  
ATOM   3149  CG  PRO A 204       0.844 -24.730   3.308  1.00  0.00           C  
ATOM   3150  HG2 PRO A 204       0.061 -25.076   2.634  1.00  0.00           H  
ATOM   3151  HG3 PRO A 204       1.519 -24.045   2.795  1.00  0.00           H  
ATOM   3152  CD  PRO A 204       1.646 -25.891   3.892  1.00  0.00           C  
ATOM   3153  HD2 PRO A 204       0.997 -26.752   4.050  1.00  0.00           H  
ATOM   3154  HD3 PRO A 204       2.461 -26.142   3.214  1.00  0.00           H  
ATOM   3155  N   LEU A 205       0.721 -23.498   7.856  1.00  0.00           N  
ATOM   3156  H   LEU A 205       1.137 -22.628   7.558  1.00  0.00           H  
ATOM   3157  CA  LEU A 205       0.146 -23.528   9.199  1.00  0.00           C  
ATOM   3158  HA  LEU A 205      -0.503 -24.399   9.295  1.00  0.00           H  
ATOM   3159  C   LEU A 205      -0.704 -22.270   9.410  1.00  0.00           C  
ATOM   3160  CB  LEU A 205       1.303 -23.655  10.211  1.00  0.00           C  
ATOM   3161  HB2 LEU A 205       1.821 -24.597  10.028  1.00  0.00           H  
ATOM   3162  HB3 LEU A 205       2.012 -22.850  10.015  1.00  0.00           H  
ATOM   3163  O   LEU A 205      -0.281 -21.168   9.092  1.00  0.00           O  
ATOM   3164  CG  LEU A 205       0.898 -23.587  11.694  1.00  0.00           C  
ATOM   3165  HG  LEU A 205       0.351 -22.662  11.879  1.00  0.00           H  
ATOM   3166  CD1 LEU A 205       0.024 -24.773  12.103  1.00  0.00           C  
ATOM   3167 HD11 LEU A 205       0.550 -25.709  11.914  1.00  0.00           H  
ATOM   3168 HD12 LEU A 205      -0.214 -24.698  13.164  1.00  0.00           H  
ATOM   3169 HD13 LEU A 205      -0.912 -24.764  11.544  1.00  0.00           H  
ATOM   3170  CD2 LEU A 205       2.148 -23.586  12.575  1.00  0.00           C  
ATOM   3171 HD21 LEU A 205       2.726 -24.495  12.411  1.00  0.00           H  
ATOM   3172 HD22 LEU A 205       2.758 -22.714  12.337  1.00  0.00           H  
ATOM   3173 HD23 LEU A 205       1.855 -23.520  13.622  1.00  0.00           H  
ATOM   3174  N   VAL A 206      -1.901 -22.395   9.972  1.00  0.00           N  
ATOM   3175  H   VAL A 206      -2.229 -23.313  10.238  1.00  0.00           H  
ATOM   3176  CA  VAL A 206      -2.717 -21.228  10.341  1.00  0.00           C  
ATOM   3177  HA  VAL A 206      -2.229 -20.308  10.019  1.00  0.00           H  
ATOM   3178  C   VAL A 206      -2.798 -21.178  11.858  1.00  0.00           C  
ATOM   3179  CB  VAL A 206      -4.093 -21.245   9.650  1.00  0.00           C  
ATOM   3180  HB  VAL A 206      -4.661 -22.116   9.978  1.00  0.00           H  
ATOM   3181  O   VAL A 206      -3.624 -21.855  12.460  1.00  0.00           O  
ATOM   3182  CG1 VAL A 206      -4.886 -19.972   9.978  1.00  0.00           C  
ATOM   3183 HG11 VAL A 206      -5.865 -20.016   9.500  1.00  0.00           H  
ATOM   3184 HG12 VAL A 206      -4.349 -19.096   9.614  1.00  0.00           H  
ATOM   3185 HG13 VAL A 206      -5.040 -19.886  11.054  1.00  0.00           H  
ATOM   3186  CG2 VAL A 206      -3.933 -21.311   8.125  1.00  0.00           C  
ATOM   3187 HG21 VAL A 206      -4.911 -21.327   7.645  1.00  0.00           H  
ATOM   3188 HG22 VAL A 206      -3.361 -20.453   7.772  1.00  0.00           H  
ATOM   3189 HG23 VAL A 206      -3.405 -22.222   7.842  1.00  0.00           H  
ATOM   3190  N   ASP A 207      -1.922 -20.380  12.466  1.00  0.00           N  
ATOM   3191  H   ASP A 207      -1.287 -19.836  11.899  1.00  0.00           H  
ATOM   3192  CA  ASP A 207      -1.820 -20.174  13.916  1.00  0.00           C  
ATOM   3193  HA  ASP A 207      -2.524 -20.848  14.403  1.00  0.00           H  
ATOM   3194  C   ASP A 207      -2.258 -18.749  14.295  1.00  0.00           C  
ATOM   3195  CB  ASP A 207      -0.420 -20.555  14.420  1.00  0.00           C  
ATOM   3196  HB2 ASP A 207       0.302 -19.813  14.079  1.00  0.00           H  
ATOM   3197  HB3 ASP A 207      -0.144 -21.520  13.995  1.00  0.00           H  
ATOM   3198  O   ASP A 207      -1.603 -17.998  15.018  1.00  0.00           O  
ATOM   3199  CG  ASP A 207      -0.357 -20.677  15.950  1.00  0.00           C  
ATOM   3200  OD1 ASP A 207      -1.428 -20.867  16.577  1.00  0.00           O  
ATOM   3201  OD2 ASP A 207       0.775 -20.645  16.484  1.00  0.00           O  
ATOM   3202  N   SER A 208      -3.394 -18.331  13.734  1.00  0.00           N  
ATOM   3203  H   SER A 208      -3.871 -18.971  13.114  1.00  0.00           H  
ATOM   3204  CA  SER A 208      -4.064 -17.102  14.140  1.00  0.00           C  
ATOM   3205  HA  SER A 208      -3.746 -16.879  15.158  1.00  0.00           H  
ATOM   3206  C   SER A 208      -5.581 -17.274  14.085  1.00  0.00           C  
ATOM   3207  CB  SER A 208      -3.629 -15.925  13.273  1.00  0.00           C  
ATOM   3208  HB2 SER A 208      -2.541 -15.886  13.220  1.00  0.00           H  
ATOM   3209  HB3 SER A 208      -4.034 -16.027  12.266  1.00  0.00           H  
ATOM   3210  O   SER A 208      -6.143 -17.369  12.990  1.00  0.00           O  
ATOM   3211  OG  SER A 208      -4.118 -14.743  13.882  1.00  0.00           O  
ATOM   3212  HG  SER A 208      -3.524 -14.552  14.611  1.00  0.00           H  
ATOM   3213  N   PRO A 209      -6.280 -17.274  15.238  1.00  0.00           N  
ATOM   3214  CA  PRO A 209      -7.733 -17.451  15.265  1.00  0.00           C  
ATOM   3215  HA  PRO A 209      -8.001 -18.384  14.769  1.00  0.00           H  
ATOM   3216  C   PRO A 209      -8.475 -16.307  14.558  1.00  0.00           C  
ATOM   3217  CB  PRO A 209      -8.097 -17.548  16.751  1.00  0.00           C  
ATOM   3218  HB2 PRO A 209      -9.071 -17.108  16.966  1.00  0.00           H  
ATOM   3219  HB3 PRO A 209      -8.083 -18.594  17.057  1.00  0.00           H  
ATOM   3220  O   PRO A 209      -9.535 -16.521  13.977  1.00  0.00           O  
ATOM   3221  CG  PRO A 209      -6.970 -16.800  17.462  1.00  0.00           C  
ATOM   3222  HG2 PRO A 209      -6.828 -17.156  18.483  1.00  0.00           H  
ATOM   3223  HG3 PRO A 209      -7.179 -15.730  17.453  1.00  0.00           H  
ATOM   3224  CD  PRO A 209      -5.756 -17.095  16.587  1.00  0.00           C  
ATOM   3225  HD2 PRO A 209      -5.275 -18.017  16.914  1.00  0.00           H  
ATOM   3226  HD3 PRO A 209      -5.058 -16.260  16.646  1.00  0.00           H  
ATOM   3227  N   LEU A 210      -7.876 -15.110  14.527  1.00  0.00           N  
ATOM   3228  H   LEU A 210      -6.977 -15.031  14.979  1.00  0.00           H  
ATOM   3229  CA  LEU A 210      -8.450 -13.903  13.925  1.00  0.00           C  
ATOM   3230  HA  LEU A 210      -9.379 -13.650  14.437  1.00  0.00           H  
ATOM   3231  C   LEU A 210      -8.790 -14.075  12.440  1.00  0.00           C  
ATOM   3232  CB  LEU A 210      -7.440 -12.755  14.078  1.00  0.00           C  
ATOM   3233  HB2 LEU A 210      -6.514 -13.041  13.579  1.00  0.00           H  
ATOM   3234  HB3 LEU A 210      -7.833 -11.877  13.566  1.00  0.00           H  
ATOM   3235  O   LEU A 210      -9.754 -13.492  11.951  1.00  0.00           O  
ATOM   3236  CG  LEU A 210      -7.121 -12.376  15.532  1.00  0.00           C  
ATOM   3237  HG  LEU A 210      -6.728 -13.244  16.061  1.00  0.00           H  
ATOM   3238  CD1 LEU A 210      -6.050 -11.292  15.544  1.00  0.00           C  
ATOM   3239 HD11 LEU A 210      -5.166 -11.645  15.013  1.00  0.00           H  
ATOM   3240 HD12 LEU A 210      -6.424 -10.390  15.062  1.00  0.00           H  
ATOM   3241 HD13 LEU A 210      -5.779 -11.089  16.580  1.00  0.00           H  
ATOM   3242  CD2 LEU A 210      -8.334 -11.839  16.290  1.00  0.00           C  
ATOM   3243 HD21 LEU A 210      -8.776 -10.999  15.754  1.00  0.00           H  
ATOM   3244 HD22 LEU A 210      -9.089 -12.618  16.389  1.00  0.00           H  
ATOM   3245 HD23 LEU A 210      -8.045 -11.529  17.294  1.00  0.00           H  
ATOM   3246  N   ILE A 211      -8.017 -14.885  11.712  1.00  0.00           N  
ATOM   3247  H   ILE A 211      -7.274 -15.392  12.172  1.00  0.00           H  
ATOM   3248  CA  ILE A 211      -8.246 -15.105  10.281  1.00  0.00           C  
ATOM   3249  HA  ILE A 211      -8.291 -14.138   9.780  1.00  0.00           H  
ATOM   3250  C   ILE A 211      -9.603 -15.783  10.066  1.00  0.00           C  
ATOM   3251  CB  ILE A 211      -7.081 -15.908   9.673  1.00  0.00           C  
ATOM   3252  HB  ILE A 211      -6.958 -16.833  10.237  1.00  0.00           H  
ATOM   3253  O   ILE A 211     -10.399 -15.305   9.261  1.00  0.00           O  
ATOM   3254  CG1 ILE A 211      -5.776 -15.084   9.759  1.00  0.00           C  
ATOM   3255 HG12 ILE A 211      -5.645 -14.695  10.768  1.00  0.00           H  
ATOM   3256 HG13 ILE A 211      -5.829 -14.235   9.077  1.00  0.00           H  
ATOM   3257  CG2 ILE A 211      -7.381 -16.264   8.208  1.00  0.00           C  
ATOM   3258 HG21 ILE A 211      -8.272 -16.886   8.126  1.00  0.00           H  
ATOM   3259 HG22 ILE A 211      -7.520 -15.354   7.624  1.00  0.00           H  
ATOM   3260 HG23 ILE A 211      -6.553 -16.832   7.784  1.00  0.00           H  
ATOM   3261  CD1 ILE A 211      -4.530 -15.908   9.443  1.00  0.00           C  
ATOM   3262 HD11 ILE A 211      -3.648 -15.285   9.589  1.00  0.00           H  
ATOM   3263 HD12 ILE A 211      -4.482 -16.761  10.120  1.00  0.00           H  
ATOM   3264 HD13 ILE A 211      -4.553 -16.269   8.415  1.00  0.00           H  
ATOM   3265  N   GLY A 212      -9.897 -16.840  10.828  1.00  0.00           N  
ATOM   3266  H   GLY A 212      -9.235 -17.117  11.539  1.00  0.00           H  
ATOM   3267  CA  GLY A 212     -11.176 -17.552  10.759  1.00  0.00           C  
ATOM   3268  HA2 GLY A 212     -11.084 -18.493  11.301  1.00  0.00           H  
ATOM   3269  HA3 GLY A 212     -11.412 -17.770   9.717  1.00  0.00           H  
ATOM   3270  C   GLY A 212     -12.358 -16.779  11.358  1.00  0.00           C  
ATOM   3271  O   GLY A 212     -13.504 -17.055  11.012  1.00  0.00           O  
ATOM   3272  N   GLU A 213     -12.108 -15.798  12.231  1.00  0.00           N  
ATOM   3273  H   GLU A 213     -11.159 -15.669  12.555  1.00  0.00           H  
ATOM   3274  CA  GLU A 213     -13.155 -14.912  12.761  1.00  0.00           C  
ATOM   3275  HA  GLU A 213     -14.016 -15.509  13.063  1.00  0.00           H  
ATOM   3276  C   GLU A 213     -13.648 -13.901  11.716  1.00  0.00           C  
ATOM   3277  CB  GLU A 213     -12.636 -14.141  13.986  1.00  0.00           C  
ATOM   3278  HB2 GLU A 213     -13.350 -13.351  14.216  1.00  0.00           H  
ATOM   3279  HB3 GLU A 213     -11.681 -13.675  13.742  1.00  0.00           H  
ATOM   3280  O   GLU A 213     -14.837 -13.560  11.676  1.00  0.00           O  
ATOM   3281  CG  GLU A 213     -12.480 -15.017  15.237  1.00  0.00           C  
ATOM   3282  HG2 GLU A 213     -11.811 -15.849  15.015  1.00  0.00           H  
ATOM   3283  HG3 GLU A 213     -13.455 -15.433  15.488  1.00  0.00           H  
ATOM   3284  CD  GLU A 213     -11.939 -14.240  16.452  1.00  0.00           C  
ATOM   3285  OE1 GLU A 213     -11.665 -14.899  17.480  1.00  0.00           O  
ATOM   3286  OE2 GLU A 213     -11.818 -12.994  16.376  1.00  0.00           O  
ATOM   3287  N   PHE A 214     -12.735 -13.394  10.882  1.00  0.00           N  
ATOM   3288  H   PHE A 214     -11.776 -13.683  11.008  1.00  0.00           H  
ATOM   3289  CA  PHE A 214     -13.019 -12.293   9.961  1.00  0.00           C  
ATOM   3290  HA  PHE A 214     -13.931 -11.785  10.277  1.00  0.00           H  
ATOM   3291  C   PHE A 214     -13.254 -12.743   8.525  1.00  0.00           C  
ATOM   3292  CB  PHE A 214     -11.874 -11.282  10.010  1.00  0.00           C  
ATOM   3293  HB2 PHE A 214     -10.990 -11.749   9.575  1.00  0.00           H  
ATOM   3294  HB3 PHE A 214     -12.146 -10.437   9.377  1.00  0.00           H  
ATOM   3295  O   PHE A 214     -14.074 -12.134   7.829  1.00  0.00           O  
ATOM   3296  CG  PHE A 214     -11.510 -10.757  11.388  1.00  0.00           C  
ATOM   3297  CD1 PHE A 214     -12.484 -10.604  12.398  1.00  0.00           C  
ATOM   3298  HD1 PHE A 214     -13.515 -10.871  12.219  1.00  0.00           H  
ATOM   3299  CD2 PHE A 214     -10.170 -10.426  11.661  1.00  0.00           C  
ATOM   3300  HD2 PHE A 214      -9.413 -10.561  10.902  1.00  0.00           H  
ATOM   3301  CE1 PHE A 214     -12.111 -10.159  13.676  1.00  0.00           C  
ATOM   3302  HE1 PHE A 214     -12.843 -10.101  14.468  1.00  0.00           H  
ATOM   3303  CE2 PHE A 214      -9.802  -9.957  12.932  1.00  0.00           C  
ATOM   3304  HE2 PHE A 214      -8.772  -9.710  13.140  1.00  0.00           H  
ATOM   3305  CZ  PHE A 214     -10.772  -9.833  13.942  1.00  0.00           C  
ATOM   3306  HZ  PHE A 214     -10.489  -9.501  14.929  1.00  0.00           H  
ATOM   3307  N   LEU A 215     -12.559 -13.784   8.078  1.00  0.00           N  
ATOM   3308  H   LEU A 215     -11.941 -14.271   8.711  1.00  0.00           H  
ATOM   3309  CA  LEU A 215     -12.705 -14.340   6.741  1.00  0.00           C  
ATOM   3310  HA  LEU A 215     -13.181 -13.603   6.094  1.00  0.00           H  
ATOM   3311  C   LEU A 215     -13.607 -15.566   6.768  1.00  0.00           C  
ATOM   3312  CB  LEU A 215     -11.338 -14.678   6.133  1.00  0.00           C  
ATOM   3313  HB2 LEU A 215     -11.489 -15.048   5.119  1.00  0.00           H  
ATOM   3314  HB3 LEU A 215     -10.895 -15.487   6.714  1.00  0.00           H  
ATOM   3315  O   LEU A 215     -13.711 -16.284   7.760  1.00  0.00           O  
ATOM   3316  CG  LEU A 215     -10.355 -13.499   6.086  1.00  0.00           C  
ATOM   3317  HG  LEU A 215     -10.157 -13.152   7.100  1.00  0.00           H  
ATOM   3318  CD1 LEU A 215      -9.037 -13.985   5.491  1.00  0.00           C  
ATOM   3319 HD11 LEU A 215      -8.862 -15.030   5.746  1.00  0.00           H  
ATOM   3320 HD12 LEU A 215      -8.227 -13.403   5.931  1.00  0.00           H  
ATOM   3321 HD13 LEU A 215      -9.029 -13.878   4.406  1.00  0.00           H  
ATOM   3322  CD2 LEU A 215     -10.883 -12.326   5.251  1.00  0.00           C  
ATOM   3323 HD21 LEU A 215     -11.195 -12.679   4.268  1.00  0.00           H  
ATOM   3324 HD22 LEU A 215     -11.726 -11.856   5.758  1.00  0.00           H  
ATOM   3325 HD23 LEU A 215     -10.094 -11.585   5.127  1.00  0.00           H  
ATOM   3326  N   ARG A 216     -14.275 -15.798   5.645  1.00  0.00           N  
ATOM   3327  H   ARG A 216     -14.132 -15.164   4.872  1.00  0.00           H  
ATOM   3328  CA  ARG A 216     -15.089 -16.986   5.398  1.00  0.00           C  
ATOM   3329  HA  ARG A 216     -14.898 -17.724   6.178  1.00  0.00           H  
ATOM   3330  C   ARG A 216     -14.680 -17.611   4.079  1.00  0.00           C  
ATOM   3331  CB  ARG A 216     -16.578 -16.622   5.400  1.00  0.00           C  
ATOM   3332  HB2 ARG A 216     -16.770 -15.900   4.606  1.00  0.00           H  
ATOM   3333  HB3 ARG A 216     -17.167 -17.516   5.196  1.00  0.00           H  
ATOM   3334  O   ARG A 216     -14.069 -16.954   3.235  1.00  0.00           O  
ATOM   3335  CG  ARG A 216     -17.022 -16.032   6.743  1.00  0.00           C  
ATOM   3336  HG2 ARG A 216     -16.831 -16.748   7.542  1.00  0.00           H  
ATOM   3337  HG3 ARG A 216     -16.476 -15.111   6.945  1.00  0.00           H  
ATOM   3338  CD  ARG A 216     -18.512 -15.716   6.673  1.00  0.00           C  
ATOM   3339  HD2 ARG A 216     -19.064 -16.645   6.527  1.00  0.00           H  
ATOM   3340  HD3 ARG A 216     -18.691 -15.077   5.808  1.00  0.00           H  
ATOM   3341  NE  ARG A 216     -18.969 -15.041   7.899  1.00  0.00           N  
ATOM   3342  HE  ARG A 216     -18.324 -15.023   8.676  1.00  0.00           H  
ATOM   3343  NH1 ARG A 216     -21.078 -14.616   7.125  1.00  0.00           N  
ATOM   3344 HH11 ARG A 216     -22.012 -14.250   7.241  1.00  0.00           H  
ATOM   3345 HH12 ARG A 216     -20.834 -15.094   6.270  1.00  0.00           H  
ATOM   3346  NH2 ARG A 216     -20.482 -13.918   9.174  1.00  0.00           N  
ATOM   3347 HH21 ARG A 216     -19.792 -13.835   9.907  1.00  0.00           H  
ATOM   3348 HH22 ARG A 216     -21.407 -13.528   9.287  1.00  0.00           H  
ATOM   3349  CZ  ARG A 216     -20.174 -14.531   8.064  1.00  0.00           C  
ATOM   3350  N   LEU A 217     -15.059 -18.871   3.917  1.00  0.00           N  
ATOM   3351  H   LEU A 217     -15.588 -19.310   4.657  1.00  0.00           H  
ATOM   3352  CA  LEU A 217     -14.900 -19.622   2.682  1.00  0.00           C  
ATOM   3353  HA  LEU A 217     -14.247 -19.087   1.992  1.00  0.00           H  
ATOM   3354  C   LEU A 217     -16.268 -19.741   2.019  1.00  0.00           C  
ATOM   3355  CB  LEU A 217     -14.258 -20.984   2.992  1.00  0.00           C  
ATOM   3356  HB2 LEU A 217     -14.942 -21.571   3.605  1.00  0.00           H  
ATOM   3357  HB3 LEU A 217     -14.118 -21.511   2.049  1.00  0.00           H  
ATOM   3358  O   LEU A 217     -17.124 -20.501   2.471  1.00  0.00           O  
ATOM   3359  CG  LEU A 217     -12.907 -20.891   3.722  1.00  0.00           C  
ATOM   3360  HG  LEU A 217     -13.063 -20.462   4.712  1.00  0.00           H  
ATOM   3361  CD1 LEU A 217     -12.325 -22.289   3.916  1.00  0.00           C  
ATOM   3362 HD11 LEU A 217     -12.098 -22.743   2.951  1.00  0.00           H  
ATOM   3363 HD12 LEU A 217     -11.404 -22.222   4.496  1.00  0.00           H  
ATOM   3364 HD13 LEU A 217     -13.034 -22.919   4.454  1.00  0.00           H  
ATOM   3365  CD2 LEU A 217     -11.909 -20.013   2.967  1.00  0.00           C  
ATOM   3366 HD21 LEU A 217     -11.821 -20.343   1.932  1.00  0.00           H  
ATOM   3367 HD22 LEU A 217     -10.938 -20.062   3.459  1.00  0.00           H  
ATOM   3368 HD23 LEU A 217     -12.230 -18.972   2.987  1.00  0.00           H  
ATOM   3369  N   GLU A 218     -16.493 -18.942   0.982  1.00  0.00           N  
ATOM   3370  H   GLU A 218     -15.740 -18.349   0.666  1.00  0.00           H  
ATOM   3371  CA  GLU A 218     -17.738 -18.917   0.220  1.00  0.00           C  
ATOM   3372  HA  GLU A 218     -18.321 -19.808   0.450  1.00  0.00           H  
ATOM   3373  C   GLU A 218     -17.407 -18.958  -1.280  1.00  0.00           C  
ATOM   3374  CB  GLU A 218     -18.606 -17.702   0.606  1.00  0.00           C  
ATOM   3375  HB2 GLU A 218     -18.057 -16.786   0.389  1.00  0.00           H  
ATOM   3376  HB3 GLU A 218     -19.499 -17.728  -0.019  1.00  0.00           H  
ATOM   3377  O   GLU A 218     -17.134 -17.940  -1.924  1.00  0.00           O  
ATOM   3378  CG  GLU A 218     -19.058 -17.691   2.084  1.00  0.00           C  
ATOM   3379  HG2 GLU A 218     -19.600 -18.615   2.287  1.00  0.00           H  
ATOM   3380  HG3 GLU A 218     -18.173 -17.675   2.720  1.00  0.00           H  
ATOM   3381  CD  GLU A 218     -19.952 -16.493   2.475  1.00  0.00           C  
ATOM   3382  OE1 GLU A 218     -20.086 -16.229   3.700  1.00  0.00           O  
ATOM   3383  OE2 GLU A 218     -20.505 -15.821   1.576  1.00  0.00           O  
ATOM   3384  N   LYS A 219     -17.427 -20.166  -1.859  1.00  0.00           N  
ATOM   3385  H   LYS A 219     -17.575 -20.968  -1.264  1.00  0.00           H  
ATOM   3386  CA  LYS A 219     -17.148 -20.371  -3.288  1.00  0.00           C  
ATOM   3387  HA  LYS A 219     -16.129 -20.029  -3.470  1.00  0.00           H  
ATOM   3388  C   LYS A 219     -18.079 -19.524  -4.156  1.00  0.00           C  
ATOM   3389  CB  LYS A 219     -17.240 -21.860  -3.674  1.00  0.00           C  
ATOM   3390  HB2 LYS A 219     -18.183 -22.279  -3.321  1.00  0.00           H  
ATOM   3391  HB3 LYS A 219     -17.208 -21.944  -4.761  1.00  0.00           H  
ATOM   3392  O   LYS A 219     -19.295 -19.541  -3.991  1.00  0.00           O  
ATOM   3393  CG  LYS A 219     -16.061 -22.649  -3.094  1.00  0.00           C  
ATOM   3394  HG2 LYS A 219     -16.126 -22.622  -2.006  1.00  0.00           H  
ATOM   3395  HG3 LYS A 219     -15.140 -22.151  -3.395  1.00  0.00           H  
ATOM   3396  CD  LYS A 219     -15.991 -24.118  -3.544  1.00  0.00           C  
ATOM   3397  HD2 LYS A 219     -16.863 -24.662  -3.180  1.00  0.00           H  
ATOM   3398  HD3 LYS A 219     -15.926 -24.176  -4.631  1.00  0.00           H  
ATOM   3399  CE  LYS A 219     -14.706 -24.655  -2.903  1.00  0.00           C  
ATOM   3400  HE2 LYS A 219     -14.743 -24.457  -1.832  1.00  0.00           H  
ATOM   3401  HE3 LYS A 219     -13.869 -24.075  -3.292  1.00  0.00           H  
ATOM   3402  NZ  LYS A 219     -14.409 -26.087  -3.105  1.00  0.00           N  
ATOM   3403  HZ1 LYS A 219     -15.139 -26.673  -2.725  1.00  0.00           H  
ATOM   3404  HZ2 LYS A 219     -14.221 -26.289  -4.077  1.00  0.00           H  
ATOM   3405  HZ3 LYS A 219     -13.566 -26.261  -2.577  1.00  0.00           H  
ATOM   3406  N   GLY A 220     -17.494 -18.819  -5.123  1.00  0.00           N  
ATOM   3407  H   GLY A 220     -16.484 -18.814  -5.151  1.00  0.00           H  
ATOM   3408  CA  GLY A 220     -18.221 -17.993  -6.091  1.00  0.00           C  
ATOM   3409  HA2 GLY A 220     -19.155 -18.489  -6.356  1.00  0.00           H  
ATOM   3410  HA3 GLY A 220     -17.620 -17.897  -6.996  1.00  0.00           H  
ATOM   3411  C   GLY A 220     -18.568 -16.582  -5.611  1.00  0.00           C  
ATOM   3412  O   GLY A 220     -19.019 -15.778  -6.424  1.00  0.00           O  
ATOM   3413  N   VAL A 221     -18.326 -16.239  -4.341  1.00  0.00           N  
ATOM   3414  H   VAL A 221     -17.953 -16.918  -3.694  1.00  0.00           H  
ATOM   3415  CA  VAL A 221     -18.508 -14.864  -3.863  1.00  0.00           C  
ATOM   3416  HA  VAL A 221     -19.434 -14.474  -4.285  1.00  0.00           H  
ATOM   3417  C   VAL A 221     -17.362 -13.998  -4.372  1.00  0.00           C  
ATOM   3418  CB  VAL A 221     -18.649 -14.799  -2.333  1.00  0.00           C  
ATOM   3419  HB  VAL A 221     -17.783 -15.260  -1.857  1.00  0.00           H  
ATOM   3420  O   VAL A 221     -16.211 -14.156  -3.971  1.00  0.00           O  
ATOM   3421  CG1 VAL A 221     -18.774 -13.351  -1.832  1.00  0.00           C  
ATOM   3422 HG11 VAL A 221     -19.605 -12.852  -2.331  1.00  0.00           H  
ATOM   3423 HG12 VAL A 221     -17.851 -12.805  -2.027  1.00  0.00           H  
ATOM   3424 HG13 VAL A 221     -18.955 -13.356  -0.758  1.00  0.00           H  
ATOM   3425  CG2 VAL A 221     -19.919 -15.550  -1.919  1.00  0.00           C  
ATOM   3426 HG21 VAL A 221     -20.059 -15.464  -0.842  1.00  0.00           H  
ATOM   3427 HG22 VAL A 221     -20.792 -15.135  -2.423  1.00  0.00           H  
ATOM   3428 HG23 VAL A 221     -19.828 -16.608  -2.165  1.00  0.00           H  
ATOM   3429  N   LEU A 222     -17.687 -13.061  -5.261  1.00  0.00           N  
ATOM   3430  H   LEU A 222     -18.640 -13.026  -5.593  1.00  0.00           H  
ATOM   3431  CA  LEU A 222     -16.745 -12.065  -5.758  1.00  0.00           C  
ATOM   3432  HA  LEU A 222     -15.735 -12.438  -5.586  1.00  0.00           H  
ATOM   3433  C   LEU A 222     -16.921 -10.759  -4.970  1.00  0.00           C  
ATOM   3434  CB  LEU A 222     -16.911 -11.906  -7.279  1.00  0.00           C  
ATOM   3435  HB2 LEU A 222     -16.333 -11.044  -7.609  1.00  0.00           H  
ATOM   3436  HB3 LEU A 222     -17.962 -11.719  -7.500  1.00  0.00           H  
ATOM   3437  O   LEU A 222     -18.027 -10.207  -4.978  1.00  0.00           O  
ATOM   3438  CG  LEU A 222     -16.445 -13.150  -8.069  1.00  0.00           C  
ATOM   3439  HG  LEU A 222     -16.986 -14.033  -7.729  1.00  0.00           H  
ATOM   3440  CD1 LEU A 222     -16.701 -12.982  -9.565  1.00  0.00           C  
ATOM   3441 HD11 LEU A 222     -17.765 -13.124  -9.752  1.00  0.00           H  
ATOM   3442 HD12 LEU A 222     -16.181 -13.756 -10.130  1.00  0.00           H  
ATOM   3443 HD13 LEU A 222     -16.373 -12.000  -9.905  1.00  0.00           H  
ATOM   3444  CD2 LEU A 222     -14.943 -13.415  -7.913  1.00  0.00           C  
ATOM   3445 HD21 LEU A 222     -14.374 -12.524  -8.175  1.00  0.00           H  
ATOM   3446 HD22 LEU A 222     -14.716 -13.711  -6.889  1.00  0.00           H  
ATOM   3447 HD23 LEU A 222     -14.643 -14.242  -8.556  1.00  0.00           H  
ATOM   3448  N   PRO A 223     -15.866 -10.230  -4.312  1.00  0.00           N  
ATOM   3449  CA  PRO A 223     -16.009  -9.115  -3.372  1.00  0.00           C  
ATOM   3450  HA  PRO A 223     -16.597  -9.459  -2.521  1.00  0.00           H  
ATOM   3451  C   PRO A 223     -16.693  -7.869  -3.959  1.00  0.00           C  
ATOM   3452  CB  PRO A 223     -14.588  -8.809  -2.892  1.00  0.00           C  
ATOM   3453  HB2 PRO A 223     -14.129  -8.045  -3.519  1.00  0.00           H  
ATOM   3454  HB3 PRO A 223     -14.601  -8.509  -1.844  1.00  0.00           H  
ATOM   3455  O   PRO A 223     -17.433  -7.181  -3.264  1.00  0.00           O  
ATOM   3456  CG  PRO A 223     -13.830 -10.122  -3.055  1.00  0.00           C  
ATOM   3457  HG2 PRO A 223     -12.767  -9.959  -3.230  1.00  0.00           H  
ATOM   3458  HG3 PRO A 223     -13.981 -10.741  -2.171  1.00  0.00           H  
ATOM   3459  CD  PRO A 223     -14.508 -10.773  -4.254  1.00  0.00           C  
ATOM   3460  HD2 PRO A 223     -13.970 -10.516  -5.166  1.00  0.00           H  
ATOM   3461  HD3 PRO A 223     -14.504 -11.852  -4.102  1.00  0.00           H  
ATOM   3462  N   TYR A 224     -16.509  -7.614  -5.258  1.00  0.00           N  
ATOM   3463  H   TYR A 224     -15.884  -8.226  -5.762  1.00  0.00           H  
ATOM   3464  CA  TYR A 224     -16.964  -6.393  -5.935  1.00  0.00           C  
ATOM   3465  HA  TYR A 224     -17.248  -5.664  -5.176  1.00  0.00           H  
ATOM   3466  C   TYR A 224     -18.206  -6.553  -6.816  1.00  0.00           C  
ATOM   3467  CB  TYR A 224     -15.789  -5.806  -6.722  1.00  0.00           C  
ATOM   3468  HB2 TYR A 224     -16.093  -4.849  -7.146  1.00  0.00           H  
ATOM   3469  HB3 TYR A 224     -15.537  -6.476  -7.543  1.00  0.00           H  
ATOM   3470  O   TYR A 224     -18.571  -5.622  -7.527  1.00  0.00           O  
ATOM   3471  CG  TYR A 224     -14.575  -5.579  -5.854  1.00  0.00           C  
ATOM   3472  CD1 TYR A 224     -14.701  -4.756  -4.719  1.00  0.00           C  
ATOM   3473  HD1 TYR A 224     -15.637  -4.263  -4.502  1.00  0.00           H  
ATOM   3474  CD2 TYR A 224     -13.357  -6.232  -6.131  1.00  0.00           C  
ATOM   3475  HD2 TYR A 224     -13.259  -6.880  -6.989  1.00  0.00           H  
ATOM   3476  CE1 TYR A 224     -13.609  -4.565  -3.866  1.00  0.00           C  
ATOM   3477  HE1 TYR A 224     -13.713  -3.926  -3.001  1.00  0.00           H  
ATOM   3478  CE2 TYR A 224     -12.262  -6.053  -5.266  1.00  0.00           C  
ATOM   3479  HE2 TYR A 224     -11.325  -6.558  -5.450  1.00  0.00           H  
ATOM   3480  OH  TYR A 224     -11.348  -4.927  -3.336  1.00  0.00           O  
ATOM   3481  HH  TYR A 224     -11.547  -4.182  -2.765  1.00  0.00           H  
ATOM   3482  CZ  TYR A 224     -12.390  -5.202  -4.147  1.00  0.00           C  
ATOM   3483  N   GLN A 225     -18.864  -7.714  -6.789  1.00  0.00           N  
ATOM   3484  H   GLN A 225     -18.536  -8.443  -6.171  1.00  0.00           H  
ATOM   3485  CA  GLN A 225     -20.100  -7.952  -7.549  1.00  0.00           C  
ATOM   3486  HA  GLN A 225     -20.174  -7.215  -8.349  1.00  0.00           H  
ATOM   3487  C   GLN A 225     -21.372  -7.749  -6.711  1.00  0.00           C  
ATOM   3488  CB  GLN A 225     -20.047  -9.329  -8.215  1.00  0.00           C  
ATOM   3489  HB2 GLN A 225     -21.016  -9.541  -8.666  1.00  0.00           H  
ATOM   3490  HB3 GLN A 225     -19.842 -10.093  -7.465  1.00  0.00           H  
ATOM   3491  O   GLN A 225     -22.464  -8.156  -7.105  1.00  0.00           O  
ATOM   3492  CG  GLN A 225     -18.991  -9.381  -9.328  1.00  0.00           C  
ATOM   3493  HG2 GLN A 225     -19.146  -8.542 -10.007  1.00  0.00           H  
ATOM   3494  HG3 GLN A 225     -17.991  -9.305  -8.902  1.00  0.00           H  
ATOM   3495  CD  GLN A 225     -19.090 -10.673 -10.124  1.00  0.00           C  
ATOM   3496  NE2 GLN A 225     -18.554 -10.721 -11.324  1.00  0.00           N  
ATOM   3497 HE21 GLN A 225     -18.110  -9.910 -11.731  1.00  0.00           H  
ATOM   3498 HE22 GLN A 225     -18.666 -11.598 -11.813  1.00  0.00           H  
ATOM   3499  OE1 GLN A 225     -19.646 -11.665  -9.690  1.00  0.00           O  
ATOM   3500  N   GLN A 226     -21.247  -7.120  -5.542  1.00  0.00           N  
ATOM   3501  H   GLN A 226     -20.341  -6.757  -5.283  1.00  0.00           H  
ATOM   3502  CA  GLN A 226     -22.379  -6.849  -4.662  1.00  0.00           C  
ATOM   3503  HA  GLN A 226     -22.980  -7.756  -4.592  1.00  0.00           H  
ATOM   3504  C   GLN A 226     -23.258  -5.738  -5.257  1.00  0.00           C  
ATOM   3505  CB  GLN A 226     -21.884  -6.509  -3.245  1.00  0.00           C  
ATOM   3506  HB2 GLN A 226     -21.313  -5.580  -3.270  1.00  0.00           H  
ATOM   3507  HB3 GLN A 226     -22.752  -6.362  -2.603  1.00  0.00           H  
ATOM   3508  O   GLN A 226     -22.791  -4.631  -5.522  1.00  0.00           O  
ATOM   3509  CG  GLN A 226     -21.000  -7.626  -2.655  1.00  0.00           C  
ATOM   3510  HG2 GLN A 226     -21.534  -8.574  -2.709  1.00  0.00           H  
ATOM   3511  HG3 GLN A 226     -20.091  -7.719  -3.249  1.00  0.00           H  
ATOM   3512  CD  GLN A 226     -20.590  -7.399  -1.200  1.00  0.00           C  
ATOM   3513  NE2 GLN A 226     -19.582  -8.106  -0.738  1.00  0.00           N  
ATOM   3514 HE21 GLN A 226     -19.289  -7.963   0.217  1.00  0.00           H  
ATOM   3515 HE22 GLN A 226     -18.981  -8.598  -1.384  1.00  0.00           H  
ATOM   3516  OE1 GLN A 226     -21.187  -6.640  -0.454  1.00  0.00           O  
ATOM   3517  N   SER A 227     -24.548  -6.021  -5.454  1.00  0.00           N  
ATOM   3518  H   SER A 227     -24.870  -6.957  -5.255  1.00  0.00           H  
ATOM   3519  CA  SER A 227     -25.521  -5.030  -5.928  1.00  0.00           C  
ATOM   3520  HA  SER A 227     -25.065  -4.436  -6.719  1.00  0.00           H  
ATOM   3521  C   SER A 227     -25.919  -4.088  -4.790  1.00  0.00           C  
ATOM   3522  CB  SER A 227     -26.744  -5.728  -6.534  1.00  0.00           C  
ATOM   3523  HB2 SER A 227     -26.437  -6.285  -7.419  1.00  0.00           H  
ATOM   3524  HB3 SER A 227     -27.174  -6.420  -5.810  1.00  0.00           H  
ATOM   3525  O   SER A 227     -26.872  -4.358  -4.063  1.00  0.00           O  
ATOM   3526  OG  SER A 227     -27.717  -4.769  -6.898  1.00  0.00           O  
ATOM   3527  HG  SER A 227     -28.161  -4.497  -6.091  1.00  0.00           H  
ATOM   3528  N   VAL A 228     -25.202  -2.972  -4.651  1.00  0.00           N  
ATOM   3529  H   VAL A 228     -24.358  -2.889  -5.199  1.00  0.00           H  
ATOM   3530  CA  VAL A 228     -25.481  -1.931  -3.640  1.00  0.00           C  
ATOM   3531  HA  VAL A 228     -26.108  -2.366  -2.862  1.00  0.00           H  
ATOM   3532  C   VAL A 228     -26.291  -0.743  -4.180  1.00  0.00           C  
ATOM   3533  CB  VAL A 228     -24.190  -1.470  -2.939  1.00  0.00           C  
ATOM   3534  HB  VAL A 228     -24.441  -0.686  -2.224  1.00  0.00           H  
ATOM   3535  O   VAL A 228     -26.561   0.205  -3.449  1.00  0.00           O  
ATOM   3536  CG1 VAL A 228     -23.560  -2.622  -2.146  1.00  0.00           C  
ATOM   3537 HG11 VAL A 228     -23.213  -3.408  -2.816  1.00  0.00           H  
ATOM   3538 HG12 VAL A 228     -24.291  -3.038  -1.453  1.00  0.00           H  
ATOM   3539 HG13 VAL A 228     -22.715  -2.248  -1.568  1.00  0.00           H  
ATOM   3540  CG2 VAL A 228     -23.169  -0.903  -3.934  1.00  0.00           C  
ATOM   3541 HG21 VAL A 228     -23.636  -0.136  -4.551  1.00  0.00           H  
ATOM   3542 HG22 VAL A 228     -22.774  -1.691  -4.576  1.00  0.00           H  
ATOM   3543 HG23 VAL A 228     -22.349  -0.442  -3.384  1.00  0.00           H  
ATOM   3544  N   GLY A 229     -26.709  -0.785  -5.449  1.00  0.00           N  
ATOM   3545  H   GLY A 229     -26.440  -1.584  -6.006  1.00  0.00           H  
ATOM   3546  CA  GLY A 229     -27.380   0.334  -6.116  1.00  0.00           C  
ATOM   3547  HA2 GLY A 229     -27.875  -0.023  -7.019  1.00  0.00           H  
ATOM   3548  HA3 GLY A 229     -28.141   0.741  -5.449  1.00  0.00           H  
ATOM   3549  C   GLY A 229     -26.419   1.463  -6.506  1.00  0.00           C  
ATOM   3550  O   GLY A 229     -25.218   1.243  -6.674  1.00  0.00           O  
ATOM   3551  N   GLY A 230     -26.958   2.671  -6.694  1.00  0.00           N  
ATOM   3552  H   GLY A 230     -27.942   2.801  -6.508  1.00  0.00           H  
ATOM   3553  CA  GLY A 230     -26.163   3.865  -6.988  1.00  0.00           C  
ATOM   3554  HA2 GLY A 230     -26.819   4.713  -7.183  1.00  0.00           H  
ATOM   3555  HA3 GLY A 230     -25.558   3.688  -7.877  1.00  0.00           H  
ATOM   3556  C   GLY A 230     -25.254   4.225  -5.814  1.00  0.00           C  
ATOM   3557  O   GLY A 230     -25.700   4.264  -4.666  1.00  0.00           O  
ATOM   3558  N   VAL A 231     -23.981   4.493  -6.100  1.00  0.00           N  
ATOM   3559  H   VAL A 231     -23.712   4.523  -7.073  1.00  0.00           H  
ATOM   3560  CA  VAL A 231     -22.998   4.964  -5.117  1.00  0.00           C  
ATOM   3561  HA  VAL A 231     -23.506   5.123  -4.166  1.00  0.00           H  
ATOM   3562  C   VAL A 231     -22.442   6.307  -5.550  1.00  0.00           C  
ATOM   3563  CB  VAL A 231     -21.853   3.966  -4.853  1.00  0.00           C  
ATOM   3564  HB  VAL A 231     -21.175   4.424  -4.133  1.00  0.00           H  
ATOM   3565  O   VAL A 231     -22.190   6.541  -6.734  1.00  0.00           O  
ATOM   3566  CG1 VAL A 231     -22.377   2.674  -4.224  1.00  0.00           C  
ATOM   3567 HG11 VAL A 231     -22.921   2.903  -3.308  1.00  0.00           H  
ATOM   3568 HG12 VAL A 231     -23.048   2.163  -4.915  1.00  0.00           H  
ATOM   3569 HG13 VAL A 231     -21.544   2.017  -3.976  1.00  0.00           H  
ATOM   3570  CG2 VAL A 231     -21.036   3.614  -6.105  1.00  0.00           C  
ATOM   3571 HG21 VAL A 231     -20.244   2.918  -5.827  1.00  0.00           H  
ATOM   3572 HG22 VAL A 231     -20.580   4.512  -6.523  1.00  0.00           H  
ATOM   3573 HG23 VAL A 231     -21.680   3.142  -6.847  1.00  0.00           H  
ATOM   3574  N   ALA A 232     -22.188   7.165  -4.573  1.00  0.00           N  
ATOM   3575  H   ALA A 232     -22.385   6.888  -3.622  1.00  0.00           H  
ATOM   3576  CA  ALA A 232     -21.668   8.500  -4.791  1.00  0.00           C  
ATOM   3577  HA  ALA A 232     -21.315   8.594  -5.817  1.00  0.00           H  
ATOM   3578  C   ALA A 232     -20.478   8.775  -3.872  1.00  0.00           C  
ATOM   3579  CB  ALA A 232     -22.815   9.486  -4.605  1.00  0.00           C  
ATOM   3580  HB1 ALA A 232     -23.508   9.395  -5.441  1.00  0.00           H  
ATOM   3581  HB2 ALA A 232     -23.340   9.230  -3.685  1.00  0.00           H  
ATOM   3582  HB3 ALA A 232     -22.439  10.508  -4.561  1.00  0.00           H  
ATOM   3583  O   ALA A 232     -20.355   8.212  -2.782  1.00  0.00           O  
ATOM   3584  N   ARG A 233     -19.584   9.642  -4.352  1.00  0.00           N  
ATOM   3585  H   ARG A 233     -19.814  10.116  -5.213  1.00  0.00           H  
ATOM   3586  CA  ARG A 233     -18.423  10.125  -3.607  1.00  0.00           C  
ATOM   3587  HA  ARG A 233     -18.132   9.392  -2.855  1.00  0.00           H  
ATOM   3588  C   ARG A 233     -18.790  11.413  -2.890  1.00  0.00           C  
ATOM   3589  CB  ARG A 233     -17.245  10.371  -4.555  1.00  0.00           C  
ATOM   3590  HB2 ARG A 233     -16.456  10.871  -3.994  1.00  0.00           H  
ATOM   3591  HB3 ARG A 233     -17.560  11.043  -5.354  1.00  0.00           H  
ATOM   3592  O   ARG A 233     -19.220  12.364  -3.535  1.00  0.00           O  
ATOM   3593  CG  ARG A 233     -16.685   9.083  -5.169  1.00  0.00           C  
ATOM   3594  HG2 ARG A 233     -17.449   8.618  -5.792  1.00  0.00           H  
ATOM   3595  HG3 ARG A 233     -16.395   8.391  -4.378  1.00  0.00           H  
ATOM   3596  CD  ARG A 233     -15.461   9.422  -6.026  1.00  0.00           C  
ATOM   3597  HD2 ARG A 233     -14.636   9.702  -5.372  1.00  0.00           H  
ATOM   3598  HD3 ARG A 233     -15.704  10.286  -6.645  1.00  0.00           H  
ATOM   3599  NE  ARG A 233     -15.059   8.276  -6.864  1.00  0.00           N  
ATOM   3600  HE  ARG A 233     -14.963   7.382  -6.403  1.00  0.00           H  
ATOM   3601  NH1 ARG A 233     -14.965   9.374  -8.889  1.00  0.00           N  
ATOM   3602 HH11 ARG A 233     -14.945   9.246  -9.891  1.00  0.00           H  
ATOM   3603 HH12 ARG A 233     -15.078  10.284  -8.464  1.00  0.00           H  
ATOM   3604  NH2 ARG A 233     -14.757   7.201  -8.847  1.00  0.00           N  
ATOM   3605 HH21 ARG A 233     -14.689   7.319  -9.848  1.00  0.00           H  
ATOM   3606 HH22 ARG A 233     -14.296   6.401  -8.437  1.00  0.00           H  
ATOM   3607  CZ  ARG A 233     -14.919   8.292  -8.174  1.00  0.00           C  
ATOM   3608  N   GLU A 234     -18.542  11.452  -1.592  1.00  0.00           N  
ATOM   3609  H   GLU A 234     -18.212  10.612  -1.139  1.00  0.00           H  
ATOM   3610  CA  GLU A 234     -18.658  12.645  -0.766  1.00  0.00           C  
ATOM   3611  HA  GLU A 234     -18.984  13.480  -1.386  1.00  0.00           H  
ATOM   3612  C   GLU A 234     -17.294  12.986  -0.171  1.00  0.00           C  
ATOM   3613  CB  GLU A 234     -19.710  12.419   0.329  1.00  0.00           C  
ATOM   3614  HB2 GLU A 234     -20.624  12.033  -0.123  1.00  0.00           H  
ATOM   3615  HB3 GLU A 234     -19.339  11.664   1.022  1.00  0.00           H  
ATOM   3616  O   GLU A 234     -16.576  12.112   0.317  1.00  0.00           O  
ATOM   3617  CG  GLU A 234     -20.046  13.691   1.123  1.00  0.00           C  
ATOM   3618  HG2 GLU A 234     -20.670  13.396   1.967  1.00  0.00           H  
ATOM   3619  HG3 GLU A 234     -19.133  14.122   1.534  1.00  0.00           H  
ATOM   3620  CD  GLU A 234     -20.807  14.753   0.313  1.00  0.00           C  
ATOM   3621  OE1 GLU A 234     -21.195  15.783   0.899  1.00  0.00           O  
ATOM   3622  OE2 GLU A 234     -21.141  14.531  -0.872  1.00  0.00           O  
ATOM   3623  N   CYS A 235     -16.936  14.266  -0.209  1.00  0.00           N  
ATOM   3624  H   CYS A 235     -17.610  14.944  -0.534  1.00  0.00           H  
ATOM   3625  CA  CYS A 235     -15.745  14.782   0.449  1.00  0.00           C  
ATOM   3626  HA  CYS A 235     -15.124  13.961   0.807  1.00  0.00           H  
ATOM   3627  C   CYS A 235     -16.164  15.653   1.619  1.00  0.00           C  
ATOM   3628  CB  CYS A 235     -14.944  15.611  -0.548  1.00  0.00           C  
ATOM   3629  HB2 CYS A 235     -14.955  15.080  -1.500  1.00  0.00           H  
ATOM   3630  HB3 CYS A 235     -15.424  16.580  -0.679  1.00  0.00           H  
ATOM   3631  O   CYS A 235     -17.006  16.533   1.444  1.00  0.00           O  
ATOM   3632  SG  CYS A 235     -13.235  15.844   0.019  1.00  0.00           S  
ATOM   3633  HG  CYS A 235     -12.966  16.924  -0.720  1.00  0.00           H  
ATOM   3634  N   PHE A 236     -15.540  15.472   2.775  1.00  0.00           N  
ATOM   3635  H   PHE A 236     -14.865  14.727   2.864  1.00  0.00           H  
ATOM   3636  CA  PHE A 236     -15.697  16.409   3.876  1.00  0.00           C  
ATOM   3637  HA  PHE A 236     -16.151  17.322   3.491  1.00  0.00           H  
ATOM   3638  C   PHE A 236     -14.355  16.830   4.456  1.00  0.00           C  
ATOM   3639  CB  PHE A 236     -16.665  15.864   4.926  1.00  0.00           C  
ATOM   3640  HB2 PHE A 236     -16.858  16.640   5.668  1.00  0.00           H  
ATOM   3641  HB3 PHE A 236     -17.617  15.643   4.445  1.00  0.00           H  
ATOM   3642  O   PHE A 236     -13.333  16.147   4.348  1.00  0.00           O  
ATOM   3643  CG  PHE A 236     -16.174  14.627   5.634  1.00  0.00           C  
ATOM   3644  CD1 PHE A 236     -16.487  13.360   5.113  1.00  0.00           C  
ATOM   3645  HD1 PHE A 236     -17.052  13.270   4.196  1.00  0.00           H  
ATOM   3646  CD2 PHE A 236     -15.441  14.745   6.830  1.00  0.00           C  
ATOM   3647  HD2 PHE A 236     -15.212  15.718   7.239  1.00  0.00           H  
ATOM   3648  CE1 PHE A 236     -16.105  12.210   5.816  1.00  0.00           C  
ATOM   3649  HE1 PHE A 236     -16.393  11.232   5.459  1.00  0.00           H  
ATOM   3650  CE2 PHE A 236     -15.045  13.590   7.521  1.00  0.00           C  
ATOM   3651  HE2 PHE A 236     -14.518  13.669   8.461  1.00  0.00           H  
ATOM   3652  CZ  PHE A 236     -15.393  12.329   7.018  1.00  0.00           C  
ATOM   3653  HZ  PHE A 236     -15.126  11.440   7.570  1.00  0.00           H  
ATOM   3654  N   HIS A 237     -14.391  18.011   5.055  1.00  0.00           N  
ATOM   3655  H   HIS A 237     -15.291  18.452   5.175  1.00  0.00           H  
ATOM   3656  CA  HIS A 237     -13.243  18.720   5.582  1.00  0.00           C  
ATOM   3657  HA  HIS A 237     -12.329  18.371   5.102  1.00  0.00           H  
ATOM   3658  C   HIS A 237     -13.141  18.460   7.081  1.00  0.00           C  
ATOM   3659  CB  HIS A 237     -13.432  20.208   5.255  1.00  0.00           C  
ATOM   3660  HB2 HIS A 237     -14.405  20.541   5.617  1.00  0.00           H  
ATOM   3661  HB3 HIS A 237     -12.675  20.791   5.780  1.00  0.00           H  
ATOM   3662  O   HIS A 237     -14.058  18.782   7.834  1.00  0.00           O  
ATOM   3663  CG  HIS A 237     -13.327  20.489   3.777  1.00  0.00           C  
ATOM   3664  CD2 HIS A 237     -14.310  20.388   2.829  1.00  0.00           C  
ATOM   3665  HD2 HIS A 237     -15.344  20.130   3.005  1.00  0.00           H  
ATOM   3666  ND1 HIS A 237     -12.166  20.791   3.119  1.00  0.00           N  
ATOM   3667  HD1 HIS A 237     -11.262  20.822   3.568  1.00  0.00           H  
ATOM   3668  CE1 HIS A 237     -12.419  20.817   1.798  1.00  0.00           C  
ATOM   3669  HE1 HIS A 237     -11.682  20.926   1.017  1.00  0.00           H  
ATOM   3670  NE2 HIS A 237     -13.723  20.612   1.578  1.00  0.00           N  
ATOM   3671  N   VAL A 238     -12.019  17.896   7.518  1.00  0.00           N  
ATOM   3672  H   VAL A 238     -11.288  17.673   6.858  1.00  0.00           H  
ATOM   3673  CA  VAL A 238     -11.719  17.688   8.935  1.00  0.00           C  
ATOM   3674  HA  VAL A 238     -12.635  17.746   9.524  1.00  0.00           H  
ATOM   3675  C   VAL A 238     -10.778  18.799   9.365  1.00  0.00           C  
ATOM   3676  CB  VAL A 238     -11.092  16.306   9.178  1.00  0.00           C  
ATOM   3677  HB  VAL A 238     -10.138  16.237   8.655  1.00  0.00           H  
ATOM   3678  O   VAL A 238      -9.654  18.866   8.871  1.00  0.00           O  
ATOM   3679  CG1 VAL A 238     -10.854  16.071  10.676  1.00  0.00           C  
ATOM   3680 HG11 VAL A 238     -10.133  16.793  11.058  1.00  0.00           H  
ATOM   3681 HG12 VAL A 238     -10.448  15.072  10.833  1.00  0.00           H  
ATOM   3682 HG13 VAL A 238     -11.789  16.170  11.229  1.00  0.00           H  
ATOM   3683  CG2 VAL A 238     -12.002  15.190   8.660  1.00  0.00           C  
ATOM   3684 HG21 VAL A 238     -11.474  14.242   8.760  1.00  0.00           H  
ATOM   3685 HG22 VAL A 238     -12.930  15.169   9.232  1.00  0.00           H  
ATOM   3686 HG23 VAL A 238     -12.228  15.331   7.603  1.00  0.00           H  
ATOM   3687  N   LYS A 239     -11.244  19.675  10.257  1.00  0.00           N  
ATOM   3688  H   LYS A 239     -12.178  19.538  10.616  1.00  0.00           H  
ATOM   3689  CA  LYS A 239     -10.405  20.693  10.901  1.00  0.00           C  
ATOM   3690  HA  LYS A 239      -9.665  21.062  10.190  1.00  0.00           H  
ATOM   3691  C   LYS A 239      -9.648  20.074  12.072  1.00  0.00           C  
ATOM   3692  CB  LYS A 239     -11.256  21.872  11.388  1.00  0.00           C  
ATOM   3693  HB2 LYS A 239     -10.606  22.565  11.924  1.00  0.00           H  
ATOM   3694  HB3 LYS A 239     -12.003  21.501  12.090  1.00  0.00           H  
ATOM   3695  O   LYS A 239     -10.229  19.265  12.801  1.00  0.00           O  
ATOM   3696  CG  LYS A 239     -11.955  22.634  10.253  1.00  0.00           C  
ATOM   3697  HG2 LYS A 239     -11.207  23.018   9.559  1.00  0.00           H  
ATOM   3698  HG3 LYS A 239     -12.634  21.969   9.720  1.00  0.00           H  
ATOM   3699  CD  LYS A 239     -12.750  23.798  10.853  1.00  0.00           C  
ATOM   3700  HD2 LYS A 239     -12.068  24.444  11.405  1.00  0.00           H  
ATOM   3701  HD3 LYS A 239     -13.488  23.399  11.549  1.00  0.00           H  
ATOM   3702  CE  LYS A 239     -13.458  24.615   9.770  1.00  0.00           C  
ATOM   3703  HE2 LYS A 239     -14.126  23.957   9.214  1.00  0.00           H  
ATOM   3704  HE3 LYS A 239     -12.707  25.005   9.083  1.00  0.00           H  
ATOM   3705  NZ  LYS A 239     -14.220  25.727  10.388  1.00  0.00           N  
ATOM   3706  HZ1 LYS A 239     -14.683  26.292   9.690  1.00  0.00           H  
ATOM   3707  HZ2 LYS A 239     -14.910  25.364  11.030  1.00  0.00           H  
ATOM   3708  HZ3 LYS A 239     -13.599  26.315  10.925  1.00  0.00           H  
ATOM   3709  N   ASP A 240      -8.402  20.494  12.274  1.00  0.00           N  
ATOM   3710  H   ASP A 240      -7.981  21.130  11.612  1.00  0.00           H  
ATOM   3711  CA  ASP A 240      -7.573  20.017  13.391  1.00  0.00           C  
ATOM   3712  HA  ASP A 240      -7.461  18.936  13.314  1.00  0.00           H  
ATOM   3713  C   ASP A 240      -8.248  20.282  14.747  1.00  0.00           C  
ATOM   3714  CB  ASP A 240      -6.170  20.650  13.322  1.00  0.00           C  
ATOM   3715  HB2 ASP A 240      -5.663  20.476  14.271  1.00  0.00           H  
ATOM   3716  HB3 ASP A 240      -6.266  21.727  13.182  1.00  0.00           H  
ATOM   3717  O   ASP A 240      -8.361  19.368  15.558  1.00  0.00           O  
ATOM   3718  CG  ASP A 240      -5.299  20.050  12.209  1.00  0.00           C  
ATOM   3719  OD1 ASP A 240      -5.460  18.839  11.919  1.00  0.00           O  
ATOM   3720  OD2 ASP A 240      -4.491  20.798  11.612  1.00  0.00           O  
ATOM   3721  N   GLU A 241      -8.829  21.472  14.942  1.00  0.00           N  
ATOM   3722  H   GLU A 241      -8.648  22.202  14.269  1.00  0.00           H  
ATOM   3723  CA  GLU A 241      -9.556  21.827  16.171  1.00  0.00           C  
ATOM   3724  HA  GLU A 241      -8.858  21.805  17.008  1.00  0.00           H  
ATOM   3725  C   GLU A 241     -10.703  20.848  16.494  1.00  0.00           C  
ATOM   3726  CB  GLU A 241     -10.109  23.256  16.023  1.00  0.00           C  
ATOM   3727  HB2 GLU A 241      -9.308  23.921  15.700  1.00  0.00           H  
ATOM   3728  HB3 GLU A 241     -10.883  23.251  15.255  1.00  0.00           H  
ATOM   3729  O   GLU A 241     -10.800  20.341  17.614  1.00  0.00           O  
ATOM   3730  CG  GLU A 241     -10.692  23.790  17.343  1.00  0.00           C  
ATOM   3731  HG2 GLU A 241      -9.872  23.990  18.033  1.00  0.00           H  
ATOM   3732  HG3 GLU A 241     -11.320  23.022  17.794  1.00  0.00           H  
ATOM   3733  CD  GLU A 241     -11.549  25.053  17.179  1.00  0.00           C  
ATOM   3734  OE1 GLU A 241     -12.319  25.325  18.133  1.00  0.00           O  
ATOM   3735  OE2 GLU A 241     -11.488  25.693  16.103  1.00  0.00           O  
ATOM   3736  N   CYS A 242     -11.562  20.543  15.511  1.00  0.00           N  
ATOM   3737  H   CYS A 242     -11.425  20.973  14.608  1.00  0.00           H  
ATOM   3738  CA  CYS A 242     -12.685  19.615  15.690  1.00  0.00           C  
ATOM   3739  HA  CYS A 242     -13.322  19.967  16.501  1.00  0.00           H  
ATOM   3740  C   CYS A 242     -12.186  18.214  16.062  1.00  0.00           C  
ATOM   3741  CB  CYS A 242     -13.510  19.531  14.394  1.00  0.00           C  
ATOM   3742  HB2 CYS A 242     -12.869  19.173  13.588  1.00  0.00           H  
ATOM   3743  HB3 CYS A 242     -14.322  18.817  14.534  1.00  0.00           H  
ATOM   3744  O   CYS A 242     -12.735  17.560  16.948  1.00  0.00           O  
ATOM   3745  SG  CYS A 242     -14.215  21.138  13.926  1.00  0.00           S  
ATOM   3746  HG  CYS A 242     -15.225  21.169  14.800  1.00  0.00           H  
ATOM   3747  N   LEU A 243     -11.128  17.758  15.390  1.00  0.00           N  
ATOM   3748  H   LEU A 243     -10.673  18.379  14.736  1.00  0.00           H  
ATOM   3749  CA  LEU A 243     -10.540  16.448  15.622  1.00  0.00           C  
ATOM   3750  HA  LEU A 243     -11.333  15.701  15.580  1.00  0.00           H  
ATOM   3751  C   LEU A 243      -9.873  16.341  16.997  1.00  0.00           C  
ATOM   3752  CB  LEU A 243      -9.541  16.196  14.492  1.00  0.00           C  
ATOM   3753  HB2 LEU A 243      -8.825  17.018  14.474  1.00  0.00           H  
ATOM   3754  HB3 LEU A 243     -10.081  16.203  13.546  1.00  0.00           H  
ATOM   3755  O   LEU A 243     -10.019  15.315  17.663  1.00  0.00           O  
ATOM   3756  CG  LEU A 243      -8.761  14.884  14.628  1.00  0.00           C  
ATOM   3757  HG  LEU A 243      -8.166  14.877  15.541  1.00  0.00           H  
ATOM   3758  CD1 LEU A 243      -9.664  13.644  14.596  1.00  0.00           C  
ATOM   3759 HD11 LEU A 243      -9.057  12.740  14.620  1.00  0.00           H  
ATOM   3760 HD12 LEU A 243     -10.282  13.655  13.698  1.00  0.00           H  
ATOM   3761 HD13 LEU A 243     -10.311  13.645  15.473  1.00  0.00           H  
ATOM   3762  CD2 LEU A 243      -7.820  14.811  13.438  1.00  0.00           C  
ATOM   3763 HD21 LEU A 243      -8.426  14.790  12.532  1.00  0.00           H  
ATOM   3764 HD22 LEU A 243      -7.177  15.692  13.426  1.00  0.00           H  
ATOM   3765 HD23 LEU A 243      -7.199  13.918  13.504  1.00  0.00           H  
ATOM   3766  N   ASP A 244      -9.155  17.375  17.424  1.00  0.00           N  
ATOM   3767  H   ASP A 244      -9.016  18.162  16.808  1.00  0.00           H  
ATOM   3768  CA  ASP A 244      -8.490  17.406  18.724  1.00  0.00           C  
ATOM   3769  HA  ASP A 244      -7.912  16.491  18.851  1.00  0.00           H  
ATOM   3770  C   ASP A 244      -9.502  17.439  19.869  1.00  0.00           C  
ATOM   3771  CB  ASP A 244      -7.533  18.604  18.796  1.00  0.00           C  
ATOM   3772  HB2 ASP A 244      -7.298  18.794  19.843  1.00  0.00           H  
ATOM   3773  HB3 ASP A 244      -8.025  19.493  18.401  1.00  0.00           H  
ATOM   3774  O   ASP A 244      -9.344  16.698  20.842  1.00  0.00           O  
ATOM   3775  CG  ASP A 244      -6.207  18.365  18.063  1.00  0.00           C  
ATOM   3776  OD1 ASP A 244      -5.880  17.181  17.778  1.00  0.00           O  
ATOM   3777  OD2 ASP A 244      -5.468  19.359  17.909  1.00  0.00           O  
ATOM   3778  N   ASN A 245     -10.579  18.216  19.729  1.00  0.00           N  
ATOM   3779  H   ASN A 245     -10.635  18.819  18.920  1.00  0.00           H  
ATOM   3780  CA  ASN A 245     -11.688  18.206  20.681  1.00  0.00           C  
ATOM   3781  HA  ASN A 245     -11.299  18.405  21.680  1.00  0.00           H  
ATOM   3782  C   ASN A 245     -12.350  16.824  20.746  1.00  0.00           C  
ATOM   3783  CB  ASN A 245     -12.690  19.312  20.311  1.00  0.00           C  
ATOM   3784  HB2 ASN A 245     -13.611  19.168  20.876  1.00  0.00           H  
ATOM   3785  HB3 ASN A 245     -12.931  19.247  19.250  1.00  0.00           H  
ATOM   3786  O   ASN A 245     -12.492  16.269  21.833  1.00  0.00           O  
ATOM   3787  CG  ASN A 245     -12.179  20.709  20.628  1.00  0.00           C  
ATOM   3788  ND2 ASN A 245     -12.734  21.712  19.990  1.00  0.00           N  
ATOM   3789 HD21 ASN A 245     -13.393  21.534  19.245  1.00  0.00           H  
ATOM   3790 HD22 ASN A 245     -12.344  22.633  20.131  1.00  0.00           H  
ATOM   3791  OD1 ASN A 245     -11.312  20.918  21.473  1.00  0.00           O  
ATOM   3792  N   PHE A 246     -12.657  16.216  19.598  1.00  0.00           N  
ATOM   3793  H   PHE A 246     -12.539  16.722  18.732  1.00  0.00           H  
ATOM   3794  CA  PHE A 246     -13.245  14.877  19.548  1.00  0.00           C  
ATOM   3795  HA  PHE A 246     -14.183  14.890  20.102  1.00  0.00           H  
ATOM   3796  C   PHE A 246     -12.344  13.819  20.208  1.00  0.00           C  
ATOM   3797  CB  PHE A 246     -13.544  14.532  18.085  1.00  0.00           C  
ATOM   3798  HB2 PHE A 246     -12.644  14.685  17.490  1.00  0.00           H  
ATOM   3799  HB3 PHE A 246     -14.305  15.217  17.711  1.00  0.00           H  
ATOM   3800  O   PHE A 246     -12.801  13.029  21.035  1.00  0.00           O  
ATOM   3801  CG  PHE A 246     -14.036  13.117  17.887  1.00  0.00           C  
ATOM   3802  CD1 PHE A 246     -13.290  12.218  17.105  1.00  0.00           C  
ATOM   3803  HD1 PHE A 246     -12.377  12.544  16.629  1.00  0.00           H  
ATOM   3804  CD2 PHE A 246     -15.227  12.691  18.502  1.00  0.00           C  
ATOM   3805  HD2 PHE A 246     -15.805  13.376  19.104  1.00  0.00           H  
ATOM   3806  CE1 PHE A 246     -13.748  10.906  16.923  1.00  0.00           C  
ATOM   3807  HE1 PHE A 246     -13.193  10.227  16.293  1.00  0.00           H  
ATOM   3808  CE2 PHE A 246     -15.659  11.364  18.344  1.00  0.00           C  
ATOM   3809  HE2 PHE A 246     -16.553  11.020  18.844  1.00  0.00           H  
ATOM   3810  CZ  PHE A 246     -14.924  10.474  17.551  1.00  0.00           C  
ATOM   3811  HZ  PHE A 246     -15.251   9.451  17.432  1.00  0.00           H  
ATOM   3812  N   LYS A 247     -11.038  13.824  19.916  1.00  0.00           N  
ATOM   3813  H   LYS A 247     -10.708  14.506  19.247  1.00  0.00           H  
ATOM   3814  CA  LYS A 247     -10.078  12.917  20.562  1.00  0.00           C  
ATOM   3815  HA  LYS A 247     -10.426  11.891  20.445  1.00  0.00           H  
ATOM   3816  C   LYS A 247      -9.971  13.154  22.069  1.00  0.00           C  
ATOM   3817  CB  LYS A 247      -8.701  13.068  19.919  1.00  0.00           C  
ATOM   3818  HB2 LYS A 247      -7.975  12.597  20.583  1.00  0.00           H  
ATOM   3819  HB3 LYS A 247      -8.457  14.127  19.837  1.00  0.00           H  
ATOM   3820  O   LYS A 247      -9.803  12.180  22.800  1.00  0.00           O  
ATOM   3821  CG  LYS A 247      -8.620  12.400  18.537  1.00  0.00           C  
ATOM   3822  HG2 LYS A 247      -9.436  12.751  17.905  1.00  0.00           H  
ATOM   3823  HG3 LYS A 247      -8.716  11.320  18.651  1.00  0.00           H  
ATOM   3824  CD  LYS A 247      -7.291  12.727  17.848  1.00  0.00           C  
ATOM   3825  HD2 LYS A 247      -7.227  13.807  17.718  1.00  0.00           H  
ATOM   3826  HD3 LYS A 247      -7.277  12.254  16.866  1.00  0.00           H  
ATOM   3827  CE  LYS A 247      -6.109  12.229  18.685  1.00  0.00           C  
ATOM   3828  HE2 LYS A 247      -6.210  12.623  19.697  1.00  0.00           H  
ATOM   3829  HE3 LYS A 247      -6.156  11.141  18.745  1.00  0.00           H  
ATOM   3830  NZ  LYS A 247      -4.822  12.693  18.128  1.00  0.00           N  
ATOM   3831  HZ1 LYS A 247      -4.059  12.405  18.725  1.00  0.00           H  
ATOM   3832  HZ2 LYS A 247      -4.827  13.703  18.097  1.00  0.00           H  
ATOM   3833  HZ3 LYS A 247      -4.690  12.352  17.187  1.00  0.00           H  
ATOM   3834  N   ARG A 248     -10.073  14.406  22.534  1.00  0.00           N  
ATOM   3835  H   ARG A 248     -10.179  15.155  21.865  1.00  0.00           H  
ATOM   3836  CA  ARG A 248     -10.106  14.742  23.966  1.00  0.00           C  
ATOM   3837  HA  ARG A 248      -9.248  14.282  24.456  1.00  0.00           H  
ATOM   3838  C   ARG A 248     -11.346  14.157  24.640  1.00  0.00           C  
ATOM   3839  CB  ARG A 248     -10.026  16.263  24.157  1.00  0.00           C  
ATOM   3840  HB2 ARG A 248     -10.955  16.726  23.825  1.00  0.00           H  
ATOM   3841  HB3 ARG A 248      -9.209  16.649  23.547  1.00  0.00           H  
ATOM   3842  O   ARG A 248     -11.203  13.508  25.667  1.00  0.00           O  
ATOM   3843  CG  ARG A 248      -9.773  16.643  25.626  1.00  0.00           C  
ATOM   3844  HG2 ARG A 248      -8.791  16.279  25.929  1.00  0.00           H  
ATOM   3845  HG3 ARG A 248     -10.523  16.171  26.261  1.00  0.00           H  
ATOM   3846  CD  ARG A 248      -9.846  18.159  25.856  1.00  0.00           C  
ATOM   3847  HD2 ARG A 248      -9.615  18.359  26.902  1.00  0.00           H  
ATOM   3848  HD3 ARG A 248     -10.877  18.469  25.687  1.00  0.00           H  
ATOM   3849  NE  ARG A 248      -8.905  18.904  24.983  1.00  0.00           N  
ATOM   3850  HE  ARG A 248      -7.953  18.569  24.962  1.00  0.00           H  
ATOM   3851  NH1 ARG A 248     -10.393  20.422  24.103  1.00  0.00           N  
ATOM   3852 HH11 ARG A 248     -10.683  20.924  23.276  1.00  0.00           H  
ATOM   3853 HH12 ARG A 248     -11.097  20.119  24.760  1.00  0.00           H  
ATOM   3854  NH2 ARG A 248      -8.346  20.312  23.270  1.00  0.00           N  
ATOM   3855 HH21 ARG A 248      -7.439  19.879  23.170  1.00  0.00           H  
ATOM   3856 HH22 ARG A 248      -8.663  20.985  22.587  1.00  0.00           H  
ATOM   3857  CZ  ARG A 248      -9.214  19.875  24.137  1.00  0.00           C  
ATOM   3858  N   THR A 249     -12.521  14.277  24.024  1.00  0.00           N  
ATOM   3859  H   THR A 249     -12.590  14.874  23.212  1.00  0.00           H  
ATOM   3860  CA  THR A 249     -13.752  13.649  24.528  1.00  0.00           C  
ATOM   3861  HA  THR A 249     -13.957  14.028  25.529  1.00  0.00           H  
ATOM   3862  C   THR A 249     -13.610  12.130  24.633  1.00  0.00           C  
ATOM   3863  CB  THR A 249     -14.941  13.994  23.620  1.00  0.00           C  
ATOM   3864  HB  THR A 249     -14.766  13.594  22.621  1.00  0.00           H  
ATOM   3865  O   THR A 249     -13.954  11.549  25.660  1.00  0.00           O  
ATOM   3866  CG2 THR A 249     -16.269  13.445  24.137  1.00  0.00           C  
ATOM   3867 HG21 THR A 249     -17.082  13.824  23.518  1.00  0.00           H  
ATOM   3868 HG22 THR A 249     -16.272  12.357  24.084  1.00  0.00           H  
ATOM   3869 HG23 THR A 249     -16.425  13.756  25.170  1.00  0.00           H  
ATOM   3870  OG1 THR A 249     -15.079  15.391  23.523  1.00  0.00           O  
ATOM   3871  HG1 THR A 249     -15.149  15.744  24.413  1.00  0.00           H  
ATOM   3872  N   LEU A 250     -13.045  11.466  23.616  1.00  0.00           N  
ATOM   3873  H   LEU A 250     -12.813  11.974  22.774  1.00  0.00           H  
ATOM   3874  CA  LEU A 250     -12.803  10.019  23.687  1.00  0.00           C  
ATOM   3875  HA  LEU A 250     -13.741   9.522  23.934  1.00  0.00           H  
ATOM   3876  C   LEU A 250     -11.809   9.649  24.800  1.00  0.00           C  
ATOM   3877  CB  LEU A 250     -12.290   9.484  22.341  1.00  0.00           C  
ATOM   3878  HB2 LEU A 250     -11.356   9.992  22.100  1.00  0.00           H  
ATOM   3879  HB3 LEU A 250     -12.068   8.426  22.480  1.00  0.00           H  
ATOM   3880  O   LEU A 250     -11.998   8.631  25.470  1.00  0.00           O  
ATOM   3881  CG  LEU A 250     -13.240   9.607  21.138  1.00  0.00           C  
ATOM   3882  HG  LEU A 250     -13.400  10.656  20.893  1.00  0.00           H  
ATOM   3883  CD1 LEU A 250     -12.567   8.923  19.945  1.00  0.00           C  
ATOM   3884 HD11 LEU A 250     -11.614   9.413  19.745  1.00  0.00           H  
ATOM   3885 HD12 LEU A 250     -13.205   9.011  19.066  1.00  0.00           H  
ATOM   3886 HD13 LEU A 250     -12.400   7.868  20.160  1.00  0.00           H  
ATOM   3887  CD2 LEU A 250     -14.603   8.953  21.357  1.00  0.00           C  
ATOM   3888 HD21 LEU A 250     -15.123   9.430  22.187  1.00  0.00           H  
ATOM   3889 HD22 LEU A 250     -14.479   7.889  21.562  1.00  0.00           H  
ATOM   3890 HD23 LEU A 250     -15.213   9.079  20.462  1.00  0.00           H  
ATOM   3891  N   LEU A 251     -10.769  10.465  25.008  1.00  0.00           N  
ATOM   3892  H   LEU A 251     -10.665  11.272  24.410  1.00  0.00           H  
ATOM   3893  CA  LEU A 251      -9.805  10.288  26.095  1.00  0.00           C  
ATOM   3894  HA  LEU A 251      -9.402   9.277  26.034  1.00  0.00           H  
ATOM   3895  C   LEU A 251     -10.476  10.423  27.467  1.00  0.00           C  
ATOM   3896  CB  LEU A 251      -8.649  11.294  25.918  1.00  0.00           C  
ATOM   3897  HB2 LEU A 251      -9.066  12.298  25.846  1.00  0.00           H  
ATOM   3898  HB3 LEU A 251      -8.138  11.076  24.980  1.00  0.00           H  
ATOM   3899  O   LEU A 251     -10.226   9.597  28.337  1.00  0.00           O  
ATOM   3900  CG  LEU A 251      -7.621  11.300  27.065  1.00  0.00           C  
ATOM   3901  HG  LEU A 251      -8.120  11.505  28.012  1.00  0.00           H  
ATOM   3902  CD1 LEU A 251      -6.878   9.969  27.173  1.00  0.00           C  
ATOM   3903 HD11 LEU A 251      -6.418   9.724  26.216  1.00  0.00           H  
ATOM   3904 HD12 LEU A 251      -6.117  10.029  27.951  1.00  0.00           H  
ATOM   3905 HD13 LEU A 251      -7.584   9.185  27.446  1.00  0.00           H  
ATOM   3906  CD2 LEU A 251      -6.595  12.410  26.834  1.00  0.00           C  
ATOM   3907 HD21 LEU A 251      -7.109  13.370  26.787  1.00  0.00           H  
ATOM   3908 HD22 LEU A 251      -5.888  12.433  27.663  1.00  0.00           H  
ATOM   3909 HD23 LEU A 251      -6.063  12.238  25.898  1.00  0.00           H  
ATOM   3910  N   GLU A 252     -11.345  11.413  27.658  1.00  0.00           N  
ATOM   3911  H   GLU A 252     -11.482  12.085  26.916  1.00  0.00           H  
ATOM   3912  CA  GLU A 252     -12.093  11.613  28.906  1.00  0.00           C  
ATOM   3913  HA  GLU A 252     -11.400  11.659  29.745  1.00  0.00           H  
ATOM   3914  C   GLU A 252     -13.063  10.457  29.192  1.00  0.00           C  
ATOM   3915  CB  GLU A 252     -12.855  12.945  28.825  1.00  0.00           C  
ATOM   3916  HB2 GLU A 252     -13.574  12.998  29.642  1.00  0.00           H  
ATOM   3917  HB3 GLU A 252     -13.403  12.972  27.882  1.00  0.00           H  
ATOM   3918  O   GLU A 252     -13.188  10.028  30.337  1.00  0.00           O  
ATOM   3919  CG  GLU A 252     -11.917  14.161  28.922  1.00  0.00           C  
ATOM   3920  HG2 GLU A 252     -11.051  14.006  28.278  1.00  0.00           H  
ATOM   3921  HG3 GLU A 252     -11.548  14.230  29.946  1.00  0.00           H  
ATOM   3922  CD  GLU A 252     -12.582  15.491  28.527  1.00  0.00           C  
ATOM   3923  OE1 GLU A 252     -11.847  16.507  28.509  1.00  0.00           O  
ATOM   3924  OE2 GLU A 252     -13.790  15.492  28.198  1.00  0.00           O  
ATOM   3925  N   GLN A 253     -13.710   9.910  28.158  1.00  0.00           N  
ATOM   3926  H   GLN A 253     -13.606  10.351  27.255  1.00  0.00           H  
ATOM   3927  CA  GLN A 253     -14.671   8.808  28.291  1.00  0.00           C  
ATOM   3928  HA  GLN A 253     -15.331   9.011  29.135  1.00  0.00           H  
ATOM   3929  C   GLN A 253     -14.019   7.444  28.557  1.00  0.00           C  
ATOM   3930  CB  GLN A 253     -15.514   8.723  27.011  1.00  0.00           C  
ATOM   3931  HB2 GLN A 253     -16.065   7.783  27.010  1.00  0.00           H  
ATOM   3932  HB3 GLN A 253     -14.851   8.730  26.145  1.00  0.00           H  
ATOM   3933  O   GLN A 253     -14.609   6.613  29.242  1.00  0.00           O  
ATOM   3934  CG  GLN A 253     -16.531   9.868  26.896  1.00  0.00           C  
ATOM   3935  HG2 GLN A 253     -17.231   9.797  27.728  1.00  0.00           H  
ATOM   3936  HG3 GLN A 253     -16.029  10.833  26.963  1.00  0.00           H  
ATOM   3937  CD  GLN A 253     -17.320   9.824  25.589  1.00  0.00           C  
ATOM   3938  NE2 GLN A 253     -18.422  10.537  25.509  1.00  0.00           N  
ATOM   3939 HE21 GLN A 253     -18.742  11.077  26.301  1.00  0.00           H  
ATOM   3940 HE22 GLN A 253     -18.971  10.429  24.668  1.00  0.00           H  
ATOM   3941  OE1 GLN A 253     -16.975   9.158  24.621  1.00  0.00           O  
ATOM   3942  N   SER A 254     -12.837   7.186  27.990  1.00  0.00           N  
ATOM   3943  H   SER A 254     -12.417   7.919  27.437  1.00  0.00           H  
ATOM   3944  CA  SER A 254     -12.209   5.850  28.009  1.00  0.00           C  
ATOM   3945  HA  SER A 254     -12.883   5.136  28.482  1.00  0.00           H  
ATOM   3946  C   SER A 254     -10.894   5.770  28.783  1.00  0.00           C  
ATOM   3947  CB  SER A 254     -11.980   5.361  26.577  1.00  0.00           C  
ATOM   3948  HB2 SER A 254     -12.930   5.363  26.044  1.00  0.00           H  
ATOM   3949  HB3 SER A 254     -11.601   4.339  26.604  1.00  0.00           H  
ATOM   3950  O   SER A 254     -10.418   4.676  29.073  1.00  0.00           O  
ATOM   3951  OG  SER A 254     -11.042   6.188  25.907  1.00  0.00           O  
ATOM   3952  HG  SER A 254     -11.435   7.053  25.769  1.00  0.00           H  
ATOM   3953  N   GLY A 255     -10.256   6.904  29.078  1.00  0.00           N  
ATOM   3954  H   GLY A 255     -10.695   7.786  28.853  1.00  0.00           H  
ATOM   3955  CA  GLY A 255      -8.883   6.955  29.584  1.00  0.00           C  
ATOM   3956  HA2 GLY A 255      -8.789   6.276  30.432  1.00  0.00           H  
ATOM   3957  HA3 GLY A 255      -8.677   7.969  29.927  1.00  0.00           H  
ATOM   3958  C   GLY A 255      -7.815   6.578  28.547  1.00  0.00           C  
ATOM   3959  O   GLY A 255      -6.636   6.483  28.894  1.00  0.00           O  
ATOM   3960  N   LEU A 256      -8.187   6.364  27.278  1.00  0.00           N  
ATOM   3961  H   LEU A 256      -9.166   6.458  27.047  1.00  0.00           H  
ATOM   3962  CA  LEU A 256      -7.289   5.911  26.216  1.00  0.00           C  
ATOM   3963  HA  LEU A 256      -6.322   5.669  26.657  1.00  0.00           H  
ATOM   3964  C   LEU A 256      -7.035   6.992  25.161  1.00  0.00           C  
ATOM   3965  CB  LEU A 256      -7.845   4.633  25.563  1.00  0.00           C  
ATOM   3966  HB2 LEU A 256      -8.834   4.861  25.164  1.00  0.00           H  
ATOM   3967  HB3 LEU A 256      -7.209   4.362  24.721  1.00  0.00           H  
ATOM   3968  O   LEU A 256      -7.925   7.719  24.731  1.00  0.00           O  
ATOM   3969  CG  LEU A 256      -7.970   3.414  26.496  1.00  0.00           C  
ATOM   3970  HG  LEU A 256      -8.608   3.656  27.345  1.00  0.00           H  
ATOM   3971  CD1 LEU A 256      -8.608   2.263  25.719  1.00  0.00           C  
ATOM   3972 HD11 LEU A 256      -7.982   1.958  24.880  1.00  0.00           H  
ATOM   3973 HD12 LEU A 256      -9.589   2.565  25.354  1.00  0.00           H  
ATOM   3974 HD13 LEU A 256      -8.764   1.412  26.382  1.00  0.00           H  
ATOM   3975  CD2 LEU A 256      -6.603   2.948  27.011  1.00  0.00           C  
ATOM   3976 HD21 LEU A 256      -6.738   2.036  27.592  1.00  0.00           H  
ATOM   3977 HD22 LEU A 256      -5.928   2.751  26.177  1.00  0.00           H  
ATOM   3978 HD23 LEU A 256      -6.183   3.706  27.672  1.00  0.00           H  
ATOM   3979  N   ASN A 257      -5.794   7.039  24.673  1.00  0.00           N  
ATOM   3980  H   ASN A 257      -5.113   6.406  25.068  1.00  0.00           H  
ATOM   3981  CA  ASN A 257      -5.423   7.856  23.521  1.00  0.00           C  
ATOM   3982  HA  ASN A 257      -6.092   8.715  23.474  1.00  0.00           H  
ATOM   3983  C   ASN A 257      -5.587   7.076  22.211  1.00  0.00           C  
ATOM   3984  CB  ASN A 257      -3.991   8.386  23.688  1.00  0.00           C  
ATOM   3985  HB2 ASN A 257      -3.330   7.595  24.044  1.00  0.00           H  
ATOM   3986  HB3 ASN A 257      -3.620   8.732  22.723  1.00  0.00           H  
ATOM   3987  O   ASN A 257      -5.043   5.972  22.047  1.00  0.00           O  
ATOM   3988  CG  ASN A 257      -3.946   9.578  24.622  1.00  0.00           C  
ATOM   3989  ND2 ASN A 257      -3.214   9.513  25.708  1.00  0.00           N  
ATOM   3990 HD21 ASN A 257      -2.760   8.658  25.996  1.00  0.00           H  
ATOM   3991 HD22 ASN A 257      -3.283  10.316  26.317  1.00  0.00           H  
ATOM   3992  OD1 ASN A 257      -4.555  10.597  24.362  1.00  0.00           O  
ATOM   3993  N   PHE A 258      -6.243   7.709  21.242  1.00  0.00           N  
ATOM   3994  H   PHE A 258      -6.682   8.591  21.467  1.00  0.00           H  
ATOM   3995  CA  PHE A 258      -6.482   7.157  19.910  1.00  0.00           C  
ATOM   3996  HA  PHE A 258      -6.138   6.124  19.880  1.00  0.00           H  
ATOM   3997  C   PHE A 258      -5.714   7.920  18.830  1.00  0.00           C  
ATOM   3998  CB  PHE A 258      -7.989   7.132  19.637  1.00  0.00           C  
ATOM   3999  HB2 PHE A 258      -8.369   8.152  19.675  1.00  0.00           H  
ATOM   4000  HB3 PHE A 258      -8.167   6.741  18.635  1.00  0.00           H  
ATOM   4001  O   PHE A 258      -5.535   9.138  18.889  1.00  0.00           O  
ATOM   4002  CG  PHE A 258      -8.748   6.276  20.628  1.00  0.00           C  
ATOM   4003  CD1 PHE A 258      -8.554   4.883  20.639  1.00  0.00           C  
ATOM   4004  HD1 PHE A 258      -7.909   4.416  19.910  1.00  0.00           H  
ATOM   4005  CD2 PHE A 258      -9.593   6.872  21.584  1.00  0.00           C  
ATOM   4006  HD2 PHE A 258      -9.728   7.943  21.607  1.00  0.00           H  
ATOM   4007  CE1 PHE A 258      -9.194   4.097  21.611  1.00  0.00           C  
ATOM   4008  HE1 PHE A 258      -9.024   3.031  21.644  1.00  0.00           H  
ATOM   4009  CE2 PHE A 258     -10.252   6.075  22.536  1.00  0.00           C  
ATOM   4010  HE2 PHE A 258     -10.887   6.530  23.282  1.00  0.00           H  
ATOM   4011  CZ  PHE A 258     -10.058   4.686  22.547  1.00  0.00           C  
ATOM   4012  HZ  PHE A 258     -10.560   4.078  23.285  1.00  0.00           H  
ATOM   4013  N   THR A 259      -5.260   7.206  17.805  1.00  0.00           N  
ATOM   4014  H   THR A 259      -5.442   6.212  17.822  1.00  0.00           H  
ATOM   4015  CA  THR A 259      -4.784   7.830  16.563  1.00  0.00           C  
ATOM   4016  HA  THR A 259      -4.104   8.640  16.827  1.00  0.00           H  
ATOM   4017  C   THR A 259      -5.956   8.441  15.792  1.00  0.00           C  
ATOM   4018  CB  THR A 259      -4.013   6.848  15.669  1.00  0.00           C  
ATOM   4019  HB  THR A 259      -3.641   7.389  14.799  1.00  0.00           H  
ATOM   4020  O   THR A 259      -7.109   8.072  16.002  1.00  0.00           O  
ATOM   4021  CG2 THR A 259      -2.823   6.206  16.380  1.00  0.00           C  
ATOM   4022 HG21 THR A 259      -2.255   5.606  15.669  1.00  0.00           H  
ATOM   4023 HG22 THR A 259      -3.163   5.567  17.195  1.00  0.00           H  
ATOM   4024 HG23 THR A 259      -2.173   6.983  16.782  1.00  0.00           H  
ATOM   4025  OG1 THR A 259      -4.840   5.804  15.225  1.00  0.00           O  
ATOM   4026  HG1 THR A 259      -5.123   5.353  16.024  1.00  0.00           H  
ATOM   4027  N   VAL A 260      -5.670   9.350  14.854  1.00  0.00           N  
ATOM   4028  H   VAL A 260      -4.712   9.641  14.726  1.00  0.00           H  
ATOM   4029  CA  VAL A 260      -6.707   9.945  13.987  1.00  0.00           C  
ATOM   4030  HA  VAL A 260      -7.422  10.485  14.607  1.00  0.00           H  
ATOM   4031  C   VAL A 260      -7.490   8.870  13.234  1.00  0.00           C  
ATOM   4032  CB  VAL A 260      -6.083  10.931  12.984  1.00  0.00           C  
ATOM   4033  HB  VAL A 260      -5.355  10.403  12.368  1.00  0.00           H  
ATOM   4034  O   VAL A 260      -8.712   8.929  13.183  1.00  0.00           O  
ATOM   4035  CG1 VAL A 260      -7.141  11.524  12.050  1.00  0.00           C  
ATOM   4036 HG11 VAL A 260      -8.009  11.853  12.621  1.00  0.00           H  
ATOM   4037 HG12 VAL A 260      -7.464  10.781  11.321  1.00  0.00           H  
ATOM   4038 HG13 VAL A 260      -6.737  12.383  11.513  1.00  0.00           H  
ATOM   4039  CG2 VAL A 260      -5.333  12.042  13.732  1.00  0.00           C  
ATOM   4040 HG21 VAL A 260      -5.959  12.453  14.524  1.00  0.00           H  
ATOM   4041 HG22 VAL A 260      -4.418  11.649  14.175  1.00  0.00           H  
ATOM   4042 HG23 VAL A 260      -5.052  12.843  13.048  1.00  0.00           H  
ATOM   4043  N   PHE A 261      -6.788   7.868  12.699  1.00  0.00           N  
ATOM   4044  H   PHE A 261      -5.783   7.866  12.803  1.00  0.00           H  
ATOM   4045  CA  PHE A 261      -7.400   6.761  11.968  1.00  0.00           C  
ATOM   4046  HA  PHE A 261      -7.988   7.161  11.142  1.00  0.00           H  
ATOM   4047  C   PHE A 261      -8.351   5.932  12.846  1.00  0.00           C  
ATOM   4048  CB  PHE A 261      -6.277   5.890  11.393  1.00  0.00           C  
ATOM   4049  HB2 PHE A 261      -5.595   6.522  10.825  1.00  0.00           H  
ATOM   4050  HB3 PHE A 261      -5.711   5.443  12.210  1.00  0.00           H  
ATOM   4051  O   PHE A 261      -9.418   5.550  12.386  1.00  0.00           O  
ATOM   4052  CG  PHE A 261      -6.777   4.796  10.474  1.00  0.00           C  
ATOM   4053  CD1 PHE A 261      -6.984   3.489  10.958  1.00  0.00           C  
ATOM   4054  HD1 PHE A 261      -6.803   3.255  11.997  1.00  0.00           H  
ATOM   4055  CD2 PHE A 261      -7.070   5.102   9.132  1.00  0.00           C  
ATOM   4056  HD2 PHE A 261      -6.940   6.108   8.763  1.00  0.00           H  
ATOM   4057  CE1 PHE A 261      -7.464   2.489  10.095  1.00  0.00           C  
ATOM   4058  HE1 PHE A 261      -7.631   1.487  10.463  1.00  0.00           H  
ATOM   4059  CE2 PHE A 261      -7.555   4.103   8.272  1.00  0.00           C  
ATOM   4060  HE2 PHE A 261      -7.791   4.344   7.246  1.00  0.00           H  
ATOM   4061  CZ  PHE A 261      -7.751   2.799   8.753  1.00  0.00           C  
ATOM   4062  HZ  PHE A 261      -8.143   2.041   8.091  1.00  0.00           H  
ATOM   4063  N   GLU A 262      -7.993   5.688  14.112  1.00  0.00           N  
ATOM   4064  H   GLU A 262      -7.137   6.096  14.458  1.00  0.00           H  
ATOM   4065  CA  GLU A 262      -8.838   4.951  15.067  1.00  0.00           C  
ATOM   4066  HA  GLU A 262      -9.204   4.031  14.611  1.00  0.00           H  
ATOM   4067  C   GLU A 262     -10.073   5.764  15.470  1.00  0.00           C  
ATOM   4068  CB  GLU A 262      -8.016   4.601  16.322  1.00  0.00           C  
ATOM   4069  HB2 GLU A 262      -8.686   4.288  17.123  1.00  0.00           H  
ATOM   4070  HB3 GLU A 262      -7.510   5.511  16.644  1.00  0.00           H  
ATOM   4071  O   GLU A 262     -11.194   5.286  15.328  1.00  0.00           O  
ATOM   4072  CG  GLU A 262      -6.985   3.482  16.090  1.00  0.00           C  
ATOM   4073  HG2 GLU A 262      -7.476   2.519  16.230  1.00  0.00           H  
ATOM   4074  HG3 GLU A 262      -6.635   3.527  15.059  1.00  0.00           H  
ATOM   4075  CD  GLU A 262      -5.752   3.561  17.007  1.00  0.00           C  
ATOM   4076  OE1 GLU A 262      -4.748   2.894  16.668  1.00  0.00           O  
ATOM   4077  OE2 GLU A 262      -5.655   4.449  17.881  1.00  0.00           O  
ATOM   4078  N   ALA A 263      -9.871   7.001  15.932  1.00  0.00           N  
ATOM   4079  H   ALA A 263      -8.924   7.347  15.993  1.00  0.00           H  
ATOM   4080  CA  ALA A 263     -10.948   7.848  16.432  1.00  0.00           C  
ATOM   4081  HA  ALA A 263     -11.506   7.305  17.194  1.00  0.00           H  
ATOM   4082  C   ALA A 263     -11.934   8.218  15.317  1.00  0.00           C  
ATOM   4083  CB  ALA A 263     -10.323   9.095  17.075  1.00  0.00           C  
ATOM   4084  HB1 ALA A 263      -9.700   9.626  16.355  1.00  0.00           H  
ATOM   4085  HB2 ALA A 263     -11.111   9.764  17.424  1.00  0.00           H  
ATOM   4086  HB3 ALA A 263      -9.714   8.800  17.929  1.00  0.00           H  
ATOM   4087  O   ALA A 263     -13.126   7.917  15.392  1.00  0.00           O  
ATOM   4088  N   LEU A 264     -11.437   8.867  14.261  1.00  0.00           N  
ATOM   4089  H   LEU A 264     -10.441   9.019  14.196  1.00  0.00           H  
ATOM   4090  CA  LEU A 264     -12.291   9.344  13.181  1.00  0.00           C  
ATOM   4091  HA  LEU A 264     -13.157   9.827  13.632  1.00  0.00           H  
ATOM   4092  C   LEU A 264     -12.821   8.178  12.334  1.00  0.00           C  
ATOM   4093  CB  LEU A 264     -11.521  10.394  12.362  1.00  0.00           C  
ATOM   4094  HB2 LEU A 264     -10.638   9.925  11.929  1.00  0.00           H  
ATOM   4095  HB3 LEU A 264     -11.200  11.197  13.026  1.00  0.00           H  
ATOM   4096  O   LEU A 264     -13.966   8.222  11.896  1.00  0.00           O  
ATOM   4097  CG  LEU A 264     -12.350  10.992  11.218  1.00  0.00           C  
ATOM   4098  HG  LEU A 264     -12.620  10.182  10.541  1.00  0.00           H  
ATOM   4099  CD1 LEU A 264     -13.612  11.702  11.699  1.00  0.00           C  
ATOM   4100 HD11 LEU A 264     -14.300  10.997  12.166  1.00  0.00           H  
ATOM   4101 HD12 LEU A 264     -14.132  12.160  10.858  1.00  0.00           H  
ATOM   4102 HD13 LEU A 264     -13.339  12.477  12.415  1.00  0.00           H  
ATOM   4103  CD2 LEU A 264     -11.540  12.011  10.430  1.00  0.00           C  
ATOM   4104 HD21 LEU A 264     -11.260  12.845  11.074  1.00  0.00           H  
ATOM   4105 HD22 LEU A 264     -12.162  12.374   9.612  1.00  0.00           H  
ATOM   4106 HD23 LEU A 264     -10.652  11.546  10.003  1.00  0.00           H  
ATOM   4107  N   GLY A 265     -12.033   7.112  12.152  1.00  0.00           N  
ATOM   4108  H   GLY A 265     -11.113   7.100  12.569  1.00  0.00           H  
ATOM   4109  CA  GLY A 265     -12.492   5.895  11.480  1.00  0.00           C  
ATOM   4110  HA2 GLY A 265     -12.780   6.130  10.455  1.00  0.00           H  
ATOM   4111  HA3 GLY A 265     -11.686   5.162  11.458  1.00  0.00           H  
ATOM   4112  C   GLY A 265     -13.689   5.258  12.187  1.00  0.00           C  
ATOM   4113  O   GLY A 265     -14.674   4.943  11.522  1.00  0.00           O  
ATOM   4114  N   ALA A 266     -13.654   5.151  13.522  1.00  0.00           N  
ATOM   4115  H   ALA A 266     -12.815   5.413  14.020  1.00  0.00           H  
ATOM   4116  CA  ALA A 266     -14.783   4.658  14.314  1.00  0.00           C  
ATOM   4117  HA  ALA A 266     -15.019   3.641  14.000  1.00  0.00           H  
ATOM   4118  C   ALA A 266     -16.044   5.511  14.111  1.00  0.00           C  
ATOM   4119  CB  ALA A 266     -14.379   4.633  15.795  1.00  0.00           C  
ATOM   4120  HB1 ALA A 266     -13.528   3.968  15.943  1.00  0.00           H  
ATOM   4121  HB2 ALA A 266     -15.214   4.272  16.396  1.00  0.00           H  
ATOM   4122  HB3 ALA A 266     -14.110   5.632  16.138  1.00  0.00           H  
ATOM   4123  O   ALA A 266     -17.126   4.977  13.863  1.00  0.00           O  
ATOM   4124  N   TYR A 267     -15.898   6.839  14.158  1.00  0.00           N  
ATOM   4125  H   TYR A 267     -14.988   7.216  14.380  1.00  0.00           H  
ATOM   4126  CA  TYR A 267     -17.019   7.757  13.969  1.00  0.00           C  
ATOM   4127  HA  TYR A 267     -17.797   7.499  14.687  1.00  0.00           H  
ATOM   4128  C   TYR A 267     -17.641   7.653  12.569  1.00  0.00           C  
ATOM   4129  CB  TYR A 267     -16.564   9.189  14.252  1.00  0.00           C  
ATOM   4130  HB2 TYR A 267     -16.120   9.234  15.247  1.00  0.00           H  
ATOM   4131  HB3 TYR A 267     -15.800   9.487  13.533  1.00  0.00           H  
ATOM   4132  O   TYR A 267     -18.856   7.486  12.443  1.00  0.00           O  
ATOM   4133  CG  TYR A 267     -17.723  10.155  14.188  1.00  0.00           C  
ATOM   4134  CD1 TYR A 267     -18.012  10.839  12.991  1.00  0.00           C  
ATOM   4135  HD1 TYR A 267     -17.381  10.721  12.123  1.00  0.00           H  
ATOM   4136  CD2 TYR A 267     -18.563  10.300  15.307  1.00  0.00           C  
ATOM   4137  HD2 TYR A 267     -18.339   9.771  16.221  1.00  0.00           H  
ATOM   4138  CE1 TYR A 267     -19.117  11.707  12.938  1.00  0.00           C  
ATOM   4139  HE1 TYR A 267     -19.331  12.281  12.049  1.00  0.00           H  
ATOM   4140  CE2 TYR A 267     -19.690  11.139  15.236  1.00  0.00           C  
ATOM   4141  HE2 TYR A 267     -20.334  11.270  16.093  1.00  0.00           H  
ATOM   4142  OH  TYR A 267     -20.941  12.789  14.043  1.00  0.00           O  
ATOM   4143  HH  TYR A 267     -21.411  12.889  14.874  1.00  0.00           H  
ATOM   4144  CZ  TYR A 267     -19.935  11.886  14.069  1.00  0.00           C  
ATOM   4145  N   ILE A 268     -16.814   7.703  11.517  1.00  0.00           N  
ATOM   4146  H   ILE A 268     -15.827   7.828  11.693  1.00  0.00           H  
ATOM   4147  CA  ILE A 268     -17.271   7.604  10.122  1.00  0.00           C  
ATOM   4148  HA  ILE A 268     -18.002   8.389   9.929  1.00  0.00           H  
ATOM   4149  C   ILE A 268     -17.955   6.264   9.879  1.00  0.00           C  
ATOM   4150  CB  ILE A 268     -16.092   7.765   9.141  1.00  0.00           C  
ATOM   4151  HB  ILE A 268     -15.316   7.056   9.430  1.00  0.00           H  
ATOM   4152  O   ILE A 268     -18.995   6.218   9.226  1.00  0.00           O  
ATOM   4153  CG1 ILE A 268     -15.512   9.191   9.205  1.00  0.00           C  
ATOM   4154 HG12 ILE A 268     -15.437   9.531  10.238  1.00  0.00           H  
ATOM   4155 HG13 ILE A 268     -16.181   9.874   8.681  1.00  0.00           H  
ATOM   4156  CG2 ILE A 268     -16.524   7.453   7.688  1.00  0.00           C  
ATOM   4157 HG21 ILE A 268     -16.820   6.409   7.583  1.00  0.00           H  
ATOM   4158 HG22 ILE A 268     -15.709   7.615   6.982  1.00  0.00           H  
ATOM   4159 HG23 ILE A 268     -17.362   8.089   7.406  1.00  0.00           H  
ATOM   4160  CD1 ILE A 268     -14.108   9.233   8.589  1.00  0.00           C  
ATOM   4161 HD11 ILE A 268     -14.133   8.922   7.545  1.00  0.00           H  
ATOM   4162 HD12 ILE A 268     -13.448   8.556   9.131  1.00  0.00           H  
ATOM   4163 HD13 ILE A 268     -13.703  10.244   8.644  1.00  0.00           H  
ATOM   4164  N   TRP A 269     -17.386   5.171  10.391  1.00  0.00           N  
ATOM   4165  H   TRP A 269     -16.527   5.259  10.915  1.00  0.00           H  
ATOM   4166  CA  TRP A 269     -17.958   3.842  10.208  1.00  0.00           C  
ATOM   4167  HA  TRP A 269     -18.065   3.655   9.140  1.00  0.00           H  
ATOM   4168  C   TRP A 269     -19.350   3.740  10.824  1.00  0.00           C  
ATOM   4169  CB  TRP A 269     -17.013   2.801  10.797  1.00  0.00           C  
ATOM   4170  HB2 TRP A 269     -16.894   2.990  11.864  1.00  0.00           H  
ATOM   4171  HB3 TRP A 269     -16.037   2.932  10.329  1.00  0.00           H  
ATOM   4172  O   TRP A 269     -20.280   3.294  10.150  1.00  0.00           O  
ATOM   4173  CG  TRP A 269     -17.435   1.378  10.611  1.00  0.00           C  
ATOM   4174  CD1 TRP A 269     -18.089   0.869   9.539  1.00  0.00           C  
ATOM   4175  HD1 TRP A 269     -18.413   1.435   8.678  1.00  0.00           H  
ATOM   4176  CD2 TRP A 269     -17.242   0.259  11.527  1.00  0.00           C  
ATOM   4177  CE2 TRP A 269     -17.797  -0.910  10.927  1.00  0.00           C  
ATOM   4178  CE3 TRP A 269     -16.634   0.105  12.793  1.00  0.00           C  
ATOM   4179  HE3 TRP A 269     -16.202   0.968  13.277  1.00  0.00           H  
ATOM   4180  NE1 TRP A 269     -18.307  -0.480   9.723  1.00  0.00           N  
ATOM   4181  HE1 TRP A 269     -18.810  -1.059   9.067  1.00  0.00           H  
ATOM   4182  CH2 TRP A 269     -17.144  -2.285  12.809  1.00  0.00           C  
ATOM   4183  HH2 TRP A 269     -17.104  -3.247  13.299  1.00  0.00           H  
ATOM   4184  CZ2 TRP A 269     -17.753  -2.162  11.552  1.00  0.00           C  
ATOM   4185  HZ2 TRP A 269     -18.181  -3.027  11.068  1.00  0.00           H  
ATOM   4186  CZ3 TRP A 269     -16.583  -1.154  13.425  1.00  0.00           C  
ATOM   4187  HZ3 TRP A 269     -16.111  -1.253  14.391  1.00  0.00           H  
ATOM   4188  N   ARG A 270     -19.518   4.241  12.054  1.00  0.00           N  
ATOM   4189  H   ARG A 270     -18.706   4.583  12.547  1.00  0.00           H  
ATOM   4190  CA  ARG A 270     -20.823   4.321  12.713  1.00  0.00           C  
ATOM   4191  HA  ARG A 270     -21.244   3.317  12.773  1.00  0.00           H  
ATOM   4192  C   ARG A 270     -21.822   5.149  11.910  1.00  0.00           C  
ATOM   4193  CB  ARG A 270     -20.637   4.870  14.131  1.00  0.00           C  
ATOM   4194  HB2 ARG A 270     -20.214   5.874  14.091  1.00  0.00           H  
ATOM   4195  HB3 ARG A 270     -19.947   4.223  14.673  1.00  0.00           H  
ATOM   4196  O   ARG A 270     -22.922   4.668  11.650  1.00  0.00           O  
ATOM   4197  CG  ARG A 270     -21.978   4.902  14.873  1.00  0.00           C  
ATOM   4198  HG2 ARG A 270     -22.679   5.576  14.381  1.00  0.00           H  
ATOM   4199  HG3 ARG A 270     -22.402   3.898  14.853  1.00  0.00           H  
ATOM   4200  CD  ARG A 270     -21.800   5.346  16.322  1.00  0.00           C  
ATOM   4201  HD2 ARG A 270     -20.978   4.792  16.776  1.00  0.00           H  
ATOM   4202  HD3 ARG A 270     -22.710   5.085  16.862  1.00  0.00           H  
ATOM   4203  NE  ARG A 270     -21.560   6.799  16.421  1.00  0.00           N  
ATOM   4204  HE  ARG A 270     -21.301   7.290  15.577  1.00  0.00           H  
ATOM   4205  NH1 ARG A 270     -22.017   6.925  18.661  1.00  0.00           N  
ATOM   4206 HH11 ARG A 270     -22.218   7.412  19.523  1.00  0.00           H  
ATOM   4207 HH12 ARG A 270     -22.079   5.919  18.724  1.00  0.00           H  
ATOM   4208  NH2 ARG A 270     -21.660   8.806  17.462  1.00  0.00           N  
ATOM   4209 HH21 ARG A 270     -21.476   9.271  16.585  1.00  0.00           H  
ATOM   4210 HH22 ARG A 270     -22.043   9.324  18.241  1.00  0.00           H  
ATOM   4211  CZ  ARG A 270     -21.736   7.506  17.521  1.00  0.00           C  
ATOM   4212  N   ALA A 271     -21.438   6.358  11.499  1.00  0.00           N  
ATOM   4213  H   ALA A 271     -20.519   6.686  11.758  1.00  0.00           H  
ATOM   4214  CA  ALA A 271     -22.294   7.245  10.711  1.00  0.00           C  
ATOM   4215  HA  ALA A 271     -23.198   7.474  11.274  1.00  0.00           H  
ATOM   4216  C   ALA A 271     -22.723   6.589   9.389  1.00  0.00           C  
ATOM   4217  CB  ALA A 271     -21.530   8.550  10.465  1.00  0.00           C  
ATOM   4218  HB1 ALA A 271     -21.314   9.034  11.417  1.00  0.00           H  
ATOM   4219  HB2 ALA A 271     -22.147   9.219   9.865  1.00  0.00           H  
ATOM   4220  HB3 ALA A 271     -20.596   8.353   9.939  1.00  0.00           H  
ATOM   4221  O   ALA A 271     -23.895   6.601   9.022  1.00  0.00           O  
ATOM   4222  N   LYS A 272     -21.788   5.936   8.694  1.00  0.00           N  
ATOM   4223  H   LYS A 272     -20.840   5.961   9.042  1.00  0.00           H  
ATOM   4224  CA  LYS A 272     -22.052   5.240   7.433  1.00  0.00           C  
ATOM   4225  HA  LYS A 272     -22.523   5.937   6.740  1.00  0.00           H  
ATOM   4226  C   LYS A 272     -23.031   4.077   7.606  1.00  0.00           C  
ATOM   4227  CB  LYS A 272     -20.713   4.784   6.847  1.00  0.00           C  
ATOM   4228  HB2 LYS A 272     -20.246   4.064   7.521  1.00  0.00           H  
ATOM   4229  HB3 LYS A 272     -20.054   5.646   6.744  1.00  0.00           H  
ATOM   4230  O   LYS A 272     -23.985   3.965   6.837  1.00  0.00           O  
ATOM   4231  CG  LYS A 272     -20.912   4.148   5.472  1.00  0.00           C  
ATOM   4232  HG2 LYS A 272     -21.621   3.324   5.553  1.00  0.00           H  
ATOM   4233  HG3 LYS A 272     -21.311   4.890   4.780  1.00  0.00           H  
ATOM   4234  CD  LYS A 272     -19.597   3.594   4.935  1.00  0.00           C  
ATOM   4235  HD2 LYS A 272     -19.174   2.910   5.671  1.00  0.00           H  
ATOM   4236  HD3 LYS A 272     -18.892   4.398   4.722  1.00  0.00           H  
ATOM   4237  CE  LYS A 272     -19.951   2.840   3.661  1.00  0.00           C  
ATOM   4238  HE2 LYS A 272     -20.931   2.380   3.783  1.00  0.00           H  
ATOM   4239  HE3 LYS A 272     -20.028   3.531   2.821  1.00  0.00           H  
ATOM   4240  NZ  LYS A 272     -18.989   1.768   3.375  1.00  0.00           N  
ATOM   4241  HZ1 LYS A 272     -19.468   1.130   2.756  1.00  0.00           H  
ATOM   4242  HZ2 LYS A 272     -18.156   2.103   2.911  1.00  0.00           H  
ATOM   4243  HZ3 LYS A 272     -18.770   1.241   4.209  1.00  0.00           H  
ATOM   4244  N   VAL A 273     -22.814   3.222   8.606  1.00  0.00           N  
ATOM   4245  H   VAL A 273     -22.006   3.369   9.194  1.00  0.00           H  
ATOM   4246  CA  VAL A 273     -23.687   2.069   8.884  1.00  0.00           C  
ATOM   4247  HA  VAL A 273     -23.818   1.496   7.966  1.00  0.00           H  
ATOM   4248  C   VAL A 273     -25.084   2.532   9.302  1.00  0.00           C  
ATOM   4249  CB  VAL A 273     -23.032   1.146   9.930  1.00  0.00           C  
ATOM   4250  HB  VAL A 273     -22.654   1.753  10.753  1.00  0.00           H  
ATOM   4251  O   VAL A 273     -26.072   2.035   8.763  1.00  0.00           O  
ATOM   4252  CG1 VAL A 273     -23.993   0.104  10.515  1.00  0.00           C  
ATOM   4253 HG11 VAL A 273     -24.732   0.594  11.150  1.00  0.00           H  
ATOM   4254 HG12 VAL A 273     -24.510  -0.438   9.723  1.00  0.00           H  
ATOM   4255 HG13 VAL A 273     -23.448  -0.610  11.133  1.00  0.00           H  
ATOM   4256  CG2 VAL A 273     -21.854   0.409   9.272  1.00  0.00           C  
ATOM   4257 HG21 VAL A 273     -22.213  -0.208   8.449  1.00  0.00           H  
ATOM   4258 HG22 VAL A 273     -21.354  -0.232   9.997  1.00  0.00           H  
ATOM   4259 HG23 VAL A 273     -21.128   1.126   8.888  1.00  0.00           H  
ATOM   4260  N   ARG A 274     -25.171   3.547  10.172  1.00  0.00           N  
ATOM   4261  H   ARG A 274     -24.314   3.912  10.562  1.00  0.00           H  
ATOM   4262  CA  ARG A 274     -26.434   4.185  10.571  1.00  0.00           C  
ATOM   4263  HA  ARG A 274     -27.083   3.439  11.029  1.00  0.00           H  
ATOM   4264  C   ARG A 274     -27.192   4.737   9.364  1.00  0.00           C  
ATOM   4265  CB  ARG A 274     -26.124   5.294  11.588  1.00  0.00           C  
ATOM   4266  HB2 ARG A 274     -25.556   4.869  12.415  1.00  0.00           H  
ATOM   4267  HB3 ARG A 274     -25.502   6.052  11.112  1.00  0.00           H  
ATOM   4268  O   ARG A 274     -28.358   4.407   9.172  1.00  0.00           O  
ATOM   4269  CG  ARG A 274     -27.385   5.971  12.146  1.00  0.00           C  
ATOM   4270  HG2 ARG A 274     -28.001   6.340  11.326  1.00  0.00           H  
ATOM   4271  HG3 ARG A 274     -27.966   5.255  12.727  1.00  0.00           H  
ATOM   4272  CD  ARG A 274     -27.005   7.170  13.020  1.00  0.00           C  
ATOM   4273  HD2 ARG A 274     -26.376   7.842  12.435  1.00  0.00           H  
ATOM   4274  HD3 ARG A 274     -27.915   7.709  13.285  1.00  0.00           H  
ATOM   4275  NE  ARG A 274     -26.305   6.767  14.256  1.00  0.00           N  
ATOM   4276  HE  ARG A 274     -26.341   5.791  14.513  1.00  0.00           H  
ATOM   4277  NH1 ARG A 274     -25.607   8.875  14.849  1.00  0.00           N  
ATOM   4278 HH11 ARG A 274     -25.813   9.237  13.929  1.00  0.00           H  
ATOM   4279 HH12 ARG A 274     -25.219   9.523  15.520  1.00  0.00           H  
ATOM   4280  NH2 ARG A 274     -25.255   7.156  16.245  1.00  0.00           N  
ATOM   4281 HH21 ARG A 274     -25.394   6.199  16.537  1.00  0.00           H  
ATOM   4282 HH22 ARG A 274     -24.924   7.815  16.935  1.00  0.00           H  
ATOM   4283  CZ  ARG A 274     -25.725   7.598  15.105  1.00  0.00           C  
ATOM   4284  N   ALA A 275     -26.523   5.535   8.534  1.00  0.00           N  
ATOM   4285  H   ALA A 275     -25.576   5.792   8.774  1.00  0.00           H  
ATOM   4286  CA  ALA A 275     -27.115   6.160   7.355  1.00  0.00           C  
ATOM   4287  HA  ALA A 275     -27.996   6.725   7.660  1.00  0.00           H  
ATOM   4288  C   ALA A 275     -27.568   5.142   6.294  1.00  0.00           C  
ATOM   4289  CB  ALA A 275     -26.084   7.131   6.778  1.00  0.00           C  
ATOM   4290  HB1 ALA A 275     -25.186   6.593   6.474  1.00  0.00           H  
ATOM   4291  HB2 ALA A 275     -26.511   7.631   5.910  1.00  0.00           H  
ATOM   4292  HB3 ALA A 275     -25.822   7.881   7.525  1.00  0.00           H  
ATOM   4293  O   ALA A 275     -28.483   5.422   5.523  1.00  0.00           O  
ATOM   4294  N   SER A 276     -26.948   3.961   6.262  1.00  0.00           N  
ATOM   4295  H   SER A 276     -26.187   3.804   6.908  1.00  0.00           H  
ATOM   4296  CA  SER A 276     -27.277   2.892   5.313  1.00  0.00           C  
ATOM   4297  HA  SER A 276     -27.512   3.342   4.348  1.00  0.00           H  
ATOM   4298  C   SER A 276     -28.504   2.066   5.713  1.00  0.00           C  
ATOM   4299  CB  SER A 276     -26.066   1.980   5.112  1.00  0.00           C  
ATOM   4300  HB2 SER A 276     -26.313   1.199   4.392  1.00  0.00           H  
ATOM   4301  HB3 SER A 276     -25.792   1.517   6.060  1.00  0.00           H  
ATOM   4302  O   SER A 276     -28.972   1.272   4.900  1.00  0.00           O  
ATOM   4303  OG  SER A 276     -24.974   2.732   4.621  1.00  0.00           O  
ATOM   4304  HG  SER A 276     -24.621   3.242   5.353  1.00  0.00           H  
ATOM   4305  N   GLY A 277     -29.028   2.229   6.936  1.00  0.00           N  
ATOM   4306  H   GLY A 277     -28.616   2.910   7.557  1.00  0.00           H  
ATOM   4307  CA  GLY A 277     -30.213   1.498   7.401  1.00  0.00           C  
ATOM   4308  HA2 GLY A 277     -30.471   1.849   8.400  1.00  0.00           H  
ATOM   4309  HA3 GLY A 277     -31.049   1.704   6.732  1.00  0.00           H  
ATOM   4310  C   GLY A 277     -30.015  -0.021   7.470  1.00  0.00           C  
ATOM   4311  O   GLY A 277     -30.956  -0.778   7.227  1.00  0.00           O  
ATOM   4312  N   ILE A 278     -28.785  -0.465   7.749  1.00  0.00           N  
ATOM   4313  H   ILE A 278     -28.074   0.220   7.963  1.00  0.00           H  
ATOM   4314  CA  ILE A 278     -28.435  -1.887   7.874  1.00  0.00           C  
ATOM   4315  HA  ILE A 278     -28.761  -2.402   6.970  1.00  0.00           H  
ATOM   4316  C   ILE A 278     -29.202  -2.502   9.056  1.00  0.00           C  
ATOM   4317  CB  ILE A 278     -26.901  -2.053   7.989  1.00  0.00           C  
ATOM   4318  HB  ILE A 278     -26.548  -1.428   8.809  1.00  0.00           H  
ATOM   4319  O   ILE A 278     -29.384  -1.853  10.089  1.00  0.00           O  
ATOM   4320  CG1 ILE A 278     -26.225  -1.592   6.676  1.00  0.00           C  
ATOM   4321 HG12 ILE A 278     -26.607  -0.610   6.395  1.00  0.00           H  
ATOM   4322 HG13 ILE A 278     -26.481  -2.285   5.874  1.00  0.00           H  
ATOM   4323  CG2 ILE A 278     -26.513  -3.510   8.289  1.00  0.00           C  
ATOM   4324 HG21 ILE A 278     -26.926  -3.822   9.248  1.00  0.00           H  
ATOM   4325 HG22 ILE A 278     -26.883  -4.169   7.504  1.00  0.00           H  
ATOM   4326 HG23 ILE A 278     -25.431  -3.621   8.355  1.00  0.00           H  
ATOM   4327  CD1 ILE A 278     -24.699  -1.472   6.751  1.00  0.00           C  
ATOM   4328 HD11 ILE A 278     -24.418  -0.801   7.563  1.00  0.00           H  
ATOM   4329 HD12 ILE A 278     -24.239  -2.450   6.898  1.00  0.00           H  
ATOM   4330 HD13 ILE A 278     -24.329  -1.053   5.816  1.00  0.00           H  
ATOM   4331  N   GLN A 279     -29.666  -3.747   8.900  1.00  0.00           N  
ATOM   4332  H   GLN A 279     -29.368  -4.280   8.096  1.00  0.00           H  
ATOM   4333  CA  GLN A 279     -30.454  -4.429   9.929  1.00  0.00           C  
ATOM   4334  HA  GLN A 279     -31.311  -3.800  10.169  1.00  0.00           H  
ATOM   4335  C   GLN A 279     -29.642  -4.606  11.216  1.00  0.00           C  
ATOM   4336  CB  GLN A 279     -30.969  -5.786   9.423  1.00  0.00           C  
ATOM   4337  HB2 GLN A 279     -31.503  -6.283  10.233  1.00  0.00           H  
ATOM   4338  HB3 GLN A 279     -30.119  -6.412   9.151  1.00  0.00           H  
ATOM   4339  O   GLN A 279     -28.450  -4.901  11.181  1.00  0.00           O  
ATOM   4340  CG  GLN A 279     -31.911  -5.681   8.214  1.00  0.00           C  
ATOM   4341  HG2 GLN A 279     -32.250  -6.682   7.948  1.00  0.00           H  
ATOM   4342  HG3 GLN A 279     -31.361  -5.281   7.362  1.00  0.00           H  
ATOM   4343  CD  GLN A 279     -33.138  -4.816   8.493  1.00  0.00           C  
ATOM   4344  NE2 GLN A 279     -33.326  -3.728   7.779  1.00  0.00           N  
ATOM   4345 HE21 GLN A 279     -32.614  -3.402   7.142  1.00  0.00           H  
ATOM   4346 HE22 GLN A 279     -34.108  -3.151   8.056  1.00  0.00           H  
ATOM   4347  OE1 GLN A 279     -33.937  -5.073   9.377  1.00  0.00           O  
ATOM   4348  N   ALA A 280     -30.294  -4.426  12.365  1.00  0.00           N  
ATOM   4349  H   ALA A 280     -31.285  -4.234  12.315  1.00  0.00           H  
ATOM   4350  CA  ALA A 280     -29.646  -4.339  13.674  1.00  0.00           C  
ATOM   4351  HA  ALA A 280     -29.019  -3.448  13.694  1.00  0.00           H  
ATOM   4352  C   ALA A 280     -28.744  -5.548  14.007  1.00  0.00           C  
ATOM   4353  CB  ALA A 280     -30.775  -4.177  14.703  1.00  0.00           C  
ATOM   4354  HB1 ALA A 280     -31.456  -5.026  14.640  1.00  0.00           H  
ATOM   4355  HB2 ALA A 280     -30.373  -4.131  15.715  1.00  0.00           H  
ATOM   4356  HB3 ALA A 280     -31.325  -3.258  14.503  1.00  0.00           H  
ATOM   4357  O   ALA A 280     -27.678  -5.386  14.603  1.00  0.00           O  
ATOM   4358  N   ASP A 281     -29.164  -6.752  13.623  1.00  0.00           N  
ATOM   4359  H   ASP A 281     -29.995  -6.824  13.054  1.00  0.00           H  
ATOM   4360  CA  ASP A 281     -28.474  -8.021  13.864  1.00  0.00           C  
ATOM   4361  HA  ASP A 281     -27.975  -7.965  14.832  1.00  0.00           H  
ATOM   4362  C   ASP A 281     -27.388  -8.350  12.825  1.00  0.00           C  
ATOM   4363  CB  ASP A 281     -29.529  -9.139  13.945  1.00  0.00           C  
ATOM   4364  HB2 ASP A 281     -29.028 -10.067  14.220  1.00  0.00           H  
ATOM   4365  HB3 ASP A 281     -30.231  -8.900  14.744  1.00  0.00           H  
ATOM   4366  O   ASP A 281     -26.533  -9.208  13.074  1.00  0.00           O  
ATOM   4367  CG  ASP A 281     -30.319  -9.350  12.644  1.00  0.00           C  
ATOM   4368  OD1 ASP A 281     -30.776  -8.334  12.069  1.00  0.00           O  
ATOM   4369  OD2 ASP A 281     -30.487 -10.529  12.267  1.00  0.00           O  
ATOM   4370  N   GLU A 282     -27.373  -7.649  11.690  1.00  0.00           N  
ATOM   4371  H   GLU A 282     -28.053  -6.912  11.564  1.00  0.00           H  
ATOM   4372  CA  GLU A 282     -26.418  -7.884  10.614  1.00  0.00           C  
ATOM   4373  HA  GLU A 282     -26.447  -8.953  10.401  1.00  0.00           H  
ATOM   4374  C   GLU A 282     -24.989  -7.532  11.051  1.00  0.00           C  
ATOM   4375  CB  GLU A 282     -26.867  -7.162   9.334  1.00  0.00           C  
ATOM   4376  HB2 GLU A 282     -26.811  -6.084   9.484  1.00  0.00           H  
ATOM   4377  HB3 GLU A 282     -27.904  -7.442   9.151  1.00  0.00           H  
ATOM   4378  O   GLU A 282     -24.738  -6.559  11.769  1.00  0.00           O  
ATOM   4379  CG  GLU A 282     -26.028  -7.549   8.104  1.00  0.00           C  
ATOM   4380  HG2 GLU A 282     -25.820  -8.618   8.155  1.00  0.00           H  
ATOM   4381  HG3 GLU A 282     -25.073  -7.026   8.151  1.00  0.00           H  
ATOM   4382  CD  GLU A 282     -26.719  -7.249   6.760  1.00  0.00           C  
ATOM   4383  OE1 GLU A 282     -26.252  -7.833   5.752  1.00  0.00           O  
ATOM   4384  OE2 GLU A 282     -27.722  -6.496   6.745  1.00  0.00           O  
ATOM   4385  N   LYS A 283     -24.025  -8.365  10.640  1.00  0.00           N  
ATOM   4386  H   LYS A 283     -24.281  -9.080   9.974  1.00  0.00           H  
ATOM   4387  CA  LYS A 283     -22.608  -8.150  10.943  1.00  0.00           C  
ATOM   4388  HA  LYS A 283     -22.545  -7.660  11.915  1.00  0.00           H  
ATOM   4389  C   LYS A 283     -22.004  -7.183   9.936  1.00  0.00           C  
ATOM   4390  CB  LYS A 283     -21.824  -9.472  10.996  1.00  0.00           C  
ATOM   4391  HB2 LYS A 283     -20.765  -9.242  11.118  1.00  0.00           H  
ATOM   4392  HB3 LYS A 283     -21.942  -9.989  10.044  1.00  0.00           H  
ATOM   4393  O   LYS A 283     -21.986  -7.468   8.745  1.00  0.00           O  
ATOM   4394  CG  LYS A 283     -22.250 -10.418  12.130  1.00  0.00           C  
ATOM   4395  HG2 LYS A 283     -23.298 -10.689  12.000  1.00  0.00           H  
ATOM   4396  HG3 LYS A 283     -21.653 -11.327  12.056  1.00  0.00           H  
ATOM   4397  CD  LYS A 283     -22.054  -9.809  13.526  1.00  0.00           C  
ATOM   4398  HD2 LYS A 283     -22.709  -8.945  13.635  1.00  0.00           H  
ATOM   4399  HD3 LYS A 283     -21.018  -9.490  13.643  1.00  0.00           H  
ATOM   4400  CE  LYS A 283     -22.413 -10.833  14.606  1.00  0.00           C  
ATOM   4401  HE2 LYS A 283     -21.748 -11.692  14.518  1.00  0.00           H  
ATOM   4402  HE3 LYS A 283     -23.432 -11.173  14.422  1.00  0.00           H  
ATOM   4403  NZ  LYS A 283     -22.322 -10.239  15.964  1.00  0.00           N  
ATOM   4404  HZ1 LYS A 283     -22.947  -9.449  16.035  1.00  0.00           H  
ATOM   4405  HZ2 LYS A 283     -22.597 -10.909  16.668  1.00  0.00           H  
ATOM   4406  HZ3 LYS A 283     -21.385  -9.919  16.162  1.00  0.00           H  
ATOM   4407  N   VAL A 284     -21.437  -6.097  10.442  1.00  0.00           N  
ATOM   4408  H   VAL A 284     -21.470  -5.978  11.444  1.00  0.00           H  
ATOM   4409  CA  VAL A 284     -20.725  -5.078   9.665  1.00  0.00           C  
ATOM   4410  HA  VAL A 284     -20.875  -5.267   8.602  1.00  0.00           H  
ATOM   4411  C   VAL A 284     -19.228  -5.169   9.933  1.00  0.00           C  
ATOM   4412  CB  VAL A 284     -21.277  -3.670   9.958  1.00  0.00           C  
ATOM   4413  HB  VAL A 284     -20.671  -2.944   9.416  1.00  0.00           H  
ATOM   4414  O   VAL A 284     -18.812  -5.556  11.033  1.00  0.00           O  
ATOM   4415  CG1 VAL A 284     -22.723  -3.549   9.471  1.00  0.00           C  
ATOM   4416 HG11 VAL A 284     -22.784  -3.819   8.417  1.00  0.00           H  
ATOM   4417 HG12 VAL A 284     -23.073  -2.523   9.586  1.00  0.00           H  
ATOM   4418 HG13 VAL A 284     -23.379  -4.212  10.036  1.00  0.00           H  
ATOM   4419  CG2 VAL A 284     -21.258  -3.303  11.450  1.00  0.00           C  
ATOM   4420 HG21 VAL A 284     -21.571  -2.266  11.573  1.00  0.00           H  
ATOM   4421 HG22 VAL A 284     -21.948  -3.937  12.007  1.00  0.00           H  
ATOM   4422 HG23 VAL A 284     -20.260  -3.420  11.872  1.00  0.00           H  
ATOM   4423  N   LYS A 285     -18.403  -4.807   8.942  1.00  0.00           N  
ATOM   4424  H   LYS A 285     -18.808  -4.532   8.059  1.00  0.00           H  
ATOM   4425  CA  LYS A 285     -16.938  -4.890   9.053  1.00  0.00           C  
ATOM   4426  HA  LYS A 285     -16.683  -5.114  10.089  1.00  0.00           H  
ATOM   4427  C   LYS A 285     -16.240  -3.580   8.714  1.00  0.00           C  
ATOM   4428  CB  LYS A 285     -16.398  -6.043   8.196  1.00  0.00           C  
ATOM   4429  HB2 LYS A 285     -15.310  -5.995   8.174  1.00  0.00           H  
ATOM   4430  HB3 LYS A 285     -16.774  -5.941   7.178  1.00  0.00           H  
ATOM   4431  O   LYS A 285     -16.488  -2.989   7.667  1.00  0.00           O  
ATOM   4432  CG  LYS A 285     -16.816  -7.402   8.767  1.00  0.00           C  
ATOM   4433  HG2 LYS A 285     -17.902  -7.447   8.851  1.00  0.00           H  
ATOM   4434  HG3 LYS A 285     -16.381  -7.523   9.759  1.00  0.00           H  
ATOM   4435  CD  LYS A 285     -16.354  -8.545   7.864  1.00  0.00           C  
ATOM   4436  HD2 LYS A 285     -15.266  -8.556   7.791  1.00  0.00           H  
ATOM   4437  HD3 LYS A 285     -16.792  -8.410   6.875  1.00  0.00           H  
ATOM   4438  CE  LYS A 285     -16.859  -9.845   8.482  1.00  0.00           C  
ATOM   4439  HE2 LYS A 285     -16.405  -9.960   9.466  1.00  0.00           H  
ATOM   4440  HE3 LYS A 285     -17.937  -9.767   8.620  1.00  0.00           H  
ATOM   4441  NZ  LYS A 285     -16.549 -11.028   7.661  1.00  0.00           N  
ATOM   4442  HZ1 LYS A 285     -15.553 -11.187   7.621  1.00  0.00           H  
ATOM   4443  HZ2 LYS A 285     -16.862 -10.881   6.712  1.00  0.00           H  
ATOM   4444  HZ3 LYS A 285     -16.960 -11.863   8.054  1.00  0.00           H  
ATOM   4445  N   PHE A 286     -15.303  -3.181   9.565  1.00  0.00           N  
ATOM   4446  H   PHE A 286     -15.200  -3.706  10.422  1.00  0.00           H  
ATOM   4447  CA  PHE A 286     -14.308  -2.150   9.281  1.00  0.00           C  
ATOM   4448  HA  PHE A 286     -14.680  -1.458   8.527  1.00  0.00           H  
ATOM   4449  C   PHE A 286     -13.044  -2.834   8.762  1.00  0.00           C  
ATOM   4450  CB  PHE A 286     -14.032  -1.368  10.569  1.00  0.00           C  
ATOM   4451  HB2 PHE A 286     -13.617  -2.045  11.316  1.00  0.00           H  
ATOM   4452  HB3 PHE A 286     -14.981  -1.003  10.960  1.00  0.00           H  
ATOM   4453  O   PHE A 286     -12.349  -3.481   9.542  1.00  0.00           O  
ATOM   4454  CG  PHE A 286     -13.090  -0.194  10.413  1.00  0.00           C  
ATOM   4455  CD1 PHE A 286     -11.699  -0.387  10.403  1.00  0.00           C  
ATOM   4456  HD1 PHE A 286     -11.298  -1.381  10.538  1.00  0.00           H  
ATOM   4457  CD2 PHE A 286     -13.608   1.104  10.310  1.00  0.00           C  
ATOM   4458  HD2 PHE A 286     -14.678   1.252  10.331  1.00  0.00           H  
ATOM   4459  CE1 PHE A 286     -10.833   0.709  10.242  1.00  0.00           C  
ATOM   4460  HE1 PHE A 286      -9.764   0.553  10.226  1.00  0.00           H  
ATOM   4461  CE2 PHE A 286     -12.746   2.205  10.184  1.00  0.00           C  
ATOM   4462  HE2 PHE A 286     -13.159   3.200  10.102  1.00  0.00           H  
ATOM   4463  CZ  PHE A 286     -11.356   2.008  10.132  1.00  0.00           C  
ATOM   4464  HZ  PHE A 286     -10.694   2.854  10.021  1.00  0.00           H  
ATOM   4465  N   ALA A 287     -12.758  -2.726   7.467  1.00  0.00           N  
ATOM   4466  H   ALA A 287     -13.339  -2.133   6.892  1.00  0.00           H  
ATOM   4467  CA  ALA A 287     -11.588  -3.327   6.831  1.00  0.00           C  
ATOM   4468  HA  ALA A 287     -11.179  -4.099   7.483  1.00  0.00           H  
ATOM   4469  C   ALA A 287     -10.508  -2.276   6.579  1.00  0.00           C  
ATOM   4470  CB  ALA A 287     -12.013  -4.002   5.526  1.00  0.00           C  
ATOM   4471  HB1 ALA A 287     -12.780  -4.746   5.739  1.00  0.00           H  
ATOM   4472  HB2 ALA A 287     -11.155  -4.496   5.069  1.00  0.00           H  
ATOM   4473  HB3 ALA A 287     -12.415  -3.265   4.831  1.00  0.00           H  
ATOM   4474  O   ALA A 287     -10.806  -1.186   6.105  1.00  0.00           O  
ATOM   4475  N   TYR A 288      -9.249  -2.596   6.846  1.00  0.00           N  
ATOM   4476  H   TYR A 288      -9.055  -3.500   7.252  1.00  0.00           H  
ATOM   4477  CA  TYR A 288      -8.113  -1.722   6.546  1.00  0.00           C  
ATOM   4478  HA  TYR A 288      -8.326  -1.164   5.634  1.00  0.00           H  
ATOM   4479  C   TYR A 288      -6.855  -2.550   6.298  1.00  0.00           C  
ATOM   4480  CB  TYR A 288      -7.909  -0.709   7.680  1.00  0.00           C  
ATOM   4481  HB2 TYR A 288      -8.834  -0.149   7.815  1.00  0.00           H  
ATOM   4482  HB3 TYR A 288      -7.143   0.004   7.376  1.00  0.00           H  
ATOM   4483  O   TYR A 288      -6.837  -3.752   6.549  1.00  0.00           O  
ATOM   4484  CG  TYR A 288      -7.517  -1.319   9.009  1.00  0.00           C  
ATOM   4485  CD1 TYR A 288      -8.497  -1.934   9.810  1.00  0.00           C  
ATOM   4486  HD1 TYR A 288      -9.518  -1.986   9.463  1.00  0.00           H  
ATOM   4487  CD2 TYR A 288      -6.175  -1.305   9.426  1.00  0.00           C  
ATOM   4488  HD2 TYR A 288      -5.418  -0.853   8.803  1.00  0.00           H  
ATOM   4489  CE1 TYR A 288      -8.149  -2.532  11.033  1.00  0.00           C  
ATOM   4490  HE1 TYR A 288      -8.899  -3.029  11.631  1.00  0.00           H  
ATOM   4491  CE2 TYR A 288      -5.821  -1.919  10.639  1.00  0.00           C  
ATOM   4492  HE2 TYR A 288      -4.783  -1.938  10.938  1.00  0.00           H  
ATOM   4493  OH  TYR A 288      -6.455  -3.197  12.574  1.00  0.00           O  
ATOM   4494  HH  TYR A 288      -5.504  -3.220  12.704  1.00  0.00           H  
ATOM   4495  CZ  TYR A 288      -6.804  -2.537  11.442  1.00  0.00           C  
ATOM   4496  N   SER A 289      -5.792  -1.921   5.802  1.00  0.00           N  
ATOM   4497  H   SER A 289      -5.859  -0.932   5.611  1.00  0.00           H  
ATOM   4498  CA  SER A 289      -4.513  -2.595   5.550  1.00  0.00           C  
ATOM   4499  HA  SER A 289      -4.626  -3.666   5.721  1.00  0.00           H  
ATOM   4500  C   SER A 289      -3.416  -2.101   6.479  1.00  0.00           C  
ATOM   4501  CB  SER A 289      -4.072  -2.415   4.104  1.00  0.00           C  
ATOM   4502  HB2 SER A 289      -3.136  -2.950   3.947  1.00  0.00           H  
ATOM   4503  HB3 SER A 289      -3.918  -1.357   3.892  1.00  0.00           H  
ATOM   4504  O   SER A 289      -3.320  -0.905   6.755  1.00  0.00           O  
ATOM   4505  OG  SER A 289      -5.048  -2.930   3.238  1.00  0.00           O  
ATOM   4506  HG  SER A 289      -5.362  -3.772   3.575  1.00  0.00           H  
ATOM   4507  N   ILE A 290      -2.546  -3.012   6.914  1.00  0.00           N  
ATOM   4508  H   ILE A 290      -2.706  -3.979   6.669  1.00  0.00           H  
ATOM   4509  CA  ILE A 290      -1.325  -2.684   7.656  1.00  0.00           C  
ATOM   4510  HA  ILE A 290      -1.321  -1.620   7.894  1.00  0.00           H  
ATOM   4511  C   ILE A 290      -0.111  -2.947   6.775  1.00  0.00           C  
ATOM   4512  CB  ILE A 290      -1.260  -3.451   8.997  1.00  0.00           C  
ATOM   4513  HB  ILE A 290      -1.383  -4.516   8.795  1.00  0.00           H  
ATOM   4514  O   ILE A 290       0.029  -4.038   6.237  1.00  0.00           O  
ATOM   4515  CG1 ILE A 290      -2.437  -2.995   9.899  1.00  0.00           C  
ATOM   4516 HG12 ILE A 290      -2.836  -2.050   9.531  1.00  0.00           H  
ATOM   4517 HG13 ILE A 290      -3.235  -3.734   9.814  1.00  0.00           H  
ATOM   4518  CG2 ILE A 290       0.126  -3.275   9.656  1.00  0.00           C  
ATOM   4519 HG21 ILE A 290       0.332  -2.222   9.848  1.00  0.00           H  
ATOM   4520 HG22 ILE A 290       0.909  -3.691   9.023  1.00  0.00           H  
ATOM   4521 HG23 ILE A 290       0.181  -3.836  10.590  1.00  0.00           H  
ATOM   4522  CD1 ILE A 290      -2.122  -2.783  11.389  1.00  0.00           C  
ATOM   4523 HD11 ILE A 290      -1.641  -3.660  11.822  1.00  0.00           H  
ATOM   4524 HD12 ILE A 290      -1.473  -1.917  11.515  1.00  0.00           H  
ATOM   4525 HD13 ILE A 290      -3.044  -2.609  11.945  1.00  0.00           H  
ATOM   4526  N   ASN A 291       0.790  -1.966   6.682  1.00  0.00           N  
ATOM   4527  H   ASN A 291       0.593  -1.096   7.155  1.00  0.00           H  
ATOM   4528  CA  ASN A 291       2.106  -2.136   6.071  1.00  0.00           C  
ATOM   4529  HA  ASN A 291       1.986  -2.575   5.081  1.00  0.00           H  
ATOM   4530  C   ASN A 291       2.974  -3.078   6.920  1.00  0.00           C  
ATOM   4531  CB  ASN A 291       2.760  -0.755   5.923  1.00  0.00           C  
ATOM   4532  HB2 ASN A 291       2.161  -0.148   5.245  1.00  0.00           H  
ATOM   4533  HB3 ASN A 291       2.786  -0.268   6.898  1.00  0.00           H  
ATOM   4534  O   ASN A 291       3.305  -2.764   8.064  1.00  0.00           O  
ATOM   4535  CG  ASN A 291       4.183  -0.801   5.387  1.00  0.00           C  
ATOM   4536  ND2 ASN A 291       4.859   0.319   5.413  1.00  0.00           N  
ATOM   4537 HD21 ASN A 291       4.383   1.174   5.662  1.00  0.00           H  
ATOM   4538 HD22 ASN A 291       5.739   0.327   4.917  1.00  0.00           H  
ATOM   4539  OD1 ASN A 291       4.719  -1.803   4.934  1.00  0.00           O  
ATOM   4540  N   ILE A 292       3.388  -4.197   6.331  1.00  0.00           N  
ATOM   4541  H   ILE A 292       3.101  -4.358   5.376  1.00  0.00           H  
ATOM   4542  CA  ILE A 292       4.121  -5.263   7.020  1.00  0.00           C  
ATOM   4543  HA  ILE A 292       3.967  -5.132   8.091  1.00  0.00           H  
ATOM   4544  C   ILE A 292       5.634  -5.219   6.800  1.00  0.00           C  
ATOM   4545  CB  ILE A 292       3.552  -6.648   6.662  1.00  0.00           C  
ATOM   4546  HB  ILE A 292       4.093  -7.392   7.246  1.00  0.00           H  
ATOM   4547  O   ILE A 292       6.354  -6.002   7.413  1.00  0.00           O  
ATOM   4548  CG1 ILE A 292       3.708  -6.966   5.159  1.00  0.00           C  
ATOM   4549 HG12 ILE A 292       2.875  -6.513   4.621  1.00  0.00           H  
ATOM   4550 HG13 ILE A 292       4.641  -6.555   4.774  1.00  0.00           H  
ATOM   4551  CG2 ILE A 292       2.079  -6.714   7.077  1.00  0.00           C  
ATOM   4552 HG21 ILE A 292       1.951  -6.375   8.106  1.00  0.00           H  
ATOM   4553 HG22 ILE A 292       1.474  -6.092   6.417  1.00  0.00           H  
ATOM   4554 HG23 ILE A 292       1.725  -7.742   7.004  1.00  0.00           H  
ATOM   4555  CD1 ILE A 292       3.699  -8.455   4.831  1.00  0.00           C  
ATOM   4556 HD11 ILE A 292       3.773  -8.584   3.751  1.00  0.00           H  
ATOM   4557 HD12 ILE A 292       2.771  -8.909   5.180  1.00  0.00           H  
ATOM   4558 HD13 ILE A 292       4.553  -8.943   5.302  1.00  0.00           H  
ATOM   4559  N   ARG A 293       6.144  -4.302   5.962  1.00  0.00           N  
ATOM   4560  H   ARG A 293       5.490  -3.676   5.513  1.00  0.00           H  
ATOM   4561  CA  ARG A 293       7.562  -4.268   5.544  1.00  0.00           C  
ATOM   4562  HA  ARG A 293       7.783  -5.177   4.985  1.00  0.00           H  
ATOM   4563  C   ARG A 293       8.548  -4.280   6.714  1.00  0.00           C  
ATOM   4564  CB  ARG A 293       7.824  -3.044   4.650  1.00  0.00           C  
ATOM   4565  HB2 ARG A 293       7.434  -2.154   5.144  1.00  0.00           H  
ATOM   4566  HB3 ARG A 293       8.900  -2.916   4.527  1.00  0.00           H  
ATOM   4567  O   ARG A 293       9.590  -4.911   6.619  1.00  0.00           O  
ATOM   4568  CG  ARG A 293       7.205  -3.174   3.250  1.00  0.00           C  
ATOM   4569  HG2 ARG A 293       6.169  -3.503   3.328  1.00  0.00           H  
ATOM   4570  HG3 ARG A 293       7.768  -3.911   2.677  1.00  0.00           H  
ATOM   4571  CD  ARG A 293       7.261  -1.831   2.512  1.00  0.00           C  
ATOM   4572  HD2 ARG A 293       8.298  -1.496   2.472  1.00  0.00           H  
ATOM   4573  HD3 ARG A 293       6.681  -1.091   3.063  1.00  0.00           H  
ATOM   4574  NE  ARG A 293       6.746  -1.940   1.137  1.00  0.00           N  
ATOM   4575  HE  ARG A 293       7.425  -1.965   0.390  1.00  0.00           H  
ATOM   4576  NH1 ARG A 293       4.485  -1.986   1.616  1.00  0.00           N  
ATOM   4577 HH11 ARG A 293       3.565  -2.110   1.219  1.00  0.00           H  
ATOM   4578 HH12 ARG A 293       4.624  -2.058   2.614  1.00  0.00           H  
ATOM   4579  NH2 ARG A 293       5.172  -2.024  -0.487  1.00  0.00           N  
ATOM   4580 HH21 ARG A 293       5.872  -2.104  -1.211  1.00  0.00           H  
ATOM   4581 HH22 ARG A 293       4.196  -1.977  -0.744  1.00  0.00           H  
ATOM   4582  CZ  ARG A 293       5.476  -1.981   0.772  1.00  0.00           C  
ATOM   4583  N   ARG A 294       8.221  -3.604   7.821  1.00  0.00           N  
ATOM   4584  H   ARG A 294       7.315  -3.157   7.824  1.00  0.00           H  
ATOM   4585  CA  ARG A 294       9.050  -3.563   9.045  1.00  0.00           C  
ATOM   4586  HA  ARG A 294      10.074  -3.842   8.798  1.00  0.00           H  
ATOM   4587  C   ARG A 294       8.623  -4.566  10.124  1.00  0.00           C  
ATOM   4588  CB  ARG A 294       9.062  -2.139   9.622  1.00  0.00           C  
ATOM   4589  HB2 ARG A 294       8.041  -1.841   9.861  1.00  0.00           H  
ATOM   4590  HB3 ARG A 294       9.639  -2.142  10.546  1.00  0.00           H  
ATOM   4591  O   ARG A 294       9.281  -4.649  11.154  1.00  0.00           O  
ATOM   4592  CG  ARG A 294       9.688  -1.112   8.671  1.00  0.00           C  
ATOM   4593  HG2 ARG A 294       9.090  -1.033   7.763  1.00  0.00           H  
ATOM   4594  HG3 ARG A 294      10.698  -1.429   8.409  1.00  0.00           H  
ATOM   4595  CD  ARG A 294       9.745   0.254   9.362  1.00  0.00           C  
ATOM   4596  HD2 ARG A 294       8.734   0.544   9.648  1.00  0.00           H  
ATOM   4597  HD3 ARG A 294      10.353   0.164  10.262  1.00  0.00           H  
ATOM   4598  NE  ARG A 294      10.322   1.285   8.480  1.00  0.00           N  
ATOM   4599  HE  ARG A 294      10.635   0.982   7.569  1.00  0.00           H  
ATOM   4600  NH1 ARG A 294      10.169   3.041   9.953  1.00  0.00           N  
ATOM   4601 HH11 ARG A 294      10.323   4.015  10.174  1.00  0.00           H  
ATOM   4602 HH12 ARG A 294       9.787   2.415  10.648  1.00  0.00           H  
ATOM   4603  NH2 ARG A 294      11.016   3.381   7.916  1.00  0.00           N  
ATOM   4604 HH21 ARG A 294      11.302   3.048   7.006  1.00  0.00           H  
ATOM   4605 HH22 ARG A 294      11.167   4.349   8.159  1.00  0.00           H  
ATOM   4606  CZ  ARG A 294      10.498   2.559   8.786  1.00  0.00           C  
ATOM   4607  N   LEU A 295       7.499  -5.245   9.917  1.00  0.00           N  
ATOM   4608  H   LEU A 295       7.097  -5.222   8.991  1.00  0.00           H  
ATOM   4609  CA  LEU A 295       6.815  -6.066  10.914  1.00  0.00           C  
ATOM   4610  HA  LEU A 295       7.098  -5.734  11.913  1.00  0.00           H  
ATOM   4611  C   LEU A 295       7.203  -7.542  10.807  1.00  0.00           C  
ATOM   4612  CB  LEU A 295       5.311  -5.820  10.729  1.00  0.00           C  
ATOM   4613  HB2 LEU A 295       5.019  -6.124   9.724  1.00  0.00           H  
ATOM   4614  HB3 LEU A 295       5.154  -4.744  10.806  1.00  0.00           H  
ATOM   4615  O   LEU A 295       7.380  -8.195  11.836  1.00  0.00           O  
ATOM   4616  CG  LEU A 295       4.396  -6.528  11.742  1.00  0.00           C  
ATOM   4617  HG  LEU A 295       4.890  -6.612  12.709  1.00  0.00           H  
ATOM   4618  CD1 LEU A 295       3.138  -5.678  11.907  1.00  0.00           C  
ATOM   4619 HD11 LEU A 295       3.399  -4.693  12.295  1.00  0.00           H  
ATOM   4620 HD12 LEU A 295       2.466  -6.149  12.624  1.00  0.00           H  
ATOM   4621 HD13 LEU A 295       2.623  -5.572  10.952  1.00  0.00           H  
ATOM   4622  CD2 LEU A 295       3.961  -7.909  11.251  1.00  0.00           C  
ATOM   4623 HD21 LEU A 295       4.794  -8.612  11.271  1.00  0.00           H  
ATOM   4624 HD22 LEU A 295       3.172  -8.282  11.904  1.00  0.00           H  
ATOM   4625 HD23 LEU A 295       3.561  -7.849  10.239  1.00  0.00           H  
ATOM   4626  N   VAL A 296       7.353  -8.049   9.581  1.00  0.00           N  
ATOM   4627  H   VAL A 296       7.186  -7.457   8.780  1.00  0.00           H  
ATOM   4628  CA  VAL A 296       7.818  -9.422   9.340  1.00  0.00           C  
ATOM   4629  HA  VAL A 296       7.198 -10.086   9.942  1.00  0.00           H  
ATOM   4630  C   VAL A 296       9.260  -9.623   9.806  1.00  0.00           C  
ATOM   4631  CB  VAL A 296       7.656  -9.860   7.875  1.00  0.00           C  
ATOM   4632  HB  VAL A 296       8.063 -10.866   7.769  1.00  0.00           H  
ATOM   4633  O   VAL A 296      10.037  -8.669   9.909  1.00  0.00           O  
ATOM   4634  CG1 VAL A 296       6.177  -9.916   7.494  1.00  0.00           C  
ATOM   4635 HG11 VAL A 296       5.733  -8.922   7.537  1.00  0.00           H  
ATOM   4636 HG12 VAL A 296       5.652 -10.581   8.180  1.00  0.00           H  
ATOM   4637 HG13 VAL A 296       6.083 -10.320   6.486  1.00  0.00           H  
ATOM   4638  CG2 VAL A 296       8.378  -8.948   6.882  1.00  0.00           C  
ATOM   4639 HG21 VAL A 296       7.934  -7.952   6.873  1.00  0.00           H  
ATOM   4640 HG22 VAL A 296       8.304  -9.389   5.888  1.00  0.00           H  
ATOM   4641 HG23 VAL A 296       9.434  -8.869   7.143  1.00  0.00           H  
ATOM   4642  N   LYS A 297       9.620 -10.872  10.109  1.00  0.00           N  
ATOM   4643  H   LYS A 297       8.908 -11.584  10.035  1.00  0.00           H  
ATOM   4644  CA  LYS A 297      10.941 -11.266  10.607  1.00  0.00           C  
ATOM   4645  HA  LYS A 297      11.568 -10.376  10.664  1.00  0.00           H  
ATOM   4646  C   LYS A 297      11.589 -12.295   9.666  1.00  0.00           C  
ATOM   4647  CB  LYS A 297      10.820 -11.812  12.033  1.00  0.00           C  
ATOM   4648  HB2 LYS A 297      10.113 -12.642  12.042  1.00  0.00           H  
ATOM   4649  HB3 LYS A 297      11.795 -12.186  12.347  1.00  0.00           H  
ATOM   4650  O   LYS A 297      11.110 -13.429   9.606  1.00  0.00           O  
ATOM   4651  CG  LYS A 297      10.358 -10.732  13.020  1.00  0.00           C  
ATOM   4652  HG2 LYS A 297      11.056  -9.895  12.999  1.00  0.00           H  
ATOM   4653  HG3 LYS A 297       9.366 -10.375  12.741  1.00  0.00           H  
ATOM   4654  CD  LYS A 297      10.297 -11.313  14.434  1.00  0.00           C  
ATOM   4655  HD2 LYS A 297      11.291 -11.649  14.729  1.00  0.00           H  
ATOM   4656  HD3 LYS A 297       9.616 -12.163  14.433  1.00  0.00           H  
ATOM   4657  CE  LYS A 297       9.792 -10.249  15.409  1.00  0.00           C  
ATOM   4658  HE2 LYS A 297      10.478  -9.402  15.393  1.00  0.00           H  
ATOM   4659  HE3 LYS A 297       8.822  -9.898  15.057  1.00  0.00           H  
ATOM   4660  NZ  LYS A 297       9.673 -10.803  16.780  1.00  0.00           N  
ATOM   4661  HZ1 LYS A 297       9.312 -10.107  17.416  1.00  0.00           H  
ATOM   4662  HZ2 LYS A 297       9.038 -11.589  16.776  1.00  0.00           H  
ATOM   4663  HZ3 LYS A 297      10.570 -11.125  17.113  1.00  0.00           H  
ATOM   4664  N   PRO A 298      12.708 -11.951   8.998  1.00  0.00           N  
ATOM   4665  CA  PRO A 298      13.374 -10.641   8.996  1.00  0.00           C  
ATOM   4666  HA  PRO A 298      13.588 -10.336  10.020  1.00  0.00           H  
ATOM   4667  C   PRO A 298      12.541  -9.555   8.281  1.00  0.00           C  
ATOM   4668  CB  PRO A 298      14.702 -10.878   8.273  1.00  0.00           C  
ATOM   4669  HB2 PRO A 298      15.065  -9.985   7.764  1.00  0.00           H  
ATOM   4670  HB3 PRO A 298      15.446 -11.239   8.984  1.00  0.00           H  
ATOM   4671  O   PRO A 298      11.715  -9.901   7.438  1.00  0.00           O  
ATOM   4672  CG  PRO A 298      14.360 -11.993   7.285  1.00  0.00           C  
ATOM   4673  HG2 PRO A 298      15.243 -12.559   6.990  1.00  0.00           H  
ATOM   4674  HG3 PRO A 298      13.865 -11.571   6.411  1.00  0.00           H  
ATOM   4675  CD  PRO A 298      13.372 -12.854   8.070  1.00  0.00           C  
ATOM   4676  HD2 PRO A 298      12.656 -13.319   7.393  1.00  0.00           H  
ATOM   4677  HD3 PRO A 298      13.908 -13.619   8.631  1.00  0.00           H  
ATOM   4678  N   PRO A 299      12.763  -8.255   8.573  1.00  0.00           N  
ATOM   4679  CA  PRO A 299      12.106  -7.167   7.851  1.00  0.00           C  
ATOM   4680  HA  PRO A 299      11.034  -7.215   8.045  1.00  0.00           H  
ATOM   4681  C   PRO A 299      12.352  -7.247   6.343  1.00  0.00           C  
ATOM   4682  CB  PRO A 299      12.669  -5.870   8.437  1.00  0.00           C  
ATOM   4683  HB2 PRO A 299      11.923  -5.075   8.447  1.00  0.00           H  
ATOM   4684  HB3 PRO A 299      13.551  -5.557   7.878  1.00  0.00           H  
ATOM   4685  O   PRO A 299      13.435  -7.644   5.903  1.00  0.00           O  
ATOM   4686  CG  PRO A 299      13.085  -6.281   9.847  1.00  0.00           C  
ATOM   4687  HG2 PRO A 299      12.212  -6.281  10.499  1.00  0.00           H  
ATOM   4688  HG3 PRO A 299      13.866  -5.634  10.246  1.00  0.00           H  
ATOM   4689  CD  PRO A 299      13.578  -7.714   9.651  1.00  0.00           C  
ATOM   4690  HD2 PRO A 299      14.625  -7.711   9.347  1.00  0.00           H  
ATOM   4691  HD3 PRO A 299      13.448  -8.275  10.576  1.00  0.00           H  
ATOM   4692  N   LEU A 300      11.369  -6.819   5.549  1.00  0.00           N  
ATOM   4693  H   LEU A 300      10.551  -6.408   5.976  1.00  0.00           H  
ATOM   4694  CA  LEU A 300      11.521  -6.746   4.100  1.00  0.00           C  
ATOM   4695  HA  LEU A 300      11.850  -7.733   3.775  1.00  0.00           H  
ATOM   4696  C   LEU A 300      12.608  -5.722   3.729  1.00  0.00           C  
ATOM   4697  CB  LEU A 300      10.186  -6.422   3.399  1.00  0.00           C  
ATOM   4698  HB2 LEU A 300      10.375  -6.342   2.328  1.00  0.00           H  
ATOM   4699  HB3 LEU A 300       9.836  -5.450   3.747  1.00  0.00           H  
ATOM   4700  O   LEU A 300      12.721  -4.678   4.386  1.00  0.00           O  
ATOM   4701  CG  LEU A 300       9.076  -7.465   3.612  1.00  0.00           C  
ATOM   4702  HG  LEU A 300       8.819  -7.482   4.671  1.00  0.00           H  
ATOM   4703  CD1 LEU A 300       7.813  -7.100   2.831  1.00  0.00           C  
ATOM   4704 HD11 LEU A 300       7.496  -6.080   3.048  1.00  0.00           H  
ATOM   4705 HD12 LEU A 300       7.995  -7.205   1.761  1.00  0.00           H  
ATOM   4706 HD13 LEU A 300       7.009  -7.779   3.115  1.00  0.00           H  
ATOM   4707  CD2 LEU A 300       9.496  -8.863   3.158  1.00  0.00           C  
ATOM   4708 HD21 LEU A 300      10.281  -9.254   3.805  1.00  0.00           H  
ATOM   4709 HD22 LEU A 300       8.652  -9.549   3.224  1.00  0.00           H  
ATOM   4710 HD23 LEU A 300       9.845  -8.830   2.125  1.00  0.00           H  
ATOM   4711  N   PRO A 301      13.388  -5.974   2.661  1.00  0.00           N  
ATOM   4712  CA  PRO A 301      14.363  -5.014   2.158  1.00  0.00           C  
ATOM   4713  HA  PRO A 301      15.153  -4.900   2.900  1.00  0.00           H  
ATOM   4714  C   PRO A 301      13.719  -3.656   1.869  1.00  0.00           C  
ATOM   4715  CB  PRO A 301      14.936  -5.641   0.882  1.00  0.00           C  
ATOM   4716  HB2 PRO A 301      14.345  -5.337   0.018  1.00  0.00           H  
ATOM   4717  HB3 PRO A 301      15.986  -5.383   0.739  1.00  0.00           H  
ATOM   4718  O   PRO A 301      12.570  -3.593   1.431  1.00  0.00           O  
ATOM   4719  CG  PRO A 301      14.746  -7.138   1.114  1.00  0.00           C  
ATOM   4720  HG2 PRO A 301      15.547  -7.516   1.749  1.00  0.00           H  
ATOM   4721  HG3 PRO A 301      14.699  -7.700   0.181  1.00  0.00           H  
ATOM   4722  CD  PRO A 301      13.425  -7.196   1.871  1.00  0.00           C  
ATOM   4723  HD2 PRO A 301      13.411  -8.090   2.495  1.00  0.00           H  
ATOM   4724  HD3 PRO A 301      12.591  -7.203   1.170  1.00  0.00           H  
ATOM   4725  N   GLY A 302      14.469  -2.564   2.046  1.00  0.00           N  
ATOM   4726  H   GLY A 302      15.399  -2.672   2.425  1.00  0.00           H  
ATOM   4727  CA  GLY A 302      13.954  -1.208   1.809  1.00  0.00           C  
ATOM   4728  HA2 GLY A 302      14.767  -0.492   1.928  1.00  0.00           H  
ATOM   4729  HA3 GLY A 302      13.179  -0.987   2.542  1.00  0.00           H  
ATOM   4730  C   GLY A 302      13.358  -1.018   0.409  1.00  0.00           C  
ATOM   4731  O   GLY A 302      12.352  -0.330   0.268  1.00  0.00           O  
ATOM   4732  N   GLY A 303      13.933  -1.688  -0.595  1.00  0.00           N  
ATOM   4733  H   GLY A 303      14.756  -2.237  -0.389  1.00  0.00           H  
ATOM   4734  CA  GLY A 303      13.466  -1.682  -1.981  1.00  0.00           C  
ATOM   4735  HA2 GLY A 303      13.104  -0.687  -2.240  1.00  0.00           H  
ATOM   4736  HA3 GLY A 303      14.309  -1.906  -2.636  1.00  0.00           H  
ATOM   4737  C   GLY A 303      12.349  -2.676  -2.304  1.00  0.00           C  
ATOM   4738  O   GLY A 303      11.969  -2.750  -3.465  1.00  0.00           O  
ATOM   4739  N   TYR A 304      11.825  -3.456  -1.346  1.00  0.00           N  
ATOM   4740  H   TYR A 304      12.124  -3.328  -0.389  1.00  0.00           H  
ATOM   4741  CA  TYR A 304      10.768  -4.442  -1.616  1.00  0.00           C  
ATOM   4742  HA  TYR A 304      11.181  -5.243  -2.229  1.00  0.00           H  
ATOM   4743  C   TYR A 304       9.609  -3.815  -2.401  1.00  0.00           C  
ATOM   4744  CB  TYR A 304      10.251  -5.078  -0.319  1.00  0.00           C  
ATOM   4745  HB2 TYR A 304       9.974  -4.291   0.383  1.00  0.00           H  
ATOM   4746  HB3 TYR A 304      11.056  -5.660   0.131  1.00  0.00           H  
ATOM   4747  O   TYR A 304       8.936  -2.896  -1.913  1.00  0.00           O  
ATOM   4748  CG  TYR A 304       9.048  -5.977  -0.553  1.00  0.00           C  
ATOM   4749  CD1 TYR A 304       7.743  -5.453  -0.444  1.00  0.00           C  
ATOM   4750  HD1 TYR A 304       7.601  -4.425  -0.145  1.00  0.00           H  
ATOM   4751  CD2 TYR A 304       9.232  -7.307  -0.970  1.00  0.00           C  
ATOM   4752  HD2 TYR A 304      10.228  -7.710  -1.081  1.00  0.00           H  
ATOM   4753  CE1 TYR A 304       6.627  -6.245  -0.775  1.00  0.00           C  
ATOM   4754  HE1 TYR A 304       5.630  -5.833  -0.731  1.00  0.00           H  
ATOM   4755  CE2 TYR A 304       8.116  -8.104  -1.290  1.00  0.00           C  
ATOM   4756  HE2 TYR A 304       8.247  -9.125  -1.618  1.00  0.00           H  
ATOM   4757  OH  TYR A 304       5.756  -8.327  -1.605  1.00  0.00           O  
ATOM   4758  HH  TYR A 304       4.903  -7.971  -1.348  1.00  0.00           H  
ATOM   4759  CZ  TYR A 304       6.813  -7.571  -1.216  1.00  0.00           C  
ATOM   4760  N   TRP A 305       9.372  -4.336  -3.608  1.00  0.00           N  
ATOM   4761  H   TRP A 305       9.959  -5.089  -3.937  1.00  0.00           H  
ATOM   4762  CA  TRP A 305       8.383  -3.796  -4.530  1.00  0.00           C  
ATOM   4763  HA  TRP A 305       7.883  -2.956  -4.049  1.00  0.00           H  
ATOM   4764  C   TRP A 305       7.312  -4.836  -4.858  1.00  0.00           C  
ATOM   4765  CB  TRP A 305       9.073  -3.222  -5.772  1.00  0.00           C  
ATOM   4766  HB2 TRP A 305       9.349  -4.027  -6.453  1.00  0.00           H  
ATOM   4767  HB3 TRP A 305       9.989  -2.716  -5.468  1.00  0.00           H  
ATOM   4768  O   TRP A 305       7.591  -5.869  -5.465  1.00  0.00           O  
ATOM   4769  CG  TRP A 305       8.212  -2.226  -6.484  1.00  0.00           C  
ATOM   4770  CD1 TRP A 305       8.206  -0.894  -6.272  1.00  0.00           C  
ATOM   4771  HD1 TRP A 305       8.867  -0.378  -5.591  1.00  0.00           H  
ATOM   4772  CD2 TRP A 305       7.137  -2.466  -7.432  1.00  0.00           C  
ATOM   4773  CE2 TRP A 305       6.513  -1.235  -7.766  1.00  0.00           C  
ATOM   4774  CE3 TRP A 305       6.617  -3.616  -8.025  1.00  0.00           C  
ATOM   4775  HE3 TRP A 305       7.166  -4.525  -7.828  1.00  0.00           H  
ATOM   4776  NE1 TRP A 305       7.227  -0.306  -7.051  1.00  0.00           N  
ATOM   4777  HE1 TRP A 305       6.976   0.670  -6.992  1.00  0.00           H  
ATOM   4778  CH2 TRP A 305       4.868  -2.342  -9.143  1.00  0.00           C  
ATOM   4779  HH2 TRP A 305       3.969  -2.321  -9.741  1.00  0.00           H  
ATOM   4780  CZ2 TRP A 305       5.394  -1.158  -8.605  1.00  0.00           C  
ATOM   4781  HZ2 TRP A 305       4.923  -0.207  -8.807  1.00  0.00           H  
ATOM   4782  CZ3 TRP A 305       5.501  -3.563  -8.888  1.00  0.00           C  
ATOM   4783  HZ3 TRP A 305       5.128  -4.444  -9.389  1.00  0.00           H  
ATOM   4784  N   GLY A 306       6.079  -4.543  -4.446  1.00  0.00           N  
ATOM   4785  H   GLY A 306       5.942  -3.673  -3.951  1.00  0.00           H  
ATOM   4786  CA  GLY A 306       4.909  -5.417  -4.519  1.00  0.00           C  
ATOM   4787  HA2 GLY A 306       5.206  -6.453  -4.359  1.00  0.00           H  
ATOM   4788  HA3 GLY A 306       4.437  -5.323  -5.498  1.00  0.00           H  
ATOM   4789  C   GLY A 306       3.879  -5.037  -3.462  1.00  0.00           C  
ATOM   4790  O   GLY A 306       3.960  -3.947  -2.884  1.00  0.00           O  
ATOM   4791  N   ASN A 307       2.918  -5.917  -3.187  1.00  0.00           N  
ATOM   4792  H   ASN A 307       2.840  -6.778  -3.709  1.00  0.00           H  
ATOM   4793  CA  ASN A 307       2.064  -5.764  -2.014  1.00  0.00           C  
ATOM   4794  HA  ASN A 307       1.790  -4.714  -1.912  1.00  0.00           H  
ATOM   4795  C   ASN A 307       2.856  -6.160  -0.766  1.00  0.00           C  
ATOM   4796  CB  ASN A 307       0.755  -6.546  -2.180  1.00  0.00           C  
ATOM   4797  HB2 ASN A 307       0.186  -6.513  -1.251  1.00  0.00           H  
ATOM   4798  HB3 ASN A 307       0.957  -7.591  -2.411  1.00  0.00           H  
ATOM   4799  O   ASN A 307       3.347  -7.279  -0.636  1.00  0.00           O  
ATOM   4800  CG  ASN A 307      -0.103  -5.921  -3.262  1.00  0.00           C  
ATOM   4801  ND2 ASN A 307       0.013  -6.375  -4.482  1.00  0.00           N  
ATOM   4802 HD21 ASN A 307      -0.575  -5.961  -5.191  1.00  0.00           H  
ATOM   4803 HD22 ASN A 307       0.652  -7.134  -4.669  1.00  0.00           H  
ATOM   4804  OD1 ASN A 307      -0.815  -4.958  -3.027  1.00  0.00           O  
ATOM   4805  N   GLY A 308       3.032  -5.202   0.139  1.00  0.00           N  
ATOM   4806  H   GLY A 308       2.656  -4.287  -0.064  1.00  0.00           H  
ATOM   4807  CA  GLY A 308       3.650  -5.380   1.449  1.00  0.00           C  
ATOM   4808  HA2 GLY A 308       4.545  -4.762   1.524  1.00  0.00           H  
ATOM   4809  HA3 GLY A 308       3.928  -6.423   1.601  1.00  0.00           H  
ATOM   4810  C   GLY A 308       2.667  -4.986   2.541  1.00  0.00           C  
ATOM   4811  O   GLY A 308       3.043  -4.283   3.482  1.00  0.00           O  
ATOM   4812  N   CYS A 309       1.414  -5.415   2.386  1.00  0.00           N  
ATOM   4813  H   CYS A 309       1.212  -6.029   1.610  1.00  0.00           H  
ATOM   4814  CA  CYS A 309       0.305  -5.125   3.281  1.00  0.00           C  
ATOM   4815  HA  CYS A 309       0.715  -4.781   4.231  1.00  0.00           H  
ATOM   4816  C   CYS A 309      -0.537  -6.377   3.539  1.00  0.00           C  
ATOM   4817  CB  CYS A 309      -0.577  -4.031   2.667  1.00  0.00           C  
ATOM   4818  HB2 CYS A 309      -1.504  -3.968   3.238  1.00  0.00           H  
ATOM   4819  HB3 CYS A 309      -0.827  -4.310   1.644  1.00  0.00           H  
ATOM   4820  O   CYS A 309      -0.720  -7.183   2.633  1.00  0.00           O  
ATOM   4821  SG  CYS A 309       0.246  -2.412   2.682  1.00  0.00           S  
ATOM   4822  HG  CYS A 309      -0.578  -1.826   1.808  1.00  0.00           H  
ATOM   4823  N   VAL A 310      -1.108  -6.491   4.739  1.00  0.00           N  
ATOM   4824  H   VAL A 310      -0.915  -5.781   5.431  1.00  0.00           H  
ATOM   4825  CA  VAL A 310      -2.143  -7.491   5.062  1.00  0.00           C  
ATOM   4826  HA  VAL A 310      -2.354  -8.073   4.165  1.00  0.00           H  
ATOM   4827  C   VAL A 310      -3.439  -6.797   5.481  1.00  0.00           C  
ATOM   4828  CB  VAL A 310      -1.694  -8.496   6.141  1.00  0.00           C  
ATOM   4829  HB  VAL A 310      -2.518  -9.186   6.325  1.00  0.00           H  
ATOM   4830  O   VAL A 310      -3.368  -5.722   6.093  1.00  0.00           O  
ATOM   4831  CG1 VAL A 310      -0.514  -9.332   5.639  1.00  0.00           C  
ATOM   4832 HG11 VAL A 310       0.369  -8.708   5.499  1.00  0.00           H  
ATOM   4833 HG12 VAL A 310      -0.297 -10.126   6.354  1.00  0.00           H  
ATOM   4834 HG13 VAL A 310      -0.772  -9.793   4.685  1.00  0.00           H  
ATOM   4835  CG2 VAL A 310      -1.339  -7.828   7.478  1.00  0.00           C  
ATOM   4836 HG21 VAL A 310      -0.941  -8.574   8.166  1.00  0.00           H  
ATOM   4837 HG22 VAL A 310      -0.605  -7.034   7.337  1.00  0.00           H  
ATOM   4838 HG23 VAL A 310      -2.237  -7.402   7.925  1.00  0.00           H  
ATOM   4839  N   PRO A 311      -4.618  -7.360   5.161  1.00  0.00           N  
ATOM   4840  CA  PRO A 311      -5.880  -6.818   5.633  1.00  0.00           C  
ATOM   4841  HA  PRO A 311      -5.869  -5.732   5.537  1.00  0.00           H  
ATOM   4842  C   PRO A 311      -6.137  -7.188   7.098  1.00  0.00           C  
ATOM   4843  CB  PRO A 311      -6.945  -7.373   4.693  1.00  0.00           C  
ATOM   4844  HB2 PRO A 311      -7.015  -6.743   3.806  1.00  0.00           H  
ATOM   4845  HB3 PRO A 311      -7.919  -7.460   5.176  1.00  0.00           H  
ATOM   4846  O   PRO A 311      -5.740  -8.250   7.581  1.00  0.00           O  
ATOM   4847  CG  PRO A 311      -6.377  -8.731   4.304  1.00  0.00           C  
ATOM   4848  HG2 PRO A 311      -6.735  -9.024   3.317  1.00  0.00           H  
ATOM   4849  HG3 PRO A 311      -6.655  -9.469   5.056  1.00  0.00           H  
ATOM   4850  CD  PRO A 311      -4.859  -8.525   4.314  1.00  0.00           C  
ATOM   4851  HD2 PRO A 311      -4.365  -9.413   4.709  1.00  0.00           H  
ATOM   4852  HD3 PRO A 311      -4.513  -8.323   3.301  1.00  0.00           H  
ATOM   4853  N   MET A 312      -6.832  -6.291   7.788  1.00  0.00           N  
ATOM   4854  H   MET A 312      -7.097  -5.441   7.310  1.00  0.00           H  
ATOM   4855  CA  MET A 312      -7.357  -6.456   9.138  1.00  0.00           C  
ATOM   4856  HA  MET A 312      -7.326  -7.508   9.421  1.00  0.00           H  
ATOM   4857  C   MET A 312      -8.808  -6.008   9.185  1.00  0.00           C  
ATOM   4858  CB  MET A 312      -6.553  -5.616  10.135  1.00  0.00           C  
ATOM   4859  HB2 MET A 312      -6.425  -4.613   9.728  1.00  0.00           H  
ATOM   4860  HB3 MET A 312      -7.105  -5.542  11.072  1.00  0.00           H  
ATOM   4861  O   MET A 312      -9.216  -5.126   8.423  1.00  0.00           O  
ATOM   4862  CG  MET A 312      -5.181  -6.204  10.436  1.00  0.00           C  
ATOM   4863  HG2 MET A 312      -4.698  -5.576  11.184  1.00  0.00           H  
ATOM   4864  HG3 MET A 312      -4.582  -6.176   9.525  1.00  0.00           H  
ATOM   4865  SD  MET A 312      -5.211  -7.911  11.036  1.00  0.00           S  
ATOM   4866  CE  MET A 312      -6.038  -7.772  12.637  1.00  0.00           C  
ATOM   4867  HE1 MET A 312      -7.048  -7.385  12.509  1.00  0.00           H  
ATOM   4868  HE2 MET A 312      -5.464  -7.107  13.282  1.00  0.00           H  
ATOM   4869  HE3 MET A 312      -6.089  -8.760  13.096  1.00  0.00           H  
ATOM   4870  N   TYR A 313      -9.563  -6.590  10.114  1.00  0.00           N  
ATOM   4871  H   TYR A 313      -9.153  -7.264  10.745  1.00  0.00           H  
ATOM   4872  CA  TYR A 313     -10.985  -6.331  10.256  1.00  0.00           C  
ATOM   4873  HA  TYR A 313     -11.225  -5.430   9.692  1.00  0.00           H  
ATOM   4874  C   TYR A 313     -11.366  -6.105  11.718  1.00  0.00           C  
ATOM   4875  CB  TYR A 313     -11.802  -7.474   9.643  1.00  0.00           C  
ATOM   4876  HB2 TYR A 313     -11.646  -8.364  10.253  1.00  0.00           H  
ATOM   4877  HB3 TYR A 313     -12.861  -7.221   9.704  1.00  0.00           H  
ATOM   4878  O   TYR A 313     -10.845  -6.756  12.618  1.00  0.00           O  
ATOM   4879  CG  TYR A 313     -11.454  -7.796   8.199  1.00  0.00           C  
ATOM   4880  CD1 TYR A 313     -12.156  -7.179   7.147  1.00  0.00           C  
ATOM   4881  HD1 TYR A 313     -12.953  -6.485   7.369  1.00  0.00           H  
ATOM   4882  CD2 TYR A 313     -10.405  -8.692   7.911  1.00  0.00           C  
ATOM   4883  HD2 TYR A 313      -9.864  -9.173   8.712  1.00  0.00           H  
ATOM   4884  CE1 TYR A 313     -11.806  -7.449   5.808  1.00  0.00           C  
ATOM   4885  HE1 TYR A 313     -12.340  -6.975   4.997  1.00  0.00           H  
ATOM   4886  CE2 TYR A 313     -10.044  -8.953   6.576  1.00  0.00           C  
ATOM   4887  HE2 TYR A 313      -9.233  -9.629   6.348  1.00  0.00           H  
ATOM   4888  OH  TYR A 313     -10.380  -8.578   4.237  1.00  0.00           O  
ATOM   4889  HH  TYR A 313     -10.926  -8.118   3.595  1.00  0.00           H  
ATOM   4890  CZ  TYR A 313     -10.742  -8.331   5.522  1.00  0.00           C  
ATOM   4891  N   VAL A 314     -12.336  -5.222  11.939  1.00  0.00           N  
ATOM   4892  H   VAL A 314     -12.649  -4.668  11.154  1.00  0.00           H  
ATOM   4893  CA  VAL A 314     -13.154  -5.201  13.158  1.00  0.00           C  
ATOM   4894  HA  VAL A 314     -12.786  -5.951  13.858  1.00  0.00           H  
ATOM   4895  C   VAL A 314     -14.573  -5.573  12.759  1.00  0.00           C  
ATOM   4896  CB  VAL A 314     -13.104  -3.835  13.864  1.00  0.00           C  
ATOM   4897  HB  VAL A 314     -13.453  -3.058  13.184  1.00  0.00           H  
ATOM   4898  O   VAL A 314     -15.103  -5.006  11.805  1.00  0.00           O  
ATOM   4899  CG1 VAL A 314     -13.998  -3.802  15.110  1.00  0.00           C  
ATOM   4900 HG11 VAL A 314     -13.705  -4.589  15.804  1.00  0.00           H  
ATOM   4901 HG12 VAL A 314     -15.044  -3.932  14.832  1.00  0.00           H  
ATOM   4902 HG13 VAL A 314     -13.905  -2.834  15.603  1.00  0.00           H  
ATOM   4903  CG2 VAL A 314     -11.677  -3.497  14.300  1.00  0.00           C  
ATOM   4904 HG21 VAL A 314     -11.299  -4.275  14.963  1.00  0.00           H  
ATOM   4905 HG22 VAL A 314     -11.024  -3.413  13.431  1.00  0.00           H  
ATOM   4906 HG23 VAL A 314     -11.685  -2.545  14.830  1.00  0.00           H  
ATOM   4907  N   GLN A 315     -15.185  -6.522  13.469  1.00  0.00           N  
ATOM   4908  H   GLN A 315     -14.699  -6.929  14.255  1.00  0.00           H  
ATOM   4909  CA  GLN A 315     -16.540  -7.002  13.195  1.00  0.00           C  
ATOM   4910  HA  GLN A 315     -16.943  -6.467  12.335  1.00  0.00           H  
ATOM   4911  C   GLN A 315     -17.458  -6.734  14.389  1.00  0.00           C  
ATOM   4912  CB  GLN A 315     -16.498  -8.496  12.832  1.00  0.00           C  
ATOM   4913  HB2 GLN A 315     -15.820  -8.637  11.991  1.00  0.00           H  
ATOM   4914  HB3 GLN A 315     -16.113  -9.060  13.681  1.00  0.00           H  
ATOM   4915  O   GLN A 315     -17.155  -7.137  15.510  1.00  0.00           O  
ATOM   4916  CG  GLN A 315     -17.884  -9.040  12.446  1.00  0.00           C  
ATOM   4917  HG2 GLN A 315     -18.266  -8.482  11.591  1.00  0.00           H  
ATOM   4918  HG3 GLN A 315     -18.579  -8.913  13.276  1.00  0.00           H  
ATOM   4919  CD  GLN A 315     -17.834 -10.520  12.087  1.00  0.00           C  
ATOM   4920  NE2 GLN A 315     -17.815 -11.411  13.050  1.00  0.00           N  
ATOM   4921 HE21 GLN A 315     -17.650 -11.110  14.000  1.00  0.00           H  
ATOM   4922 HE22 GLN A 315     -17.545 -12.341  12.763  1.00  0.00           H  
ATOM   4923  OE1 GLN A 315     -17.813 -10.911  10.933  1.00  0.00           O  
ATOM   4924  N   LEU A 316     -18.609  -6.118  14.129  1.00  0.00           N  
ATOM   4925  H   LEU A 316     -18.806  -5.858  13.174  1.00  0.00           H  
ATOM   4926  CA  LEU A 316     -19.657  -5.842  15.116  1.00  0.00           C  
ATOM   4927  HA  LEU A 316     -19.531  -6.489  15.984  1.00  0.00           H  
ATOM   4928  C   LEU A 316     -21.033  -6.159  14.524  1.00  0.00           C  
ATOM   4929  CB  LEU A 316     -19.561  -4.369  15.562  1.00  0.00           C  
ATOM   4930  HB2 LEU A 316     -19.547  -3.738  14.673  1.00  0.00           H  
ATOM   4931  HB3 LEU A 316     -20.455  -4.107  16.128  1.00  0.00           H  
ATOM   4932  O   LEU A 316     -21.153  -6.359  13.316  1.00  0.00           O  
ATOM   4933  CG  LEU A 316     -18.333  -4.041  16.433  1.00  0.00           C  
ATOM   4934  HG  LEU A 316     -17.418  -4.324  15.914  1.00  0.00           H  
ATOM   4935  CD1 LEU A 316     -18.280  -2.537  16.692  1.00  0.00           C  
ATOM   4936 HD11 LEU A 316     -19.172  -2.211  17.228  1.00  0.00           H  
ATOM   4937 HD12 LEU A 316     -18.225  -1.999  15.746  1.00  0.00           H  
ATOM   4938 HD13 LEU A 316     -17.401  -2.286  17.285  1.00  0.00           H
[truncated: 172,863 more chars]
