# Supplementary material for: Emergence of a proton exchange-based isomerization and lactonization mechanism in the plant coumarin synthase COSY
Source: Nat Commun. 2023 Feb 3;14:597. doi: 10.1038/s41467-023-36299-1 (PMC9898226; doi:10.1038/s41467-023-36299-1)
Supplement: Supplementary file 4 — Source Data [file 41467_2023_36299_MOESM4_ESM.zip › Source Data/Supplementary Figure 38/AtCOSY-AF2.pdb]

ATOM      1  N   MET A   1     -21.790  17.037 -24.304  1.00  0.00           N  
ATOM      2  H   MET A   1     -22.787  17.108 -24.160  1.00  0.00           H  
ATOM      3  H2  MET A   1     -21.598  16.817 -25.271  1.00  0.00           H  
ATOM      4  H3  MET A   1     -21.351  17.924 -24.097  1.00  0.00           H  
ATOM      5  CA  MET A   1     -21.209  15.975 -23.454  1.00  0.00           C  
ATOM      6  HA  MET A   1     -21.308  16.241 -22.401  1.00  0.00           H  
ATOM      7  C   MET A   1     -19.735  15.858 -23.788  1.00  0.00           C  
ATOM      8  CB  MET A   1     -21.872  14.609 -23.688  1.00  0.00           C  
ATOM      9  HB2 MET A   1     -21.810  14.352 -24.746  1.00  0.00           H  
ATOM     10  HB3 MET A   1     -21.319  13.858 -23.125  1.00  0.00           H  
ATOM     11  O   MET A   1     -19.408  15.927 -24.968  1.00  0.00           O  
ATOM     12  CG  MET A   1     -23.335  14.544 -23.248  1.00  0.00           C  
ATOM     13  HG2 MET A   1     -23.917  15.238 -23.853  1.00  0.00           H  
ATOM     14  HG3 MET A   1     -23.420  14.830 -22.199  1.00  0.00           H  
ATOM     15  SD  MET A   1     -24.014  12.881 -23.456  1.00  0.00           S  
ATOM     16  CE  MET A   1     -25.738  13.262 -23.859  1.00  0.00           C  
ATOM     17  HE1 MET A   1     -25.784  13.838 -24.784  1.00  0.00           H  
ATOM     18  HE2 MET A   1     -26.291  12.332 -23.991  1.00  0.00           H  
ATOM     19  HE3 MET A   1     -26.189  13.831 -23.047  1.00  0.00           H  
ATOM     20  N   ALA A   2     -18.867  15.698 -22.788  1.00  0.00           N  
ATOM     21  H   ALA A   2     -19.183  15.628 -21.831  1.00  0.00           H  
ATOM     22  CA  ALA A   2     -17.447  15.454 -23.021  1.00  0.00           C  
ATOM     23  HA  ALA A   2     -17.043  16.255 -23.641  1.00  0.00           H  
ATOM     24  C   ALA A   2     -17.261  14.120 -23.767  1.00  0.00           C  
ATOM     25  CB  ALA A   2     -16.714  15.487 -21.676  1.00  0.00           C  
ATOM     26  HB1 ALA A   2     -15.647  15.332 -21.838  1.00  0.00           H  
ATOM     27  HB2 ALA A   2     -16.849  16.456 -21.196  1.00  0.00           H  
ATOM     28  HB3 ALA A   2     -17.087  14.702 -21.018  1.00  0.00           H  
ATOM     29  O   ALA A   2     -17.715  13.060 -23.315  1.00  0.00           O  
ATOM     30  N   THR A   3     -16.648  14.187 -24.944  1.00  0.00           N  
ATOM     31  H   THR A   3     -16.264  15.074 -25.237  1.00  0.00           H  
ATOM     32  CA  THR A   3     -16.364  13.034 -25.803  1.00  0.00           C  
ATOM     33  HA  THR A   3     -16.891  12.155 -25.431  1.00  0.00           H  
ATOM     34  C   THR A   3     -14.871  12.767 -25.749  1.00  0.00           C  
ATOM     35  CB  THR A   3     -16.834  13.270 -27.243  1.00  0.00           C  
ATOM     36  HB  THR A   3     -16.220  14.043 -27.708  1.00  0.00           H  
ATOM     37  O   THR A   3     -14.080  13.669 -26.016  1.00  0.00           O  
ATOM     38  CG2 THR A   3     -16.771  11.997 -28.086  1.00  0.00           C  
ATOM     39 HG21 THR A   3     -15.740  11.654 -28.174  1.00  0.00           H  
ATOM     40 HG22 THR A   3     -17.147  12.210 -29.087  1.00  0.00           H  
ATOM     41 HG23 THR A   3     -17.380  11.213 -27.636  1.00  0.00           H  
ATOM     42  OG1 THR A   3     -18.179  13.702 -27.206  1.00  0.00           O  
ATOM     43  HG1 THR A   3     -18.229  14.383 -26.531  1.00  0.00           H  
ATOM     44  N   LEU A   4     -14.518  11.546 -25.351  1.00  0.00           N  
ATOM     45  H   LEU A   4     -15.238  10.846 -25.237  1.00  0.00           H  
ATOM     46  CA  LEU A   4     -13.149  11.056 -25.305  1.00  0.00           C  
ATOM     47  HA  LEU A   4     -12.463  11.903 -25.287  1.00  0.00           H  
ATOM     48  C   LEU A   4     -12.871  10.241 -26.565  1.00  0.00           C  
ATOM     49  CB  LEU A   4     -12.951  10.245 -24.012  1.00  0.00           C  
ATOM     50  HB2 LEU A   4     -13.646   9.407 -23.989  1.00  0.00           H  
ATOM     51  HB3 LEU A   4     -13.199  10.902 -23.179  1.00  0.00           H  
ATOM     52  O   LEU A   4     -13.678   9.382 -26.922  1.00  0.00           O  
ATOM     53  CG  LEU A   4     -11.509   9.721 -23.836  1.00  0.00           C  
ATOM     54  HG  LEU A   4     -10.809  10.386 -24.341  1.00  0.00           H  
ATOM     55  CD1 LEU A   4     -11.168   9.715 -22.353  1.00  0.00           C  
ATOM     56 HD11 LEU A   4     -11.233  10.735 -21.976  1.00  0.00           H  
ATOM     57 HD12 LEU A   4     -10.149   9.354 -22.213  1.00  0.00           H  
ATOM     58 HD13 LEU A   4     -11.857   9.072 -21.805  1.00  0.00           H  
ATOM     59  CD2 LEU A   4     -11.326   8.293 -24.358  1.00  0.00           C  
ATOM     60 HD21 LEU A   4     -11.980   7.604 -23.823  1.00  0.00           H  
ATOM     61 HD22 LEU A   4     -11.539   8.239 -25.425  1.00  0.00           H  
ATOM     62 HD23 LEU A   4     -10.293   7.981 -24.206  1.00  0.00           H  
ATOM     63  N   GLU A   5     -11.729  10.491 -27.190  1.00  0.00           N  
ATOM     64  H   GLU A   5     -11.140  11.235 -26.843  1.00  0.00           H  
ATOM     65  CA  GLU A   5     -11.229   9.761 -28.351  1.00  0.00           C  
ATOM     66  HA  GLU A   5     -11.884   8.919 -28.576  1.00  0.00           H  
ATOM     67  C   GLU A   5      -9.831   9.226 -28.038  1.00  0.00           C  
ATOM     68  CB  GLU A   5     -11.234  10.700 -29.565  1.00  0.00           C  
ATOM     69  HB2 GLU A   5     -12.249  11.071 -29.702  1.00  0.00           H  
ATOM     70  HB3 GLU A   5     -10.577  11.546 -29.366  1.00  0.00           H  
ATOM     71  O   GLU A   5      -8.939   9.999 -27.685  1.00  0.00           O  
ATOM     72  CG  GLU A   5     -10.783   9.999 -30.856  1.00  0.00           C  
ATOM     73  HG2 GLU A   5     -11.418   9.127 -31.015  1.00  0.00           H  
ATOM     74  HG3 GLU A   5      -9.757   9.655 -30.732  1.00  0.00           H  
ATOM     75  CD  GLU A   5     -10.857  10.913 -32.092  1.00  0.00           C  
ATOM     76  OE1 GLU A   5     -10.507  10.424 -33.188  1.00  0.00           O  
ATOM     77  OE2 GLU A   5     -11.292  12.081 -31.953  1.00  0.00           O  
ATOM     78  N   ILE A   6      -9.644   7.909 -28.143  1.00  0.00           N  
ATOM     79  H   ILE A   6     -10.396   7.343 -28.510  1.00  0.00           H  
ATOM     80  CA  ILE A   6      -8.319   7.282 -28.061  1.00  0.00           C  
ATOM     81  HA  ILE A   6      -7.737   7.763 -27.275  1.00  0.00           H  
ATOM     82  C   ILE A   6      -7.619   7.526 -29.397  1.00  0.00           C  
ATOM     83  CB  ILE A   6      -8.424   5.776 -27.727  1.00  0.00           C  
ATOM     84  HB  ILE A   6      -9.075   5.302 -28.462  1.00  0.00           H  
ATOM     85  O   ILE A   6      -8.130   7.118 -30.437  1.00  0.00           O  
ATOM     86  CG1 ILE A   6      -9.043   5.588 -26.322  1.00  0.00           C  
ATOM     87 HG12 ILE A   6      -8.379   6.021 -25.575  1.00  0.00           H  
ATOM     88 HG13 ILE A   6      -9.994   6.120 -26.272  1.00  0.00           H  
ATOM     89  CG2 ILE A   6      -7.038   5.104 -27.808  1.00  0.00           C  
ATOM     90 HG21 ILE A   6      -6.615   5.205 -28.807  1.00  0.00           H  
ATOM     91 HG22 ILE A   6      -7.109   4.036 -27.601  1.00  0.00           H  
ATOM     92 HG23 ILE A   6      -6.354   5.566 -27.096  1.00  0.00           H  
ATOM     93  CD1 ILE A   6      -9.326   4.128 -25.946  1.00  0.00           C  
ATOM     94 HD11 ILE A   6      -8.397   3.565 -25.857  1.00  0.00           H  
ATOM     95 HD12 ILE A   6      -9.966   3.667 -26.698  1.00  0.00           H  
ATOM     96 HD13 ILE A   6      -9.833   4.099 -24.981  1.00  0.00           H  
ATOM     97  N   THR A   7      -6.463   8.184 -29.365  1.00  0.00           N  
ATOM     98  H   THR A   7      -6.054   8.411 -28.469  1.00  0.00           H  
ATOM     99  CA  THR A   7      -5.673   8.497 -30.561  1.00  0.00           C  
ATOM    100  HA  THR A   7      -6.346   8.664 -31.402  1.00  0.00           H  
ATOM    101  C   THR A   7      -4.763   7.342 -30.947  1.00  0.00           C  
ATOM    102  CB  THR A   7      -4.836   9.771 -30.363  1.00  0.00           C  
ATOM    103  HB  THR A   7      -4.227   9.937 -31.252  1.00  0.00           H  
ATOM    104  O   THR A   7      -4.639   7.022 -32.127  1.00  0.00           O  
ATOM    105  CG2 THR A   7      -5.747  10.985 -30.166  1.00  0.00           C  
ATOM    106 HG21 THR A   7      -6.435  11.070 -31.007  1.00  0.00           H  
ATOM    107 HG22 THR A   7      -5.134  11.885 -30.115  1.00  0.00           H  
ATOM    108 HG23 THR A   7      -6.319  10.882 -29.243  1.00  0.00           H  
ATOM    109  OG1 THR A   7      -3.987   9.694 -29.234  1.00  0.00           O  
ATOM    110  HG1 THR A   7      -3.194   9.208 -29.475  1.00  0.00           H  
ATOM    111  N   ASP A   8      -4.142   6.702 -29.957  1.00  0.00           N  
ATOM    112  H   ASP A   8      -4.280   7.030 -29.011  1.00  0.00           H  
ATOM    113  CA  ASP A   8      -3.228   5.581 -30.143  1.00  0.00           C  
ATOM    114  HA  ASP A   8      -3.683   4.882 -30.844  1.00  0.00           H  
ATOM    115  C   ASP A   8      -2.985   4.830 -28.823  1.00  0.00           C  
ATOM    116  CB  ASP A   8      -1.900   6.067 -30.754  1.00  0.00           C  
ATOM    117  HB2 ASP A   8      -1.275   5.201 -30.971  1.00  0.00           H  
ATOM    118  HB3 ASP A   8      -2.089   6.567 -31.705  1.00  0.00           H  
ATOM    119  O   ASP A   8      -3.329   5.296 -27.734  1.00  0.00           O  
ATOM    120  CG  ASP A   8      -1.141   7.018 -29.833  1.00  0.00           C  
ATOM    121  OD1 ASP A   8      -1.507   8.217 -29.790  1.00  0.00           O  
ATOM    122  OD2 ASP A   8      -0.216   6.529 -29.147  1.00  0.00           O  
ATOM    123  N   ILE A   9      -2.395   3.639 -28.935  1.00  0.00           N  
ATOM    124  H   ILE A   9      -2.106   3.342 -29.856  1.00  0.00           H  
ATOM    125  CA  ILE A   9      -1.900   2.852 -27.804  1.00  0.00           C  
ATOM    126  HA  ILE A   9      -1.928   3.461 -26.900  1.00  0.00           H  
ATOM    127  C   ILE A   9      -0.440   2.514 -28.100  1.00  0.00           C  
ATOM    128  CB  ILE A   9      -2.759   1.588 -27.560  1.00  0.00           C  
ATOM    129  HB  ILE A   9      -2.694   0.948 -28.440  1.00  0.00           H  
ATOM    130  O   ILE A   9      -0.152   1.705 -28.985  1.00  0.00           O  
ATOM    131  CG1 ILE A   9      -4.245   1.959 -27.343  1.00  0.00           C  
ATOM    132 HG12 ILE A   9      -4.330   2.628 -26.486  1.00  0.00           H  
ATOM    133 HG13 ILE A   9      -4.612   2.494 -28.219  1.00  0.00           H  
ATOM    134  CG2 ILE A   9      -2.197   0.810 -26.352  1.00  0.00           C  
ATOM    135 HG21 ILE A   9      -1.155   0.540 -26.520  1.00  0.00           H  
ATOM    136 HG22 ILE A   9      -2.751  -0.117 -26.203  1.00  0.00           H  
ATOM    137 HG23 ILE A   9      -2.263   1.421 -25.451  1.00  0.00           H  
ATOM    138  CD1 ILE A   9      -5.180   0.761 -27.137  1.00  0.00           C  
ATOM    139 HD11 ILE A   9      -6.213   1.108 -27.141  1.00  0.00           H  
ATOM    140 HD12 ILE A   9      -4.983   0.283 -26.177  1.00  0.00           H  
ATOM    141 HD13 ILE A   9      -5.044   0.040 -27.943  1.00  0.00           H  
ATOM    142  N   ALA A  10       0.478   3.130 -27.362  1.00  0.00           N  
ATOM    143  H   ALA A  10       0.166   3.768 -26.644  1.00  0.00           H  
ATOM    144  CA  ALA A  10       1.905   2.865 -27.462  1.00  0.00           C  
ATOM    145  HA  ALA A  10       2.130   2.537 -28.477  1.00  0.00           H  
ATOM    146  C   ALA A  10       2.317   1.747 -26.494  1.00  0.00           C  
ATOM    147  CB  ALA A  10       2.670   4.171 -27.219  1.00  0.00           C  
ATOM    148  HB1 ALA A  10       2.472   4.536 -26.212  1.00  0.00           H  
ATOM    149  HB2 ALA A  10       3.741   4.002 -27.335  1.00  0.00           H  
ATOM    150  HB3 ALA A  10       2.347   4.924 -27.937  1.00  0.00           H  
ATOM    151  O   ALA A  10       1.869   1.700 -25.350  1.00  0.00           O  
ATOM    152  N   LEU A  11       3.208   0.858 -26.931  1.00  0.00           N  
ATOM    153  H   LEU A  11       3.551   0.949 -27.877  1.00  0.00           H  
ATOM    154  CA  LEU A  11       3.837  -0.149 -26.075  1.00  0.00           C  
ATOM    155  HA  LEU A  11       3.260  -0.287 -25.160  1.00  0.00           H  
ATOM    156  C   LEU A  11       5.221   0.354 -25.661  1.00  0.00           C  
ATOM    157  CB  LEU A  11       3.894  -1.494 -26.820  1.00  0.00           C  
ATOM    158  HB2 LEU A  11       4.430  -1.351 -27.758  1.00  0.00           H  
ATOM    159  HB3 LEU A  11       4.474  -2.195 -26.221  1.00  0.00           H  
ATOM    160  O   LEU A  11       6.168   0.303 -26.445  1.00  0.00           O  
ATOM    161  CG  LEU A  11       2.524  -2.127 -27.128  1.00  0.00           C  
ATOM    162  HG  LEU A  11       1.977  -1.483 -27.817  1.00  0.00           H  
ATOM    163  CD1 LEU A  11       2.745  -3.478 -27.810  1.00  0.00           C  
ATOM    164 HD11 LEU A  11       3.332  -3.341 -28.718  1.00  0.00           H  
ATOM    165 HD12 LEU A  11       1.784  -3.918 -28.074  1.00  0.00           H  
ATOM    166 HD13 LEU A  11       3.275  -4.151 -27.135  1.00  0.00           H  
ATOM    167  CD2 LEU A  11       1.666  -2.350 -25.881  1.00  0.00           C  
ATOM    168 HD21 LEU A  11       2.224  -2.922 -25.139  1.00  0.00           H  
ATOM    169 HD22 LEU A  11       1.369  -1.390 -25.458  1.00  0.00           H  
ATOM    170 HD23 LEU A  11       0.760  -2.895 -26.148  1.00  0.00           H  
ATOM    171  N   VAL A  12       5.337   0.879 -24.441  1.00  0.00           N  
ATOM    172  H   VAL A  12       4.536   0.878 -23.826  1.00  0.00           H  
ATOM    173  CA  VAL A  12       6.560   1.548 -23.979  1.00  0.00           C  
ATOM    174  HA  VAL A  12       7.074   1.959 -24.849  1.00  0.00           H  
ATOM    175  C   VAL A  12       7.497   0.544 -23.315  1.00  0.00           C  
ATOM    176  CB  VAL A  12       6.241   2.738 -23.059  1.00  0.00           C  
ATOM    177  HB  VAL A  12       5.775   2.379 -22.142  1.00  0.00           H  
ATOM    178  O   VAL A  12       7.201   0.009 -22.248  1.00  0.00           O  
ATOM    179  CG1 VAL A  12       7.526   3.495 -22.707  1.00  0.00           C  
ATOM    180 HG11 VAL A  12       8.192   2.861 -22.122  1.00  0.00           H  
ATOM    181 HG12 VAL A  12       8.034   3.812 -23.618  1.00  0.00           H  
ATOM    182 HG13 VAL A  12       7.288   4.380 -22.116  1.00  0.00           H  
ATOM    183  CG2 VAL A  12       5.284   3.722 -23.753  1.00  0.00           C  
ATOM    184 HG21 VAL A  12       5.681   4.011 -24.726  1.00  0.00           H  
ATOM    185 HG22 VAL A  12       4.307   3.259 -23.888  1.00  0.00           H  
ATOM    186 HG23 VAL A  12       5.156   4.621 -23.151  1.00  0.00           H  
ATOM    187  N   GLN A  13       8.635   0.285 -23.957  1.00  0.00           N  
ATOM    188  H   GLN A  13       8.800   0.758 -24.834  1.00  0.00           H  
ATOM    189  CA  GLN A  13       9.710  -0.562 -23.436  1.00  0.00           C  
ATOM    190  HA  GLN A  13       9.275  -1.324 -22.789  1.00  0.00           H  
ATOM    191  C   GLN A  13      10.719   0.260 -22.611  1.00  0.00           C  
ATOM    192  CB  GLN A  13      10.411  -1.269 -24.608  1.00  0.00           C  
ATOM    193  HB2 GLN A  13      11.299  -1.786 -24.243  1.00  0.00           H  
ATOM    194  HB3 GLN A  13      10.728  -0.524 -25.337  1.00  0.00           H  
ATOM    195  O   GLN A  13      10.813   1.477 -22.800  1.00  0.00           O  
ATOM    196  CG  GLN A  13       9.498  -2.301 -25.287  1.00  0.00           C  
ATOM    197  HG2 GLN A  13       8.600  -1.811 -25.664  1.00  0.00           H  
ATOM    198  HG3 GLN A  13       9.198  -3.048 -24.552  1.00  0.00           H  
ATOM    199  CD  GLN A  13      10.164  -3.021 -26.455  1.00  0.00           C  
ATOM    200  NE2 GLN A  13       9.574  -4.082 -26.951  1.00  0.00           N  
ATOM    201 HE21 GLN A  13      10.037  -4.528 -27.731  1.00  0.00           H  
ATOM    202 HE22 GLN A  13       8.822  -4.527 -26.444  1.00  0.00           H  
ATOM    203  OE1 GLN A  13      11.223  -2.667 -26.945  1.00  0.00           O  
ATOM    204  N   PRO A  14      11.510  -0.380 -21.726  1.00  0.00           N  
ATOM    205  CA  PRO A  14      12.669   0.258 -21.108  1.00  0.00           C  
ATOM    206  HA  PRO A  14      12.318   1.022 -20.413  1.00  0.00           H  
ATOM    207  C   PRO A  14      13.607   0.885 -22.155  1.00  0.00           C  
ATOM    208  CB  PRO A  14      13.378  -0.853 -20.329  1.00  0.00           C  
ATOM    209  HB2 PRO A  14      13.810  -0.488 -19.397  1.00  0.00           H  
ATOM    210  HB3 PRO A  14      14.148  -1.297 -20.960  1.00  0.00           H  
ATOM    211  O   PRO A  14      13.907   0.254 -23.169  1.00  0.00           O  
ATOM    212  CG  PRO A  14      12.307  -1.916 -20.087  1.00  0.00           C  
ATOM    213  HG2 PRO A  14      11.761  -1.704 -19.168  1.00  0.00           H  
ATOM    214  HG3 PRO A  14      12.738  -2.916 -20.038  1.00  0.00           H  
ATOM    215  CD  PRO A  14      11.386  -1.767 -21.295  1.00  0.00           C  
ATOM    216  HD2 PRO A  14      10.362  -2.009 -21.010  1.00  0.00           H  
ATOM    217  HD3 PRO A  14      11.722  -2.431 -22.092  1.00  0.00           H  
ATOM    218  N   SER A  15      14.120   2.094 -21.904  1.00  0.00           N  
ATOM    219  H   SER A  15      13.842   2.566 -21.055  1.00  0.00           H  
ATOM    220  CA  SER A  15      15.036   2.799 -22.823  1.00  0.00           C  
ATOM    221  HA  SER A  15      14.550   2.885 -23.795  1.00  0.00           H  
ATOM    222  C   SER A  15      16.356   2.051 -23.039  1.00  0.00           C  
ATOM    223  CB  SER A  15      15.331   4.211 -22.308  1.00  0.00           C  
ATOM    224  HB2 SER A  15      14.399   4.771 -22.233  1.00  0.00           H  
ATOM    225  HB3 SER A  15      15.987   4.718 -23.016  1.00  0.00           H  
ATOM    226  O   SER A  15      16.982   2.158 -24.094  1.00  0.00           O  
ATOM    227  OG  SER A  15      15.957   4.173 -21.039  1.00  0.00           O  
ATOM    228  HG  SER A  15      16.246   5.063 -20.825  1.00  0.00           H  
ATOM    229  N   HIS A  16      16.746   1.248 -22.052  1.00  0.00           N  
ATOM    230  H   HIS A  16      16.174   1.238 -21.220  1.00  0.00           H  
ATOM    231  CA  HIS A  16      17.818   0.270 -22.134  1.00  0.00           C  
ATOM    232  HA  HIS A  16      18.087   0.121 -23.179  1.00  0.00           H  
ATOM    233  C   HIS A  16      17.333  -1.056 -21.568  1.00  0.00           C  
ATOM    234  CB  HIS A  16      19.046   0.770 -21.371  1.00  0.00           C  
ATOM    235  HB2 HIS A  16      18.789   0.894 -20.319  1.00  0.00           H  
ATOM    236  HB3 HIS A  16      19.839   0.024 -21.439  1.00  0.00           H  
ATOM    237  O   HIS A  16      16.616  -1.087 -20.571  1.00  0.00           O  
ATOM    238  CG  HIS A  16      19.567   2.074 -21.907  1.00  0.00           C  
ATOM    239  CD2 HIS A  16      19.542   3.285 -21.269  1.00  0.00           C  
ATOM    240  HD2 HIS A  16      19.167   3.469 -20.273  1.00  0.00           H  
ATOM    241  ND1 HIS A  16      20.063   2.290 -23.171  1.00  0.00           N  
ATOM    242  HD1 HIS A  16      20.039   1.631 -23.937  1.00  0.00           H  
ATOM    243  CE1 HIS A  16      20.337   3.598 -23.288  1.00  0.00           C  
ATOM    244  HE1 HIS A  16      20.686   4.081 -24.189  1.00  0.00           H  
ATOM    245  NE2 HIS A  16      20.052   4.244 -22.149  1.00  0.00           N  
ATOM    246  N   GLN A  17      17.752  -2.152 -22.192  1.00  0.00           N  
ATOM    247  H   GLN A  17      18.367  -2.048 -22.987  1.00  0.00           H  
ATOM    248  CA  GLN A  17      17.383  -3.504 -21.793  1.00  0.00           C  
ATOM    249  HA  GLN A  17      16.294  -3.547 -21.774  1.00  0.00           H  
ATOM    250  C   GLN A  17      17.943  -3.802 -20.382  1.00  0.00           C  
ATOM    251  CB  GLN A  17      17.905  -4.467 -22.881  1.00  0.00           C  
ATOM    252  HB2 GLN A  17      18.730  -5.062 -22.490  1.00  0.00           H  
ATOM    253  HB3 GLN A  17      18.321  -3.890 -23.707  1.00  0.00           H  
ATOM    254  O   GLN A  17      19.163  -3.879 -20.230  1.00  0.00           O  
ATOM    255  CG  GLN A  17      16.825  -5.378 -23.486  1.00  0.00           C  
ATOM    256  HG2 GLN A  17      15.823  -5.009 -23.269  1.00  0.00           H  
ATOM    257  HG3 GLN A  17      16.942  -5.389 -24.570  1.00  0.00           H  
ATOM    258  CD  GLN A  17      16.988  -6.805 -23.003  1.00  0.00           C  
ATOM    259  NE2 GLN A  17      16.033  -7.346 -22.298  1.00  0.00           N  
ATOM    260 HE21 GLN A  17      15.220  -6.822 -22.008  1.00  0.00           H  
ATOM    261 HE22 GLN A  17      16.341  -8.186 -21.829  1.00  0.00           H  
ATOM    262  OE1 GLN A  17      18.003  -7.438 -23.216  1.00  0.00           O  
ATOM    263  N   PRO A  18      17.091  -3.950 -19.345  1.00  0.00           N  
ATOM    264  CA  PRO A  18      17.562  -4.081 -17.964  1.00  0.00           C  
ATOM    265  HA  PRO A  18      18.413  -3.422 -17.792  1.00  0.00           H  
ATOM    266  C   PRO A  18      17.997  -5.514 -17.627  1.00  0.00           C  
ATOM    267  CB  PRO A  18      16.386  -3.609 -17.103  1.00  0.00           C  
ATOM    268  HB2 PRO A  18      16.450  -2.528 -16.974  1.00  0.00           H  
ATOM    269  HB3 PRO A  18      16.360  -4.100 -16.130  1.00  0.00           H  
ATOM    270  O   PRO A  18      18.737  -5.729 -16.670  1.00  0.00           O  
ATOM    271  CG  PRO A  18      15.152  -3.941 -17.941  1.00  0.00           C  
ATOM    272  HG2 PRO A  18      14.357  -3.211 -17.785  1.00  0.00           H  
ATOM    273  HG3 PRO A  18      14.801  -4.948 -17.714  1.00  0.00           H  
ATOM    274  CD  PRO A  18      15.635  -3.876 -19.385  1.00  0.00           C  
ATOM    275  HD2 PRO A  18      15.311  -2.931 -19.820  1.00  0.00           H  
ATOM    276  HD3 PRO A  18      15.218  -4.706 -19.955  1.00  0.00           H  
ATOM    277  N   LEU A  19      17.546  -6.496 -18.415  1.00  0.00           N  
ATOM    278  H   LEU A  19      17.011  -6.235 -19.230  1.00  0.00           H  
ATOM    279  CA  LEU A  19      17.727  -7.924 -18.173  1.00  0.00           C  
ATOM    280  HA  LEU A  19      18.360  -8.080 -17.299  1.00  0.00           H  
ATOM    281  C   LEU A  19      18.387  -8.596 -19.375  1.00  0.00           C  
ATOM    282  CB  LEU A  19      16.352  -8.569 -17.923  1.00  0.00           C  
ATOM    283  HB2 LEU A  19      16.510  -9.637 -17.775  1.00  0.00           H  
ATOM    284  HB3 LEU A  19      15.739  -8.452 -18.817  1.00  0.00           H  
ATOM    285  O   LEU A  19      17.893  -8.461 -20.486  1.00  0.00           O  
ATOM    286  CG  LEU A  19      15.560  -8.032 -16.722  1.00  0.00           C  
ATOM    287  HG  LEU A  19      15.292  -6.988 -16.885  1.00  0.00           H  
ATOM    288  CD1 LEU A  19      14.273  -8.839 -16.588  1.00  0.00           C  
ATOM    289 HD11 LEU A  19      14.500  -9.899 -16.467  1.00  0.00           H  
ATOM    290 HD12 LEU A  19      13.655  -8.709 -17.476  1.00  0.00           H  
ATOM    291 HD13 LEU A  19      13.721  -8.493 -15.714  1.00  0.00           H  
ATOM    292  CD2 LEU A  19      16.369  -8.137 -15.436  1.00  0.00           C  
ATOM    293 HD21 LEU A  19      16.872  -9.104 -15.412  1.00  0.00           H  
ATOM    294 HD22 LEU A  19      17.115  -7.343 -15.399  1.00  0.00           H  
ATOM    295 HD23 LEU A  19      15.720  -8.037 -14.566  1.00  0.00           H  
ATOM    296  N   SER A  20      19.446  -9.377 -19.159  1.00  0.00           N  
ATOM    297  H   SER A  20      19.820  -9.456 -18.224  1.00  0.00           H  
ATOM    298  CA  SER A  20      20.074 -10.181 -20.221  1.00  0.00           C  
ATOM    299  HA  SER A  20      20.076  -9.606 -21.147  1.00  0.00           H  
ATOM    300  C   SER A  20      19.345 -11.494 -20.515  1.00  0.00           C  
ATOM    301  CB  SER A  20      21.526 -10.481 -19.846  1.00  0.00           C  
ATOM    302  HB2 SER A  20      21.968 -11.132 -20.601  1.00  0.00           H  
ATOM    303  HB3 SER A  20      22.082  -9.544 -19.825  1.00  0.00           H  
ATOM    304  O   SER A  20      19.519 -12.063 -21.587  1.00  0.00           O  
ATOM    305  OG  SER A  20      21.611 -11.101 -18.569  1.00  0.00           O  
ATOM    306  HG  SER A  20      22.540 -11.158 -18.332  1.00  0.00           H  
ATOM    307  N   ASN A  21      18.551 -11.981 -19.561  1.00  0.00           N  
ATOM    308  H   ASN A  21      18.394 -11.410 -18.743  1.00  0.00           H  
ATOM    309  CA  ASN A  21      17.750 -13.196 -19.651  1.00  0.00           C  
ATOM    310  HA  ASN A  21      17.529 -13.420 -20.695  1.00  0.00           H  
ATOM    311  C   ASN A  21      16.435 -12.979 -18.907  1.00  0.00           C  
ATOM    312  CB  ASN A  21      18.499 -14.380 -19.015  1.00  0.00           C  
ATOM    313  HB2 ASN A  21      18.675 -14.174 -17.960  1.00  0.00           H  
ATOM    314  HB3 ASN A  21      17.875 -15.272 -19.077  1.00  0.00           H  
ATOM    315  O   ASN A  21      16.362 -12.122 -18.024  1.00  0.00           O  
ATOM    316  CG  ASN A  21      19.811 -14.698 -19.700  1.00  0.00           C  
ATOM    317  ND2 ASN A  21      20.925 -14.377 -19.085  1.00  0.00           N  
ATOM    318 HD21 ASN A  21      21.765 -14.551 -19.619  1.00  0.00           H  
ATOM    319 HD22 ASN A  21      20.887 -13.797 -18.260  1.00  0.00           H  
ATOM    320  OD1 ASN A  21      19.867 -15.250 -20.781  1.00  0.00           O  
ATOM    321  N   ASP A  22      15.441 -13.802 -19.214  1.00  0.00           N  
ATOM    322  H   ASP A  22      15.522 -14.407 -20.019  1.00  0.00           H  
ATOM    323  CA  ASP A  22      14.186 -13.840 -18.474  1.00  0.00           C  
ATOM    324  HA  ASP A  22      13.701 -12.869 -18.571  1.00  0.00           H  
ATOM    325  C   ASP A  22      14.435 -14.107 -16.983  1.00  0.00           C  
ATOM    326  CB  ASP A  22      13.259 -14.902 -19.080  1.00  0.00           C  
ATOM    327  HB2 ASP A  22      13.792 -15.849 -19.160  1.00  0.00           H  
ATOM    328  HB3 ASP A  22      12.418 -15.046 -18.402  1.00  0.00           H  
ATOM    329  O   ASP A  22      15.217 -14.982 -16.600  1.00  0.00           O  
ATOM    330  CG  ASP A  22      12.703 -14.512 -20.454  1.00  0.00           C  
ATOM    331  OD1 ASP A  22      13.230 -13.574 -21.096  1.00  0.00           O  
ATOM    332  OD2 ASP A  22      11.677 -15.113 -20.838  1.00  0.00           O  
ATOM    333  N   GLN A  23      13.756 -13.344 -16.133  1.00  0.00           N  
ATOM    334  H   GLN A  23      13.133 -12.652 -16.523  1.00  0.00           H  
ATOM    335  CA  GLN A  23      13.808 -13.447 -14.682  1.00  0.00           C  
ATOM    336  HA  GLN A  23      14.404 -14.316 -14.404  1.00  0.00           H  
ATOM    337  C   GLN A  23      12.403 -13.651 -14.133  1.00  0.00           C  
ATOM    338  CB  GLN A  23      14.460 -12.204 -14.061  1.00  0.00           C  
ATOM    339  HB2 GLN A  23      14.396 -12.290 -12.977  1.00  0.00           H  
ATOM    340  HB3 GLN A  23      13.922 -11.308 -14.370  1.00  0.00           H  
ATOM    341  O   GLN A  23      11.450 -12.997 -14.545  1.00  0.00           O  
ATOM    342  CG  GLN A  23      15.936 -12.082 -14.459  1.00  0.00           C  
ATOM    343  HG2 GLN A  23      16.005 -11.840 -15.520  1.00  0.00           H  
ATOM    344  HG3 GLN A  23      16.433 -13.038 -14.294  1.00  0.00           H  
ATOM    345  CD  GLN A  23      16.687 -11.013 -13.678  1.00  0.00           C  
ATOM    346  NE2 GLN A  23      17.984 -10.908 -13.867  1.00  0.00           N  
ATOM    347 HE21 GLN A  23      18.447 -11.507 -14.536  1.00  0.00           H  
ATOM    348 HE22 GLN A  23      18.433 -10.159 -13.359  1.00  0.00           H  
ATOM    349  OE1 GLN A  23      16.152 -10.250 -12.893  1.00  0.00           O  
ATOM    350  N   THR A  24      12.272 -14.557 -13.172  1.00  0.00           N  
ATOM    351  H   THR A  24      13.102 -15.019 -12.828  1.00  0.00           H  
ATOM    352  CA  THR A  24      11.058 -14.677 -12.363  1.00  0.00           C  
ATOM    353  HA  THR A  24      10.237 -14.124 -12.818  1.00  0.00           H  
ATOM    354  C   THR A  24      11.351 -14.061 -11.006  1.00  0.00           C  
ATOM    355  CB  THR A  24      10.614 -16.137 -12.260  1.00  0.00           C  
ATOM    356  HB  THR A  24      11.409 -16.732 -11.809  1.00  0.00           H  
ATOM    357  O   THR A  24      12.270 -14.494 -10.315  1.00  0.00           O  
ATOM    358  CG2 THR A  24       9.337 -16.295 -11.447  1.00  0.00           C  
ATOM    359 HG21 THR A  24       9.055 -17.348 -11.436  1.00  0.00           H  
ATOM    360 HG22 THR A  24       8.532 -15.705 -11.884  1.00  0.00           H  
ATOM    361 HG23 THR A  24       9.501 -15.983 -10.415  1.00  0.00           H  
ATOM    362  OG1 THR A  24      10.355 -16.615 -13.569  1.00  0.00           O  
ATOM    363  HG1 THR A  24      11.026 -16.214 -14.126  1.00  0.00           H  
ATOM    364  N   LEU A  25      10.605 -13.019 -10.657  1.00  0.00           N  
ATOM    365  H   LEU A  25       9.876 -12.714 -11.286  1.00  0.00           H  
ATOM    366  CA  LEU A  25      10.749 -12.307  -9.400  1.00  0.00           C  
ATOM    367  HA  LEU A  25      11.729 -12.514  -8.970  1.00  0.00           H  
ATOM    368  C   LEU A  25       9.692 -12.788  -8.403  1.00  0.00           C  
ATOM    369  CB  LEU A  25      10.644 -10.797  -9.653  1.00  0.00           C  
ATOM    370  HB2 LEU A  25       9.663 -10.580 -10.075  1.00  0.00           H  
ATOM    371  HB3 LEU A  25      10.701 -10.313  -8.678  1.00  0.00           H  
ATOM    372  O   LEU A  25       8.489 -12.677  -8.659  1.00  0.00           O  
ATOM    373  CG  LEU A  25      11.708 -10.166 -10.566  1.00  0.00           C  
ATOM    374  HG  LEU A  25      11.618 -10.578 -11.571  1.00  0.00           H  
ATOM    375  CD1 LEU A  25      11.474  -8.658 -10.630  1.00  0.00           C  
ATOM    376 HD11 LEU A  25      11.572  -8.215  -9.639  1.00  0.00           H  
ATOM    377 HD12 LEU A  25      12.213  -8.208 -11.293  1.00  0.00           H  
ATOM    378 HD13 LEU A  25      10.479  -8.455 -11.026  1.00  0.00           H  
ATOM    379  CD2 LEU A  25      13.133 -10.394 -10.060  1.00  0.00           C  
ATOM    380 HD21 LEU A  25      13.239 -10.009  -9.046  1.00  0.00           H  
ATOM    381 HD22 LEU A  25      13.370 -11.458 -10.080  1.00  0.00           H  
ATOM    382 HD23 LEU A  25      13.837  -9.883 -10.716  1.00  0.00           H  
ATOM    383  N   SER A  26      10.148 -13.278  -7.250  1.00  0.00           N  
ATOM    384  H   SER A  26      11.133 -13.478  -7.147  1.00  0.00           H  
ATOM    385  CA  SER A  26       9.281 -13.605  -6.117  1.00  0.00           C  
ATOM    386  HA  SER A  26       8.522 -14.312  -6.450  1.00  0.00           H  
ATOM    387  C   SER A  26       8.599 -12.345  -5.580  1.00  0.00           C  
ATOM    388  CB  SER A  26      10.073 -14.257  -4.973  1.00  0.00           C  
ATOM    389  HB2 SER A  26      10.738 -13.516  -4.531  1.00  0.00           H  
ATOM    390  HB3 SER A  26       9.381 -14.601  -4.205  1.00  0.00           H  
ATOM    391  O   SER A  26       9.225 -11.287  -5.446  1.00  0.00           O  
ATOM    392  OG  SER A  26      10.853 -15.346  -5.419  1.00  0.00           O  
ATOM    393  HG  SER A  26      11.411 -15.611  -4.685  1.00  0.00           H  
ATOM    394  N   LEU A  27       7.323 -12.476  -5.225  1.00  0.00           N  
ATOM    395  H   LEU A  27       6.889 -13.379  -5.347  1.00  0.00           H  
ATOM    396  CA  LEU A  27       6.575 -11.486  -4.454  1.00  0.00           C  
ATOM    397  HA  LEU A  27       7.072 -10.518  -4.512  1.00  0.00           H  
ATOM    398  C   LEU A  27       6.554 -11.884  -2.969  1.00  0.00           C  
ATOM    399  CB  LEU A  27       5.168 -11.359  -5.056  1.00  0.00           C  
ATOM    400  HB2 LEU A  27       4.717 -12.350  -5.095  1.00  0.00           H  
ATOM    401  HB3 LEU A  27       4.559 -10.746  -4.391  1.00  0.00           H  
ATOM    402  O   LEU A  27       6.706 -13.056  -2.633  1.00  0.00           O  
ATOM    403  CG  LEU A  27       5.117 -10.726  -6.457  1.00  0.00           C  
ATOM    404  HG  LEU A  27       5.766 -11.270  -7.143  1.00  0.00           H  
ATOM    405  CD1 LEU A  27       3.688 -10.793  -6.982  1.00  0.00           C  
ATOM    406 HD11 LEU A  27       2.974 -10.506  -6.210  1.00  0.00           H  
ATOM    407 HD12 LEU A  27       3.570 -10.144  -7.849  1.00  0.00           H  
ATOM    408 HD13 LEU A  27       3.513 -11.823  -7.293  1.00  0.00           H  
ATOM    409  CD2 LEU A  27       5.522  -9.255  -6.455  1.00  0.00           C  
ATOM    410 HD21 LEU A  27       6.549  -9.145  -6.107  1.00  0.00           H  
ATOM    411 HD22 LEU A  27       5.456  -8.860  -7.469  1.00  0.00           H  
ATOM    412 HD23 LEU A  27       4.847  -8.697  -5.806  1.00  0.00           H  
ATOM    413  N   SER A  28       6.369 -10.919  -2.067  1.00  0.00           N  
ATOM    414  H   SER A  28       6.142  -9.992  -2.398  1.00  0.00           H  
ATOM    415  CA  SER A  28       6.256 -11.198  -0.628  1.00  0.00           C  
ATOM    416  HA  SER A  28       7.044 -11.899  -0.352  1.00  0.00           H  
ATOM    417  C   SER A  28       4.921 -11.850  -0.264  1.00  0.00           C  
ATOM    418  CB  SER A  28       6.448  -9.932   0.216  1.00  0.00           C  
ATOM    419  HB2 SER A  28       7.408  -9.468  -0.013  1.00  0.00           H  
ATOM    420  HB3 SER A  28       6.461 -10.204   1.272  1.00  0.00           H  
ATOM    421  O   SER A  28       3.950 -11.845  -1.027  1.00  0.00           O  
ATOM    422  OG  SER A  28       5.405  -9.004  -0.003  1.00  0.00           O  
ATOM    423  HG  SER A  28       5.461  -8.698  -0.911  1.00  0.00           H  
ATOM    424  N   HIS A  29       4.829 -12.351   0.964  1.00  0.00           N  
ATOM    425  H   HIS A  29       5.674 -12.483   1.502  1.00  0.00           H  
ATOM    426  CA  HIS A  29       3.581 -12.843   1.549  1.00  0.00           C  
ATOM    427  HA  HIS A  29       3.176 -13.637   0.922  1.00  0.00           H  
ATOM    428  C   HIS A  29       2.509 -11.760   1.675  1.00  0.00           C  
ATOM    429  CB  HIS A  29       3.902 -13.420   2.926  1.00  0.00           C  
ATOM    430  HB2 HIS A  29       4.448 -12.671   3.500  1.00  0.00           H  
ATOM    431  HB3 HIS A  29       2.972 -13.643   3.449  1.00  0.00           H  
ATOM    432  O   HIS A  29       1.323 -12.076   1.589  1.00  0.00           O  
ATOM    433  CG  HIS A  29       4.715 -14.681   2.824  1.00  0.00           C  
ATOM    434  CD2 HIS A  29       4.284 -15.925   3.162  1.00  0.00           C  
ATOM    435  HD2 HIS A  29       3.349 -16.171   3.643  1.00  0.00           H  
ATOM    436  ND1 HIS A  29       5.963 -14.782   2.210  1.00  0.00           N  
ATOM    437  CE1 HIS A  29       6.239 -16.092   2.163  1.00  0.00           C  
ATOM    438  HE1 HIS A  29       7.128 -16.520   1.724  1.00  0.00           H  
ATOM    439  NE2 HIS A  29       5.264 -16.796   2.752  1.00  0.00           N  
ATOM    440  HE2 HIS A  29       5.248 -17.801   2.842  1.00  0.00           H  
ATOM    441  N   LEU A  30       2.917 -10.497   1.843  1.00  0.00           N  
ATOM    442  H   LEU A  30       3.911 -10.318   1.863  1.00  0.00           H  
ATOM    443  CA  LEU A  30       2.006  -9.350   1.867  1.00  0.00           C  
ATOM    444  HA  LEU A  30       1.150  -9.585   2.500  1.00  0.00           H  
ATOM    445  C   LEU A  30       1.442  -9.058   0.474  1.00  0.00           C  
ATOM    446  CB  LEU A  30       2.723  -8.110   2.433  1.00  0.00           C  
ATOM    447  HB2 LEU A  30       3.563  -7.862   1.784  1.00  0.00           H  
ATOM    448  HB3 LEU A  30       2.027  -7.272   2.402  1.00  0.00           H  
ATOM    449  O   LEU A  30       0.246  -8.836   0.339  1.00  0.00           O  
ATOM    450  CG  LEU A  30       3.244  -8.256   3.874  1.00  0.00           C  
ATOM    451  HG  LEU A  30       3.991  -9.048   3.910  1.00  0.00           H  
ATOM    452  CD1 LEU A  30       3.909  -6.954   4.312  1.00  0.00           C  
ATOM    453 HD11 LEU A  30       4.365  -7.087   5.293  1.00  0.00           H  
ATOM    454 HD12 LEU A  30       4.679  -6.693   3.586  1.00  0.00           H  
ATOM    455 HD13 LEU A  30       3.173  -6.151   4.350  1.00  0.00           H  
ATOM    456  CD2 LEU A  30       2.132  -8.578   4.872  1.00  0.00           C  
ATOM    457 HD21 LEU A  30       1.723  -9.564   4.654  1.00  0.00           H  
ATOM    458 HD22 LEU A  30       1.339  -7.833   4.802  1.00  0.00           H  
ATOM    459 HD23 LEU A  30       2.534  -8.586   5.885  1.00  0.00           H  
ATOM    460  N   ASP A  31       2.276  -9.130  -0.567  1.00  0.00           N  
ATOM    461  H   ASP A  31       3.249  -9.328  -0.379  1.00  0.00           H  
ATOM    462  CA  ASP A  31       1.854  -8.970  -1.970  1.00  0.00           C  
ATOM    463  HA  ASP A  31       1.385  -7.996  -2.108  1.00  0.00           H  
ATOM    464  C   ASP A  31       0.854 -10.055  -2.418  1.00  0.00           C  
ATOM    465  CB  ASP A  31       3.088  -9.075  -2.871  1.00  0.00           C  
ATOM    466  HB2 ASP A  31       3.532 -10.053  -2.690  1.00  0.00           H  
ATOM    467  HB3 ASP A  31       2.773  -9.051  -3.914  1.00  0.00           H  
ATOM    468  O   ASP A  31       0.074  -9.851  -3.347  1.00  0.00           O  
ATOM    469  CG  ASP A  31       4.164  -8.012  -2.654  1.00  0.00           C  
ATOM    470  OD1 ASP A  31       3.876  -6.801  -2.580  1.00  0.00           O  
ATOM    471  OD2 ASP A  31       5.361  -8.380  -2.599  1.00  0.00           O  
ATOM    472  N   ASN A  32       0.892 -11.212  -1.753  1.00  0.00           N  
ATOM    473  H   ASN A  32       1.577 -11.282  -1.014  1.00  0.00           H  
ATOM    474  CA  ASN A  32       0.057 -12.383  -2.012  1.00  0.00           C  
ATOM    475  HA  ASN A  32      -0.277 -12.349  -3.049  1.00  0.00           H  
ATOM    476  C   ASN A  32      -1.237 -12.430  -1.181  1.00  0.00           C  
ATOM    477  CB  ASN A  32       0.926 -13.636  -1.824  1.00  0.00           C  
ATOM    478  HB2 ASN A  32       1.597 -13.519  -0.973  1.00  0.00           H  
ATOM    479  HB3 ASN A  32       0.291 -14.504  -1.645  1.00  0.00           H  
ATOM    480  O   ASN A  32      -1.930 -13.448  -1.183  1.00  0.00           O  
ATOM    481  CG  ASN A  32       1.705 -13.925  -3.080  1.00  0.00           C  
ATOM    482  ND2 ASN A  32       2.963 -13.565  -3.165  1.00  0.00           N  
ATOM    483 HD21 ASN A  32       3.394 -13.026  -2.428  1.00  0.00           H  
ATOM    484 HD22 ASN A  32       3.456 -13.786  -4.018  1.00  0.00           H  
ATOM    485  OD1 ASN A  32       1.162 -14.493  -4.004  1.00  0.00           O  
ATOM    486  N   ASP A  33      -1.584 -11.361  -0.462  1.00  0.00           N  
ATOM    487  H   ASP A  33      -0.992 -10.543  -0.476  1.00  0.00           H  
ATOM    488  CA  ASP A  33      -2.908 -11.241   0.151  1.00  0.00           C  
ATOM    489  HA  ASP A  33      -3.090 -12.115   0.776  1.00  0.00           H  
ATOM    490  C   ASP A  33      -3.988 -11.240  -0.946  1.00  0.00           C  
ATOM    491  CB  ASP A  33      -2.938 -10.009   1.072  1.00  0.00           C  
ATOM    492  HB2 ASP A  33      -2.757  -9.115   0.475  1.00  0.00           H  
ATOM    493  HB3 ASP A  33      -2.118 -10.097   1.785  1.00  0.00           H  
ATOM    494  O   ASP A  33      -3.947 -10.450  -1.892  1.00  0.00           O  
ATOM    495  CG  ASP A  33      -4.242  -9.834   1.865  1.00  0.00           C  
ATOM    496  OD1 ASP A  33      -5.294 -10.369   1.445  1.00  0.00           O  
ATOM    497  OD2 ASP A  33      -4.226  -9.120   2.890  1.00  0.00           O  
ATOM    498  N   ASN A  34      -4.969 -12.140  -0.826  1.00  0.00           N  
ATOM    499  H   ASN A  34      -4.995 -12.706   0.009  1.00  0.00           H  
ATOM    500  CA  ASN A  34      -6.050 -12.288  -1.800  1.00  0.00           C  
ATOM    501  HA  ASN A  34      -5.607 -12.511  -2.771  1.00  0.00           H  
ATOM    502  C   ASN A  34      -6.868 -10.991  -1.954  1.00  0.00           C  
ATOM    503  CB  ASN A  34      -6.927 -13.472  -1.363  1.00  0.00           C  
ATOM    504  HB2 ASN A  34      -7.475 -13.196  -0.462  1.00  0.00           H  
ATOM    505  HB3 ASN A  34      -6.299 -14.330  -1.126  1.00  0.00           H  
ATOM    506  O   ASN A  34      -7.388 -10.702  -3.032  1.00  0.00           O  
ATOM    507  CG  ASN A  34      -7.905 -13.912  -2.441  1.00  0.00           C  
ATOM    508  ND2 ASN A  34      -9.125 -14.216  -2.061  1.00  0.00           N  
ATOM    509 HD21 ASN A  34      -9.369 -14.203  -1.081  1.00  0.00           H  
ATOM    510 HD22 ASN A  34      -9.774 -14.574  -2.747  1.00  0.00           H  
ATOM    511  OD1 ASN A  34      -7.572 -14.022  -3.617  1.00  0.00           O  
ATOM    512  N   ASN A  35      -6.913 -10.154  -0.911  1.00  0.00           N  
ATOM    513  H   ASN A  35      -6.409 -10.411  -0.074  1.00  0.00           H  
ATOM    514  CA  ASN A  35      -7.540  -8.836  -0.957  1.00  0.00           C  
ATOM    515  HA  ASN A  35      -8.547  -8.949  -1.357  1.00  0.00           H  
ATOM    516  C   ASN A  35      -6.791  -7.843  -1.871  1.00  0.00           C  
ATOM    517  CB  ASN A  35      -7.644  -8.285   0.472  1.00  0.00           C  
ATOM    518  HB2 ASN A  35      -8.125  -7.308   0.443  1.00  0.00           H  
ATOM    519  HB3 ASN A  35      -6.641  -8.148   0.878  1.00  0.00           H  
ATOM    520  O   ASN A  35      -7.367  -6.825  -2.249  1.00  0.00           O  
ATOM    521  CG  ASN A  35      -8.451  -9.165   1.411  1.00  0.00           C  
ATOM    522  ND2 ASN A  35      -7.833  -9.645   2.461  1.00  0.00           N  
ATOM    523 HD21 ASN A  35      -8.341 -10.265   3.076  1.00  0.00           H  
ATOM    524 HD22 ASN A  35      -6.823  -9.656   2.444  1.00  0.00           H  
ATOM    525  OD1 ASN A  35      -9.629  -9.422   1.216  1.00  0.00           O  
ATOM    526  N   LEU A  36      -5.538  -8.110  -2.255  1.00  0.00           N  
ATOM    527  H   LEU A  36      -5.102  -8.955  -1.916  1.00  0.00           H  
ATOM    528  CA  LEU A  36      -4.747  -7.279  -3.176  1.00  0.00           C  
ATOM    529  HA  LEU A  36      -5.163  -6.271  -3.191  1.00  0.00           H  
ATOM    530  C   LEU A  36      -4.799  -7.770  -4.631  1.00  0.00           C  
ATOM    531  CB  LEU A  36      -3.294  -7.174  -2.682  1.00  0.00           C  
ATOM    532  HB2 LEU A  36      -2.829  -8.157  -2.752  1.00  0.00           H  
ATOM    533  HB3 LEU A  36      -2.751  -6.506  -3.350  1.00  0.00           H  
ATOM    534  O   LEU A  36      -4.151  -7.195  -5.508  1.00  0.00           O  
ATOM    535  CG  LEU A  36      -3.126  -6.656  -1.244  1.00  0.00           C  
ATOM    536  HG  LEU A  36      -3.554  -7.376  -0.547  1.00  0.00           H  
ATOM    537  CD1 LEU A  36      -1.635  -6.507  -0.958  1.00  0.00           C  
ATOM    538 HD11 LEU A  36      -1.478  -6.296   0.100  1.00  0.00           H  
ATOM    539 HD12 LEU A  36      -1.127  -7.439  -1.205  1.00  0.00           H  
ATOM    540 HD13 LEU A  36      -1.214  -5.704  -1.562  1.00  0.00           H  
ATOM    541  CD2 LEU A  36      -3.804  -5.306  -1.001  1.00  0.00           C  
ATOM    542 HD21 LEU A  36      -3.555  -4.950  -0.001  1.00  0.00           H  
ATOM    543 HD22 LEU A  36      -3.464  -4.580  -1.739  1.00  0.00           H  
ATOM    544 HD23 LEU A  36      -4.886  -5.417  -1.070  1.00  0.00           H  
ATOM    545  N   HIS A  37      -5.582  -8.810  -4.924  1.00  0.00           N  
ATOM    546  H   HIS A  37      -6.075  -9.271  -4.172  1.00  0.00           H  
ATOM    547  CA  HIS A  37      -5.759  -9.319  -6.282  1.00  0.00           C  
ATOM    548  HA  HIS A  37      -4.801  -9.241  -6.796  1.00  0.00           H  
ATOM    549  C   HIS A  37      -6.761  -8.467  -7.080  1.00  0.00           C  
ATOM    550  CB  HIS A  37      -6.112 -10.807  -6.222  1.00  0.00           C  
ATOM    551  HB2 HIS A  37      -7.116 -10.921  -5.813  1.00  0.00           H  
ATOM    552  HB3 HIS A  37      -5.419 -11.300  -5.540  1.00  0.00           H  
ATOM    553  O   HIS A  37      -7.816  -8.944  -7.501  1.00  0.00           O  
ATOM    554  CG  HIS A  37      -6.038 -11.522  -7.549  1.00  0.00           C  
ATOM    555  CD2 HIS A  37      -5.915 -10.988  -8.808  1.00  0.00           C  
ATOM    556  HD2 HIS A  37      -5.856  -9.942  -9.071  1.00  0.00           H  
ATOM    557  ND1 HIS A  37      -6.092 -12.887  -7.698  1.00  0.00           N  
ATOM    558  HD1 HIS A  37      -6.071 -13.547  -6.934  1.00  0.00           H  
ATOM    559  CE1 HIS A  37      -6.043 -13.176  -9.011  1.00  0.00           C  
ATOM    560  HE1 HIS A  37      -6.042 -14.163  -9.449  1.00  0.00           H  
ATOM    561  NE2 HIS A  37      -5.945 -12.047  -9.718  1.00  0.00           N  
ATOM    562  N   VAL A  38      -6.428  -7.189  -7.270  1.00  0.00           N  
ATOM    563  H   VAL A  38      -5.541  -6.882  -6.897  1.00  0.00           H  
ATOM    564  CA  VAL A  38      -7.215  -6.206  -8.024  1.00  0.00           C  
ATOM    565  HA  VAL A  38      -7.794  -6.733  -8.783  1.00  0.00           H  
ATOM    566  C   VAL A  38      -6.313  -5.215  -8.748  1.00  0.00           C  
ATOM    567  CB  VAL A  38      -8.194  -5.423  -7.123  1.00  0.00           C  
ATOM    568  HB  VAL A  38      -8.652  -4.636  -7.722  1.00  0.00           H  
ATOM    569  O   VAL A  38      -5.270  -4.816  -8.230  1.00  0.00           O  
ATOM    570  CG1 VAL A  38      -9.322  -6.333  -6.646  1.00  0.00           C  
ATOM    571 HG11 VAL A  38      -9.817  -6.796  -7.500  1.00  0.00           H  
ATOM    572 HG12 VAL A  38      -8.912  -7.117  -6.009  1.00  0.00           H  
ATOM    573 HG13 VAL A  38     -10.051  -5.754  -6.079  1.00  0.00           H  
ATOM    574  CG2 VAL A  38      -7.544  -4.764  -5.895  1.00  0.00           C  
ATOM    575 HG21 VAL A  38      -7.111  -5.521  -5.241  1.00  0.00           H  
ATOM    576 HG22 VAL A  38      -6.763  -4.072  -6.209  1.00  0.00           H  
ATOM    577 HG23 VAL A  38      -8.295  -4.205  -5.338  1.00  0.00           H  
ATOM    578  N   SER A  39      -6.755  -4.749  -9.914  1.00  0.00           N  
ATOM    579  H   SER A  39      -7.567  -5.171 -10.341  1.00  0.00           H  
ATOM    580  CA  SER A  39      -6.183  -3.574 -10.573  1.00  0.00           C  
ATOM    581  HA  SER A  39      -5.098  -3.580 -10.466  1.00  0.00           H  
ATOM    582  C   SER A  39      -6.718  -2.311  -9.907  1.00  0.00           C  
ATOM    583  CB  SER A  39      -6.477  -3.602 -12.073  1.00  0.00           C  
ATOM    584  HB2 SER A  39      -6.025  -2.729 -12.544  1.00  0.00           H  
ATOM    585  HB3 SER A  39      -7.553  -3.591 -12.243  1.00  0.00           H  
ATOM    586  O   SER A  39      -7.903  -1.988 -10.011  1.00  0.00           O  
ATOM    587  OG  SER A  39      -5.914  -4.777 -12.624  1.00  0.00           O  
ATOM    588  HG  SER A  39      -6.261  -4.899 -13.511  1.00  0.00           H  
ATOM    589  N   PHE A  40      -5.854  -1.610  -9.174  1.00  0.00           N  
ATOM    590  H   PHE A  40      -4.885  -1.896  -9.152  1.00  0.00           H  
ATOM    591  CA  PHE A  40      -6.209  -0.360  -8.522  1.00  0.00           C  
ATOM    592  HA  PHE A  40      -7.241  -0.447  -8.181  1.00  0.00           H  
ATOM    593  C   PHE A  40      -6.132   0.793  -9.533  1.00  0.00           C  
ATOM    594  CB  PHE A  40      -5.353  -0.137  -7.269  1.00  0.00           C  
ATOM    595  HB2 PHE A  40      -5.262  -1.078  -6.726  1.00  0.00           H  
ATOM    596  HB3 PHE A  40      -4.350   0.182  -7.555  1.00  0.00           H  
ATOM    597  O   PHE A  40      -5.076   1.062 -10.111  1.00  0.00           O  
ATOM    598  CG  PHE A  40      -5.989   0.891  -6.358  1.00  0.00           C  
ATOM    599  CD1 PHE A  40      -5.857   2.257  -6.662  1.00  0.00           C  
ATOM    600  HD1 PHE A  40      -5.227   2.570  -7.481  1.00  0.00           H  
ATOM    601  CD2 PHE A  40      -6.848   0.483  -5.319  1.00  0.00           C  
ATOM    602  HD2 PHE A  40      -6.989  -0.568  -5.111  1.00  0.00           H  
ATOM    603  CE1 PHE A  40      -6.633   3.198  -5.972  1.00  0.00           C  
ATOM    604  HE1 PHE A  40      -6.639   4.231  -6.288  1.00  0.00           H  
ATOM    605  CE2 PHE A  40      -7.585   1.437  -4.597  1.00  0.00           C  
ATOM    606  HE2 PHE A  40      -8.288   1.116  -3.843  1.00  0.00           H  
ATOM    607  CZ  PHE A  40      -7.487   2.794  -4.940  1.00  0.00           C  
ATOM    608  HZ  PHE A  40      -8.128   3.529  -4.477  1.00  0.00           H  
ATOM    609  N   ARG A  41      -7.260   1.476  -9.740  1.00  0.00           N  
ATOM    610  H   ARG A  41      -8.057   1.209  -9.181  1.00  0.00           H  
ATOM    611  CA  ARG A  41      -7.490   2.507 -10.756  1.00  0.00           C  
ATOM    612  HA  ARG A  41      -6.643   2.528 -11.441  1.00  0.00           H  
ATOM    613  C   ARG A  41      -7.618   3.872 -10.108  1.00  0.00           C  
ATOM    614  CB  ARG A  41      -8.754   2.180 -11.566  1.00  0.00           C  
ATOM    615  HB2 ARG A  41      -8.997   3.025 -12.211  1.00  0.00           H  
ATOM    616  HB3 ARG A  41      -9.590   2.026 -10.883  1.00  0.00           H  
ATOM    617  O   ARG A  41      -8.394   4.059  -9.167  1.00  0.00           O  
ATOM    618  CG  ARG A  41      -8.570   0.930 -12.438  1.00  0.00           C  
ATOM    619  HG2 ARG A  41      -7.819   1.129 -13.203  1.00  0.00           H  
ATOM    620  HG3 ARG A  41      -8.222   0.101 -11.823  1.00  0.00           H  
ATOM    621  CD  ARG A  41      -9.880   0.500 -13.104  1.00  0.00           C  
ATOM    622  HD2 ARG A  41      -9.700  -0.445 -13.617  1.00  0.00           H  
ATOM    623  HD3 ARG A  41     -10.623   0.314 -12.329  1.00  0.00           H  
ATOM    624  NE  ARG A  41     -10.372   1.495 -14.080  1.00  0.00           N  
ATOM    625  HE  ARG A  41      -9.718   1.802 -14.786  1.00  0.00           H  
ATOM    626  NH1 ARG A  41     -12.601   1.328 -13.573  1.00  0.00           N  
ATOM    627 HH11 ARG A  41     -13.504   1.769 -13.666  1.00  0.00           H  
ATOM    628 HH12 ARG A  41     -12.538   0.321 -13.522  1.00  0.00           H  
ATOM    629  NH2 ARG A  41     -11.942   2.899 -14.967  1.00  0.00           N  
ATOM    630 HH21 ARG A  41     -11.336   3.227 -15.706  1.00  0.00           H  
ATOM    631 HH22 ARG A  41     -12.910   3.184 -14.928  1.00  0.00           H  
ATOM    632  CZ  ARG A  41     -11.621   1.904 -14.199  1.00  0.00           C  
ATOM    633  N   TYR A  42      -6.873   4.839 -10.622  1.00  0.00           N  
ATOM    634  H   TYR A  42      -6.233   4.611 -11.370  1.00  0.00           H  
ATOM    635  CA  TYR A  42      -6.908   6.216 -10.148  1.00  0.00           C  
ATOM    636  HA  TYR A  42      -7.945   6.500  -9.968  1.00  0.00           H  
ATOM    637  C   TYR A  42      -6.332   7.177 -11.189  1.00  0.00           C  
ATOM    638  CB  TYR A  42      -6.149   6.310  -8.822  1.00  0.00           C  
ATOM    639  HB2 TYR A  42      -6.354   7.284  -8.378  1.00  0.00           H  
ATOM    640  HB3 TYR A  42      -6.541   5.566  -8.128  1.00  0.00           H  
ATOM    641  O   TYR A  42      -5.672   6.755 -12.137  1.00  0.00           O  
ATOM    642  CG  TYR A  42      -4.655   6.122  -8.923  1.00  0.00           C  
ATOM    643  CD1 TYR A  42      -4.079   4.851  -9.136  1.00  0.00           C  
ATOM    644  HD1 TYR A  42      -4.706   3.986  -9.296  1.00  0.00           H  
ATOM    645  CD2 TYR A  42      -3.840   7.245  -8.741  1.00  0.00           C  
ATOM    646  HD2 TYR A  42      -4.280   8.215  -8.562  1.00  0.00           H  
ATOM    647  CE1 TYR A  42      -2.681   4.702  -9.167  1.00  0.00           C  
ATOM    648  HE1 TYR A  42      -2.250   3.728  -9.346  1.00  0.00           H  
ATOM    649  CE2 TYR A  42      -2.455   7.087  -8.716  1.00  0.00           C  
ATOM    650  HE2 TYR A  42      -1.860   7.945  -8.442  1.00  0.00           H  
ATOM    651  OH  TYR A  42      -0.517   5.714  -8.912  1.00  0.00           O  
ATOM    652  HH  TYR A  42      -0.278   4.792  -9.031  1.00  0.00           H  
ATOM    653  CZ  TYR A  42      -1.866   5.830  -8.950  1.00  0.00           C  
ATOM    654  N   LEU A  43      -6.574   8.474 -11.014  1.00  0.00           N  
ATOM    655  H   LEU A  43      -7.153   8.755 -10.235  1.00  0.00           H  
ATOM    656  CA  LEU A  43      -6.066   9.507 -11.911  1.00  0.00           C  
ATOM    657  HA  LEU A  43      -5.262   9.066 -12.500  1.00  0.00           H  
ATOM    658  C   LEU A  43      -5.430  10.684 -11.176  1.00  0.00           C  
ATOM    659  CB  LEU A  43      -7.160   9.915 -12.913  1.00  0.00           C  
ATOM    660  HB2 LEU A  43      -7.467   9.009 -13.435  1.00  0.00           H  
ATOM    661  HB3 LEU A  43      -6.718  10.570 -13.664  1.00  0.00           H  
ATOM    662  O   LEU A  43      -5.698  10.939  -9.997  1.00  0.00           O  
ATOM    663  CG  LEU A  43      -8.420  10.586 -12.336  1.00  0.00           C  
ATOM    664  HG  LEU A  43      -8.768  10.020 -11.472  1.00  0.00           H  
ATOM    665  CD1 LEU A  43      -8.216  12.055 -11.944  1.00  0.00           C  
ATOM    666 HD11 LEU A  43      -7.723  12.588 -12.757  1.00  0.00           H  
ATOM    667 HD12 LEU A  43      -7.621  12.136 -11.035  1.00  0.00           H  
ATOM    668 HD13 LEU A  43      -9.178  12.526 -11.743  1.00  0.00           H  
ATOM    669  CD2 LEU A  43      -9.525  10.570 -13.387  1.00  0.00           C  
ATOM    670 HD21 LEU A  43     -10.420  11.028 -12.965  1.00  0.00           H  
ATOM    671 HD22 LEU A  43      -9.217  11.128 -14.271  1.00  0.00           H  
ATOM    672 HD23 LEU A  43      -9.756   9.544 -13.674  1.00  0.00           H  
ATOM    673  N   ARG A  44      -4.594  11.410 -11.917  1.00  0.00           N  
ATOM    674  H   ARG A  44      -4.398  11.062 -12.845  1.00  0.00           H  
ATOM    675  CA  ARG A  44      -3.993  12.694 -11.551  1.00  0.00           C  
ATOM    676  HA  ARG A  44      -4.404  13.054 -10.608  1.00  0.00           H  
ATOM    677  C   ARG A  44      -4.317  13.718 -12.633  1.00  0.00           C  
ATOM    678  CB  ARG A  44      -2.476  12.527 -11.424  1.00  0.00           C  
ATOM    679  HB2 ARG A  44      -2.018  13.512 -11.338  1.00  0.00           H  
ATOM    680  HB3 ARG A  44      -2.094  12.068 -12.336  1.00  0.00           H  
ATOM    681  O   ARG A  44      -4.115  13.435 -13.809  1.00  0.00           O  
ATOM    682  CG  ARG A  44      -2.058  11.674 -10.224  1.00  0.00           C  
ATOM    683  HG2 ARG A  44      -2.472  10.670 -10.328  1.00  0.00           H  
ATOM    684  HG3 ARG A  44      -2.434  12.122  -9.304  1.00  0.00           H  
ATOM    685  CD  ARG A  44      -0.527  11.596 -10.170  1.00  0.00           C  
ATOM    686  HD2 ARG A  44      -0.146  11.262 -11.136  1.00  0.00           H  
ATOM    687  HD3 ARG A  44      -0.128  12.595  -9.998  1.00  0.00           H  
ATOM    688  NE  ARG A  44      -0.056  10.693  -9.103  1.00  0.00           N  
ATOM    689  HE  ARG A  44       0.321  11.144  -8.282  1.00  0.00           H  
ATOM    690  NH1 ARG A  44      -0.296   8.715 -10.251  1.00  0.00           N  
ATOM    691 HH11 ARG A  44      -0.632   9.213 -11.064  1.00  0.00           H  
ATOM    692 HH12 ARG A  44      -0.150   7.718 -10.312  1.00  0.00           H  
ATOM    693  NH2 ARG A  44       0.509   8.672  -8.181  1.00  0.00           N  
ATOM    694 HH21 ARG A  44       0.516   7.667  -8.282  1.00  0.00           H  
ATOM    695 HH22 ARG A  44       1.008   9.099  -7.414  1.00  0.00           H  
ATOM    696  CZ  ARG A  44       0.055   9.377  -9.185  1.00  0.00           C  
ATOM    697  N   VAL A  45      -4.810  14.885 -12.239  1.00  0.00           N  
ATOM    698  H   VAL A  45      -4.940  15.035 -11.249  1.00  0.00           H  
ATOM    699  CA  VAL A  45      -5.151  15.991 -13.145  1.00  0.00           C  
ATOM    700  HA  VAL A  45      -5.219  15.623 -14.169  1.00  0.00           H  
ATOM    701  C   VAL A  45      -4.054  17.039 -13.081  1.00  0.00           C  
ATOM    702  CB  VAL A  45      -6.499  16.631 -12.768  1.00  0.00           C  
ATOM    703  HB  VAL A  45      -6.390  17.164 -11.824  1.00  0.00           H  
ATOM    704  O   VAL A  45      -3.673  17.429 -11.986  1.00  0.00           O  
ATOM    705  CG1 VAL A  45      -6.964  17.629 -13.833  1.00  0.00           C  
ATOM    706 HG11 VAL A  45      -7.069  17.128 -14.796  1.00  0.00           H  
ATOM    707 HG12 VAL A  45      -6.244  18.441 -13.930  1.00  0.00           H  
ATOM    708 HG13 VAL A  45      -7.922  18.059 -13.541  1.00  0.00           H  
ATOM    709  CG2 VAL A  45      -7.592  15.573 -12.592  1.00  0.00           C  
ATOM    710 HG21 VAL A  45      -7.618  14.921 -13.466  1.00  0.00           H  
ATOM    711 HG22 VAL A  45      -8.559  16.059 -12.465  1.00  0.00           H  
ATOM    712 HG23 VAL A  45      -7.393  14.968 -11.708  1.00  0.00           H  
ATOM    713  N   TYR A  46      -3.590  17.526 -14.223  1.00  0.00           N  
ATOM    714  H   TYR A  46      -3.945  17.152 -15.091  1.00  0.00           H  
ATOM    715  CA  TYR A  46      -2.570  18.564 -14.339  1.00  0.00           C  
ATOM    716  HA  TYR A  46      -2.253  18.902 -13.352  1.00  0.00           H  
ATOM    717  C   TYR A  46      -3.146  19.759 -15.097  1.00  0.00           C  
ATOM    718  CB  TYR A  46      -1.351  17.977 -15.051  1.00  0.00           C  
ATOM    719  HB2 TYR A  46      -0.657  18.784 -15.285  1.00  0.00           H  
ATOM    720  HB3 TYR A  46      -1.687  17.538 -15.991  1.00  0.00           H  
ATOM    721  O   TYR A  46      -3.742  19.600 -16.169  1.00  0.00           O  
ATOM    722  CG  TYR A  46      -0.620  16.922 -14.245  1.00  0.00           C  
ATOM    723  CD1 TYR A  46       0.411  17.312 -13.374  1.00  0.00           C  
ATOM    724  HD1 TYR A  46       0.685  18.353 -13.282  1.00  0.00           H  
ATOM    725  CD2 TYR A  46      -0.972  15.560 -14.355  1.00  0.00           C  
ATOM    726  HD2 TYR A  46      -1.744  15.262 -15.049  1.00  0.00           H  
ATOM    727  CE1 TYR A  46       1.087  16.350 -12.607  1.00  0.00           C  
ATOM    728  HE1 TYR A  46       1.870  16.676 -11.938  1.00  0.00           H  
ATOM    729  CE2 TYR A  46      -0.299  14.592 -13.583  1.00  0.00           C  
ATOM    730  HE2 TYR A  46      -0.549  13.546 -13.681  1.00  0.00           H  
ATOM    731  OH  TYR A  46       1.371  14.078 -11.920  1.00  0.00           O  
ATOM    732  HH  TYR A  46       2.056  14.526 -11.420  1.00  0.00           H  
ATOM    733  CZ  TYR A  46       0.729  14.989 -12.700  1.00  0.00           C  
ATOM    734  N   SER A  47      -3.005  20.960 -14.534  1.00  0.00           N  
ATOM    735  H   SER A  47      -2.448  21.065 -13.698  1.00  0.00           H  
ATOM    736  CA  SER A  47      -3.447  22.188 -15.193  1.00  0.00           C  
ATOM    737  HA  SER A  47      -4.429  21.999 -15.626  1.00  0.00           H  
ATOM    738  C   SER A  47      -2.521  22.566 -16.352  1.00  0.00           C  
ATOM    739  CB  SER A  47      -3.626  23.331 -14.182  1.00  0.00           C  
ATOM    740  HB2 SER A  47      -3.913  24.243 -14.705  1.00  0.00           H  
ATOM    741  HB3 SER A  47      -4.439  23.067 -13.505  1.00  0.00           H  
ATOM    742  O   SER A  47      -1.405  22.069 -16.488  1.00  0.00           O  
ATOM    743  OG  SER A  47      -2.465  23.580 -13.426  1.00  0.00           O  
ATOM    744  HG  SER A  47      -2.763  23.922 -12.579  1.00  0.00           H  
ATOM    745  N   SER A  48      -3.002  23.451 -17.225  1.00  0.00           N  
ATOM    746  H   SER A  48      -3.903  23.870 -17.050  1.00  0.00           H  
ATOM    747  CA  SER A  48      -2.279  23.940 -18.406  1.00  0.00           C  
ATOM    748  HA  SER A  48      -1.764  23.100 -18.871  1.00  0.00           H  
ATOM    749  C   SER A  48      -1.210  24.992 -18.065  1.00  0.00           C  
ATOM    750  CB  SER A  48      -3.301  24.487 -19.408  1.00  0.00           C  
ATOM    751  HB2 SER A  48      -2.799  24.804 -20.322  1.00  0.00           H  
ATOM    752  HB3 SER A  48      -4.017  23.703 -19.655  1.00  0.00           H  
ATOM    753  O   SER A  48      -1.061  25.975 -18.790  1.00  0.00           O  
ATOM    754  OG  SER A  48      -3.998  25.577 -18.834  1.00  0.00           O  
ATOM    755  HG  SER A  48      -3.389  26.319 -18.855  1.00  0.00           H  
ATOM    756  N   SER A  49      -0.530  24.857 -16.924  1.00  0.00           N  
ATOM    757  H   SER A  49      -0.602  23.980 -16.428  1.00  0.00           H  
ATOM    758  CA  SER A  49       0.437  25.840 -16.426  1.00  0.00           C  
ATOM    759  HA  SER A  49      -0.061  26.808 -16.367  1.00  0.00           H  
ATOM    760  C   SER A  49       1.646  25.992 -17.369  1.00  0.00           C  
ATOM    761  CB  SER A  49       0.872  25.448 -15.009  1.00  0.00           C  
ATOM    762  HB2 SER A  49      -0.003  25.206 -14.404  1.00  0.00           H  
ATOM    763  HB3 SER A  49       1.418  26.269 -14.543  1.00  0.00           H  
ATOM    764  O   SER A  49       1.857  25.191 -18.286  1.00  0.00           O  
ATOM    765  OG  SER A  49       1.713  24.328 -15.114  1.00  0.00           O  
ATOM    766  HG  SER A  49       1.587  23.715 -14.386  1.00  0.00           H  
ATOM    767  N   SER A  50       2.453  27.040 -17.162  1.00  0.00           N  
ATOM    768  H   SER A  50       2.292  27.633 -16.361  1.00  0.00           H  
ATOM    769  CA  SER A  50       3.701  27.230 -17.907  1.00  0.00           C  
ATOM    770  HA  SER A  50       3.465  27.312 -18.968  1.00  0.00           H  
ATOM    771  C   SER A  50       4.628  26.027 -17.702  1.00  0.00           C  
ATOM    772  CB  SER A  50       4.403  28.522 -17.470  1.00  0.00           C  
ATOM    773  HB2 SER A  50       3.773  29.378 -17.708  1.00  0.00           H  
ATOM    774  HB3 SER A  50       5.345  28.618 -18.012  1.00  0.00           H  
ATOM    775  O   SER A  50       5.171  25.842 -16.613  1.00  0.00           O  
ATOM    776  OG  SER A  50       4.662  28.503 -16.081  1.00  0.00           O  
ATOM    777  HG  SER A  50       5.015  27.633 -15.877  1.00  0.00           H  
ATOM    778  N   SER A  51       4.807  25.228 -18.753  1.00  0.00           N  
ATOM    779  H   SER A  51       4.232  25.386 -19.568  1.00  0.00           H  
ATOM    780  CA  SER A  51       5.695  24.065 -18.751  1.00  0.00           C  
ATOM    781  HA  SER A  51       5.398  23.393 -17.947  1.00  0.00           H  
ATOM    782  C   SER A  51       7.153  24.479 -18.562  1.00  0.00           C  
ATOM    783  CB  SER A  51       5.578  23.319 -20.080  1.00  0.00           C  
ATOM    784  HB2 SER A  51       4.533  23.086 -20.282  1.00  0.00           H  
ATOM    785  HB3 SER A  51       5.951  23.953 -20.885  1.00  0.00           H  
ATOM    786  O   SER A  51       7.639  25.395 -19.227  1.00  0.00           O  
ATOM    787  OG  SER A  51       6.336  22.131 -20.039  1.00  0.00           O  
ATOM    788  HG  SER A  51       6.894  22.098 -20.820  1.00  0.00           H  
ATOM    789  N   THR A  52       7.870  23.756 -17.710  1.00  0.00           N  
ATOM    790  H   THR A  52       7.377  23.059 -17.171  1.00  0.00           H  
ATOM    791  CA  THR A  52       9.341  23.795 -17.636  1.00  0.00           C  
ATOM    792  HA  THR A  52       9.684  24.795 -17.899  1.00  0.00           H  
ATOM    793  C   THR A  52      10.001  22.838 -18.632  1.00  0.00           C  
ATOM    794  CB  THR A  52       9.836  23.493 -16.217  1.00  0.00           C  
ATOM    795  HB  THR A  52      10.926  23.456 -16.219  1.00  0.00           H  
ATOM    796  O   THR A  52      11.199  22.952 -18.888  1.00  0.00           O  
ATOM    797  CG2 THR A  52       9.387  24.556 -15.215  1.00  0.00           C  
ATOM    798 HG21 THR A  52       9.767  25.530 -15.520  1.00  0.00           H  
ATOM    799 HG22 THR A  52       9.783  24.312 -14.229  1.00  0.00           H  
ATOM    800 HG23 THR A  52       8.299  24.596 -15.161  1.00  0.00           H  
ATOM    801  OG1 THR A  52       9.337  22.259 -15.764  1.00  0.00           O  
ATOM    802  HG1 THR A  52       8.391  22.357 -15.638  1.00  0.00           H  
ATOM    803  N   VAL A  53       9.226  21.929 -19.232  1.00  0.00           N  
ATOM    804  H   VAL A  53       8.243  21.919 -18.999  1.00  0.00           H  
ATOM    805  CA  VAL A  53       9.676  21.014 -20.287  1.00  0.00           C  
ATOM    806  HA  VAL A  53      10.752  20.880 -20.182  1.00  0.00           H  
ATOM    807  C   VAL A  53       9.417  21.654 -21.651  1.00  0.00           C  
ATOM    808  CB  VAL A  53       9.038  19.619 -20.139  1.00  0.00           C  
ATOM    809  HB  VAL A  53       7.959  19.690 -20.273  1.00  0.00           H  
ATOM    810  O   VAL A  53       8.392  22.309 -21.866  1.00  0.00           O  
ATOM    811  CG1 VAL A  53       9.617  18.643 -21.168  1.00  0.00           C  
ATOM    812 HG11 VAL A  53       9.265  18.886 -22.171  1.00  0.00           H  
ATOM    813 HG12 VAL A  53       9.300  17.626 -20.934  1.00  0.00           H  
ATOM    814 HG13 VAL A  53      10.707  18.662 -21.146  1.00  0.00           H  
ATOM    815  CG2 VAL A  53       9.334  19.030 -18.754  1.00  0.00           C  
ATOM    816 HG21 VAL A  53       8.801  18.087 -18.635  1.00  0.00           H  
ATOM    817 HG22 VAL A  53      10.402  18.845 -18.644  1.00  0.00           H  
ATOM    818 HG23 VAL A  53       9.016  19.714 -17.968  1.00  0.00           H  
ATOM    819  N   ALA A  54      10.378  21.514 -22.561  1.00  0.00           N  
ATOM    820  H   ALA A  54      11.140  20.887 -22.345  1.00  0.00           H  
ATOM    821  CA  ALA A  54      10.494  22.288 -23.792  1.00  0.00           C  
ATOM    822  HA  ALA A  54      10.468  23.348 -23.539  1.00  0.00           H  
ATOM    823  C   ALA A  54       9.365  22.020 -24.802  1.00  0.00           C  
ATOM    824  CB  ALA A  54      11.874  21.967 -24.391  1.00  0.00           C  
ATOM    825  HB1 ALA A  54      12.660  22.242 -23.688  1.00  0.00           H  
ATOM    826  HB2 ALA A  54      11.949  20.902 -24.614  1.00  0.00           H  
ATOM    827  HB3 ALA A  54      12.013  22.527 -25.316  1.00  0.00           H  
ATOM    828  O   ALA A  54       9.550  21.221 -25.700  1.00  0.00           O  
ATOM    829  N   GLY A  55       8.208  22.685 -24.701  1.00  0.00           N  
ATOM    830  H   GLY A  55       8.045  23.194 -23.844  1.00  0.00           H  
ATOM    831  CA  GLY A  55       7.152  22.686 -25.737  1.00  0.00           C  
ATOM    832  HA2 GLY A  55       7.550  23.160 -26.634  1.00  0.00           H  
ATOM    833  HA3 GLY A  55       6.313  23.282 -25.378  1.00  0.00           H  
ATOM    834  C   GLY A  55       6.592  21.314 -26.159  1.00  0.00           C  
ATOM    835  O   GLY A  55       5.767  21.250 -27.069  1.00  0.00           O  
ATOM    836  N   GLU A  56       7.038  20.231 -25.525  1.00  0.00           N  
ATOM    837  H   GLU A  56       7.804  20.358 -24.879  1.00  0.00           H  
ATOM    838  CA  GLU A  56       6.647  18.859 -25.805  1.00  0.00           C  
ATOM    839  HA  GLU A  56       6.623  18.715 -26.886  1.00  0.00           H  
ATOM    840  C   GLU A  56       5.242  18.588 -25.267  1.00  0.00           C  
ATOM    841  CB  GLU A  56       7.672  17.876 -25.213  1.00  0.00           C  
ATOM    842  HB2 GLU A  56       7.901  18.168 -24.188  1.00  0.00           H  
ATOM    843  HB3 GLU A  56       7.226  16.881 -25.201  1.00  0.00           H  
ATOM    844  O   GLU A  56       4.806  19.156 -24.261  1.00  0.00           O  
ATOM    845  CG  GLU A  56       8.969  17.807 -26.040  1.00  0.00           C  
ATOM    846  HG2 GLU A  56       9.388  18.808 -26.138  1.00  0.00           H  
ATOM    847  HG3 GLU A  56       8.716  17.457 -27.041  1.00  0.00           H  
ATOM    848  CD  GLU A  56      10.036  16.878 -25.440  1.00  0.00           C  
ATOM    849  OE1 GLU A  56      11.205  16.998 -25.872  1.00  0.00           O  
ATOM    850  OE2 GLU A  56       9.679  16.040 -24.582  1.00  0.00           O  
ATOM    851  N   SER A  57       4.511  17.702 -25.945  1.00  0.00           N  
ATOM    852  H   SER A  57       4.937  17.185 -26.701  1.00  0.00           H  
ATOM    853  CA  SER A  57       3.200  17.282 -25.462  1.00  0.00           C  
ATOM    854  HA  SER A  57       2.639  18.188 -25.233  1.00  0.00           H  
ATOM    855  C   SER A  57       3.352  16.442 -24.183  1.00  0.00           C  
ATOM    856  CB  SER A  57       2.425  16.528 -26.549  1.00  0.00           C  
ATOM    857  HB2 SER A  57       2.446  17.109 -27.471  1.00  0.00           H  
ATOM    858  HB3 SER A  57       1.388  16.417 -26.232  1.00  0.00           H  
ATOM    859  O   SER A  57       4.300  15.657 -24.076  1.00  0.00           O  
ATOM    860  OG  SER A  57       2.969  15.242 -26.786  1.00  0.00           O  
ATOM    861  HG  SER A  57       2.603  14.882 -27.596  1.00  0.00           H  
ATOM    862  N   PRO A  58       2.406  16.518 -23.227  1.00  0.00           N  
ATOM    863  CA  PRO A  58       2.427  15.657 -22.043  1.00  0.00           C  
ATOM    864  HA  PRO A  58       3.284  15.931 -21.426  1.00  0.00           H  
ATOM    865  C   PRO A  58       2.525  14.162 -22.363  1.00  0.00           C  
ATOM    866  CB  PRO A  58       1.144  15.985 -21.282  1.00  0.00           C  
ATOM    867  HB2 PRO A  58       1.282  15.847 -20.210  1.00  0.00           H  
ATOM    868  HB3 PRO A  58       0.315  15.377 -21.643  1.00  0.00           H  
ATOM    869  O   PRO A  58       3.211  13.429 -21.661  1.00  0.00           O  
ATOM    870  CG  PRO A  58       0.908  17.450 -21.639  1.00  0.00           C  
ATOM    871  HG2 PRO A  58       1.541  18.081 -21.015  1.00  0.00           H  
ATOM    872  HG3 PRO A  58      -0.138  17.733 -21.515  1.00  0.00           H  
ATOM    873  CD  PRO A  58       1.370  17.533 -23.095  1.00  0.00           C  
ATOM    874  HD2 PRO A  58       1.760  18.531 -23.296  1.00  0.00           H  
ATOM    875  HD3 PRO A  58       0.547  17.299 -23.770  1.00  0.00           H  
ATOM    876  N   SER A  59       1.900  13.715 -23.457  1.00  0.00           N  
ATOM    877  H   SER A  59       1.371  14.380 -24.003  1.00  0.00           H  
ATOM    878  CA  SER A  59       2.011  12.335 -23.948  1.00  0.00           C  
ATOM    879  HA  SER A  59       1.663  11.648 -23.177  1.00  0.00           H  
ATOM    880  C   SER A  59       3.460  11.948 -24.277  1.00  0.00           C  
ATOM    881  CB  SER A  59       1.107  12.175 -25.172  1.00  0.00           C  
ATOM    882  HB2 SER A  59       0.061  12.202 -24.866  1.00  0.00           H  
ATOM    883  HB3 SER A  59       1.294  12.996 -25.864  1.00  0.00           H  
ATOM    884  O   SER A  59       3.938  10.916 -23.801  1.00  0.00           O  
ATOM    885  OG  SER A  59       1.375  10.971 -25.841  1.00  0.00           O  
ATOM    886  HG  SER A  59       0.805  10.279 -25.498  1.00  0.00           H  
ATOM    887  N   ALA A  60       4.193  12.796 -25.010  1.00  0.00           N  
ATOM    888  H   ALA A  60       3.790  13.673 -25.306  1.00  0.00           H  
ATOM    889  CA  ALA A  60       5.592  12.542 -25.352  1.00  0.00           C  
ATOM    890  HA  ALA A  60       5.663  11.567 -25.834  1.00  0.00           H  
ATOM    891  C   ALA A  60       6.482  12.505 -24.099  1.00  0.00           C  
ATOM    892  CB  ALA A  60       6.057  13.612 -26.348  1.00  0.00           C  
ATOM    893  HB1 ALA A  60       5.435  13.582 -27.242  1.00  0.00           H  
ATOM    894  HB2 ALA A  60       7.093  13.422 -26.627  1.00  0.00           H  
ATOM    895  HB3 ALA A  60       5.993  14.601 -25.895  1.00  0.00           H  
ATOM    896  O   ALA A  60       7.270  11.572 -23.928  1.00  0.00           O  
ATOM    897  N   VAL A  61       6.290  13.461 -23.184  1.00  0.00           N  
ATOM    898  H   VAL A  61       5.644  14.205 -23.408  1.00  0.00           H  
ATOM    899  CA  VAL A  61       7.054  13.548 -21.930  1.00  0.00           C  
ATOM    900  HA  VAL A  61       8.116  13.550 -22.175  1.00  0.00           H  
ATOM    901  C   VAL A  61       6.799  12.336 -21.032  1.00  0.00           C  
ATOM    902  CB  VAL A  61       6.733  14.865 -21.198  1.00  0.00           C  
ATOM    903  HB  VAL A  61       5.656  14.949 -21.052  1.00  0.00           H  
ATOM    904  O   VAL A  61       7.743  11.729 -20.517  1.00  0.00           O  
ATOM    905  CG1 VAL A  61       7.410  14.942 -19.827  1.00  0.00           C  
ATOM    906 HG11 VAL A  61       8.482  14.779 -19.937  1.00  0.00           H  
ATOM    907 HG12 VAL A  61       6.990  14.196 -19.152  1.00  0.00           H  
ATOM    908 HG13 VAL A  61       7.253  15.926 -19.386  1.00  0.00           H  
ATOM    909  CG2 VAL A  61       7.215  16.054 -22.035  1.00  0.00           C  
ATOM    910 HG21 VAL A  61       6.624  16.141 -22.946  1.00  0.00           H  
ATOM    911 HG22 VAL A  61       7.131  16.985 -21.475  1.00  0.00           H  
ATOM    912 HG23 VAL A  61       8.260  15.914 -22.315  1.00  0.00           H  
ATOM    913  N   VAL A  62       5.538  11.928 -20.865  1.00  0.00           N  
ATOM    914  H   VAL A  62       4.797  12.460 -21.298  1.00  0.00           H  
ATOM    915  CA  VAL A  62       5.180  10.723 -20.100  1.00  0.00           C  
ATOM    916  HA  VAL A  62       5.629  10.790 -19.109  1.00  0.00           H  
ATOM    917  C   VAL A  62       5.755   9.472 -20.761  1.00  0.00           C  
ATOM    918  CB  VAL A  62       3.656  10.611 -19.909  1.00  0.00           C  
ATOM    919  HB  VAL A  62       3.164  10.754 -20.872  1.00  0.00           H  
ATOM    920  O   VAL A  62       6.331   8.646 -20.062  1.00  0.00           O  
ATOM    921  CG1 VAL A  62       3.225   9.248 -19.342  1.00  0.00           C  
ATOM    922 HG11 VAL A  62       2.156   9.255 -19.127  1.00  0.00           H  
ATOM    923 HG12 VAL A  62       3.411   8.459 -20.071  1.00  0.00           H  
ATOM    924 HG13 VAL A  62       3.774   9.032 -18.426  1.00  0.00           H  
ATOM    925  CG2 VAL A  62       3.165  11.681 -18.923  1.00  0.00           C  
ATOM    926 HG21 VAL A  62       3.475  12.674 -19.250  1.00  0.00           H  
ATOM    927 HG22 VAL A  62       3.575  11.499 -17.930  1.00  0.00           H  
ATOM    928 HG23 VAL A  62       2.076  11.663 -18.876  1.00  0.00           H  
ATOM    929  N   SER A  63       5.674   9.339 -22.087  1.00  0.00           N  
ATOM    930  H   SER A  63       5.182  10.044 -22.618  1.00  0.00           H  
ATOM    931  CA  SER A  63       6.227   8.185 -22.806  1.00  0.00           C  
ATOM    932  HA  SER A  63       5.777   7.276 -22.406  1.00  0.00           H  
ATOM    933  C   SER A  63       7.747   8.067 -22.641  1.00  0.00           C  
ATOM    934  CB  SER A  63       5.866   8.275 -24.292  1.00  0.00           C  
ATOM    935  HB2 SER A  63       4.789   8.404 -24.398  1.00  0.00           H  
ATOM    936  HB3 SER A  63       6.365   9.131 -24.746  1.00  0.00           H  
ATOM    937  O   SER A  63       8.255   6.991 -22.325  1.00  0.00           O  
ATOM    938  OG  SER A  63       6.252   7.088 -24.958  1.00  0.00           O  
ATOM    939  HG  SER A  63       7.205   6.982 -24.902  1.00  0.00           H  
ATOM    940  N   ALA A  64       8.489   9.162 -22.827  1.00  0.00           N  
ATOM    941  H   ALA A  64       8.032  10.021 -23.098  1.00  0.00           H  
ATOM    942  CA  ALA A  64       9.949   9.165 -22.722  1.00  0.00           C  
ATOM    943  HA  ALA A  64      10.351   8.363 -23.341  1.00  0.00           H  
ATOM    944  C   ALA A  64      10.432   8.927 -21.280  1.00  0.00           C  
ATOM    945  CB  ALA A  64      10.462  10.503 -23.268  1.00  0.00           C  
ATOM    946  HB1 ALA A  64      11.550  10.527 -23.222  1.00  0.00           H  
ATOM    947  HB2 ALA A  64      10.063  11.329 -22.679  1.00  0.00           H  
ATOM    948  HB3 ALA A  64      10.148  10.628 -24.304  1.00  0.00           H  
ATOM    949  O   ALA A  64      11.354   8.138 -21.033  1.00  0.00           O  
ATOM    950  N   SER A  65       9.781   9.573 -20.308  1.00  0.00           N  
ATOM    951  H   SER A  65       9.047  10.218 -20.565  1.00  0.00           H  
ATOM    952  CA  SER A  65      10.093   9.377 -18.890  1.00  0.00           C  
ATOM    953  HA  SER A  65      11.172   9.471 -18.763  1.00  0.00           H  
ATOM    954  C   SER A  65       9.708   7.984 -18.393  1.00  0.00           C  
ATOM    955  CB  SER A  65       9.452  10.453 -18.020  1.00  0.00           C  
ATOM    956  HB2 SER A  65       9.725  10.254 -16.984  1.00  0.00           H  
ATOM    957  HB3 SER A  65       9.846  11.427 -18.309  1.00  0.00           H  
ATOM    958  O   SER A  65      10.458   7.410 -17.606  1.00  0.00           O  
ATOM    959  OG  SER A  65       8.045  10.457 -18.139  1.00  0.00           O  
ATOM    960  HG  SER A  65       7.839  10.888 -18.971  1.00  0.00           H  
ATOM    961  N   LEU A  66       8.615   7.393 -18.895  1.00  0.00           N  
ATOM    962  H   LEU A  66       8.004   7.940 -19.484  1.00  0.00           H  
ATOM    963  CA  LEU A  66       8.239   6.003 -18.629  1.00  0.00           C  
ATOM    964  HA  LEU A  66       8.159   5.870 -17.550  1.00  0.00           H  
ATOM    965  C   LEU A  66       9.311   5.036 -19.134  1.00  0.00           C  
ATOM    966  CB  LEU A  66       6.871   5.702 -19.270  1.00  0.00           C  
ATOM    967  HB2 LEU A  66       6.922   5.941 -20.333  1.00  0.00           H  
ATOM    968  HB3 LEU A  66       6.122   6.357 -18.825  1.00  0.00           H  
ATOM    969  O   LEU A  66       9.781   4.211 -18.357  1.00  0.00           O  
ATOM    970  CG  LEU A  66       6.389   4.247 -19.130  1.00  0.00           C  
ATOM    971  HG  LEU A  66       7.094   3.570 -19.612  1.00  0.00           H  
ATOM    972  CD1 LEU A  66       6.218   3.836 -17.670  1.00  0.00           C  
ATOM    973 HD11 LEU A  66       5.525   4.520 -17.179  1.00  0.00           H  
ATOM    974 HD12 LEU A  66       5.826   2.821 -17.620  1.00  0.00           H  
ATOM    975 HD13 LEU A  66       7.180   3.860 -17.157  1.00  0.00           H  
ATOM    976  CD2 LEU A  66       5.037   4.117 -19.828  1.00  0.00           C  
ATOM    977 HD21 LEU A  66       5.152   4.340 -20.889  1.00  0.00           H  
ATOM    978 HD22 LEU A  66       4.650   3.103 -19.725  1.00  0.00           H  
ATOM    979 HD23 LEU A  66       4.326   4.831 -19.412  1.00  0.00           H  
ATOM    980  N   ALA A  67       9.746   5.168 -20.392  1.00  0.00           N  
ATOM    981  H   ALA A  67       9.310   5.856 -20.989  1.00  0.00           H  
ATOM    982  CA  ALA A  67      10.797   4.321 -20.958  1.00  0.00           C  
ATOM    983  HA  ALA A  67      10.448   3.289 -20.979  1.00  0.00           H  
ATOM    984  C   ALA A  67      12.079   4.366 -20.109  1.00  0.00           C  
ATOM    985  CB  ALA A  67      11.070   4.777 -22.397  1.00  0.00           C  
ATOM    986  HB1 ALA A  67      10.152   4.723 -22.983  1.00  0.00           H  
ATOM    987  HB2 ALA A  67      11.438   5.803 -22.408  1.00  0.00           H  
ATOM    988  HB3 ALA A  67      11.813   4.123 -22.852  1.00  0.00           H  
ATOM    989  O   ALA A  67      12.680   3.335 -19.812  1.00  0.00           O  
ATOM    990  N   THR A  68      12.469   5.555 -19.651  1.00  0.00           N  
ATOM    991  H   THR A  68      11.940   6.368 -19.934  1.00  0.00           H  
ATOM    992  CA  THR A  68      13.663   5.730 -18.811  1.00  0.00           C  
ATOM    993  HA  THR A  68      14.481   5.160 -19.252  1.00  0.00           H  
ATOM    994  C   THR A  68      13.459   5.175 -17.397  1.00  0.00           C  
ATOM    995  CB  THR A  68      14.086   7.204 -18.782  1.00  0.00           C  
ATOM    996  HB  THR A  68      13.353   7.792 -18.229  1.00  0.00           H  
ATOM    997  O   THR A  68      14.322   4.470 -16.875  1.00  0.00           O  
ATOM    998  CG2 THR A  68      15.470   7.384 -18.160  1.00  0.00           C  
ATOM    999 HG21 THR A  68      15.474   7.052 -17.122  1.00  0.00           H  
ATOM   1000 HG22 THR A  68      15.745   8.438 -18.197  1.00  0.00           H  
ATOM   1001 HG23 THR A  68      16.207   6.808 -18.720  1.00  0.00           H  
ATOM   1002  OG1 THR A  68      14.173   7.704 -20.100  1.00  0.00           O  
ATOM   1003  HG1 THR A  68      13.289   7.909 -20.413  1.00  0.00           H  
ATOM   1004  N   ALA A  69      12.299   5.415 -16.780  1.00  0.00           N  
ATOM   1005  H   ALA A  69      11.608   5.988 -17.243  1.00  0.00           H  
ATOM   1006  CA  ALA A  69      11.975   4.896 -15.452  1.00  0.00           C  
ATOM   1007  HA  ALA A  69      12.764   5.192 -14.760  1.00  0.00           H  
ATOM   1008  C   ALA A  69      11.889   3.363 -15.432  1.00  0.00           C  
ATOM   1009  CB  ALA A  69      10.657   5.518 -14.983  1.00  0.00           C  
ATOM   1010  HB1 ALA A  69      10.427   5.179 -13.973  1.00  0.00           H  
ATOM   1011  HB2 ALA A  69      10.737   6.605 -14.981  1.00  0.00           H  
ATOM   1012  HB3 ALA A  69       9.849   5.222 -15.652  1.00  0.00           H  
ATOM   1013  O   ALA A  69      12.294   2.742 -14.450  1.00  0.00           O  
ATOM   1014  N   LEU A  70      11.419   2.743 -16.519  1.00  0.00           N  
ATOM   1015  H   LEU A  70      11.069   3.312 -17.276  1.00  0.00           H  
ATOM   1016  CA  LEU A  70      11.342   1.289 -16.672  1.00  0.00           C  
ATOM   1017  HA  LEU A  70      10.820   0.878 -15.808  1.00  0.00           H  
ATOM   1018  C   LEU A  70      12.713   0.599 -16.682  1.00  0.00           C  
ATOM   1019  CB  LEU A  70      10.554   0.944 -17.948  1.00  0.00           C  
ATOM   1020  HB2 LEU A  70      10.922   1.566 -18.764  1.00  0.00           H  
ATOM   1021  HB3 LEU A  70      10.753  -0.096 -18.204  1.00  0.00           H  
ATOM   1022  O   LEU A  70      12.761  -0.612 -16.522  1.00  0.00           O  
ATOM   1023  CG  LEU A  70       9.028   1.092 -17.856  1.00  0.00           C  
ATOM   1024  HG  LEU A  70       8.767   2.104 -17.549  1.00  0.00           H  
ATOM   1025  CD1 LEU A  70       8.425   0.816 -19.235  1.00  0.00           C  
ATOM   1026 HD11 LEU A  70       7.344   0.957 -19.201  1.00  0.00           H  
ATOM   1027 HD12 LEU A  70       8.642  -0.204 -19.550  1.00  0.00           H  
ATOM   1028 HD13 LEU A  70       8.838   1.511 -19.965  1.00  0.00           H  
ATOM   1029  CD2 LEU A  70       8.413   0.122 -16.846  1.00  0.00           C  
ATOM   1030 HD21 LEU A  70       7.327   0.208 -16.874  1.00  0.00           H  
ATOM   1031 HD22 LEU A  70       8.699  -0.903 -17.081  1.00  0.00           H  
ATOM   1032 HD23 LEU A  70       8.739   0.366 -15.835  1.00  0.00           H  
ATOM   1033  N   VAL A  71      13.832   1.321 -16.794  1.00  0.00           N  
ATOM   1034  H   VAL A  71      13.765   2.312 -16.977  1.00  0.00           H  
ATOM   1035  CA  VAL A  71      15.161   0.732 -16.541  1.00  0.00           C  
ATOM   1036  HA  VAL A  71      15.252  -0.190 -17.114  1.00  0.00           H  
ATOM   1037  C   VAL A  71      15.316   0.359 -15.059  1.00  0.00           C  
ATOM   1038  CB  VAL A  71      16.279   1.688 -16.999  1.00  0.00           C  
ATOM   1039  HB  VAL A  71      16.198   2.628 -16.454  1.00  0.00           H  
ATOM   1040  O   VAL A  71      15.838  -0.705 -14.735  1.00  0.00           O  
ATOM   1041  CG1 VAL A  71      17.674   1.104 -16.743  1.00  0.00           C  
ATOM   1042 HG11 VAL A  71      18.434   1.783 -17.131  1.00  0.00           H  
ATOM   1043 HG12 VAL A  71      17.844   0.986 -15.673  1.00  0.00           H  
ATOM   1044 HG13 VAL A  71      17.769   0.136 -17.234  1.00  0.00           H  
ATOM   1045  CG2 VAL A  71      16.162   1.970 -18.504  1.00  0.00           C  
ATOM   1046 HG21 VAL A  71      16.977   2.618 -18.826  1.00  0.00           H  
ATOM   1047 HG22 VAL A  71      15.224   2.480 -18.724  1.00  0.00           H  
ATOM   1048 HG23 VAL A  71      16.201   1.034 -19.061  1.00  0.00           H  
ATOM   1049  N   HIS A  72      14.804   1.199 -14.155  1.00  0.00           N  
ATOM   1050  H   HIS A  72      14.333   2.024 -14.497  1.00  0.00           H  
ATOM   1051  CA  HIS A  72      14.854   0.989 -12.703  1.00  0.00           C  
ATOM   1052  HA  HIS A  72      15.760   0.439 -12.445  1.00  0.00           H  
ATOM   1053  C   HIS A  72      13.652   0.179 -12.197  1.00  0.00           C  
ATOM   1054  CB  HIS A  72      14.900   2.356 -12.004  1.00  0.00           C  
ATOM   1055  HB2 HIS A  72      13.980   2.902 -12.216  1.00  0.00           H  
ATOM   1056  HB3 HIS A  72      14.953   2.197 -10.927  1.00  0.00           H  
ATOM   1057  O   HIS A  72      13.774  -0.646 -11.295  1.00  0.00           O  
ATOM   1058  CG  HIS A  72      16.064   3.220 -12.414  1.00  0.00           C  
ATOM   1059  CD2 HIS A  72      16.130   4.042 -13.510  1.00  0.00           C  
ATOM   1060  HD2 HIS A  72      15.362   4.172 -14.258  1.00  0.00           H  
ATOM   1061  ND1 HIS A  72      17.243   3.378 -11.721  1.00  0.00           N  
ATOM   1062  HD1 HIS A  72      17.451   3.079 -10.779  1.00  0.00           H  
ATOM   1063  CE1 HIS A  72      17.998   4.261 -12.385  1.00  0.00           C  
ATOM   1064  HE1 HIS A  72      18.950   4.632 -12.034  1.00  0.00           H  
ATOM   1065  NE2 HIS A  72      17.363   4.699 -13.483  1.00  0.00           N  
ATOM   1066  N   TYR A  73      12.485   0.412 -12.799  1.00  0.00           N  
ATOM   1067  H   TYR A  73      12.474   1.128 -13.511  1.00  0.00           H  
ATOM   1068  CA  TYR A  73      11.201  -0.189 -12.443  1.00  0.00           C  
ATOM   1069  HA  TYR A  73      11.328  -0.766 -11.527  1.00  0.00           H  
ATOM   1070  C   TYR A  73      10.722  -1.185 -13.507  1.00  0.00           C  
ATOM   1071  CB  TYR A  73      10.172   0.911 -12.144  1.00  0.00           C  
ATOM   1072  HB2 TYR A  73      10.057   1.547 -13.022  1.00  0.00           H  
ATOM   1073  HB3 TYR A  73       9.208   0.439 -11.952  1.00  0.00           H  
ATOM   1074  O   TYR A  73       9.520  -1.325 -13.732  1.00  0.00           O  
ATOM   1075  CG  TYR A  73      10.498   1.768 -10.938  1.00  0.00           C  
ATOM   1076  CD1 TYR A  73      10.002   1.406  -9.672  1.00  0.00           C  
ATOM   1077  HD1 TYR A  73       9.403   0.514  -9.561  1.00  0.00           H  
ATOM   1078  CD2 TYR A  73      11.282   2.929 -11.077  1.00  0.00           C  
ATOM   1079  HD2 TYR A  73      11.653   3.212 -12.051  1.00  0.00           H  
ATOM   1080  CE1 TYR A  73      10.290   2.209  -8.554  1.00  0.00           C  
ATOM   1081  HE1 TYR A  73       9.928   1.938  -7.573  1.00  0.00           H  
ATOM   1082  CE2 TYR A  73      11.597   3.715  -9.952  1.00  0.00           C  
ATOM   1083  HE2 TYR A  73      12.224   4.587 -10.061  1.00  0.00           H  
ATOM   1084  OH  TYR A  73      11.388   4.094  -7.580  1.00  0.00           O  
ATOM   1085  HH  TYR A  73      12.008   4.801  -7.773  1.00  0.00           H  
ATOM   1086  CZ  TYR A  73      11.095   3.355  -8.684  1.00  0.00           C  
ATOM   1087  N   TYR A  74      11.651  -1.913 -14.136  1.00  0.00           N  
ATOM   1088  H   TYR A  74      12.624  -1.722 -13.944  1.00  0.00           H  
ATOM   1089  CA  TYR A  74      11.349  -2.941 -15.141  1.00  0.00           C  
ATOM   1090  HA  TYR A  74      10.947  -2.425 -16.013  1.00  0.00           H  
ATOM   1091  C   TYR A  74      10.285  -3.970 -14.720  1.00  0.00           C  
ATOM   1092  CB  TYR A  74      12.638  -3.648 -15.592  1.00  0.00           C  
ATOM   1093  HB2 TYR A  74      13.386  -2.892 -15.835  1.00  0.00           H  
ATOM   1094  HB3 TYR A  74      12.421  -4.202 -16.506  1.00  0.00           H  
ATOM   1095  O   TYR A  74       9.546  -4.408 -15.603  1.00  0.00           O  
ATOM   1096  CG  TYR A  74      13.253  -4.599 -14.590  1.00  0.00           C  
ATOM   1097  CD1 TYR A  74      14.247  -4.138 -13.704  1.00  0.00           C  
ATOM   1098  HD1 TYR A  74      14.612  -3.124 -13.777  1.00  0.00           H  
ATOM   1099  CD2 TYR A  74      12.795  -5.929 -14.510  1.00  0.00           C  
ATOM   1100  HD2 TYR A  74      12.032  -6.284 -15.188  1.00  0.00           H  
ATOM   1101  CE1 TYR A  74      14.757  -4.997 -12.712  1.00  0.00           C  
ATOM   1102  HE1 TYR A  74      15.512  -4.638 -12.028  1.00  0.00           H  
ATOM   1103  CE2 TYR A  74      13.305  -6.788 -13.521  1.00  0.00           C  
ATOM   1104  HE2 TYR A  74      12.956  -7.807 -13.445  1.00  0.00           H  
ATOM   1105  OH  TYR A  74      14.757  -7.152 -11.655  1.00  0.00           O  
ATOM   1106  HH  TYR A  74      15.477  -6.758 -11.156  1.00  0.00           H  
ATOM   1107  CZ  TYR A  74      14.280  -6.322 -12.616  1.00  0.00           C  
ATOM   1108  N   PRO A  75      10.105  -4.317 -13.422  1.00  0.00           N  
ATOM   1109  CA  PRO A  75       9.017  -5.198 -13.009  1.00  0.00           C  
ATOM   1110  HA  PRO A  75       9.183  -6.185 -13.441  1.00  0.00           H  
ATOM   1111  C   PRO A  75       7.616  -4.701 -13.416  1.00  0.00           C  
ATOM   1112  CB  PRO A  75       9.160  -5.271 -11.486  1.00  0.00           C  
ATOM   1113  HB2 PRO A  75       8.817  -6.208 -11.047  1.00  0.00           H  
ATOM   1114  HB3 PRO A  75       8.612  -4.433 -11.056  1.00  0.00           H  
ATOM   1115  O   PRO A  75       6.712  -5.502 -13.617  1.00  0.00           O  
ATOM   1116  CG  PRO A  75      10.650  -5.105 -11.243  1.00  0.00           C  
ATOM   1117  HG2 PRO A  75      11.185  -6.018 -11.503  1.00  0.00           H  
ATOM   1118  HG3 PRO A  75      10.871  -4.783 -10.225  1.00  0.00           H  
ATOM   1119  CD  PRO A  75      10.948  -4.023 -12.258  1.00  0.00           C  
ATOM   1120  HD2 PRO A  75      12.014  -4.018 -12.485  1.00  0.00           H  
ATOM   1121  HD3 PRO A  75      10.656  -3.069 -11.820  1.00  0.00           H  
ATOM   1122  N   LEU A  76       7.407  -3.390 -13.590  1.00  0.00           N  
ATOM   1123  H   LEU A  76       8.184  -2.752 -13.498  1.00  0.00           H  
ATOM   1124  CA  LEU A  76       6.110  -2.853 -14.029  1.00  0.00           C  
ATOM   1125  HA  LEU A  76       5.326  -3.260 -13.391  1.00  0.00           H  
ATOM   1126  C   LEU A  76       5.725  -3.259 -15.457  1.00  0.00           C  
ATOM   1127  CB  LEU A  76       6.122  -1.321 -13.924  1.00  0.00           C  
ATOM   1128  HB2 LEU A  76       7.009  -0.944 -14.433  1.00  0.00           H  
ATOM   1129  HB3 LEU A  76       5.253  -0.921 -14.446  1.00  0.00           H  
ATOM   1130  O   LEU A  76       4.540  -3.240 -15.775  1.00  0.00           O  
ATOM   1131  CG  LEU A  76       6.099  -0.803 -12.482  1.00  0.00           C  
ATOM   1132  HG  LEU A  76       6.907  -1.267 -11.916  1.00  0.00           H  
ATOM   1133  CD1 LEU A  76       6.314   0.697 -12.464  1.00  0.00           C  
ATOM   1134 HD11 LEU A  76       7.228   0.937 -13.007  1.00  0.00           H  
ATOM   1135 HD12 LEU A  76       6.410   1.044 -11.435  1.00  0.00           H  
ATOM   1136 HD13 LEU A  76       5.475   1.199 -12.944  1.00  0.00           H  
ATOM   1137  CD2 LEU A  76       4.754  -1.072 -11.808  1.00  0.00           C  
ATOM   1138 HD21 LEU A  76       4.712  -0.591 -10.831  1.00  0.00           H  
ATOM   1139 HD22 LEU A  76       4.641  -2.147 -11.670  1.00  0.00           H  
ATOM   1140 HD23 LEU A  76       3.939  -0.690 -12.422  1.00  0.00           H  
ATOM   1141  N   ALA A  77       6.702  -3.612 -16.297  1.00  0.00           N  
ATOM   1142  H   ALA A  77       7.651  -3.632 -15.952  1.00  0.00           H  
ATOM   1143  CA  ALA A  77       6.472  -4.149 -17.638  1.00  0.00           C  
ATOM   1144  HA  ALA A  77       5.551  -3.729 -18.044  1.00  0.00           H  
ATOM   1145  C   ALA A  77       6.302  -5.681 -17.643  1.00  0.00           C  
ATOM   1146  CB  ALA A  77       7.640  -3.702 -18.526  1.00  0.00           C  
ATOM   1147  HB1 ALA A  77       8.574  -4.127 -18.158  1.00  0.00           H  
ATOM   1148  HB2 ALA A  77       7.712  -2.615 -18.537  1.00  0.00           H  
ATOM   1149  HB3 ALA A  77       7.473  -4.053 -19.544  1.00  0.00           H  
ATOM   1150  O   ALA A  77       5.941  -6.249 -18.671  1.00  0.00           O  
ATOM   1151  N   GLY A  78       6.585  -6.345 -16.516  1.00  0.00           N  
ATOM   1152  H   GLY A  78       6.802  -5.810 -15.688  1.00  0.00           H  
ATOM   1153  CA  GLY A  78       6.456  -7.791 -16.360  1.00  0.00           C  
ATOM   1154  HA2 GLY A  78       7.034  -8.293 -17.137  1.00  0.00           H  
ATOM   1155  HA3 GLY A  78       6.865  -8.087 -15.394  1.00  0.00           H  
ATOM   1156  C   GLY A  78       5.011  -8.279 -16.443  1.00  0.00           C  
ATOM   1157  O   GLY A  78       4.079  -7.491 -16.540  1.00  0.00           O  
ATOM   1158  N   SER A  79       4.814  -9.589 -16.333  1.00  0.00           N  
ATOM   1159  H   SER A  79       5.624 -10.187 -16.256  1.00  0.00           H  
ATOM   1160  CA  SER A  79       3.481 -10.198 -16.247  1.00  0.00           C  
ATOM   1161  HA  SER A  79       2.720  -9.419 -16.210  1.00  0.00           H  
ATOM   1162  C   SER A  79       3.361 -11.020 -14.970  1.00  0.00           C  
ATOM   1163  CB  SER A  79       3.178 -11.057 -17.476  1.00  0.00           C  
ATOM   1164  HB2 SER A  79       3.869 -11.900 -17.506  1.00  0.00           H  
ATOM   1165  HB3 SER A  79       2.160 -11.439 -17.401  1.00  0.00           H  
ATOM   1166  O   SER A  79       4.263 -11.784 -14.620  1.00  0.00           O  
ATOM   1167  OG  SER A  79       3.309 -10.309 -18.672  1.00  0.00           O  
ATOM   1168  HG  SER A  79       2.739  -9.538 -18.613  1.00  0.00           H  
ATOM   1169  N   LEU A  80       2.245 -10.871 -14.262  1.00  0.00           N  
ATOM   1170  H   LEU A  80       1.510 -10.303 -14.659  1.00  0.00           H  
ATOM   1171  CA  LEU A  80       1.916 -11.688 -13.102  1.00  0.00           C  
ATOM   1172  HA  LEU A  80       2.814 -11.829 -12.499  1.00  0.00           H  
ATOM   1173  C   LEU A  80       1.437 -13.063 -13.555  1.00  0.00           C  
ATOM   1174  CB  LEU A  80       0.835 -11.003 -12.252  1.00  0.00           C  
ATOM   1175  HB2 LEU A  80       0.439 -11.720 -11.532  1.00  0.00           H  
ATOM   1176  HB3 LEU A  80       0.017 -10.716 -12.912  1.00  0.00           H  
ATOM   1177  O   LEU A  80       0.576 -13.193 -14.425  1.00  0.00           O  
ATOM   1178  CG  LEU A  80       1.327  -9.767 -11.487  1.00  0.00           C  
ATOM   1179  HG  LEU A  80       1.861  -9.095 -12.159  1.00  0.00           H  
ATOM   1180  CD1 LEU A  80       0.126  -9.028 -10.906  1.00  0.00           C  
ATOM   1181 HD11 LEU A  80       0.466  -8.151 -10.356  1.00  0.00           H  
ATOM   1182 HD12 LEU A  80      -0.527  -8.700 -11.715  1.00  0.00           H  
ATOM   1183 HD13 LEU A  80      -0.436  -9.686 -10.243  1.00  0.00           H  
ATOM   1184  CD2 LEU A  80       2.243 -10.162 -10.327  1.00  0.00           C  
ATOM   1185 HD21 LEU A  80       1.719 -10.833  -9.647  1.00  0.00           H  
ATOM   1186 HD22 LEU A  80       2.549  -9.267  -9.784  1.00  0.00           H  
ATOM   1187 HD23 LEU A  80       3.140 -10.657 -10.700  1.00  0.00           H  
ATOM   1188  N   ARG A  81       1.940 -14.103 -12.901  1.00  0.00           N  
ATOM   1189  H   ARG A  81       2.662 -13.930 -12.217  1.00  0.00           H  
ATOM   1190  CA  ARG A  81       1.427 -15.467 -13.038  1.00  0.00           C  
ATOM   1191  HA  ARG A  81       0.394 -15.412 -13.384  1.00  0.00           H  
ATOM   1192  C   ARG A  81       1.406 -16.147 -11.681  1.00  0.00           C  
ATOM   1193  CB  ARG A  81       2.232 -16.231 -14.100  1.00  0.00           C  
ATOM   1194  HB2 ARG A  81       2.235 -15.651 -15.023  1.00  0.00           H  
ATOM   1195  HB3 ARG A  81       1.736 -17.181 -14.303  1.00  0.00           H  
ATOM   1196  O   ARG A  81       2.034 -15.681 -10.736  1.00  0.00           O  
ATOM   1197  CG  ARG A  81       3.678 -16.511 -13.679  1.00  0.00           C  
ATOM   1198  HG2 ARG A  81       4.182 -15.579 -13.423  1.00  0.00           H  
ATOM   1199  HG3 ARG A  81       3.673 -17.163 -12.805  1.00  0.00           H  
ATOM   1200  CD  ARG A  81       4.448 -17.199 -14.809  1.00  0.00           C  
ATOM   1201  HD2 ARG A  81       4.629 -16.480 -15.608  1.00  0.00           H  
ATOM   1202  HD3 ARG A  81       3.860 -18.033 -15.193  1.00  0.00           H  
ATOM   1203  NE  ARG A  81       5.709 -17.711 -14.276  1.00  0.00           N  
ATOM   1204  HE  ARG A  81       5.726 -17.885 -13.281  1.00  0.00           H  
ATOM   1205  NH1 ARG A  81       7.012 -17.949 -16.144  1.00  0.00           N  
ATOM   1206 HH11 ARG A  81       6.217 -17.715 -16.722  1.00  0.00           H  
ATOM   1207 HH12 ARG A  81       7.923 -18.141 -16.536  1.00  0.00           H  
ATOM   1208  NH2 ARG A  81       7.859 -18.255 -14.081  1.00  0.00           N  
ATOM   1209 HH21 ARG A  81       8.821 -18.096 -14.345  1.00  0.00           H  
ATOM   1210 HH22 ARG A  81       7.632 -18.353 -13.102  1.00  0.00           H  
ATOM   1211  CZ  ARG A  81       6.856 -17.969 -14.852  1.00  0.00           C  
ATOM   1212  N   ARG A  82       0.668 -17.246 -11.577  1.00  0.00           N  
ATOM   1213  H   ARG A  82       0.241 -17.616 -12.414  1.00  0.00           H  
ATOM   1214  CA  ARG A  82       0.697 -18.087 -10.381  1.00  0.00           C  
ATOM   1215  HA  ARG A  82       0.974 -17.482  -9.518  1.00  0.00           H  
ATOM   1216  C   ARG A  82       1.779 -19.147 -10.536  1.00  0.00           C  
ATOM   1217  CB  ARG A  82      -0.681 -18.689 -10.100  1.00  0.00           C  
ATOM   1218  HB2 ARG A  82      -0.591 -19.375  -9.258  1.00  0.00           H  
ATOM   1219  HB3 ARG A  82      -1.026 -19.251 -10.968  1.00  0.00           H  
ATOM   1220  O   ARG A  82       1.827 -19.823 -11.562  1.00  0.00           O  
ATOM   1221  CG  ARG A  82      -1.696 -17.592  -9.747  1.00  0.00           C  
ATOM   1222  HG2 ARG A  82      -1.883 -16.956 -10.612  1.00  0.00           H  
ATOM   1223  HG3 ARG A  82      -1.297 -16.983  -8.935  1.00  0.00           H  
ATOM   1224  CD  ARG A  82      -3.004 -18.241  -9.299  1.00  0.00           C  
ATOM   1225  HD2 ARG A  82      -2.780 -18.911  -8.469  1.00  0.00           H  
ATOM   1226  HD3 ARG A  82      -3.415 -18.833 -10.116  1.00  0.00           H  
ATOM   1227  NE  ARG A  82      -3.998 -17.255  -8.845  1.00  0.00           N  
ATOM   1228  HE  ARG A  82      -4.703 -16.980  -9.513  1.00  0.00           H  
ATOM   1229  NH1 ARG A  82      -3.174 -16.979  -6.700  1.00  0.00           N  
ATOM   1230 HH11 ARG A  82      -3.205 -16.521  -5.800  1.00  0.00           H  
ATOM   1231 HH12 ARG A  82      -2.384 -17.583  -6.878  1.00  0.00           H  
ATOM   1232  NH2 ARG A  82      -5.095 -16.024  -7.281  1.00  0.00           N  
ATOM   1233 HH21 ARG A  82      -5.170 -15.753  -6.311  1.00  0.00           H  
ATOM   1234 HH22 ARG A  82      -5.890 -15.971  -7.902  1.00  0.00           H  
ATOM   1235  CZ  ARG A  82      -4.069 -16.751  -7.624  1.00  0.00           C  
ATOM   1236  N   SER A  83       2.621 -19.287  -9.520  1.00  0.00           N  
ATOM   1237  H   SER A  83       2.537 -18.658  -8.734  1.00  0.00           H  
ATOM   1238  CA  SER A  83       3.602 -20.358  -9.425  1.00  0.00           C  
ATOM   1239  HA  SER A  83       4.258 -20.321 -10.295  1.00  0.00           H  
ATOM   1240  C   SER A  83       2.900 -21.716  -9.376  1.00  0.00           C  
ATOM   1241  CB  SER A  83       4.464 -20.168  -8.178  1.00  0.00           C  
ATOM   1242  HB2 SER A  83       5.131 -19.317  -8.312  1.00  0.00           H  
ATOM   1243  HB3 SER A  83       3.815 -19.978  -7.322  1.00  0.00           H  
ATOM   1244  O   SER A  83       1.908 -21.904  -8.667  1.00  0.00           O  
ATOM   1245  OG  SER A  83       5.213 -21.344  -7.949  1.00  0.00           O  
ATOM   1246  HG  SER A  83       5.599 -21.255  -7.074  1.00  0.00           H  
ATOM   1247  N   ALA A  84       3.444 -22.690 -10.103  1.00  0.00           N  
ATOM   1248  H   ALA A  84       4.275 -22.474 -10.636  1.00  0.00           H  
ATOM   1249  CA  ALA A  84       2.926 -24.054 -10.111  1.00  0.00           C  
ATOM   1250  HA  ALA A  84       1.850 -24.014 -10.279  1.00  0.00           H  
ATOM   1251  C   ALA A  84       3.149 -24.798  -8.778  1.00  0.00           C  
ATOM   1252  CB  ALA A  84       3.573 -24.799 -11.285  1.00  0.00           C  
ATOM   1253  HB1 ALA A  84       4.652 -24.856 -11.143  1.00  0.00           H  
ATOM   1254  HB2 ALA A  84       3.166 -25.809 -11.342  1.00  0.00           H  
ATOM   1255  HB3 ALA A  84       3.357 -24.278 -12.218  1.00  0.00           H  
ATOM   1256  O   ALA A  84       2.465 -25.787  -8.519  1.00  0.00           O  
ATOM   1257  N   SER A  85       4.099 -24.363  -7.939  1.00  0.00           N  
ATOM   1258  H   SER A  85       4.584 -23.502  -8.145  1.00  0.00           H  
ATOM   1259  CA  SER A  85       4.464 -25.072  -6.702  1.00  0.00           C  
ATOM   1260  HA  SER A  85       4.391 -26.145  -6.879  1.00  0.00           H  
ATOM   1261  C   SER A  85       3.533 -24.752  -5.525  1.00  0.00           C  
ATOM   1262  CB  SER A  85       5.920 -24.764  -6.329  1.00  0.00           C  
ATOM   1263  HB2 SER A  85       6.176 -25.301  -5.415  1.00  0.00           H  
ATOM   1264  HB3 SER A  85       6.577 -25.099  -7.131  1.00  0.00           H  
ATOM   1265  O   SER A  85       3.152 -25.642  -4.759  1.00  0.00           O  
ATOM   1266  OG  SER A  85       6.103 -23.377  -6.124  1.00  0.00           O  
ATOM   1267  HG  SER A  85       6.964 -23.205  -5.737  1.00  0.00           H  
ATOM   1268  N   ASP A  86       3.150 -23.486  -5.371  1.00  0.00           N  
ATOM   1269  H   ASP A  86       3.590 -22.792  -5.957  1.00  0.00           H  
ATOM   1270  CA  ASP A  86       2.442 -22.984  -4.189  1.00  0.00           C  
ATOM   1271  HA  ASP A  86       2.028 -23.831  -3.642  1.00  0.00           H  
ATOM   1272  C   ASP A  86       1.248 -22.072  -4.506  1.00  0.00           C  
ATOM   1273  CB  ASP A  86       3.453 -22.300  -3.260  1.00  0.00           C  
ATOM   1274  HB2 ASP A  86       2.955 -22.055  -2.322  1.00  0.00           H  
ATOM   1275  HB3 ASP A  86       4.256 -23.003  -3.033  1.00  0.00           H  
ATOM   1276  O   ASP A  86       0.538 -21.659  -3.582  1.00  0.00           O  
ATOM   1277  CG  ASP A  86       4.058 -21.021  -3.843  1.00  0.00           C  
ATOM   1278  OD1 ASP A  86       3.672 -20.640  -4.974  1.00  0.00           O  
ATOM   1279  OD2 ASP A  86       4.869 -20.413  -3.122  1.00  0.00           O  
ATOM   1280  N   ASN A  87       0.979 -21.828  -5.795  1.00  0.00           N  
ATOM   1281  H   ASN A  87       1.636 -22.175  -6.479  1.00  0.00           H  
ATOM   1282  CA  ASN A  87      -0.097 -20.979  -6.306  1.00  0.00           C  
ATOM   1283  HA  ASN A  87      -0.032 -21.024  -7.394  1.00  0.00           H  
ATOM   1284  C   ASN A  87       0.042 -19.483  -5.953  1.00  0.00           C  
ATOM   1285  CB  ASN A  87      -1.441 -21.616  -5.903  1.00  0.00           C  
ATOM   1286  HB2 ASN A  87      -1.393 -22.693  -6.064  1.00  0.00           H  
ATOM   1287  HB3 ASN A  87      -1.627 -21.435  -4.844  1.00  0.00           H  
ATOM   1288  O   ASN A  87      -0.897 -18.712  -6.192  1.00  0.00           O  
ATOM   1289  CG  ASN A  87      -2.615 -21.106  -6.705  1.00  0.00           C  
ATOM   1290  ND2 ASN A  87      -3.661 -20.648  -6.055  1.00  0.00           N  
ATOM   1291 HD21 ASN A  87      -4.464 -20.393  -6.613  1.00  0.00           H  
ATOM   1292 HD22 ASN A  87      -3.656 -20.599  -5.047  1.00  0.00           H  
ATOM   1293  OD1 ASN A  87      -2.631 -21.145  -7.921  1.00  0.00           O  
ATOM   1294  N   ARG A  88       1.181 -19.060  -5.383  1.00  0.00           N  
ATOM   1295  H   ARG A  88       1.939 -19.717  -5.267  1.00  0.00           H  
ATOM   1296  CA  ARG A  88       1.481 -17.647  -5.114  1.00  0.00           C  
ATOM   1297  HA  ARG A  88       0.615 -17.164  -4.659  1.00  0.00           H  
ATOM   1298  C   ARG A  88       1.767 -16.917  -6.419  1.00  0.00           C  
ATOM   1299  CB  ARG A  88       2.673 -17.511  -4.151  1.00  0.00           C  
ATOM   1300  HB2 ARG A  88       2.964 -16.462  -4.092  1.00  0.00           H  
ATOM   1301  HB3 ARG A  88       3.527 -18.064  -4.544  1.00  0.00           H  
ATOM   1302  O   ARG A  88       2.179 -17.518  -7.408  1.00  0.00           O  
ATOM   1303  CG  ARG A  88       2.344 -18.003  -2.736  1.00  0.00           C  
ATOM   1304  HG2 ARG A  88       2.144 -19.074  -2.759  1.00  0.00           H  
ATOM   1305  HG3 ARG A  88       1.462 -17.477  -2.373  1.00  0.00           H  
ATOM   1306  CD  ARG A  88       3.514 -17.721  -1.784  1.00  0.00           C  
ATOM   1307  HD2 ARG A  88       3.654 -16.644  -1.685  1.00  0.00           H  
ATOM   1308  HD3 ARG A  88       4.424 -18.129  -2.223  1.00  0.00           H  
ATOM   1309  NE  ARG A  88       3.323 -18.334  -0.456  1.00  0.00           N  
ATOM   1310  HE  ARG A  88       3.901 -19.139  -0.261  1.00  0.00           H  
ATOM   1311  NH1 ARG A  88       1.755 -16.887   0.404  1.00  0.00           N  
ATOM   1312 HH11 ARG A  88       1.156 -16.630   1.176  1.00  0.00           H  
ATOM   1313 HH12 ARG A  88       1.734 -16.406  -0.484  1.00  0.00           H  
ATOM   1314  NH2 ARG A  88       2.479 -18.591   1.631  1.00  0.00           N  
ATOM   1315 HH21 ARG A  88       1.806 -18.354   2.346  1.00  0.00           H  
ATOM   1316 HH22 ARG A  88       3.248 -19.192   1.891  1.00  0.00           H  
ATOM   1317  CZ  ARG A  88       2.527 -17.932   0.516  1.00  0.00           C  
ATOM   1318  N   PHE A  89       1.530 -15.617  -6.437  1.00  0.00           N  
ATOM   1319  H   PHE A  89       1.228 -15.176  -5.580  1.00  0.00           H  
ATOM   1320  CA  PHE A  89       1.959 -14.764  -7.522  1.00  0.00           C  
ATOM   1321  HA  PHE A  89       1.626 -15.220  -8.455  1.00  0.00           H  
ATOM   1322  C   PHE A  89       3.473 -14.640  -7.574  1.00  0.00           C  
ATOM   1323  CB  PHE A  89       1.337 -13.379  -7.410  1.00  0.00           C  
ATOM   1324  HB2 PHE A  89       1.571 -12.953  -6.434  1.00  0.00           H  
ATOM   1325  HB3 PHE A  89       1.783 -12.749  -8.179  1.00  0.00           H  
ATOM   1326  O   PHE A  89       4.144 -14.398  -6.571  1.00  0.00           O  
ATOM   1327  CG  PHE A  89      -0.140 -13.336  -7.656  1.00  0.00           C  
ATOM   1328  CD1 PHE A  89      -0.638 -13.797  -8.888  1.00  0.00           C  
ATOM   1329  HD1 PHE A  89       0.024 -14.234  -9.621  1.00  0.00           H  
ATOM   1330  CD2 PHE A  89      -0.985 -12.730  -6.710  1.00  0.00           C  
ATOM   1331  HD2 PHE A  89      -0.590 -12.372  -5.771  1.00  0.00           H  
ATOM   1332  CE1 PHE A  89      -1.985 -13.600  -9.199  1.00  0.00           C  
ATOM   1333  HE1 PHE A  89      -2.379 -13.877 -10.166  1.00  0.00           H  
ATOM   1334  CE2 PHE A  89      -2.330 -12.515  -7.032  1.00  0.00           C  
ATOM   1335  HE2 PHE A  89      -2.971 -11.976  -6.351  1.00  0.00           H  
ATOM   1336  CZ  PHE A  89      -2.795 -12.913  -8.292  1.00  0.00           C  
ATOM   1337  HZ  PHE A  89      -3.772 -12.591  -8.622  1.00  0.00           H  
ATOM   1338  N   GLU A  90       3.969 -14.711  -8.795  1.00  0.00           N  
ATOM   1339  H   GLU A  90       3.339 -14.938  -9.551  1.00  0.00           H  
ATOM   1340  CA  GLU A  90       5.320 -14.364  -9.186  1.00  0.00           C  
ATOM   1341  HA  GLU A  90       5.796 -13.787  -8.393  1.00  0.00           H  
ATOM   1342  C   GLU A  90       5.248 -13.479 -10.428  1.00  0.00           C  
ATOM   1343  CB  GLU A  90       6.153 -15.633  -9.405  1.00  0.00           C  
ATOM   1344  HB2 GLU A  90       6.190 -16.178  -8.462  1.00  0.00           H  
ATOM   1345  HB3 GLU A  90       7.168 -15.340  -9.671  1.00  0.00           H  
ATOM   1346  O   GLU A  90       4.259 -13.488 -11.173  1.00  0.00           O  
ATOM   1347  CG  GLU A  90       5.588 -16.553 -10.502  1.00  0.00           C  
ATOM   1348  HG2 GLU A  90       4.561 -16.830 -10.262  1.00  0.00           H  
ATOM   1349  HG3 GLU A  90       5.583 -16.007 -11.446  1.00  0.00           H  
ATOM   1350  CD  GLU A  90       6.399 -17.839 -10.684  1.00  0.00           C  
ATOM   1351  OE1 GLU A  90       6.278 -18.440 -11.776  1.00  0.00           O  
ATOM   1352  OE2 GLU A  90       7.170 -18.223  -9.788  1.00  0.00           O  
ATOM   1353  N   LEU A  91       6.293 -12.693 -10.642  1.00  0.00           N  
ATOM   1354  H   LEU A  91       7.075 -12.731 -10.003  1.00  0.00           H  
ATOM   1355  CA  LEU A  91       6.347 -11.747 -11.739  1.00  0.00           C  
ATOM   1356  HA  LEU A  91       5.381 -11.706 -12.244  1.00  0.00           H  
ATOM   1357  C   LEU A  91       7.392 -12.195 -12.761  1.00  0.00           C  
ATOM   1358  CB  LEU A  91       6.612 -10.374 -11.130  1.00  0.00           C  
ATOM   1359  HB2 LEU A  91       5.879 -10.168 -10.350  1.00  0.00           H  
ATOM   1360  HB3 LEU A  91       7.596 -10.402 -10.663  1.00  0.00           H  
ATOM   1361  O   LEU A  91       8.588 -12.220 -12.472  1.00  0.00           O  
ATOM   1362  CG  LEU A  91       6.554  -9.262 -12.177  1.00  0.00           C  
ATOM   1363  HG  LEU A  91       7.084  -9.563 -13.080  1.00  0.00           H  
ATOM   1364  CD1 LEU A  91       5.124  -8.856 -12.529  1.00  0.00           C  
ATOM   1365 HD11 LEU A  91       4.593  -8.513 -11.641  1.00  0.00           H  
ATOM   1366 HD12 LEU A  91       5.145  -8.052 -13.265  1.00  0.00           H  
ATOM   1367 HD13 LEU A  91       4.592  -9.706 -12.956  1.00  0.00           H  
ATOM   1368  CD2 LEU A  91       7.250  -8.059 -11.588  1.00  0.00           C  
ATOM   1369 HD21 LEU A  91       7.433  -7.372 -12.414  1.00  0.00           H  
ATOM   1370 HD22 LEU A  91       8.214  -8.352 -11.173  1.00  0.00           H  
ATOM   1371 HD23 LEU A  91       6.637  -7.585 -10.822  1.00  0.00           H  
ATOM   1372  N   LEU A  92       6.939 -12.539 -13.965  1.00  0.00           N  
ATOM   1373  H   LEU A  92       5.951 -12.440 -14.147  1.00  0.00           H  
ATOM   1374  CA  LEU A  92       7.808 -12.875 -15.086  1.00  0.00           C  
ATOM   1375  HA  LEU A  92       8.694 -13.381 -14.702  1.00  0.00           H  
ATOM   1376  C   LEU A  92       8.250 -11.593 -15.799  1.00  0.00           C  
ATOM   1377  CB  LEU A  92       7.072 -13.835 -16.033  1.00  0.00           C  
ATOM   1378  HB2 LEU A  92       6.786 -14.731 -15.482  1.00  0.00           H  
ATOM   1379  HB3 LEU A  92       6.162 -13.345 -16.380  1.00  0.00           H  
ATOM   1380  O   LEU A  92       7.423 -10.887 -16.379  1.00  0.00           O  
ATOM   1381  CG  LEU A  92       7.916 -14.236 -17.260  1.00  0.00           C  
ATOM   1382  HG  LEU A  92       8.262 -13.343 -17.781  1.00  0.00           H  
ATOM   1383  CD1 LEU A  92       9.135 -15.075 -16.863  1.00  0.00           C  
ATOM   1384 HD11 LEU A  92       9.847 -14.450 -16.325  1.00  0.00           H  
ATOM   1385 HD12 LEU A  92       8.840 -15.914 -16.233  1.00  0.00           H  
ATOM   1386 HD13 LEU A  92       9.635 -15.434 -17.763  1.00  0.00           H  
ATOM   1387  CD2 LEU A  92       7.046 -15.028 -18.235  1.00  0.00           C  
ATOM   1388 HD21 LEU A  92       6.238 -14.388 -18.590  1.00  0.00           H  
ATOM   1389 HD22 LEU A  92       6.624 -15.910 -17.753  1.00  0.00           H  
ATOM   1390 HD23 LEU A  92       7.647 -15.320 -19.096  1.00  0.00           H  
ATOM   1391  N   CYS A  93       9.553 -11.333 -15.767  1.00  0.00           N  
ATOM   1392  H   CYS A  93      10.158 -11.982 -15.284  1.00  0.00           H  
ATOM   1393  CA  CYS A  93      10.210 -10.219 -16.436  1.00  0.00           C  
ATOM   1394  HA  CYS A  93       9.459  -9.549 -16.855  1.00  0.00           H  
ATOM   1395  C   CYS A  93      11.107 -10.754 -17.564  1.00  0.00           C  
ATOM   1396  CB  CYS A  93      11.016  -9.415 -15.410  1.00  0.00           C  
ATOM   1397  HB2 CYS A  93      11.456  -8.554 -15.913  1.00  0.00           H  
ATOM   1398  HB3 CYS A  93      11.813 -10.041 -15.008  1.00  0.00           H  
ATOM   1399  O   CYS A  93      12.093 -11.436 -17.298  1.00  0.00           O  
ATOM   1400  SG  CYS A  93       9.960  -8.834 -14.054  1.00  0.00           S  
ATOM   1401  HG  CYS A  93       9.550 -10.045 -13.666  1.00  0.00           H  
ATOM   1402  N   SER A  94      10.795 -10.424 -18.809  1.00  0.00           N  
ATOM   1403  H   SER A  94       9.994  -9.822 -18.937  1.00  0.00           H  
ATOM   1404  CA  SER A  94      11.454 -10.906 -20.024  1.00  0.00           C  
ATOM   1405  HA  SER A  94      12.336 -11.489 -19.760  1.00  0.00           H  
ATOM   1406  C   SER A  94      11.910  -9.740 -20.899  1.00  0.00           C  
ATOM   1407  CB  SER A  94      10.514 -11.821 -20.825  1.00  0.00           C  
ATOM   1408  HB2 SER A  94       9.617 -11.262 -21.091  1.00  0.00           H  
ATOM   1409  HB3 SER A  94      11.008 -12.138 -21.743  1.00  0.00           H  
ATOM   1410  O   SER A  94      11.422  -8.610 -20.799  1.00  0.00           O  
ATOM   1411  OG  SER A  94      10.139 -12.971 -20.088  1.00  0.00           O  
ATOM   1412  HG  SER A  94      10.638 -13.716 -20.430  1.00  0.00           H  
ATOM   1413  N   ALA A  95      12.852 -10.012 -21.800  1.00  0.00           N  
ATOM   1414  H   ALA A  95      13.186 -10.962 -21.872  1.00  0.00           H  
ATOM   1415  CA  ALA A  95      13.283  -9.029 -22.787  1.00  0.00           C  
ATOM   1416  HA  ALA A  95      13.629  -8.149 -22.246  1.00  0.00           H  
ATOM   1417  C   ALA A  95      12.126  -8.591 -23.707  1.00  0.00           C  
ATOM   1418  CB  ALA A  95      14.447  -9.619 -23.591  1.00  0.00           C  
ATOM   1419  HB1 ALA A  95      15.253  -9.921 -22.922  1.00  0.00           H  
ATOM   1420  HB2 ALA A  95      14.104 -10.495 -24.142  1.00  0.00           H  
ATOM   1421  HB3 ALA A  95      14.823  -8.883 -24.302  1.00  0.00           H  
ATOM   1422  O   ALA A  95      11.334  -9.413 -24.158  1.00  0.00           O  
ATOM   1423  N   GLY A  96      12.041  -7.292 -24.014  1.00  0.00           N  
ATOM   1424  H   GLY A  96      12.703  -6.652 -23.599  1.00  0.00           H  
ATOM   1425  CA  GLY A  96      11.038  -6.741 -24.938  1.00  0.00           C  
ATOM   1426  HA2 GLY A  96      11.395  -5.781 -25.311  1.00  0.00           H  
ATOM   1427  HA3 GLY A  96      10.927  -7.415 -25.787  1.00  0.00           H  
ATOM   1428  C   GLY A  96       9.643  -6.516 -24.343  1.00  0.00           C  
ATOM   1429  O   GLY A  96       8.760  -6.024 -25.047  1.00  0.00           O  
ATOM   1430  N   GLN A  97       9.438  -6.822 -23.062  1.00  0.00           N  
ATOM   1431  H   GLN A  97      10.177  -7.258 -22.531  1.00  0.00           H  
ATOM   1432  CA  GLN A  97       8.213  -6.459 -22.355  1.00  0.00           C  
ATOM   1433  HA  GLN A  97       7.360  -6.829 -22.925  1.00  0.00           H  
ATOM   1434  C   GLN A  97       8.042  -4.938 -22.234  1.00  0.00           C  
ATOM   1435  CB  GLN A  97       8.208  -7.126 -20.984  1.00  0.00           C  
ATOM   1436  HB2 GLN A  97       9.221  -7.148 -20.582  1.00  0.00           H  
ATOM   1437  HB3 GLN A  97       7.606  -6.518 -20.309  1.00  0.00           H  
ATOM   1438  O   GLN A  97       9.012  -4.176 -22.197  1.00  0.00           O  
ATOM   1439  CG  GLN A  97       7.612  -8.541 -21.034  1.00  0.00           C  
ATOM   1440  HG2 GLN A  97       6.583  -8.484 -21.390  1.00  0.00           H  
ATOM   1441  HG3 GLN A  97       8.189  -9.165 -21.716  1.00  0.00           H  
ATOM   1442  CD  GLN A  97       7.622  -9.186 -19.657  1.00  0.00           C  
ATOM   1443  NE2 GLN A  97       6.687 -10.040 -19.307  1.00  0.00           N  
ATOM   1444 HE21 GLN A  97       5.838 -10.143 -19.845  1.00  0.00           H  
ATOM   1445 HE22 GLN A  97       6.770 -10.409 -18.370  1.00  0.00           H  
ATOM   1446  OE1 GLN A  97       8.505  -8.945 -18.859  1.00  0.00           O  
ATOM   1447  N   SER A  98       6.785  -4.502 -22.181  1.00  0.00           N  
ATOM   1448  H   SER A  98       6.039  -5.179 -22.111  1.00  0.00           H  
ATOM   1449  CA  SER A  98       6.393  -3.098 -22.286  1.00  0.00           C  
ATOM   1450  HA  SER A  98       7.227  -2.462 -21.989  1.00  0.00           H  
ATOM   1451  C   SER A  98       5.200  -2.772 -21.396  1.00  0.00           C  
ATOM   1452  CB  SER A  98       6.008  -2.778 -23.732  1.00  0.00           C  
ATOM   1453  HB2 SER A  98       6.867  -2.936 -24.386  1.00  0.00           H  
ATOM   1454  HB3 SER A  98       5.702  -1.734 -23.800  1.00  0.00           H  
ATOM   1455  O   SER A  98       4.356  -3.632 -21.166  1.00  0.00           O  
ATOM   1456  OG  SER A  98       4.940  -3.605 -24.158  1.00  0.00           O  
ATOM   1457  HG  SER A  98       4.378  -3.795 -23.404  1.00  0.00           H  
ATOM   1458  N   VAL A  99       5.071  -1.508 -21.002  1.00  0.00           N  
ATOM   1459  H   VAL A  99       5.788  -0.851 -21.276  1.00  0.00           H  
ATOM   1460  CA  VAL A  99       3.852  -0.969 -20.384  1.00  0.00           C  
ATOM   1461  HA  VAL A  99       3.307  -1.775 -19.894  1.00  0.00           H  
ATOM   1462  C   VAL A  99       2.972  -0.345 -21.473  1.00  0.00           C  
ATOM   1463  CB  VAL A  99       4.215   0.054 -19.294  1.00  0.00           C  
ATOM   1464  HB  VAL A  99       4.921   0.777 -19.703  1.00  0.00           H  
ATOM   1465  O   VAL A  99       3.462   0.525 -22.202  1.00  0.00           O  
ATOM   1466  CG1 VAL A  99       3.002   0.823 -18.756  1.00  0.00           C  
ATOM   1467 HG11 VAL A  99       2.571   1.448 -19.538  1.00  0.00           H  
ATOM   1468 HG12 VAL A  99       3.304   1.471 -17.933  1.00  0.00           H  
ATOM   1469 HG13 VAL A  99       2.245   0.124 -18.401  1.00  0.00           H  
ATOM   1470  CG2 VAL A  99       4.880  -0.662 -18.114  1.00  0.00           C  
ATOM   1471 HG21 VAL A  99       5.082   0.049 -17.313  1.00  0.00           H  
ATOM   1472 HG22 VAL A  99       5.818  -1.116 -18.432  1.00  0.00           H  
ATOM   1473 HG23 VAL A  99       4.218  -1.441 -17.735  1.00  0.00           H  
ATOM   1474  N   PRO A 100       1.689  -0.732 -21.605  1.00  0.00           N  
ATOM   1475  CA  PRO A 100       0.780  -0.044 -22.510  1.00  0.00           C  
ATOM   1476  HA  PRO A 100       1.252   0.014 -23.490  1.00  0.00           H  
ATOM   1477  C   PRO A 100       0.475   1.376 -22.010  1.00  0.00           C  
ATOM   1478  CB  PRO A 100      -0.472  -0.919 -22.631  1.00  0.00           C  
ATOM   1479  HB2 PRO A 100      -1.293  -0.486 -22.060  1.00  0.00           H  
ATOM   1480  HB3 PRO A 100      -0.773  -1.031 -23.673  1.00  0.00           H  
ATOM   1481  O   PRO A 100       0.080   1.585 -20.858  1.00  0.00           O  
ATOM   1482  CG  PRO A 100      -0.063  -2.266 -22.030  1.00  0.00           C  
ATOM   1483  HG2 PRO A 100      -0.900  -2.761 -21.539  1.00  0.00           H  
ATOM   1484  HG3 PRO A 100       0.352  -2.903 -22.811  1.00  0.00           H  
ATOM   1485  CD  PRO A 100       1.038  -1.905 -21.037  1.00  0.00           C  
ATOM   1486  HD2 PRO A 100       0.597  -1.644 -20.076  1.00  0.00           H  
ATOM   1487  HD3 PRO A 100       1.722  -2.747 -20.928  1.00  0.00           H  
ATOM   1488  N   LEU A 101       0.645   2.345 -22.905  1.00  0.00           N  
ATOM   1489  H   LEU A 101       1.011   2.084 -23.809  1.00  0.00           H  
ATOM   1490  CA  LEU A 101       0.340   3.756 -22.714  1.00  0.00           C  
ATOM   1491  HA  LEU A 101      -0.039   3.908 -21.703  1.00  0.00           H  
ATOM   1492  C   LEU A 101      -0.745   4.164 -23.713  1.00  0.00           C  
ATOM   1493  CB  LEU A 101       1.636   4.570 -22.878  1.00  0.00           C  
ATOM   1494  HB2 LEU A 101       2.054   4.354 -23.861  1.00  0.00           H  
ATOM   1495  HB3 LEU A 101       2.355   4.241 -22.128  1.00  0.00           H  
ATOM   1496  O   LEU A 101      -0.494   4.280 -24.911  1.00  0.00           O  
ATOM   1497  CG  LEU A 101       1.440   6.093 -22.758  1.00  0.00           C  
ATOM   1498  HG  LEU A 101       0.717   6.437 -23.498  1.00  0.00           H  
ATOM   1499  CD1 LEU A 101       0.956   6.497 -21.364  1.00  0.00           C  
ATOM   1500 HD11 LEU A 101       0.932   7.585 -21.308  1.00  0.00           H  
ATOM   1501 HD12 LEU A 101      -0.051   6.118 -21.193  1.00  0.00           H  
ATOM   1502 HD13 LEU A 101       1.639   6.112 -20.606  1.00  0.00           H  
ATOM   1503  CD2 LEU A 101       2.766   6.807 -23.016  1.00  0.00           C  
ATOM   1504 HD21 LEU A 101       3.138   6.534 -24.004  1.00  0.00           H  
ATOM   1505 HD22 LEU A 101       2.615   7.886 -22.991  1.00  0.00           H  
ATOM   1506 HD23 LEU A 101       3.500   6.520 -22.263  1.00  0.00           H  
ATOM   1507  N   VAL A 102      -1.958   4.372 -23.212  1.00  0.00           N  
ATOM   1508  H   VAL A 102      -2.089   4.241 -22.219  1.00  0.00           H  
ATOM   1509  CA  VAL A 102      -3.098   4.843 -24.003  1.00  0.00           C  
ATOM   1510  HA  VAL A 102      -3.044   4.410 -25.002  1.00  0.00           H  
ATOM   1511  C   VAL A 102      -3.015   6.359 -24.133  1.00  0.00           C  
ATOM   1512  CB  VAL A 102      -4.430   4.409 -23.365  1.00  0.00           C  
ATOM   1513  HB  VAL A 102      -4.520   4.870 -22.381  1.00  0.00           H  
ATOM   1514  O   VAL A 102      -2.983   7.073 -23.132  1.00  0.00           O  
ATOM   1515  CG1 VAL A 102      -5.631   4.838 -24.217  1.00  0.00           C  
ATOM   1516 HG11 VAL A 102      -5.568   4.376 -25.202  1.00  0.00           H  
ATOM   1517 HG12 VAL A 102      -6.556   4.526 -23.731  1.00  0.00           H  
ATOM   1518 HG13 VAL A 102      -5.656   5.922 -24.330  1.00  0.00           H  
ATOM   1519  CG2 VAL A 102      -4.501   2.888 -23.172  1.00  0.00           C  
ATOM   1520 HG21 VAL A 102      -3.731   2.560 -22.473  1.00  0.00           H  
ATOM   1521 HG22 VAL A 102      -5.471   2.615 -22.758  1.00  0.00           H  
ATOM   1522 HG23 VAL A 102      -4.361   2.380 -24.126  1.00  0.00           H  
ATOM   1523  N   ASN A 103      -3.021   6.868 -25.354  1.00  0.00           N  
ATOM   1524  H   ASN A 103      -3.063   6.247 -26.150  1.00  0.00           H  
ATOM   1525  CA  ASN A 103      -3.098   8.296 -25.622  1.00  0.00           C  
ATOM   1526  HA  ASN A 103      -2.883   8.863 -24.716  1.00  0.00           H  
ATOM   1527  C   ASN A 103      -4.516   8.643 -26.066  1.00  0.00           C  
ATOM   1528  CB  ASN A 103      -2.035   8.654 -26.654  1.00  0.00           C  
ATOM   1529  HB2 ASN A 103      -2.167   9.679 -27.002  1.00  0.00           H  
ATOM   1530  HB3 ASN A 103      -2.156   7.978 -27.500  1.00  0.00           H  
ATOM   1531  O   ASN A 103      -5.114   7.959 -26.897  1.00  0.00           O  
ATOM   1532  CG  ASN A 103      -0.639   8.515 -26.087  1.00  0.00           C  
ATOM   1533  ND2 ASN A 103       0.223   7.748 -26.703  1.00  0.00           N  
ATOM   1534 HD21 ASN A 103      -0.022   7.319 -27.584  1.00  0.00           H  
ATOM   1535 HD22 ASN A 103       1.158   7.664 -26.330  1.00  0.00           H  
ATOM   1536  OD1 ASN A 103      -0.299   9.115 -25.075  1.00  0.00           O  
ATOM   1537  N   ALA A 104      -5.081   9.689 -25.472  1.00  0.00           N  
ATOM   1538  H   ALA A 104      -4.561  10.180 -24.758  1.00  0.00           H  
ATOM   1539  CA  ALA A 104      -6.443  10.112 -25.736  1.00  0.00           C  
ATOM   1540  HA  ALA A 104      -6.719   9.787 -26.739  1.00  0.00           H  
ATOM   1541  C   ALA A 104      -6.581  11.636 -25.711  1.00  0.00           C  
ATOM   1542  CB  ALA A 104      -7.378   9.430 -24.725  1.00  0.00           C  
ATOM   1543  HB1 ALA A 104      -7.294   8.347 -24.821  1.00  0.00           H  
ATOM   1544  HB2 ALA A 104      -7.104   9.719 -23.711  1.00  0.00           H  
ATOM   1545  HB3 ALA A 104      -8.410   9.720 -24.920  1.00  0.00           H  
ATOM   1546  O   ALA A 104      -5.786  12.359 -25.105  1.00  0.00           O  
ATOM   1547  N   THR A 105      -7.646  12.129 -26.332  1.00  0.00           N  
ATOM   1548  H   THR A 105      -8.259  11.479 -26.803  1.00  0.00           H  
ATOM   1549  CA  THR A 105      -8.051  13.534 -26.278  1.00  0.00           C  
ATOM   1550  HA  THR A 105      -7.452  14.045 -25.524  1.00  0.00           H  
ATOM   1551  C   THR A 105      -9.507  13.656 -25.848  1.00  0.00           C  
ATOM   1552  CB  THR A 105      -7.811  14.267 -27.605  1.00  0.00           C  
ATOM   1553  HB  THR A 105      -8.056  15.319 -27.458  1.00  0.00           H  
ATOM   1554  O   THR A 105     -10.308  12.738 -26.027  1.00  0.00           O  
ATOM   1555  CG2 THR A 105      -6.366  14.188 -28.097  1.00  0.00           C  
ATOM   1556 HG21 THR A 105      -6.271  14.737 -29.034  1.00  0.00           H  
ATOM   1557 HG22 THR A 105      -6.074  13.151 -28.263  1.00  0.00           H  
ATOM   1558 HG23 THR A 105      -5.696  14.629 -27.359  1.00  0.00           H  
ATOM   1559  OG1 THR A 105      -8.642  13.770 -28.621  1.00  0.00           O  
ATOM   1560  HG1 THR A 105      -8.395  12.863 -28.818  1.00  0.00           H  
ATOM   1561  N   VAL A 106      -9.855  14.793 -25.248  1.00  0.00           N  
ATOM   1562  H   VAL A 106      -9.129  15.467 -25.052  1.00  0.00           H  
ATOM   1563  CA  VAL A 106     -11.225  15.148 -24.879  1.00  0.00           C  
ATOM   1564  HA  VAL A 106     -11.903  14.422 -25.329  1.00  0.00           H  
ATOM   1565  C   VAL A 106     -11.561  16.514 -25.454  1.00  0.00           C  
ATOM   1566  CB  VAL A 106     -11.445  15.109 -23.357  1.00  0.00           C  
ATOM   1567  HB  VAL A 106     -10.736  15.777 -22.869  1.00  0.00           H  
ATOM   1568  O   VAL A 106     -10.816  17.482 -25.303  1.00  0.00           O  
ATOM   1569  CG1 VAL A 106     -12.873  15.533 -22.991  1.00  0.00           C  
ATOM   1570 HG11 VAL A 106     -13.000  15.499 -21.909  1.00  0.00           H  
ATOM   1571 HG12 VAL A 106     -13.053  16.561 -23.305  1.00  0.00           H  
ATOM   1572 HG13 VAL A 106     -13.600  14.878 -23.470  1.00  0.00           H  
ATOM   1573  CG2 VAL A 106     -11.268  13.692 -22.806  1.00  0.00           C  
ATOM   1574 HG21 VAL A 106     -12.069  13.047 -23.165  1.00  0.00           H  
ATOM   1575 HG22 VAL A 106     -10.322  13.278 -23.156  1.00  0.00           H  
ATOM   1576 HG23 VAL A 106     -11.267  13.713 -21.716  1.00  0.00           H  
ATOM   1577  N   ASN A 107     -12.737  16.611 -26.069  1.00  0.00           N  
ATOM   1578  H   ASN A 107     -13.297  15.774 -26.132  1.00  0.00           H  
ATOM   1579  CA  ASN A 107     -13.231  17.820 -26.728  1.00  0.00           C  
ATOM   1580  HA  ASN A 107     -12.373  18.290 -27.208  1.00  0.00           H  
ATOM   1581  C   ASN A 107     -13.814  18.887 -25.772  1.00  0.00           C  
ATOM   1582  CB  ASN A 107     -14.202  17.410 -27.845  1.00  0.00           C  
ATOM   1583  HB2 ASN A 107     -14.406  18.285 -28.463  1.00  0.00           H  
ATOM   1584  HB3 ASN A 107     -13.734  16.654 -28.477  1.00  0.00           H  
ATOM   1585  O   ASN A 107     -14.765  19.582 -26.130  1.00  0.00           O  
ATOM   1586  CG  ASN A 107     -15.532  16.867 -27.345  1.00  0.00           C  
ATOM   1587  ND2 ASN A 107     -16.478  16.706 -28.239  1.00  0.00           N  
ATOM   1588 HD21 ASN A 107     -16.282  16.903 -29.210  1.00  0.00           H  
ATOM   1589 HD22 ASN A 107     -17.345  16.286 -27.934  1.00  0.00           H  
ATOM   1590  OD1 ASN A 107     -15.748  16.551 -26.182  1.00  0.00           O  
ATOM   1591  N   CYS A 108     -13.268  19.022 -24.562  1.00  0.00           N  
ATOM   1592  H   CYS A 108     -12.445  18.475 -24.350  1.00  0.00           H  
ATOM   1593  CA  CYS A 108     -13.658  20.051 -23.598  1.00  0.00           C  
ATOM   1594  HA  CYS A 108     -14.048  20.905 -24.152  1.00  0.00           H  
ATOM   1595  C   CYS A 108     -12.447  20.565 -22.804  1.00  0.00           C  
ATOM   1596  CB  CYS A 108     -14.791  19.507 -22.707  1.00  0.00           C  
ATOM   1597  HB2 CYS A 108     -15.522  19.005 -23.341  1.00  0.00           H  
ATOM   1598  HB3 CYS A 108     -15.296  20.337 -22.213  1.00  0.00           H  
ATOM   1599  O   CYS A 108     -11.339  20.039 -22.923  1.00  0.00           O  
ATOM   1600  SG  CYS A 108     -14.198  18.343 -21.442  1.00  0.00           S  
ATOM   1601  HG  CYS A 108     -13.689  19.251 -20.604  1.00  0.00           H  
ATOM   1602  N   THR A 109     -12.645  21.603 -21.990  1.00  0.00           N  
ATOM   1603  H   THR A 109     -13.577  21.981 -21.899  1.00  0.00           H  
ATOM   1604  CA  THR A 109     -11.612  22.145 -21.090  1.00  0.00           C  
ATOM   1605  HA  THR A 109     -10.628  21.918 -21.499  1.00  0.00           H  
ATOM   1606  C   THR A 109     -11.700  21.493 -19.707  1.00  0.00           C  
ATOM   1607  CB  THR A 109     -11.713  23.675 -20.969  1.00  0.00           C  
ATOM   1608  HB  THR A 109     -10.859  24.035 -20.396  1.00  0.00           H  
ATOM   1609  O   THR A 109     -12.771  21.019 -19.320  1.00  0.00           O  
ATOM   1610  CG2 THR A 109     -11.716  24.368 -22.334  1.00  0.00           C  
ATOM   1611 HG21 THR A 109     -10.875  24.018 -22.931  1.00  0.00           H  
ATOM   1612 HG22 THR A 109     -11.627  25.445 -22.195  1.00  0.00           H  
ATOM   1613 HG23 THR A 109     -12.642  24.158 -22.869  1.00  0.00           H  
ATOM   1614  OG1 THR A 109     -12.894  24.045 -20.296  1.00  0.00           O  
ATOM   1615  HG1 THR A 109     -12.893  25.002 -20.215  1.00  0.00           H  
ATOM   1616  N   LEU A 110     -10.607  21.490 -18.933  1.00  0.00           N  
ATOM   1617  H   LEU A 110      -9.740  21.861 -19.297  1.00  0.00           H  
ATOM   1618  CA  LEU A 110     -10.642  21.038 -17.532  1.00  0.00           C  
ATOM   1619  HA  LEU A 110     -11.013  20.014 -17.497  1.00  0.00           H  
ATOM   1620  C   LEU A 110     -11.607  21.875 -16.681  1.00  0.00           C  
ATOM   1621  CB  LEU A 110      -9.238  21.100 -16.905  1.00  0.00           C  
ATOM   1622  HB2 LEU A 110      -9.353  21.073 -15.822  1.00  0.00           H  
ATOM   1623  HB3 LEU A 110      -8.780  22.057 -17.155  1.00  0.00           H  
ATOM   1624  O   LEU A 110     -12.326  21.324 -15.852  1.00  0.00           O  
ATOM   1625  CG  LEU A 110      -8.281  19.962 -17.293  1.00  0.00           C  
ATOM   1626  HG  LEU A 110      -8.106  19.976 -18.369  1.00  0.00           H  
ATOM   1627  CD1 LEU A 110      -6.957  20.188 -16.566  1.00  0.00           C  
ATOM   1628 HD11 LEU A 110      -6.546  21.165 -16.821  1.00  0.00           H  
ATOM   1629 HD12 LEU A 110      -7.108  20.147 -15.487  1.00  0.00           H  
ATOM   1630 HD13 LEU A 110      -6.246  19.412 -16.848  1.00  0.00           H  
ATOM   1631  CD2 LEU A 110      -8.802  18.587 -16.872  1.00  0.00           C  
ATOM   1632 HD21 LEU A 110      -8.042  17.831 -17.073  1.00  0.00           H  
ATOM   1633 HD22 LEU A 110      -9.044  18.581 -15.809  1.00  0.00           H  
ATOM   1634 HD23 LEU A 110      -9.690  18.326 -17.447  1.00  0.00           H  
ATOM   1635  N   GLU A 111     -11.664  23.186 -16.921  1.00  0.00           N  
ATOM   1636  H   GLU A 111     -11.017  23.591 -17.582  1.00  0.00           H  
ATOM   1637  CA  GLU A 111     -12.584  24.098 -16.233  1.00  0.00           C  
ATOM   1638  HA  GLU A 111     -12.383  24.074 -15.162  1.00  0.00           H  
ATOM   1639  C   GLU A 111     -14.049  23.689 -16.446  1.00  0.00           C  
ATOM   1640  CB  GLU A 111     -12.322  25.516 -16.754  1.00  0.00           C  
ATOM   1641  HB2 GLU A 111     -11.265  25.745 -16.622  1.00  0.00           H  
ATOM   1642  HB3 GLU A 111     -12.551  25.538 -17.819  1.00  0.00           H  
ATOM   1643  O   GLU A 111     -14.820  23.629 -15.490  1.00  0.00           O  
ATOM   1644  CG  GLU A 111     -13.157  26.583 -16.029  1.00  0.00           C  
ATOM   1645  HG2 GLU A 111     -12.931  26.539 -14.964  1.00  0.00           H  
ATOM   1646  HG3 GLU A 111     -14.215  26.356 -16.166  1.00  0.00           H  
ATOM   1647  CD  GLU A 111     -12.897  28.002 -16.556  1.00  0.00           C  
ATOM   1648  OE1 GLU A 111     -13.351  28.952 -15.881  1.00  0.00           O  
ATOM   1649  OE2 GLU A 111     -12.289  28.122 -17.645  1.00  0.00           O  
ATOM   1650  N   SER A 112     -14.421  23.300 -17.674  1.00  0.00           N  
ATOM   1651  H   SER A 112     -13.747  23.370 -18.422  1.00  0.00           H  
ATOM   1652  CA  SER A 112     -15.795  22.883 -17.998  1.00  0.00           C  
ATOM   1653  HA  SER A 112     -16.466  23.683 -17.684  1.00  0.00           H  
ATOM   1654  C   SER A 112     -16.257  21.612 -17.273  1.00  0.00           C  
ATOM   1655  CB  SER A 112     -15.956  22.711 -19.511  1.00  0.00           C  
ATOM   1656  HB2 SER A 112     -17.018  22.629 -19.743  1.00  0.00           H  
ATOM   1657  HB3 SER A 112     -15.566  23.593 -20.018  1.00  0.00           H  
ATOM   1658  O   SER A 112     -17.456  21.355 -17.191  1.00  0.00           O  
ATOM   1659  OG  SER A 112     -15.299  21.553 -19.999  1.00  0.00           O  
ATOM   1660  HG  SER A 112     -14.419  21.497 -19.620  1.00  0.00           H  
ATOM   1661  N   VAL A 113     -15.319  20.828 -16.734  1.00  0.00           N  
ATOM   1662  H   VAL A 113     -14.358  21.125 -16.821  1.00  0.00           H  
ATOM   1663  CA  VAL A 113     -15.580  19.624 -15.928  1.00  0.00           C  
ATOM   1664  HA  VAL A 113     -16.657  19.462 -15.888  1.00  0.00           H  
ATOM   1665  C   VAL A 113     -15.154  19.807 -14.466  1.00  0.00           C  
ATOM   1666  CB  VAL A 113     -14.967  18.363 -16.573  1.00  0.00           C  
ATOM   1667  HB  VAL A 113     -15.197  17.501 -15.946  1.00  0.00           H  
ATOM   1668  O   VAL A 113     -14.934  18.826 -13.756  1.00  0.00           O  
ATOM   1669  CG1 VAL A 113     -15.583  18.090 -17.950  1.00  0.00           C  
ATOM   1670 HG11 VAL A 113     -15.347  18.900 -18.640  1.00  0.00           H  
ATOM   1671 HG12 VAL A 113     -15.193  17.154 -18.352  1.00  0.00           H  
ATOM   1672 HG13 VAL A 113     -16.666  18.010 -17.856  1.00  0.00           H  
ATOM   1673  CG2 VAL A 113     -13.444  18.451 -16.729  1.00  0.00           C  
ATOM   1674 HG21 VAL A 113     -12.976  18.643 -15.764  1.00  0.00           H  
ATOM   1675 HG22 VAL A 113     -13.186  19.250 -17.424  1.00  0.00           H  
ATOM   1676 HG23 VAL A 113     -13.061  17.508 -17.120  1.00  0.00           H  
ATOM   1677  N   GLY A 114     -14.990  21.058 -14.019  1.00  0.00           N  
ATOM   1678  H   GLY A 114     -15.146  21.824 -14.658  1.00  0.00           H  
ATOM   1679  CA  GLY A 114     -14.648  21.397 -12.637  1.00  0.00           C  
ATOM   1680  HA2 GLY A 114     -14.569  22.481 -12.554  1.00  0.00           H  
ATOM   1681  HA3 GLY A 114     -15.443  21.054 -11.975  1.00  0.00           H  
ATOM   1682  C   GLY A 114     -13.329  20.786 -12.162  1.00  0.00           C  
ATOM   1683  O   GLY A 114     -13.242  20.368 -11.013  1.00  0.00           O  
ATOM   1684  N   TYR A 115     -12.327  20.651 -13.041  1.00  0.00           N  
ATOM   1685  H   TYR A 115     -12.467  21.011 -13.975  1.00  0.00           H  
ATOM   1686  CA  TYR A 115     -11.037  20.003 -12.742  1.00  0.00           C  
ATOM   1687  HA  TYR A 115     -10.512  19.892 -13.690  1.00  0.00           H  
ATOM   1688  C   TYR A 115     -11.176  18.577 -12.176  1.00  0.00           C  
ATOM   1689  CB  TYR A 115     -10.170  20.909 -11.853  1.00  0.00           C  
ATOM   1690  HB2 TYR A 115      -9.233  20.398 -11.631  1.00  0.00           H  
ATOM   1691  HB3 TYR A 115     -10.672  21.079 -10.900  1.00  0.00           H  
ATOM   1692  O   TYR A 115     -10.315  18.100 -11.431  1.00  0.00           O  
ATOM   1693  CG  TYR A 115      -9.832  22.244 -12.478  1.00  0.00           C  
ATOM   1694  CD1 TYR A 115      -8.603  22.407 -13.147  1.00  0.00           C  
ATOM   1695  HD1 TYR A 115      -7.909  21.582 -13.213  1.00  0.00           H  
ATOM   1696  CD2 TYR A 115     -10.730  23.324 -12.376  1.00  0.00           C  
ATOM   1697  HD2 TYR A 115     -11.663  23.207 -11.845  1.00  0.00           H  
ATOM   1698  CE1 TYR A 115      -8.260  23.656 -13.694  1.00  0.00           C  
ATOM   1699  HE1 TYR A 115      -7.302  23.796 -14.173  1.00  0.00           H  
ATOM   1700  CE2 TYR A 115     -10.401  24.567 -12.946  1.00  0.00           C  
ATOM   1701  HE2 TYR A 115     -11.070  25.411 -12.866  1.00  0.00           H  
ATOM   1702  OH  TYR A 115      -8.839  25.948 -14.115  1.00  0.00           O  
ATOM   1703  HH  TYR A 115      -7.927  25.991 -14.410  1.00  0.00           H  
ATOM   1704  CZ  TYR A 115      -9.160  24.739 -13.590  1.00  0.00           C  
ATOM   1705  N   LEU A 116     -12.276  17.898 -12.525  1.00  0.00           N  
ATOM   1706  H   LEU A 116     -12.965  18.384 -13.081  1.00  0.00           H  
ATOM   1707  CA  LEU A 116     -12.664  16.590 -11.995  1.00  0.00           C  
ATOM   1708  HA  LEU A 116     -13.672  16.409 -12.368  1.00  0.00           H  
ATOM   1709  C   LEU A 116     -12.810  16.566 -10.459  1.00  0.00           C  
ATOM   1710  CB  LEU A 116     -11.753  15.473 -12.550  1.00  0.00           C  
ATOM   1711  HB2 LEU A 116     -12.203  14.511 -12.303  1.00  0.00           H  
ATOM   1712  HB3 LEU A 116     -10.796  15.524 -12.033  1.00  0.00           H  
ATOM   1713  O   LEU A 116     -12.657  15.517  -9.834  1.00  0.00           O  
ATOM   1714  CG  LEU A 116     -11.489  15.516 -14.066  1.00  0.00           C  
ATOM   1715  HG  LEU A 116     -10.975  16.442 -14.327  1.00  0.00           H  
ATOM   1716  CD1 LEU A 116     -10.596  14.348 -14.471  1.00  0.00           C  
ATOM   1717 HD11 LEU A 116      -9.683  14.350 -13.876  1.00  0.00           H  
ATOM   1718 HD12 LEU A 116     -10.336  14.446 -15.525  1.00  0.00           H  
ATOM   1719 HD13 LEU A 116     -11.114  13.404 -14.303  1.00  0.00           H  
ATOM   1720  CD2 LEU A 116     -12.766  15.400 -14.895  1.00  0.00           C  
ATOM   1721 HD21 LEU A 116     -12.499  15.454 -15.951  1.00  0.00           H  
ATOM   1722 HD22 LEU A 116     -13.264  14.452 -14.694  1.00  0.00           H  
ATOM   1723 HD23 LEU A 116     -13.440  16.226 -14.664  1.00  0.00           H  
ATOM   1724  N   ASP A 117     -13.131  17.708  -9.843  1.00  0.00           N  
ATOM   1725  H   ASP A 117     -13.202  18.549 -10.397  1.00  0.00           H  
ATOM   1726  CA  ASP A 117     -13.493  17.842  -8.425  1.00  0.00           C  
ATOM   1727  HA  ASP A 117     -12.972  17.059  -7.874  1.00  0.00           H  
ATOM   1728  C   ASP A 117     -15.006  17.599  -8.231  1.00  0.00           C  
ATOM   1729  CB  ASP A 117     -12.999  19.202  -7.873  1.00  0.00           C  
ATOM   1730  HB2 ASP A 117     -13.598  20.010  -8.294  1.00  0.00           H  
ATOM   1731  HB3 ASP A 117     -11.967  19.351  -8.191  1.00  0.00           H  
ATOM   1732  O   ASP A 117     -15.754  18.486  -7.831  1.00  0.00           O  
ATOM   1733  CG  ASP A 117     -13.030  19.284  -6.337  1.00  0.00           C  
ATOM   1734  OD1 ASP A 117     -12.930  18.203  -5.708  1.00  0.00           O  
ATOM   1735  OD2 ASP A 117     -13.034  20.405  -5.759  1.00  0.00           O  
ATOM   1736  N   GLY A 118     -15.459  16.393  -8.592  1.00  0.00           N  
ATOM   1737  H   GLY A 118     -14.764  15.745  -8.936  1.00  0.00           H  
ATOM   1738  CA  GLY A 118     -16.874  15.980  -8.638  1.00  0.00           C  
ATOM   1739  HA2 GLY A 118     -17.503  16.759  -8.207  1.00  0.00           H  
ATOM   1740  HA3 GLY A 118     -16.999  15.080  -8.037  1.00  0.00           H  
ATOM   1741  C   GLY A 118     -17.393  15.683 -10.056  1.00  0.00           C  
ATOM   1742  O   GLY A 118     -18.411  16.247 -10.456  1.00  0.00           O  
ATOM   1743  N   PRO A 119     -16.693  14.856 -10.860  1.00  0.00           N  
ATOM   1744  CA  PRO A 119     -17.014  14.677 -12.270  1.00  0.00           C  
ATOM   1745  HA  PRO A 119     -17.203  15.643 -12.737  1.00  0.00           H  
ATOM   1746  C   PRO A 119     -18.233  13.774 -12.480  1.00  0.00           C  
ATOM   1747  CB  PRO A 119     -15.756  14.052 -12.875  1.00  0.00           C  
ATOM   1748  HB2 PRO A 119     -15.033  14.838 -13.091  1.00  0.00           H  
ATOM   1749  HB3 PRO A 119     -15.968  13.473 -13.774  1.00  0.00           H  
ATOM   1750  O   PRO A 119     -18.579  12.957 -11.625  1.00  0.00           O  
ATOM   1751  CG  PRO A 119     -15.240  13.173 -11.737  1.00  0.00           C  
ATOM   1752  HG2 PRO A 119     -15.772  12.222 -11.738  1.00  0.00           H  
ATOM   1753  HG3 PRO A 119     -14.163  13.016 -11.807  1.00  0.00           H  
ATOM   1754  CD  PRO A 119     -15.610  13.957 -10.479  1.00  0.00           C  
ATOM   1755  HD2 PRO A 119     -14.741  14.529 -10.157  1.00  0.00           H  
ATOM   1756  HD3 PRO A 119     -15.926  13.277  -9.688  1.00  0.00           H  
ATOM   1757  N   ASP A 120     -18.814  13.851 -13.681  1.00  0.00           N  
ATOM   1758  H   ASP A 120     -18.491  14.552 -14.333  1.00  0.00           H  
ATOM   1759  CA  ASP A 120     -19.760  12.845 -14.165  1.00  0.00           C  
ATOM   1760  HA  ASP A 120     -20.673  12.921 -13.574  1.00  0.00           H  
ATOM   1761  C   ASP A 120     -19.148  11.431 -14.033  1.00  0.00           C  
ATOM   1762  CB  ASP A 120     -20.151  13.133 -15.620  1.00  0.00           C  
ATOM   1763  HB2 ASP A 120     -19.252  13.280 -16.219  1.00  0.00           H  
ATOM   1764  HB3 ASP A 120     -20.739  14.050 -15.661  1.00  0.00           H  
ATOM   1765  O   ASP A 120     -18.065  11.182 -14.587  1.00  0.00           O  
ATOM   1766  CG  ASP A 120     -20.970  11.974 -16.191  1.00  0.00           C  
ATOM   1767  OD1 ASP A 120     -22.073  11.730 -15.663  1.00  0.00           O  
ATOM   1768  OD2 ASP A 120     -20.448  11.279 -17.091  1.00  0.00           O  
ATOM   1769  N   PRO A 121     -19.805  10.497 -13.314  1.00  0.00           N  
ATOM   1770  CA  PRO A 121     -19.247   9.176 -13.070  1.00  0.00           C  
ATOM   1771  HA  PRO A 121     -18.326   9.310 -12.503  1.00  0.00           H  
ATOM   1772  C   PRO A 121     -18.937   8.406 -14.354  1.00  0.00           C  
ATOM   1773  CB  PRO A 121     -20.271   8.438 -12.203  1.00  0.00           C  
ATOM   1774  HB2 PRO A 121     -20.995   7.920 -12.831  1.00  0.00           H  
ATOM   1775  HB3 PRO A 121     -19.792   7.738 -11.518  1.00  0.00           H  
ATOM   1776  O   PRO A 121     -17.917   7.730 -14.392  1.00  0.00           O  
ATOM   1777  CG  PRO A 121     -20.971   9.570 -11.459  1.00  0.00           C  
ATOM   1778  HG2 PRO A 121     -21.977   9.290 -11.143  1.00  0.00           H  
ATOM   1779  HG3 PRO A 121     -20.369   9.876 -10.603  1.00  0.00           H  
ATOM   1780  CD  PRO A 121     -20.995  10.692 -12.493  1.00  0.00           C  
ATOM   1781  HD2 PRO A 121     -21.884  10.610 -13.118  1.00  0.00           H  
ATOM   1782  HD3 PRO A 121     -20.982  11.651 -11.975  1.00  0.00           H  
ATOM   1783  N   GLY A 122     -19.763   8.517 -15.399  1.00  0.00           N  
ATOM   1784  H   GLY A 122     -20.529   9.174 -15.353  1.00  0.00           H  
ATOM   1785  CA  GLY A 122     -19.537   7.804 -16.660  1.00  0.00           C  
ATOM   1786  HA2 GLY A 122     -20.431   7.898 -17.277  1.00  0.00           H  
ATOM   1787  HA3 GLY A 122     -19.356   6.749 -16.459  1.00  0.00           H  
ATOM   1788  C   GLY A 122     -18.354   8.360 -17.454  1.00  0.00           C  
ATOM   1789  O   GLY A 122     -17.588   7.609 -18.058  1.00  0.00           O  
ATOM   1790  N   PHE A 123     -18.163   9.680 -17.443  1.00  0.00           N  
ATOM   1791  H   PHE A 123     -18.876  10.262 -17.026  1.00  0.00           H  
ATOM   1792  CA  PHE A 123     -17.027  10.321 -18.093  1.00  0.00           C  
ATOM   1793  HA  PHE A 123     -16.979   9.968 -19.124  1.00  0.00           H  
ATOM   1794  C   PHE A 123     -15.700   9.941 -17.440  1.00  0.00           C  
ATOM   1795  CB  PHE A 123     -17.225  11.840 -18.111  1.00  0.00           C  
ATOM   1796  HB2 PHE A 123     -17.419  12.173 -17.091  1.00  0.00           H  
ATOM   1797  HB3 PHE A 123     -18.103  12.079 -18.710  1.00  0.00           H  
ATOM   1798  O   PHE A 123     -14.774   9.555 -18.152  1.00  0.00           O  
ATOM   1799  CG  PHE A 123     -16.033  12.608 -18.656  1.00  0.00           C  
ATOM   1800  CD1 PHE A 123     -15.362  13.536 -17.838  1.00  0.00           C  
ATOM   1801  HD1 PHE A 123     -15.704  13.722 -16.831  1.00  0.00           H  
ATOM   1802  CD2 PHE A 123     -15.565  12.373 -19.964  1.00  0.00           C  
ATOM   1803  HD2 PHE A 123     -16.052  11.646 -20.597  1.00  0.00           H  
ATOM   1804  CE1 PHE A 123     -14.237  14.219 -18.329  1.00  0.00           C  
ATOM   1805  HE1 PHE A 123     -13.726  14.937 -17.704  1.00  0.00           H  
ATOM   1806  CE2 PHE A 123     -14.434  13.047 -20.450  1.00  0.00           C  
ATOM   1807  HE2 PHE A 123     -14.061  12.845 -21.444  1.00  0.00           H  
ATOM   1808  CZ  PHE A 123     -13.766  13.968 -19.627  1.00  0.00           C  
ATOM   1809  HZ  PHE A 123     -12.878  14.472 -19.979  1.00  0.00           H  
ATOM   1810  N   VAL A 124     -15.609  10.012 -16.109  1.00  0.00           N  
ATOM   1811  H   VAL A 124     -16.418  10.311 -15.584  1.00  0.00           H  
ATOM   1812  CA  VAL A 124     -14.335   9.795 -15.413  1.00  0.00           C  
ATOM   1813  HA  VAL A 124     -13.587  10.395 -15.931  1.00  0.00           H  
ATOM   1814  C   VAL A 124     -13.847   8.345 -15.508  1.00  0.00           C  
ATOM   1815  CB  VAL A 124     -14.413  10.327 -13.976  1.00  0.00           C  
ATOM   1816  HB  VAL A 124     -14.887  11.308 -14.009  1.00  0.00           H  
ATOM   1817  O   VAL A 124     -12.642   8.134 -15.608  1.00  0.00           O  
ATOM   1818  CG1 VAL A 124     -15.224   9.440 -13.054  1.00  0.00           C  
ATOM   1819 HG11 VAL A 124     -15.313   9.904 -12.072  1.00  0.00           H  
ATOM   1820 HG12 VAL A 124     -14.720   8.479 -12.953  1.00  0.00           H  
ATOM   1821 HG13 VAL A 124     -16.221   9.315 -13.476  1.00  0.00           H  
ATOM   1822  CG2 VAL A 124     -13.044  10.507 -13.342  1.00  0.00           C  
ATOM   1823 HG21 VAL A 124     -12.465  11.214 -13.936  1.00  0.00           H  
ATOM   1824 HG22 VAL A 124     -12.517   9.555 -13.275  1.00  0.00           H  
ATOM   1825 HG23 VAL A 124     -13.175  10.931 -12.347  1.00  0.00           H  
ATOM   1826  N   GLU A 125     -14.750   7.356 -15.591  1.00  0.00           N  
ATOM   1827  H   GLU A 125     -15.731   7.581 -15.505  1.00  0.00           H  
ATOM   1828  CA  GLU A 125     -14.378   5.948 -15.827  1.00  0.00           C  
ATOM   1829  HA  GLU A 125     -13.730   5.605 -15.021  1.00  0.00           H  
ATOM   1830  C   GLU A 125     -13.572   5.745 -17.116  1.00  0.00           C  
ATOM   1831  CB  GLU A 125     -15.628   5.048 -15.896  1.00  0.00           C  
ATOM   1832  HB2 GLU A 125     -15.343   4.093 -16.337  1.00  0.00           H  
ATOM   1833  HB3 GLU A 125     -16.365   5.503 -16.558  1.00  0.00           H  
ATOM   1834  O   GLU A 125     -12.704   4.880 -17.164  1.00  0.00           O  
ATOM   1835  CG  GLU A 125     -16.288   4.747 -14.544  1.00  0.00           C  
ATOM   1836  HG2 GLU A 125     -17.081   4.014 -14.692  1.00  0.00           H  
ATOM   1837  HG3 GLU A 125     -16.748   5.660 -14.165  1.00  0.00           H  
ATOM   1838  CD  GLU A 125     -15.294   4.226 -13.508  1.00  0.00           C  
ATOM   1839  OE1 GLU A 125     -15.315   4.772 -12.383  1.00  0.00           O  
ATOM   1840  OE2 GLU A 125     -14.440   3.387 -13.860  1.00  0.00           O  
ATOM   1841  N   ARG A 126     -13.805   6.570 -18.144  1.00  0.00           N  
ATOM   1842  H   ARG A 126     -14.483   7.307 -18.009  1.00  0.00           H  
ATOM   1843  CA  ARG A 126     -13.101   6.482 -19.435  1.00  0.00           C  
ATOM   1844  HA  ARG A 126     -12.931   5.431 -19.667  1.00  0.00           H  
ATOM   1845  C   ARG A 126     -11.705   7.112 -19.418  1.00  0.00           C  
ATOM   1846  CB  ARG A 126     -13.966   7.097 -20.546  1.00  0.00           C  
ATOM   1847  HB2 ARG A 126     -14.145   8.149 -20.323  1.00  0.00           H  
ATOM   1848  HB3 ARG A 126     -13.417   7.039 -21.486  1.00  0.00           H  
ATOM   1849  O   ARG A 126     -10.980   7.000 -20.402  1.00  0.00           O  
ATOM   1850  CG  ARG A 126     -15.303   6.361 -20.725  1.00  0.00           C  
ATOM   1851  HG2 ARG A 126     -15.900   6.431 -19.815  1.00  0.00           H  
ATOM   1852  HG3 ARG A 126     -15.100   5.309 -20.922  1.00  0.00           H  
ATOM   1853  CD  ARG A 126     -16.105   6.931 -21.901  1.00  0.00           C  
ATOM   1854  HD2 ARG A 126     -15.470   6.928 -22.787  1.00  0.00           H  
ATOM   1855  HD3 ARG A 126     -16.955   6.273 -22.081  1.00  0.00           H  
ATOM   1856  NE  ARG A 126     -16.600   8.295 -21.625  1.00  0.00           N  
ATOM   1857  HE  ARG A 126     -16.539   8.589 -20.661  1.00  0.00           H  
ATOM   1858  NH1 ARG A 126     -17.279   8.804 -23.758  1.00  0.00           N  
ATOM   1859 HH11 ARG A 126     -16.933   7.906 -24.063  1.00  0.00           H  
ATOM   1860 HH12 ARG A 126     -17.772   9.413 -24.396  1.00  0.00           H  
ATOM   1861  NH2 ARG A 126     -17.572  10.298 -22.129  1.00  0.00           N  
ATOM   1862 HH21 ARG A 126     -17.842  11.006 -22.797  1.00  0.00           H  
ATOM   1863 HH22 ARG A 126     -17.600  10.525 -21.146  1.00  0.00           H  
ATOM   1864  CZ  ARG A 126     -17.144   9.124 -22.501  1.00  0.00           C  
ATOM   1865  N   LEU A 127     -11.330   7.796 -18.334  1.00  0.00           N  
ATOM   1866  H   LEU A 127     -11.965   7.823 -17.550  1.00  0.00           H  
ATOM   1867  CA  LEU A 127     -10.025   8.455 -18.189  1.00  0.00           C  
ATOM   1868  HA  LEU A 127      -9.673   8.766 -19.173  1.00  0.00           H  
ATOM   1869  C   LEU A 127      -8.935   7.524 -17.638  1.00  0.00           C  
ATOM   1870  CB  LEU A 127     -10.167   9.709 -17.307  1.00  0.00           C  
ATOM   1871  HB2 LEU A 127      -9.183  10.165 -17.197  1.00  0.00           H  
ATOM   1872  HB3 LEU A 127     -10.495   9.398 -16.315  1.00  0.00           H  
ATOM   1873  O   LEU A 127      -7.777   7.931 -17.552  1.00  0.00           O  
ATOM   1874  CG  LEU A 127     -11.133  10.778 -17.844  1.00  0.00           C  
ATOM   1875  HG  LEU A 127     -12.125  10.348 -17.990  1.00  0.00           H  
ATOM   1876  CD1 LEU A 127     -11.238  11.924 -16.845  1.00  0.00           C  
ATOM   1877 HD11 LEU A 127     -10.267  12.407 -16.736  1.00  0.00           H  
ATOM   1878 HD12 LEU A 127     -11.548  11.526 -15.878  1.00  0.00           H  
ATOM   1879 HD13 LEU A 127     -11.977  12.648 -17.189  1.00  0.00           H  
ATOM   1880  CD2 LEU A 127     -10.645  11.388 -19.154  1.00  0.00           C  
ATOM   1881 HD21 LEU A 127     -11.373  12.112 -19.521  1.00  0.00           H  
ATOM   1882 HD22 LEU A 127      -9.680  11.873 -19.007  1.00  0.00           H  
ATOM   1883 HD23 LEU A 127     -10.529  10.596 -19.894  1.00  0.00           H  
ATOM   1884  N   VAL A 128      -9.296   6.302 -17.232  1.00  0.00           N  
ATOM   1885  H   VAL A 128     -10.255   6.013 -17.360  1.00  0.00           H  
ATOM   1886  CA  VAL A 128      -8.375   5.321 -16.651  1.00  0.00           C  
ATOM   1887  HA  VAL A 128      -7.355   5.626 -16.886  1.00  0.00           H  
ATOM   1888  C   VAL A 128      -8.664   3.938 -17.237  1.00  0.00           C  
ATOM   1889  CB  VAL A 128      -8.501   5.254 -15.117  1.00  0.00           C  
ATOM   1890  HB  VAL A 128      -9.471   4.831 -14.853  1.00  0.00           H  
ATOM   1891  O   VAL A 128      -9.824   3.521 -17.191  1.00  0.00           O  
ATOM   1892  CG1 VAL A 128      -7.408   4.365 -14.514  1.00  0.00           C  
ATOM   1893 HG11 VAL A 128      -6.426   4.709 -14.838  1.00  0.00           H  
ATOM   1894 HG12 VAL A 128      -7.545   3.328 -14.823  1.00  0.00           H  
ATOM   1895 HG13 VAL A 128      -7.453   4.400 -13.426  1.00  0.00           H  
ATOM   1896  CG2 VAL A 128      -8.382   6.638 -14.469  1.00  0.00           C  
ATOM   1897 HG21 VAL A 128      -9.241   7.251 -14.741  1.00  0.00           H  
ATOM   1898 HG22 VAL A 128      -7.471   7.127 -14.813  1.00  0.00           H  
ATOM   1899 HG23 VAL A 128      -8.357   6.545 -13.383  1.00  0.00           H  
ATOM   1900  N   PRO A 129      -7.642   3.191 -17.697  1.00  0.00           N  
ATOM   1901  CA  PRO A 129      -7.815   1.824 -18.177  1.00  0.00           C  
ATOM   1902  HA  PRO A 129      -8.404   1.852 -19.093  1.00  0.00           H  
ATOM   1903  C   PRO A 129      -8.513   0.937 -17.140  1.00  0.00           C  
ATOM   1904  CB  PRO A 129      -6.404   1.315 -18.496  1.00  0.00           C  
ATOM   1905  HB2 PRO A 129      -6.408   0.643 -19.354  1.00  0.00           H  
ATOM   1906  HB3 PRO A 129      -5.975   0.818 -17.626  1.00  0.00           H  
ATOM   1907  O   PRO A 129      -8.210   1.021 -15.947  1.00  0.00           O  
ATOM   1908  CG  PRO A 129      -5.620   2.595 -18.781  1.00  0.00           C  
ATOM   1909  HG2 PRO A 129      -4.556   2.484 -18.573  1.00  0.00           H  
ATOM   1910  HG3 PRO A 129      -5.788   2.910 -19.811  1.00  0.00           H  
ATOM   1911  CD  PRO A 129      -6.250   3.595 -17.824  1.00  0.00           C  
ATOM   1912  HD2 PRO A 129      -6.162   4.600 -18.236  1.00  0.00           H  
ATOM   1913  HD3 PRO A 129      -5.758   3.534 -16.853  1.00  0.00           H  
ATOM   1914  N   ASP A 130      -9.426   0.080 -17.589  1.00  0.00           N  
ATOM   1915  H   ASP A 130      -9.644   0.072 -18.575  1.00  0.00           H  
ATOM   1916  CA  ASP A 130     -10.186  -0.852 -16.745  1.00  0.00           C  
ATOM   1917  HA  ASP A 130      -9.818  -0.789 -15.721  1.00  0.00           H  
ATOM   1918  C   ASP A 130      -9.968  -2.297 -17.210  1.00  0.00           C  
ATOM   1919  CB  ASP A 130     -11.671  -0.450 -16.721  1.00  0.00           C  
ATOM   1920  HB2 ASP A 130     -11.738   0.633 -16.609  1.00  0.00           H  
ATOM   1921  HB3 ASP A 130     -12.141  -0.694 -17.673  1.00  0.00           H  
ATOM   1922  O   ASP A 130     -10.855  -2.887 -17.827  1.00  0.00           O  
ATOM   1923  CG  ASP A 130     -12.453  -1.097 -15.566  1.00  0.00           C  
ATOM   1924  OD1 ASP A 130     -11.839  -1.373 -14.507  1.00  0.00           O  
ATOM   1925  OD2 ASP A 130     -13.698  -1.123 -15.642  1.00  0.00           O  
ATOM   1926  N   PRO A 131      -8.758  -2.853 -17.014  1.00  0.00           N  
ATOM   1927  CA  PRO A 131      -8.485  -4.218 -17.423  1.00  0.00           C  
ATOM   1928  HA  PRO A 131      -8.728  -4.356 -18.477  1.00  0.00           H  
ATOM   1929  C   PRO A 131      -9.314  -5.197 -16.588  1.00  0.00           C  
ATOM   1930  CB  PRO A 131      -6.983  -4.410 -17.215  1.00  0.00           C  
ATOM   1931  HB2 PRO A 131      -6.449  -4.083 -18.107  1.00  0.00           H  
ATOM   1932  HB3 PRO A 131      -6.732  -5.444 -16.978  1.00  0.00           H  
ATOM   1933  O   PRO A 131      -9.478  -5.029 -15.374  1.00  0.00           O  
ATOM   1934  CG  PRO A 131      -6.672  -3.476 -16.046  1.00  0.00           C  
ATOM   1935  HG2 PRO A 131      -6.934  -3.967 -15.109  1.00  0.00           H  
ATOM   1936  HG3 PRO A 131      -5.628  -3.165 -16.037  1.00  0.00           H  
ATOM   1937  CD  PRO A 131      -7.621  -2.302 -16.290  1.00  0.00           C  
ATOM   1938  HD2 PRO A 131      -7.937  -1.872 -15.339  1.00  0.00           H  
ATOM   1939  HD3 PRO A 131      -7.127  -1.552 -16.908  1.00  0.00           H  
ATOM   1940  N   THR A 132      -9.757  -6.274 -17.227  1.00  0.00           N  
ATOM   1941  H   THR A 132      -9.609  -6.323 -18.225  1.00  0.00           H  
ATOM   1942  CA  THR A 132     -10.209  -7.482 -16.529  1.00  0.00           C  
ATOM   1943  HA  THR A 132     -11.074  -7.222 -15.919  1.00  0.00           H  
ATOM   1944  C   THR A 132      -9.115  -8.012 -15.597  1.00  0.00           C  
ATOM   1945  CB  THR A 132     -10.624  -8.588 -17.511  1.00  0.00           C  
ATOM   1946  HB  THR A 132     -10.916  -9.474 -16.948  1.00  0.00           H  
ATOM   1947  O   THR A 132      -7.949  -7.608 -15.655  1.00  0.00           O  
ATOM   1948  CG2 THR A 132     -11.792  -8.179 -18.406  1.00  0.00           C  
ATOM   1949 HG21 THR A 132     -12.660  -7.943 -17.791  1.00  0.00           H  
ATOM   1950 HG22 THR A 132     -12.040  -9.006 -19.072  1.00  0.00           H  
ATOM   1951 HG23 THR A 132     -11.534  -7.307 -19.007  1.00  0.00           H  
ATOM   1952  OG1 THR A 132      -9.541  -8.914 -18.336  1.00  0.00           O  
ATOM   1953  HG1 THR A 132      -9.469  -8.187 -18.959  1.00  0.00           H  
ATOM   1954  N   ARG A 133      -9.478  -8.944 -14.711  1.00  0.00           N  
ATOM   1955  H   ARG A 133     -10.403  -9.341 -14.789  1.00  0.00           H  
ATOM   1956  CA  ARG A 133      -8.528  -9.564 -13.777  1.00  0.00           C  
ATOM   1957  HA  ARG A 133      -8.094  -8.795 -13.138  1.00  0.00           H  
ATOM   1958  C   ARG A 133      -7.367 -10.217 -14.529  1.00  0.00           C  
ATOM   1959  CB  ARG A 133      -9.304 -10.579 -12.933  1.00  0.00           C  
ATOM   1960  HB2 ARG A 133     -10.185 -10.085 -12.522  1.00  0.00           H  
ATOM   1961  HB3 ARG A 133      -9.642 -11.396 -13.571  1.00  0.00           H  
ATOM   1962  O   ARG A 133      -6.213 -10.041 -14.157  1.00  0.00           O  
ATOM   1963  CG  ARG A 133      -8.488 -11.150 -11.772  1.00  0.00           C  
ATOM   1964  HG2 ARG A 133      -8.210 -10.339 -11.098  1.00  0.00           H  
ATOM   1965  HG3 ARG A 133      -7.587 -11.641 -12.140  1.00  0.00           H  
ATOM   1966  CD  ARG A 133      -9.363 -12.169 -11.034  1.00  0.00           C  
ATOM   1967  HD2 ARG A 133      -9.447 -13.067 -11.647  1.00  0.00           H  
ATOM   1968  HD3 ARG A 133     -10.358 -11.745 -10.900  1.00  0.00           H  
ATOM   1969  NE  ARG A 133      -8.807 -12.500  -9.717  1.00  0.00           N  
ATOM   1970  HE  ARG A 133      -7.879 -12.143  -9.542  1.00  0.00           H  
ATOM   1971  NH1 ARG A 133     -10.590 -13.673  -8.889  1.00  0.00           N  
ATOM   1972 HH11 ARG A 133     -11.140 -13.974  -8.096  1.00  0.00           H  
ATOM   1973 HH12 ARG A 133     -11.047 -13.585  -9.785  1.00  0.00           H  
ATOM   1974  NH2 ARG A 133      -8.878 -13.237  -7.558  1.00  0.00           N  
ATOM   1975 HH21 ARG A 133      -8.092 -12.633  -7.366  1.00  0.00           H  
ATOM   1976 HH22 ARG A 133      -9.429 -13.599  -6.793  1.00  0.00           H  
ATOM   1977  CZ  ARG A 133      -9.416 -13.140  -8.737  1.00  0.00           C  
ATOM   1978  N   GLU A 134      -7.680 -10.912 -15.615  1.00  0.00           N  
ATOM   1979  H   GLU A 134      -8.660 -11.031 -15.830  1.00  0.00           H  
ATOM   1980  CA  GLU A 134      -6.731 -11.608 -16.476  1.00  0.00           C  
ATOM   1981  HA  GLU A 134      -6.069 -12.218 -15.862  1.00  0.00           H  
ATOM   1982  C   GLU A 134      -5.853 -10.618 -17.253  1.00  0.00           C  
ATOM   1983  CB  GLU A 134      -7.500 -12.530 -17.442  1.00  0.00           C  
ATOM   1984  HB2 GLU A 134      -6.771 -12.986 -18.112  1.00  0.00           H  
ATOM   1985  HB3 GLU A 134      -8.177 -11.937 -18.055  1.00  0.00           H  
ATOM   1986  O   GLU A 134      -4.630 -10.757 -17.263  1.00  0.00           O  
ATOM   1987  CG  GLU A 134      -8.285 -13.675 -16.767  1.00  0.00           C  
ATOM   1988  HG2 GLU A 134      -8.628 -14.351 -17.550  1.00  0.00           H  
ATOM   1989  HG3 GLU A 134      -7.594 -14.234 -16.136  1.00  0.00           H  
ATOM   1990  CD  GLU A 134      -9.509 -13.239 -15.934  1.00  0.00           C  
ATOM   1991  OE1 GLU A 134      -9.846 -13.973 -14.977  1.00  0.00           O  
ATOM   1992  OE2 GLU A 134     -10.073 -12.149 -16.196  1.00  0.00           O  
ATOM   1993  N   GLU A 135      -6.440  -9.572 -17.844  1.00  0.00           N  
ATOM   1994  H   GLU A 135      -7.446  -9.493 -17.813  1.00  0.00           H  
ATOM   1995  CA  GLU A 135      -5.679  -8.521 -18.537  1.00  0.00           C  
ATOM   1996  HA  GLU A 135      -5.062  -8.971 -19.315  1.00  0.00           H  
ATOM   1997  C   GLU A 135      -4.740  -7.770 -17.587  1.00  0.00           C  
ATOM   1998  CB  GLU A 135      -6.636  -7.516 -19.184  1.00  0.00           C  
ATOM   1999  HB2 GLU A 135      -6.082  -6.626 -19.480  1.00  0.00           H  
ATOM   2000  HB3 GLU A 135      -7.362  -7.225 -18.424  1.00  0.00           H  
ATOM   2001  O   GLU A 135      -3.610  -7.465 -17.965  1.00  0.00           O  
ATOM   2002  CG  GLU A 135      -7.339  -8.078 -20.431  1.00  0.00           C  
ATOM   2003  HG2 GLU A 135      -7.673  -9.097 -20.238  1.00  0.00           H  
ATOM   2004  HG3 GLU A 135      -6.614  -8.119 -21.244  1.00  0.00           H  
ATOM   2005  CD  GLU A 135      -8.551  -7.232 -20.845  1.00  0.00           C  
ATOM   2006  OE1 GLU A 135      -8.872  -7.212 -22.050  1.00  0.00           O  
ATOM   2007  OE2 GLU A 135      -9.191  -6.660 -19.931  1.00  0.00           O  
ATOM   2008  N   GLY A 136      -5.174  -7.519 -16.348  1.00  0.00           N  
ATOM   2009  H   GLY A 136      -6.124  -7.777 -16.123  1.00  0.00           H  
ATOM   2010  CA  GLY A 136      -4.364  -6.897 -15.301  1.00  0.00           C  
ATOM   2011  HA2 GLY A 136      -3.917  -5.980 -15.683  1.00  0.00           H  
ATOM   2012  HA3 GLY A 136      -5.013  -6.651 -14.459  1.00  0.00           H  
ATOM   2013  C   GLY A 136      -3.243  -7.797 -14.780  1.00  0.00           C  
ATOM   2014  O   GLY A 136      -2.284  -7.301 -14.202  1.00  0.00           O  
ATOM   2015  N   MET A 137      -3.316  -9.113 -14.995  1.00  0.00           N  
ATOM   2016  H   MET A 137      -4.147  -9.488 -15.428  1.00  0.00           H  
ATOM   2017  CA  MET A 137      -2.183 -10.006 -14.745  1.00  0.00           C  
ATOM   2018  HA  MET A 137      -1.651  -9.659 -13.859  1.00  0.00           H  
ATOM   2019  C   MET A 137      -1.181  -9.980 -15.903  1.00  0.00           C  
ATOM   2020  CB  MET A 137      -2.668 -11.434 -14.482  1.00  0.00           C  
ATOM   2021  HB2 MET A 137      -1.801 -12.093 -14.530  1.00  0.00           H  
ATOM   2022  HB3 MET A 137      -3.372 -11.745 -15.254  1.00  0.00           H  
ATOM   2023  O   MET A 137       0.025  -9.980 -15.667  1.00  0.00           O  
ATOM   2024  CG  MET A 137      -3.322 -11.586 -13.104  1.00  0.00           C  
ATOM   2025  HG2 MET A 137      -2.612 -11.260 -12.343  1.00  0.00           H  
ATOM   2026  HG3 MET A 137      -4.190 -10.929 -13.046  1.00  0.00           H  
ATOM   2027  SD  MET A 137      -3.856 -13.277 -12.702  1.00  0.00           S  
ATOM   2028  CE  MET A 137      -2.267 -14.144 -12.808  1.00  0.00           C  
ATOM   2029  HE1 MET A 137      -1.964 -14.225 -13.852  1.00  0.00           H  
ATOM   2030  HE2 MET A 137      -2.371 -15.146 -12.392  1.00  0.00           H  
ATOM   2031  HE3 MET A 137      -1.505 -13.591 -12.260  1.00  0.00           H  
ATOM   2032  N   VAL A 138      -1.659  -9.916 -17.149  1.00  0.00           N  
ATOM   2033  H   VAL A 138      -2.660  -9.938 -17.279  1.00  0.00           H  
ATOM   2034  CA  VAL A 138      -0.788  -9.816 -18.332  1.00  0.00           C  
ATOM   2035  HA  VAL A 138      -0.026 -10.593 -18.271  1.00  0.00           H  
ATOM   2036  C   VAL A 138      -0.050  -8.474 -18.359  1.00  0.00           C  
ATOM   2037  CB  VAL A 138      -1.590 -10.037 -19.629  1.00  0.00           C  
ATOM   2038  HB  VAL A 138      -2.405  -9.316 -19.680  1.00  0.00           H  
ATOM   2039  O   VAL A 138       1.162  -8.459 -18.566  1.00  0.00           O  
ATOM   2040  CG1 VAL A 138      -0.718  -9.878 -20.882  1.00  0.00           C  
ATOM   2041 HG11 VAL A 138       0.131 -10.559 -20.836  1.00  0.00           H  
ATOM   2042 HG12 VAL A 138      -1.307 -10.091 -21.774  1.00  0.00           H  
ATOM   2043 HG13 VAL A 138      -0.345  -8.857 -20.959  1.00  0.00           H  
ATOM   2044  CG2 VAL A 138      -2.180 -11.454 -19.673  1.00  0.00           C  
ATOM   2045 HG21 VAL A 138      -2.840 -11.620 -18.821  1.00  0.00           H  
ATOM   2046 HG22 VAL A 138      -2.765 -11.582 -20.583  1.00  0.00           H  
ATOM   2047 HG23 VAL A 138      -1.380 -12.194 -19.648  1.00  0.00           H  
ATOM   2048  N   ASN A 139      -0.771  -7.377 -18.106  1.00  0.00           N  
ATOM   2049  H   ASN A 139      -1.758  -7.498 -17.933  1.00  0.00           H  
ATOM   2050  CA  ASN A 139      -0.256  -6.011 -18.036  1.00  0.00           C  
ATOM   2051  HA  ASN A 139       0.823  -6.017 -18.189  1.00  0.00           H  
ATOM   2052  C   ASN A 139      -0.566  -5.416 -16.647  1.00  0.00           C  
ATOM   2053  CB  ASN A 139      -0.866  -5.168 -19.167  1.00  0.00           C  
ATOM   2054  HB2 ASN A 139      -0.459  -4.158 -19.111  1.00  0.00           H  
ATOM   2055  HB3 ASN A 139      -1.946  -5.108 -19.032  1.00  0.00           H  
ATOM   2056  O   ASN A 139      -1.569  -4.716 -16.483  1.00  0.00           O  
ATOM   2057  CG  ASN A 139      -0.561  -5.712 -20.545  1.00  0.00           C  
ATOM   2058  ND2 ASN A 139      -1.550  -6.242 -21.226  1.00  0.00           N  
ATOM   2059 HD21 ASN A 139      -2.462  -6.329 -20.801  1.00  0.00           H  
ATOM   2060 HD22 ASN A 139      -1.316  -6.609 -22.138  1.00  0.00           H  
ATOM   2061  OD1 ASN A 139       0.549  -5.658 -21.039  1.00  0.00           O  
ATOM   2062  N   PRO A 140       0.276  -5.673 -15.630  1.00  0.00           N  
ATOM   2063  CA  PRO A 140       0.053  -5.215 -14.261  1.00  0.00           C  
ATOM   2064  HA  PRO A 140      -0.959  -5.459 -13.940  1.00  0.00           H  
ATOM   2065  C   PRO A 140       0.188  -3.704 -14.093  1.00  0.00           C  
ATOM   2066  CB  PRO A 140       1.057  -6.001 -13.417  1.00  0.00           C  
ATOM   2067  HB2 PRO A 140       1.359  -5.464 -12.517  1.00  0.00           H  
ATOM   2068  HB3 PRO A 140       0.626  -6.967 -13.155  1.00  0.00           H  
ATOM   2069  O   PRO A 140      -0.191  -3.178 -13.052  1.00  0.00           O  
ATOM   2070  CG  PRO A 140       2.225  -6.212 -14.374  1.00  0.00           C  
ATOM   2071  HG2 PRO A 140       2.842  -5.314 -14.415  1.00  0.00           H  
ATOM   2072  HG3 PRO A 140       2.824  -7.079 -14.096  1.00  0.00           H  
ATOM   2073  CD  PRO A 140       1.520  -6.416 -15.713  1.00  0.00           C  
ATOM   2074  HD2 PRO A 140       1.307  -7.474 -15.865  1.00  0.00           H  
ATOM   2075  HD3 PRO A 140       2.144  -6.031 -16.519  1.00  0.00           H  
ATOM   2076  N   CYS A 141       0.695  -2.992 -15.095  1.00  0.00           N  
ATOM   2077  H   CYS A 141       0.996  -3.483 -15.925  1.00  0.00           H  
ATOM   2078  CA  CYS A 141       0.671  -1.542 -15.166  1.00  0.00           C  
ATOM   2079  HA  CYS A 141       0.013  -1.139 -14.396  1.00  0.00           H  
ATOM   2080  C   CYS A 141       0.131  -1.128 -16.536  1.00  0.00           C  
ATOM   2081  CB  CYS A 141       2.093  -1.032 -14.920  1.00  0.00           C  
ATOM   2082  HB2 CYS A 141       2.727  -1.341 -15.751  1.00  0.00           H  
ATOM   2083  HB3 CYS A 141       2.480  -1.481 -14.005  1.00  0.00           H  
ATOM   2084  O   CYS A 141       0.660  -1.553 -17.561  1.00  0.00           O  
ATOM   2085  SG  CYS A 141       2.108   0.779 -14.773  1.00  0.00           S  
ATOM   2086  HG  CYS A 141       3.437   0.914 -14.787  1.00  0.00           H  
ATOM   2087  N   ILE A 142      -0.910  -0.297 -16.554  1.00  0.00           N  
ATOM   2088  H   ILE A 142      -1.335  -0.055 -15.670  1.00  0.00           H  
ATOM   2089  CA  ILE A 142      -1.459   0.324 -17.762  1.00  0.00           C  
ATOM   2090  HA  ILE A 142      -0.733   0.235 -18.570  1.00  0.00           H  
ATOM   2091  C   ILE A 142      -1.673   1.803 -17.462  1.00  0.00           C  
ATOM   2092  CB  ILE A 142      -2.779  -0.338 -18.221  1.00  0.00           C  
ATOM   2093  HB  ILE A 142      -3.567  -0.058 -17.522  1.00  0.00           H  
ATOM   2094  O   ILE A 142      -2.319   2.157 -16.469  1.00  0.00           O  
ATOM   2095  CG1 ILE A 142      -2.685  -1.881 -18.244  1.00  0.00           C  
ATOM   2096 HG12 ILE A 142      -1.873  -2.189 -18.902  1.00  0.00           H  
ATOM   2097 HG13 ILE A 142      -2.465  -2.239 -17.238  1.00  0.00           H  
ATOM   2098  CG2 ILE A 142      -3.156   0.186 -19.619  1.00  0.00           C  
ATOM   2099 HG21 ILE A 142      -3.075   1.271 -19.685  1.00  0.00           H  
ATOM   2100 HG22 ILE A 142      -4.175  -0.104 -19.875  1.00  0.00           H  
ATOM   2101 HG23 ILE A 142      -2.475  -0.248 -20.352  1.00  0.00           H  
ATOM   2102  CD1 ILE A 142      -3.976  -2.579 -18.684  1.00  0.00           C  
ATOM   2103 HD11 ILE A 142      -3.897  -3.646 -18.479  1.00  0.00           H  
ATOM   2104 HD12 ILE A 142      -4.137  -2.442 -19.753  1.00  0.00           H  
ATOM   2105 HD13 ILE A 142      -4.824  -2.171 -18.132  1.00  0.00           H  
ATOM   2106  N   LEU A 143      -1.137   2.671 -18.315  1.00  0.00           N  
ATOM   2107  H   LEU A 143      -0.686   2.315 -19.146  1.00  0.00           H  
ATOM   2108  CA  LEU A 143      -1.251   4.118 -18.163  1.00  0.00           C  
ATOM   2109  HA  LEU A 143      -1.766   4.347 -17.230  1.00  0.00           H  
ATOM   2110  C   LEU A 143      -2.101   4.713 -19.283  1.00  0.00           C  
ATOM   2111  CB  LEU A 143       0.148   4.755 -18.092  1.00  0.00           C  
ATOM   2112  HB2 LEU A 143       0.027   5.831 -17.969  1.00  0.00           H  
ATOM   2113  HB3 LEU A 143       0.651   4.577 -19.043  1.00  0.00           H  
ATOM   2114  O   LEU A 143      -2.164   4.176 -20.386  1.00  0.00           O  
ATOM   2115  CG  LEU A 143       1.055   4.226 -16.963  1.00  0.00           C  
ATOM   2116  HG  LEU A 143       1.312   3.185 -17.160  1.00  0.00           H  
ATOM   2117  CD1 LEU A 143       2.346   5.044 -16.927  1.00  0.00           C  
ATOM   2118 HD11 LEU A 143       2.807   5.020 -17.914  1.00  0.00           H  
ATOM   2119 HD12 LEU A 143       3.039   4.612 -16.205  1.00  0.00           H  
ATOM   2120 HD13 LEU A 143       2.134   6.079 -16.659  1.00  0.00           H  
ATOM   2121  CD2 LEU A 143       0.425   4.325 -15.573  1.00  0.00           C  
ATOM   2122 HD21 LEU A 143      -0.428   3.649 -15.507  1.00  0.00           H  
ATOM   2123 HD22 LEU A 143       1.154   4.010 -14.826  1.00  0.00           H  
ATOM   2124 HD23 LEU A 143       0.098   5.347 -15.381  1.00  0.00           H  
ATOM   2125  N   GLN A 144      -2.734   5.849 -19.006  1.00  0.00           N  
ATOM   2126  H   GLN A 144      -2.690   6.205 -18.062  1.00  0.00           H  
ATOM   2127  CA  GLN A 144      -3.446   6.640 -20.001  1.00  0.00           C  
ATOM   2128  HA  GLN A 144      -3.100   6.326 -20.986  1.00  0.00           H  
ATOM   2129  C   GLN A 144      -3.130   8.122 -19.829  1.00  0.00           C  
ATOM   2130  CB  GLN A 144      -4.951   6.354 -19.920  1.00  0.00           C  
ATOM   2131  HB2 GLN A 144      -5.094   5.288 -20.097  1.00  0.00           H  
ATOM   2132  HB3 GLN A 144      -5.311   6.596 -18.920  1.00  0.00           H  
ATOM   2133  O   GLN A 144      -3.295   8.668 -18.740  1.00  0.00           O  
ATOM   2134  CG  GLN A 144      -5.779   7.142 -20.947  1.00  0.00           C  
ATOM   2135  HG2 GLN A 144      -5.740   8.201 -20.693  1.00  0.00           H  
ATOM   2136  HG3 GLN A 144      -5.361   7.018 -21.946  1.00  0.00           H  
ATOM   2137  CD  GLN A 144      -7.234   6.682 -20.982  1.00  0.00           C  
ATOM   2138  NE2 GLN A 144      -8.184   7.591 -20.996  1.00  0.00           N  
ATOM   2139 HE21 GLN A 144      -9.132   7.243 -20.990  1.00  0.00           H  
ATOM   2140 HE22 GLN A 144      -7.961   8.575 -21.028  1.00  0.00           H  
ATOM   2141  OE1 GLN A 144      -7.540   5.503 -20.992  1.00  0.00           O  
ATOM   2142  N   VAL A 145      -2.729   8.786 -20.909  1.00  0.00           N  
ATOM   2143  H   VAL A 145      -2.648   8.274 -21.776  1.00  0.00           H  
ATOM   2144  CA  VAL A 145      -2.610  10.244 -20.974  1.00  0.00           C  
ATOM   2145  HA  VAL A 145      -2.662  10.655 -19.966  1.00  0.00           H  
ATOM   2146  C   VAL A 145      -3.785  10.781 -21.770  1.00  0.00           C  
ATOM   2147  CB  VAL A 145      -1.262  10.690 -21.560  1.00  0.00           C  
ATOM   2148  HB  VAL A 145      -1.103  10.219 -22.530  1.00  0.00           H  
ATOM   2149  O   VAL A 145      -3.956  10.454 -22.941  1.00  0.00           O  
ATOM   2150  CG1 VAL A 145      -1.206  12.217 -21.720  1.00  0.00           C  
ATOM   2151 HG11 VAL A 145      -1.879  12.536 -22.516  1.00  0.00           H  
ATOM   2152 HG12 VAL A 145      -0.195  12.523 -21.986  1.00  0.00           H  
ATOM   2153 HG13 VAL A 145      -1.486  12.706 -20.787  1.00  0.00           H  
ATOM   2154  CG2 VAL A 145      -0.128  10.291 -20.611  1.00  0.00           C  
ATOM   2155 HG21 VAL A 145      -0.204  10.852 -19.680  1.00  0.00           H  
ATOM   2156 HG22 VAL A 145      -0.181   9.227 -20.383  1.00  0.00           H  
ATOM   2157 HG23 VAL A 145       0.830  10.503 -21.087  1.00  0.00           H  
ATOM   2158  N   THR A 146      -4.609  11.608 -21.130  1.00  0.00           N  
ATOM   2159  H   THR A 146      -4.400  11.834 -20.168  1.00  0.00           H  
ATOM   2160  CA  THR A 146      -5.771  12.232 -21.772  1.00  0.00           C  
ATOM   2161  HA  THR A 146      -5.848  11.869 -22.797  1.00  0.00           H  
ATOM   2162  C   THR A 146      -5.615  13.747 -21.817  1.00  0.00           C  
ATOM   2163  CB  THR A 146      -7.077  11.838 -21.080  1.00  0.00           C  
ATOM   2164  HB  THR A 146      -7.117  12.281 -20.085  1.00  0.00           H  
ATOM   2165  O   THR A 146      -5.576  14.395 -20.773  1.00  0.00           O  
ATOM   2166  CG2 THR A 146      -8.275  12.309 -21.892  1.00  0.00           C  
ATOM   2167 HG21 THR A 146      -9.190  11.931 -21.437  1.00  0.00           H  
ATOM   2168 HG22 THR A 146      -8.312  13.399 -21.903  1.00  0.00           H  
ATOM   2169 HG23 THR A 146      -8.207  11.934 -22.913  1.00  0.00           H  
ATOM   2170  OG1 THR A 146      -7.170  10.437 -20.958  1.00  0.00           O  
ATOM   2171  HG1 THR A 146      -6.332  10.152 -20.587  1.00  0.00           H  
ATOM   2172  N   MET A 147      -5.551  14.313 -23.021  1.00  0.00           N  
ATOM   2173  H   MET A 147      -5.582  13.703 -23.825  1.00  0.00           H  
ATOM   2174  CA  MET A 147      -5.385  15.749 -23.264  1.00  0.00           C  
ATOM   2175  HA  MET A 147      -4.829  16.194 -22.439  1.00  0.00           H  
ATOM   2176  C   MET A 147      -6.734  16.470 -23.375  1.00  0.00           C  
ATOM   2177  CB  MET A 147      -4.582  15.952 -24.557  1.00  0.00           C  
ATOM   2178  HB2 MET A 147      -4.555  17.014 -24.801  1.00  0.00           H  
ATOM   2179  HB3 MET A 147      -5.100  15.445 -25.371  1.00  0.00           H  
ATOM   2180  O   MET A 147      -7.622  16.022 -24.097  1.00  0.00           O  
ATOM   2181  CG  MET A 147      -3.148  15.412 -24.488  1.00  0.00           C  
ATOM   2182  HG2 MET A 147      -3.183  14.337 -24.314  1.00  0.00           H  
ATOM   2183  HG3 MET A 147      -2.682  15.568 -25.460  1.00  0.00           H  
ATOM   2184  SD  MET A 147      -2.081  16.159 -23.226  1.00  0.00           S  
ATOM   2185  CE  MET A 147      -2.178  17.916 -23.681  1.00  0.00           C  
ATOM   2186  HE1 MET A 147      -3.194  18.283 -23.533  1.00  0.00           H  
ATOM   2187  HE2 MET A 147      -1.514  18.504 -23.047  1.00  0.00           H  
ATOM   2188  HE3 MET A 147      -1.888  18.046 -24.724  1.00  0.00           H  
ATOM   2189  N   PHE A 148      -6.878  17.619 -22.717  1.00  0.00           N  
ATOM   2190  H   PHE A 148      -6.106  17.946 -22.154  1.00  0.00           H  
ATOM   2191  CA  PHE A 148      -8.043  18.506 -22.817  1.00  0.00           C  
ATOM   2192  HA  PHE A 148      -8.887  17.954 -23.229  1.00  0.00           H  
ATOM   2193  C   PHE A 148      -7.754  19.672 -23.771  1.00  0.00           C  
ATOM   2194  CB  PHE A 148      -8.449  19.009 -21.418  1.00  0.00           C  
ATOM   2195  HB2 PHE A 148      -9.154  19.832 -21.534  1.00  0.00           H  
ATOM   2196  HB3 PHE A 148      -7.581  19.423 -20.906  1.00  0.00           H  
ATOM   2197  O   PHE A 148      -6.603  20.062 -23.966  1.00  0.00           O  
ATOM   2198  CG  PHE A 148      -9.093  17.953 -20.538  1.00  0.00           C  
ATOM   2199  CD1 PHE A 148     -10.476  18.000 -20.276  1.00  0.00           C  
ATOM   2200  HD1 PHE A 148     -11.080  18.796 -20.687  1.00  0.00           H  
ATOM   2201  CD2 PHE A 148      -8.328  16.895 -20.012  1.00  0.00           C  
ATOM   2202  HD2 PHE A 148      -7.268  16.837 -20.212  1.00  0.00           H  
ATOM   2203  CE1 PHE A 148     -11.089  17.003 -19.497  1.00  0.00           C  
ATOM   2204  HE1 PHE A 148     -12.152  17.044 -19.311  1.00  0.00           H  
ATOM   2205  CE2 PHE A 148      -8.946  15.880 -19.263  1.00  0.00           C  
ATOM   2206  HE2 PHE A 148      -8.363  15.036 -18.926  1.00  0.00           H  
ATOM   2207  CZ  PHE A 148     -10.323  15.940 -18.990  1.00  0.00           C  
ATOM   2208  HZ  PHE A 148     -10.792  15.156 -18.413  1.00  0.00           H  
ATOM   2209  N   GLN A 149      -8.801  20.295 -24.321  1.00  0.00           N  
ATOM   2210  H   GLN A 149      -9.724  19.950 -24.103  1.00  0.00           H  
ATOM   2211  CA  GLN A 149      -8.674  21.396 -25.294  1.00  0.00           C  
ATOM   2212  HA  GLN A 149      -8.146  21.034 -26.176  1.00  0.00           H  
ATOM   2213  C   GLN A 149      -7.894  22.607 -24.771  1.00  0.00           C  
ATOM   2214  CB  GLN A 149     -10.068  21.883 -25.703  1.00  0.00           C  
ATOM   2215  HB2 GLN A 149      -9.970  22.832 -26.230  1.00  0.00           H  
ATOM   2216  HB3 GLN A 149     -10.670  22.051 -24.810  1.00  0.00           H  
ATOM   2217  O   GLN A 149      -7.266  23.319 -25.546  1.00  0.00           O  
ATOM   2218  CG  GLN A 149     -10.777  20.904 -26.639  1.00  0.00           C  
ATOM   2219  HG2 GLN A 149     -10.904  19.943 -26.140  1.00  0.00           H  
ATOM   2220  HG3 GLN A 149     -10.164  20.753 -27.528  1.00  0.00           H  
ATOM   2221  CD  GLN A 149     -12.147  21.417 -27.060  1.00  0.00           C  
ATOM   2222  NE2 GLN A 149     -12.662  20.972 -28.184  1.00  0.00           N  
ATOM   2223 HE21 GLN A 149     -13.597  21.295 -28.386  1.00  0.00           H  
ATOM   2224 HE22 GLN A 149     -12.137  20.358 -28.790  1.00  0.00           H  
ATOM   2225  OE1 GLN A 149     -12.792  22.201 -26.382  1.00  0.00           O  
ATOM   2226  N   CYS A 150      -7.922  22.846 -23.459  1.00  0.00           N  
ATOM   2227  H   CYS A 150      -8.422  22.199 -22.866  1.00  0.00           H  
ATOM   2228  CA  CYS A 150      -7.180  23.937 -22.828  1.00  0.00           C  
ATOM   2229  HA  CYS A 150      -7.204  24.800 -23.493  1.00  0.00           H  
ATOM   2230  C   CYS A 150      -5.687  23.625 -22.612  1.00  0.00           C  
ATOM   2231  CB  CYS A 150      -7.894  24.332 -21.526  1.00  0.00           C  
ATOM   2232  HB2 CYS A 150      -8.911  24.649 -21.757  1.00  0.00           H  
ATOM   2233  HB3 CYS A 150      -7.373  25.177 -21.074  1.00  0.00           H  
ATOM   2234  O   CYS A 150      -4.991  24.432 -22.010  1.00  0.00           O  
ATOM   2235  SG  CYS A 150      -7.926  22.947 -20.346  1.00  0.00           S  
ATOM   2236  HG  CYS A 150      -6.725  23.206 -19.821  1.00  0.00           H  
ATOM   2237  N   GLY A 151      -5.199  22.451 -23.029  1.00  0.00           N  
ATOM   2238  H   GLY A 151      -5.807  21.823 -23.536  1.00  0.00           H  
ATOM   2239  CA  GLY A 151      -3.828  21.986 -22.784  1.00  0.00           C  
ATOM   2240  HA2 GLY A 151      -3.139  22.826 -22.865  1.00  0.00           H  
ATOM   2241  HA3 GLY A 151      -3.565  21.253 -23.547  1.00  0.00           H  
ATOM   2242  C   GLY A 151      -3.615  21.330 -21.415  1.00  0.00           C  
ATOM   2243  O   GLY A 151      -2.552  20.774 -21.161  1.00  0.00           O  
ATOM   2244  N   GLY A 152      -4.627  21.356 -20.542  1.00  0.00           N  
ATOM   2245  H   GLY A 152      -5.488  21.787 -20.847  1.00  0.00           H  
ATOM   2246  CA  GLY A 152      -4.637  20.553 -19.321  1.00  0.00           C  
ATOM   2247  HA2 GLY A 152      -3.721  20.727 -18.756  1.00  0.00           H  
ATOM   2248  HA3 GLY A 152      -5.491  20.835 -18.705  1.00  0.00           H  
ATOM   2249  C   GLY A 152      -4.738  19.066 -19.653  1.00  0.00           C  
ATOM   2250  O   GLY A 152      -5.194  18.697 -20.737  1.00  0.00           O  
ATOM   2251  N   TRP A 153      -4.316  18.199 -18.742  1.00  0.00           N  
ATOM   2252  H   TRP A 153      -3.965  18.529 -17.854  1.00  0.00           H  
ATOM   2253  CA  TRP A 153      -4.232  16.772 -19.038  1.00  0.00           C  
ATOM   2254  HA  TRP A 153      -5.036  16.512 -19.726  1.00  0.00           H  
ATOM   2255  C   TRP A 153      -4.429  15.899 -17.805  1.00  0.00           C  
ATOM   2256  CB  TRP A 153      -2.909  16.483 -19.755  1.00  0.00           C  
ATOM   2257  HB2 TRP A 153      -2.872  17.090 -20.659  1.00  0.00           H  
ATOM   2258  HB3 TRP A 153      -2.898  15.440 -20.072  1.00  0.00           H  
ATOM   2259  O   TRP A 153      -4.370  16.356 -16.664  1.00  0.00           O  
ATOM   2260  CG  TRP A 153      -1.669  16.757 -18.969  1.00  0.00           C  
ATOM   2261  CD1 TRP A 153      -1.103  17.972 -18.782  1.00  0.00           C  
ATOM   2262  HD1 TRP A 153      -1.482  18.901 -19.180  1.00  0.00           H  
ATOM   2263  CD2 TRP A 153      -0.798  15.800 -18.297  1.00  0.00           C  
ATOM   2264  CE2 TRP A 153       0.279  16.519 -17.698  1.00  0.00           C  
ATOM   2265  CE3 TRP A 153      -0.786  14.393 -18.176  1.00  0.00           C  
ATOM   2266  HE3 TRP A 153      -1.567  13.813 -18.645  1.00  0.00           H  
ATOM   2267  NE1 TRP A 153       0.050  17.836 -18.034  1.00  0.00           N  
ATOM   2268  HE1 TRP A 153       0.658  18.609 -17.804  1.00  0.00           H  
ATOM   2269  CH2 TRP A 153       1.291  14.478 -16.887  1.00  0.00           C  
ATOM   2270  HH2 TRP A 153       2.093  13.967 -16.376  1.00  0.00           H  
ATOM   2271  CZ2 TRP A 153       1.297  15.880 -16.980  1.00  0.00           C  
ATOM   2272  HZ2 TRP A 153       2.092  16.462 -16.538  1.00  0.00           H  
ATOM   2273  CZ3 TRP A 153       0.265  13.741 -17.504  1.00  0.00           C  
ATOM   2274  HZ3 TRP A 153       0.308  12.662 -17.496  1.00  0.00           H  
ATOM   2275  N   VAL A 154      -4.712  14.624 -18.049  1.00  0.00           N  
ATOM   2276  H   VAL A 154      -4.783  14.337 -19.015  1.00  0.00           H  
ATOM   2277  CA  VAL A 154      -4.941  13.613 -17.018  1.00  0.00           C  
ATOM   2278  HA  VAL A 154      -4.715  14.042 -16.042  1.00  0.00           H  
ATOM   2279  C   VAL A 154      -4.003  12.440 -17.237  1.00  0.00           C  
ATOM   2280  CB  VAL A 154      -6.414  13.169 -17.010  1.00  0.00           C  
ATOM   2281  HB  VAL A 154      -6.722  12.902 -18.021  1.00  0.00           H  
ATOM   2282  O   VAL A 154      -3.915  11.929 -18.351  1.00  0.00           O  
ATOM   2283  CG1 VAL A 154      -6.668  11.972 -16.090  1.00  0.00           C  
ATOM   2284 HG11 VAL A 154      -6.183  11.080 -16.485  1.00  0.00           H  
ATOM   2285 HG12 VAL A 154      -7.738  11.771 -16.031  1.00  0.00           H  
ATOM   2286 HG13 VAL A 154      -6.281  12.194 -15.096  1.00  0.00           H  
ATOM   2287  CG2 VAL A 154      -7.298  14.316 -16.510  1.00  0.00           C  
ATOM   2288 HG21 VAL A 154      -7.039  14.545 -15.477  1.00  0.00           H  
ATOM   2289 HG22 VAL A 154      -7.133  15.216 -17.103  1.00  0.00           H  
ATOM   2290 HG23 VAL A 154      -8.347  14.031 -16.579  1.00  0.00           H  
ATOM   2291  N   LEU A 155      -3.353  11.997 -16.161  1.00  0.00           N  
ATOM   2292  H   LEU A 155      -3.482  12.509 -15.299  1.00  0.00           H  
ATOM   2293  CA  LEU A 155      -2.645  10.724 -16.087  1.00  0.00           C  
ATOM   2294  HA  LEU A 155      -2.473  10.358 -17.099  1.00  0.00           H  
ATOM   2295  C   LEU A 155      -3.512   9.714 -15.335  1.00  0.00           C  
ATOM   2296  CB  LEU A 155      -1.282  10.933 -15.409  1.00  0.00           C  
ATOM   2297  HB2 LEU A 155      -0.748  11.721 -15.939  1.00  0.00           H  
ATOM   2298  HB3 LEU A 155      -1.446  11.285 -14.391  1.00  0.00           H  
ATOM   2299  O   LEU A 155      -3.591   9.752 -14.104  1.00  0.00           O  
ATOM   2300  CG  LEU A 155      -0.394   9.675 -15.356  1.00  0.00           C  
ATOM   2301  HG  LEU A 155      -0.878   8.910 -14.749  1.00  0.00           H  
ATOM   2302  CD1 LEU A 155      -0.092   9.090 -16.737  1.00  0.00           C  
ATOM   2303 HD11 LEU A 155       0.334   9.856 -17.385  1.00  0.00           H  
ATOM   2304 HD12 LEU A 155       0.615   8.265 -16.647  1.00  0.00           H  
ATOM   2305 HD13 LEU A 155      -1.003   8.698 -17.190  1.00  0.00           H  
ATOM   2306  CD2 LEU A 155       0.932  10.050 -14.691  1.00  0.00           C  
ATOM   2307 HD21 LEU A 155       1.593   9.183 -14.665  1.00  0.00           H  
ATOM   2308 HD22 LEU A 155       1.423  10.839 -15.261  1.00  0.00           H  
ATOM   2309 HD23 LEU A 155       0.755  10.400 -13.674  1.00  0.00           H  
ATOM   2310  N   GLY A 156      -4.168   8.830 -16.078  1.00  0.00           N  
ATOM   2311  H   GLY A 156      -4.025   8.864 -17.077  1.00  0.00           H  
ATOM   2312  CA  GLY A 156      -4.856   7.660 -15.549  1.00  0.00           C  
ATOM   2313  HA2 GLY A 156      -5.329   7.906 -14.598  1.00  0.00           H  
ATOM   2314  HA3 GLY A 156      -5.625   7.344 -16.253  1.00  0.00           H  
ATOM   2315  C   GLY A 156      -3.882   6.504 -15.351  1.00  0.00           C  
ATOM   2316  O   GLY A 156      -3.045   6.241 -16.211  1.00  0.00           O  
ATOM   2317  N   ALA A 157      -3.986   5.810 -14.224  1.00  0.00           N  
ATOM   2318  H   ALA A 157      -4.678   6.085 -13.541  1.00  0.00           H  
ATOM   2319  CA  ALA A 157      -3.166   4.651 -13.907  1.00  0.00           C  
ATOM   2320  HA  ALA A 157      -2.640   4.318 -14.802  1.00  0.00           H  
ATOM   2321  C   ALA A 157      -4.040   3.493 -13.422  1.00  0.00           C  
ATOM   2322  CB  ALA A 157      -2.119   5.058 -12.865  1.00  0.00           C  
ATOM   2323  HB1 ALA A 157      -2.618   5.401 -11.959  1.00  0.00           H  
ATOM   2324  HB2 ALA A 157      -1.502   5.862 -13.265  1.00  0.00           H  
ATOM   2325  HB3 ALA A 157      -1.487   4.201 -12.630  1.00  0.00           H  
ATOM   2326  O   ALA A 157      -4.854   3.658 -12.512  1.00  0.00           O  
ATOM   2327  N   SER A 158      -3.823   2.322 -14.015  1.00  0.00           N  
ATOM   2328  H   SER A 158      -3.171   2.288 -14.786  1.00  0.00           H  
ATOM   2329  CA  SER A 158      -4.320   1.037 -13.538  1.00  0.00           C  
ATOM   2330  HA  SER A 158      -4.945   1.179 -12.656  1.00  0.00           H  
ATOM   2331  C   SER A 158      -3.122   0.175 -13.171  1.00  0.00           C  
ATOM   2332  CB  SER A 158      -5.169   0.376 -14.615  1.00  0.00           C  
ATOM   2333  HB2 SER A 158      -5.910   1.093 -14.968  1.00  0.00           H  
ATOM   2334  HB3 SER A 158      -4.544   0.067 -15.453  1.00  0.00           H  
ATOM   2335  O   SER A 158      -2.289  -0.128 -14.025  1.00  0.00           O  
ATOM   2336  OG  SER A 158      -5.829  -0.741 -14.064  1.00  0.00           O  
ATOM   2337  HG  SER A 158      -6.533  -0.980 -14.670  1.00  0.00           H  
ATOM   2338  N   ILE A 159      -2.986  -0.140 -11.884  1.00  0.00           N  
ATOM   2339  H   ILE A 159      -3.705   0.155 -11.239  1.00  0.00           H  
ATOM   2340  CA  ILE A 159      -1.834  -0.864 -11.346  1.00  0.00           C  
ATOM   2341  HA  ILE A 159      -1.244  -1.259 -12.173  1.00  0.00           H  
ATOM   2342  C   ILE A 159      -2.338  -2.047 -10.526  1.00  0.00           C  
ATOM   2343  CB  ILE A 159      -0.917   0.078 -10.534  1.00  0.00           C  
ATOM   2344  HB  ILE A 159      -1.485   0.504  -9.707  1.00  0.00           H  
ATOM   2345  O   ILE A 159      -3.082  -1.862  -9.563  1.00  0.00           O  
ATOM   2346  CG1 ILE A 159      -0.394   1.223 -11.436  1.00  0.00           C  
ATOM   2347 HG12 ILE A 159      -1.240   1.820 -11.776  1.00  0.00           H  
ATOM   2348 HG13 ILE A 159       0.085   0.795 -12.316  1.00  0.00           H  
ATOM   2349  CG2 ILE A 159       0.269  -0.708  -9.963  1.00  0.00           C  
ATOM   2350 HG21 ILE A 159      -0.060  -1.574  -9.390  1.00  0.00           H  
ATOM   2351 HG22 ILE A 159       0.864  -0.083  -9.297  1.00  0.00           H  
ATOM   2352 HG23 ILE A 159       0.877  -1.030 -10.808  1.00  0.00           H  
ATOM   2353  CD1 ILE A 159       0.595   2.186 -10.770  1.00  0.00           C  
ATOM   2354 HD11 ILE A 159       0.161   2.596  -9.858  1.00  0.00           H  
ATOM   2355 HD12 ILE A 159       1.533   1.680 -10.541  1.00  0.00           H  
ATOM   2356 HD13 ILE A 159       0.809   2.993 -11.470  1.00  0.00           H  
ATOM   2357  N   HIS A 160      -1.930  -3.261 -10.882  1.00  0.00           N  
ATOM   2358  H   HIS A 160      -1.317  -3.349 -11.680  1.00  0.00           H  
ATOM   2359  CA  HIS A 160      -2.281  -4.462 -10.137  1.00  0.00           C  
ATOM   2360  HA  HIS A 160      -3.365  -4.501 -10.033  1.00  0.00           H  
ATOM   2361  C   HIS A 160      -1.675  -4.408  -8.731  1.00  0.00           C  
ATOM   2362  CB  HIS A 160      -1.867  -5.712 -10.914  1.00  0.00           C  
ATOM   2363  HB2 HIS A 160      -2.222  -5.628 -11.941  1.00  0.00           H  
ATOM   2364  HB3 HIS A 160      -0.781  -5.803 -10.930  1.00  0.00           H  
ATOM   2365  O   HIS A 160      -0.457  -4.393  -8.563  1.00  0.00           O  
ATOM   2366  CG  HIS A 160      -2.476  -6.942 -10.299  1.00  0.00           C  
ATOM   2367  CD2 HIS A 160      -3.528  -7.667 -10.789  1.00  0.00           C  
ATOM   2368  HD2 HIS A 160      -4.054  -7.478 -11.713  1.00  0.00           H  
ATOM   2369  ND1 HIS A 160      -2.120  -7.502  -9.095  1.00  0.00           N  
ATOM   2370  HD1 HIS A 160      -1.296  -7.266  -8.562  1.00  0.00           H  
ATOM   2371  CE1 HIS A 160      -2.932  -8.544  -8.864  1.00  0.00           C  
ATOM   2372  HE1 HIS A 160      -2.856  -9.217  -8.023  1.00  0.00           H  
ATOM   2373  NE2 HIS A 160      -3.816  -8.674  -9.861  1.00  0.00           N  
ATOM   2374  N   HIS A 161      -2.516  -4.404  -7.698  1.00  0.00           N  
ATOM   2375  H   HIS A 161      -3.505  -4.472  -7.892  1.00  0.00           H  
ATOM   2376  CA  HIS A 161      -2.117  -4.036  -6.338  1.00  0.00           C  
ATOM   2377  HA  HIS A 161      -1.621  -3.067  -6.395  1.00  0.00           H  
ATOM   2378  C   HIS A 161      -1.104  -5.014  -5.710  1.00  0.00           C  
ATOM   2379  CB  HIS A 161      -3.386  -3.858  -5.493  1.00  0.00           C  
ATOM   2380  HB2 HIS A 161      -3.734  -4.827  -5.133  1.00  0.00           H  
ATOM   2381  HB3 HIS A 161      -4.171  -3.435  -6.119  1.00  0.00           H  
ATOM   2382  O   HIS A 161      -0.320  -4.618  -4.850  1.00  0.00           O  
ATOM   2383  CG  HIS A 161      -3.219  -2.945  -4.309  1.00  0.00           C  
ATOM   2384  CD2 HIS A 161      -4.097  -1.975  -3.909  1.00  0.00           C  
ATOM   2385  HD2 HIS A 161      -5.032  -1.733  -4.391  1.00  0.00           H  
ATOM   2386  ND1 HIS A 161      -2.168  -2.928  -3.422  1.00  0.00           N  
ATOM   2387  HD1 HIS A 161      -1.320  -3.474  -3.481  1.00  0.00           H  
ATOM   2388  CE1 HIS A 161      -2.417  -1.986  -2.502  1.00  0.00           C  
ATOM   2389  HE1 HIS A 161      -1.763  -1.760  -1.673  1.00  0.00           H  
ATOM   2390  NE2 HIS A 161      -3.581  -1.364  -2.759  1.00  0.00           N  
ATOM   2391  N   ALA A 162      -1.031  -6.262  -6.187  1.00  0.00           N  
ATOM   2392  H   ALA A 162      -1.797  -6.582  -6.763  1.00  0.00           H  
ATOM   2393  CA  ALA A 162       0.028  -7.207  -5.810  1.00  0.00           C  
ATOM   2394  HA  ALA A 162      -0.028  -7.373  -4.734  1.00  0.00           H  
ATOM   2395  C   ALA A 162       1.458  -6.704  -6.120  1.00  0.00           C  
ATOM   2396  CB  ALA A 162      -0.226  -8.552  -6.504  1.00  0.00           C  
ATOM   2397  HB1 ALA A 162      -0.072  -8.467  -7.579  1.00  0.00           H  
ATOM   2398  HB2 ALA A 162      -1.235  -8.899  -6.285  1.00  0.00           H  
ATOM   2399  HB3 ALA A 162       0.477  -9.289  -6.115  1.00  0.00           H  
ATOM   2400  O   ALA A 162       2.412  -7.136  -5.477  1.00  0.00           O  
ATOM   2401  N   ILE A 163       1.649  -5.783  -7.075  1.00  0.00           N  
ATOM   2402  H   ILE A 163       0.859  -5.413  -7.584  1.00  0.00           H  
ATOM   2403  CA  ILE A 163       3.000  -5.321  -7.429  1.00  0.00           C  
ATOM   2404  HA  ILE A 163       3.683  -6.153  -7.258  1.00  0.00           H  
ATOM   2405  C   ILE A 163       3.491  -4.190  -6.530  1.00  0.00           C  
ATOM   2406  CB  ILE A 163       3.149  -4.986  -8.926  1.00  0.00           C  
ATOM   2407  HB  ILE A 163       4.219  -4.966  -9.132  1.00  0.00           H  
ATOM   2408  O   ILE A 163       4.691  -4.116  -6.285  1.00  0.00           O  
ATOM   2409  CG1 ILE A 163       2.621  -3.580  -9.281  1.00  0.00           C  
ATOM   2410 HG12 ILE A 163       1.704  -3.352  -8.737  1.00  0.00           H  
ATOM   2411 HG13 ILE A 163       3.369  -2.853  -8.966  1.00  0.00           H  
ATOM   2412  CG2 ILE A 163       2.579  -6.133  -9.778  1.00  0.00           C  
ATOM   2413 HG21 ILE A 163       2.888  -7.090  -9.358  1.00  0.00           H  
ATOM   2414 HG22 ILE A 163       2.963  -6.081 -10.797  1.00  0.00           H  
ATOM   2415 HG23 ILE A 163       1.490  -6.078  -9.803  1.00  0.00           H  
ATOM   2416  CD1 ILE A 163       2.376  -3.378 -10.774  1.00  0.00           C  
ATOM   2417 HD11 ILE A 163       3.135  -3.893 -11.364  1.00  0.00           H  
ATOM   2418 HD12 ILE A 163       1.385  -3.753 -11.032  1.00  0.00           H  
ATOM   2419 HD13 ILE A 163       2.443  -2.318 -11.018  1.00  0.00           H  
ATOM   2420  N   CYS A 164       2.618  -3.325  -6.009  1.00  0.00           N  
ATOM   2421  H   CYS A 164       1.633  -3.435  -6.205  1.00  0.00           H  
ATOM   2422  CA  CYS A 164       3.012  -2.279  -5.067  1.00  0.00           C  
ATOM   2423  HA  CYS A 164       3.659  -2.735  -4.318  1.00  0.00           H  
ATOM   2424  C   CYS A 164       1.824  -1.669  -4.317  1.00  0.00           C  
ATOM   2425  CB  CYS A 164       3.800  -1.170  -5.794  1.00  0.00           C  
ATOM   2426  HB2 CYS A 164       4.691  -1.585  -6.266  1.00  0.00           H  
ATOM   2427  HB3 CYS A 164       4.111  -0.429  -5.057  1.00  0.00           H  
ATOM   2428  O   CYS A 164       0.712  -1.607  -4.839  1.00  0.00           O  
ATOM   2429  SG  CYS A 164       2.788  -0.341  -7.053  1.00  0.00           S  
ATOM   2430  HG  CYS A 164       1.631  -0.431  -6.391  1.00  0.00           H  
ATOM   2431  N   ASP A 165       2.103  -1.113  -3.136  1.00  0.00           N  
ATOM   2432  H   ASP A 165       3.046  -1.175  -2.779  1.00  0.00           H  
ATOM   2433  CA  ASP A 165       1.164  -0.240  -2.430  1.00  0.00           C  
ATOM   2434  HA  ASP A 165       0.159  -0.629  -2.595  1.00  0.00           H  
ATOM   2435  C   ASP A 165       1.182   1.201  -2.983  1.00  0.00           C  
ATOM   2436  CB  ASP A 165       1.421  -0.301  -0.910  1.00  0.00           C  
ATOM   2437  HB2 ASP A 165       1.337  -1.338  -0.585  1.00  0.00           H  
ATOM   2438  HB3 ASP A 165       0.634   0.256  -0.401  1.00  0.00           H  
ATOM   2439  O   ASP A 165       1.974   1.554  -3.862  1.00  0.00           O  
ATOM   2440  CG  ASP A 165       2.773   0.254  -0.450  1.00  0.00           C  
ATOM   2441  OD1 ASP A 165       3.403   1.081  -1.139  1.00  0.00           O  
ATOM   2442  OD2 ASP A 165       3.235  -0.092   0.657  1.00  0.00           O  
ATOM   2443  N   GLY A 166       0.326   2.072  -2.437  1.00  0.00           N  
ATOM   2444  H   GLY A 166      -0.340   1.724  -1.762  1.00  0.00           H  
ATOM   2445  CA  GLY A 166       0.237   3.474  -2.861  1.00  0.00           C  
ATOM   2446  HA2 GLY A 166      -0.521   3.977  -2.261  1.00  0.00           H  
ATOM   2447  HA3 GLY A 166      -0.075   3.506  -3.905  1.00  0.00           H  
ATOM   2448  C   GLY A 166       1.549   4.262  -2.729  1.00  0.00           C  
ATOM   2449  O   GLY A 166       1.834   5.113  -3.570  1.00  0.00           O  
ATOM   2450  N   LEU A 167       2.390   3.966  -1.728  1.00  0.00           N  
ATOM   2451  H   LEU A 167       2.202   3.139  -1.179  1.00  0.00           H  
ATOM   2452  CA  LEU A 167       3.703   4.610  -1.592  1.00  0.00           C  
ATOM   2453  HA  LEU A 167       3.596   5.676  -1.791  1.00  0.00           H  
ATOM   2454  C   LEU A 167       4.699   4.087  -2.630  1.00  0.00           C  
ATOM   2455  CB  LEU A 167       4.262   4.411  -0.173  1.00  0.00           C  
ATOM   2456  HB2 LEU A 167       4.193   3.353   0.082  1.00  0.00           H  
ATOM   2457  HB3 LEU A 167       5.318   4.680  -0.179  1.00  0.00           H  
ATOM   2458  O   LEU A 167       5.466   4.873  -3.179  1.00  0.00           O  
ATOM   2459  CG  LEU A 167       3.562   5.240   0.913  1.00  0.00           C  
ATOM   2460  HG  LEU A 167       2.499   5.000   0.930  1.00  0.00           H  
ATOM   2461  CD1 LEU A 167       4.159   4.877   2.271  1.00  0.00           C  
ATOM   2462 HD11 LEU A 167       5.223   5.115   2.286  1.00  0.00           H  
ATOM   2463 HD12 LEU A 167       3.639   5.436   3.049  1.00  0.00           H  
ATOM   2464 HD13 LEU A 167       4.019   3.811   2.449  1.00  0.00           H  
ATOM   2465  CD2 LEU A 167       3.743   6.750   0.717  1.00  0.00           C  
ATOM   2466 HD21 LEU A 167       3.230   7.076  -0.187  1.00  0.00           H  
ATOM   2467 HD22 LEU A 167       3.310   7.290   1.558  1.00  0.00           H  
ATOM   2468 HD23 LEU A 167       4.802   6.997   0.633  1.00  0.00           H  
ATOM   2469  N   GLY A 168       4.671   2.787  -2.929  1.00  0.00           N  
ATOM   2470  H   GLY A 168       4.017   2.195  -2.436  1.00  0.00           H  
ATOM   2471  CA  GLY A 168       5.443   2.190  -4.014  1.00  0.00           C  
ATOM   2472  HA2 GLY A 168       5.248   1.118  -4.040  1.00  0.00           H  
ATOM   2473  HA3 GLY A 168       6.507   2.354  -3.842  1.00  0.00           H  
ATOM   2474  C   GLY A 168       5.067   2.788  -5.371  1.00  0.00           C  
ATOM   2475  O   GLY A 168       5.954   3.157  -6.141  1.00  0.00           O  
ATOM   2476  N   ALA A 169       3.772   2.987  -5.629  1.00  0.00           N  
ATOM   2477  H   ALA A 169       3.086   2.609  -4.993  1.00  0.00           H  
ATOM   2478  CA  ALA A 169       3.310   3.696  -6.818  1.00  0.00           C  
ATOM   2479  HA  ALA A 169       3.712   3.192  -7.697  1.00  0.00           H  
ATOM   2480  C   ALA A 169       3.821   5.149  -6.843  1.00  0.00           C  
ATOM   2481  CB  ALA A 169       1.781   3.618  -6.885  1.00  0.00           C  
ATOM   2482  HB1 ALA A 169       1.465   2.575  -6.875  1.00  0.00           H  
ATOM   2483  HB2 ALA A 169       1.336   4.133  -6.034  1.00  0.00           H  
ATOM   2484  HB3 ALA A 169       1.437   4.081  -7.810  1.00  0.00           H  
ATOM   2485  O   ALA A 169       4.352   5.596  -7.858  1.00  0.00           O  
ATOM   2486  N   SER A 170       3.735   5.887  -5.730  1.00  0.00           N  
ATOM   2487  H   SER A 170       3.233   5.518  -4.935  1.00  0.00           H  
ATOM   2488  CA  SER A 170       4.273   7.253  -5.648  1.00  0.00           C  
ATOM   2489  HA  SER A 170       3.815   7.851  -6.436  1.00  0.00           H  
ATOM   2490  C   SER A 170       5.787   7.324  -5.870  1.00  0.00           C  
ATOM   2491  CB  SER A 170       3.927   7.905  -4.308  1.00  0.00           C  
ATOM   2492  HB2 SER A 170       4.519   8.812  -4.189  1.00  0.00           H  
ATOM   2493  HB3 SER A 170       4.157   7.223  -3.490  1.00  0.00           H  
ATOM   2494  O   SER A 170       6.246   8.281  -6.487  1.00  0.00           O  
ATOM   2495  OG  SER A 170       2.561   8.262  -4.275  1.00  0.00           O  
ATOM   2496  HG  SER A 170       2.419   8.750  -3.461  1.00  0.00           H  
ATOM   2497  N   LEU A 171       6.577   6.344  -5.414  1.00  0.00           N  
ATOM   2498  H   LEU A 171       6.159   5.596  -4.880  1.00  0.00           H  
ATOM   2499  CA  LEU A 171       8.017   6.285  -5.711  1.00  0.00           C  
ATOM   2500  HA  LEU A 171       8.488   7.217  -5.396  1.00  0.00           H  
ATOM   2501  C   LEU A 171       8.274   6.169  -7.217  1.00  0.00           C  
ATOM   2502  CB  LEU A 171       8.673   5.104  -4.970  1.00  0.00           C  
ATOM   2503  HB2 LEU A 171       8.073   4.209  -5.134  1.00  0.00           H  
ATOM   2504  HB3 LEU A 171       9.651   4.920  -5.414  1.00  0.00           H  
ATOM   2505  O   LEU A 171       9.075   6.929  -7.758  1.00  0.00           O  
ATOM   2506  CG  LEU A 171       8.870   5.306  -3.459  1.00  0.00           C  
ATOM   2507  HG  LEU A 171       7.923   5.568  -2.987  1.00  0.00           H  
ATOM   2508  CD1 LEU A 171       9.382   4.005  -2.835  1.00  0.00           C  
ATOM   2509 HD11 LEU A 171       9.542   4.139  -1.765  1.00  0.00           H  
ATOM   2510 HD12 LEU A 171      10.322   3.710  -3.302  1.00  0.00           H  
ATOM   2511 HD13 LEU A 171       8.647   3.214  -2.982  1.00  0.00           H  
ATOM   2512  CD2 LEU A 171       9.885   6.410  -3.152  1.00  0.00           C  
ATOM   2513 HD21 LEU A 171      10.069   6.452  -2.078  1.00  0.00           H  
ATOM   2514 HD22 LEU A 171       9.499   7.376  -3.476  1.00  0.00           H  
ATOM   2515 HD23 LEU A 171      10.820   6.203  -3.672  1.00  0.00           H  
ATOM   2516  N   PHE A 172       7.542   5.282  -7.894  1.00  0.00           N  
ATOM   2517  H   PHE A 172       6.892   4.701  -7.383  1.00  0.00           H  
ATOM   2518  CA  PHE A 172       7.630   5.114  -9.343  1.00  0.00           C  
ATOM   2519  HA  PHE A 172       8.660   4.881  -9.612  1.00  0.00           H  
ATOM   2520  C   PHE A 172       7.250   6.394 -10.104  1.00  0.00           C  
ATOM   2521  CB  PHE A 172       6.748   3.931  -9.756  1.00  0.00           C  
ATOM   2522  HB2 PHE A 172       7.246   3.004  -9.471  1.00  0.00           H  
ATOM   2523  HB3 PHE A 172       5.802   3.972  -9.216  1.00  0.00           H  
ATOM   2524  O   PHE A 172       8.022   6.872 -10.933  1.00  0.00           O  
ATOM   2525  CG  PHE A 172       6.455   3.892 -11.240  1.00  0.00           C  
ATOM   2526  CD1 PHE A 172       5.138   4.067 -11.705  1.00  0.00           C  
ATOM   2527  HD1 PHE A 172       4.328   4.235 -11.010  1.00  0.00           H  
ATOM   2528  CD2 PHE A 172       7.509   3.715 -12.155  1.00  0.00           C  
ATOM   2529  HD2 PHE A 172       8.525   3.608 -11.802  1.00  0.00           H  
ATOM   2530  CE1 PHE A 172       4.869   4.009 -13.082  1.00  0.00           C  
ATOM   2531  HE1 PHE A 172       3.860   4.131 -13.446  1.00  0.00           H  
ATOM   2532  CE2 PHE A 172       7.241   3.660 -13.532  1.00  0.00           C  
ATOM   2533  HE2 PHE A 172       8.043   3.509 -14.239  1.00  0.00           H  
ATOM   2534  CZ  PHE A 172       5.917   3.779 -13.989  1.00  0.00           C  
ATOM   2535  HZ  PHE A 172       5.704   3.720 -15.046  1.00  0.00           H  
ATOM   2536  N   PHE A 173       6.102   7.001  -9.794  1.00  0.00           N  
ATOM   2537  H   PHE A 173       5.482   6.559  -9.130  1.00  0.00           H  
ATOM   2538  CA  PHE A 173       5.676   8.221 -10.486  1.00  0.00           C  
ATOM   2539  HA  PHE A 173       5.758   8.048 -11.559  1.00  0.00           H  
ATOM   2540  C   PHE A 173       6.574   9.425 -10.180  1.00  0.00           C  
ATOM   2541  CB  PHE A 173       4.213   8.538 -10.167  1.00  0.00           C  
ATOM   2542  HB2 PHE A 173       4.053   8.466  -9.091  1.00  0.00           H  
ATOM   2543  HB3 PHE A 173       4.016   9.566 -10.470  1.00  0.00           H  
ATOM   2544  O   PHE A 173       6.786  10.250 -11.064  1.00  0.00           O  
ATOM   2545  CG  PHE A 173       3.226   7.665 -10.908  1.00  0.00           C  
ATOM   2546  CD1 PHE A 173       3.061   7.814 -12.298  1.00  0.00           C  
ATOM   2547  HD1 PHE A 173       3.630   8.558 -12.836  1.00  0.00           H  
ATOM   2548  CD2 PHE A 173       2.506   6.670 -10.228  1.00  0.00           C  
ATOM   2549  HD2 PHE A 173       2.628   6.541  -9.163  1.00  0.00           H  
ATOM   2550  CE1 PHE A 173       2.191   6.963 -13.002  1.00  0.00           C  
ATOM   2551  HE1 PHE A 173       2.100   7.045 -14.076  1.00  0.00           H  
ATOM   2552  CE2 PHE A 173       1.674   5.796 -10.942  1.00  0.00           C  
ATOM   2553  HE2 PHE A 173       1.211   4.957 -10.444  1.00  0.00           H  
ATOM   2554  CZ  PHE A 173       1.496   5.953 -12.323  1.00  0.00           C  
ATOM   2555  HZ  PHE A 173       0.871   5.264 -12.871  1.00  0.00           H  
ATOM   2556  N   ASN A 174       7.140   9.530  -8.972  1.00  0.00           N  
ATOM   2557  H   ASN A 174       6.933   8.837  -8.268  1.00  0.00           H  
ATOM   2558  CA  ASN A 174       8.145  10.556  -8.681  1.00  0.00           C  
ATOM   2559  HA  ASN A 174       7.755  11.529  -8.979  1.00  0.00           H  
ATOM   2560  C   ASN A 174       9.421  10.337  -9.502  1.00  0.00           C  
ATOM   2561  CB  ASN A 174       8.459  10.600  -7.178  1.00  0.00           C  
ATOM   2562  HB2 ASN A 174       9.418  11.099  -7.035  1.00  0.00           H  
ATOM   2563  HB3 ASN A 174       8.552   9.589  -6.783  1.00  0.00           H  
ATOM   2564  O   ASN A 174       9.938  11.301 -10.054  1.00  0.00           O  
ATOM   2565  CG  ASN A 174       7.440  11.399  -6.385  1.00  0.00           C  
ATOM   2566  ND2 ASN A 174       6.865  10.834  -5.354  1.00  0.00           N  
ATOM   2567 HD21 ASN A 174       6.904   9.826  -5.303  1.00  0.00           H  
ATOM   2568 HD22 ASN A 174       6.177  11.393  -4.870  1.00  0.00           H  
ATOM   2569  OD1 ASN A 174       7.146  12.550  -6.659  1.00  0.00           O  
ATOM   2570  N   ALA A 175       9.893   9.093  -9.641  1.00  0.00           N  
ATOM   2571  H   ALA A 175       9.441   8.333  -9.154  1.00  0.00           H  
ATOM   2572  CA  ALA A 175      11.036   8.774 -10.494  1.00  0.00           C  
ATOM   2573  HA  ALA A 175      11.897   9.354 -10.162  1.00  0.00           H  
ATOM   2574  C   ALA A 175      10.772   9.152 -11.963  1.00  0.00           C  
ATOM   2575  CB  ALA A 175      11.363   7.286 -10.327  1.00  0.00           C  
ATOM   2576  HB1 ALA A 175      10.493   6.671 -10.558  1.00  0.00           H  
ATOM   2577  HB2 ALA A 175      11.675   7.093  -9.300  1.00  0.00           H  
ATOM   2578  HB3 ALA A 175      12.167   7.007 -11.008  1.00  0.00           H  
ATOM   2579  O   ALA A 175      11.600   9.820 -12.578  1.00  0.00           O  
ATOM   2580  N   MET A 176       9.596   8.814 -12.509  1.00  0.00           N  
ATOM   2581  H   MET A 176       8.962   8.239 -11.973  1.00  0.00           H  
ATOM   2582  CA  MET A 176       9.191   9.270 -13.847  1.00  0.00           C  
ATOM   2583  HA  MET A 176       9.891   8.890 -14.591  1.00  0.00           H  
ATOM   2584  C   MET A 176       9.191  10.798 -13.950  1.00  0.00           C  
ATOM   2585  CB  MET A 176       7.781   8.789 -14.194  1.00  0.00           C  
ATOM   2586  HB2 MET A 176       7.480   9.302 -15.107  1.00  0.00           H  
ATOM   2587  HB3 MET A 176       7.089   9.069 -13.400  1.00  0.00           H  
ATOM   2588  O   MET A 176       9.766  11.355 -14.877  1.00  0.00           O  
ATOM   2589  CG  MET A 176       7.655   7.294 -14.456  1.00  0.00           C  
ATOM   2590  HG2 MET A 176       7.992   6.740 -13.579  1.00  0.00           H  
ATOM   2591  HG3 MET A 176       8.286   7.027 -15.304  1.00  0.00           H  
ATOM   2592  SD  MET A 176       5.947   6.814 -14.826  1.00  0.00           S  
ATOM   2593  CE  MET A 176       5.643   7.715 -16.367  1.00  0.00           C  
ATOM   2594  HE1 MET A 176       5.446   8.766 -16.154  1.00  0.00           H  
ATOM   2595  HE2 MET A 176       4.779   7.288 -16.875  1.00  0.00           H  
ATOM   2596  HE3 MET A 176       6.516   7.646 -17.017  1.00  0.00           H  
ATOM   2597  N   ALA A 177       8.578  11.482 -12.986  1.00  0.00           N  
ATOM   2598  H   ALA A 177       8.101  10.973 -12.256  1.00  0.00           H  
ATOM   2599  CA  ALA A 177       8.488  12.935 -12.974  1.00  0.00           C  
ATOM   2600  HA  ALA A 177       8.019  13.264 -13.901  1.00  0.00           H  
ATOM   2601  C   ALA A 177       9.877  13.602 -12.890  1.00  0.00           C  
ATOM   2602  CB  ALA A 177       7.572  13.315 -11.806  1.00  0.00           C  
ATOM   2603  HB1 ALA A 177       7.987  12.954 -10.865  1.00  0.00           H  
ATOM   2604  HB2 ALA A 177       7.464  14.399 -11.754  1.00  0.00           H  
ATOM   2605  HB3 ALA A 177       6.585  12.878 -11.960  1.00  0.00           H  
ATOM   2606  O   ALA A 177      10.135  14.582 -13.580  1.00  0.00           O  
ATOM   2607  N   GLU A 178      10.797  13.074 -12.079  1.00  0.00           N  
ATOM   2608  H   GLU A 178      10.544  12.258 -11.540  1.00  0.00           H  
ATOM   2609  CA  GLU A 178      12.191  13.538 -12.012  1.00  0.00           C  
ATOM   2610  HA  GLU A 178      12.219  14.595 -11.750  1.00  0.00           H  
ATOM   2611  C   GLU A 178      12.894  13.416 -13.366  1.00  0.00           C  
ATOM   2612  CB  GLU A 178      12.961  12.736 -10.947  1.00  0.00           C  
ATOM   2613  HB2 GLU A 178      12.759  11.674 -11.085  1.00  0.00           H  
ATOM   2614  HB3 GLU A 178      14.030  12.902 -11.081  1.00  0.00           H  
ATOM   2615  O   GLU A 178      13.496  14.382 -13.837  1.00  0.00           O  
ATOM   2616  CG  GLU A 178      12.598  13.152  -9.515  1.00  0.00           C  
ATOM   2617  HG2 GLU A 178      12.953  14.172  -9.363  1.00  0.00           H  
ATOM   2618  HG3 GLU A 178      11.515  13.175  -9.391  1.00  0.00           H  
ATOM   2619  CD  GLU A 178      13.222  12.251  -8.436  1.00  0.00           C  
ATOM   2620  OE1 GLU A 178      13.093  12.605  -7.242  1.00  0.00           O  
ATOM   2621  OE2 GLU A 178      13.895  11.245  -8.750  1.00  0.00           O  
ATOM   2622  N   LEU A 179      12.771  12.254 -14.011  1.00  0.00           N  
ATOM   2623  H   LEU A 179      12.251  11.512 -13.565  1.00  0.00           H  
ATOM   2624  CA  LEU A 179      13.361  11.990 -15.323  1.00  0.00           C  
ATOM   2625  HA  LEU A 179      14.423  12.235 -15.294  1.00  0.00           H  
ATOM   2626  C   LEU A 179      12.734  12.870 -16.415  1.00  0.00           C  
ATOM   2627  CB  LEU A 179      13.200  10.493 -15.640  1.00  0.00           C  
ATOM   2628  HB2 LEU A 179      12.143  10.237 -15.569  1.00  0.00           H  
ATOM   2629  HB3 LEU A 179      13.514  10.314 -16.669  1.00  0.00           H  
ATOM   2630  O   LEU A 179      13.454  13.393 -17.260  1.00  0.00           O  
ATOM   2631  CG  LEU A 179      14.006   9.565 -14.709  1.00  0.00           C  
ATOM   2632  HG  LEU A 179      13.850   9.847 -13.668  1.00  0.00           H  
ATOM   2633  CD1 LEU A 179      13.530   8.125 -14.886  1.00  0.00           C  
ATOM   2634 HD11 LEU A 179      12.491   8.055 -14.564  1.00  0.00           H  
ATOM   2635 HD12 LEU A 179      13.604   7.835 -15.934  1.00  0.00           H  
ATOM   2636 HD13 LEU A 179      14.134   7.453 -14.276  1.00  0.00           H  
ATOM   2637  CD2 LEU A 179      15.507   9.629 -14.979  1.00  0.00           C  
ATOM   2638 HD21 LEU A 179      16.029   8.879 -14.385  1.00  0.00           H  
ATOM   2639 HD22 LEU A 179      15.712   9.459 -16.036  1.00  0.00           H  
ATOM   2640 HD23 LEU A 179      15.883  10.612 -14.696  1.00  0.00           H  
ATOM   2641  N   ALA A 180      11.420  13.108 -16.359  1.00  0.00           N  
ATOM   2642  H   ALA A 180      10.881  12.627 -15.653  1.00  0.00           H  
ATOM   2643  CA  ALA A 180      10.709  14.030 -17.249  1.00  0.00           C  
ATOM   2644  HA  ALA A 180      10.824  13.697 -18.280  1.00  0.00           H  
ATOM   2645  C   ALA A 180      11.255  15.465 -17.166  1.00  0.00           C  
ATOM   2646  CB  ALA A 180       9.222  14.010 -16.880  1.00  0.00           C  
ATOM   2647  HB1 ALA A 180       8.690  14.748 -17.481  1.00  0.00           H  
ATOM   2648  HB2 ALA A 180       8.800  13.020 -17.059  1.00  0.00           H  
ATOM   2649  HB3 ALA A 180       9.084  14.274 -15.832  1.00  0.00           H  
ATOM   2650  O   ALA A 180      11.357  16.153 -18.177  1.00  0.00           O  
ATOM   2651  N   ARG A 181      11.671  15.900 -15.970  1.00  0.00           N  
ATOM   2652  H   ARG A 181      11.538  15.283 -15.181  1.00  0.00           H  
ATOM   2653  CA  ARG A 181      12.306  17.208 -15.739  1.00  0.00           C  
ATOM   2654  HA  ARG A 181      11.871  17.925 -16.435  1.00  0.00           H  
ATOM   2655  C   ARG A 181      13.812  17.222 -16.046  1.00  0.00           C  
ATOM   2656  CB  ARG A 181      12.003  17.688 -14.311  1.00  0.00           C  
ATOM   2657  HB2 ARG A 181      12.510  18.638 -14.145  1.00  0.00           H  
ATOM   2658  HB3 ARG A 181      12.401  16.956 -13.608  1.00  0.00           H  
ATOM   2659  O   ARG A 181      14.493  18.190 -15.716  1.00  0.00           O  
ATOM   2660  CG  ARG A 181      10.500  17.904 -14.048  1.00  0.00           C  
ATOM   2661  HG2 ARG A 181       9.964  16.957 -14.114  1.00  0.00           H  
ATOM   2662  HG3 ARG A 181      10.095  18.564 -14.815  1.00  0.00           H  
ATOM   2663  CD  ARG A 181      10.229  18.537 -12.673  1.00  0.00           C  
ATOM   2664  HD2 ARG A 181      10.530  19.584 -12.723  1.00  0.00           H  
ATOM   2665  HD3 ARG A 181       9.158  18.529 -12.475  1.00  0.00           H  
ATOM   2666  NE  ARG A 181      10.972  17.890 -11.566  1.00  0.00           N  
ATOM   2667  HE  ARG A 181      11.848  18.330 -11.324  1.00  0.00           H  
ATOM   2668  NH1 ARG A 181       9.570  16.129 -11.059  1.00  0.00           N  
ATOM   2669 HH11 ARG A 181       8.956  16.417 -11.808  1.00  0.00           H  
ATOM   2670 HH12 ARG A 181       9.362  15.292 -10.532  1.00  0.00           H  
ATOM   2671  NH2 ARG A 181      11.407  16.371  -9.919  1.00  0.00           N  
ATOM   2672 HH21 ARG A 181      11.147  15.530  -9.423  1.00  0.00           H  
ATOM   2673 HH22 ARG A 181      12.283  16.833  -9.719  1.00  0.00           H  
ATOM   2674  CZ  ARG A 181      10.640  16.815 -10.869  1.00  0.00           C  
ATOM   2675  N   GLY A 182      14.350  16.161 -16.652  1.00  0.00           N  
ATOM   2676  H   GLY A 182      13.739  15.397 -16.904  1.00  0.00           H  
ATOM   2677  CA  GLY A 182      15.749  16.078 -17.073  1.00  0.00           C  
ATOM   2678  HA2 GLY A 182      16.065  17.040 -17.476  1.00  0.00           H  
ATOM   2679  HA3 GLY A 182      15.818  15.336 -17.868  1.00  0.00           H  
ATOM   2680  C   GLY A 182      16.733  15.669 -15.975  1.00  0.00           C  
ATOM   2681  O   GLY A 182      17.937  15.882 -16.133  1.00  0.00           O  
ATOM   2682  N   ALA A 183      16.268  15.090 -14.861  1.00  0.00           N  
ATOM   2683  H   ALA A 183      15.278  14.915 -14.767  1.00  0.00           H  
ATOM   2684  CA  ALA A 183      17.179  14.512 -13.879  1.00  0.00           C  
ATOM   2685  HA  ALA A 183      17.863  15.295 -13.553  1.00  0.00           H  
ATOM   2686  C   ALA A 183      18.003  13.381 -14.519  1.00  0.00           C  
ATOM   2687  CB  ALA A 183      16.402  14.017 -12.654  1.00  0.00           C  
ATOM   2688  HB1 ALA A 183      17.097  13.688 -11.882  1.00  0.00           H  
ATOM   2689  HB2 ALA A 183      15.782  14.820 -12.257  1.00  0.00           H  
ATOM   2690  HB3 ALA A 183      15.769  13.175 -12.937  1.00  0.00           H  
ATOM   2691  O   ALA A 183      17.464  12.495 -15.175  1.00  0.00           O  
ATOM   2692  N   THR A 184      19.317  13.380 -14.298  1.00  0.00           N  
ATOM   2693  H   THR A 184      19.736  14.153 -13.800  1.00  0.00           H  
ATOM   2694  CA  THR A 184      20.215  12.325 -14.806  1.00  0.00           C  
ATOM   2695  HA  THR A 184      19.881  12.019 -15.798  1.00  0.00           H  
ATOM   2696  C   THR A 184      20.213  11.069 -13.935  1.00  0.00           C  
ATOM   2697  CB  THR A 184      21.648  12.853 -14.926  1.00  0.00           C  
ATOM   2698  HB  THR A 184      22.312  12.039 -15.218  1.00  0.00           H  
ATOM   2699  O   THR A 184      20.733  10.032 -14.339  1.00  0.00           O  
ATOM   2700  CG2 THR A 184      21.765  13.971 -15.963  1.00  0.00           C  
ATOM   2701 HG21 THR A 184      22.807  14.273 -16.068  1.00  0.00           H  
ATOM   2702 HG22 THR A 184      21.167  14.833 -15.668  1.00  0.00           H  
ATOM   2703 HG23 THR A 184      21.406  13.611 -16.927  1.00  0.00           H  
ATOM   2704  OG1 THR A 184      22.078  13.389 -13.692  1.00  0.00           O  
ATOM   2705  HG1 THR A 184      22.957  13.747 -13.837  1.00  0.00           H  
ATOM   2706  N   LYS A 185      19.649  11.164 -12.727  1.00  0.00           N  
ATOM   2707  H   LYS A 185      19.218  12.047 -12.493  1.00  0.00           H  
ATOM   2708  CA  LYS A 185      19.503  10.083 -11.754  1.00  0.00           C  
ATOM   2709  HA  LYS A 185      19.403   9.138 -12.287  1.00  0.00           H  
ATOM   2710  C   LYS A 185      18.233  10.302 -10.933  1.00  0.00           C  
ATOM   2711  CB  LYS A 185      20.762  10.035 -10.868  1.00  0.00           C  
ATOM   2712  HB2 LYS A 185      20.978  11.032 -10.485  1.00  0.00           H  
ATOM   2713  HB3 LYS A 185      21.605   9.700 -11.472  1.00  0.00           H  
ATOM   2714  O   LYS A 185      17.933  11.437 -10.567  1.00  0.00           O  
ATOM   2715  CG  LYS A 185      20.564   9.083  -9.686  1.00  0.00           C  
ATOM   2716  HG2 LYS A 185      19.834   9.532  -9.014  1.00  0.00           H  
ATOM   2717  HG3 LYS A 185      20.186   8.129 -10.054  1.00  0.00           H  
ATOM   2718  CD  LYS A 185      21.822   8.834  -8.865  1.00  0.00           C  
ATOM   2719  HD2 LYS A 185      22.587   8.386  -9.500  1.00  0.00           H  
ATOM   2720  HD3 LYS A 185      22.179   9.774  -8.443  1.00  0.00           H  
ATOM   2721  CE  LYS A 185      21.402   7.863  -7.761  1.00  0.00           C  
ATOM   2722  HE2 LYS A 185      20.608   8.325  -7.174  1.00  0.00           H  
ATOM   2723  HE3 LYS A 185      20.968   6.979  -8.228  1.00  0.00           H  
ATOM   2724  NZ  LYS A 185      22.548   7.486  -6.908  1.00  0.00           N  
ATOM   2725  HZ1 LYS A 185      23.247   7.036  -7.480  1.00  0.00           H  
ATOM   2726  HZ2 LYS A 185      22.936   8.304  -6.460  1.00  0.00           H  
ATOM   2727  HZ3 LYS A 185      22.231   6.823  -6.215  1.00  0.00           H  
ATOM   2728  N   ILE A 186      17.555   9.210 -10.588  1.00  0.00           N  
ATOM   2729  H   ILE A 186      17.875   8.312 -10.923  1.00  0.00           H  
ATOM   2730  CA  ILE A 186      16.405   9.227  -9.681  1.00  0.00           C  
ATOM   2731  HA  ILE A 186      15.813  10.111  -9.920  1.00  0.00           H  
ATOM   2732  C   ILE A 186      16.845   9.379  -8.217  1.00  0.00           C  
ATOM   2733  CB  ILE A 186      15.491   8.004  -9.915  1.00  0.00           C  
ATOM   2734  HB  ILE A 186      14.631   8.107  -9.252  1.00  0.00           H  
ATOM   2735  O   ILE A 186      17.856   8.821  -7.778  1.00  0.00           O  
ATOM   2736  CG1 ILE A 186      16.183   6.658  -9.598  1.00  0.00           C  
ATOM   2737 HG12 ILE A 186      17.022   6.501 -10.277  1.00  0.00           H  
ATOM   2738 HG13 ILE A 186      16.570   6.679  -8.579  1.00  0.00           H  
ATOM   2739  CG2 ILE A 186      14.972   8.046 -11.365  1.00  0.00           C  
ATOM   2740 HG21 ILE A 186      14.483   9.002 -11.552  1.00  0.00           H  
ATOM   2741 HG22 ILE A 186      14.248   7.251 -11.544  1.00  0.00           H  
ATOM   2742 HG23 ILE A 186      15.790   7.913 -12.073  1.00  0.00           H  
ATOM   2743  CD1 ILE A 186      15.239   5.454  -9.701  1.00  0.00           C  
ATOM   2744 HD11 ILE A 186      14.365   5.608  -9.069  1.00  0.00           H  
ATOM   2745 HD12 ILE A 186      15.760   4.554  -9.375  1.00  0.00           H  
ATOM   2746 HD13 ILE A 186      14.921   5.302 -10.732  1.00  0.00           H  
ATOM   2747  N   SER A 187      16.079  10.126  -7.425  1.00  0.00           N  
ATOM   2748  H   SER A 187      15.288  10.593  -7.846  1.00  0.00           H  
ATOM   2749  CA  SER A 187      16.425  10.450  -6.034  1.00  0.00           C  
ATOM   2750  HA  SER A 187      17.424  10.885  -6.007  1.00  0.00           H  
ATOM   2751  C   SER A 187      16.406   9.234  -5.103  1.00  0.00           C  
ATOM   2752  CB  SER A 187      15.431  11.467  -5.470  1.00  0.00           C  
ATOM   2753  HB2 SER A 187      15.669  11.651  -4.423  1.00  0.00           H  
ATOM   2754  HB3 SER A 187      14.422  11.061  -5.537  1.00  0.00           H  
ATOM   2755  O   SER A 187      17.067   9.230  -4.059  1.00  0.00           O  
ATOM   2756  OG  SER A 187      15.482  12.690  -6.160  1.00  0.00           O  
ATOM   2757  HG  SER A 187      14.650  12.746  -6.637  1.00  0.00           H  
ATOM   2758  N   ILE A 188      15.603   8.219  -5.432  1.00  0.00           N  
ATOM   2759  H   ILE A 188      15.114   8.281  -6.314  1.00  0.00           H  
ATOM   2760  CA  ILE A 188      15.432   6.996  -4.644  1.00  0.00           C  
ATOM   2761  HA  ILE A 188      16.283   6.882  -3.972  1.00  0.00           H  
ATOM   2762  C   ILE A 188      15.423   5.799  -5.597  1.00  0.00           C  
ATOM   2763  CB  ILE A 188      14.141   7.047  -3.788  1.00  0.00           C  
ATOM   2764  HB  ILE A 188      13.285   7.097  -4.461  1.00  0.00           H  
ATOM   2765  O   ILE A 188      14.473   5.611  -6.351  1.00  0.00           O  
ATOM   2766  CG1 ILE A 188      14.099   8.289  -2.863  1.00  0.00           C  
ATOM   2767 HG12 ILE A 188      14.253   9.189  -3.457  1.00  0.00           H  
ATOM   2768 HG13 ILE A 188      14.901   8.224  -2.128  1.00  0.00           H  
ATOM   2769  CG2 ILE A 188      14.028   5.760  -2.945  1.00  0.00           C  
ATOM   2770 HG21 ILE A 188      14.018   4.888  -3.599  1.00  0.00           H  
ATOM   2771 HG22 ILE A 188      13.090   5.742  -2.391  1.00  0.00           H  
ATOM   2772 HG23 ILE A 188      14.869   5.675  -2.258  1.00  0.00           H  
ATOM   2773  CD1 ILE A 188      12.758   8.484  -2.145  1.00  0.00           C  
ATOM   2774 HD11 ILE A 188      12.580   7.686  -1.424  1.00  0.00           H  
ATOM   2775 HD12 ILE A 188      11.951   8.497  -2.879  1.00  0.00           H  
ATOM   2776 HD13 ILE A 188      12.762   9.441  -1.624  1.00  0.00           H  
ATOM   2777  N   GLU A 189      16.469   4.980  -5.520  1.00  0.00           N  
ATOM   2778  H   GLU A 189      17.229   5.205  -4.894  1.00  0.00           H  
ATOM   2779  CA  GLU A 189      16.554   3.718  -6.260  1.00  0.00           C  
ATOM   2780  HA  GLU A 189      16.266   3.903  -7.295  1.00  0.00           H  
ATOM   2781  C   GLU A 189      15.615   2.666  -5.648  1.00  0.00           C  
ATOM   2782  CB  GLU A 189      17.997   3.190  -6.249  1.00  0.00           C  
ATOM   2783  HB2 GLU A 189      18.020   2.196  -6.695  1.00  0.00           H  
ATOM   2784  HB3 GLU A 189      18.325   3.091  -5.214  1.00  0.00           H  
ATOM   2785  O   GLU A 189      15.602   2.521  -4.417  1.00  0.00           O  
ATOM   2786  CG  GLU A 189      18.996   4.095  -6.987  1.00  0.00           C  
ATOM   2787  HG2 GLU A 189      18.975   5.090  -6.543  1.00  0.00           H  
ATOM   2788  HG3 GLU A 189      19.997   3.696  -6.818  1.00  0.00           H  
ATOM   2789  CD  GLU A 189      18.763   4.195  -8.502  1.00  0.00           C  
ATOM   2790  OE1 GLU A 189      19.337   5.144  -9.084  1.00  0.00           O  
ATOM   2791  OE2 GLU A 189      18.056   3.326  -9.064  1.00  0.00           O  
ATOM   2792  N   PRO A 190      14.843   1.920  -6.460  1.00  0.00           N  
ATOM   2793  CA  PRO A 190      13.985   0.859  -5.955  1.00  0.00           C  
ATOM   2794  HA  PRO A 190      13.362   1.252  -5.152  1.00  0.00           H  
ATOM   2795  C   PRO A 190      14.802  -0.325  -5.422  1.00  0.00           C  
ATOM   2796  CB  PRO A 190      13.083   0.458  -7.122  1.00  0.00           C  
ATOM   2797  HB2 PRO A 190      12.187   1.078  -7.099  1.00  0.00           H  
ATOM   2798  HB3 PRO A 190      12.812  -0.597  -7.097  1.00  0.00           H  
ATOM   2799  O   PRO A 190      15.799  -0.746  -6.002  1.00  0.00           O  
ATOM   2800  CG  PRO A 190      13.918   0.800  -8.354  1.00  0.00           C  
ATOM   2801  HG2 PRO A 190      13.288   1.033  -9.212  1.00  0.00           H  
ATOM   2802  HG3 PRO A 190      14.589  -0.027  -8.584  1.00  0.00           H  
ATOM   2803  CD  PRO A 190      14.735   2.013  -7.912  1.00  0.00           C  
ATOM   2804  HD2 PRO A 190      14.205   2.928  -8.178  1.00  0.00           H  
ATOM   2805  HD3 PRO A 190      15.715   1.993  -8.388  1.00  0.00           H  
ATOM   2806  N   VAL A 191      14.339  -0.901  -4.316  1.00  0.00           N  
ATOM   2807  H   VAL A 191      13.530  -0.473  -3.887  1.00  0.00           H  
ATOM   2808  CA  VAL A 191      14.886  -2.104  -3.686  1.00  0.00           C  
ATOM   2809  HA  VAL A 191      15.750  -2.451  -4.254  1.00  0.00           H  
ATOM   2810  C   VAL A 191      13.813  -3.187  -3.733  1.00  0.00           C  
ATOM   2811  CB  VAL A 191      15.359  -1.817  -2.244  1.00  0.00           C  
ATOM   2812  HB  VAL A 191      14.523  -1.445  -1.652  1.00  0.00           H  
ATOM   2813  O   VAL A 191      12.837  -3.125  -2.984  1.00  0.00           O  
ATOM   2814  CG1 VAL A 191      15.897  -3.086  -1.568  1.00  0.00           C  
ATOM   2815 HG11 VAL A 191      16.309  -2.842  -0.589  1.00  0.00           H  
ATOM   2816 HG12 VAL A 191      15.090  -3.805  -1.423  1.00  0.00           H  
ATOM   2817 HG13 VAL A 191      16.680  -3.535  -2.179  1.00  0.00           H  
ATOM   2818  CG2 VAL A 191      16.465  -0.753  -2.207  1.00  0.00           C  
ATOM   2819 HG21 VAL A 191      17.312  -1.081  -2.809  1.00  0.00           H  
ATOM   2820 HG22 VAL A 191      16.093   0.186  -2.617  1.00  0.00           H  
ATOM   2821 HG23 VAL A 191      16.792  -0.585  -1.181  1.00  0.00           H  
ATOM   2822  N   TRP A 192      14.002  -4.179  -4.608  1.00  0.00           N  
ATOM   2823  H   TRP A 192      14.795  -4.120  -5.230  1.00  0.00           H  
ATOM   2824  CA  TRP A 192      13.079  -5.308  -4.798  1.00  0.00           C  
ATOM   2825  HA  TRP A 192      12.060  -4.943  -4.675  1.00  0.00           H  
ATOM   2826  C   TRP A 192      13.253  -6.427  -3.756  1.00  0.00           C  
ATOM   2827  CB  TRP A 192      13.197  -5.851  -6.244  1.00  0.00           C  
ATOM   2828  HB2 TRP A 192      14.214  -6.212  -6.400  1.00  0.00           H  
ATOM   2829  HB3 TRP A 192      13.031  -5.028  -6.939  1.00  0.00           H  
ATOM   2830  O   TRP A 192      12.568  -7.421  -3.844  1.00  0.00           O  
ATOM   2831  CG  TRP A 192      12.242  -6.962  -6.606  1.00  0.00           C  
ATOM   2832  CD1 TRP A 192      12.474  -8.287  -6.426  1.00  0.00           C  
ATOM   2833  HD1 TRP A 192      13.382  -8.701  -6.014  1.00  0.00           H  
ATOM   2834  CD2 TRP A 192      10.877  -6.883  -7.125  1.00  0.00           C  
ATOM   2835  CE2 TRP A 192      10.315  -8.195  -7.119  1.00  0.00           C  
ATOM   2836  CE3 TRP A 192      10.049  -5.846  -7.604  1.00  0.00           C  
ATOM   2837  HE3 TRP A 192      10.448  -4.843  -7.654  1.00  0.00           H  
ATOM   2838  NE1 TRP A 192      11.311  -8.997  -6.627  1.00  0.00           N  
ATOM   2839  HE1 TRP A 192      11.194  -9.976  -6.408  1.00  0.00           H  
ATOM   2840  CH2 TRP A 192       8.233  -7.431  -8.053  1.00  0.00           C  
ATOM   2841  HH2 TRP A 192       7.235  -7.628  -8.416  1.00  0.00           H  
ATOM   2842  CZ2 TRP A 192       9.020  -8.477  -7.564  1.00  0.00           C  
ATOM   2843  HZ2 TRP A 192       8.644  -9.489  -7.541  1.00  0.00           H  
ATOM   2844  CZ3 TRP A 192       8.744  -6.129  -8.062  1.00  0.00           C  
ATOM   2845  HZ3 TRP A 192       8.078  -5.359  -8.421  1.00  0.00           H  
ATOM   2846  N   ASP A 193      14.143  -6.337  -2.767  1.00  0.00           N  
ATOM   2847  H   ASP A 193      14.679  -5.483  -2.704  1.00  0.00           H  
ATOM   2848  CA  ASP A 193      14.543  -7.454  -1.879  1.00  0.00           C  
ATOM   2849  HA  ASP A 193      14.810  -8.299  -2.514  1.00  0.00           H  
ATOM   2850  C   ASP A 193      13.436  -7.969  -0.910  1.00  0.00           C  
ATOM   2851  CB  ASP A 193      15.822  -6.994  -1.171  1.00  0.00           C  
ATOM   2852  HB2 ASP A 193      15.571  -6.256  -0.409  1.00  0.00           H  
ATOM   2853  HB3 ASP A 193      16.466  -6.501  -1.900  1.00  0.00           H  
ATOM   2854  O   ASP A 193      13.574  -7.950   0.311  1.00  0.00           O  
ATOM   2855  CG  ASP A 193      16.638  -8.114  -0.543  1.00  0.00           C  
ATOM   2856  OD1 ASP A 193      16.279  -9.301  -0.653  1.00  0.00           O  
ATOM   2857  OD2 ASP A 193      17.670  -7.749   0.064  1.00  0.00           O  
ATOM   2858  N   ARG A 194      12.279  -8.372  -1.449  1.00  0.00           N  
ATOM   2859  H   ARG A 194      12.252  -8.379  -2.458  1.00  0.00           H  
ATOM   2860  CA  ARG A 194      11.008  -8.611  -0.761  1.00  0.00           C  
ATOM   2861  HA  ARG A 194      10.832  -7.816  -0.036  1.00  0.00           H  
ATOM   2862  C   ARG A 194      11.024  -9.901   0.029  1.00  0.00           C  
ATOM   2863  CB  ARG A 194       9.849  -8.656  -1.774  1.00  0.00           C  
ATOM   2864  HB2 ARG A 194       8.940  -8.907  -1.228  1.00  0.00           H  
ATOM   2865  HB3 ARG A 194      10.025  -9.448  -2.502  1.00  0.00           H  
ATOM   2866  O   ARG A 194      10.598  -9.896   1.175  1.00  0.00           O  
ATOM   2867  CG  ARG A 194       9.596  -7.344  -2.521  1.00  0.00           C  
ATOM   2868  HG2 ARG A 194      10.357  -7.201  -3.288  1.00  0.00           H  
ATOM   2869  HG3 ARG A 194       9.619  -6.500  -1.832  1.00  0.00           H  
ATOM   2870  CD  ARG A 194       8.250  -7.385  -3.231  1.00  0.00           C  
ATOM   2871  HD2 ARG A 194       8.129  -8.340  -3.743  1.00  0.00           H  
ATOM   2872  HD3 ARG A 194       7.468  -7.272  -2.480  1.00  0.00           H  
ATOM   2873  NE  ARG A 194       8.162  -6.300  -4.209  1.00  0.00           N  
ATOM   2874  HE  ARG A 194       8.993  -5.751  -4.381  1.00  0.00           H  
ATOM   2875  NH1 ARG A 194       5.925  -6.476  -4.678  1.00  0.00           N  
ATOM   2876 HH11 ARG A 194       5.801  -7.151  -3.937  1.00  0.00           H  
ATOM   2877 HH12 ARG A 194       5.104  -6.151  -5.170  1.00  0.00           H  
ATOM   2878  NH2 ARG A 194       7.187  -4.975  -5.733  1.00  0.00           N  
ATOM   2879 HH21 ARG A 194       8.077  -4.516  -5.861  1.00  0.00           H  
ATOM   2880 HH22 ARG A 194       6.353  -4.647  -6.198  1.00  0.00           H  
ATOM   2881  CZ  ARG A 194       7.092  -5.946  -4.880  1.00  0.00           C  
ATOM   2882  N   GLU A 195      11.534 -10.971  -0.569  1.00  0.00           N  
ATOM   2883  H   GLU A 195      11.846 -10.884  -1.526  1.00  0.00           H  
ATOM   2884  CA  GLU A 195      11.605 -12.291   0.060  1.00  0.00           C  
ATOM   2885  HA  GLU A 195      10.608 -12.600   0.374  1.00  0.00           H  
ATOM   2886  C   GLU A 195      12.495 -12.263   1.306  1.00  0.00           C  
ATOM   2887  CB  GLU A 195      12.118 -13.284  -0.989  1.00  0.00           C  
ATOM   2888  HB2 GLU A 195      13.140 -13.024  -1.264  1.00  0.00           H  
ATOM   2889  HB3 GLU A 195      11.486 -13.192  -1.872  1.00  0.00           H  
ATOM   2890  O   GLU A 195      12.128 -12.792   2.349  1.00  0.00           O  
ATOM   2891  CG  GLU A 195      12.074 -14.738  -0.501  1.00  0.00           C  
ATOM   2892  HG2 GLU A 195      11.057 -14.967  -0.182  1.00  0.00           H  
ATOM   2893  HG3 GLU A 195      12.734 -14.840   0.360  1.00  0.00           H  
ATOM   2894  CD  GLU A 195      12.501 -15.741  -1.587  1.00  0.00           C  
ATOM   2895  OE1 GLU A 195      12.727 -16.912  -1.214  1.00  0.00           O  
ATOM   2896  OE2 GLU A 195      12.599 -15.340  -2.773  1.00  0.00           O  
ATOM   2897  N   ARG A 196      13.631 -11.559   1.249  1.00  0.00           N  
ATOM   2898  H   ARG A 196      13.902 -11.143   0.369  1.00  0.00           H  
ATOM   2899  CA  ARG A 196      14.524 -11.437   2.404  1.00  0.00           C  
ATOM   2900  HA  ARG A 196      14.594 -12.412   2.887  1.00  0.00           H  
ATOM   2901  C   ARG A 196      14.001 -10.459   3.453  1.00  0.00           C  
ATOM   2902  CB  ARG A 196      15.906 -11.012   1.912  1.00  0.00           C  
ATOM   2903  HB2 ARG A 196      15.851  -9.957   1.644  1.00  0.00           H  
ATOM   2904  HB3 ARG A 196      16.179 -11.594   1.032  1.00  0.00           H  
ATOM   2905  O   ARG A 196      14.193 -10.686   4.644  1.00  0.00           O  
ATOM   2906  CG  ARG A 196      16.980 -11.205   2.988  1.00  0.00           C  
ATOM   2907  HG2 ARG A 196      16.711 -10.658   3.892  1.00  0.00           H  
ATOM   2908  HG3 ARG A 196      17.051 -12.265   3.232  1.00  0.00           H  
ATOM   2909  CD  ARG A 196      18.346 -10.718   2.495  1.00  0.00           C  
ATOM   2910  HD2 ARG A 196      19.102 -10.938   3.250  1.00  0.00           H  
ATOM   2911  HD3 ARG A 196      18.604 -11.270   1.592  1.00  0.00           H  
ATOM   2912  NE  ARG A 196      18.341  -9.280   2.186  1.00  0.00           N  
ATOM   2913  HE  ARG A 196      18.169  -9.032   1.222  1.00  0.00           H  
ATOM   2914  NH1 ARG A 196      18.423  -8.405   4.304  1.00  0.00           N  
ATOM   2915 HH11 ARG A 196      18.374  -9.350   4.658  1.00  0.00           H  
ATOM   2916 HH12 ARG A 196      18.382  -7.606   4.920  1.00  0.00           H  
ATOM   2917  NH2 ARG A 196      18.326  -7.049   2.537  1.00  0.00           N  
ATOM   2918 HH21 ARG A 196      18.288  -6.227   3.122  1.00  0.00           H  
ATOM   2919 HH22 ARG A 196      18.178  -7.013   1.538  1.00  0.00           H  
ATOM   2920  CZ  ARG A 196      18.367  -8.255   3.011  1.00  0.00           C  
ATOM   2921  N   LEU A 197      13.413  -9.337   3.031  1.00  0.00           N  
ATOM   2922  H   LEU A 197      13.331  -9.187   2.035  1.00  0.00           H  
ATOM   2923  CA  LEU A 197      12.987  -8.276   3.950  1.00  0.00           C  
ATOM   2924  HA  LEU A 197      13.694  -8.221   4.777  1.00  0.00           H  
ATOM   2925  C   LEU A 197      11.622  -8.544   4.598  1.00  0.00           C  
ATOM   2926  CB  LEU A 197      12.984  -6.926   3.216  1.00  0.00           C  
ATOM   2927  HB2 LEU A 197      12.351  -7.014   2.332  1.00  0.00           H  
ATOM   2928  HB3 LEU A 197      12.515  -6.193   3.872  1.00  0.00           H  
ATOM   2929  O   LEU A 197      11.399  -8.088   5.717  1.00  0.00           O  
ATOM   2930  CG  LEU A 197      14.374  -6.394   2.813  1.00  0.00           C  
ATOM   2931  HG  LEU A 197      14.929  -7.143   2.249  1.00  0.00           H  
ATOM   2932  CD1 LEU A 197      14.207  -5.141   1.951  1.00  0.00           C  
ATOM   2933 HD11 LEU A 197      13.671  -5.413   1.041  1.00  0.00           H  
ATOM   2934 HD12 LEU A 197      15.184  -4.751   1.667  1.00  0.00           H  
ATOM   2935 HD13 LEU A 197      13.637  -4.391   2.499  1.00  0.00           H  
ATOM   2936  CD2 LEU A 197      15.219  -6.006   4.030  1.00  0.00           C  
ATOM   2937 HD21 LEU A 197      15.465  -6.901   4.600  1.00  0.00           H  
ATOM   2938 HD22 LEU A 197      16.142  -5.528   3.701  1.00  0.00           H  
ATOM   2939 HD23 LEU A 197      14.660  -5.319   4.666  1.00  0.00           H  
ATOM   2940  N   LEU A 198      10.723  -9.247   3.905  1.00  0.00           N  
ATOM   2941  H   LEU A 198      10.990  -9.584   2.992  1.00  0.00           H  
ATOM   2942  CA  LEU A 198       9.336  -9.522   4.306  1.00  0.00           C  
ATOM   2943  HA  LEU A 198       9.257  -9.429   5.390  1.00  0.00           H  
ATOM   2944  C   LEU A 198       8.927 -10.976   3.999  1.00  0.00           C  
ATOM   2945  CB  LEU A 198       8.382  -8.504   3.645  1.00  0.00           C  
ATOM   2946  HB2 LEU A 198       8.505  -8.582   2.565  1.00  0.00           H  
ATOM   2947  HB3 LEU A 198       7.354  -8.774   3.883  1.00  0.00           H  
ATOM   2948  O   LEU A 198       7.787 -11.244   3.616  1.00  0.00           O  
ATOM   2949  CG  LEU A 198       8.588  -7.042   4.070  1.00  0.00           C  
ATOM   2950  HG  LEU A 198       9.609  -6.736   3.840  1.00  0.00           H  
ATOM   2951  CD1 LEU A 198       7.640  -6.133   3.291  1.00  0.00           C  
ATOM   2952 HD11 LEU A 198       6.730  -5.941   3.861  1.00  0.00           H  
ATOM   2953 HD12 LEU A 198       8.132  -5.182   3.085  1.00  0.00           H  
ATOM   2954 HD13 LEU A 198       7.336  -6.609   2.359  1.00  0.00           H  
ATOM   2955  CD2 LEU A 198       8.311  -6.813   5.559  1.00  0.00           C  
ATOM   2956 HD21 LEU A 198       8.435  -5.759   5.807  1.00  0.00           H  
ATOM   2957 HD22 LEU A 198       7.294  -7.123   5.800  1.00  0.00           H  
ATOM   2958 HD23 LEU A 198       9.002  -7.393   6.170  1.00  0.00           H  
ATOM   2959  N   GLY A 199       9.870 -11.905   4.148  1.00  0.00           N  
ATOM   2960  H   GLY A 199      10.804 -11.611   4.398  1.00  0.00           H  
ATOM   2961  CA  GLY A 199       9.610 -13.342   4.140  1.00  0.00           C  
ATOM   2962  HA2 GLY A 199      10.508 -13.879   3.833  1.00  0.00           H  
ATOM   2963  HA3 GLY A 199       8.823 -13.562   3.419  1.00  0.00           H  
ATOM   2964  C   GLY A 199       9.190 -13.874   5.515  1.00  0.00           C  
ATOM   2965  O   GLY A 199       9.315 -13.170   6.525  1.00  0.00           O  
ATOM   2966  N   PRO A 200       8.696 -15.120   5.565  1.00  0.00           N  
ATOM   2967  CA  PRO A 200       8.249 -15.753   6.791  1.00  0.00           C  
ATOM   2968  HA  PRO A 200       7.613 -15.083   7.369  1.00  0.00           H  
ATOM   2969  C   PRO A 200       9.439 -16.122   7.672  1.00  0.00           C  
ATOM   2970  CB  PRO A 200       7.436 -16.965   6.334  1.00  0.00           C  
ATOM   2971  HB2 PRO A 200       6.422 -16.640   6.098  1.00  0.00           H  
ATOM   2972  HB3 PRO A 200       7.418 -17.760   7.079  1.00  0.00           H  
ATOM   2973  O   PRO A 200      10.588 -16.201   7.226  1.00  0.00           O  
ATOM   2974  CG  PRO A 200       8.149 -17.393   5.051  1.00  0.00           C  
ATOM   2975  HG2 PRO A 200       8.993 -18.036   5.303  1.00  0.00           H  
ATOM   2976  HG3 PRO A 200       7.474 -17.904   4.365  1.00  0.00           H  
ATOM   2977  CD  PRO A 200       8.669 -16.075   4.470  1.00  0.00           C  
ATOM   2978  HD2 PRO A 200       9.665 -16.220   4.051  1.00  0.00           H  
ATOM   2979  HD3 PRO A 200       7.995 -15.692   3.703  1.00  0.00           H  
ATOM   2980  N   ARG A 201       9.170 -16.363   8.954  1.00  0.00           N  
ATOM   2981  H   ARG A 201       8.201 -16.329   9.239  1.00  0.00           H  
ATOM   2982  CA  ARG A 201      10.177 -16.933   9.857  1.00  0.00           C  
ATOM   2983  HA  ARG A 201      11.096 -16.357   9.750  1.00  0.00           H  
ATOM   2984  C   ARG A 201      10.504 -18.365   9.425  1.00  0.00           C  
ATOM   2985  CB  ARG A 201       9.675 -16.847  11.308  1.00  0.00           C  
ATOM   2986  HB2 ARG A 201       8.661 -17.241  11.365  1.00  0.00           H  
ATOM   2987  HB3 ARG A 201      10.315 -17.454  11.948  1.00  0.00           H  
ATOM   2988  O   ARG A 201       9.646 -19.072   8.913  1.00  0.00           O  
ATOM   2989  CG  ARG A 201       9.709 -15.394  11.812  1.00  0.00           C  
ATOM   2990  HG2 ARG A 201       9.131 -14.753  11.146  1.00  0.00           H  
ATOM   2991  HG3 ARG A 201      10.744 -15.052  11.797  1.00  0.00           H  
ATOM   2992  CD  ARG A 201       9.171 -15.243  13.241  1.00  0.00           C  
ATOM   2993  HD2 ARG A 201       9.547 -16.055  13.864  1.00  0.00           H  
ATOM   2994  HD3 ARG A 201       9.530 -14.295  13.643  1.00  0.00           H  
ATOM   2995  NE  ARG A 201       7.708 -15.244  13.252  1.00  0.00           N  
ATOM   2996  HE  ARG A 201       7.249 -15.704  12.479  1.00  0.00           H  
ATOM   2997  NH1 ARG A 201       7.251 -14.098  15.185  1.00  0.00           N  
ATOM   2998 HH11 ARG A 201       8.229 -14.010  15.422  1.00  0.00           H  
ATOM   2999 HH12 ARG A 201       6.586 -13.542  15.703  1.00  0.00           H  
ATOM   3000  NH2 ARG A 201       5.609 -14.646  13.853  1.00  0.00           N  
ATOM   3001 HH21 ARG A 201       4.992 -14.236  14.540  1.00  0.00           H  
ATOM   3002 HH22 ARG A 201       5.249 -15.270  13.145  1.00  0.00           H  
ATOM   3003  CZ  ARG A 201       6.871 -14.678  14.092  1.00  0.00           C  
ATOM   3004  N   GLU A 202      11.728 -18.825   9.711  1.00  0.00           N  
ATOM   3005  H   GLU A 202      12.414 -18.172  10.061  1.00  0.00           H  
ATOM   3006  CA  GLU A 202      12.167 -20.210   9.426  1.00  0.00           C  
ATOM   3007  HA  GLU A 202      12.227 -20.360   8.348  1.00  0.00           H  
ATOM   3008  C   GLU A 202      11.191 -21.255   9.996  1.00  0.00           C  
ATOM   3009  CB  GLU A 202      13.559 -20.417  10.052  1.00  0.00           C  
ATOM   3010  HB2 GLU A 202      13.460 -20.347  11.135  1.00  0.00           H  
ATOM   3011  HB3 GLU A 202      14.217 -19.614   9.718  1.00  0.00           H  
ATOM   3012  O   GLU A 202      10.941 -22.297   9.396  1.00  0.00           O  
ATOM   3013  CG  GLU A 202      14.209 -21.766   9.688  1.00  0.00           C  
ATOM   3014  HG2 GLU A 202      13.494 -22.569   9.864  1.00  0.00           H  
ATOM   3015  HG3 GLU A 202      14.458 -21.761   8.627  1.00  0.00           H  
ATOM   3016  CD  GLU A 202      15.468 -22.074  10.515  1.00  0.00           C  
ATOM   3017  OE1 GLU A 202      15.840 -23.269  10.575  1.00  0.00           O  
ATOM   3018  OE2 GLU A 202      16.013 -21.144  11.152  1.00  0.00           O  
ATOM   3019  N   LYS A 203      10.610 -20.944  11.158  1.00  0.00           N  
ATOM   3020  H   LYS A 203      10.846 -20.045  11.554  1.00  0.00           H  
ATOM   3021  CA  LYS A 203       9.489 -21.670  11.749  1.00  0.00           C  
ATOM   3022  HA  LYS A 203       9.178 -22.479  11.087  1.00  0.00           H  
ATOM   3023  C   LYS A 203       8.325 -20.693  11.891  1.00  0.00           C  
ATOM   3024  CB  LYS A 203       9.908 -22.288  13.087  1.00  0.00           C  
ATOM   3025  HB2 LYS A 203       9.034 -22.741  13.556  1.00  0.00           H  
ATOM   3026  HB3 LYS A 203      10.297 -21.511  13.745  1.00  0.00           H  
ATOM   3027  O   LYS A 203       8.322 -19.941  12.871  1.00  0.00           O  
ATOM   3028  CG  LYS A 203      10.977 -23.362  12.866  1.00  0.00           C  
ATOM   3029  HG2 LYS A 203      10.577 -24.142  12.217  1.00  0.00           H  
ATOM   3030  HG3 LYS A 203      11.850 -22.919  12.387  1.00  0.00           H  
ATOM   3031  CD  LYS A 203      11.412 -23.979  14.193  1.00  0.00           C  
ATOM   3032  HD2 LYS A 203      11.774 -23.189  14.851  1.00  0.00           H  
ATOM   3033  HD3 LYS A 203      10.568 -24.489  14.656  1.00  0.00           H  
ATOM   3034  CE  LYS A 203      12.539 -24.966  13.890  1.00  0.00           C  
ATOM   3035  HE2 LYS A 203      13.314 -24.442  13.331  1.00  0.00           H  
ATOM   3036  HE3 LYS A 203      12.150 -25.752  13.243  1.00  0.00           H  
ATOM   3037  NZ  LYS A 203      13.105 -25.538  15.132  1.00  0.00           N  
ATOM   3038  HZ1 LYS A 203      13.856 -26.170  14.895  1.00  0.00           H  
ATOM   3039  HZ2 LYS A 203      12.393 -26.032  15.649  1.00  0.00           H  
ATOM   3040  HZ3 LYS A 203      13.485 -24.793  15.699  1.00  0.00           H  
ATOM   3041  N   PRO A 204       7.382 -20.675  10.933  1.00  0.00           N  
ATOM   3042  CA  PRO A 204       6.246 -19.772  10.986  1.00  0.00           C  
ATOM   3043  HA  PRO A 204       6.630 -18.755  10.908  1.00  0.00           H  
ATOM   3044  C   PRO A 204       5.465 -19.943  12.291  1.00  0.00           C  
ATOM   3045  CB  PRO A 204       5.402 -20.082   9.747  1.00  0.00           C  
ATOM   3046  HB2 PRO A 204       4.674 -20.860   9.977  1.00  0.00           H  
ATOM   3047  HB3 PRO A 204       4.904 -19.194   9.356  1.00  0.00           H  
ATOM   3048  O   PRO A 204       5.146 -21.059  12.708  1.00  0.00           O  
ATOM   3049  CG  PRO A 204       6.426 -20.629   8.758  1.00  0.00           C  
ATOM   3050  HG2 PRO A 204       6.948 -19.803   8.276  1.00  0.00           H  
ATOM   3051  HG3 PRO A 204       5.968 -21.283   8.017  1.00  0.00           H  
ATOM   3052  CD  PRO A 204       7.394 -21.389   9.661  1.00  0.00           C  
ATOM   3053  HD2 PRO A 204       8.385 -21.399   9.208  1.00  0.00           H  
ATOM   3054  HD3 PRO A 204       7.036 -22.407   9.812  1.00  0.00           H  
ATOM   3055  N   TRP A 205       5.171 -18.831  12.949  1.00  0.00           N  
ATOM   3056  H   TRP A 205       5.463 -17.954  12.543  1.00  0.00           H  
ATOM   3057  CA  TRP A 205       4.433 -18.767  14.203  1.00  0.00           C  
ATOM   3058  HA  TRP A 205       3.834 -19.670  14.314  1.00  0.00           H  
ATOM   3059  C   TRP A 205       3.482 -17.571  14.171  1.00  0.00           C  
ATOM   3060  CB  TRP A 205       5.427 -18.688  15.370  1.00  0.00           C  
ATOM   3061  HB2 TRP A 205       6.132 -17.882  15.167  1.00  0.00           H  
ATOM   3062  HB3 TRP A 205       5.995 -19.617  15.409  1.00  0.00           H  
ATOM   3063  O   TRP A 205       3.793 -16.535  13.604  1.00  0.00           O  
ATOM   3064  CG  TRP A 205       4.814 -18.444  16.716  1.00  0.00           C  
ATOM   3065  CD1 TRP A 205       3.916 -19.242  17.337  1.00  0.00           C  
ATOM   3066  HD1 TRP A 205       3.543 -20.174  16.939  1.00  0.00           H  
ATOM   3067  CD2 TRP A 205       5.008 -17.300  17.601  1.00  0.00           C  
ATOM   3068  CE2 TRP A 205       4.180 -17.467  18.750  1.00  0.00           C  
ATOM   3069  CE3 TRP A 205       5.795 -16.133  17.544  1.00  0.00           C  
ATOM   3070  HE3 TRP A 205       6.429 -15.979  16.684  1.00  0.00           H  
ATOM   3071  NE1 TRP A 205       3.526 -18.660  18.529  1.00  0.00           N  
ATOM   3072  HE1 TRP A 205       2.809 -19.042  19.128  1.00  0.00           H  
ATOM   3073  CH2 TRP A 205       4.932 -15.370  19.696  1.00  0.00           C  
ATOM   3074  HH2 TRP A 205       4.899 -14.621  20.474  1.00  0.00           H  
ATOM   3075  CZ2 TRP A 205       4.139 -16.527  19.790  1.00  0.00           C  
ATOM   3076  HZ2 TRP A 205       3.489 -16.680  20.639  1.00  0.00           H  
ATOM   3077  CZ3 TRP A 205       5.753 -15.173  18.572  1.00  0.00           C  
ATOM   3078  HZ3 TRP A 205       6.342 -14.271  18.486  1.00  0.00           H  
ATOM   3079  N   VAL A 206       2.306 -17.687  14.779  1.00  0.00           N  
ATOM   3080  H   VAL A 206       2.087 -18.542  15.270  1.00  0.00           H  
ATOM   3081  CA  VAL A 206       1.325 -16.594  14.821  1.00  0.00           C  
ATOM   3082  HA  VAL A 206       1.732 -15.703  14.342  1.00  0.00           H  
ATOM   3083  C   VAL A 206       1.085 -16.250  16.284  1.00  0.00           C  
ATOM   3084  CB  VAL A 206       0.045 -16.958  14.044  1.00  0.00           C  
ATOM   3085  HB  VAL A 206      -0.457 -17.792  14.533  1.00  0.00           H  
ATOM   3086  O   VAL A 206       0.309 -16.915  16.966  1.00  0.00           O  
ATOM   3087  CG1 VAL A 206      -0.917 -15.765  13.978  1.00  0.00           C  
ATOM   3088 HG11 VAL A 206      -1.208 -15.463  14.984  1.00  0.00           H  
ATOM   3089 HG12 VAL A 206      -1.816 -16.047  13.430  1.00  0.00           H  
ATOM   3090 HG13 VAL A 206      -0.442 -14.927  13.469  1.00  0.00           H  
ATOM   3091  CG2 VAL A 206       0.375 -17.372  12.602  1.00  0.00           C  
ATOM   3092 HG21 VAL A 206       0.991 -18.272  12.595  1.00  0.00           H  
ATOM   3093 HG22 VAL A 206      -0.541 -17.593  12.054  1.00  0.00           H  
ATOM   3094 HG23 VAL A 206       0.916 -16.572  12.096  1.00  0.00           H  
ATOM   3095  N   GLY A 207       1.827 -15.257  16.779  1.00  0.00           N  
ATOM   3096  H   GLY A 207       2.456 -14.773  16.155  1.00  0.00           H  
ATOM   3097  CA  GLY A 207       1.757 -14.785  18.165  1.00  0.00           C  
ATOM   3098  HA2 GLY A 207       2.750 -14.439  18.452  1.00  0.00           H  
ATOM   3099  HA3 GLY A 207       1.464 -15.601  18.826  1.00  0.00           H  
ATOM   3100  C   GLY A 207       0.792 -13.618  18.371  1.00  0.00           C  
ATOM   3101  O   GLY A 207       0.288 -13.420  19.474  1.00  0.00           O  
ATOM   3102  N   ALA A 208       0.523 -12.851  17.314  1.00  0.00           N  
ATOM   3103  H   ALA A 208       1.006 -13.056  16.451  1.00  0.00           H  
ATOM   3104  CA  ALA A 208      -0.430 -11.746  17.322  1.00  0.00           C  
ATOM   3105  HA  ALA A 208      -0.487 -11.356  18.338  1.00  0.00           H  
ATOM   3106  C   ALA A 208      -1.845 -12.204  16.897  1.00  0.00           C  
ATOM   3107  CB  ALA A 208       0.132 -10.639  16.426  1.00  0.00           C  
ATOM   3108  HB1 ALA A 208      -0.458  -9.730  16.542  1.00  0.00           H  
ATOM   3109  HB2 ALA A 208       0.097 -10.953  15.382  1.00  0.00           H  
ATOM   3110  HB3 ALA A 208       1.163 -10.423  16.705  1.00  0.00           H  
ATOM   3111  O   ALA A 208      -1.967 -13.181  16.152  1.00  0.00           O  
ATOM   3112  N   PRO A 209      -2.922 -11.493  17.297  1.00  0.00           N  
ATOM   3113  CA  PRO A 209      -4.316 -11.858  17.007  1.00  0.00           C  
ATOM   3114  HA  PRO A 209      -4.456 -12.926  17.172  1.00  0.00           H  
ATOM   3115  C   PRO A 209      -4.723 -11.555  15.550  1.00  0.00           C  
ATOM   3116  CB  PRO A 209      -5.145 -11.097  18.050  1.00  0.00           C  
ATOM   3117  HB2 PRO A 209      -6.162 -10.882  17.722  1.00  0.00           H  
ATOM   3118  HB3 PRO A 209      -5.168 -11.662  18.981  1.00  0.00           H  
ATOM   3119  O   PRO A 209      -5.697 -10.863  15.277  1.00  0.00           O  
ATOM   3120  CG  PRO A 209      -4.337  -9.819  18.247  1.00  0.00           C  
ATOM   3121  HG2 PRO A 209      -4.548  -9.351  19.208  1.00  0.00           H  
ATOM   3122  HG3 PRO A 209      -4.538  -9.127  17.429  1.00  0.00           H  
ATOM   3123  CD  PRO A 209      -2.896 -10.318  18.162  1.00  0.00           C  
ATOM   3124  HD2 PRO A 209      -2.259  -9.530  17.761  1.00  0.00           H  
ATOM   3125  HD3 PRO A 209      -2.555 -10.609  19.156  1.00  0.00           H  
ATOM   3126  N   VAL A 210      -3.952 -12.048  14.579  1.00  0.00           N  
ATOM   3127  H   VAL A 210      -3.145 -12.588  14.860  1.00  0.00           H  
ATOM   3128  CA  VAL A 210      -4.219 -11.874  13.142  1.00  0.00           C  
ATOM   3129  HA  VAL A 210      -4.396 -10.820  12.930  1.00  0.00           H  
ATOM   3130  C   VAL A 210      -5.480 -12.637  12.730  1.00  0.00           C  
ATOM   3131  CB  VAL A 210      -2.998 -12.339  12.322  1.00  0.00           C  
ATOM   3132  HB  VAL A 210      -2.734 -13.353  12.623  1.00  0.00           H  
ATOM   3133  O   VAL A 210      -6.327 -12.111  12.008  1.00  0.00           O  
ATOM   3134  CG1 VAL A 210      -3.292 -12.351  10.821  1.00  0.00           C  
ATOM   3135 HG11 VAL A 210      -3.974 -13.169  10.586  1.00  0.00           H  
ATOM   3136 HG12 VAL A 210      -3.746 -11.408  10.516  1.00  0.00           H  
ATOM   3137 HG13 VAL A 210      -2.378 -12.521  10.253  1.00  0.00           H  
ATOM   3138  CG2 VAL A 210      -1.792 -11.431  12.591  1.00  0.00           C  
ATOM   3139 HG21 VAL A 210      -1.552 -11.414  13.654  1.00  0.00           H  
ATOM   3140 HG22 VAL A 210      -0.925 -11.815  12.054  1.00  0.00           H  
ATOM   3141 HG23 VAL A 210      -2.000 -10.417  12.251  1.00  0.00           H  
ATOM   3142  N   ARG A 211      -5.630 -13.868  13.235  1.00  0.00           N  
ATOM   3143  H   ARG A 211      -4.905 -14.203  13.853  1.00  0.00           H  
ATOM   3144  CA  ARG A 211      -6.743 -14.769  12.906  1.00  0.00           C  
ATOM   3145  HA  ARG A 211      -6.785 -14.888  11.823  1.00  0.00           H  
ATOM   3146  C   ARG A 211      -8.108 -14.214  13.323  1.00  0.00           C  
ATOM   3147  CB  ARG A 211      -6.471 -16.137  13.550  1.00  0.00           C  
ATOM   3148  HB2 ARG A 211      -5.504 -16.504  13.206  1.00  0.00           H  
ATOM   3149  HB3 ARG A 211      -6.433 -16.018  14.632  1.00  0.00           H  
ATOM   3150  O   ARG A 211      -9.089 -14.510  12.654  1.00  0.00           O  
ATOM   3151  CG  ARG A 211      -7.551 -17.168  13.195  1.00  0.00           C  
ATOM   3152  HG2 ARG A 211      -7.600 -17.291  12.113  1.00  0.00           H  
ATOM   3153  HG3 ARG A 211      -8.519 -16.825  13.560  1.00  0.00           H  
ATOM   3154  CD  ARG A 211      -7.259 -18.513  13.854  1.00  0.00           C  
ATOM   3155  HD2 ARG A 211      -6.348 -18.929  13.424  1.00  0.00           H  
ATOM   3156  HD3 ARG A 211      -7.111 -18.351  14.922  1.00  0.00           H  
ATOM   3157  NE  ARG A 211      -8.385 -19.440  13.651  1.00  0.00           N  
ATOM   3158  HE  ARG A 211      -9.143 -19.097  13.078  1.00  0.00           H  
ATOM   3159  NH1 ARG A 211      -7.574 -21.166  14.920  1.00  0.00           N  
ATOM   3160 HH11 ARG A 211      -7.661 -22.102  15.291  1.00  0.00           H  
ATOM   3161 HH12 ARG A 211      -6.744 -20.616  15.094  1.00  0.00           H  
ATOM   3162  NH2 ARG A 211      -9.559 -21.369  13.914  1.00  0.00           N  
ATOM   3163 HH21 ARG A 211      -9.639 -22.304  14.287  1.00  0.00           H  
ATOM   3164 HH22 ARG A 211     -10.273 -21.004  13.299  1.00  0.00           H  
ATOM   3165  CZ  ARG A 211      -8.501 -20.649  14.162  1.00  0.00           C  
ATOM   3166  N   ASP A 212      -8.176 -13.403  14.378  1.00  0.00           N  
ATOM   3167  H   ASP A 212      -7.334 -13.231  14.908  1.00  0.00           H  
ATOM   3168  CA  ASP A 212      -9.438 -12.908  14.955  1.00  0.00           C  
ATOM   3169  HA  ASP A 212     -10.057 -13.761  15.232  1.00  0.00           H  
ATOM   3170  C   ASP A 212     -10.255 -12.051  13.974  1.00  0.00           C  
ATOM   3171  CB  ASP A 212      -9.133 -12.100  16.230  1.00  0.00           C  
ATOM   3172  HB2 ASP A 212     -10.063 -11.659  16.591  1.00  0.00           H  
ATOM   3173  HB3 ASP A 212      -8.453 -11.286  15.981  1.00  0.00           H  
ATOM   3174  O   ASP A 212     -11.470 -11.904  14.122  1.00  0.00           O  
ATOM   3175  CG  ASP A 212      -8.530 -12.930  17.372  1.00  0.00           C  
ATOM   3176  OD1 ASP A 212      -8.390 -14.165  17.210  1.00  0.00           O  
ATOM   3177  OD2 ASP A 212      -8.188 -12.315  18.404  1.00  0.00           O  
ATOM   3178  N   PHE A 213      -9.593 -11.508  12.948  1.00  0.00           N  
ATOM   3179  H   PHE A 213      -8.596 -11.665  12.907  1.00  0.00           H  
ATOM   3180  CA  PHE A 213     -10.191 -10.618  11.956  1.00  0.00           C  
ATOM   3181  HA  PHE A 213     -11.202 -10.359  12.271  1.00  0.00           H  
ATOM   3182  C   PHE A 213     -10.304 -11.234  10.561  1.00  0.00           C  
ATOM   3183  CB  PHE A 213      -9.371  -9.331  11.909  1.00  0.00           C  
ATOM   3184  HB2 PHE A 213      -8.393  -9.546  11.478  1.00  0.00           H  
ATOM   3185  HB3 PHE A 213      -9.876  -8.625  11.249  1.00  0.00           H  
ATOM   3186  O   PHE A 213     -10.925 -10.632   9.683  1.00  0.00           O  
ATOM   3187  CG  PHE A 213      -9.189  -8.686  13.266  1.00  0.00           C  
ATOM   3188  CD1 PHE A 213     -10.262  -8.001  13.868  1.00  0.00           C  
ATOM   3189  HD1 PHE A 213     -11.212  -7.936  13.359  1.00  0.00           H  
ATOM   3190  CD2 PHE A 213      -7.961  -8.800  13.942  1.00  0.00           C  
ATOM   3191  HD2 PHE A 213      -7.150  -9.363  13.505  1.00  0.00           H  
ATOM   3192  CE1 PHE A 213     -10.098  -7.411  15.133  1.00  0.00           C  
ATOM   3193  HE1 PHE A 213     -10.921  -6.890  15.601  1.00  0.00           H  
ATOM   3194  CE2 PHE A 213      -7.801  -8.218  15.210  1.00  0.00           C  
ATOM   3195  HE2 PHE A 213      -6.869  -8.342  15.742  1.00  0.00           H  
ATOM   3196  CZ  PHE A 213      -8.867  -7.519  15.803  1.00  0.00           C  
ATOM   3197  HZ  PHE A 213      -8.747  -7.088  16.786  1.00  0.00           H  
ATOM   3198  N   LEU A 214      -9.737 -12.419  10.342  1.00  0.00           N  
ATOM   3199  H   LEU A 214      -9.370 -12.928  11.133  1.00  0.00           H  
ATOM   3200  CA  LEU A 214      -9.658 -13.063   9.033  1.00  0.00           C  
ATOM   3201  HA  LEU A 214     -10.107 -12.418   8.278  1.00  0.00           H  
ATOM   3202  C   LEU A 214     -10.458 -14.365   9.015  1.00  0.00           C  
ATOM   3203  CB  LEU A 214      -8.186 -13.279   8.644  1.00  0.00           C  
ATOM   3204  HB2 LEU A 214      -7.727 -13.925   9.392  1.00  0.00           H  
ATOM   3205  HB3 LEU A 214      -8.148 -13.798   7.686  1.00  0.00           H  
ATOM   3206  O   LEU A 214     -10.734 -14.983  10.040  1.00  0.00           O  
ATOM   3207  CG  LEU A 214      -7.360 -11.984   8.533  1.00  0.00           C  
ATOM   3208  HG  LEU A 214      -7.388 -11.447   9.481  1.00  0.00           H  
ATOM   3209  CD1 LEU A 214      -5.907 -12.338   8.236  1.00  0.00           C  
ATOM   3210 HD11 LEU A 214      -5.285 -11.450   8.353  1.00  0.00           H  
ATOM   3211 HD12 LEU A 214      -5.561 -13.095   8.939  1.00  0.00           H  
ATOM   3212 HD13 LEU A 214      -5.803 -12.717   7.219  1.00  0.00           H  
ATOM   3213  CD2 LEU A 214      -7.861 -11.053   7.426  1.00  0.00           C  
ATOM   3214 HD21 LEU A 214      -8.838 -10.649   7.689  1.00  0.00           H  
ATOM   3215 HD22 LEU A 214      -7.931 -11.596   6.484  1.00  0.00           H  
ATOM   3216 HD23 LEU A 214      -7.163 -10.224   7.310  1.00  0.00           H  
ATOM   3217  N   SER A 215     -10.861 -14.781   7.824  1.00  0.00           N  
ATOM   3218  H   SER A 215     -10.614 -14.227   7.016  1.00  0.00           H  
ATOM   3219  CA  SER A 215     -11.538 -16.050   7.568  1.00  0.00           C  
ATOM   3220  HA  SER A 215     -11.596 -16.631   8.489  1.00  0.00           H  
ATOM   3221  C   SER A 215     -10.726 -16.874   6.576  1.00  0.00           C  
ATOM   3222  CB  SER A 215     -12.968 -15.788   7.093  1.00  0.00           C  
ATOM   3223  HB2 SER A 215     -13.466 -16.730   6.861  1.00  0.00           H  
ATOM   3224  HB3 SER A 215     -12.955 -15.157   6.205  1.00  0.00           H  
ATOM   3225  O   SER A 215      -9.972 -16.320   5.778  1.00  0.00           O  
ATOM   3226  OG  SER A 215     -13.652 -15.131   8.147  1.00  0.00           O  
ATOM   3227  HG  SER A 215     -12.998 -14.960   8.829  1.00  0.00           H  
ATOM   3228  N   LEU A 216     -10.853 -18.197   6.675  1.00  0.00           N  
ATOM   3229  H   LEU A 216     -11.530 -18.571   7.325  1.00  0.00           H  
ATOM   3230  CA  LEU A 216     -10.222 -19.159   5.777  1.00  0.00           C  
ATOM   3231  HA  LEU A 216      -9.542 -18.657   5.089  1.00  0.00           H  
ATOM   3232  C   LEU A 216     -11.325 -19.801   4.941  1.00  0.00           C  
ATOM   3233  CB  LEU A 216      -9.424 -20.200   6.583  1.00  0.00           C  
ATOM   3234  HB2 LEU A 216     -10.109 -20.751   7.227  1.00  0.00           H  
ATOM   3235  HB3 LEU A 216      -9.000 -20.908   5.872  1.00  0.00           H  
ATOM   3236  O   LEU A 216     -12.012 -20.710   5.407  1.00  0.00           O  
ATOM   3237  CG  LEU A 216      -8.289 -19.637   7.454  1.00  0.00           C  
ATOM   3238  HG  LEU A 216      -8.714 -19.027   8.251  1.00  0.00           H  
ATOM   3239  CD1 LEU A 216      -7.523 -20.790   8.105  1.00  0.00           C  
ATOM   3240 HD11 LEU A 216      -6.743 -20.397   8.757  1.00  0.00           H  
ATOM   3241 HD12 LEU A 216      -7.053 -21.400   7.333  1.00  0.00           H  
ATOM   3242 HD13 LEU A 216      -8.205 -21.412   8.685  1.00  0.00           H  
ATOM   3243  CD2 LEU A 216      -7.310 -18.779   6.659  1.00  0.00           C  
ATOM   3244 HD21 LEU A 216      -7.000 -19.307   5.757  1.00  0.00           H  
ATOM   3245 HD22 LEU A 216      -7.785 -17.841   6.373  1.00  0.00           H  
ATOM   3246 HD23 LEU A 216      -6.429 -18.556   7.261  1.00  0.00           H  
ATOM   3247  N   ASP A 217     -11.538 -19.252   3.753  1.00  0.00           N  
ATOM   3248  H   ASP A 217     -10.903 -18.532   3.438  1.00  0.00           H  
ATOM   3249  CA  ASP A 217     -12.494 -19.754   2.776  1.00  0.00           C  
ATOM   3250  HA  ASP A 217     -12.632 -20.825   2.924  1.00  0.00           H  
ATOM   3251  C   ASP A 217     -11.932 -19.531   1.368  1.00  0.00           C  
ATOM   3252  CB  ASP A 217     -13.861 -19.081   2.974  1.00  0.00           C  
ATOM   3253  HB2 ASP A 217     -14.176 -19.225   4.007  1.00  0.00           H  
ATOM   3254  HB3 ASP A 217     -13.773 -18.008   2.797  1.00  0.00           H  
ATOM   3255  O   ASP A 217     -11.913 -18.415   0.846  1.00  0.00           O  
ATOM   3256  CG  ASP A 217     -14.941 -19.658   2.053  1.00  0.00           C  
ATOM   3257  OD1 ASP A 217     -14.589 -20.458   1.152  1.00  0.00           O  
ATOM   3258  OD2 ASP A 217     -16.116 -19.294   2.275  1.00  0.00           O  
ATOM   3259  N   LYS A 218     -11.445 -20.616   0.763  1.00  0.00           N  
ATOM   3260  H   LYS A 218     -11.481 -21.478   1.289  1.00  0.00           H  
ATOM   3261  CA  LYS A 218     -10.855 -20.641  -0.584  1.00  0.00           C  
ATOM   3262  HA  LYS A 218     -10.070 -19.889  -0.660  1.00  0.00           H  
ATOM   3263  C   LYS A 218     -11.834 -20.268  -1.696  1.00  0.00           C  
ATOM   3264  CB  LYS A 218     -10.230 -22.022  -0.828  1.00  0.00           C  
ATOM   3265  HB2 LYS A 218      -9.700 -22.003  -1.781  1.00  0.00           H  
ATOM   3266  HB3 LYS A 218      -9.514 -22.246  -0.037  1.00  0.00           H  
ATOM   3267  O   LYS A 218     -11.381 -19.866  -2.765  1.00  0.00           O  
ATOM   3268  CG  LYS A 218     -11.316 -23.103  -0.871  1.00  0.00           C  
ATOM   3269  HG2 LYS A 218     -12.045 -22.834  -1.635  1.00  0.00           H  
ATOM   3270  HG3 LYS A 218     -11.825 -23.162   0.092  1.00  0.00           H  
ATOM   3271  CD  LYS A 218     -10.779 -24.479  -1.232  1.00  0.00           C  
ATOM   3272  HD2 LYS A 218     -10.215 -24.413  -2.162  1.00  0.00           H  
ATOM   3273  HD3 LYS A 218     -10.151 -24.858  -0.427  1.00  0.00           H  
ATOM   3274  CE  LYS A 218     -12.024 -25.343  -1.425  1.00  0.00           C  
ATOM   3275  HE2 LYS A 218     -12.573 -25.392  -0.485  1.00  0.00           H  
ATOM   3276  HE3 LYS A 218     -12.682 -24.843  -2.136  1.00  0.00           H  
ATOM   3277  NZ  LYS A 218     -11.672 -26.689  -1.913  1.00  0.00           N  
ATOM   3278  HZ1 LYS A 218     -12.529 -27.206  -2.049  1.00  0.00           H  
ATOM   3279  HZ2 LYS A 218     -11.076 -27.155  -1.243  1.00  0.00           H  
ATOM   3280  HZ3 LYS A 218     -11.205 -26.594  -2.803  1.00  0.00           H  
ATOM   3281  N   ASP A 219     -13.134 -20.421  -1.455  1.00  0.00           N  
ATOM   3282  H   ASP A 219     -13.439 -20.675  -0.526  1.00  0.00           H  
ATOM   3283  CA  ASP A 219     -14.177 -20.187  -2.450  1.00  0.00           C  
ATOM   3284  HA  ASP A 219     -13.735 -20.230  -3.446  1.00  0.00           H  
ATOM   3285  C   ASP A 219     -14.776 -18.773  -2.300  1.00  0.00           C  
ATOM   3286  CB  ASP A 219     -15.213 -21.328  -2.370  1.00  0.00           C  
ATOM   3287  HB2 ASP A 219     -15.987 -21.151  -3.116  1.00  0.00           H  
ATOM   3288  HB3 ASP A 219     -15.686 -21.310  -1.388  1.00  0.00           H  
ATOM   3289  O   ASP A 219     -15.547 -18.323  -3.151  1.00  0.00           O  
ATOM   3290  CG  ASP A 219     -14.609 -22.728  -2.623  1.00  0.00           C  
ATOM   3291  OD1 ASP A 219     -13.818 -22.893  -3.582  1.00  0.00           O  
ATOM   3292  OD2 ASP A 219     -14.909 -23.684  -1.866  1.00  0.00           O  
ATOM   3293  N   PHE A 220     -14.386 -18.032  -1.253  1.00  0.00           N  
ATOM   3294  H   PHE A 220     -13.754 -18.447  -0.584  1.00  0.00           H  
ATOM   3295  CA  PHE A 220     -14.820 -16.658  -1.027  1.00  0.00           C  
ATOM   3296  HA  PHE A 220     -15.870 -16.589  -1.312  1.00  0.00           H  
ATOM   3297  C   PHE A 220     -14.027 -15.659  -1.880  1.00  0.00           C  
ATOM   3298  CB  PHE A 220     -14.737 -16.321   0.465  1.00  0.00           C  
ATOM   3299  HB2 PHE A 220     -13.697 -16.363   0.786  1.00  0.00           H  
ATOM   3300  HB3 PHE A 220     -15.289 -17.079   1.022  1.00  0.00           H  
ATOM   3301  O   PHE A 220     -12.839 -15.409  -1.657  1.00  0.00           O  
ATOM   3302  CG  PHE A 220     -15.319 -14.966   0.815  1.00  0.00           C  
ATOM   3303  CD1 PHE A 220     -14.487 -13.838   0.917  1.00  0.00           C  
ATOM   3304  HD1 PHE A 220     -13.430 -13.939   0.718  1.00  0.00           H  
ATOM   3305  CD2 PHE A 220     -16.703 -14.831   1.031  1.00  0.00           C  
ATOM   3306  HD2 PHE A 220     -17.342 -15.697   0.948  1.00  0.00           H  
ATOM   3307  CE1 PHE A 220     -15.027 -12.591   1.280  1.00  0.00           C  
ATOM   3308  HE1 PHE A 220     -14.382 -11.732   1.397  1.00  0.00           H  
ATOM   3309  CE2 PHE A 220     -17.250 -13.575   1.352  1.00  0.00           C  
ATOM   3310  HE2 PHE A 220     -18.314 -13.476   1.507  1.00  0.00           H  
ATOM   3311  CZ  PHE A 220     -16.410 -12.455   1.482  1.00  0.00           C  
ATOM   3312  HZ  PHE A 220     -16.825 -11.492   1.739  1.00  0.00           H  
ATOM   3313  N   ASP A 221     -14.716 -15.014  -2.823  1.00  0.00           N  
ATOM   3314  H   ASP A 221     -15.667 -15.303  -3.001  1.00  0.00           H  
ATOM   3315  CA  ASP A 221     -14.206 -13.833  -3.519  1.00  0.00           C  
ATOM   3316  HA  ASP A 221     -13.117 -13.877  -3.516  1.00  0.00           H  
ATOM   3317  C   ASP A 221     -14.683 -12.555  -2.804  1.00  0.00           C  
ATOM   3318  CB  ASP A 221     -14.619 -13.847  -4.999  1.00  0.00           C  
ATOM   3319  HB2 ASP A 221     -15.705 -13.787  -5.077  1.00  0.00           H  
ATOM   3320  HB3 ASP A 221     -14.301 -14.792  -5.440  1.00  0.00           H  
ATOM   3321  O   ASP A 221     -15.871 -12.216  -2.891  1.00  0.00           O  
ATOM   3322  CG  ASP A 221     -13.989 -12.698  -5.805  1.00  0.00           C  
ATOM   3323  OD1 ASP A 221     -13.350 -11.800  -5.204  1.00  0.00           O  
ATOM   3324  OD2 ASP A 221     -14.118 -12.721  -7.046  1.00  0.00           O  
ATOM   3325  N   PRO A 222     -13.790 -11.794  -2.137  1.00  0.00           N  
ATOM   3326  CA  PRO A 222     -14.186 -10.568  -1.449  1.00  0.00           C  
ATOM   3327  HA  PRO A 222     -14.930 -10.797  -0.687  1.00  0.00           H  
ATOM   3328  C   PRO A 222     -14.790  -9.512  -2.385  1.00  0.00           C  
ATOM   3329  CB  PRO A 222     -12.908 -10.058  -0.784  1.00  0.00           C  
ATOM   3330  HB2 PRO A 222     -12.899  -8.968  -0.766  1.00  0.00           H  
ATOM   3331  HB3 PRO A 222     -12.831 -10.454   0.228  1.00  0.00           H  
ATOM   3332  O   PRO A 222     -15.528  -8.643  -1.921  1.00  0.00           O  
ATOM   3333  CG  PRO A 222     -11.780 -10.628  -1.641  1.00  0.00           C  
ATOM   3334  HG2 PRO A 222     -10.851 -10.732  -1.080  1.00  0.00           H  
ATOM   3335  HG3 PRO A 222     -11.633 -10.003  -2.522  1.00  0.00           H  
ATOM   3336  CD  PRO A 222     -12.345 -11.982  -2.060  1.00  0.00           C  
ATOM   3337  HD2 PRO A 222     -11.917 -12.265  -3.021  1.00  0.00           H  
ATOM   3338  HD3 PRO A 222     -12.117 -12.734  -1.305  1.00  0.00           H  
ATOM   3339  N   TYR A 223     -14.527  -9.586  -3.691  1.00  0.00           N  
ATOM   3340  H   TYR A 223     -13.958 -10.350  -4.027  1.00  0.00           H  
ATOM   3341  CA  TYR A 223     -15.034  -8.645  -4.690  1.00  0.00           C  
ATOM   3342  HA  TYR A 223     -15.486  -7.794  -4.179  1.00  0.00           H  
ATOM   3343  C   TYR A 223     -16.141  -9.225  -5.578  1.00  0.00           C  
ATOM   3344  CB  TYR A 223     -13.852  -8.123  -5.507  1.00  0.00           C  
ATOM   3345  HB2 TYR A 223     -14.214  -7.356  -6.191  1.00  0.00           H  
ATOM   3346  HB3 TYR A 223     -13.452  -8.943  -6.103  1.00  0.00           H  
ATOM   3347  O   TYR A 223     -16.598  -8.543  -6.496  1.00  0.00           O  
ATOM   3348  CG  TYR A 223     -12.745  -7.526  -4.658  1.00  0.00           C  
ATOM   3349  CD1 TYR A 223     -13.029  -6.454  -3.791  1.00  0.00           C  
ATOM   3350  HD1 TYR A 223     -14.035  -6.067  -3.718  1.00  0.00           H  
ATOM   3351  CD2 TYR A 223     -11.448  -8.073  -4.696  1.00  0.00           C  
ATOM   3352  HD2 TYR A 223     -11.242  -8.933  -5.317  1.00  0.00           H  
ATOM   3353  CE1 TYR A 223     -12.008  -5.887  -3.010  1.00  0.00           C  
ATOM   3354  HE1 TYR A 223     -12.221  -5.057  -2.353  1.00  0.00           H  
ATOM   3355  CE2 TYR A 223     -10.425  -7.518  -3.900  1.00  0.00           C  
ATOM   3356  HE2 TYR A 223      -9.432  -7.942  -3.922  1.00  0.00           H  
ATOM   3357  OH  TYR A 223      -9.724  -5.781  -2.375  1.00  0.00           O  
ATOM   3358  HH  TYR A 223      -8.868  -6.200  -2.489  1.00  0.00           H  
ATOM   3359  CZ  TYR A 223     -10.699  -6.397  -3.089  1.00  0.00           C  
ATOM   3360  N   GLY A 224     -16.573 -10.458  -5.299  1.00  0.00           N  
ATOM   3361  H   GLY A 224     -16.111 -10.963  -4.556  1.00  0.00           H  
ATOM   3362  CA  GLY A 224     -17.670 -11.143  -5.983  1.00  0.00           C  
ATOM   3363  HA2 GLY A 224     -17.799 -10.727  -6.982  1.00  0.00           H  
ATOM   3364  HA3 GLY A 224     -17.411 -12.197  -6.087  1.00  0.00           H  
ATOM   3365  C   GLY A 224     -19.014 -11.057  -5.252  1.00  0.00           C  
ATOM   3366  O   GLY A 224     -19.974 -11.703  -5.670  1.00  0.00           O  
ATOM   3367  N   GLN A 225     -19.111 -10.303  -4.149  1.00  0.00           N  
ATOM   3368  H   GLN A 225     -18.305  -9.765  -3.863  1.00  0.00           H  
ATOM   3369  CA  GLN A 225     -20.334 -10.268  -3.339  1.00  0.00           C  
ATOM   3370  HA  GLN A 225     -20.677 -11.300  -3.269  1.00  0.00           H  
ATOM   3371  C   GLN A 225     -21.446  -9.476  -4.056  1.00  0.00           C  
ATOM   3372  CB  GLN A 225     -20.110  -9.802  -1.876  1.00  0.00           C  
ATOM   3373  HB2 GLN A 225     -20.842 -10.313  -1.251  1.00  0.00           H  
ATOM   3374  HB3 GLN A 225     -20.344  -8.742  -1.780  1.00  0.00           H  
ATOM   3375  O   GLN A 225     -21.220  -8.419  -4.647  1.00  0.00           O  
ATOM   3376  CG  GLN A 225     -18.713 -10.056  -1.276  1.00  0.00           C  
ATOM   3377  HG2 GLN A 225     -17.951  -9.705  -1.972  1.00  0.00           H  
ATOM   3378  HG3 GLN A 225     -18.562 -11.126  -1.133  1.00  0.00           H  
ATOM   3379  CD  GLN A 225     -18.474  -9.336   0.055  1.00  0.00           C  
ATOM   3380  NE2 GLN A 225     -17.272  -8.861   0.292  1.00  0.00           N  
ATOM   3381 HE21 GLN A 225     -17.084  -8.449   1.195  1.00  0.00           H  
ATOM   3382 HE22 GLN A 225     -16.561  -8.888  -0.425  1.00  0.00           H  
ATOM   3383  OE1 GLN A 225     -19.346  -9.172   0.896  1.00  0.00           O  
ATOM   3384  N   ALA A 226     -22.684  -9.962  -3.978  1.00  0.00           N  
ATOM   3385  H   ALA A 226     -22.832 -10.840  -3.502  1.00  0.00           H  
ATOM   3386  CA  ALA A 226     -23.837  -9.311  -4.594  1.00  0.00           C  
ATOM   3387  HA  ALA A 226     -23.523  -8.852  -5.531  1.00  0.00           H  
ATOM   3388  C   ALA A 226     -24.390  -8.192  -3.693  1.00  0.00           C  
ATOM   3389  CB  ALA A 226     -24.875 -10.386  -4.942  1.00  0.00           C  
ATOM   3390  HB1 ALA A 226     -25.734  -9.922  -5.427  1.00  0.00           H  
ATOM   3391  HB2 ALA A 226     -25.211 -10.892  -4.037  1.00  0.00           H  
ATOM   3392  HB3 ALA A 226     -24.437 -11.117  -5.622  1.00  0.00           H  
ATOM   3393  O   ALA A 226     -25.385  -8.381  -2.996  1.00  0.00           O  
ATOM   3394  N   ILE A 227     -23.739  -7.024  -3.691  1.00  0.00           N  
ATOM   3395  H   ILE A 227     -22.868  -6.969  -4.200  1.00  0.00           H  
ATOM   3396  CA  ILE A 227     -24.174  -5.866  -2.884  1.00  0.00           C  
ATOM   3397  HA  ILE A 227     -24.821  -6.236  -2.088  1.00  0.00           H  
ATOM   3398  C   ILE A 227     -25.055  -4.869  -3.658  1.00  0.00           C  
ATOM   3399  CB  ILE A 227     -22.982  -5.193  -2.172  1.00  0.00           C  
ATOM   3400  HB  ILE A 227     -23.380  -4.395  -1.545  1.00  0.00           H  
ATOM   3401  O   ILE A 227     -25.634  -3.971  -3.056  1.00  0.00           O  
ATOM   3402  CG1 ILE A 227     -21.987  -4.554  -3.160  1.00  0.00           C  
ATOM   3403 HG12 ILE A 227     -22.531  -4.011  -3.933  1.00  0.00           H  
ATOM   3404 HG13 ILE A 227     -21.398  -5.331  -3.648  1.00  0.00           H  
ATOM   3405  CG2 ILE A 227     -22.304  -6.205  -1.228  1.00  0.00           C  
ATOM   3406 HG21 ILE A 227     -23.048  -6.643  -0.562  1.00  0.00           H  
ATOM   3407 HG22 ILE A 227     -21.838  -7.006  -1.802  1.00  0.00           H  
ATOM   3408 HG23 ILE A 227     -21.549  -5.716  -0.614  1.00  0.00           H  
ATOM   3409  CD1 ILE A 227     -21.054  -3.554  -2.471  1.00  0.00           C  
ATOM   3410 HD11 ILE A 227     -21.630  -2.702  -2.111  1.00  0.00           H  
ATOM   3411 HD12 ILE A 227     -20.537  -4.011  -1.627  1.00  0.00           H  
ATOM   3412 HD13 ILE A 227     -20.316  -3.205  -3.193  1.00  0.00           H  
ATOM   3413  N   GLY A 228     -25.202  -5.036  -4.974  1.00  0.00           N  
ATOM   3414  H   GLY A 228     -24.676  -5.777  -5.415  1.00  0.00           H  
ATOM   3415  CA  GLY A 228     -25.915  -4.096  -5.846  1.00  0.00           C  
ATOM   3416  HA2 GLY A 228     -26.767  -3.674  -5.313  1.00  0.00           H  
ATOM   3417  HA3 GLY A 228     -26.293  -4.626  -6.719  1.00  0.00           H  
ATOM   3418  C   GLY A 228     -25.031  -2.946  -6.337  1.00  0.00           C  
ATOM   3419  O   GLY A 228     -23.807  -2.987  -6.206  1.00  0.00           O  
ATOM   3420  N   ASP A 229     -25.655  -1.925  -6.926  1.00  0.00           N  
ATOM   3421  H   ASP A 229     -26.657  -1.959  -7.048  1.00  0.00           H  
ATOM   3422  CA  ASP A 229     -24.938  -0.816  -7.556  1.00  0.00           C  
ATOM   3423  HA  ASP A 229     -24.167  -1.233  -8.204  1.00  0.00           H  
ATOM   3424  C   ASP A 229     -24.249   0.073  -6.519  1.00  0.00           C  
ATOM   3425  CB  ASP A 229     -25.884   0.018  -8.435  1.00  0.00           C  
ATOM   3426  HB2 ASP A 229     -26.750   0.320  -7.846  1.00  0.00           H  
ATOM   3427  HB3 ASP A 229     -25.361   0.920  -8.752  1.00  0.00           H  
ATOM   3428  O   ASP A 229     -24.891   0.665  -5.650  1.00  0.00           O  
ATOM   3429  CG  ASP A 229     -26.344  -0.725  -9.692  1.00  0.00           C  
ATOM   3430  OD1 ASP A 229     -25.577  -1.587 -10.172  1.00  0.00           O  
ATOM   3431  OD2 ASP A 229     -27.440  -0.393 -10.187  1.00  0.00           O  
ATOM   3432  N   VAL A 230     -22.929   0.205  -6.636  1.00  0.00           N  
ATOM   3433  H   VAL A 230     -22.467  -0.328  -7.359  1.00  0.00           H  
ATOM   3434  CA  VAL A 230     -22.118   1.097  -5.804  1.00  0.00           C  
ATOM   3435  HA  VAL A 230     -22.649   1.296  -4.873  1.00  0.00           H  
ATOM   3436  C   VAL A 230     -21.921   2.422  -6.531  1.00  0.00           C  
ATOM   3437  CB  VAL A 230     -20.777   0.442  -5.433  1.00  0.00           C  
ATOM   3438  HB  VAL A 230     -20.233   0.188  -6.342  1.00  0.00           H  
ATOM   3439  O   VAL A 230     -21.470   2.456  -7.676  1.00  0.00           O  
ATOM   3440  CG1 VAL A 230     -19.899   1.368  -4.584  1.00  0.00           C  
ATOM   3441 HG11 VAL A 230     -20.427   1.641  -3.670  1.00  0.00           H  
ATOM   3442 HG12 VAL A 230     -19.635   2.266  -5.142  1.00  0.00           H  
ATOM   3443 HG13 VAL A 230     -18.980   0.846  -4.319  1.00  0.00           H  
ATOM   3444  CG2 VAL A 230     -20.999  -0.837  -4.620  1.00  0.00           C  
ATOM   3445 HG21 VAL A 230     -21.557  -0.615  -3.710  1.00  0.00           H  
ATOM   3446 HG22 VAL A 230     -21.552  -1.571  -5.206  1.00  0.00           H  
ATOM   3447 HG23 VAL A 230     -20.034  -1.268  -4.354  1.00  0.00           H  
ATOM   3448  N   LYS A 231     -22.229   3.529  -5.857  1.00  0.00           N  
ATOM   3449  H   LYS A 231     -22.565   3.422  -4.910  1.00  0.00           H  
ATOM   3450  CA  LYS A 231     -21.948   4.889  -6.324  1.00  0.00           C  
ATOM   3451  HA  LYS A 231     -21.618   4.849  -7.362  1.00  0.00           H  
ATOM   3452  C   LYS A 231     -20.813   5.491  -5.508  1.00  0.00           C  
ATOM   3453  CB  LYS A 231     -23.202   5.773  -6.243  1.00  0.00           C  
ATOM   3454  HB2 LYS A 231     -22.965   6.764  -6.632  1.00  0.00           H  
ATOM   3455  HB3 LYS A 231     -23.477   5.886  -5.194  1.00  0.00           H  
ATOM   3456  O   LYS A 231     -20.663   5.203  -4.321  1.00  0.00           O  
ATOM   3457  CG  LYS A 231     -24.426   5.233  -6.993  1.00  0.00           C  
ATOM   3458  HG2 LYS A 231     -25.248   5.926  -6.816  1.00  0.00           H  
ATOM   3459  HG3 LYS A 231     -24.705   4.276  -6.551  1.00  0.00           H  
ATOM   3460  CD  LYS A 231     -24.258   5.049  -8.511  1.00  0.00           C  
ATOM   3461  HD2 LYS A 231     -23.965   5.987  -8.982  1.00  0.00           H  
ATOM   3462  HD3 LYS A 231     -23.522   4.270  -8.711  1.00  0.00           H  
ATOM   3463  CE  LYS A 231     -25.641   4.610  -8.999  1.00  0.00           C  
ATOM   3464  HE2 LYS A 231     -26.353   5.423  -8.856  1.00  0.00           H  
ATOM   3465  HE3 LYS A 231     -25.978   3.800  -8.351  1.00  0.00           H  
ATOM   3466  NZ  LYS A 231     -25.719   4.120 -10.389  1.00  0.00           N  
ATOM   3467  HZ1 LYS A 231     -25.551   4.853 -11.064  1.00  0.00           H  
ATOM   3468  HZ2 LYS A 231     -26.663   3.776 -10.497  1.00  0.00           H  
ATOM   3469  HZ3 LYS A 231     -25.113   3.324 -10.525  1.00  0.00           H  
ATOM   3470  N   ARG A 232     -20.050   6.372  -6.147  1.00  0.00           N  
ATOM   3471  H   ARG A 232     -20.291   6.583  -7.105  1.00  0.00           H  
ATOM   3472  CA  ARG A 232     -19.073   7.243  -5.490  1.00  0.00           C  
ATOM   3473  HA  ARG A 232     -18.847   6.836  -4.505  1.00  0.00           H  
ATOM   3474  C   ARG A 232     -19.662   8.630  -5.283  1.00  0.00           C  
ATOM   3475  CB  ARG A 232     -17.755   7.291  -6.273  1.00  0.00           C  
ATOM   3476  HB2 ARG A 232     -17.065   7.954  -5.750  1.00  0.00           H  
ATOM   3477  HB3 ARG A 232     -17.318   6.293  -6.291  1.00  0.00           H  
ATOM   3478  O   ARG A 232     -20.352   9.131  -6.168  1.00  0.00           O  
ATOM   3479  CG  ARG A 232     -17.934   7.784  -7.717  1.00  0.00           C  
ATOM   3480  HG2 ARG A 232     -18.445   8.746  -7.743  1.00  0.00           H  
ATOM   3481  HG3 ARG A 232     -18.522   7.052  -8.272  1.00  0.00           H  
ATOM   3482  CD  ARG A 232     -16.580   7.954  -8.395  1.00  0.00           C  
ATOM   3483  HD2 ARG A 232     -15.965   7.092  -8.139  1.00  0.00           H  
ATOM   3484  HD3 ARG A 232     -16.093   8.850  -8.008  1.00  0.00           H  
ATOM   3485  NE  ARG A 232     -16.755   8.066  -9.854  1.00  0.00           N  
ATOM   3486  HE  ARG A 232     -17.520   8.630 -10.194  1.00  0.00           H  
ATOM   3487  NH1 ARG A 232     -15.100   6.589 -10.427  1.00  0.00           N  
ATOM   3488 HH11 ARG A 232     -14.725   6.583  -9.489  1.00  0.00           H  
ATOM   3489 HH12 ARG A 232     -14.883   5.834 -11.062  1.00  0.00           H  
ATOM   3490  NH2 ARG A 232     -16.603   7.112 -11.918  1.00  0.00           N  
ATOM   3491 HH21 ARG A 232     -16.187   6.334 -12.411  1.00  0.00           H  
ATOM   3492 HH22 ARG A 232     -17.372   7.605 -12.348  1.00  0.00           H  
ATOM   3493  CZ  ARG A 232     -16.150   7.287 -10.723  1.00  0.00           C  
ATOM   3494  N   ASP A 233     -19.340   9.253  -4.161  1.00  0.00           N  
ATOM   3495  H   ASP A 233     -18.822   8.753  -3.453  1.00  0.00           H  
ATOM   3496  CA  ASP A 233     -19.597  10.674  -3.934  1.00  0.00           C  
ATOM   3497  HA  ASP A 233     -19.598  11.174  -4.903  1.00  0.00           H  
ATOM   3498  C   ASP A 233     -18.468  11.298  -3.103  1.00  0.00           C  
ATOM   3499  CB  ASP A 233     -20.986  10.871  -3.298  1.00  0.00           C  
ATOM   3500  HB2 ASP A 233     -20.908  10.810  -2.213  1.00  0.00           H  
ATOM   3501  HB3 ASP A 233     -21.648  10.071  -3.630  1.00  0.00           H  
ATOM   3502  O   ASP A 233     -17.754  10.594  -2.382  1.00  0.00           O  
ATOM   3503  CG  ASP A 233     -21.631  12.202  -3.701  1.00  0.00           C  
ATOM   3504  OD1 ASP A 233     -20.895  13.122  -4.113  1.00  0.00           O  
ATOM   3505  OD2 ASP A 233     -22.881  12.280  -3.644  1.00  0.00           O  
ATOM   3506  N   CYS A 234     -18.288  12.610  -3.225  1.00  0.00           N  
ATOM   3507  H   CYS A 234     -19.013  13.124  -3.706  1.00  0.00           H  
ATOM   3508  CA  CYS A 234     -17.244  13.372  -2.551  1.00  0.00           C  
ATOM   3509  HA  CYS A 234     -16.585  12.697  -2.005  1.00  0.00           H  
ATOM   3510  C   CYS A 234     -17.861  14.338  -1.544  1.00  0.00           C  
ATOM   3511  CB  CYS A 234     -16.399  14.136  -3.578  1.00  0.00           C  
ATOM   3512  HB2 CYS A 234     -17.061  14.578  -4.323  1.00  0.00           H  
ATOM   3513  HB3 CYS A 234     -15.866  14.943  -3.077  1.00  0.00           H  
ATOM   3514  O   CYS A 234     -18.644  15.214  -1.898  1.00  0.00           O  
ATOM   3515  SG  CYS A 234     -15.195  13.037  -4.372  1.00  0.00           S  
ATOM   3516  HG  CYS A 234     -14.847  13.889  -5.341  1.00  0.00           H  
ATOM   3517  N   PHE A 235     -17.426  14.231  -0.295  1.00  0.00           N  
ATOM   3518  H   PHE A 235     -16.783  13.485  -0.072  1.00  0.00           H  
ATOM   3519  CA  PHE A 235     -17.828  15.114   0.787  1.00  0.00           C  
ATOM   3520  HA  PHE A 235     -18.626  15.774   0.446  1.00  0.00           H  
ATOM   3521  C   PHE A 235     -16.642  15.969   1.197  1.00  0.00           C  
ATOM   3522  CB  PHE A 235     -18.379  14.290   1.952  1.00  0.00           C  
ATOM   3523  HB2 PHE A 235     -17.596  13.633   2.331  1.00  0.00           H  
ATOM   3524  HB3 PHE A 235     -18.664  14.967   2.757  1.00  0.00           H  
ATOM   3525  O   PHE A 235     -15.540  15.465   1.415  1.00  0.00           O  
ATOM   3526  CG  PHE A 235     -19.577  13.456   1.553  1.00  0.00           C  
ATOM   3527  CD1 PHE A 235     -20.876  13.975   1.697  1.00  0.00           C  
ATOM   3528  HD1 PHE A 235     -21.028  14.958   2.117  1.00  0.00           H  
ATOM   3529  CD2 PHE A 235     -19.391  12.189   0.968  1.00  0.00           C  
ATOM   3530  HD2 PHE A 235     -18.393  11.803   0.823  1.00  0.00           H  
ATOM   3531  CE1 PHE A 235     -21.985  13.219   1.282  1.00  0.00           C  
ATOM   3532  HE1 PHE A 235     -22.977  13.628   1.402  1.00  0.00           H  
ATOM   3533  CE2 PHE A 235     -20.497  11.447   0.525  1.00  0.00           C  
ATOM   3534  HE2 PHE A 235     -20.350  10.487   0.053  1.00  0.00           H  
ATOM   3535  CZ  PHE A 235     -21.797  11.955   0.694  1.00  0.00           C  
ATOM   3536  HZ  PHE A 235     -22.646  11.382   0.354  1.00  0.00           H  
ATOM   3537  N   PHE A 236     -16.857  17.271   1.303  1.00  0.00           N  
ATOM   3538  H   PHE A 236     -17.788  17.633   1.151  1.00  0.00           H  
ATOM   3539  CA  PHE A 236     -15.862  18.160   1.879  1.00  0.00           C  
ATOM   3540  HA  PHE A 236     -14.874  17.872   1.521  1.00  0.00           H  
ATOM   3541  C   PHE A 236     -15.856  17.986   3.398  1.00  0.00           C  
ATOM   3542  CB  PHE A 236     -16.133  19.585   1.391  1.00  0.00           C  
ATOM   3543  HB2 PHE A 236     -15.433  20.266   1.876  1.00  0.00           H  
ATOM   3544  HB3 PHE A 236     -17.142  19.884   1.676  1.00  0.00           H  
ATOM   3545  O   PHE A 236     -16.861  17.627   3.994  1.00  0.00           O  
ATOM   3546  CG  PHE A 236     -15.962  19.698  -0.115  1.00  0.00           C  
ATOM   3547  CD1 PHE A 236     -14.666  19.731  -0.652  1.00  0.00           C  
ATOM   3548  HD1 PHE A 236     -13.825  19.670   0.023  1.00  0.00           H  
ATOM   3549  CD2 PHE A 236     -17.069  19.680  -0.985  1.00  0.00           C  
ATOM   3550  HD2 PHE A 236     -18.071  19.621  -0.585  1.00  0.00           H  
ATOM   3551  CE1 PHE A 236     -14.467  19.802  -2.044  1.00  0.00           C  
ATOM   3552  HE1 PHE A 236     -13.468  19.835  -2.453  1.00  0.00           H  
ATOM   3553  CE2 PHE A 236     -16.873  19.709  -2.379  1.00  0.00           C  
ATOM   3554  HE2 PHE A 236     -17.723  19.664  -3.043  1.00  0.00           H  
ATOM   3555  CZ  PHE A 236     -15.572  19.776  -2.910  1.00  0.00           C  
ATOM   3556  HZ  PHE A 236     -15.421  19.776  -3.980  1.00  0.00           H  
ATOM   3557  N   VAL A 237     -14.706  18.165   4.031  1.00  0.00           N  
ATOM   3558  H   VAL A 237     -13.869  18.332   3.491  1.00  0.00           H  
ATOM   3559  CA  VAL A 237     -14.576  18.182   5.488  1.00  0.00           C  
ATOM   3560  HA  VAL A 237     -15.558  18.260   5.954  1.00  0.00           H  
ATOM   3561  C   VAL A 237     -13.787  19.424   5.821  1.00  0.00           C  
ATOM   3562  CB  VAL A 237     -13.887  16.914   6.016  1.00  0.00           C  
ATOM   3563  HB  VAL A 237     -12.948  16.758   5.485  1.00  0.00           H  
ATOM   3564  O   VAL A 237     -12.651  19.566   5.371  1.00  0.00           O  
ATOM   3565  CG1 VAL A 237     -13.582  17.013   7.519  1.00  0.00           C  
ATOM   3566 HG11 VAL A 237     -14.492  17.231   8.078  1.00  0.00           H  
ATOM   3567 HG12 VAL A 237     -13.153  16.075   7.872  1.00  0.00           H  
ATOM   3568 HG13 VAL A 237     -12.857  17.805   7.705  1.00  0.00           H  
ATOM   3569  CG2 VAL A 237     -14.788  15.697   5.783  1.00  0.00           C  
ATOM   3570 HG21 VAL A 237     -15.737  15.827   6.302  1.00  0.00           H  
ATOM   3571 HG22 VAL A 237     -14.286  14.802   6.151  1.00  0.00           H  
ATOM   3572 HG23 VAL A 237     -14.981  15.571   4.717  1.00  0.00           H  
ATOM   3573  N   THR A 238     -14.398  20.332   6.574  1.00  0.00           N  
ATOM   3574  H   THR A 238     -15.320  20.138   6.937  1.00  0.00           H  
ATOM   3575  CA  THR A 238     -13.738  21.559   7.022  1.00  0.00           C  
ATOM   3576  HA  THR A 238     -13.010  21.864   6.270  1.00  0.00           H  
ATOM   3577  C   THR A 238     -12.983  21.307   8.320  1.00  0.00           C  
ATOM   3578  CB  THR A 238     -14.728  22.721   7.195  1.00  0.00           C  
ATOM   3579  HB  THR A 238     -14.167  23.621   7.444  1.00  0.00           H  
ATOM   3580  O   THR A 238     -13.423  20.496   9.141  1.00  0.00           O  
ATOM   3581  CG2 THR A 238     -15.542  22.982   5.925  1.00  0.00           C  
ATOM   3582 HG21 THR A 238     -16.142  23.882   6.056  1.00  0.00           H  
ATOM   3583 HG22 THR A 238     -14.865  23.131   5.084  1.00  0.00           H  
ATOM   3584 HG23 THR A 238     -16.201  22.141   5.713  1.00  0.00           H  
ATOM   3585  OG1 THR A 238     -15.648  22.459   8.231  1.00  0.00           O  
ATOM   3586  HG1 THR A 238     -16.189  23.245   8.333  1.00  0.00           H  
ATOM   3587  N   ASP A 239     -11.883  22.027   8.531  1.00  0.00           N  
ATOM   3588  H   ASP A 239     -11.516  22.604   7.788  1.00  0.00           H  
ATOM   3589  CA  ASP A 239     -11.141  21.983   9.795  1.00  0.00           C  
ATOM   3590  HA  ASP A 239     -10.786  20.967   9.964  1.00  0.00           H  
ATOM   3591  C   ASP A 239     -12.053  22.336  10.978  1.00  0.00           C  
ATOM   3592  CB  ASP A 239      -9.919  22.910   9.730  1.00  0.00           C  
ATOM   3593  HB2 ASP A 239      -9.484  22.982  10.727  1.00  0.00           H  
ATOM   3594  HB3 ASP A 239     -10.241  23.906   9.429  1.00  0.00           H  
ATOM   3595  O   ASP A 239     -12.068  21.604  11.961  1.00  0.00           O  
ATOM   3596  CG  ASP A 239      -8.830  22.402   8.777  1.00  0.00           C  
ATOM   3597  OD1 ASP A 239      -8.731  21.168   8.566  1.00  0.00           O  
ATOM   3598  OD2 ASP A 239      -8.106  23.259   8.229  1.00  0.00           O  
ATOM   3599  N   ASP A 240     -12.928  23.338  10.828  1.00  0.00           N  
ATOM   3600  H   ASP A 240     -12.778  23.978  10.061  1.00  0.00           H  
ATOM   3601  CA  ASP A 240     -13.910  23.721  11.851  1.00  0.00           C  
ATOM   3602  HA  ASP A 240     -13.377  24.071  12.735  1.00  0.00           H  
ATOM   3603  C   ASP A 240     -14.814  22.550  12.277  1.00  0.00           C  
ATOM   3604  CB  ASP A 240     -14.807  24.860  11.329  1.00  0.00           C  
ATOM   3605  HB2 ASP A 240     -15.607  25.021  12.051  1.00  0.00           H  
ATOM   3606  HB3 ASP A 240     -15.269  24.545  10.393  1.00  0.00           H  
ATOM   3607  O   ASP A 240     -14.969  22.276  13.468  1.00  0.00           O  
ATOM   3608  CG  ASP A 240     -14.109  26.206  11.108  1.00  0.00           C  
ATOM   3609  OD1 ASP A 240     -12.964  26.376  11.573  1.00  0.00           O  
ATOM   3610  OD2 ASP A 240     -14.755  27.066  10.468  1.00  0.00           O  
ATOM   3611  N   SER A 241     -15.413  21.833  11.314  1.00  0.00           N  
ATOM   3612  H   SER A 241     -15.224  22.079  10.353  1.00  0.00           H  
ATOM   3613  CA  SER A 241     -16.294  20.689  11.610  1.00  0.00           C  
ATOM   3614  HA  SER A 241     -17.062  21.017  12.310  1.00  0.00           H  
ATOM   3615  C   SER A 241     -15.531  19.540  12.276  1.00  0.00           C  
ATOM   3616  CB  SER A 241     -16.998  20.200  10.336  1.00  0.00           C  
ATOM   3617  HB2 SER A 241     -17.712  19.421  10.601  1.00  0.00           H  
ATOM   3618  HB3 SER A 241     -17.550  21.030   9.895  1.00  0.00           H  
ATOM   3619  O   SER A 241     -16.032  18.883  13.191  1.00  0.00           O  
ATOM   3620  OG  SER A 241     -16.088  19.684   9.377  1.00  0.00           O  
ATOM   3621  HG  SER A 241     -15.332  20.271   9.302  1.00  0.00           H  
ATOM   3622  N   LEU A 242     -14.283  19.323  11.862  1.00  0.00           N  
ATOM   3623  H   LEU A 242     -13.900  19.935  11.156  1.00  0.00           H  
ATOM   3624  CA  LEU A 242     -13.428  18.286  12.412  1.00  0.00           C  
ATOM   3625  HA  LEU A 242     -14.002  17.360  12.457  1.00  0.00           H  
ATOM   3626  C   LEU A 242     -12.953  18.613  13.832  1.00  0.00           C  
ATOM   3627  CB  LEU A 242     -12.250  18.115  11.453  1.00  0.00           C  
ATOM   3628  HB2 LEU A 242     -12.627  17.819  10.474  1.00  0.00           H  
ATOM   3629  HB3 LEU A 242     -11.749  19.077  11.343  1.00  0.00           H  
ATOM   3630  O   LEU A 242     -12.922  17.722  14.685  1.00  0.00           O  
ATOM   3631  CG  LEU A 242     -11.228  17.087  11.946  1.00  0.00           C  
ATOM   3632  HG  LEU A 242     -10.837  17.365  12.925  1.00  0.00           H  
ATOM   3633  CD1 LEU A 242     -11.816  15.672  12.024  1.00  0.00           C  
ATOM   3634 HD11 LEU A 242     -12.256  15.401  11.064  1.00  0.00           H  
ATOM   3635 HD12 LEU A 242     -11.045  14.952  12.298  1.00  0.00           H  
ATOM   3636 HD13 LEU A 242     -12.594  15.643  12.787  1.00  0.00           H  
ATOM   3637  CD2 LEU A 242     -10.060  17.088  10.976  1.00  0.00           C  
ATOM   3638 HD21 LEU A 242     -10.421  16.757  10.002  1.00  0.00           H  
ATOM   3639 HD22 LEU A 242      -9.275  16.433  11.355  1.00  0.00           H  
ATOM   3640 HD23 LEU A 242      -9.668  18.100  10.882  1.00  0.00           H  
ATOM   3641  N   ASP A 243     -12.576  19.861  14.086  1.00  0.00           N  
ATOM   3642  H   ASP A 243     -12.553  20.527  13.327  1.00  0.00           H  
ATOM   3643  CA  ASP A 243     -12.122  20.323  15.393  1.00  0.00           C  
ATOM   3644  HA  ASP A 243     -11.366  19.636  15.773  1.00  0.00           H  
ATOM   3645  C   ASP A 243     -13.271  20.305  16.398  1.00  0.00           C  
ATOM   3646  CB  ASP A 243     -11.485  21.715  15.267  1.00  0.00           C  
ATOM   3647  HB2 ASP A 243     -11.403  22.146  16.264  1.00  0.00           H  
ATOM   3648  HB3 ASP A 243     -12.132  22.363  14.675  1.00  0.00           H  
ATOM   3649  O   ASP A 243     -13.087  19.836  17.522  1.00  0.00           O  
ATOM   3650  CG  ASP A 243     -10.074  21.678  14.658  1.00  0.00           C  
ATOM   3651  OD1 ASP A 243      -9.490  20.564  14.552  1.00  0.00           O  
ATOM   3652  OD2 ASP A 243      -9.542  22.778  14.402  1.00  0.00           O  
ATOM   3653  N   GLN A 244     -14.484  20.679  15.975  1.00  0.00           N  
ATOM   3654  H   GLN A 244     -14.568  21.075  15.050  1.00  0.00           H  
ATOM   3655  CA  GLN A 244     -15.691  20.500  16.784  1.00  0.00           C  
ATOM   3656  HA  GLN A 244     -15.565  21.036  17.725  1.00  0.00           H  
ATOM   3657  C   GLN A 244     -15.937  19.028  17.131  1.00  0.00           C  
ATOM   3658  CB  GLN A 244     -16.914  21.063  16.056  1.00  0.00           C  
ATOM   3659  HB2 GLN A 244     -16.938  20.684  15.035  1.00  0.00           H  
ATOM   3660  HB3 GLN A 244     -17.811  20.719  16.572  1.00  0.00           H  
ATOM   3661  O   GLN A 244     -16.186  18.721  18.299  1.00  0.00           O  
ATOM   3662  CG  GLN A 244     -16.944  22.594  16.036  1.00  0.00           C  
ATOM   3663  HG2 GLN A 244     -16.026  22.984  15.597  1.00  0.00           H  
ATOM   3664  HG3 GLN A 244     -17.012  22.971  17.057  1.00  0.00           H  
ATOM   3665  CD  GLN A 244     -18.143  23.114  15.251  1.00  0.00           C  
ATOM   3666  NE2 GLN A 244     -18.064  24.302  14.696  1.00  0.00           N  
ATOM   3667 HE21 GLN A 244     -18.860  24.578  14.140  1.00  0.00           H  
ATOM   3668 HE22 GLN A 244     -17.183  24.796  14.679  1.00  0.00           H  
ATOM   3669  OE1 GLN A 244     -19.179  22.479  15.142  1.00  0.00           O  
ATOM   3670  N   LEU A 245     -15.836  18.109  16.158  1.00  0.00           N  
ATOM   3671  H   LEU A 245     -15.685  18.419  15.208  1.00  0.00           H  
ATOM   3672  CA  LEU A 245     -15.982  16.675  16.426  1.00  0.00           C  
ATOM   3673  HA  LEU A 245     -16.967  16.514  16.864  1.00  0.00           H  
ATOM   3674  C   LEU A 245     -14.946  16.219  17.458  1.00  0.00           C  
ATOM   3675  CB  LEU A 245     -15.890  15.855  15.119  1.00  0.00           C  
ATOM   3676  HB2 LEU A 245     -14.973  16.128  14.596  1.00  0.00           H  
ATOM   3677  HB3 LEU A 245     -16.729  16.117  14.473  1.00  0.00           H  
ATOM   3678  O   LEU A 245     -15.307  15.636  18.477  1.00  0.00           O  
ATOM   3679  CG  LEU A 245     -15.883  14.328  15.351  1.00  0.00           C  
ATOM   3680  HG  LEU A 245     -15.049  14.069  16.003  1.00  0.00           H  
ATOM   3681  CD1 LEU A 245     -17.178  13.819  15.988  1.00  0.00           C  
ATOM   3682 HD11 LEU A 245     -17.143  12.734  16.087  1.00  0.00           H  
ATOM   3683 HD12 LEU A 245     -17.303  14.252  16.981  1.00  0.00           H  
ATOM   3684 HD13 LEU A 245     -18.030  14.100  15.368  1.00  0.00           H  
ATOM   3685  CD2 LEU A 245     -15.681  13.550  14.052  1.00  0.00           C  
ATOM   3686 HD21 LEU A 245     -14.867  13.984  13.471  1.00  0.00           H  
ATOM   3687 HD22 LEU A 245     -16.606  13.555  13.475  1.00  0.00           H  
ATOM   3688 HD23 LEU A 245     -15.442  12.514  14.291  1.00  0.00           H  
ATOM   3689  N   LYS A 246     -13.660  16.499  17.231  1.00  0.00           N  
ATOM   3690  H   LYS A 246     -13.434  17.042  16.410  1.00  0.00           H  
ATOM   3691  CA  LYS A 246     -12.581  16.079  18.138  1.00  0.00           C  
ATOM   3692  HA  LYS A 246     -12.609  14.996  18.258  1.00  0.00           H  
ATOM   3693  C   LYS A 246     -12.732  16.667  19.539  1.00  0.00           C  
ATOM   3694  CB  LYS A 246     -11.230  16.494  17.566  1.00  0.00           C  
ATOM   3695  HB2 LYS A 246     -10.475  16.405  18.348  1.00  0.00           H  
ATOM   3696  HB3 LYS A 246     -11.282  17.540  17.265  1.00  0.00           H  
ATOM   3697  O   LYS A 246     -12.525  15.936  20.504  1.00  0.00           O  
ATOM   3698  CG  LYS A 246     -10.798  15.625  16.381  1.00  0.00           C  
ATOM   3699  HG2 LYS A 246     -10.612  14.605  16.716  1.00  0.00           H  
ATOM   3700  HG3 LYS A 246     -11.564  15.623  15.605  1.00  0.00           H  
ATOM   3701  CD  LYS A 246      -9.514  16.245  15.841  1.00  0.00           C  
ATOM   3702  HD2 LYS A 246      -8.764  16.281  16.631  1.00  0.00           H  
ATOM   3703  HD3 LYS A 246      -9.737  17.264  15.523  1.00  0.00           H  
ATOM   3704  CE  LYS A 246      -8.967  15.463  14.660  1.00  0.00           C  
ATOM   3705  HE2 LYS A 246      -8.588  14.504  15.014  1.00  0.00           H  
ATOM   3706  HE3 LYS A 246      -9.783  15.291  13.959  1.00  0.00           H  
ATOM   3707  NZ  LYS A 246      -7.908  16.271  14.018  1.00  0.00           N  
ATOM   3708  HZ1 LYS A 246      -7.154  16.461  14.663  1.00  0.00           H  
ATOM   3709  HZ2 LYS A 246      -8.289  17.172  13.766  1.00  0.00           H  
ATOM   3710  HZ3 LYS A 246      -7.565  15.830  13.177  1.00  0.00           H  
ATOM   3711  N   ALA A 247     -13.112  17.939  19.657  1.00  0.00           N  
ATOM   3712  H   ALA A 247     -13.233  18.491  18.820  1.00  0.00           H  
ATOM   3713  CA  ALA A 247     -13.348  18.591  20.941  1.00  0.00           C  
ATOM   3714  HA  ALA A 247     -12.450  18.503  21.553  1.00  0.00           H  
ATOM   3715  C   ALA A 247     -14.497  17.921  21.708  1.00  0.00           C  
ATOM   3716  CB  ALA A 247     -13.624  20.078  20.698  1.00  0.00           C  
ATOM   3717  HB1 ALA A 247     -14.505  20.201  20.068  1.00  0.00           H  
ATOM   3718  HB2 ALA A 247     -12.768  20.538  20.203  1.00  0.00           H  
ATOM   3719  HB3 ALA A 247     -13.793  20.581  21.650  1.00  0.00           H  
ATOM   3720  O   ALA A 247     -14.344  17.601  22.884  1.00  0.00           O  
ATOM   3721  N   GLN A 248     -15.608  17.620  21.030  1.00  0.00           N  
ATOM   3722  H   GLN A 248     -15.685  17.913  20.067  1.00  0.00           H  
ATOM   3723  CA  GLN A 248     -16.735  16.907  21.634  1.00  0.00           C  
ATOM   3724  HA  GLN A 248     -17.045  17.434  22.536  1.00  0.00           H  
ATOM   3725  C   GLN A 248     -16.361  15.475  22.057  1.00  0.00           C  
ATOM   3726  CB  GLN A 248     -17.907  16.896  20.643  1.00  0.00           C  
ATOM   3727  HB2 GLN A 248     -18.616  16.143  20.984  1.00  0.00           H  
ATOM   3728  HB3 GLN A 248     -17.560  16.602  19.652  1.00  0.00           H  
ATOM   3729  O   GLN A 248     -16.748  15.025  23.136  1.00  0.00           O  
ATOM   3730  CG  GLN A 248     -18.626  18.255  20.555  1.00  0.00           C  
ATOM   3731  HG2 GLN A 248     -17.929  19.013  20.196  1.00  0.00           H  
ATOM   3732  HG3 GLN A 248     -18.956  18.553  21.550  1.00  0.00           H  
ATOM   3733  CD  GLN A 248     -19.852  18.222  19.641  1.00  0.00           C  
ATOM   3734  NE2 GLN A 248     -20.050  19.204  18.791  1.00  0.00           N  
ATOM   3735 HE21 GLN A 248     -20.863  19.143  18.195  1.00  0.00           H  
ATOM   3736 HE22 GLN A 248     -19.401  19.976  18.731  1.00  0.00           H  
ATOM   3737  OE1 GLN A 248     -20.668  17.316  19.674  1.00  0.00           O  
ATOM   3738  N   LEU A 249     -15.576  14.751  21.249  1.00  0.00           N  
ATOM   3739  H   LEU A 249     -15.313  15.149  20.359  1.00  0.00           H  
ATOM   3740  CA  LEU A 249     -15.072  13.423  21.622  1.00  0.00           C  
ATOM   3741  HA  LEU A 249     -15.915  12.790  21.901  1.00  0.00           H  
ATOM   3742  C   LEU A 249     -14.146  13.484  22.843  1.00  0.00           C  
ATOM   3743  CB  LEU A 249     -14.315  12.779  20.449  1.00  0.00           C  
ATOM   3744  HB2 LEU A 249     -13.875  11.852  20.816  1.00  0.00           H  
ATOM   3745  HB3 LEU A 249     -13.501  13.442  20.157  1.00  0.00           H  
ATOM   3746  O   LEU A 249     -14.247  12.632  23.729  1.00  0.00           O  
ATOM   3747  CG  LEU A 249     -15.137  12.435  19.200  1.00  0.00           C  
ATOM   3748  HG  LEU A 249     -15.579  13.333  18.767  1.00  0.00           H  
ATOM   3749  CD1 LEU A 249     -14.224  11.792  18.156  1.00  0.00           C  
ATOM   3750 HD11 LEU A 249     -14.790  11.590  17.247  1.00  0.00           H  
ATOM   3751 HD12 LEU A 249     -13.413  12.481  17.922  1.00  0.00           H  
ATOM   3752 HD13 LEU A 249     -13.809  10.860  18.541  1.00  0.00           H  
ATOM   3753  CD2 LEU A 249     -16.274  11.472  19.478  1.00  0.00           C  
ATOM   3754 HD21 LEU A 249     -16.992  11.922  20.163  1.00  0.00           H  
ATOM   3755 HD22 LEU A 249     -15.880  10.543  19.890  1.00  0.00           H  
ATOM   3756 HD23 LEU A 249     -16.770  11.273  18.528  1.00  0.00           H  
ATOM   3757  N   LEU A 250     -13.272  14.493  22.903  1.00  0.00           N  
ATOM   3758  H   LEU A 250     -13.234  15.139  22.127  1.00  0.00           H  
ATOM   3759  CA  LEU A 250     -12.375  14.734  24.030  1.00  0.00           C  
ATOM   3760  HA  LEU A 250     -11.807  13.822  24.218  1.00  0.00           H  
ATOM   3761  C   LEU A 250     -13.162  15.054  25.304  1.00  0.00           C  
ATOM   3762  CB  LEU A 250     -11.396  15.863  23.656  1.00  0.00           C  
ATOM   3763  HB2 LEU A 250     -10.803  15.539  22.801  1.00  0.00           H  
ATOM   3764  HB3 LEU A 250     -11.971  16.737  23.353  1.00  0.00           H  
ATOM   3765  O   LEU A 250     -12.878  14.476  26.346  1.00  0.00           O  
ATOM   3766  CG  LEU A 250     -10.448  16.288  24.793  1.00  0.00           C  
ATOM   3767  HG  LEU A 250     -11.028  16.616  25.655  1.00  0.00           H  
ATOM   3768  CD1 LEU A 250      -9.523  15.150  25.225  1.00  0.00           C  
ATOM   3769 HD11 LEU A 250     -10.114  14.341  25.654  1.00  0.00           H  
ATOM   3770 HD12 LEU A 250      -8.972  14.775  24.363  1.00  0.00           H  
ATOM   3771 HD13 LEU A 250      -8.825  15.505  25.984  1.00  0.00           H  
ATOM   3772  CD2 LEU A 250      -9.589  17.466  24.335  1.00  0.00           C  
ATOM   3773 HD21 LEU A 250      -8.983  17.174  23.478  1.00  0.00           H  
ATOM   3774 HD22 LEU A 250     -10.234  18.298  24.053  1.00  0.00           H  
ATOM   3775 HD23 LEU A 250      -8.938  17.786  25.149  1.00  0.00           H  
ATOM   3776  N   GLU A 251     -14.182  15.908  25.224  1.00  0.00           N  
ATOM   3777  H   GLU A 251     -14.343  16.387  24.349  1.00  0.00           H  
ATOM   3778  CA  GLU A 251     -15.039  16.255  26.364  1.00  0.00           C  
ATOM   3779  HA  GLU A 251     -14.422  16.671  27.161  1.00  0.00           H  
ATOM   3780  C   GLU A 251     -15.768  15.026  26.930  1.00  0.00           C  
ATOM   3781  CB  GLU A 251     -16.051  17.322  25.914  1.00  0.00           C  
ATOM   3782  HB2 GLU A 251     -16.746  16.864  25.210  1.00  0.00           H  
ATOM   3783  HB3 GLU A 251     -15.520  18.124  25.401  1.00  0.00           H  
ATOM   3784  O   GLU A 251     -15.848  14.854  28.145  1.00  0.00           O  
ATOM   3785  CG  GLU A 251     -16.843  17.932  27.082  1.00  0.00           C  
ATOM   3786  HG2 GLU A 251     -16.190  18.598  27.646  1.00  0.00           H  
ATOM   3787  HG3 GLU A 251     -17.169  17.137  27.752  1.00  0.00           H  
ATOM   3788  CD  GLU A 251     -18.085  18.696  26.602  1.00  0.00           C  
ATOM   3789  OE1 GLU A 251     -19.120  18.606  27.307  1.00  0.00           O  
ATOM   3790  OE2 GLU A 251     -18.036  19.292  25.505  1.00  0.00           O  
ATOM   3791  N   LYS A 252     -16.282  14.141  26.063  1.00  0.00           N  
ATOM   3792  H   LYS A 252     -16.200  14.354  25.079  1.00  0.00           H  
ATOM   3793  CA  LYS A 252     -17.056  12.961  26.487  1.00  0.00           C  
ATOM   3794  HA  LYS A 252     -17.669  13.240  27.344  1.00  0.00           H  
ATOM   3795  C   LYS A 252     -16.205  11.804  27.005  1.00  0.00           C  
ATOM   3796  CB  LYS A 252     -17.954  12.470  25.339  1.00  0.00           C  
ATOM   3797  HB2 LYS A 252     -17.332  12.271  24.466  1.00  0.00           H  
ATOM   3798  HB3 LYS A 252     -18.417  11.529  25.635  1.00  0.00           H  
ATOM   3799  O   LYS A 252     -16.695  11.042  27.834  1.00  0.00           O  
ATOM   3800  CG  LYS A 252     -19.073  13.440  24.931  1.00  0.00           C  
ATOM   3801  HG2 LYS A 252     -18.636  14.378  24.587  1.00  0.00           H  
ATOM   3802  HG3 LYS A 252     -19.622  12.994  24.102  1.00  0.00           H  
ATOM   3803  CD  LYS A 252     -20.057  13.760  26.061  1.00  0.00           C  
ATOM   3804  HD2 LYS A 252     -19.516  14.260  26.864  1.00  0.00           H  
ATOM   3805  HD3 LYS A 252     -20.507  12.843  26.442  1.00  0.00           H  
ATOM   3806  CE  LYS A 252     -21.138  14.702  25.523  1.00  0.00           C  
ATOM   3807  HE2 LYS A 252     -20.667  15.389  24.821  1.00  0.00           H  
ATOM   3808  HE3 LYS A 252     -21.882  14.121  24.978  1.00  0.00           H  
ATOM   3809  NZ  LYS A 252     -21.759  15.489  26.615  1.00  0.00           N  
ATOM   3810  HZ1 LYS A 252     -22.154  14.892  27.328  1.00  0.00           H  
ATOM   3811  HZ2 LYS A 252     -21.058  16.082  27.037  1.00  0.00           H  
ATOM   3812  HZ3 LYS A 252     -22.466  16.110  26.249  1.00  0.00           H  
ATOM   3813  N   SER A 253     -14.985  11.639  26.496  1.00  0.00           N  
ATOM   3814  H   SER A 253     -14.673  12.300  25.800  1.00  0.00           H  
ATOM   3815  CA  SER A 253     -14.149  10.463  26.793  1.00  0.00           C  
ATOM   3816  HA  SER A 253     -14.719   9.750  27.389  1.00  0.00           H  
ATOM   3817  C   SER A 253     -12.885  10.768  27.598  1.00  0.00           C  
ATOM   3818  CB  SER A 253     -13.781   9.751  25.493  1.00  0.00           C  
ATOM   3819  HB2 SER A 253     -14.693   9.531  24.939  1.00  0.00           H  
ATOM   3820  HB3 SER A 253     -13.282   8.810  25.726  1.00  0.00           H  
ATOM   3821  O   SER A 253     -12.305   9.860  28.184  1.00  0.00           O  
ATOM   3822  OG  SER A 253     -12.925  10.557  24.705  1.00  0.00           O  
ATOM   3823  HG  SER A 253     -13.421  11.310  24.375  1.00  0.00           H  
ATOM   3824  N   GLY A 254     -12.419  12.021  27.611  1.00  0.00           N  
ATOM   3825  H   GLY A 254     -12.948  12.748  27.151  1.00  0.00           H  
ATOM   3826  CA  GLY A 254     -11.095  12.392  28.119  1.00  0.00           C  
ATOM   3827  HA2 GLY A 254     -11.052  13.477  28.217  1.00  0.00           H  
ATOM   3828  HA3 GLY A 254     -10.949  11.946  29.103  1.00  0.00           H  
ATOM   3829  C   GLY A 254      -9.933  11.951  27.215  1.00  0.00           C  
ATOM   3830  O   GLY A 254      -8.773  12.124  27.587  1.00  0.00           O  
ATOM   3831  N   LEU A 255     -10.217  11.391  26.033  1.00  0.00           N  
ATOM   3832  H   LEU A 255     -11.188  11.284  25.776  1.00  0.00           H  
ATOM   3833  CA  LEU A 255      -9.224  10.861  25.099  1.00  0.00           C  
ATOM   3834  HA  LEU A 255      -8.259  10.810  25.602  1.00  0.00           H  
ATOM   3835  C   LEU A 255      -9.061  11.760  23.869  1.00  0.00           C  
ATOM   3836  CB  LEU A 255      -9.614   9.436  24.670  1.00  0.00           C  
ATOM   3837  HB2 LEU A 255      -8.887   9.076  23.943  1.00  0.00           H  
ATOM   3838  HB3 LEU A 255     -10.578   9.486  24.164  1.00  0.00           H  
ATOM   3839  O   LEU A 255     -10.022  12.291  23.319  1.00  0.00           O  
ATOM   3840  CG  LEU A 255      -9.717   8.408  25.811  1.00  0.00           C  
ATOM   3841  HG  LEU A 255     -10.423   8.753  26.566  1.00  0.00           H  
ATOM   3842  CD1 LEU A 255     -10.238   7.090  25.243  1.00  0.00           C  
ATOM   3843 HD11 LEU A 255      -9.557   6.687  24.493  1.00  0.00           H  
ATOM   3844 HD12 LEU A 255     -10.348   6.359  26.044  1.00  0.00           H  
ATOM   3845 HD13 LEU A 255     -11.223   7.242  24.802  1.00  0.00           H  
ATOM   3846  CD2 LEU A 255      -8.356   8.172  26.474  1.00  0.00           C  
ATOM   3847 HD21 LEU A 255      -8.417   7.293  27.115  1.00  0.00           H  
ATOM   3848 HD22 LEU A 255      -7.586   8.013  25.720  1.00  0.00           H  
ATOM   3849 HD23 LEU A 255      -8.105   9.030  27.098  1.00  0.00           H  
ATOM   3850  N   ASN A 256      -7.822  11.869  23.388  1.00  0.00           N  
ATOM   3851  H   ASN A 256      -7.082  11.394  23.885  1.00  0.00           H  
ATOM   3852  CA  ASN A 256      -7.513  12.531  22.123  1.00  0.00           C  
ATOM   3853  HA  ASN A 256      -8.288  13.270  21.917  1.00  0.00           H  
ATOM   3854  C   ASN A 256      -7.506  11.537  20.954  1.00  0.00           C  
ATOM   3855  CB  ASN A 256      -6.177  13.281  22.232  1.00  0.00           C  
ATOM   3856  HB2 ASN A 256      -5.418  12.640  22.682  1.00  0.00           H  
ATOM   3857  HB3 ASN A 256      -5.841  13.564  21.234  1.00  0.00           H  
ATOM   3858  O   ASN A 256      -6.840  10.491  21.005  1.00  0.00           O  
ATOM   3859  CG  ASN A 256      -6.324  14.566  23.020  1.00  0.00           C  
ATOM   3860  ND2 ASN A 256      -5.658  14.706  24.141  1.00  0.00           N  
ATOM   3861 HD21 ASN A 256      -5.106  13.955  24.531  1.00  0.00           H  
ATOM   3862 HD22 ASN A 256      -5.845  15.562  24.642  1.00  0.00           H  
ATOM   3863  OD1 ASN A 256      -7.034  15.466  22.622  1.00  0.00           O  
ATOM   3864  N   PHE A 257      -8.160  11.927  19.861  1.00  0.00           N  
ATOM   3865  H   PHE A 257      -8.666  12.801  19.893  1.00  0.00           H  
ATOM   3866  CA  PHE A 257      -8.264  11.138  18.635  1.00  0.00           C  
ATOM   3867  HA  PHE A 257      -7.727  10.198  18.765  1.00  0.00           H  
ATOM   3868  C   PHE A 257      -7.638  11.858  17.441  1.00  0.00           C  
ATOM   3869  CB  PHE A 257      -9.729  10.779  18.370  1.00  0.00           C  
ATOM   3870  HB2 PHE A 257     -10.298  11.697  18.224  1.00  0.00           H  
ATOM   3871  HB3 PHE A 257      -9.792  10.199  17.449  1.00  0.00           H  
ATOM   3872  O   PHE A 257      -7.793  13.066  17.246  1.00  0.00           O  
ATOM   3873  CG  PHE A 257     -10.353   9.970  19.486  1.00  0.00           C  
ATOM   3874  CD1 PHE A 257      -9.953   8.638  19.696  1.00  0.00           C  
ATOM   3875  HD1 PHE A 257      -9.228   8.178  19.042  1.00  0.00           H  
ATOM   3876  CD2 PHE A 257     -11.292  10.563  20.351  1.00  0.00           C  
ATOM   3877  HD2 PHE A 257     -11.576  11.597  20.221  1.00  0.00           H  
ATOM   3878  CE1 PHE A 257     -10.495   7.908  20.766  1.00  0.00           C  
ATOM   3879  HE1 PHE A 257     -10.171   6.894  20.949  1.00  0.00           H  
ATOM   3880  CE2 PHE A 257     -11.852   9.818  21.403  1.00  0.00           C  
ATOM   3881  HE2 PHE A 257     -12.564  10.275  22.075  1.00  0.00           H  
ATOM   3882  CZ  PHE A 257     -11.460   8.486  21.606  1.00  0.00           C  
ATOM   3883  HZ  PHE A 257     -11.888   7.914  22.416  1.00  0.00           H  
ATOM   3884  N   THR A 258      -6.939  11.097  16.601  1.00  0.00           N  
ATOM   3885  H   THR A 258      -6.884  10.111  16.813  1.00  0.00           H  
ATOM   3886  CA  THR A 258      -6.488  11.588  15.294  1.00  0.00           C  
ATOM   3887  HA  THR A 258      -6.001  12.551  15.445  1.00  0.00           H  
ATOM   3888  C   THR A 258      -7.681  11.814  14.361  1.00  0.00           C  
ATOM   3889  CB  THR A 258      -5.469  10.648  14.632  1.00  0.00           C  
ATOM   3890  HB  THR A 258      -5.123  11.111  13.709  1.00  0.00           H  
ATOM   3891  O   THR A 258      -8.757  11.259  14.568  1.00  0.00           O  
ATOM   3892  CG2 THR A 258      -4.253  10.375  15.515  1.00  0.00           C  
ATOM   3893 HG21 THR A 258      -3.883  11.311  15.933  1.00  0.00           H  
ATOM   3894 HG22 THR A 258      -3.462   9.925  14.915  1.00  0.00           H  
ATOM   3895 HG23 THR A 258      -4.514   9.700  16.331  1.00  0.00           H  
ATOM   3896  OG1 THR A 258      -6.045   9.403  14.323  1.00  0.00           O  
ATOM   3897  HG1 THR A 258      -6.300   9.029  15.170  1.00  0.00           H  
ATOM   3898  N   THR A 259      -7.495  12.591  13.288  1.00  0.00           N  
ATOM   3899  H   THR A 259      -6.613  13.069  13.167  1.00  0.00           H  
ATOM   3900  CA  THR A 259      -8.532  12.788  12.255  1.00  0.00           C  
ATOM   3901  HA  THR A 259      -9.383  13.314  12.687  1.00  0.00           H  
ATOM   3902  C   THR A 259      -9.051  11.464  11.702  1.00  0.00           C  
ATOM   3903  CB  THR A 259      -7.972  13.609  11.088  1.00  0.00           C  
ATOM   3904  HB  THR A 259      -7.137  13.070  10.642  1.00  0.00           H  
ATOM   3905  O   THR A 259     -10.256  11.291  11.573  1.00  0.00           O  
ATOM   3906  CG2 THR A 259      -8.993  13.887   9.989  1.00  0.00           C  
ATOM   3907 HG21 THR A 259      -8.623  14.659   9.315  1.00  0.00           H  
ATOM   3908 HG22 THR A 259      -9.169  12.982   9.407  1.00  0.00           H  
ATOM   3909 HG23 THR A 259      -9.942  14.209  10.416  1.00  0.00           H  
ATOM   3910  OG1 THR A 259      -7.475  14.836  11.575  1.00  0.00           O  
ATOM   3911  HG1 THR A 259      -7.528  15.467  10.853  1.00  0.00           H  
ATOM   3912  N   PHE A 260      -8.146  10.525  11.417  1.00  0.00           N  
ATOM   3913  H   PHE A 260      -7.169  10.716  11.588  1.00  0.00           H  
ATOM   3914  CA  PHE A 260      -8.495   9.214  10.875  1.00  0.00           C  
ATOM   3915  HA  PHE A 260      -9.072   9.346   9.960  1.00  0.00           H  
ATOM   3916  C   PHE A 260      -9.362   8.396  11.846  1.00  0.00           C  
ATOM   3917  CB  PHE A 260      -7.192   8.486  10.531  1.00  0.00           C  
ATOM   3918  HB2 PHE A 260      -6.638   8.280  11.447  1.00  0.00           H  
ATOM   3919  HB3 PHE A 260      -6.575   9.137   9.911  1.00  0.00           H  
ATOM   3920  O   PHE A 260     -10.314   7.758  11.421  1.00  0.00           O  
ATOM   3921  CG  PHE A 260      -7.408   7.194   9.777  1.00  0.00           C  
ATOM   3922  CD1 PHE A 260      -7.436   5.964  10.462  1.00  0.00           C  
ATOM   3923  HD1 PHE A 260      -7.323   5.931  11.536  1.00  0.00           H  
ATOM   3924  CD2 PHE A 260      -7.601   7.227   8.383  1.00  0.00           C  
ATOM   3925  HD2 PHE A 260      -7.592   8.168   7.851  1.00  0.00           H  
ATOM   3926  CE1 PHE A 260      -7.638   4.770   9.751  1.00  0.00           C  
ATOM   3927  HE1 PHE A 260      -7.647   3.824  10.271  1.00  0.00           H  
ATOM   3928  CE2 PHE A 260      -7.823   6.035   7.675  1.00  0.00           C  
ATOM   3929  HE2 PHE A 260      -7.983   6.061   6.608  1.00  0.00           H  
ATOM   3930  CZ  PHE A 260      -7.842   4.809   8.360  1.00  0.00           C  
ATOM   3931  HZ  PHE A 260      -8.024   3.897   7.812  1.00  0.00           H  
ATOM   3932  N   GLU A 261      -9.076   8.460  13.151  1.00  0.00           N  
ATOM   3933  H   GLU A 261      -8.327   9.068  13.451  1.00  0.00           H  
ATOM   3934  CA  GLU A 261      -9.856   7.770  14.192  1.00  0.00           C  
ATOM   3935  HA  GLU A 261     -10.029   6.733  13.904  1.00  0.00           H  
ATOM   3936  C   GLU A 261     -11.234   8.414  14.389  1.00  0.00           C  
ATOM   3937  CB  GLU A 261      -9.075   7.800  15.518  1.00  0.00           C  
ATOM   3938  HB2 GLU A 261      -9.729   7.493  16.335  1.00  0.00           H  
ATOM   3939  HB3 GLU A 261      -8.776   8.832  15.697  1.00  0.00           H  
ATOM   3940  O   GLU A 261     -12.250   7.727  14.322  1.00  0.00           O  
ATOM   3941  CG  GLU A 261      -7.834   6.890  15.523  1.00  0.00           C  
ATOM   3942  HG2 GLU A 261      -7.416   6.851  14.517  1.00  0.00           H  
ATOM   3943  HG3 GLU A 261      -8.139   5.878  15.788  1.00  0.00           H  
ATOM   3944  CD  GLU A 261      -6.718   7.361  16.473  1.00  0.00           C  
ATOM   3945  OE1 GLU A 261      -5.575   6.893  16.281  1.00  0.00           O  
ATOM   3946  OE2 GLU A 261      -6.872   8.357  17.213  1.00  0.00           O  
ATOM   3947  N   ALA A 262     -11.277   9.734  14.597  1.00  0.00           N  
ATOM   3948  H   ALA A 262     -10.407  10.246  14.616  1.00  0.00           H  
ATOM   3949  CA  ALA A 262     -12.510  10.461  14.892  1.00  0.00           C  
ATOM   3950  HA  ALA A 262     -13.012   9.983  15.733  1.00  0.00           H  
ATOM   3951  C   ALA A 262     -13.484  10.445  13.705  1.00  0.00           C  
ATOM   3952  CB  ALA A 262     -12.137  11.896  15.290  1.00  0.00           C  
ATOM   3953  HB1 ALA A 262     -11.581  12.381  14.488  1.00  0.00           H  
ATOM   3954  HB2 ALA A 262     -13.044  12.469  15.486  1.00  0.00           H  
ATOM   3955  HB3 ALA A 262     -11.525  11.882  16.192  1.00  0.00           H  
ATOM   3956  O   ALA A 262     -14.637  10.030  13.834  1.00  0.00           O  
ATOM   3957  N   LEU A 263     -13.013  10.870  12.531  1.00  0.00           N  
ATOM   3958  H   LEU A 263     -12.042  11.137  12.455  1.00  0.00           H  
ATOM   3959  CA  LEU A 263     -13.847  10.930  11.336  1.00  0.00           C  
ATOM   3960  HA  LEU A 263     -14.809  11.361  11.616  1.00  0.00           H  
ATOM   3961  C   LEU A 263     -14.120   9.531  10.770  1.00  0.00           C  
ATOM   3962  CB  LEU A 263     -13.174  11.854  10.314  1.00  0.00           C  
ATOM   3963  HB2 LEU A 263     -12.214  11.421  10.032  1.00  0.00           H  
ATOM   3964  HB3 LEU A 263     -13.000  12.827  10.772  1.00  0.00           H  
ATOM   3965  O   LEU A 263     -15.226   9.272  10.303  1.00  0.00           O  
ATOM   3966  CG  LEU A 263     -13.998  12.041   9.036  1.00  0.00           C  
ATOM   3967  HG  LEU A 263     -14.135  11.071   8.557  1.00  0.00           H  
ATOM   3968  CD1 LEU A 263     -15.360  12.686   9.281  1.00  0.00           C  
ATOM   3969 HD11 LEU A 263     -16.002  12.020   9.858  1.00  0.00           H  
ATOM   3970 HD12 LEU A 263     -15.856  12.885   8.332  1.00  0.00           H  
ATOM   3971 HD13 LEU A 263     -15.237  13.628   9.816  1.00  0.00           H  
ATOM   3972  CD2 LEU A 263     -13.224  12.927   8.079  1.00  0.00           C  
ATOM   3973 HD21 LEU A 263     -12.260  12.476   7.844  1.00  0.00           H  
ATOM   3974 HD22 LEU A 263     -13.793  13.005   7.153  1.00  0.00           H  
ATOM   3975 HD23 LEU A 263     -13.091  13.917   8.515  1.00  0.00           H  
ATOM   3976  N   GLY A 264     -13.149   8.614  10.854  1.00  0.00           N  
ATOM   3977  H   GLY A 264     -12.261   8.866  11.263  1.00  0.00           H  
ATOM   3978  CA  GLY A 264     -13.345   7.216  10.472  1.00  0.00           C  
ATOM   3979  HA2 GLY A 264     -12.427   6.656  10.648  1.00  0.00           H  
ATOM   3980  HA3 GLY A 264     -13.595   7.155   9.413  1.00  0.00           H  
ATOM   3981  C   GLY A 264     -14.464   6.557  11.278  1.00  0.00           C  
ATOM   3982  O   GLY A 264     -15.340   5.933  10.685  1.00  0.00           O  
ATOM   3983  N   ALA A 265     -14.506   6.773  12.599  1.00  0.00           N  
ATOM   3984  H   ALA A 265     -13.746   7.269  13.042  1.00  0.00           H  
ATOM   3985  CA  ALA A 265     -15.596   6.299  13.452  1.00  0.00           C  
ATOM   3986  HA  ALA A 265     -15.653   5.213  13.381  1.00  0.00           H  
ATOM   3987  C   ALA A 265     -16.960   6.864  13.029  1.00  0.00           C  
ATOM   3988  CB  ALA A 265     -15.288   6.685  14.903  1.00  0.00           C  
ATOM   3989  HB1 ALA A 265     -16.114   6.386  15.548  1.00  0.00           H  
ATOM   3990  HB2 ALA A 265     -14.377   6.184  15.231  1.00  0.00           H  
ATOM   3991  HB3 ALA A 265     -15.151   7.763  14.991  1.00  0.00           H  
ATOM   3992  O   ALA A 265     -17.939   6.118  12.945  1.00  0.00           O  
ATOM   3993  N   TYR A 266     -17.018   8.166  12.728  1.00  0.00           N  
ATOM   3994  H   TYR A 266     -16.181   8.721  12.839  1.00  0.00           H  
ATOM   3995  CA  TYR A 266     -18.242   8.827  12.277  1.00  0.00           C  
ATOM   3996  HA  TYR A 266     -19.022   8.665  13.021  1.00  0.00           H  
ATOM   3997  C   TYR A 266     -18.765   8.234  10.969  1.00  0.00           C  
ATOM   3998  CB  TYR A 266     -18.003  10.339  12.139  1.00  0.00           C  
ATOM   3999  HB2 TYR A 266     -17.300  10.532  11.329  1.00  0.00           H  
ATOM   4000  HB3 TYR A 266     -17.555  10.726  13.054  1.00  0.00           H  
ATOM   4001  O   TYR A 266     -19.913   7.791  10.900  1.00  0.00           O  
ATOM   4002  CG  TYR A 266     -19.287  11.090  11.863  1.00  0.00           C  
ATOM   4003  CD1 TYR A 266     -19.766  11.231  10.544  1.00  0.00           C  
ATOM   4004  HD1 TYR A 266     -19.188  10.868   9.707  1.00  0.00           H  
ATOM   4005  CD2 TYR A 266     -20.042  11.582  12.943  1.00  0.00           C  
ATOM   4006  HD2 TYR A 266     -19.668  11.499  13.952  1.00  0.00           H  
ATOM   4007  CE1 TYR A 266     -21.017  11.831  10.312  1.00  0.00           C  
ATOM   4008  HE1 TYR A 266     -21.401  11.944   9.309  1.00  0.00           H  
ATOM   4009  CE2 TYR A 266     -21.286  12.186  12.710  1.00  0.00           C  
ATOM   4010  HE2 TYR A 266     -21.876  12.544  13.540  1.00  0.00           H  
ATOM   4011  OH  TYR A 266     -22.983  12.894  11.199  1.00  0.00           O  
ATOM   4012  HH  TYR A 266     -23.369  13.276  11.991  1.00  0.00           H  
ATOM   4013  CZ  TYR A 266     -21.778  12.311  11.399  1.00  0.00           C  
ATOM   4014  N   ILE A 267     -17.903   8.184   9.950  1.00  0.00           N  
ATOM   4015  H   ILE A 267     -16.972   8.545  10.097  1.00  0.00           H  
ATOM   4016  CA  ILE A 267     -18.247   7.674   8.621  1.00  0.00           C  
ATOM   4017  HA  ILE A 267     -19.116   8.215   8.247  1.00  0.00           H  
ATOM   4018  C   ILE A 267     -18.629   6.200   8.703  1.00  0.00           C  
ATOM   4019  CB  ILE A 267     -17.074   7.892   7.643  1.00  0.00           C  
ATOM   4020  HB  ILE A 267     -16.167   7.507   8.110  1.00  0.00           H  
ATOM   4021  O   ILE A 267     -19.620   5.800   8.101  1.00  0.00           O  
ATOM   4022  CG1 ILE A 267     -16.889   9.400   7.366  1.00  0.00           C  
ATOM   4023 HG12 ILE A 267     -17.701   9.761   6.735  1.00  0.00           H  
ATOM   4024 HG13 ILE A 267     -16.918   9.961   8.300  1.00  0.00           H  
ATOM   4025  CG2 ILE A 267     -17.300   7.126   6.321  1.00  0.00           C  
ATOM   4026 HG21 ILE A 267     -16.491   7.315   5.615  1.00  0.00           H  
ATOM   4027 HG22 ILE A 267     -18.242   7.434   5.867  1.00  0.00           H  
ATOM   4028 HG23 ILE A 267     -17.319   6.050   6.495  1.00  0.00           H  
ATOM   4029  CD1 ILE A 267     -15.549   9.700   6.692  1.00  0.00           C  
ATOM   4030 HD11 ILE A 267     -15.493   9.212   5.719  1.00  0.00           H  
ATOM   4031 HD12 ILE A 267     -14.733   9.325   7.309  1.00  0.00           H  
ATOM   4032 HD13 ILE A 267     -15.444  10.777   6.556  1.00  0.00           H  
ATOM   4033  N   TRP A 268     -17.883   5.386   9.451  1.00  0.00           N  
ATOM   4034  H   TRP A 268     -17.076   5.755   9.932  1.00  0.00           H  
ATOM   4035  CA  TRP A 268     -18.165   3.957   9.559  1.00  0.00           C  
ATOM   4036  HA  TRP A 268     -18.165   3.528   8.557  1.00  0.00           H  
ATOM   4037  C   TRP A 268     -19.545   3.693  10.158  1.00  0.00           C  
ATOM   4038  CB  TRP A 268     -17.067   3.286  10.374  1.00  0.00           C  
ATOM   4039  HB2 TRP A 268     -17.056   3.712  11.378  1.00  0.00           H  
ATOM   4040  HB3 TRP A 268     -16.111   3.520   9.906  1.00  0.00           H  
ATOM   4041  O   TRP A 268     -20.337   2.964   9.561  1.00  0.00           O  
ATOM   4042  CG  TRP A 268     -17.170   1.799  10.490  1.00  0.00           C  
ATOM   4043  CD1 TRP A 268     -17.646   0.948   9.549  1.00  0.00           C  
ATOM   4044  HD1 TRP A 268     -18.041   1.232   8.584  1.00  0.00           H  
ATOM   4045  CD2 TRP A 268     -16.755   0.961  11.609  1.00  0.00           C  
ATOM   4046  CE2 TRP A 268     -17.001  -0.401  11.266  1.00  0.00           C  
ATOM   4047  CE3 TRP A 268     -16.155   1.215  12.862  1.00  0.00           C  
ATOM   4048  HE3 TRP A 268     -15.943   2.235  13.146  1.00  0.00           H  
ATOM   4049  NE1 TRP A 268     -17.558  -0.349  10.008  1.00  0.00           N  
ATOM   4050  HE1 TRP A 268     -17.849  -1.151   9.467  1.00  0.00           H  
ATOM   4051  CH2 TRP A 268     -16.046  -1.174  13.350  1.00  0.00           C  
ATOM   4052  HH2 TRP A 268     -15.753  -1.981  14.006  1.00  0.00           H  
ATOM   4053  CZ2 TRP A 268     -16.658  -1.455  12.119  1.00  0.00           C  
ATOM   4054  HZ2 TRP A 268     -16.841  -2.478  11.825  1.00  0.00           H  
ATOM   4055  CZ3 TRP A 268     -15.804   0.158  13.724  1.00  0.00           C  
ATOM   4056  HZ3 TRP A 268     -15.332   0.370  14.672  1.00  0.00           H  
ATOM   4057  N   ARG A 269     -19.881   4.363  11.269  1.00  0.00           N  
ATOM   4058  H   ARG A 269     -19.188   4.959  11.698  1.00  0.00           H  
ATOM   4059  CA  ARG A 269     -21.216   4.279  11.872  1.00  0.00           C  
ATOM   4060  HA  ARG A 269     -21.436   3.234  12.090  1.00  0.00           H  
ATOM   4061  C   ARG A 269     -22.304   4.754  10.907  1.00  0.00           C  
ATOM   4062  CB  ARG A 269     -21.220   5.071  13.185  1.00  0.00           C  
ATOM   4063  HB2 ARG A 269     -21.011   6.119  12.971  1.00  0.00           H  
ATOM   4064  HB3 ARG A 269     -20.427   4.686  13.827  1.00  0.00           H  
ATOM   4065  O   ARG A 269     -23.323   4.083  10.772  1.00  0.00           O  
ATOM   4066  CG  ARG A 269     -22.559   4.942  13.931  1.00  0.00           C  
ATOM   4067  HG2 ARG A 269     -22.762   3.886  14.108  1.00  0.00           H  
ATOM   4068  HG3 ARG A 269     -23.369   5.352  13.327  1.00  0.00           H  
ATOM   4069  CD  ARG A 269     -22.530   5.674  15.277  1.00  0.00           C  
ATOM   4070  HD2 ARG A 269     -23.464   5.465  15.799  1.00  0.00           H  
ATOM   4071  HD3 ARG A 269     -21.715   5.277  15.883  1.00  0.00           H  
ATOM   4072  NE  ARG A 269     -22.364   7.130  15.097  1.00  0.00           N  
ATOM   4073  HE  ARG A 269     -22.038   7.447  14.195  1.00  0.00           H  
ATOM   4074  NH1 ARG A 269     -22.997   7.776  17.216  1.00  0.00           N  
ATOM   4075 HH11 ARG A 269     -23.096   6.824  17.540  1.00  0.00           H  
ATOM   4076 HH12 ARG A 269     -23.355   8.507  17.815  1.00  0.00           H  
ATOM   4077  NH2 ARG A 269     -22.527   9.312  15.673  1.00  0.00           N  
ATOM   4078 HH21 ARG A 269     -22.833  10.001  16.346  1.00  0.00           H  
ATOM   4079 HH22 ARG A 269     -22.250   9.620  14.752  1.00  0.00           H  
ATOM   4080  CZ  ARG A 269     -22.622   8.056  16.000  1.00  0.00           C  
ATOM   4081  N   ALA A 270     -22.088   5.877  10.217  1.00  0.00           N  
ATOM   4082  H   ALA A 270     -21.231   6.386  10.376  1.00  0.00           H  
ATOM   4083  CA  ALA A 270     -23.041   6.407   9.242  1.00  0.00           C  
ATOM   4084  HA  ALA A 270     -24.003   6.551   9.735  1.00  0.00           H  
ATOM   4085  C   ALA A 270     -23.279   5.436   8.072  1.00  0.00           C  
ATOM   4086  CB  ALA A 270     -22.543   7.773   8.759  1.00  0.00           C  
ATOM   4087  HB1 ALA A 270     -21.553   7.679   8.311  1.00  0.00           H  
ATOM   4088  HB2 ALA A 270     -23.232   8.173   8.015  1.00  0.00           H  
ATOM   4089  HB3 ALA A 270     -22.485   8.467   9.597  1.00  0.00           H  
ATOM   4090  O   ALA A 270     -24.424   5.220   7.684  1.00  0.00           O  
ATOM   4091  N   LYS A 271     -22.223   4.800   7.549  1.00  0.00           N  
ATOM   4092  H   LYS A 271     -21.308   5.033   7.907  1.00  0.00           H  
ATOM   4093  CA  LYS A 271     -22.324   3.802   6.474  1.00  0.00           C  
ATOM   4094  HA  LYS A 271     -22.901   4.221   5.649  1.00  0.00           H  
ATOM   4095  C   LYS A 271     -23.077   2.552   6.910  1.00  0.00           C  
ATOM   4096  CB  LYS A 271     -20.931   3.412   5.968  1.00  0.00           C  
ATOM   4097  HB2 LYS A 271     -21.034   2.520   5.351  1.00  0.00           H  
ATOM   4098  HB3 LYS A 271     -20.281   3.174   6.810  1.00  0.00           H  
ATOM   4099  O   LYS A 271     -23.969   2.117   6.193  1.00  0.00           O  
ATOM   4100  CG  LYS A 271     -20.309   4.535   5.129  1.00  0.00           C  
ATOM   4101  HG2 LYS A 271     -20.977   4.796   4.308  1.00  0.00           H  
ATOM   4102  HG3 LYS A 271     -20.180   5.423   5.748  1.00  0.00           H  
ATOM   4103  CD  LYS A 271     -18.944   4.150   4.567  1.00  0.00           C  
ATOM   4104  HD2 LYS A 271     -18.274   3.890   5.386  1.00  0.00           H  
ATOM   4105  HD3 LYS A 271     -18.535   5.024   4.059  1.00  0.00           H  
ATOM   4106  CE  LYS A 271     -19.066   2.966   3.603  1.00  0.00           C  
ATOM   4107  HE2 LYS A 271     -18.646   2.082   4.082  1.00  0.00           H  
ATOM   4108  HE3 LYS A 271     -20.116   2.750   3.405  1.00  0.00           H  
ATOM   4109  NZ  LYS A 271     -18.370   3.236   2.335  1.00  0.00           N  
ATOM   4110  HZ1 LYS A 271     -18.215   2.374   1.833  1.00  0.00           H  
ATOM   4111  HZ2 LYS A 271     -18.896   3.814   1.695  1.00  0.00           H  
ATOM   4112  HZ3 LYS A 271     -17.438   3.600   2.476  1.00  0.00           H  
ATOM   4113  N   VAL A 272     -22.743   1.992   8.074  1.00  0.00           N  
ATOM   4114  H   VAL A 272     -21.985   2.398   8.605  1.00  0.00           H  
ATOM   4115  CA  VAL A 272     -23.400   0.779   8.592  1.00  0.00           C  
ATOM   4116  HA  VAL A 272     -23.376   0.008   7.822  1.00  0.00           H  
ATOM   4117  C   VAL A 272     -24.879   1.039   8.887  1.00  0.00           C  
ATOM   4118  CB  VAL A 272     -22.647   0.239   9.823  1.00  0.00           C  
ATOM   4119  HB  VAL A 272     -22.513   1.044  10.546  1.00  0.00           H  
ATOM   4120  O   VAL A 272     -25.726   0.224   8.527  1.00  0.00           O  
ATOM   4121  CG1 VAL A 272     -23.385  -0.917  10.506  1.00  0.00           C  
ATOM   4122 HG11 VAL A 272     -23.578  -1.708   9.781  1.00  0.00           H  
ATOM   4123 HG12 VAL A 272     -22.787  -1.324  11.322  1.00  0.00           H  
ATOM   4124 HG13 VAL A 272     -24.332  -0.577  10.924  1.00  0.00           H  
ATOM   4125  CG2 VAL A 272     -21.270  -0.290   9.390  1.00  0.00           C  
ATOM   4126 HG21 VAL A 272     -20.724  -0.680  10.249  1.00  0.00           H  
ATOM   4127 HG22 VAL A 272     -21.395  -1.092   8.662  1.00  0.00           H  
ATOM   4128 HG23 VAL A 272     -20.676   0.505   8.939  1.00  0.00           H  
ATOM   4129  N   ARG A 273     -25.208   2.208   9.454  1.00  0.00           N  
ATOM   4130  H   ARG A 273     -24.464   2.827   9.743  1.00  0.00           H  
ATOM   4131  CA  ARG A 273     -26.597   2.634   9.671  1.00  0.00           C  
ATOM   4132  HA  ARG A 273     -27.112   1.861  10.241  1.00  0.00           H  
ATOM   4133  C   ARG A 273     -27.365   2.758   8.351  1.00  0.00           C  
ATOM   4134  CB  ARG A 273     -26.603   3.939  10.478  1.00  0.00           C  
ATOM   4135  HB2 ARG A 273     -26.163   4.738   9.882  1.00  0.00           H  
ATOM   4136  HB3 ARG A 273     -25.995   3.799  11.372  1.00  0.00           H  
ATOM   4137  O   ARG A 273     -28.397   2.114   8.195  1.00  0.00           O  
ATOM   4138  CG  ARG A 273     -28.023   4.338  10.900  1.00  0.00           C  
ATOM   4139  HG2 ARG A 273     -28.463   3.548  11.510  1.00  0.00           H  
ATOM   4140  HG3 ARG A 273     -28.640   4.465  10.011  1.00  0.00           H  
ATOM   4141  CD  ARG A 273     -28.025   5.654  11.683  1.00  0.00           C  
ATOM   4142  HD2 ARG A 273     -29.062   5.965  11.813  1.00  0.00           H  
ATOM   4143  HD3 ARG A 273     -27.510   6.409  11.091  1.00  0.00           H  
ATOM   4144  NE  ARG A 273     -27.389   5.500  13.012  1.00  0.00           N  
ATOM   4145  HE  ARG A 273     -27.286   4.553  13.347  1.00  0.00           H  
ATOM   4146  NH1 ARG A 273     -27.152   7.719  13.500  1.00  0.00           N  
ATOM   4147 HH11 ARG A 273     -26.920   8.449  14.159  1.00  0.00           H  
ATOM   4148 HH12 ARG A 273     -27.564   7.921  12.600  1.00  0.00           H  
ATOM   4149  NH2 ARG A 273     -26.537   6.201  15.023  1.00  0.00           N  
ATOM   4150 HH21 ARG A 273     -26.484   5.258  15.382  1.00  0.00           H  
ATOM   4151 HH22 ARG A 273     -26.360   6.931  15.697  1.00  0.00           H  
ATOM   4152  CZ  ARG A 273     -27.026   6.465  13.838  1.00  0.00           C  
ATOM   4153  N   ALA A 274     -26.817   3.493   7.382  1.00  0.00           N  
ATOM   4154  H   ALA A 274     -25.963   3.995   7.580  1.00  0.00           H  
ATOM   4155  CA  ALA A 274     -27.442   3.699   6.075  1.00  0.00           C  
ATOM   4156  HA  ALA A 274     -28.444   4.101   6.225  1.00  0.00           H  
ATOM   4157  C   ALA A 274     -27.595   2.402   5.258  1.00  0.00           C  
ATOM   4158  CB  ALA A 274     -26.602   4.733   5.321  1.00  0.00           C  
ATOM   4159  HB1 ALA A 274     -25.595   4.354   5.149  1.00  0.00           H  
ATOM   4160  HB2 ALA A 274     -26.553   5.660   5.892  1.00  0.00           H  
ATOM   4161  HB3 ALA A 274     -27.081   4.938   4.363  1.00  0.00           H  
ATOM   4162  O   ALA A 274     -28.528   2.254   4.470  1.00  0.00           O  
ATOM   4163  N   ALA A 275     -26.692   1.438   5.458  1.00  0.00           N  
ATOM   4164  H   ALA A 275     -25.901   1.638   6.054  1.00  0.00           H  
ATOM   4165  CA  ALA A 275     -26.770   0.110   4.862  1.00  0.00           C  
ATOM   4166  HA  ALA A 275     -27.022   0.214   3.806  1.00  0.00           H  
ATOM   4167  C   ALA A 275     -27.848  -0.790   5.491  1.00  0.00           C  
ATOM   4168  CB  ALA A 275     -25.388  -0.540   4.965  1.00  0.00           C  
ATOM   4169  HB1 ALA A 275     -24.659   0.040   4.399  1.00  0.00           H  
ATOM   4170  HB2 ALA A 275     -25.437  -1.554   4.568  1.00  0.00           H  
ATOM   4171  HB3 ALA A 275     -25.078  -0.594   6.009  1.00  0.00           H  
ATOM   4172  O   ALA A 275     -28.130  -1.850   4.930  1.00  0.00           O  
ATOM   4173  N   LYS A 276     -28.438  -0.387   6.629  1.00  0.00           N  
ATOM   4174  H   LYS A 276     -28.164   0.508   7.007  1.00  0.00           H  
ATOM   4175  CA  LYS A 276     -29.427  -1.160   7.399  1.00  0.00           C  
ATOM   4176  HA  LYS A 276     -29.543  -0.667   8.364  1.00  0.00           H  
ATOM   4177  C   LYS A 276     -28.940  -2.573   7.727  1.00  0.00           C  
ATOM   4178  CB  LYS A 276     -30.796  -1.145   6.701  1.00  0.00           C  
ATOM   4179  HB2 LYS A 276     -31.516  -1.674   7.325  1.00  0.00           H  
ATOM   4180  HB3 LYS A 276     -30.721  -1.662   5.745  1.00  0.00           H  
ATOM   4181  O   LYS A 276     -29.691  -3.540   7.634  1.00  0.00           O  
ATOM   4182  CG  LYS A 276     -31.296   0.284   6.475  1.00  0.00           C  
ATOM   4183  HG2 LYS A 276     -30.593   0.830   5.846  1.00  0.00           H  
ATOM   4184  HG3 LYS A 276     -31.379   0.793   7.435  1.00  0.00           H  
ATOM   4185  CD  LYS A 276     -32.656   0.271   5.782  1.00  0.00           C  
ATOM   4186  HD2 LYS A 276     -33.385  -0.233   6.416  1.00  0.00           H  
ATOM   4187  HD3 LYS A 276     -32.569  -0.248   4.827  1.00  0.00           H  
ATOM   4188  CE  LYS A 276     -33.055   1.728   5.560  1.00  0.00           C  
ATOM   4189  HE2 LYS A 276     -33.101   2.230   6.526  1.00  0.00           H  
ATOM   4190  HE3 LYS A 276     -32.265   2.224   4.995  1.00  0.00           H  
ATOM   4191  NZ  LYS A 276     -34.347   1.834   4.850  1.00  0.00           N  
ATOM   4192  HZ1 LYS A 276     -34.273   1.397   3.942  1.00  0.00           H  
ATOM   4193  HZ2 LYS A 276     -34.565   2.812   4.727  1.00  0.00           H  
ATOM   4194  HZ3 LYS A 276     -35.076   1.391   5.392  1.00  0.00           H  
ATOM   4195  N   THR A 277     -27.659  -2.678   8.071  1.00  0.00           N  
ATOM   4196  H   THR A 277     -27.106  -1.834   8.110  1.00  0.00           H  
ATOM   4197  CA  THR A 277     -27.018  -3.934   8.461  1.00  0.00           C  
ATOM   4198  HA  THR A 277     -27.106  -4.651   7.645  1.00  0.00           H  
ATOM   4199  C   THR A 277     -27.701  -4.525   9.695  1.00  0.00           C  
ATOM   4200  CB  THR A 277     -25.534  -3.669   8.737  1.00  0.00           C  
ATOM   4201  HB  THR A 277     -25.443  -2.932   9.535  1.00  0.00           H  
ATOM   4202  O   THR A 277     -27.996  -3.796  10.643  1.00  0.00           O  
ATOM   4203  CG2 THR A 277     -24.758  -4.921   9.111  1.00  0.00           C  
ATOM   4204 HG21 THR A 277     -23.705  -4.675   9.248  1.00  0.00           H  
ATOM   4205 HG22 THR A 277     -24.855  -5.665   8.320  1.00  0.00           H  
ATOM   4206 HG23 THR A 277     -25.142  -5.334  10.044  1.00  0.00           H  
ATOM   4207  OG1 THR A 277     -24.916  -3.181   7.566  1.00  0.00           O  
ATOM   4208  HG1 THR A 277     -24.840  -3.945   6.990  1.00  0.00           H  
ATOM   4209  N   GLU A 278     -27.947  -5.839   9.699  1.00  0.00           N  
ATOM   4210  H   GLU A 278     -27.658  -6.408   8.915  1.00  0.00           H  
ATOM   4211  CA  GLU A 278     -28.591  -6.511  10.830  1.00  0.00           C  
ATOM   4212  HA  GLU A 278     -29.559  -6.042  11.006  1.00  0.00           H  
ATOM   4213  C   GLU A 278     -27.748  -6.373  12.105  1.00  0.00           C  
ATOM   4214  CB  GLU A 278     -28.814  -8.008  10.555  1.00  0.00           C  
ATOM   4215  HB2 GLU A 278     -29.213  -8.447  11.470  1.00  0.00           H  
ATOM   4216  HB3 GLU A 278     -27.852  -8.476  10.347  1.00  0.00           H  
ATOM   4217  O   GLU A 278     -26.543  -6.614  12.091  1.00  0.00           O  
ATOM   4218  CG  GLU A 278     -29.777  -8.334   9.405  1.00  0.00           C  
ATOM   4219  HG2 GLU A 278     -30.704  -7.785   9.571  1.00  0.00           H  
ATOM   4220  HG3 GLU A 278     -29.343  -7.989   8.467  1.00  0.00           H  
ATOM   4221  CD  GLU A 278     -30.106  -9.842   9.306  1.00  0.00           C  
ATOM   4222  OE1 GLU A 278     -30.872 -10.219   8.395  1.00  0.00           O  
ATOM   4223  OE2 GLU A 278     -29.731 -10.635  10.215  1.00  0.00           O  
ATOM   4224  N   GLU A 279     -28.380  -6.062  13.239  1.00  0.00           N  
ATOM   4225  H   GLU A 279     -29.359  -5.821  13.187  1.00  0.00           H  
ATOM   4226  CA  GLU A 279     -27.688  -5.743  14.500  1.00  0.00           C  
ATOM   4227  HA  GLU A 279     -27.158  -4.797  14.379  1.00  0.00           H  
ATOM   4228  C   GLU A 279     -26.670  -6.808  14.945  1.00  0.00           C  
ATOM   4229  CB  GLU A 279     -28.729  -5.587  15.615  1.00  0.00           C  
ATOM   4230  HB2 GLU A 279     -28.209  -5.486  16.567  1.00  0.00           H  
ATOM   4231  HB3 GLU A 279     -29.335  -6.492  15.645  1.00  0.00           H  
ATOM   4232  O   GLU A 279     -25.624  -6.484  15.513  1.00  0.00           O  
ATOM   4233  CG  GLU A 279     -29.636  -4.362  15.426  1.00  0.00           C  
ATOM   4234  HG2 GLU A 279     -30.089  -4.406  14.436  1.00  0.00           H  
ATOM   4235  HG3 GLU A 279     -29.023  -3.462  15.478  1.00  0.00           H  
ATOM   4236  CD  GLU A 279     -30.758  -4.290  16.475  1.00  0.00           C  
ATOM   4237  OE1 GLU A 279     -31.589  -3.366  16.340  1.00  0.00           O  
ATOM   4238  OE2 GLU A 279     -30.827  -5.204  17.330  1.00  0.00           O  
ATOM   4239  N   LYS A 280     -26.965  -8.083  14.657  1.00  0.00           N  
ATOM   4240  H   LYS A 280     -27.819  -8.226  14.136  1.00  0.00           H  
ATOM   4241  CA  LYS A 280     -26.146  -9.250  15.019  1.00  0.00           C  
ATOM   4242  HA  LYS A 280     -25.741  -9.062  16.013  1.00  0.00           H  
ATOM   4243  C   LYS A 280     -24.943  -9.481  14.097  1.00  0.00           C  
ATOM   4244  CB  LYS A 280     -27.049 -10.497  15.089  1.00  0.00           C  
ATOM   4245  HB2 LYS A 280     -27.945 -10.259  15.661  1.00  0.00           H  
ATOM   4246  HB3 LYS A 280     -26.514 -11.293  15.608  1.00  0.00           H  
ATOM   4247  O   LYS A 280     -24.097 -10.323  14.422  1.00  0.00           O  
ATOM   4248  CG  LYS A 280     -27.443 -10.996  13.689  1.00  0.00           C  
ATOM   4249  HG2 LYS A 280     -27.858 -10.169  13.112  1.00  0.00           H  
ATOM   4250  HG3 LYS A 280     -26.549 -11.354  13.179  1.00  0.00           H  
ATOM   4251  CD  LYS A 280     -28.469 -12.133  13.714  1.00  0.00           C  
ATOM   4252  HD2 LYS A 280     -29.416 -11.745  14.089  1.00  0.00           H  
ATOM   4253  HD3 LYS A 280     -28.122 -12.946  14.351  1.00  0.00           H  
ATOM   4254  CE  LYS A 280     -28.604 -12.626  12.266  1.00  0.00           C  
ATOM   4255  HE2 LYS A 280     -28.145 -11.879  11.618  1.00  0.00           H  
ATOM   4256  HE3 LYS A 280     -28.044 -13.551  12.125  1.00  0.00           H  
ATOM   4257  NZ  LYS A 280     -30.000 -12.766  11.810  1.00  0.00           N  
ATOM   4258  HZ1 LYS A 280     -30.645 -12.277  12.414  1.00  0.00           H  
ATOM   4259  HZ2 LYS A 280     -30.278 -13.716  11.609  1.00  0.00           H  
ATOM   4260  HZ3 LYS A 280     -30.055 -12.224  10.960  1.00  0.00           H  
ATOM   4261  N   GLU A 281     -24.869  -8.817  12.948  1.00  0.00           N  
ATOM   4262  H   GLU A 281     -25.545  -8.093  12.749  1.00  0.00           H  
ATOM   4263  CA  GLU A 281     -23.768  -8.988  12.001  1.00  0.00           C  
ATOM   4264  HA  GLU A 281     -23.569 -10.054  11.894  1.00  0.00           H  
ATOM   4265  C   GLU A 281     -22.486  -8.340  12.527  1.00  0.00           C  
ATOM   4266  CB  GLU A 281     -24.127  -8.460  10.606  1.00  0.00           C  
ATOM   4267  HB2 GLU A 281     -23.211  -8.392  10.020  1.00  0.00           H  
ATOM   4268  HB3 GLU A 281     -24.561  -7.463  10.688  1.00  0.00           H  
ATOM   4269  O   GLU A 281     -22.508  -7.292  13.174  1.00  0.00           O  
ATOM   4270  CG  GLU A 281     -25.093  -9.412   9.886  1.00  0.00           C  
ATOM   4271  HG2 GLU A 281     -25.979  -9.557  10.505  1.00  0.00           H  
ATOM   4272  HG3 GLU A 281     -24.607 -10.383   9.794  1.00  0.00           H  
ATOM   4273  CD  GLU A 281     -25.492  -8.927   8.483  1.00  0.00           C  
ATOM   4274  OE1 GLU A 281     -26.487  -9.465   7.959  1.00  0.00           O  
ATOM   4275  OE2 GLU A 281     -24.787  -8.058   7.922  1.00  0.00           O  
ATOM   4276  N   ASN A 282     -21.350  -8.991  12.269  1.00  0.00           N  
ATOM   4277  H   ASN A 282     -21.389  -9.762  11.617  1.00  0.00           H  
ATOM   4278  CA  ASN A 282     -20.045  -8.390  12.518  1.00  0.00           C  
ATOM   4279  HA  ASN A 282     -20.070  -7.811  13.441  1.00  0.00           H  
ATOM   4280  C   ASN A 282     -19.725  -7.440  11.365  1.00  0.00           C  
ATOM   4281  CB  ASN A 282     -18.960  -9.474  12.633  1.00  0.00           C  
ATOM   4282  HB2 ASN A 282     -19.024 -10.135  11.769  1.00  0.00           H  
ATOM   4283  HB3 ASN A 282     -17.981  -8.994  12.607  1.00  0.00           H  
ATOM   4284  O   ASN A 282     -19.737  -7.851  10.207  1.00  0.00           O  
ATOM   4285  CG  ASN A 282     -19.022 -10.289  13.906  1.00  0.00           C  
ATOM   4286  ND2 ASN A 282     -18.521 -11.500  13.885  1.00  0.00           N  
ATOM   4287 HD21 ASN A 282     -18.395 -11.965  14.772  1.00  0.00           H  
ATOM   4288 HD22 ASN A 282     -18.043 -11.817  13.054  1.00  0.00           H  
ATOM   4289  OD1 ASN A 282     -19.530  -9.890  14.939  1.00  0.00           O  
ATOM   4290  N   VAL A 283     -19.374  -6.204  11.693  1.00  0.00           N  
ATOM   4291  H   VAL A 283     -19.383  -5.939  12.667  1.00  0.00           H  
ATOM   4292  CA  VAL A 283     -18.857  -5.225  10.738  1.00  0.00           C  
ATOM   4293  HA  VAL A 283     -18.897  -5.651   9.736  1.00  0.00           H  
ATOM   4294  C   VAL A 283     -17.391  -4.951  11.035  1.00  0.00           C  
ATOM   4295  CB  VAL A 283     -19.703  -3.941  10.710  1.00  0.00           C  
ATOM   4296  HB  VAL A 283     -19.196  -3.206  10.085  1.00  0.00           H  
ATOM   4297  O   VAL A 283     -16.960  -4.987  12.192  1.00  0.00           O  
ATOM   4298  CG1 VAL A 283     -21.067  -4.234  10.082  1.00  0.00           C  
ATOM   4299 HG11 VAL A 283     -21.609  -4.969  10.676  1.00  0.00           H  
ATOM   4300 HG12 VAL A 283     -20.935  -4.627   9.074  1.00  0.00           H  
ATOM   4301 HG13 VAL A 283     -21.657  -3.318  10.026  1.00  0.00           H  
ATOM   4302  CG2 VAL A 283     -19.928  -3.323  12.094  1.00  0.00           C  
ATOM   4303 HG21 VAL A 283     -18.976  -3.117  12.584  1.00  0.00           H  
ATOM   4304 HG22 VAL A 283     -20.485  -2.391  11.991  1.00  0.00           H  
ATOM   4305 HG23 VAL A 283     -20.509  -3.998  12.723  1.00  0.00           H  
ATOM   4306  N   LYS A 284     -16.615  -4.680   9.986  1.00  0.00           N  
ATOM   4307  H   LYS A 284     -17.044  -4.682   9.072  1.00  0.00           H  
ATOM   4308  CA  LYS A 284     -15.170  -4.453  10.067  1.00  0.00           C  
ATOM   4309  HA  LYS A 284     -14.871  -4.437  11.115  1.00  0.00           H  
ATOM   4310  C   LYS A 284     -14.793  -3.107   9.462  1.00  0.00           C  
ATOM   4311  CB  LYS A 284     -14.410  -5.601   9.384  1.00  0.00           C  
ATOM   4312  HB2 LYS A 284     -14.776  -5.709   8.364  1.00  0.00           H  
ATOM   4313  HB3 LYS A 284     -13.350  -5.349   9.342  1.00  0.00           H  
ATOM   4314  O   LYS A 284     -15.171  -2.793   8.336  1.00  0.00           O  
ATOM   4315  CG  LYS A 284     -14.564  -6.942  10.118  1.00  0.00           C  
ATOM   4316  HG2 LYS A 284     -15.621  -7.168  10.262  1.00  0.00           H  
ATOM   4317  HG3 LYS A 284     -14.081  -6.876  11.093  1.00  0.00           H  
ATOM   4318  CD  LYS A 284     -13.931  -8.075   9.303  1.00  0.00           C  
ATOM   4319  HD2 LYS A 284     -14.437  -8.139   8.340  1.00  0.00           H  
ATOM   4320  HD3 LYS A 284     -12.870  -7.881   9.146  1.00  0.00           H  
ATOM   4321  CE  LYS A 284     -14.113  -9.402  10.034  1.00  0.00           C  
ATOM   4322  HE2 LYS A 284     -15.171  -9.532  10.264  1.00  0.00           H  
ATOM   4323  HE3 LYS A 284     -13.561  -9.354  10.973  1.00  0.00           H  
ATOM   4324  NZ  LYS A 284     -13.621 -10.543   9.242  1.00  0.00           N  
ATOM   4325  HZ1 LYS A 284     -13.954 -10.481   8.291  1.00  0.00           H  
ATOM   4326  HZ2 LYS A 284     -12.613 -10.510   9.188  1.00  0.00           H  
ATOM   4327  HZ3 LYS A 284     -13.887 -11.428   9.651  1.00  0.00           H  
ATOM   4328  N   PHE A 285     -13.992  -2.350  10.195  1.00  0.00           N  
ATOM   4329  H   PHE A 285     -13.758  -2.686  11.118  1.00  0.00           H  
ATOM   4330  CA  PHE A 285     -13.238  -1.206   9.701  1.00  0.00           C  
ATOM   4331  HA  PHE A 285     -13.707  -0.789   8.810  1.00  0.00           H  
ATOM   4332  C   PHE A 285     -11.834  -1.704   9.357  1.00  0.00           C  
ATOM   4333  CB  PHE A 285     -13.228  -0.140  10.804  1.00  0.00           C  
ATOM   4334  HB2 PHE A 285     -12.758  -0.557  11.696  1.00  0.00           H  
ATOM   4335  HB3 PHE A 285     -14.262   0.081  11.069  1.00  0.00           H  
ATOM   4336  O   PHE A 285     -11.086  -2.065  10.266  1.00  0.00           O  
ATOM   4337  CG  PHE A 285     -12.536   1.161  10.455  1.00  0.00           C  
ATOM   4338  CD1 PHE A 285     -11.134   1.245  10.409  1.00  0.00           C  
ATOM   4339  HD1 PHE A 285     -10.538   0.380  10.656  1.00  0.00           H  
ATOM   4340  CD2 PHE A 285     -13.302   2.309  10.207  1.00  0.00           C  
ATOM   4341  HD2 PHE A 285     -14.379   2.250  10.259  1.00  0.00           H  
ATOM   4342  CE1 PHE A 285     -10.511   2.454  10.054  1.00  0.00           C  
ATOM   4343  HE1 PHE A 285      -9.434   2.512  10.001  1.00  0.00           H  
ATOM   4344  CE2 PHE A 285     -12.680   3.525   9.881  1.00  0.00           C  
ATOM   4345  HE2 PHE A 285     -13.285   4.394   9.667  1.00  0.00           H  
ATOM   4346  CZ  PHE A 285     -11.281   3.596   9.786  1.00  0.00           C  
ATOM   4347  HZ  PHE A 285     -10.801   4.525   9.515  1.00  0.00           H  
ATOM   4348  N   VAL A 286     -11.481  -1.753   8.070  1.00  0.00           N  
ATOM   4349  H   VAL A 286     -12.128  -1.410   7.374  1.00  0.00           H  
ATOM   4350  CA  VAL A 286     -10.148  -2.185   7.613  1.00  0.00           C  
ATOM   4351  HA  VAL A 286      -9.587  -2.523   8.484  1.00  0.00           H  
ATOM   4352  C   VAL A 286      -9.377  -1.022   7.010  1.00  0.00           C  
ATOM   4353  CB  VAL A 286     -10.207  -3.394   6.660  1.00  0.00           C  
ATOM   4354  HB  VAL A 286     -10.808  -4.168   7.137  1.00  0.00           H  
ATOM   4355  O   VAL A 286      -9.942  -0.182   6.316  1.00  0.00           O  
ATOM   4356  CG1 VAL A 286     -10.841  -3.070   5.310  1.00  0.00           C  
ATOM   4357 HG11 VAL A 286     -10.216  -2.368   4.757  1.00  0.00           H  
ATOM   4358 HG12 VAL A 286     -10.920  -3.985   4.722  1.00  0.00           H  
ATOM   4359 HG13 VAL A 286     -11.839  -2.658   5.458  1.00  0.00           H  
ATOM   4360  CG2 VAL A 286      -8.813  -3.972   6.383  1.00  0.00           C  
ATOM   4361 HG21 VAL A 286      -8.905  -4.871   5.773  1.00  0.00           H  
ATOM   4362 HG22 VAL A 286      -8.326  -4.238   7.321  1.00  0.00           H  
ATOM   4363 HG23 VAL A 286      -8.190  -3.260   5.842  1.00  0.00           H  
ATOM   4364  N   TYR A 287      -8.077  -0.970   7.260  1.00  0.00           N  
ATOM   4365  H   TYR A 287      -7.676  -1.670   7.867  1.00  0.00           H  
ATOM   4366  CA  TYR A 287      -7.172   0.027   6.695  1.00  0.00           C  
ATOM   4367  HA  TYR A 287      -7.481   0.252   5.674  1.00  0.00           H  
ATOM   4368  C   TYR A 287      -5.751  -0.527   6.645  1.00  0.00           C  
ATOM   4369  CB  TYR A 287      -7.233   1.317   7.523  1.00  0.00           C  
ATOM   4370  HB2 TYR A 287      -8.257   1.689   7.494  1.00  0.00           H  
ATOM   4371  HB3 TYR A 287      -6.599   2.068   7.052  1.00  0.00           H  
ATOM   4372  O   TYR A 287      -5.430  -1.489   7.338  1.00  0.00           O  
ATOM   4373  CG  TYR A 287      -6.826   1.156   8.972  1.00  0.00           C  
ATOM   4374  CD1 TYR A 287      -7.717   0.554   9.879  1.00  0.00           C  
ATOM   4375  HD1 TYR A 287      -8.680   0.209   9.532  1.00  0.00           H  
ATOM   4376  CD2 TYR A 287      -5.551   1.563   9.402  1.00  0.00           C  
ATOM   4377  HD2 TYR A 287      -4.858   2.009   8.704  1.00  0.00           H  
ATOM   4378  CE1 TYR A 287      -7.344   0.331  11.212  1.00  0.00           C  
ATOM   4379  HE1 TYR A 287      -8.014  -0.177  11.889  1.00  0.00           H  
ATOM   4380  CE2 TYR A 287      -5.170   1.337  10.736  1.00  0.00           C  
ATOM   4381  HE2 TYR A 287      -4.182   1.615  11.071  1.00  0.00           H  
ATOM   4382  OH  TYR A 287      -5.647   0.379  12.877  1.00  0.00           O  
ATOM   4383  HH  TYR A 287      -6.357  -0.012  13.392  1.00  0.00           H  
ATOM   4384  CZ  TYR A 287      -6.054   0.697  11.630  1.00  0.00           C  
ATOM   4385  N   SER A 288      -4.884   0.078   5.838  1.00  0.00           N  
ATOM   4386  H   SER A 288      -5.203   0.852   5.273  1.00  0.00           H  
ATOM   4387  CA  SER A 288      -3.480  -0.331   5.741  1.00  0.00           C  
ATOM   4388  HA  SER A 288      -3.369  -1.342   6.134  1.00  0.00           H  
ATOM   4389  C   SER A 288      -2.573   0.588   6.547  1.00  0.00           C  
ATOM   4390  CB  SER A 288      -3.017  -0.365   4.287  1.00  0.00           C  
ATOM   4391  HB2 SER A 288      -1.969  -0.663   4.243  1.00  0.00           H  
ATOM   4392  HB3 SER A 288      -3.120   0.628   3.849  1.00  0.00           H  
ATOM   4393  O   SER A 288      -2.688   1.812   6.469  1.00  0.00           O  
ATOM   4394  OG  SER A 288      -3.786  -1.280   3.547  1.00  0.00           O  
ATOM   4395  HG  SER A 288      -3.572  -2.179   3.810  1.00  0.00           H  
ATOM   4396  N   ILE A 289      -1.614   0.008   7.264  1.00  0.00           N  
ATOM   4397  H   ILE A 289      -1.603  -1.001   7.321  1.00  0.00           H  
ATOM   4398  CA  ILE A 289      -0.533   0.751   7.919  1.00  0.00           C  
ATOM   4399  HA  ILE A 289      -0.769   1.815   7.906  1.00  0.00           H  
ATOM   4400  C   ILE A 289       0.758   0.568   7.139  1.00  0.00           C  
ATOM   4401  CB  ILE A 289      -0.389   0.338   9.395  1.00  0.00           C  
ATOM   4402  HB  ILE A 289      -0.341  -0.749   9.455  1.00  0.00           H  
ATOM   4403  O   ILE A 289       1.143  -0.553   6.828  1.00  0.00           O  
ATOM   4404  CG1 ILE A 289      -1.649   0.830  10.139  1.00  0.00           C  
ATOM   4405 HG12 ILE A 289      -2.525   0.332   9.724  1.00  0.00           H  
ATOM   4406 HG13 ILE A 289      -1.769   1.907  10.016  1.00  0.00           H  
ATOM   4407  CG2 ILE A 289       0.905   0.912  10.017  1.00  0.00           C  
ATOM   4408 HG21 ILE A 289       0.918   1.999   9.938  1.00  0.00           H  
ATOM   4409 HG22 ILE A 289       0.987   0.631  11.068  1.00  0.00           H  
ATOM   4410 HG23 ILE A 289       1.784   0.494   9.526  1.00  0.00           H  
ATOM   4411  CD1 ILE A 289      -1.593   0.505  11.623  1.00  0.00           C  
ATOM   4412 HD11 ILE A 289      -2.578   0.586  12.082  1.00  0.00           H  
ATOM   4413 HD12 ILE A 289      -0.903   1.167  12.146  1.00  0.00           H  
ATOM   4414 HD13 ILE A 289      -1.249  -0.528  11.684  1.00  0.00           H  
ATOM   4415  N   ASN A 290       1.455   1.671   6.861  1.00  0.00           N  
ATOM   4416  H   ASN A 290       1.072   2.558   7.155  1.00  0.00           H  
ATOM   4417  CA  ASN A 290       2.804   1.644   6.302  1.00  0.00           C  
ATOM   4418  HA  ASN A 290       2.814   1.005   5.419  1.00  0.00           H  
ATOM   4419  C   ASN A 290       3.799   1.070   7.325  1.00  0.00           C  
ATOM   4420  CB  ASN A 290       3.184   3.072   5.882  1.00  0.00           C  
ATOM   4421  HB2 ASN A 290       3.072   3.735   6.739  1.00  0.00           H  
ATOM   4422  HB3 ASN A 290       2.511   3.406   5.092  1.00  0.00           H  
ATOM   4423  O   ASN A 290       4.080   1.702   8.344  1.00  0.00           O  
ATOM   4424  CG  ASN A 290       4.612   3.190   5.372  1.00  0.00           C  
ATOM   4425  ND2 ASN A 290       5.109   4.398   5.266  1.00  0.00           N  
ATOM   4426 HD21 ASN A 290       4.520   5.194   5.465  1.00  0.00           H  
ATOM   4427 HD22 ASN A 290       6.014   4.478   4.826  1.00  0.00           H  
ATOM   4428  OD1 ASN A 290       5.303   2.235   5.047  1.00  0.00           O  
ATOM   4429  N   ILE A 291       4.378  -0.090   7.017  1.00  0.00           N  
ATOM   4430  H   ILE A 291       4.133  -0.524   6.139  1.00  0.00           H  
ATOM   4431  CA  ILE A 291       5.280  -0.821   7.918  1.00  0.00           C  
ATOM   4432  HA  ILE A 291       5.050  -0.520   8.940  1.00  0.00           H  
ATOM   4433  C   ILE A 291       6.757  -0.484   7.697  1.00  0.00           C  
ATOM   4434  CB  ILE A 291       5.040  -2.343   7.843  1.00  0.00           C  
ATOM   4435  HB  ILE A 291       5.730  -2.833   8.530  1.00  0.00           H  
ATOM   4436  O   ILE A 291       7.600  -0.910   8.479  1.00  0.00           O  
ATOM   4437  CG1 ILE A 291       5.287  -2.884   6.422  1.00  0.00           C  
ATOM   4438 HG12 ILE A 291       4.396  -2.675   5.830  1.00  0.00           H  
ATOM   4439 HG13 ILE A 291       6.146  -2.392   5.966  1.00  0.00           H  
ATOM   4440  CG2 ILE A 291       3.605  -2.665   8.293  1.00  0.00           C  
ATOM   4441 HG21 ILE A 291       3.436  -2.300   9.306  1.00  0.00           H  
ATOM   4442 HG22 ILE A 291       3.444  -3.743   8.280  1.00  0.00           H  
ATOM   4443 HG23 ILE A 291       2.874  -2.210   7.625  1.00  0.00           H  
ATOM   4444  CD1 ILE A 291       5.523  -4.387   6.349  1.00  0.00           C  
ATOM   4445 HD11 ILE A 291       4.670  -4.925   6.765  1.00  0.00           H  
ATOM   4446 HD12 ILE A 291       5.630  -4.672   5.302  1.00  0.00           H  
ATOM   4447 HD13 ILE A 291       6.433  -4.649   6.890  1.00  0.00           H  
ATOM   4448  N   ARG A 292       7.105   0.312   6.672  1.00  0.00           N  
ATOM   4449  H   ARG A 292       6.365   0.647   6.073  1.00  0.00           H  
ATOM   4450  CA  ARG A 292       8.511   0.562   6.289  1.00  0.00           C  
ATOM   4451  HA  ARG A 292       8.959  -0.388   5.996  1.00  0.00           H  
ATOM   4452  C   ARG A 292       9.381   1.062   7.443  1.00  0.00           C  
ATOM   4453  CB  ARG A 292       8.583   1.542   5.106  1.00  0.00           C  
ATOM   4454  HB2 ARG A 292       9.620   1.843   4.959  1.00  0.00           H  
ATOM   4455  HB3 ARG A 292       8.003   2.432   5.350  1.00  0.00           H  
ATOM   4456  O   ARG A 292      10.531   0.661   7.549  1.00  0.00           O  
ATOM   4457  CG  ARG A 292       8.076   0.935   3.789  1.00  0.00           C  
ATOM   4458  HG2 ARG A 292       8.780   0.177   3.447  1.00  0.00           H  
ATOM   4459  HG3 ARG A 292       7.104   0.467   3.944  1.00  0.00           H  
ATOM   4460  CD  ARG A 292       7.952   2.026   2.717  1.00  0.00           C  
ATOM   4461  HD2 ARG A 292       7.244   2.783   3.053  1.00  0.00           H  
ATOM   4462  HD3 ARG A 292       8.925   2.498   2.584  1.00  0.00           H  
ATOM   4463  NE  ARG A 292       7.511   1.483   1.420  1.00  0.00           N  
ATOM   4464  HE  ARG A 292       8.208   1.385   0.695  1.00  0.00           H  
ATOM   4465  NH1 ARG A 292       5.278   1.176   1.916  1.00  0.00           N  
ATOM   4466 HH11 ARG A 292       4.411   0.786   1.574  1.00  0.00           H  
ATOM   4467 HH12 ARG A 292       5.409   1.303   2.909  1.00  0.00           H  
ATOM   4468  NH2 ARG A 292       6.018   0.776  -0.131  1.00  0.00           N  
ATOM   4469 HH21 ARG A 292       6.743   0.655  -0.824  1.00  0.00           H  
ATOM   4470 HH22 ARG A 292       5.055   0.625  -0.397  1.00  0.00           H  
ATOM   4471  CZ  ARG A 292       6.277   1.151   1.082  1.00  0.00           C  
ATOM   4472  N   ARG A 293       8.837   1.914   8.319  1.00  0.00           N  
ATOM   4473  H   ARG A 293       7.861   2.138   8.186  1.00  0.00           H  
ATOM   4474  CA  ARG A 293       9.533   2.405   9.527  1.00  0.00           C  
ATOM   4475  HA  ARG A 293      10.611   2.345   9.374  1.00  0.00           H  
ATOM   4476  C   ARG A 293       9.275   1.562  10.781  1.00  0.00           C  
ATOM   4477  CB  ARG A 293       9.162   3.870   9.799  1.00  0.00           C  
ATOM   4478  HB2 ARG A 293       9.646   4.183  10.724  1.00  0.00           H  
ATOM   4479  HB3 ARG A 293       8.084   3.945   9.940  1.00  0.00           H  
ATOM   4480  O   ARG A 293       9.946   1.782  11.780  1.00  0.00           O  
ATOM   4481  CG  ARG A 293       9.601   4.824   8.681  1.00  0.00           C  
ATOM   4482  HG2 ARG A 293      10.673   4.720   8.513  1.00  0.00           H  
ATOM   4483  HG3 ARG A 293       9.067   4.584   7.761  1.00  0.00           H  
ATOM   4484  CD  ARG A 293       9.283   6.265   9.093  1.00  0.00           C  
ATOM   4485  HD2 ARG A 293       8.220   6.335   9.324  1.00  0.00           H  
ATOM   4486  HD3 ARG A 293       9.852   6.502   9.992  1.00  0.00           H  
ATOM   4487  NE  ARG A 293       9.618   7.227   8.027  1.00  0.00           N  
ATOM   4488  HE  ARG A 293      10.012   6.845   7.179  1.00  0.00           H  
ATOM   4489  NH1 ARG A 293       8.981   9.128   9.149  1.00  0.00           N  
ATOM   4490 HH11 ARG A 293       8.755   8.565   9.957  1.00  0.00           H  
ATOM   4491 HH12 ARG A 293       8.855  10.129   9.181  1.00  0.00           H  
ATOM   4492  NH2 ARG A 293       9.751   9.289   7.063  1.00  0.00           N  
ATOM   4493 HH21 ARG A 293      10.097   8.874   6.210  1.00  0.00           H  
ATOM   4494 HH22 ARG A 293       9.606  10.287   7.112  1.00  0.00           H  
ATOM   4495  CZ  ARG A 293       9.450   8.538   8.085  1.00  0.00           C  
ATOM   4496  N   LEU A 294       8.284   0.671  10.735  1.00  0.00           N  
ATOM   4497  H   LEU A 294       7.871   0.467   9.836  1.00  0.00           H  
ATOM   4498  CA  LEU A 294       7.846  -0.157  11.859  1.00  0.00           C  
ATOM   4499  HA  LEU A 294       7.926   0.423  12.779  1.00  0.00           H  
ATOM   4500  C   LEU A 294       8.711  -1.410  12.028  1.00  0.00           C  
ATOM   4501  CB  LEU A 294       6.375  -0.548  11.624  1.00  0.00           C  
ATOM   4502  HB2 LEU A 294       6.328  -1.167  10.729  1.00  0.00           H  
ATOM   4503  HB3 LEU A 294       5.783   0.351  11.451  1.00  0.00           H  
ATOM   4504  O   LEU A 294       8.918  -1.849  13.156  1.00  0.00           O  
ATOM   4505  CG  LEU A 294       5.743  -1.351  12.775  1.00  0.00           C  
ATOM   4506  HG  LEU A 294       6.343  -2.232  13.001  1.00  0.00           H  
ATOM   4507  CD1 LEU A 294       5.596  -0.502  14.038  1.00  0.00           C  
ATOM   4508 HD11 LEU A 294       6.580  -0.274  14.448  1.00  0.00           H  
ATOM   4509 HD12 LEU A 294       5.032  -1.051  14.792  1.00  0.00           H  
ATOM   4510 HD13 LEU A 294       5.064   0.423  13.813  1.00  0.00           H  
ATOM   4511  CD2 LEU A 294       4.364  -1.836  12.348  1.00  0.00           C  
ATOM   4512 HD21 LEU A 294       3.710  -0.993  12.126  1.00  0.00           H  
ATOM   4513 HD22 LEU A 294       3.940  -2.429  13.158  1.00  0.00           H  
ATOM   4514 HD23 LEU A 294       4.455  -2.479  11.472  1.00  0.00           H  
ATOM   4515  N   MET A 295       9.195  -1.981  10.921  1.00  0.00           N  
ATOM   4516  H   MET A 295       8.925  -1.603  10.024  1.00  0.00           H  
ATOM   4517  CA  MET A 295      10.061  -3.162  10.948  1.00  0.00           C  
ATOM   4518  HA  MET A 295       9.529  -3.971  11.449  1.00  0.00           H  
ATOM   4519  C   MET A 295      11.346  -2.902  11.742  1.00  0.00           C  
ATOM   4520  CB  MET A 295      10.415  -3.610   9.518  1.00  0.00           C  
ATOM   4521  HB2 MET A 295      11.076  -4.474   9.578  1.00  0.00           H  
ATOM   4522  HB3 MET A 295      10.957  -2.811   9.011  1.00  0.00           H  
ATOM   4523  O   MET A 295      11.861  -1.783  11.748  1.00  0.00           O  
ATOM   4524  CG  MET A 295       9.197  -3.993   8.670  1.00  0.00           C  
ATOM   4525  HG2 MET A 295       8.657  -3.084   8.403  1.00  0.00           H  
ATOM   4526  HG3 MET A 295       9.550  -4.447   7.744  1.00  0.00           H  
ATOM   4527  SD  MET A 295       8.022  -5.127   9.449  1.00  0.00           S  
ATOM   4528  CE  MET A 295       9.041  -6.622   9.588  1.00  0.00           C  
ATOM   4529  HE1 MET A 295       8.438  -7.427  10.009  1.00  0.00           H  
ATOM   4530  HE2 MET A 295       9.883  -6.438  10.255  1.00  0.00           H  
ATOM   4531  HE3 MET A 295       9.405  -6.919   8.605  1.00  0.00           H  
ATOM   4532  N   ASN A 296      11.889  -3.945  12.372  1.00  0.00           N  
ATOM   4533  H   ASN A 296      11.366  -4.805  12.450  1.00  0.00           H  
ATOM   4534  CA  ASN A 296      13.184  -3.915  13.039  1.00  0.00           C  
ATOM   4535  HA  ASN A 296      13.604  -2.914  12.946  1.00  0.00           H  
ATOM   4536  C   ASN A 296      14.149  -4.949  12.409  1.00  0.00           C  
ATOM   4537  CB  ASN A 296      12.968  -4.143  14.539  1.00  0.00           C  
ATOM   4538  HB2 ASN A 296      12.233  -3.433  14.919  1.00  0.00           H  
ATOM   4539  HB3 ASN A 296      12.590  -5.153  14.701  1.00  0.00           H  
ATOM   4540  O   ASN A 296      13.970  -6.156  12.604  1.00  0.00           O  
ATOM   4541  CG  ASN A 296      14.249  -3.976  15.328  1.00  0.00           C  
ATOM   4542  ND2 ASN A 296      14.331  -4.595  16.481  1.00  0.00           N  
ATOM   4543 HD21 ASN A 296      13.571  -5.188  16.780  1.00  0.00           H  
ATOM   4544 HD22 ASN A 296      15.198  -4.493  16.989  1.00  0.00           H  
ATOM   4545  OD1 ASN A 296      15.182  -3.294  14.935  1.00  0.00           O  
ATOM   4546  N   PRO A 297      15.184  -4.513  11.663  1.00  0.00           N  
ATOM   4547  CA  PRO A 297      15.481  -3.122  11.307  1.00  0.00           C  
ATOM   4548  HA  PRO A 297      15.537  -2.517  12.212  1.00  0.00           H  
ATOM   4549  C   PRO A 297      14.441  -2.529  10.330  1.00  0.00           C  
ATOM   4550  CB  PRO A 297      16.871  -3.171  10.668  1.00  0.00           C  
ATOM   4551  HB2 PRO A 297      17.631  -3.122  11.448  1.00  0.00           H  
ATOM   4552  HB3 PRO A 297      17.022  -2.374   9.940  1.00  0.00           H  
ATOM   4553  O   PRO A 297      13.766  -3.289   9.631  1.00  0.00           O  
ATOM   4554  CG  PRO A 297      16.899  -4.551  10.013  1.00  0.00           C  
ATOM   4555  HG2 PRO A 297      16.368  -4.517   9.061  1.00  0.00           H  
ATOM   4556  HG3 PRO A 297      17.917  -4.914   9.873  1.00  0.00           H  
ATOM   4557  CD  PRO A 297      16.122  -5.412  11.006  1.00  0.00           C  
ATOM   4558  HD2 PRO A 297      16.801  -5.828  11.750  1.00  0.00           H  
ATOM   4559  HD3 PRO A 297      15.600  -6.214  10.484  1.00  0.00           H  
ATOM   4560  N   PRO A 298      14.324  -1.187  10.235  1.00  0.00           N  
ATOM   4561  CA  PRO A 298      13.441  -0.543   9.265  1.00  0.00           C  
ATOM   4562  HA  PRO A 298      12.409  -0.804   9.504  1.00  0.00           H  
ATOM   4563  C   PRO A 298      13.747  -0.971   7.829  1.00  0.00           C  
ATOM   4564  CB  PRO A 298      13.633   0.962   9.460  1.00  0.00           C  
ATOM   4565  HB2 PRO A 298      14.451   1.320   8.836  1.00  0.00           H  
ATOM   4566  HB3 PRO A 298      12.718   1.517   9.249  1.00  0.00           H  
ATOM   4567  O   PRO A 298      14.906  -1.191   7.467  1.00  0.00           O  
ATOM   4568  CG  PRO A 298      14.033   1.063  10.930  1.00  0.00           C  
ATOM   4569  HG2 PRO A 298      14.595   1.974  11.139  1.00  0.00           H  
ATOM   4570  HG3 PRO A 298      13.143   1.005  11.557  1.00  0.00           H  
ATOM   4571  CD  PRO A 298      14.884  -0.190  11.137  1.00  0.00           C  
ATOM   4572  HD2 PRO A 298      14.818  -0.506  12.178  1.00  0.00           H  
ATOM   4573  HD3 PRO A 298      15.920   0.010  10.862  1.00  0.00           H  
ATOM   4574  N   LEU A 299      12.712  -1.034   6.989  1.00  0.00           N  
ATOM   4575  H   LEU A 299      11.808  -0.726   7.320  1.00  0.00           H  
ATOM   4576  CA  LEU A 299      12.883  -1.314   5.568  1.00  0.00           C  
ATOM   4577  HA  LEU A 299      13.450  -2.242   5.499  1.00  0.00           H  
ATOM   4578  C   LEU A 299      13.696  -0.190   4.899  1.00  0.00           C  
ATOM   4579  CB  LEU A 299      11.527  -1.511   4.862  1.00  0.00           C  
ATOM   4580  HB2 LEU A 299      11.718  -1.679   3.802  1.00  0.00           H  
ATOM   4581  HB3 LEU A 299      10.957  -0.586   4.948  1.00  0.00           H  
ATOM   4582  O   LEU A 299      13.561   0.982   5.275  1.00  0.00           O  
ATOM   4583  CG  LEU A 299      10.673  -2.682   5.383  1.00  0.00           C  
ATOM   4584  HG  LEU A 299      10.370  -2.481   6.411  1.00  0.00           H  
ATOM   4585  CD1 LEU A 299       9.415  -2.840   4.524  1.00  0.00           C  
ATOM   4586 HD11 LEU A 299       9.687  -3.148   3.515  1.00  0.00           H  
ATOM   4587 HD12 LEU A 299       8.772  -3.605   4.959  1.00  0.00           H  
ATOM   4588 HD13 LEU A 299       8.851  -1.909   4.472  1.00  0.00           H  
ATOM   4589  CD2 LEU A 299      11.434  -4.004   5.327  1.00  0.00           C  
ATOM   4590 HD21 LEU A 299      11.849  -4.140   4.328  1.00  0.00           H  
ATOM   4591 HD22 LEU A 299      10.767  -4.836   5.551  1.00  0.00           H  
ATOM   4592 HD23 LEU A 299      12.234  -4.013   6.068  1.00  0.00           H  
ATOM   4593  N   PRO A 300      14.513  -0.506   3.876  1.00  0.00           N  
ATOM   4594  CA  PRO A 300      15.250   0.499   3.120  1.00  0.00           C  
ATOM   4595  HA  PRO A 300      15.993   0.947   3.780  1.00  0.00           H  
ATOM   4596  C   PRO A 300      14.324   1.586   2.567  1.00  0.00           C  
ATOM   4597  CB  PRO A 300      15.954  -0.264   1.991  1.00  0.00           C  
ATOM   4598  HB2 PRO A 300      16.923   0.171   1.749  1.00  0.00           H  
ATOM   4599  HB3 PRO A 300      15.319  -0.297   1.105  1.00  0.00           H  
ATOM   4600  O   PRO A 300      13.193   1.308   2.169  1.00  0.00           O  
ATOM   4601  CG  PRO A 300      16.093  -1.677   2.553  1.00  0.00           C  
ATOM   4602  HG2 PRO A 300      16.964  -1.728   3.207  1.00  0.00           H  
ATOM   4603  HG3 PRO A 300      16.159  -2.428   1.766  1.00  0.00           H  
ATOM   4604  CD  PRO A 300      14.824  -1.839   3.382  1.00  0.00           C  
ATOM   4605  HD2 PRO A 300      14.008  -2.186   2.748  1.00  0.00           H  
ATOM   4606  HD3 PRO A 300      15.009  -2.545   4.191  1.00  0.00           H  
ATOM   4607  N   LYS A 301      14.825   2.824   2.457  1.00  0.00           N  
ATOM   4608  H   LYS A 301      15.748   2.989   2.833  1.00  0.00           H  
ATOM   4609  CA  LYS A 301      14.063   3.961   1.901  1.00  0.00           C  
ATOM   4610  HA  LYS A 301      13.217   4.161   2.559  1.00  0.00           H  
ATOM   4611  C   LYS A 301      13.470   3.655   0.517  1.00  0.00           C  
ATOM   4612  CB  LYS A 301      14.980   5.196   1.845  1.00  0.00           C  
ATOM   4613  HB2 LYS A 301      15.781   5.007   1.130  1.00  0.00           H  
ATOM   4614  HB3 LYS A 301      15.427   5.349   2.828  1.00  0.00           H  
ATOM   4615  O   LYS A 301      12.383   4.130   0.209  1.00  0.00           O  
ATOM   4616  CG  LYS A 301      14.239   6.484   1.442  1.00  0.00           C  
ATOM   4617  HG2 LYS A 301      13.488   6.719   2.198  1.00  0.00           H  
ATOM   4618  HG3 LYS A 301      13.740   6.338   0.484  1.00  0.00           H  
ATOM   4619  CD  LYS A 301      15.207   7.666   1.294  1.00  0.00           C  
ATOM   4620  HD2 LYS A 301      15.931   7.422   0.516  1.00  0.00           H  
ATOM   4621  HD3 LYS A 301      15.735   7.833   2.233  1.00  0.00           H  
ATOM   4622  CE  LYS A 301      14.434   8.930   0.899  1.00  0.00           C  
ATOM   4623  HE2 LYS A 301      13.740   8.664   0.101  1.00  0.00           H  
ATOM   4624  HE3 LYS A 301      13.841   9.264   1.751  1.00  0.00           H  
ATOM   4625  NZ  LYS A 301      15.332  10.018   0.429  1.00  0.00           N  
ATOM   4626  HZ1 LYS A 301      15.992  10.292   1.143  1.00  0.00           H  
ATOM   4627  HZ2 LYS A 301      14.797  10.828   0.150  1.00  0.00           H  
ATOM   4628  HZ3 LYS A 301      15.848   9.719  -0.386  1.00  0.00           H  
ATOM   4629  N   GLY A 302      14.192   2.874  -0.286  1.00  0.00           N  
ATOM   4630  H   GLY A 302      15.078   2.533   0.060  1.00  0.00           H  
ATOM   4631  CA  GLY A 302      13.787   2.441  -1.619  1.00  0.00           C  
ATOM   4632  HA2 GLY A 302      13.187   3.217  -2.096  1.00  0.00           H  
ATOM   4633  HA3 GLY A 302      14.685   2.289  -2.219  1.00  0.00           H  
ATOM   4634  C   GLY A 302      12.981   1.146  -1.673  1.00  0.00           C  
ATOM   4635  O   GLY A 302      12.708   0.695  -2.776  1.00  0.00           O  
ATOM   4636  N   TYR A 303      12.614   0.522  -0.542  1.00  0.00           N  
ATOM   4637  H   TYR A 303      12.811   0.947   0.353  1.00  0.00           H  
ATOM   4638  CA  TYR A 303      11.814  -0.710  -0.555  1.00  0.00           C  
ATOM   4639  HA  TYR A 303      12.415  -1.516  -0.978  1.00  0.00           H  
ATOM   4640  C   TYR A 303      10.576  -0.536  -1.441  1.00  0.00           C  
ATOM   4641  CB  TYR A 303      11.399  -1.132   0.861  1.00  0.00           C  
ATOM   4642  HB2 TYR A 303      12.293  -1.394   1.427  1.00  0.00           H  
ATOM   4643  HB3 TYR A 303      10.916  -0.293   1.362  1.00  0.00           H  
ATOM   4644  O   TYR A 303       9.720   0.321  -1.171  1.00  0.00           O  
ATOM   4645  CG  TYR A 303      10.446  -2.315   0.845  1.00  0.00           C  
ATOM   4646  CD1 TYR A 303       9.056  -2.095   0.770  1.00  0.00           C  
ATOM   4647  HD1 TYR A 303       8.661  -1.090   0.801  1.00  0.00           H  
ATOM   4648  CD2 TYR A 303      10.948  -3.628   0.780  1.00  0.00           C  
ATOM   4649  HD2 TYR A 303      12.014  -3.800   0.804  1.00  0.00           H  
ATOM   4650  CE1 TYR A 303       8.181  -3.176   0.568  1.00  0.00           C  
ATOM   4651  HE1 TYR A 303       7.119  -3.022   0.445  1.00  0.00           H  
ATOM   4652  CE2 TYR A 303      10.070  -4.717   0.621  1.00  0.00           C  
ATOM   4653  HE2 TYR A 303      10.462  -5.722   0.551  1.00  0.00           H  
ATOM   4654  OH  TYR A 303       7.828  -5.499   0.209  1.00  0.00           O  
ATOM   4655  HH  TYR A 303       8.223  -6.372   0.266  1.00  0.00           H  
ATOM   4656  CZ  TYR A 303       8.686  -4.486   0.477  1.00  0.00           C  
ATOM   4657  N   TRP A 304      10.494  -1.357  -2.489  1.00  0.00           N  
ATOM   4658  H   TRP A 304      11.220  -2.044  -2.632  1.00  0.00           H  
ATOM   4659  CA  TRP A 304       9.489  -1.217  -3.529  1.00  0.00           C  
ATOM   4660  HA  TRP A 304       8.814  -0.406  -3.256  1.00  0.00           H  
ATOM   4661  C   TRP A 304       8.641  -2.484  -3.660  1.00  0.00           C  
ATOM   4662  CB  TRP A 304      10.149  -0.789  -4.839  1.00  0.00           C  
ATOM   4663  HB2 TRP A 304      10.831   0.039  -4.648  1.00  0.00           H  
ATOM   4664  HB3 TRP A 304      10.726  -1.616  -5.253  1.00  0.00           H  
ATOM   4665  O   TRP A 304       9.129  -3.545  -4.052  1.00  0.00           O  
ATOM   4666  CG  TRP A 304       9.133  -0.331  -5.828  1.00  0.00           C  
ATOM   4667  CD1 TRP A 304       8.480   0.851  -5.797  1.00  0.00           C  
ATOM   4668  HD1 TRP A 304       8.659   1.637  -5.079  1.00  0.00           H  
ATOM   4669  CD2 TRP A 304       8.579  -1.059  -6.955  1.00  0.00           C  
ATOM   4670  CE2 TRP A 304       7.547  -0.274  -7.546  1.00  0.00           C  
ATOM   4671  CE3 TRP A 304       8.869  -2.299  -7.544  1.00  0.00           C  
ATOM   4672  HE3 TRP A 304       9.693  -2.880  -7.158  1.00  0.00           H  
ATOM   4673  NE1 TRP A 304       7.553   0.894  -6.819  1.00  0.00           N  
ATOM   4674  HE1 TRP A 304       6.954   1.690  -6.986  1.00  0.00           H  
ATOM   4675  CH2 TRP A 304       7.082  -1.980  -9.184  1.00  0.00           C  
ATOM   4676  HH2 TRP A 304       6.522  -2.358 -10.026  1.00  0.00           H  
ATOM   4677  CZ2 TRP A 304       6.783  -0.727  -8.626  1.00  0.00           C  
ATOM   4678  HZ2 TRP A 304       5.989  -0.116  -9.028  1.00  0.00           H  
ATOM   4679  CZ3 TRP A 304       8.155  -2.723  -8.674  1.00  0.00           C  
ATOM   4680  HZ3 TRP A 304       8.474  -3.612  -9.198  1.00  0.00           H  
ATOM   4681  N   GLY A 305       7.364  -2.339  -3.302  1.00  0.00           N  
ATOM   4682  H   GLY A 305       7.058  -1.425  -3.001  1.00  0.00           H  
ATOM   4683  CA  GLY A 305       6.369  -3.401  -3.164  1.00  0.00           C  
ATOM   4684  HA2 GLY A 305       6.841  -4.305  -2.781  1.00  0.00           H  
ATOM   4685  HA3 GLY A 305       5.904  -3.597  -4.131  1.00  0.00           H  
ATOM   4686  C   GLY A 305       5.250  -3.008  -2.213  1.00  0.00           C  
ATOM   4687  O   GLY A 305       5.108  -1.821  -1.895  1.00  0.00           O  
ATOM   4688  N   ASN A 306       4.458  -3.979  -1.753  1.00  0.00           N  
ATOM   4689  H   ASN A 306       4.560  -4.931  -2.073  1.00  0.00           H  
ATOM   4690  CA  ASN A 306       3.541  -3.748  -0.642  1.00  0.00           C  
ATOM   4691  HA  ASN A 306       3.081  -2.767  -0.764  1.00  0.00           H  
ATOM   4692  C   ASN A 306       4.332  -3.719   0.670  1.00  0.00           C  
ATOM   4693  CB  ASN A 306       2.392  -4.764  -0.642  1.00  0.00           C  
ATOM   4694  HB2 ASN A 306       1.799  -4.636   0.264  1.00  0.00           H  
ATOM   4695  HB3 ASN A 306       2.774  -5.785  -0.637  1.00  0.00           H  
ATOM   4696  O   ASN A 306       4.712  -4.739   1.233  1.00  0.00           O  
ATOM   4697  CG  ASN A 306       1.466  -4.541  -1.822  1.00  0.00           C  
ATOM   4698  ND2 ASN A 306       1.665  -5.224  -2.917  1.00  0.00           N  
ATOM   4699 HD21 ASN A 306       2.404  -5.912  -2.948  1.00  0.00           H  
ATOM   4700 HD22 ASN A 306       1.011  -5.083  -3.674  1.00  0.00           H  
ATOM   4701  OD1 ASN A 306       0.592  -3.690  -1.786  1.00  0.00           O  
ATOM   4702  N   GLY A 307       4.592  -2.507   1.155  1.00  0.00           N  
ATOM   4703  H   GLY A 307       4.197  -1.718   0.664  1.00  0.00           H  
ATOM   4704  CA  GLY A 307       5.193  -2.236   2.457  1.00  0.00           C  
ATOM   4705  HA2 GLY A 307       5.666  -3.138   2.847  1.00  0.00           H  
ATOM   4706  HA3 GLY A 307       5.952  -1.460   2.358  1.00  0.00           H  
ATOM   4707  C   GLY A 307       4.128  -1.783   3.446  1.00  0.00           C  
ATOM   4708  O   GLY A 307       4.337  -0.804   4.174  1.00  0.00           O  
ATOM   4709  N   CYS A 308       2.985  -2.469   3.455  1.00  0.00           N  
ATOM   4710  H   CYS A 308       2.895  -3.266   2.841  1.00  0.00           H  
ATOM   4711  CA  CYS A 308       1.878  -2.214   4.362  1.00  0.00           C  
ATOM   4712  HA  CYS A 308       2.294  -1.737   5.249  1.00  0.00           H  
ATOM   4713  C   CYS A 308       1.201  -3.504   4.832  1.00  0.00           C  
ATOM   4714  CB  CYS A 308       0.877  -1.255   3.702  1.00  0.00           C  
ATOM   4715  HB2 CYS A 308       0.106  -1.006   4.431  1.00  0.00           H  
ATOM   4716  HB3 CYS A 308       1.389  -0.341   3.404  1.00  0.00           H  
ATOM   4717  O   CYS A 308       1.200  -4.499   4.115  1.00  0.00           O  
ATOM   4718  SG  CYS A 308       0.102  -2.003   2.237  1.00  0.00           S  
ATOM   4719  HG  CYS A 308       0.063  -3.268   2.666  1.00  0.00           H  
ATOM   4720  N   VAL A 309       0.589  -3.462   6.015  1.00  0.00           N  
ATOM   4721  H   VAL A 309       0.604  -2.594   6.532  1.00  0.00           H  
ATOM   4722  CA  VAL A 309      -0.207  -4.565   6.579  1.00  0.00           C  
ATOM   4723  HA  VAL A 309      -0.231  -5.379   5.855  1.00  0.00           H  
ATOM   4724  C   VAL A 309      -1.644  -4.088   6.822  1.00  0.00           C  
ATOM   4725  CB  VAL A 309       0.465  -5.117   7.856  1.00  0.00           C  
ATOM   4726  HB  VAL A 309       1.523  -5.260   7.636  1.00  0.00           H  
ATOM   4727  O   VAL A 309      -1.818  -2.928   7.223  1.00  0.00           O  
ATOM   4728  CG1 VAL A 309       0.366  -4.163   9.057  1.00  0.00           C  
ATOM   4729 HG11 VAL A 309      -0.670  -4.073   9.385  1.00  0.00           H  
ATOM   4730 HG12 VAL A 309       0.745  -3.176   8.792  1.00  0.00           H  
ATOM   4731 HG13 VAL A 309       0.947  -4.556   9.891  1.00  0.00           H  
ATOM   4732  CG2 VAL A 309      -0.091  -6.483   8.262  1.00  0.00           C  
ATOM   4733 HG21 VAL A 309      -1.150  -6.409   8.513  1.00  0.00           H  
ATOM   4734 HG22 VAL A 309       0.449  -6.861   9.130  1.00  0.00           H  
ATOM   4735 HG23 VAL A 309       0.038  -7.193   7.446  1.00  0.00           H  
ATOM   4736  N   PRO A 310      -2.679  -4.909   6.562  1.00  0.00           N  
ATOM   4737  CA  PRO A 310      -4.043  -4.560   6.934  1.00  0.00           C  
ATOM   4738  HA  PRO A 310      -4.266  -3.542   6.615  1.00  0.00           H  
ATOM   4739  C   PRO A 310      -4.240  -4.669   8.452  1.00  0.00           C  
ATOM   4740  CB  PRO A 310      -4.942  -5.523   6.156  1.00  0.00           C  
ATOM   4741  HB2 PRO A 310      -5.136  -5.118   5.163  1.00  0.00           H  
ATOM   4742  HB3 PRO A 310      -5.880  -5.721   6.675  1.00  0.00           H  
ATOM   4743  O   PRO A 310      -3.813  -5.634   9.080  1.00  0.00           O  
ATOM   4744  CG  PRO A 310      -4.075  -6.774   6.033  1.00  0.00           C  
ATOM   4745  HG2 PRO A 310      -4.149  -7.356   6.951  1.00  0.00           H  
ATOM   4746  HG3 PRO A 310      -4.355  -7.379   5.171  1.00  0.00           H  
ATOM   4747  CD  PRO A 310      -2.660  -6.209   5.894  1.00  0.00           C  
ATOM   4748  HD2 PRO A 310      -1.947  -6.899   6.346  1.00  0.00           H  
ATOM   4749  HD3 PRO A 310      -2.425  -6.073   4.838  1.00  0.00           H  
ATOM   4750  N   MET A 311      -4.928  -3.685   9.024  1.00  0.00           N  
ATOM   4751  H   MET A 311      -5.239  -2.928   8.433  1.00  0.00           H  
ATOM   4752  CA  MET A 311      -5.401  -3.673  10.405  1.00  0.00           C  
ATOM   4753  HA  MET A 311      -5.113  -4.599  10.901  1.00  0.00           H  
ATOM   4754  C   MET A 311      -6.919  -3.578  10.427  1.00  0.00           C  
ATOM   4755  CB  MET A 311      -4.814  -2.486  11.175  1.00  0.00           C  
ATOM   4756  HB2 MET A 311      -5.287  -2.426  12.155  1.00  0.00           H  
ATOM   4757  HB3 MET A 311      -5.039  -1.572  10.626  1.00  0.00           H  
ATOM   4758  O   MET A 311      -7.525  -2.959   9.549  1.00  0.00           O  
ATOM   4759  CG  MET A 311      -3.303  -2.564  11.374  1.00  0.00           C  
ATOM   4760  HG2 MET A 311      -3.018  -1.735  12.022  1.00  0.00           H  
ATOM   4761  HG3 MET A 311      -2.817  -2.433  10.407  1.00  0.00           H  
ATOM   4762  SD  MET A 311      -2.673  -4.084  12.119  1.00  0.00           S  
ATOM   4763  CE  MET A 311      -3.322  -3.973  13.805  1.00  0.00           C  
ATOM   4764  HE1 MET A 311      -2.881  -3.109  14.303  1.00  0.00           H  
ATOM   4765  HE2 MET A 311      -3.047  -4.874  14.353  1.00  0.00           H  
ATOM   4766  HE3 MET A 311      -4.407  -3.876  13.787  1.00  0.00           H  
ATOM   4767  N   TYR A 312      -7.521  -4.156  11.462  1.00  0.00           N  
ATOM   4768  H   TYR A 312      -6.958  -4.606  12.169  1.00  0.00           H  
ATOM   4769  CA  TYR A 312      -8.966  -4.271  11.589  1.00  0.00           C  
ATOM   4770  HA  TYR A 312      -9.446  -3.670  10.816  1.00  0.00           H  
ATOM   4771  C   TYR A 312      -9.440  -3.776  12.955  1.00  0.00           C  
ATOM   4772  CB  TYR A 312      -9.385  -5.727  11.361  1.00  0.00           C  
ATOM   4773  HB2 TYR A 312     -10.462  -5.812  11.505  1.00  0.00           H  
ATOM   4774  HB3 TYR A 312      -8.898  -6.331  12.127  1.00  0.00           H  
ATOM   4775  O   TYR A 312      -8.839  -4.074  13.986  1.00  0.00           O  
ATOM   4776  CG  TYR A 312      -9.022  -6.296  10.001  1.00  0.00           C  
ATOM   4777  CD1 TYR A 312      -9.959  -6.270   8.951  1.00  0.00           C  
ATOM   4778  HD1 TYR A 312     -10.935  -5.834   9.107  1.00  0.00           H  
ATOM   4779  CD2 TYR A 312      -7.748  -6.863   9.790  1.00  0.00           C  
ATOM   4780  HD2 TYR A 312      -7.029  -6.898  10.595  1.00  0.00           H  
ATOM   4781  CE1 TYR A 312      -9.619  -6.802   7.693  1.00  0.00           C  
ATOM   4782  HE1 TYR A 312     -10.321  -6.775   6.873  1.00  0.00           H  
ATOM   4783  CE2 TYR A 312      -7.398  -7.377   8.528  1.00  0.00           C  
ATOM   4784  HE2 TYR A 312      -6.413  -7.791   8.370  1.00  0.00           H  
ATOM   4785  OH  TYR A 312      -8.008  -7.803   6.238  1.00  0.00           O  
ATOM   4786  HH  TYR A 312      -7.116  -8.156   6.187  1.00  0.00           H  
ATOM   4787  CZ  TYR A 312      -8.334  -7.341   7.473  1.00  0.00           C  
ATOM   4788  N   ALA A 313     -10.564  -3.070  12.956  1.00  0.00           N  
ATOM   4789  H   ALA A 313     -10.945  -2.806  12.058  1.00  0.00           H  
ATOM   4790  CA  ALA A 313     -11.456  -2.956  14.101  1.00  0.00           C  
ATOM   4791  HA  ALA A 313     -11.012  -3.443  14.970  1.00  0.00           H  
ATOM   4792  C   ALA A 313     -12.756  -3.697  13.762  1.00  0.00           C  
ATOM   4793  CB  ALA A 313     -11.664  -1.476  14.443  1.00  0.00           C  
ATOM   4794  HB1 ALA A 313     -11.743  -0.879  13.535  1.00  0.00           H  
ATOM   4795  HB2 ALA A 313     -12.583  -1.356  15.017  1.00  0.00           H  
ATOM   4796  HB3 ALA A 313     -10.816  -1.113  15.022  1.00  0.00           H  
ATOM   4797  O   ALA A 313     -13.278  -3.549  12.658  1.00  0.00           O  
ATOM   4798  N   GLN A 314     -13.268  -4.507  14.688  1.00  0.00           N  
ATOM   4799  H   GLN A 314     -12.831  -4.555  15.598  1.00  0.00           H  
ATOM   4800  CA  GLN A 314     -14.471  -5.318  14.489  1.00  0.00           C  
ATOM   4801  HA  GLN A 314     -14.976  -4.997  13.579  1.00  0.00           H  
ATOM   4802  C   GLN A 314     -15.433  -5.123  15.654  1.00  0.00           C  
ATOM   4803  CB  GLN A 314     -14.092  -6.799  14.327  1.00  0.00           C  
ATOM   4804  HB2 GLN A 314     -13.420  -6.898  13.474  1.00  0.00           H  
ATOM   4805  HB3 GLN A 314     -13.567  -7.137  15.221  1.00  0.00           H  
ATOM   4806  O   GLN A 314     -15.009  -5.109  16.807  1.00  0.00           O  
ATOM   4807  CG  GLN A 314     -15.321  -7.696  14.097  1.00  0.00           C  
ATOM   4808  HG2 GLN A 314     -15.997  -7.638  14.951  1.00  0.00           H  
ATOM   4809  HG3 GLN A 314     -15.856  -7.359  13.209  1.00  0.00           H  
ATOM   4810  CD  GLN A 314     -14.923  -9.150  13.905  1.00  0.00           C  
ATOM   4811  NE2 GLN A 314     -14.865  -9.951  14.943  1.00  0.00           N  
ATOM   4812 HE21 GLN A 314     -14.993  -9.586  15.876  1.00  0.00           H  
ATOM   4813 HE22 GLN A 314     -14.405 -10.835  14.779  1.00  0.00           H  
ATOM   4814  OE1 GLN A 314     -14.646  -9.595  12.809  1.00  0.00           O  
ATOM   4815  N   ILE A 315     -16.721  -5.010  15.346  1.00  0.00           N  
ATOM   4816  H   ILE A 315     -16.995  -5.032  14.374  1.00  0.00           H  
ATOM   4817  CA  ILE A 315     -17.795  -4.870  16.332  1.00  0.00           C  
ATOM   4818  HA  ILE A 315     -17.562  -5.495  17.194  1.00  0.00           H  
ATOM   4819  C   ILE A 315     -19.120  -5.362  15.731  1.00  0.00           C  
ATOM   4820  CB  ILE A 315     -17.846  -3.398  16.801  1.00  0.00           C  
ATOM   4821  HB  ILE A 315     -16.825  -3.088  17.025  1.00  0.00           H  
ATOM   4822  O   ILE A 315     -19.224  -5.543  14.514  1.00  0.00           O  
ATOM   4823  CG1 ILE A 315     -18.647  -3.240  18.106  1.00  0.00           C  
ATOM   4824 HG12 ILE A 315     -18.273  -3.954  18.839  1.00  0.00           H  
ATOM   4825 HG13 ILE A 315     -19.703  -3.441  17.928  1.00  0.00           H  
ATOM   4826  CG2 ILE A 315     -18.369  -2.489  15.683  1.00  0.00           C  
ATOM   4827 HG21 ILE A 315     -17.814  -2.656  14.760  1.00  0.00           H  
ATOM   4828 HG22 ILE A 315     -19.416  -2.725  15.496  1.00  0.00           H  
ATOM   4829 HG23 ILE A 315     -18.269  -1.442  15.970  1.00  0.00           H  
ATOM   4830  CD1 ILE A 315     -18.525  -1.838  18.706  1.00  0.00           C  
ATOM   4831 HD11 ILE A 315     -17.482  -1.521  18.710  1.00  0.00           H  
ATOM   4832 HD12 ILE A 315     -19.125  -1.132  18.132  1.00  0.00           H  
ATOM   4833 HD13 ILE A 315     -18.878  -1.849  19.737  1.00  0.00           H  
ATOM   4834  N   LYS A 316     -20.139  -5.591  16.562  1.00  0.00           N  
ATOM   4835  H   LYS A 316     -20.013  -5.379  17.542  1.00  0.00           H  
ATOM   4836  CA  LYS A 316     -21.507  -5.842  16.091  1.00  0.00           C  
ATOM   4837  HA  LYS A 316     -21.473  -6.549  15.263  1.00  0.00           H  
ATOM   4838  C   LYS A 316     -22.131  -4.569  15.521  1.00  0.00           C  
ATOM   4839  CB  LYS A 316     -22.354  -6.411  17.241  1.00  0.00           C  
ATOM   4840  HB2 LYS A 316     -22.280  -5.744  18.100  1.00  0.00           H  
ATOM   4841  HB3 LYS A 316     -23.401  -6.439  16.938  1.00  0.00           H  
ATOM   4842  O   LYS A 316     -21.920  -3.488  16.063  1.00  0.00           O  
ATOM   4843  CG  LYS A 316     -21.930  -7.822  17.676  1.00  0.00           C  
ATOM   4844  HG2 LYS A 316     -20.876  -7.828  17.954  1.00  0.00           H  
ATOM   4845  HG3 LYS A 316     -22.519  -8.106  18.548  1.00  0.00           H  
ATOM   4846  CD  LYS A 316     -22.178  -8.834  16.557  1.00  0.00           C  
ATOM   4847  HD2 LYS A 316     -23.227  -8.776  16.268  1.00  0.00           H  
ATOM   4848  HD3 LYS A 316     -21.563  -8.579  15.693  1.00  0.00           H  
ATOM   4849  CE  LYS A 316     -21.844 -10.255  17.002  1.00  0.00           C  
ATOM   4850  HE2 LYS A 316     -20.856 -10.252  17.461  1.00  0.00           H  
ATOM   4851  HE3 LYS A 316     -22.578 -10.572  17.743  1.00  0.00           H  
ATOM   4852  NZ  LYS A 316     -21.854 -11.145  15.824  1.00  0.00           N  
ATOM   4853  HZ1 LYS A 316     -21.743 -12.116  16.078  1.00  0.00           H  
ATOM   4854  HZ2 LYS A 316     -22.710 -11.008  15.305  1.00  0.00           H  
ATOM   4855  HZ3 LYS A 316     -21.095 -10.852  15.226  1.00  0.00           H  
ATOM   4856  N   ALA A 317     -22.913  -4.692  14.449  1.00  0.00           N  
ATOM   4857  H   ALA A 317     -23.031  -5.605  14.033  1.00  0.00           H  
ATOM   4858  CA  ALA A 317     -23.548  -3.545  13.800  1.00  0.00           C  
ATOM   4859  HA  ALA A 317     -22.770  -2.857  13.467  1.00  0.00           H  
ATOM   4860  C   ALA A 317     -24.471  -2.767  14.753  1.00  0.00           C  
ATOM   4861  CB  ALA A 317     -24.314  -4.039  12.573  1.00  0.00           C  
ATOM   4862  HB1 ALA A 317     -25.114  -4.710  12.886  1.00  0.00           H  
ATOM   4863  HB2 ALA A 317     -24.753  -3.194  12.043  1.00  0.00           H  
ATOM   4864  HB3 ALA A 317     -23.641  -4.576  11.904  1.00  0.00           H  
ATOM   4865  O   ALA A 317     -24.421  -1.539  14.767  1.00  0.00           O  
ATOM   4866  N   GLY A 318     -25.249  -3.469  15.587  1.00  0.00           N  
ATOM   4867  H   GLY A 318     -25.238  -4.477  15.531  1.00  0.00           H  
ATOM   4868  CA  GLY A 318     -26.107  -2.835  16.595  1.00  0.00           C  
ATOM   4869  HA2 GLY A 318     -26.664  -3.599  17.139  1.00  0.00           H  
ATOM   4870  HA3 GLY A 318     -26.819  -2.167  16.110  1.00  0.00           H  
ATOM   4871  C   GLY A 318     -25.288  -2.028  17.601  1.00  0.00           C  
ATOM   4872  O   GLY A 318     -25.512  -0.834  17.774  1.00  0.00           O  
ATOM   4873  N   GLU A 319     -24.238  -2.637  18.156  1.00  0.00           N  
ATOM   4874  H   GLU A 319     -24.074  -3.611  17.943  1.00  0.00           H  
ATOM   4875  CA  GLU A 319     -23.341  -1.971  19.105  1.00  0.00           C  
ATOM   4876  HA  GLU A 319     -23.936  -1.603  19.940  1.00  0.00           H  
ATOM   4877  C   GLU A 319     -22.636  -0.756  18.478  1.00  0.00           C  
ATOM   4878  CB  GLU A 319     -22.340  -3.004  19.641  1.00  0.00           C  
ATOM   4879  HB2 GLU A 319     -21.690  -3.312  18.821  1.00  0.00           H  
ATOM   4880  HB3 GLU A 319     -22.894  -3.878  19.981  1.00  0.00           H  
ATOM   4881  O   GLU A 319     -22.575   0.295  19.107  1.00  0.00           O  
ATOM   4882  CG  GLU A 319     -21.492  -2.483  20.813  1.00  0.00           C  
ATOM   4883  HG2 GLU A 319     -20.990  -1.565  20.509  1.00  0.00           H  
ATOM   4884  HG3 GLU A 319     -22.159  -2.239  21.639  1.00  0.00           H  
ATOM   4885  CD  GLU A 319     -20.441  -3.503  21.295  1.00  0.00           C  
ATOM   4886  OE1 GLU A 319     -19.685  -3.155  22.231  1.00  0.00           O  
ATOM   4887  OE2 GLU A 319     -20.384  -4.623  20.730  1.00  0.00           O  
ATOM   4888  N   LEU A 320     -22.179  -0.833  17.219  1.00  0.00           N  
ATOM   4889  H   LEU A 320     -22.254  -1.722  16.746  1.00  0.00           H  
ATOM   4890  CA  LEU A 320     -21.603   0.313  16.497  1.00  0.00           C  
ATOM   4891  HA  LEU A 320     -20.724   0.654  17.044  1.00  0.00           H  
ATOM   4892  C   LEU A 320     -22.578   1.493  16.381  1.00  0.00           C  
ATOM   4893  CB  LEU A 320     -21.202  -0.134  15.078  1.00  0.00           C  
ATOM   4894  HB2 LEU A 320     -22.094  -0.499  14.567  1.00  0.00           H  
ATOM   4895  HB3 LEU A 320     -20.508  -0.971  15.152  1.00  0.00           H  
ATOM   4896  O   LEU A 320     -22.156   2.652  16.424  1.00  0.00           O  
ATOM   4897  CG  LEU A 320     -20.564   0.960  14.201  1.00  0.00           C  
ATOM   4898  HG  LEU A 320     -21.238   1.812  14.114  1.00  0.00           H  
ATOM   4899  CD1 LEU A 320     -19.222   1.440  14.738  1.00  0.00           C  
ATOM   4900 HD11 LEU A 320     -18.818   2.194  14.063  1.00  0.00           H  
ATOM   4901 HD12 LEU A 320     -18.524   0.604  14.802  1.00  0.00           H  
ATOM   4902 HD13 LEU A 320     -19.362   1.874  15.728  1.00  0.00           H  
ATOM   4903  CD2 LEU A 320     -20.323   0.432  12.794  1.00  0.00           C  
ATOM   4904 HD21 LEU A 320     -21.268   0.065  12.393  1.00  0.00           H  
ATOM   4905 HD22 LEU A 320     -19.944   1.226  12.150  1.00  0.00           H  
ATOM   4906 HD23 LEU A 320     -19.598  -0.380  12.823  1.00  0.00           H  
ATOM   4907  N   ILE A 321     -23.859   1.195  16.151  1.00  0.00           N  
ATOM   4908  H   ILE A 321     -24.123   0.220  16.153  1.00  0.00           H  
ATOM   4909  CA  ILE A 321     -24.915   2.186  15.932  1.00  0.00           C  
ATOM   4910  HA  ILE A 321     -24.517   2.987  15.308  1.00  0.00           H  
ATOM   4911  C   ILE A 321     -25.349   2.840  17.247  1.00  0.00           C  
ATOM   4912  CB  ILE A 321     -26.098   1.530  15.176  1.00  0.00           C  
ATOM   4913  HB  ILE A 321     -26.325   0.574  15.646  1.00  0.00           H  
ATOM   4914  O   ILE A 321     -25.629   4.043  17.226  1.00  0.00           O  
ATOM   4915  CG1 ILE A 321     -25.692   1.280  13.704  1.00  0.00           C  
ATOM   4916 HG12 ILE A 321     -24.723   0.783  13.671  1.00  0.00           H  
ATOM   4917 HG13 ILE A 321     -25.585   2.235  13.189  1.00  0.00           H  
ATOM   4918  CG2 ILE A 321     -27.375   2.394  15.230  1.00  0.00           C  
ATOM   4919 HG21 ILE A 321     -28.184   1.912  14.682  1.00  0.00           H  
ATOM   4920 HG22 ILE A 321     -27.183   3.386  14.819  1.00  0.00           H  
ATOM   4921 HG23 ILE A 321     -27.721   2.482  16.259  1.00  0.00           H  
ATOM   4922  CD1 ILE A 321     -26.684   0.404  12.926  1.00  0.00           C  
ATOM   4923 HD11 ILE A 321     -27.633   0.921  12.785  1.00  0.00           H  
ATOM   4924 HD12 ILE A 321     -26.274   0.178  11.942  1.00  0.00           H  
ATOM   4925 HD13 ILE A 321     -26.853  -0.531  13.460  1.00  0.00           H  
ATOM   4926  N   GLU A 322     -25.412   2.060  18.328  1.00  0.00           N  
ATOM   4927  H   GLU A 322     -25.220   1.076  18.203  1.00  0.00           H  
ATOM   4928  CA  GLU A 322     -25.956   2.445  19.637  1.00  0.00           C  
ATOM   4929  HA  GLU A 322     -26.722   3.211  19.519  1.00  0.00           H  
ATOM   4930  C   GLU A 322     -24.917   2.990  20.615  1.00  0.00           C  
ATOM   4931  CB  GLU A 322     -26.581   1.213  20.305  1.00  0.00           C  
ATOM   4932  HB2 GLU A 322     -25.832   0.422  20.339  1.00  0.00           H  
ATOM   4933  HB3 GLU A 322     -26.851   1.471  21.329  1.00  0.00           H  
ATOM   4934  O   GLU A 322     -25.270   3.754  21.511  1.00  0.00           O  
ATOM   4935  CG  GLU A 322     -27.843   0.701  19.603  1.00  0.00           C  
ATOM   4936  HG2 GLU A 322     -27.617   0.434  18.571  1.00  0.00           H  
ATOM   4937  HG3 GLU A 322     -28.572   1.511  19.581  1.00  0.00           H  
ATOM   4938  CD  GLU A 322     -28.445  -0.513  20.328  1.00  0.00           C
[truncated: 161,847 more chars]
