# Supplementary material for: Emergence of a proton exchange-based isomerization and lactonization mechanism in the plant coumarin synthase COSY
Source: Nat Commun. 2023 Feb 3;14:597. doi: 10.1038/s41467-023-36299-1 (PMC9898226; doi:10.1038/s41467-023-36299-1)
Supplement: Supplementary file 4 — Source Data [file 41467_2023_36299_MOESM4_ESM.zip › Source Data/Supplementary Figure 36/COSY_MSA.meg]

#mega
!Title ;
!Format DataType=Protein indel=-;

#115893OrgSmoellendorffiipeptide1158931of122.3.1.188OmegahydroxypalmitateOferuloyltransferase/OhydroxycinnamoyltransferasePAC15402886
------------------------------------------------------------
------------------------------------------------MALQTTAALQK-
----------S-------EINV-EE-LC-----LVAPA---Q--A--T----D----D-Q
P-LYLSNYDQQVL---FNLESVYFY------PP-----------S----------PHR--
---SDE----------N--------VVDV-LRAALSKLLVP-YHFMAGRLRM---NAREK
R--V--EV----DCNR---A----GALFVAATTN-V-TLAD-LQ--DG----PTL-V--S
---LLKDFIL-HS---P----AS---H-QV---SDAPLLTL--------QVTKFKCGGFV
VGISRNHALVGGTSGDDFLANLTAAAR-G----Q-----E----FPVK-PVADR-RL-L-
------RA-----RD--L-PN--PSYEHFE----Y--M----KV--------------DQ
VPQD---SYFTT--PNSLSQLKL-N-G----NFGAHFGLWK----------TFNFPTEVL
NSLKA----R--ALADG----L--------L-----SRC-T-T-FEALATKVWQARTQA-
L--SM--DPD-----------------QTSN--LVFVVDSR-KVL-T--P---SLPV---
GFTGNTLS-LACARMPPRDL-AEKPFSACVEEVQVAKA--RITDGYVRSAIDWL---E--
LN--------HA--V------P---------AV--NSGIY-LSSWANFS----FH--KVD
F-GWGPPSHTI----FIP-----GERGN--NCVIFL--------PSKQ-----------G
LDVCLALEP-HQASA---------FQNCT-------------------------------
----GS--ILKWPPPPRSRAESYATQQRAGTGNQARYYSTSSNIIGALRKNLKRWRI---
--------------------------

#133028OrgSmoellendorffiipeptide1330281of122.3.1.188OmegahydroxypalmitateOferuloyltransferase/OhydroxycinnamoyltransferasePAC15405151
------------------------------------------------------------
------------------------------------------------MAVAPVSD----
----------L-------QIEV-GS-SK-----IVAPA---Q--A--V----E----H-S
T-LFLSNIDQEAM---YKVESVYVF------AA-----------N----------PER--
---ASD----------D--------PAEV-IEAALAKTLVT-YYFLAGRFAP---NAKEG
R--L--EV----NCNG---A----GVLFAAATSK-L-RLCD-LG--DL----SVP-N--P
---AFRSLLV-QP---S----DS---L-GL---FETPPATF--------QITRFKCGGFV
FGMTIFHSLMDGVAITGFFDNLGSIAR-G----G-----G----VVMV-PNPNR-EF-L-
------KA-----RN--P-PQ--PQHYEQL---MCRQF----RV--------------SS
FSEIP-LLPFNP--TTS-SVNNF----------APEKHVFR----------SFPVSSQMI
SELKQ----A--CLKDE----T--------L-----SRC-S-S-FEAITAHVLRQVARS-
R--PS--DPS-----------------ALVS--TFLAVDFS-RRL-Q--P---PPPP---
NFCGNAVV-AACVAATRQEL-CTYSLGHFARRVQEVLS--DVDDEYVRSWTDFW---E--
----------LH--RIGPARIP--------------IGAC-LSAWWKLP----FY--ALD
F-GWGTPIFAG----PVP-NQLVG------FI-VIV--------ANGKN--------DGG
ANVYLGLEP-QEMAA---------FEKNI-------------------------------
----YE--LAESPPLIHAAF----------------------------------------
--------------------------

#135911OrgSmoellendorffiipeptide1359111of13K15400omegahydroxypalmitateOferuloyltransferaseHHT1PAC15417911
------------------------------------------------------------
----------------------------------------------------MESQLLP-
----------V-------AIQS----CS-----LALPA---G--P--T----P------R
AKIFLPNIDLTVV---FMVDSIYFY-----SSG---------------------------
---AAD-------------------APKV-LFRALQEVMVE-FYPFAGRLAV---SEETQ
R--L--EI----DANS---A----GVPFVEAVSD-L-NIAD-LG--DL----TLP---NA
---LYRNLVFTAT---------------NV-KVLSDWPLAT-------VQVTKFLCGGFS
FGLSVNHALADGISIIDFMQHLTSKAR-G--VEN----------FQLPELQFDRTMLAA-
------RP-----QP--T-PK--IDFADVY------------YK----------------
---------ASE--IP----------------------STN----------SFSTMEDMV
K--------L--AMSDG-----------------TITRC-S-T-FDVVATYVWKLRTAA-
M--GM--PLE-----------------HQAT--MFMAVDVS-KKV-T--P---PIPR---
GFVGNRAF-PVAVRMKTEEL-LKKPLSHCLTVVREALL--RADDEFVRSWIDWS---E--
IH--------RG--I------P---------KF--NGGFY-ISSWWKFP----FY--EMD
F-GWGKPIYMG----PVL----TQRVE---FV-LIL-----PVSPSRPEG---------G
VDVLLTINP-QHMAR---------FETLV-------------------------------
----NFPIL---------------------------------------------------
--------------------------

#29900.t000040OrgRcommunispeptide29900.m0015781of3PTHR31147SF10NHYDROXYCINNAMOYL/BENZOYLTRANSFERASEPUTATIVERELATEDPAC16812457
------------------------------------------------------------
------------------------------------------------------------
----------M-------AVNI-RE-TT-----IIHPS---A--T-------PFS--E-D
HTLPLSHLDTDRNMN-VTFRYLRVY-----VNN-----------N------STATNTT--
----------------H--------PFNV-IATALSSALVH-YYPLAGTLRR---SDKDN
R--L--EV----FCSR---DQ---GVPLINATVN-C-TLET-LN--YF----DDP-D-YD
---FVERLVP-DP---S----LD-----EG----MINPCVL--------QVTLFECGGFT
LGAAIRHVVCDGLGATQFFNAMAELAR-G---AD-----R----ISVE-PVWDRVNL-L-
------SP-----RD--P-PR--FDGPVSE------------FL----------------
-----GLEKGYE--PY---------------GQTVGKVVRE----------CFNVKDEWL
DGFKN----L--LLQKS------------------GYNF-T-T-FEALGAFLWRAKVKA-
T--GV--PRD-----------------EIVK--FTYAMNIR--RLVK--P---PLPL---
GYWGNGCV-PMYAQLLAKEL-LEQPIWKTAEVIKKSKI--NATDDYVHSFIDFQ---A--
----------VH--Y--A--DG-------ITAG--NRVSG-FTDWRHLG----HS--TVD
F-GWGGPVTVL----PLS-RHLVGSVE---PC-FFL-----P--YSSANAGK-----KDG
FKVLVTLQE-FAVPA---------FKKEM-------------------------------
----EK--FNNQDFE---------------------------------------------
--------------------------

#29957.t000040OrgRcommunispeptide29957.m001431AnthranilateNbenzoyltransferaseproteinputativePAC16814556
------------------------------------------------------------
--------------------------------------------------MATHQNNIP-
----------F-------LLER-KD-VV-----LVKPE---K--P--T----P------Q
EVLSFSAIDNDPNLE-IICQSIYVY------KA-------------------NPISCNGN
GHNDLGSKFNCQVKPAD--------PAIL-IKDAISKVLLH-YYPLAGKLKR---HASDG
R--L--SI----TCNG---D----GVPFLEATCD-C-QLST-LN--YL----DGI-D-VQ
---IAKQFVF-DF---P-----------SK-SDSGYHPLMF--------QVTKFSCGGFT
IGMGLTHSVADGFGAAQFFRALAELAS-G--KSE----------PTVK-PVWDRERLVV-
------GK-----RTLEP-FQ--VPLDIPA------------GL----------------
---------AKS--PY--------L-P----TAD---ILHE----------CFYLNSETI
RKLKA----N--LMKEC-------------GKEALKESF-T-T-IEVLGAYIWRSRFRA-
F--KM--DPD-----------------EKTL--FSLTMGIR-QHF-N--P---PLPS---
GYYGNAFV-PSNVVLVGRKL-NEGPLSDVVKLIKGHKK-LCANTEYILKHIEII---E--
KL--------LE--L--N--IK---IE--SGNG---AAMI-LTDWRQLG---LLE--EVD
F-GWKSPVNII----PVP-WNMFGYVD---LC-IFM-----P--PCNLDPSM-----KGG
VRVLVSLPR-AVMPK---------FKEEM-------------------------------
----DA--LLQLGDDSADAL----------------------------------------
--------------------------

#30131.t000182OrgRcommunispeptide30131.m007031AnthranilateNbenzoyltransferaseproteinputativePAC16818856
------------------------------------------------------------
------------------------------------------------ME-NSD--SNV-
----------F-----QLVVKQ-RE-PT-----LVAPE---K--D--T----E----K-G
L-YFLSNLDQNIA---VIVRTVYCF------KS-----------D----------EKG--
---N-E----------N--------SVEV-IKNALKKVLVH-YYPLAGRLTI----SSEG
K--L--II----NCTG---E----GAVFVEAEAN-C-ALEE-IG--DI----TKP-D-PH
---TLGKLVY-DI---P----DA---K-NI---LQMPPLVA--------QVTNFKCGGFA
LGLCMNHCMFDGIGAMEFVNSWGETAR-G----L-----P----LSVP-PFVDR-SL-L-
------KA-----RN--P-PK--IEYLHQE----F--A----EI--------------ED
---------RSD--TN-----KL-Y-K----EDE---MIYS----------SFCFDPEML
ENIKT----K--ALEDG----V--------L-----DKC-T-T-FESLSAFVWRARTKA-
L--KM--LPE-----------------QQTK--LLFAVDGR-PKF-N--P---PLPK---
GYFGNGIV-LTNSICEAGEL-LGKPLSYGVGLVQDAIK--MVTDSYMRSAMDYF---E--
VT--------RA--R--P-SLA--------------STLL-ITTWSRLS----FH--ITD
F-GWGDPILSG----PVA----LPEKE---VI-LFL--------SHGKE--------RRN
INVLLGLPA-SAMKI---------FQELM-------------------------------
----KI------------------------------------------------------
--------------------------

#440924OrgSmoellendorffiipeptide4409241of2PTHR31642SF10ACYLTRANSFERASELIKEPROTEINRELATEDPAC15408684
------------------------------------------------------------
-----------------------------------------MGVEEPQQQQQQGVKSSC-
----------C-------VVNT-HE-PI-----LVPPA---K--S--SSAQHK----D-E
R-YFLTNLDQNLA---VIMQTVYFY------KG-----------S-----GSSELQQA--
---P-R----------D--------PVDV-VKKSLEEILIL-YYPLAGRLAL----SRDM
K--L--EV----LCND---Q----GALFVEADAN-V-SLEQFVK--DSKLG-QGL-D--A
---NLRQFVY-SV---P----GA---K-SV---LDIPPLVA--------QVTRFQCGGFV
LGLSLNHAIFDGIAAMEFVNSWSELAR-G----V-----P----LSVP-PCLDR-SS-L-
------RA-----RN--P-LQ--IEFPHPE----F--L----EV---------------D
---------QPP--SD-----QP-A-E----KSE---LVFK----------SIAFDEKKL
SSLKE----A--ILREG----V--------L-----DKC-S-S-FEAFTALVWKCRTMA-
TSSDR--LSS-----------------RQTK--LLFAVDAR-NRL-S--P---ALPR---
GYVGNGIL-LTCALTSVEDL-LQGSLSHAIELIRAAIA--KIDNAYLRSVIDFF---E--
QT--------RL--R--P-SLE--------------STLV-ITTWSRLA----FH--TTD
F-GWGTPLFTA----PAS----LPEAE---VA-LFL--------PHGES--------RKG
FELVHGLPE-RDMKT---------FVSLM-------------------------------
----ETSWI---------------------------------------------------
--------------------------

#99210OrgSmoellendorffiipeptide992101of2PTHR31642SF10ACYLTRANSFERASELIKEPROTEINRELATEDPAC15415008
------------------------------------------------------------
--------------------------------------------------------MPV-
----------D------FKVELVKE-PE-----LVMPE---Q--P--V----E----E-Q
H-YFLSNLDQNIA---VVMKTIYLF------ES-----------S---------SARA--
---A-D----------N--------PADV-IRQGLSKALDH-YYPLAGRLGI----SSEG
K--L--EVVMKKSGDGAEQQ----GVVFAEAEAD-A-RICD-LG--DI----IRP-G-ST
---PLLQLVY-AI---P----GA---K-NV---LEVPPMTV--------QVTKFKCGGFV
LGLCINHCMFDGIGAMEFVHAWAELSR-G----F-----P----LSLT-PELDR-SV-L-
------KA-----RS--P-PL--VEFPHLE----Y--A----QV--------------DD
---------VSG--GS-QQNLHL-N-D----DDQ---LVYR----------VFRIRGQQL
EQLKS----Q---IDN--------------------EMC-S-T-FEALSALVWKCRTKA-
L--AM--DDR-----------------QPSK--LLFAVDYR-SRI-Q--P---PLPK---
GFMGNGIM-LTYAMTTASEL-ESKHLSEVVSLVREAIA--RIHDSYIRSSIDCF---E--
LQ--------RF--C--P-SLF--------------STLL-VSTWSRLS----FH--TTD
F-GWGEPLHSG----PVG----FSEPE---VC-LFL--------SHGRE--------TKD
MNLILGFRS-DAMTR---------FHDEL-------------------------------
----EQ--VLGQVLCST-------------------------------------------
--------------------------

#AC155610.2FG007OrgZmayspeptideAC155610.2FGP0071of4K15400omegahydroxypalmitateOferuloyltransferaseHHT1PAC31035259
------------------------------------------------------------
---------------------------------------------MVADMKENGGAVLA-
----------AGEKAPQVVVKR-GE-PT-----LVPPA---EATP--T-----------G
GQYYLSNLDQNIA---VIVQTVYCY------KP---------------------------
---SGG--------GGD--------VAAA-LRGALARVLVH-YYPLAGRLGV----SPEM
K--L--TV----ELTG---E----GAVFVEADAA-C-ELAT-VG--DL----TKP-D-PA
---ALGQLVY-SV---P----GAK----HI---LEMPPMTA--------QVTRFKCGGFA
LGLAMNHCMFDGIGAMEFVNSWAETAR-G--VAE----------LTVP-PFLDRGVL---
------KA-----RD--P-PV--HTFPHHE-------FAEIPDV----------------
---------SDTAALY----------G----AQE---LQYR----------SFCFDPDRL
ERVRG----L--ALADG-----------------ALGRC-T-T-FEALSGLVWRARTKA-
L--GL--APG-----------------QRTK--LLFAVDGR-RRF-V--P---PLPR---
GYFGNGIV-LTNALATAGEL-LSAPVSRAAGLVQEAVR--MVTDDYMRSAVDYF---E--
AT--------RA--R--P-SLA--------------STLL-ITTWSRLE----FH--GAD
F-GWGEPVMSG----PVT----LPEKE---VI-LFL--------AHGKE--------RKS
INVLLGLPA-TAMDA---------FQELV-------------------------------
----DE--I---------------------------------------------------
--------------------------

#Aco000370OrgAcomosuspeptideAco000370.1HXXXDtypeacyltransferasefamilyproteinPAC33042434
------------------------------------------------------------
------------------------------------------------------------
------------------------------------------------------------
------------------------------------------------------------
------------------------------------------------------------
-----------------------------------M------------------------
------------------------------------------------------------
---------CDGAGATKFLCAVARLAR-G--LGG----------PPVD-PVWDRSTL-L-
------GP-----RK--P-PR--VELPRFN------------EI----------------
---FDFDERVASRGPY--------DAA----SRSGARMARE----------CFHVSNTCA
ERLRN----R--LVDES----------------PTGSRL-T-T-FEALSAFIWRARVRT-
T--GTG-SNN-----------------EIVK--MVYSMNIS-KIL-N--P---PLPA---
GYWGNVCV-PAYVRLTAGEL-AEQPLSKTAVLIRESKR--DVTDEYVRSYIDFQ---E--
----------LN--Y--A--RG---------ITAGGSVAA-FTDWRRLG----HS--DVD
F-GWGGPVDVL----PLS-WKLLGSVE---TC-FFL-----P--YGATDERK-----DEG
FRVLVSLPE-KLLPS---------FKVEM-------------------------------
----ET--LSCS------------------------------------------------
--------------------------

#Aco003638OrgAcomosuspeptideAco003638.1HXXXDtypeacyltransferasefamilyproteinPAC33044103
------------------------------------------------------------
---------------------------------------------MIAELKESSLIGK--
----------------ELIVKQ-GE-PT-----LVPPA---E--E--T----Q----K-G
L-YFLSNLDQNIA---VPVQTIYCF------KS-----------D----------ERG--
---N-E----------E--------AATA-VKDALSKVLVH-YYPLAGRLAI----SAEG
K--L--IV----DCTG---E----GAVLVEAEAD-C-DMED-VG--DI----TKP-D-PP
---TLGKLVY-NI---P----GA---K-NI---LEIPPLVV--------QVTKFRCGSFV
LGLAMNHCMFDGLGAMEFVNSWGETAR-G----L-----Q----LSVP-PVLDR-TV-L-
------RA-----RD--P-PV--PRFPHHE----F--A----EI--------------ED
---------LSD--TA-----AI-F-N----EE----LLYR----------SFLFDPEKL
DGLKR----K--SA----------------------MKC-T-S-FEALSGLVWRARTDA-
L--RL--HGE-----------------QRTK--LLFAVDGR-AKF-E--P---PLPK---
GYFGNGIV-LTHALCAAGEL-LERPLSYAVGLVQDAVR--LVTDEYMRSAVDFF---E--
AT--------RA--R--P-SLT--------------ATLL-LTTWSRLSIELAFN--DAD
F-GWGEPVQSG----PVT---L-PEKE---VV-LFL-----S---HGKE--------KRS
INVLLGLPT-SAMVR---------FQEII-------------------------------
----EE--I---------------------------------------------------
--------------------------

#Aco014331OrgAcomosuspeptideAco014331.1HXXXDtypeacyltransferasefamilyproteinPAC33054376
------------------------------------------------------------
---------------------------------------------------------MG-
----------F-------TVTK-IS-EE-----RVRPA---G--P--T----P------S
GSLPLAWVDRYPTHR-GLVESMHIF-----TKA-----------T---------------
----------------E--------PARV-IKEALAKALVF-YYPLAGRIVE----PVQG
E--P--AI----DCTA---D----GVYFVEAEAN-C-SLEE-VN--YL----ERP-L-ML
---SKDELVP-YP--SK----ED-----WE-IEPANTIMMM--------QITTFTCGGFV
MGLRFNHASADGLGSAQFITAVGDLAR-G--LPE----------PAVE-PVWARETF---
-------------PN--P-AV--RPGPLPE------------------------------
---------LPV--LA---------------------LDYI----------VLDLPGDYI
SRLKS----Q--YLEHR------------------GRHC-S-G-FDVVVAKLWQCRTRA-
L--AL--AAD-----------------SPVK--LCFFASVR-HLL--------KLER---
GYYGNSIF-PVKMSAASGRI-AAAGLMEVVDMIRDAKR--RMAGEFLEFAKGEV------
----------AA--D--PFQMT-----------FNYESVY-VSDWSKLG----FA--EVD
Y-GWGPPKVVG----PLVNNDFIA------SC-VIL--------KAPVP--------LDG
ARMLASCVTKQHSHE---------FLRGM-------------------------------
----KD--LE--------------------------------------------------
--------------------------

#Aco029833OrgAcomosuspeptideAco029833.1HXXXDtypeacyltransferasefamilyproteinPAC33032158
------------------------------------------------------------
------------------------------------------------------------
------------------------------------------------------------
------------------------------------------------------------
------------------------------------------------------------
---M-------------------------------C------------------------
------------------------------------------------------------
----VHHAMCDGAGATKFLCAVARLAR-G--LGG----------PPVD-PVWDRSTL-L-
------GP-----RK--P-PR--VELPRFN------------EI----------------
---FDFDERVASRGPY--------DAA----SRSGARMARE----------CFHVSNTCA
ERLRN----R--LVDES----------------PTGSRL-T-T-FEALSAFIWRARVRT-
T--GTG-SNN-----------------EIVK--MVYSMNIS-KIL-N--P---PLPA---
GYWGNVCV-PAYVRLTAGEL-AEQPLSKTAVLIRESKR--DVTDEYVRSYIDFQ---E--
----------LN--Y--A--RG---------ITAGGSVAA-FTDWRRLG----HS--EVD
F-GWGGPVDTL----PLS-WKLLGSVE---TC-FFM-----P--YGATDERK-----DEG
FRVLVSLPE-KSLPS---------FKVEM-------------------------------
----ET--LSCS------------------------------------------------
--------------------------

#AHYPO002010OrgAhypochondriacuspeptideAHYPO002010RA1of12.3.1.162Taxadien5alphaolOacetyltransferase/TaxadienolacetyltransferasePAC32844432
------------------------------------------------------------
--------------------------------------------------------MVE-
------------------KITI-EE-TI-----NISPN---N--PPFT----Q------T
HTLPLSHLDIDLNLH-VTFRYFRVY-----ANP---------------------------
---SNQ--------LPD--------PFKL-ITSALRTALGP-YYPLTGSIRP---VNGSG
Y-----EL----LCTP---NR---CIPVVKASMD-F-SLET-LN--YL----DDP-D-ES
---LSEQLVP-NP---------------DP-NEAMEHPMIL--------QITLFKCGGYV
LGSAVHNMLCDGMGASEFFTWVAELTR-G--ETR----------LIVE-PVWNRDVL-L-
------GP-----RE--P-TR--VEFPFEE-------F---LSL----------------
--------DKFS--PY---------------MQNVGPVIRV----------CFPMLEKWL
DRFKE----Y--LLEQS------------------GSKF-T-T-FEALGAFIWRARVKA-
S--NI--TKD-----------------KKVK--FAYLMNIR-KVT-K--P---ALPK---
GYWGNGCM-QMYVQLTAQEL-LNQPIWKTAMLIKNSKY--NATDEYVRSYIDFQ---K--
----------EN--Y--D--KG-------ITAG--QDVSG-FTDWRHLG----HS--KVD
F-GSGGPVTVF----PLS-KHFMGSIE---PC-YFL-----P--YSYGRNKLHDDDNDLG
FKVLVCLRE-SARME---------FMDQM-------------------------------
----DK--FCKLDFDLS-------------------------------------------
--------------------------

#AHYPO016381OrgAhypochondriacuspeptideAHYPO016381RA1of2PTHR31642SF10ACYLTRANSFERASELIKEPROTEINRELATEDPAC32826426
------------------------------------------------------------
--------------------------------------------------MDQAACNGK-
----------L-----ELELKQ-KD-PI-----KVPPE---E--E--T----E----K-G
H-YLLCNLDQNIA---VIMRTIYLY------KS-----------Q----------HKG--
---N-E----------D--------AVKV-VKESLAKVLVP-FYPLAGRLSI----SPEG
K--L--IV----DCTG---E----GPLFVEAEIN-C-SLLQ-IL--GL----ASA-D-PM
---VLKNLVY-DF---P-------------------------------------------
VGIAMNHCMADGLSAVEFMNSWGETAR-G----L-----P----LSIP-PYIDR-TL-L-
------KA-----RD--P-PI--IDFPHNE----F--L----DI--------------ED
---------ISN--TH-----EL-Y-E----EEE---MVYR----------SFYFNTEKL
GRLKN----T--SLLDG----A--------L-----TKC-T-T-FESLTALVWRSRCKA-
L--RM--HPD-----------------QQTK--LLFAVDGR-SRF-D--P---NLPK---
GFFGNGIV-LTNALSTAGEL-LENPLSYAVELVQGAIK--LVTDSYMRSAIDYF---E--
VT--------RA--R--P-SLN--------------GTLL-VTAWSRLA----FH--SPD
F-GWGETIYTG----PVG----LPEKE---VA-LFL--------PGGDD--------RQG
INVHLGMPV-SAMKI---------FEEEI-------------------------------
----EQ--I---------------------------------------------------
--------------------------

#AHYPO017539OrgAhypochondriacuspeptideAHYPO017539RA1of82.3.1.196BenzylalcoholObenzoyltransferasePAC32825856
------------------------------------------------------------
-----------------------------------------------------MAQSLV-
----------F-------KVTR-RT-PE-----LIAPA---G--P--T----P----Y-E
F-KELSDIDDQEGLR-FQIPVIQFY------RN-----------D---EYSGGSATRG--
---A------------D--------PARV-VKEAVAKALVS-YYPFAGRLKE----KEGR
K--L--VV----ECNG---K----GIMFIEADAD-V-TLDE-FG--DA----LQP-P-FP
---CLEELLF-DV---P----GS---T-AV---LDTPLILI--------QVTRLKCGGFI
LALRLNHTMADAPGLVLFMKAIAEFAR-G----A-----R--S-LSTQ-PIWDR-HL-F-
------NA-----RN--P-PQ--VTCEHRE----Y--E----EV--------------AD
TN-------GTI--IP-----L----------DD---MVHK----------SFFFGPTEI
AALR-----R--FLPPN----T---------K------A-S-T-FEILTACLWRCRTIA-
L--QP--DPE-----------------EMVR--IMCIFNAR-SIL-N--P---PIPS---
GFYGNAFA-FPVAISTAGKL-SGNPIGYALNLVKKAKA--DVTQEYMRSLADLM------
VL--------KG--R--PHFTV-------------VRTFV-VSDVTRAG----FA--DLD
F-GWGRPAYGG----PAK----GGVGAIPGVASFYI-----PF-KNGKG--------EKG
IVVPLCLPG-NAMEI---------FVKEL-------------------------------
----NG--LLSGTPSEGMGPSPSYFISSSL------------------------------
--------------------------

#AHYPO019775OrgAhypochondriacuspeptideAHYPO019775RA1of1PTHR31642SF50F21B7.2PAC32838529
------------------------------------------------------------
---------------------------------------------MAFLIEDISFPRIS-
----------I-------PVTI-KN-KE-----TVLPA---E--P--IPV--S----N-G
DTLYLSNLDDIIGCR-VFTPTVYFY------HS------------------------T--
---P-S----MS---RQ--------VVEK-LRDALALVLVP-YYPFSGRIRE----TRNG
K--L--EIFFGPN------Q----GAFIVEAHSS-I-ALTD-LG--DL----SFP-N--P
---SWAPLIY-KF---P--NEGP---Y-QV---IDMPLLIV--------QVTYFKDGGFS
LGLRMCHCLCDGIGAMQFFNAWATTARVG----S-----L----VASPKPCWER-EY-F-
------LP-----RN--P-PH--IEYPHIE----F--M----SV--------------VD
---------GSS--LR-----RS-L-C----DVR---PVQR----------CYKVTKEFQ
EKIKS----LAMLNNEG----R---------------NY-T-T-FDALAAHVWRSWIKA-
L-DVK--PLD-----------------CELR--LTFTVNTR-HMLKD--P---PLKE---
GFYGNAVC-VACATSNVEEL-LNKPLHKVANLVHNARV--GVNEDYLRSTVDYV---E--
VN--------RP--K--KLEFE--------------GKLT-ITQWTRFL---LYE--SAD
F-GWGRPAYAG----PID---LTPTPQ---VC-IFL-----P--EGGIN--------ADG
MLVCICLPK-TACKS---------FEEVF-------------------------------
----CLTDIV--------------------------------------------------
--------------------------

#AHYPO021155OrgAhypochondriacuspeptideAHYPO021155RA1of4K15400omegahydroxypalmitateOferuloyltransferaseHHT1PAC32845678
------------------------------------------------------------
------------------------------------------------------------
---------------------------M-----MVQPE---K--E--T----P----K-G
L-YFLSNLDQNLA---VIIRTIYCF------KS-----------K----------EKG--
---N-E----------L--------AAQV-LKDALSKVLVH-YYPLAGRLTI----SPQG
K--L--IV----NCDGET-D----GAVFVEAEAD-C-NMDE-IG--DS----TKP-D-PV
---TLGKL------------------------------------------VTKFKCGGFS
LGCCVNHCMVDGIAAMEFVNAWGATAR-G----L-----A----LNTP-PFLDR-MI-L-
------NA-----RD--P-PK--VEFKHQE----F--D----EI--------------QD
---------ISG--TN-----TL-Y-T----EQ----MQYQ----------SFSFDTNLL
ERLKA----K--AMEGG----T--------L-----KTC-T-T-FEALSAFVWRARSKA-
L--QM--KHD-----------------QNTK--LLFAVDGR-LKF-S--P---PLPK---
GYFGNGIK-LTYSICRAGEL-IENNLSYGVELVQNAIK--MVTNDFLRSSIDYF---E--
TK--------RT--R--P-SLS--------------STLL-ITTWSRLS----FH--TTD
F-GWGEPVLSG----PVA----LPEKE---VS-LFL--------SHGSE--------RKS
INVLLGLPV-SAMKS---------FEQQV-------------------------------
----KE--I---------------------------------------------------
--------------------------

#AL1G42300OrgAlyratapeptideAL1G42300.t11of1PTHR31147SF10NHYDROXYCINNAMOYL/BENZOYLTRANSFERASEPUTATIVERELATEDPAC35931412
------------------------------------------------------------
------------------------------------------------------------
----------------MATLEI-TE-IA-----LVQPS---H--Q-------P---LSND
QTLSLSHLDNDNNLH-VSFRYLRVYSSSSTVAG---------------------------
---------------KS--------PSEV-VSASLATALVH-YYPLAGSLRR---SATDN
R--F--EL----YCAA---GQ---SVPLVNASVN-C-TLES-VG--YL----DGP-D-PG
---FVERLVP-DP---------------TR-EEGMVNPCIL--------QVTMFQCGGWV
LGAAIHHAICDGLGASLFFNAMAELAR-G--ATK----------ISIE-PAWDRERL-L-
------GP-----RE--K-PW--VGAPVRD-------F---LSL----------------
---------DKDFDPY---------------GQAIGDVKRE----------CFFVTDESL
DQLKA----Q--LLEKS------------------GVNF-T-T-FEALGAYIWRAKVRA-
A--KI--EEK-----------------ENVK--FVYSINIR-RLM-N--P---PLPK---
GYWGNGCV-PMYAQIKAGEL-IEQPIWKTAELIKQSKS--NTSDEYVRSFIDFQ---E--
----------LH--Y--K--DG-------INAG--TGVTG-FTDWRYLG----HS--TID
F-GWGGPVTVL----PLS-NKLLGSME---PC-FFL--------PYSTDAAAGSKK-DSG
FKVLVNLRE-SAMPE---------FKEAM-------------------------------
----EK--FHKGEFSRS-------------------------------------------
--------------------------

#AL4G16330OrgAlyratapeptideAL4G16330.t11of52.3.1.162Taxadien5alphaolOacetyltransferase/TaxadienolacetyltransferasePAC35921838
------------------------------------------------------------
-------------------------------------------------MSNQRKPILP-
----------L-------LLEK-KP-VE-----LVKPA---K--H--T----S----CDE
T-LSLSTLDNDLFNE-VMYATIYVF------KA---------------------------
---NQK----KL---ND--------PVSL-LRKALSELLVH-YYPLSGKLMR---SESSG
K--L--QL----VYLG---E----GVPFEVATST-L-DLSS-LN--YI----ENL-D-DQ
---VALRLVP-DI-EID---------YESN---VSYHPLAL--------QVTKFACGGFT
IGTALTHAVCDGYGVAQIIHALTELAA-G--KTE----------PSVK-PVWQRERL-V-
------GK---IDNK--P-GK--VPGSHID-------G----LL----------------
---------ATS--PY--------L-P-T--TD----VVTE----------IINIPAGDI
KRLKD----S--LMREC-------------DY--LKESF-T-T-YEVLSSYVWKLRSRA-
L--KL--NPD-----------------GITV--LGVAVGIR-HVL-D--P---PLPK---
GYYGNAYI-DVYVELTVREL-QESSIFDIANRVKKAKK-TAYEKGYIEEELKNT---E--
RL--------MR--D--D--AM---FE--GVSD---GLFF-LTDWRNIG--W-FG--SMD
F-GWDEPVNLR----PLT----QRESTVH-VG-MIL-----K--PSKLDPSM-----EGG
VKVIMKLPR-DAMVE---------FKREM-------------------------------
----AA--MNKLYFGDTN------------------------------------------
--------------------------

#AL5G26430OrgAlyratapeptideAL5G26430.t11of6PTHR31147SF9HXXXDTYPEACYLTRANSFERASEFAMILYPROTEINRELATEDPAC35918677
------------------------------------------------------------
--------------------------------------------------MPTRDNSCP-
----------F-------VVEK-SE-VV-----LVKPS---K--P--T----P------D
VTLSLSTIDNDPNNE-VILDILCVF------AP---------------NPYVQDHADY--
----------------H--------PASF-IQLALSNALVY-YYPLAGKLHR---LTSDQ
T--L--QL----DCTE---GD---GVPLIKATAS-C-SLSS-LN--YL----ESG-DHLD
---ATYQLVPSHD--TL-----------KG-CNLGYRPLAL--------QVTKFTCGGMT
IGLVHSHTVCDGIGLAQFSQAILELAA-G--KAQ----------PTVI-PVWDRDRL---
------TS-----NQISS-PC--KLGNDKK-------D---PKL----------------
---VDLEKACSS--PD--------T-P----TED---MVRE----------ILNITSEDI
TKLKN----I--SIEDE----------NLANENEKNMEI-T-T-VEALAAYVWRARCRA-
M--KL--DPD-----------------TITD--LVISVGIR-SSM-E--P---PLPE---
GYYGNAFT-YASVALTAEEL-SKTPMSRLVRLIKDAKR-EALDNGYVWEKLREM---E--
NT--------MK--L--K--LA--SEE--IHGG---VFMM-LTDWRHLG---------LD
QEVWGGLMNII----PLV-PLTLPF-----MC-VLL-----P--ASKAVPGK-----SGG
VRVLTTLPR-YAMAK---------FKEEM-------------------------------
----DA--LHR-------------------------------------------------
--------------------------

#AL6G17250OrgAlyratapeptideAL6G17250.t11of52.3.1.162Taxadien5alphaolOacetyltransferase/TaxadienolacetyltransferasePAC35929121
------------------------------------------------------------
------------------------------------------------MGSQGITSPSP-
----------L-------VVKK-SQ-VV-----IVKPS---K--A--T----P------D
VSLSLSTFDNDPYLE-TLAKTIYVY-----APP---------------------------
---PND----HV---HD--------PASL-FQQALSDALVY-YYPLAGKLHR---GSHDH
R--L--EL----RCSP---AQ---GVPFVRATAD-C-TLSS-LN--YL----KDM-D-AD
----LYQLVPCDV---------------AV-ASGGYNPLAL--------QITLFACGGLT
LATALSHSLCDGFGASQFFKALTELAA-G--NIQ----------PSII-PVWERHRL-TS
NNFSLN-GQVEEGQA--P-KL--VDFGEAC-------S----SV----------------
---------ATS--PY--------T-P----TND---MVCE----------ILNVTSQEI
TQLKE----K--VAGEV-----------------------T-T-LEILAAHVWRSRCRA-
L--KL--SPN-----------------GTSL--FGMAVGIR-RIV-E--P---PLPE---
GYYGNAFV-KANVAMKAGEL-SNSPLSHVVKLIKEAKK-AALEKRYVLEQLRET---E--
KT--------LK--M--K--VA--CEG---GNG---AFML-LTDWRQLG---LLD--EID
F-GYGGSVNII----PLV-PKYLPD-----IC-IFL--------PRKHG----------G
VRVLVTLPK-PVMDN---------FKEHM-------------------------------
----NPLSL---------------------------------------------------
--------------------------

#AL6G17250OrgAlyratapeptideAL6G17250.t21of52.3.1.162Taxadien5alphaolOacetyltransferase/TaxadienolacetyltransferasePAC35929120
------------------------------------------------------------
------------------------------------------------MGSQGITSPSP-
----------L-------VVKK-SQ-VV-----IVKPS---K--A--T----P------D
VSLSLSTFDNDPYLE-TLAKTIYVY-----APP---------------------------
---PND----HV---HD--------PASL-FQQALSDALVY-YYPLAGKLHR---GSHDH
R--L--EL----RCSP---AQ---GVPFVRATAD-C-TLSS-LN--YL----KDM-D-AD
----LYQLVPCDV---------------AV-ASGGYNPLAL--------QITLFACGGLT
LATALSHSLCDGFGASQFFKALTELAA-G--NIQ----------PSII-PVWERHRL-TS
NNFSLNVGQVEEGQA--P-KL--VDFGEAC-------S----SV----------------
---------ATS--PY--------T-P----TND---MVCE----------ILNVTSQEI
TQLKE----K--VAGEV-----------------------T-T-LEILAAHVWRSRCRA-
L--KL--SPN-----------------GTSL--FGMAVGIR-RIV-E--P---PLPE---
GYYGNAFV-KANVAMKAGEL-SNSPLSHVVKLIKEAKK-AALEKRYVLEQLRET---E--
KT--------LK--M--K--VA--CEG---GNG---AFML-LTDWRQLG---LLD--EID
F-GYGGSVNII----PLV-PKYLPD-----IC-IFL--------PRKHG----------G
VRVLVTLPK-PVMDN---------FKEHM-------------------------------
----NPLSL---------------------------------------------------
--------------------------

#Aqcoe2G080000OrgAcoeruleapeptideAqcoe2G080000.1.p1of1PTHR31147SF9HXXXDTYPEACYLTRANSFERASEFAMILYPROTEINRELATEDPAC33055452
------------------------------------------------------------
----------------------------------------------------MAACIAP-
----------L-------NVQR-KE-IV-----YVKPS---Q--L--T----P------S
DILSFSSVDNNPNLE-ILCQTIYVY------RA--------------------NEELPIA
DADHGSLKSHNQSDKHD--------PACV-IKEALSKVLFY-YYPLAGKLKR---NKGNG
K--L--EI----NCTG---E----GVPFLEAIAD-C-TLQS-LQ--YF----DGN-D-VE
---TAKLFVF-EV---P-----------GD-ENAGTHPLVI--------QVTKFACGGFT
IGMGLSHSVCDGFGAAQFFRAMAEFAS-G--KVE----------CTVK-PVWERERL---
------VG-----RV--IEDKLIQPFISND------------SF----------------
---------VTS--PF--------L-P----STD---LIHE----------CFNLSSECT
RRLKI----S--LIEES----------GGGGGEGLIENF-T-I-LEALSAYIWRARFKA-
L--EL--NLD-----------------GKTT--LALALGIR-NLL-Q--P---PLPN---
GYYGNAFI-SSNVVLMGKDL-LESPLSTVARLIKEGKK-NASKTEYIHSWLDIL---E--
ST--------NQ--R--R--KT---TD---ASG---AFMV-LTDWRQLG---LLE--QVD
F-GWSEAVNVI----PIP-WKMFGYVD---LC-IFL-----P--PYKLNPSM-----KGG
VRVLVCLPR-TAMSK---------FKEEM-------------------------------
----EA--INHKFEV---------------------------------------------
--------------------------

#Aqcoe2G249100OrgAcoeruleapeptideAqcoe2G249100.1.p1of92.3.1.162Taxadien5alphaolOacetyltransferase/TaxadienolacetyltransferasePAC33055329
------------------------------------------------------------
---------------------------------------------------------MA-
----------F-------TVTR-SS-GA-----IIKPY---E--P--T----P------S
DTLNLSVIDKSPIIRSMDMHTLHVF-----KHG-----------Q---------------
----------------E--------ATKV-ISEALSKALIP-YYPLAGRFKE----SSTG
D--L--QV----ACTG---E----GLWFIEAFAN-C-SLES-FN--YF----DDILSVPH
-----AELLP-TP--PP-----------ET---QGIDPIVK-------IQLTHFTCEGFV
LAYNTRHSICDGLGTAQFLNAVGEFAR-G--FTH----------PTIA-PVWDREAIPS-
------SP-----RP--S-PP--VGAPGPP------------------------------
---------FAL--PP--------M-P----NFQ---LQHA----------TIDISREQI
NKLKH-------EFQES-----------------TGTYC-S-S-FDVVVANLWRYRTKA-
I--DL--DED-----------------INVS--LVFSANTR-KFL-D--P---PLAD---
GYYGNCFH-PVIVTASSDWL-VDASITEVVKLIRAAKA--KVPTEFVKWLTSED---H--
----------MG--D--PSAIP-----------LLYTTLC-ISEWAGLG----FN--KVD
Y-GWGPPVQVL----PIQGFHIIPT-----AI-VGL-----P--PPPSM----------G
IRLMTWCVNNKHLPA---------LIDQT-------------------------------
----TN--LS--------------------------------------------------
--------------------------

#Aqcoe2G249200OrgAcoeruleapeptideAqcoe2G249200.1.p1of92.3.1.162Taxadien5alphaolOacetyltransferase/TaxadienolacetyltransferasePAC33061162
------------------------------------------------------------
---------------------------------------------------------MA-
----------F-------TVTR-SS-GD-----IIKPS---E--P--T----P----S-D
I-LNLSVIDKSPIIRSMDMHTLHVF------KH-----------G---------------
---Q------------E--------ATKV-ISEALSKALVP-YYPLAGRFKE----SSDG
E--L--QV----ACTG---E----GVWFIEASAN-C-SLES-FK--YF----DDI-L-SV
---PHAELLP-TP---P----PE-----TF---GIDPIVKI--------QLTHFTCEGFV
LAYNTRHSICDGLGTAQFLNAVGEFAR-G---FE-----H----LTIA-PVWDREAIPT-
------SS-----RS--A-PP--LGEPGLP------------------------------
---------LAL--PP--------M-P----NFQ---LEHA----------TIDISREKI
NKLKN----E--FQEST------------------GNYC-S-S-FDVVVASLWCYRTKS-
I--DL--DED-----------------TNVS--LVFSANTR--KFLD--P---PLAD---
GYYGNCFH-PVIVTASSGWL-VDASITDVVKLIRAAKA--RVPTEFVKWLTSED---H--
----------VG--D--PSAIP-----------LLYTTLC-ISEWAGLG----FH--KVD
Y-GWGPPVQVL----PIQGFHIIPT-----AI-VGL-----P--PPPSK----------G
IRLMTWCVNNKHLSA---------LVDQT-------------------------------
----AN--LF--------------------------------------------------
--------------------------

#Aqcoe3G161400OrgAcoeruleapeptideAqcoe3G161400.1.p1of1PTHR31642SF43OMEGAHYDROXYPALMITATEOFERULOYLTRANSFERASEPAC33097868
------------------------------------------------------------
---------------------------------------MVVEIVESVAMEKSN--GKV-
----------F-----ELSVKQ-GE-PT-----LVPPA---E--E--T----P----K-G
L-YFLNNLDQNIA---VIIKTIYCF------KS-----------E----------EIG--
---N-D----------K--------AGDV-LKDALAKVLVH-YYPTAGRLTI----SSQG
K--L--IV----DCTG---E----GSVFVEAEAN-C-TIED-IG--DI----TEP-D-PV
---TLGKLVY-DI---P----GA---K-NI---LEIPPLVA--------QVTKFKCGGFV
LGLGMSHCLFDGIGAMDFVNSWGEIAR-G----L-----A----LSVP-PFLDR-TF-L-
------KA-----RS--P-PK--IEFPHHE----F--A----EI--------------ED
---------ISN--IS-----DL-Y------EEE---MRYR----------SFCFNPEKL
ERLKM----N--VMTDG----V--------P-----DKC-T-T-FEALSAFVWKSRCEA-
L--KM--QSD-----------------QQVK--LLFAVDGR-SRF-D--P---PLPK---
GYFGNGIV-LTNSLCSAGDI-VENPLSFTAGLIHKAVK--MVTDSYMRSAIDYF---E--
VT--------RA--R--P-SLA--------------STLL-ITTWSRLS----FH--VVD
F-GWGEPILSG----PVT----LPEKE---VI-LFL--------SHGKE--------RKS
INVLLGLPA-SSMKI---------FEELM-------------------------------
----QI------------------------------------------------------
--------------------------

#Aqcoe4G059600OrgAcoeruleapeptideAqcoe4G059600.1.p1of1PTHR31147SF10NHYDROXYCINNAMOYL/BENZOYLTRANSFERASEPUTATIVERELATEDPAC33067271
------------------------------------------------------------
------------------------------------------------------------
----------M-------EVEI-KE-TI-----LISPS------H--S----PF---DHD
HILHLSHIDNDRNVQ-VNFRYVRAY-----ANN-----------------TTTPVSSA--
----------------T--------PVHI-IGEALSKALVH-YYPFAGTLRR---RSNDS
R--L--EL----LCAI---GQ---SAPLIYATTN-R-TLDS-VS--YL----DNP-A-DP
---FIEKLVP-DP---------------NS-VDSLLHPFRL--------QVTVFACGGFS
LGASIHHSMCDGLGSTQFFNVMAEYAR-G--ATQ----------PSLE-PVWNRVSL-L-
------GP-----RD--P-PR--VEVPFHE------------FL----------------
-----CLDKEFS--PYN-------I-P----SQH---IVRE----------CFHVSDESL
DRFKR----F--LCEES------------------GSNF-T-T-FEALGAFIWQARVKA-
S--KI--HED-----------------AKVK--FAYSINIR-RIL-K--P---ALPF---
GYWGNGCV-TMYAQTTAKEL-LEQPLWKTAELINKSKR--NATEEYVRSFIDFQ---E--
----------LH--Y--A--EG-------ITAG--KDVSG-FTDWRHLG----HS--TVD
F-GWGGPVTVL----PLS-KHLLGSSE---IC-FFL-----P--YSSANEGK-----KDG
FKVLVSLPE-TALPA---------FKIDM-------------------------------
----EM--FSTKLESKV-------------------------------------------
--------------------------

#Araha.16313s0003OrgAhalleripeptideAraha.16313s0003.1.p1of3K15400omegahydroxypalmitateOferuloyltransferaseHHT1PAC28842781
------------------------------------------------------------
-------------------------------------------------------MADL-
----------F-----ELIVTR-KE-PV-----LVSPA---T--E--T----P----K-G
L-HYLSNLDQNIA---IIVKTFYYF------KS-----------N----------SRS--
---N-E----------E--------SYEV-IKKSLSEVLVH-YYPAAGRLTI----SPEG
K--I--AV----DCTG---E----GVVVVEAEAN-C-GIET-IK--KAI---SEI-DQPE
---TLEKLVY-DV---P----GA---R-NI---LEIPPVVV--------QVTNFKCGGFV
LGLGMNHNMFDGIAAMEFLNSWAETAR-G----L-----P----LSLP-PFLDR-TL-L-
------RP-----RI--P-PK--IEFPHNE----F--E----DL--------------ED
---------ISG--TG-----KL-Y-S----DEK---LVYK----------SFLFGPEKL
ERLKI----M--AE----------------------TKS-T-T-FQTLTGFLWRARCQA-
L--GL--KPD-----------------QRIK--LLFAADGR-SRF-A--P---ELPK---
GYSGNGIV-FTYCVTTAGEV-TLNPLSHSVGLVKRAVE--MVNDGFMRSAIDYF---E--
VT--------RA--R--P-SLT--------------ATLL-ITSWAKLS----FH--TKD
F-GWGEPVVSG----PVG----LPEKE---VI-LFL--------PCGSD--------TKS
INVLLGLPG-SAMKV---------FQGLM-------------------------------
----DI------------------------------------------------------
--------------------------

#Araha.22011s0001OrgAhalleripeptideAraha.22011s0001.1.p1of32.3.1.162Taxadien5alphaolOacetyltransferase/TaxadienolacetyltransferasePAC28862141
------------------------------------------------------------
-------------------------------------------------MANQKTPIIP-
----------L-------LLEK-KP-VE-----LVKPS---K--Q--I----P----S-E
T-LSLSTLDNDPFNE-VMYATIYVF------KA---------------------------
---NEK----NL---ND--------PVSL-IRKALSELLVH-YYPLSGKLMR----ESRQ
K--L--QF----VCLG---G----GVPFEVATAS-L-DLSS-LN--YI----ENL-D-DQ
---VASRLVP-EI-EID---------YESN---VCYHPLAL--------QVTKFSCGGFT
VGTALTHAVCDGFGVAQIIHALTELAA-G--KTE----------PSVK-PVWQRERL-V-
------GK---FDNK--P-AK--VPGSHIA-------G----LL----------------
---------ATS--PY--------M-P-T--TD----VVTE----------IINIPAGNI
KRLKD----S--LMKES-------------EF--LKESF-T-T-YEVLSSYVWKLRSRA-
L--KL--NPD-----------------GITV--LGVAVGIR-HAL-D--P---PLPQ---
GYYGNAYI-DVYVELTVREL-EESSISNIATRVKKAKK-TAYEKGYIEEELANT---E--
RL--------MR--D--D--AI---FE--GVSD---GLFF-LTDWRNIG--W-FG--SMD
F-GWNEPVNLR----PLT----QRESTVH-VG-MIL-----K--PSKLDPSM-----EGG
VKVIMKLPR-DAMVE---------FKREM-------------------------------
----DA--MNKLYFRDTN------------------------------------------
--------------------------

#Araha.31350s0002OrgAhalleripeptideAraha.31350s0002.1.p1of1PTHR31642SF43OMEGAHYDROXYPALMITATEOFERULOYLTRANSFERASEPAC28841607
------------------------------------------------------------
-----------------------------MVAENNNN--KEGTL-SASMDNNNNMKGTN-
----------F-----HLEVHQ-KE-PA-----LVKPE---S--E--T----R----K-G
L-YFLSNLDQNIA---VIVRTIYCF------KS-----------E----------ERG--
---N-E----------E--------AVQV-IKKALSQVLVH-YYPLAGRLTI----SPEG
K--L--TV----DCTE---E----GVVFVEAEAN-C-KMDE-IG--DI----TKP-D-PE
---TLGKLVY-DV---V----DA---K-NI---LEIPPVTA--------QVTKFKCGGFV
LGLSMNHCMFDGIGAMEFVNSWGQVAR-G----L-----P----LTTP-PFSDR-TI-L-
------SA-----RN--P-PT--IENLHQE----F--E----EI--------------ED
---------KSN--IN-----SL-Y-T----KEP---TLYR----------SFCFDPEKI
KKLKH----Q--ATENS----E--------SL--LGNSC-T-S-FEALSAFVWRARTKS-
L--KM--LSD-----------------QKTK--LLFAVDGR-AKF-E--P---QLPK---
GYFGNGIV-LTNSICEAGEL-IEKPLSFAVGLVREAIK--MVTDGYMRSAIDYF---E--
VT--------RA--R--P-SLS--------------STLL-ITTWSRLG----FH--TTD
F-GWGEPILSG----PVA----LPEKE---VT-LFL--------SHGEQ--------RRS
INVLLGLPV-SAMDV---------FQEQF-------------------------------
---LQI------------------------------------------------------
--------------------------

#Araha.44835s0001OrgAhalleripeptideAraha.44835s0001.1.p1of1PTHR31147SF10NHYDROXYCINNAMOYL/BENZOYLTRANSFERASEPUTATIVERELATEDPAC28854023
------------------------------------------------------------
------------------------------------------------------------
------------------------------------------------------------
------------------------------------------------------------
------------------------------------------------------------
-----------------------------------M------------------------
-----------------------------------------------------FQCGGWV
LGAAIHHAICDGLGASLFFNAMAELAR-G--ATK----------ISIE-PVWDRERL-L-
------GP-----RE--K-PW--VGAPVRD-------F---LSL----------------
---------DKDFDPY---------------GQAIGDVKRE----------CFFVTDESL
DQLKA----Q--LLEKS------------------GVNF-T-T-FEALGAYIWRAKVRA-
A--KI--EEK-----------------ENVK--FVYSINIR-RLM-N--P---PLPK---
GYWGNGCV-PMYAQVKAGEL-IEQPIWKTAELIKQSKS--NASDEYVRSFIDFQ---E--
----------LH--H--K--DG-------INAG--TGVTG-FTDWRYLG----HS--TID
F-GWGGPVTVL----PLS-NKLLGSME---PC-FFL-----P--YSTDAAAGSKK--DSG
FKVLVNLRE-SAMPE---------FKEAM-------------------------------
----EK--FHKGEFALS-------------------------------------------
--------------------------

#Araha.5052s0035OrgAhalleripeptideAraha.5052s0035.1.p1of1PTHR31642SF50F21B7.2PAC28854079
------------------------------------------------------------
---------------------------------------------MDSCIQELHFSHLH-
----------I-------PVTI-NQ-KF-----LVHPS---S--P--TPANQS----P-H
HSLYLSNLDDIIGAR-VFTPSVYFY------RS------------------------T--
---N-N----RE---SL--------VLKR-LQDALSEVLVP-YYPLSGRLRE----VENG
K--L--EVFFGEE------Q----GALMVSANSS-M-ALAD-LG--DL----TVP-N--P
---AWLPLIF-RN---P--GEEA---Y-KI---LEMPLLIA--------QVTFFTCGGFS
LGIRLCHCICDGFGAMQFLGSWAATAKTG----K-----L----ITDPEPVWDR-ET-F-
------QP-----RN--P-PM--VKYPHHE----Y--L----PI--------------EE
---------RSN--LT-----NS-L-W----DTK---PLQK----------CYRISKEFQ
CRVKG----IAQGQDST----L---------------VC-S-T-FDAMAAHIWRSWVKA-
L-DVK--PLA-----------------YNLR--LTFSVNVR-TRLET--L---KLKK---
GFYGNVVC-LACAMSSVDSL-INDSISKTTRLVQEARL--RVSEDYLRSMVDYV---E--
VK--------RP--K--RLEFG--------------GKLT-ITQWTRFE---MYE--TAD
F-GWGKPVYAG----PID---LRPTPQ---VC-VLL-----P--QGGVESGN-----DQS
MVVCLCLPP-SAVRN---------FTRLL-------------------------------
----SL--NDHK------------------------------------------------
--------------------------

#AT1G28680OrgAthalianapeptideAT1G28680.1HXXXDtypeacyltransferasefamilyproteinPAC19653804
------------------------------------------------------------
------------------------------------------------------------
----------------MATLEI-TD-IA-----LVQPS---H--Q-------P---LSND
QTLSLSHLDNDNNLH-VSFRYLRVY------SS---------------------------
---SSS-----TVAGES--------PSAV-VSASLATALVH-YYPLAGSLRR---SASDN
R--F--EL----LCSA---GQ---SVPLVNATVN-C-TLES-VG--YL----DGP-D-PG
---FVERLVP-DP---------------TR-EEGMVNPCIL--------QVTMFQCGGWV
LGASIHHAICDGLGASLFFNAMAELAR-G--ATK----------ISIE-PVWDRERL-L-
------GP-----RE--K-PW--VGAPVRD----------FLSL----------------
---------DKDFDPY---------------GQAIGDVKRD----------CFFVTDDSL
DQLKA----Q--LLEKS------------------GLNF-T-T-FEALGAYIWRAKVRA-
A--KT--EEK-----------------ENVK--FVYSINIR-RLM-N--P---PLPK---
GYWGNGCV-PMYAQIKAGEL-IEQPIWKTAELIKQSKS--NTSDEYVRSFIDFQ---E--
----------LH--H--K--DG-------INAG--TGVTG-FTDWRYLG----HS--TID
F-GWGGPVTVL----PLS-NKLLGSME---PC-FFL--------PYSTDAAAGSKK-DSG
FKVLVNLRE-SAMPE---------FKEAM-------------------------------
----DK--FHKGEFALS-------------------------------------------
--------------------------

#AT2G23510OrgAthalianapeptideAT2G23510.1spermidinedisinapoylacyltransferasePAC19642859
------------------------------------------------------------
-------------------------------------------------MPIHIGSSIP-
----------L-------MVEK-ML-TE-----MVKPS---K--H--I----P----Q-Q
T-LNLSTLDNDPYNE-VIYKACYVF------KA---------------------------
---KNV----AD---DD-N-----RPEAL-LREALSDLLGY-YYPLSGSLKR---QESDR
K--L--QL----SCGG---DGG--GVPFTVATAN-V-ELSS-LK--NL----ENI-D-SD
---TALNFLP-VL-HVD-----------ID----GYRPFAL--------QVTKFECGGFI
LGMAMSHAMCDGYGEGHIMCALTDLAG-G--KKK----------PMVT-PIWERERL-V-
------GKPE--DDQ--P-PF--VPGDDT-------------------------------
---------AAS--PY--------L-P-T--DD----WVTE----------KITIRADSI
RRLKE----A--TLKEY-------------DF--SNETI-T-T-FEVIGAYLWKSRVKA-
L--NL--DRD-----------------GVTV--LGLSVGIR-NVV-D--P---PLPD---
GYYGNAYI-DMYVPLTAREV-EEFTISDIVKLIKEAKR-NAHDKDYLQEELANT---E--
KI--------IK--M--N--LT---IK--GKKD---GLFC-LTDWRNIG---IFG--SMD
F-GWDEPVNIV----PVV-----PSETARTVN-MFM-----R--PSRLESDM-----VGG
VQIVVTLPR-IAMVK---------FKEEM-------------------------------
----EA--LE--------------------------------------------------
--------------------------

#AT2G25150OrgAthalianapeptideAT2G25150.1HXXXDtypeacyltransferasefamilyproteinPAC19639430
------------------------------------------------------------
-------------------------------------------------MANQRKPILP-
----------L-------LLEK-KP-VE-----LVKPS---K--H--T----H----C-E
T-LSLSTLDNDPFNE-VMYATIYVF------KA---------------------------
---NGK----NL---DD--------PVSL-LRKALSELLVH-YYPLSGKLMR---SESNG
K--L--QL----VYLG---E----GVPFEVATST-L-DLSS-LN--YI----ENL-D-DQ
---VALRLVP-EI-EID---------YESN---VCYHPLAL--------QVTKFACGGFT
IGTALTHAVCDGYGVAQIIHALTELAA-G--KTE----------PSVK-SVWQRERL-V-
------GK---IDNK--P-GK--VPGSHID-------G----FL----------------
---------ATS--AY--------L-P-T--TD----VVTE----------TINIRAGDI
KRLKD----S--MMKEC-------------EY--LKESF-T-T-YEVLSSYIWKLRSRA-
L--KL--NPD-----------------GITV--LGVAVGIR-HVL-D--P---PLPK---
GYYGNAYI-DVYVELTVREL-EESSISNIANRVKKAKK-TAYEKGYIEEELKNT---E--
RL--------MR--D--D--SM---FE--GVSD---GLFF-LTDWRNIG--W-FG--SMD
F-GWNEPVNLR----PLT----QRESTVH-VG-MIL-----K--PSKSDPSM-----EGG
VKVIMKLPR-DAMVE---------FKREM-------------------------------
----AT--MKKLYFGDTN------------------------------------------
--------------------------

#AT3G47170OrgAthalianapeptideAT3G47170.1HXXXDtypeacyltransferasefamilyproteinPAC19658819
------------------------------------------------------------
--------------------------------------------------MPRSDNSCP-
----------F-------VVEK-SE-VV-----LVKPS---K--P--T----P------D
VTLSLSTIDNDPNNE-VILDILCVF-----SPN---------------------------
---PYV----RDHTNYH--------PASF-IQLALSNALVY-YYPLAGKLHR---RTSDQ
T--L--QL----DCTQ---GD---GVPLIKATAS-C-TLSS-LN--YL----ESG-NHLE
---ATYQLVPSHD-------------TLKG-CNLGYRPLAL--------QITKFTCGGMT
IGSVHSHTVCDGIGMAQFSQAILELAA-G--RAQ----------PTVI-PVWDRHMITSN
QISTLCKL-----GNDKNNPK--LVDVEKD------------------------------
---------CSSPDTP---------------TED---MVRE----------ILNITSEDI
TKLKN----I--IIEDE----------NLTNEKEKNMKI-T-T-VEVLAAYVWRARCRA-
M--KL--NPD-----------------TITD--LVISVSIR-SSI-E--P---PLPE---
GYYGNAFT-HASVALTAKEL-SKTPISRLVRLIKDAKR-AALDNGYVCEQLREM---E--
NT--------MK--L--K--LA--SKE--IHGG---VFMM-LTDWRHLG----L---DQD
V--WGGLVNII----PLV-PLTLPF-----LC-VLL-----P--ASKAVPGK-----SGG
VRVLTTLPR-DAMAK---------FKEEI-------------------------------
----DA--VLHP------------------------------------------------
--------------------------

#AT5G07080OrgAthalianapeptideAT5G07080.1HXXXDtypeacyltransferasefamilyproteinPAC19672355
------------------------------------------------------------
------------------------------------------------MGSQGMSSPSP-
----------L-------VVKK-SQ-VV-----IVKPS---K--A--T----P------D
VSLSLSTLDNDPYLE-TLAKTIYVY-----APP-----------S---------------
---PND----HV---HD--------PASL-FQQALSDALVY-YYPLAGKLHR---GSHDH
R--L--EL----RCSP---AE---GVPFVRATAD-C-TLSS-LN--YL----KDM-D-TD
----LYQLVPCDV---------------AA-PSGDYNPLAL--------QITLFACGGLT
LATALSHSLCDGFGASQFFKTLTELAA-G--KTQ----------PSII-PVWDRHRL-TS
NNFSLN-DQVEEGQA--P-KL--VDFGEAC-------S----SA----------------
---------ATS--PY--------T-P----SND---MVCE----------ILNVTSEDI
TQLKE----K--VAGVV-----------------------T-T-LEILAAHVWRARCRA-
L--KL--SPD-----------------GTSL--FGMAVGIR-RIV-E--P---PLPE---
GYYGNAFV-KANVAMKAGEL-SNSPLSHVVQLIKEAKK-AAQEKRYVLEQLRET---E--
KT--------LK--M--N--VA--CEG---GKG---AFML-LTDWRQLG---LLD--EID
F-GYGGSVNII----PLV-PKYLPD-----IC-IFL--------PRKQG----------G
VRVLVTLPK-SVMVN---------FKEHI-------------------------------
----NP--LNT-------------------------------------------------
--------------------------

#Bol013026OrgBoleraceacapitatapeptideBol0130261of22.3.1.16710deacetylbaccatinIII10OacetyltransferasePAC37344532
------------------------------------------------------------
-------------------------------------------------MANQAKP-RP-
----------L-------LLEK-KP-VE-----FVKPL---K--H--T----P----C-G
N-LSLSTLDNEPINE-PMYAYIYVY------EP---------------------------
---NEK----NQ---ND--------PVSL-LRKALSDLLLY-YYPVSGKLVR---RKSDG
K--F--QL----VCIG---E----GVPFAVATAD-H-DLCS-LN--YV----ENF-A-DE
---VAMQLVH-EL-DVN---------FQSD---NGCHPLSL--------QVTKFSCGGFT
IGIAVTHVLCDGYGVATIFNALTELAS-G--KSE----------LSVV-PVWQRERL-V-
------GK---LDGE--P-AK--VPGADYE-------G----LM----------------
---------ATS--PY--------M-P-S--GD----MATE----------TVNIMAENI
SRLKD----T--VV--------------------LKERF-T-T-FEILCAYIWKATSRA-
L--KL--NLD-----------------GITV--LIITVGIR-NVL-D--P---PLPE---
GYYGNAYI-DVYVEIPAREL-EESSISDIAKLVKRAKK-SSLDKTHIVEELRNS---E--
RL--------MK--E--Y--AK---FE--GVAD---GVFL-LTDLRNTG---LFE--SMD
F-GWNKPVNIW----PLT-----PQKY------------------------------ERN
FGIIMRPPK---------------LDPSM-------------------------------
----EGFII---------------------------------------------------
--------------------------

#Bol033609OrgBoleraceacapitatapeptideBol0336091of102.3.1.162Taxadien5alphaolOacetyltransferase/TaxadienolacetyltransferasePAC37364183
------------------------------------------------------------
-------------------------------------------------MANQTKPILP-
----------L-------LIEK-KP-LE-----LIKPS---K--H--T----P----S-E
T-RSLSTLDNDLFNE-VMYATLYVF------KA---------------------------
---NGE----NQ---ND--------PVRL-LRKALSELLVY-YYPLSGKLMR---RESDR
K--L--QL----VFWG---E----GVPFEVATAA-L-NLSS-LN--YI----QNL-D-DQ
---VALRLVP-DI-EID---------YDSN---VSYHPLAL--------QVTKFACGGFT
IGTALTHAVCDGFGVAQIIHALTELAA-G--KRE----------PTVK-PVWQRERL-V-
------GQ---LDNE--L-AK--VPGGHIT-------S----LL----------------
---------ATS--PY--------I-P-T--SD----MVTE----------TINIRARNI
KRLKD----S--LMREC-------------GY--PKEGF-T-T-YEVLSSCIWTARSRA-
L--KL--NLD-----------------GITV--LGIAVGIR-HVL-D--P---PLPK---
GFYGNAYI-DVYIELTVREL-QEASISDIAKHVKKAKK-TAYDKGYLEEELKKT---E--
RL--------MR--D--D--AK---FE--GVSD---GLLF-LTDWRNIG---WFG--SMD
F-GWNEPVTLR----PLT-----EQKSAVHIG-MIL-----R--PSQLDPSM-----EGG
VKVIMTLPR-VAMVD---------FKREM-------------------------------
----DA--VNKLYY----------------------------------------------
--------------------------

#Bol033612OrgBoleraceacapitatapeptideBol0336121of102.3.1.162Taxadien5alphaolOacetyltransferase/TaxadienolacetyltransferasePAC37362814
------------------------------------------------------------
------------------------------------------------------------
------------------------------------------------------------
-----------------MYATIYVF------KA---------------------------
---NEK----NQ---ND--------PVPL-LRKALSELLVY-YYPLSGKLMR---RESDR
K--L--QL----VFWG---E----GVPFEVATAA-L-NLSS-LN--YI----ENL-D-DQ
---VALRLVP-DI-EID---------YDSN---ISYHPLAL--------QVTKFACGGFT
IGTALTHAVCDGFGVAQIIHALTELAA-G--KSE----------PTVK-PVWQRERL-V-
------GQ---FDDE--A-AK--MPGGHIT-------S----LL----------------
---------ATS--PY--------I-P-A--SE----MVTE----------TINIRAGNI
KRLKD----S--LMREC-------------GY--PKEGF-T-T-YEVLSSCIWKARSRA-
L--KL--NLD-----------------GITV--LGVAVGIR-HVL-D--P---PLPQ---
GFYGNAYV-DVYIELTVREL-QEASISEIAKHVKKAKK-TAHDKGYLEEELRNT---E--
RL--------MR--D--D--AK---FE--GVSD---GLLF-LTDWRNIG---WFG--SMD
F-GWSEPVNLR----PLT-----EQKSAVHIG-MIL-----K--PSQLDPSM-----EGG
VKVIMTLPR-VAMVD---------FKREM-------------------------------
----DA--MNKLYS----------------------------------------------
--------------------------

#Bol033614OrgBoleraceacapitatapeptideBol0336141of102.3.1.162Taxadien5alphaolOacetyltransferase/TaxadienolacetyltransferasePAC37361582
------------------------------------------------------------
------------------------------------------------------------
------------------------------------------------------------
-----------------MYATIYVF------KA---------------------------
---NEK----NQ---ND--------PVPL-LRKALSELLVY-YYPLSGKLMR---RESDR
K--L--QL----VFWG---E----GVPFEVATAA-L-NLSS-LN--YI----ENL-D-DQ
---VALRLVP-DI-EID---------YDSN---VSYHPLAL--------QVTKFACGGFT
IGTALTHAVCDGFGVAQIIHALTELAA-G--KRE----------PTVK-PVWQRERL-V-
------GQ---LDNE--L-AK--VPGGHIT-------S----LL----------------
---------ATS--PY--------I-P-T--SD----MVTE----------TINIRARNI
KRLKD----S--LMREC-------------GY--PKEGF-T-T-YEVLSSCIWKARSRA-
L--KL--NLD-----------------GITV--LGIAVGIR-HVL-D--P---PLPK---
GFYGNAYI-DVYIELTVREL-QEASISEIAKHVKKAKK-TAYDKGYLEEELKNT---E--
RL--------MR--D--D--AK---FE--GVSD---GLLF-LTDWRNIG---WFG--SMD
F-GWNEPVNLR----PLT-----EQKSAVHIG-MIL-----R--PSQLDPSM-----EGG
VKVIMTLPR-NAMVD---------FKQEM-------------------------------
----DA--MNKLYVGATN------------------------------------------
--------------------------

#Bol033616OrgBoleraceacapitatapeptideBol0336161of102.3.1.162Taxadien5alphaolOacetyltransferase/TaxadienolacetyltransferasePAC37360651
------------------------------------------------------------
------------------------------------------------------------
----------M------------KQ-TE-----LVTPS---K--H--T----P------R
EVLSLSTLDSDVLNE-DMYATIYVY------KG---------------------------
------------------NEHNKNDPVTL-LRKALSELLVY-YYPLSGKLVR---GESGR
K--P--QL----VCQG---E----GVPFAVATAS-L-DLIS-LD--YL----EKL-D-DE
---VALRLVP-EI-EID---------YDTD---FCYHPLAL--------QVTKFACGGFT
IGTALTHVVCDGFGVAQIIHALTELAA-GKSE------------PSVV-PVWQRERL-V-
------GK-----NDNKP-AK--VPGGHIA-------S----LL----------------
---------------A--------TSPY-MPTTG---LVTE----------IINIQAVNI
KRLKD----T--LMREC----------------EFPEECFT-T-YEVLSSCIWKARSRA-
L--KL--NPD-----------------GITV--LAVAVGIRHVL--D--P---PLPK---
GYYGNAYI-DVYVELTVREL-EESSISDIAKRVKKAKK-TAYDKGYIEEELSNG---E--
RL--------MR--D--D--AK---FE--GVSD---GVFF-LTDWRNIG---WFG--SMD
F-GWNEPVNLR----PLT----QRESAMH-IG-MIL-----R--PSKLDPSM-----EGG
VKVVMTLPR-DAMVK---------FKLDM-------------------------------
----DA--MNKL------------------------------------------------
--------------------------

#Bostr.13129s0261OrgBstrictapeptideBostr.13129s0261.1.p1of4PTHR31147SF9HXXXDTYPEACYLTRANSFERASEFAMILYPROTEINRELATEDPAC30673283
------------------------------------------------------------
------------------------------------------------MGSQGMSSSSP-
----------L-------VVKR-SQ-VI-----IVKPS---K--A--T----P------E
VSLSLSTLDNDPYLE-TLAKTIYVY-----APP-----------S---------------
---PKD----DV---HD--------PASL-FQQALSHALVY-YYPLAGKLHR---GSHDH
R--L--EL----RCSP---AE---GVPFVRATAD-C-TLSS-LN--YL----EDM-D-AD
----LYQLVPSDV---------------AV-PSGGYNPLAL--------QITLFACGGIT
LATALSHSLCDGFGASQFFKALTELAA-G--KTQ----------PSII-PVWDRHCL-TS
NNFSVN-GQVEEEQA--P-KL--VDFGEAC-------S----SV----------------
---------ATS--PY--------T-L----TQD---MVCE----------ILNVTSQEI
TQLKE----K--VAEEV-----------------------T-T-LEILAAHVWRARCRA-
L--KL--SPD-----------------GTSL--FGMAVGIR-RIV-E--P---PLPE---
GYYGNAFV-KANVAMKAGEL-SNSPLSHVVRLIKEAKR-ASLEKRYVLEQLRET---E--
RT--------LK--M--N--VA--CGG---GNG---AFML-LTDWRQLG---LLD--EVD
F-GYGGSLNII----P-------------------------S-----------------G
AQIFAGYLY---------------FSAEE-------------------------------
----AR--WC--------------------------------------------------
--------------------------

#Bostr.15697s0185OrgBstrictapeptideBostr.15697s0185.1.p1of1PTHR31147SF10NHYDROXYCINNAMOYL/BENZOYLTRANSFERASEPUTATIVERELATEDPAC30662171
------------------------------------------------------------
------------------------------------------------------------
----------------MATLEI-TE-IA-----LVQPS------HQPL----P----N-D
QKLSLSHLDNDNNLN-VSFRYLRVY------SS---------------------------
---SSS----SSVAGKS--------PSAV-VSASLATALVH-YYPLAGSLRR---SASDN
R--F--EL----FCTA---GQ---SVPIVNASVN-C-TLES-VG--YL----DGP-D-PG
---FVERLAP-DP---------------TR-EEGMVNPCIL--------QVTMFQCGGWV
LGAAIHHAICDGLGASLFFNAMAEIAR-G--ATK----------ISIE-PFWDRERL-L-
------GP-----RE--K-PC--VGAPVRD-------F---LSL----------------
---------DKDFDPY---------------GQAIGDVKRE----------SFFVTDESL
DRFKA----Q--LLEKS------------------GLNF-T-T-FEALGAYIWRAKVRA-
A--KI--GEE-----------------ENVK--YVYAINIR-RLM-N--P---PLPK---
GYWGNGCV-PMYAQIKAGEL-IEQPIWKTAELIKQSKS--NASDEYVRSFIDFQ---E--
----------LH--H--K--DG-------INAG--SGVTG-FTDWRYLG----HS--TID
F-GWGGPVTVL----PLS-NKLLGSME---PC-FFL--------PYSADAAAGSKK-DSG
FKVLVNLRE-SAMPE---------FKEAM-------------------------------
----DK--FHKGEFALS-------------------------------------------
--------------------------

#Bostr.18473s0241OrgBstrictapeptideBostr.18473s0241.1.p1of22.3.1.16710deacetylbaccatinIII10OacetyltransferasePAC30666802
------------------------------------------------------------
-------------------------------------------------MAGSEDNLSP-
----------L-------VVEK-SE-VV-----LVKPS---K--P--T----P------D
VSLCLSTIDNNPYLE-AILKTICVF------AP---------------KPYRTDRASH--
----------------D--------PASL-LQYALSSALVF-YYPLAGKLHR---KSDDN
R--L--QL----NCKA---GD---GVPFIRATAT-C-TLSS-LN--YL----DNA-DHLD
---AAYQLVP-CY--EP--VKGC----------EGYDPLAL--------QVTKFACGGIT
IGMAHSHSVCDGVGVAQFFRAMIELAS-G--KTQ----------PTVI-PVWERERLTFN
NINDELGD-----DNQNP-EV--ADLPRAF-------S----PV----------------
---------ATS--PY--------T-L----TED---MVRE----------ILEITSEDI
TKLKK----I--VGEDE---QMTNEKE---------EAVVT-T-LEILAAHVWRARCRA-
L--KL--NPE-----------------GTTITDLGISFGIR-ITM-E--P---PLPE---
GYYGNAFI-HAFVALIAKDL-SKTPMSRLGRLIKDAKR------AAVENGNEIH---E--
------------------------------------GVFMMVIDWRHLG---------ID
QDVWGGLVNII----PLV-PMTLPF-----LC-ILL-----P--ASKAVPRK-----SGG
VRMLITLPR-DAMNK---------FKEEM-------------------------------
----DA--LHP-------------------------------------------------
--------------------------

#Bostr.27895s0138OrgBstrictapeptideBostr.27895s0138.1.p1of32.3.1.162Taxadien5alphaolOacetyltransferase/TaxadienolacetyltransferasePAC30650544
------------------------------------------------------------
-------------------------------------------------MSIQIGSSIP-
----------L-------LVEK-KL-TE-----MVKPS---K--H--I----S----P-Q
T-LSLSTLDNDPYNE-VIYKACYVF------KA---------------------------
---KNV----VD---DD-D-----RAEFL-LREGLSDLLVY-YYPLSGSLKR---QESDR
K--L--QL----SCGG---AGG--GVTFTVATAN-V-ELSS-LK--YL----ENI-D-SD
---TALKFLP-EL-YVD-----------ND----GYRPFAL--------QVTKFGCGGFV
LGMAMSHAMCDGYGEGHIMCALAELAG-G--KKK----------PMVT-PVWERERL-V-
------GKPE-DDDQ--P-PF--VPGDDT-------------------------------
---------AAS--PY--------L-P-T--DD----WVTE----------KINIRADSI
RRLKE----A--TLKEY-------------DF--SNETL-T-T-FEVIGAYLWKSRIIA-
L--NL--DRD-----------------GVTV--LGLSVGIR-NVV-D--P---PLPD---
GYYGNAYI-DMFVPLTAREV-EESMISDIVKLIKEAKR-KAHDKDYLREELANT---E--
KI--------IK--M--N--LT---IK--GKID---GLFL-LTDWRNIG---IFG--SMD
F-GWNEPVNII----PVV-----PSETARMAN-MFM-----R--ASRLEPDR-----VGG
VQIVVTLPR-IAMVE---------FKEEM-------------------------------
----KA--LE--------------------------------------------------
--------------------------

#Bostr.7200s0122OrgBstrictapeptideBostr.7200s0122.1.p1of1PTHR31642SF43OMEGAHYDROXYPALMITATEOFERULOYLTRANSFERASEPAC30668649
------------------------------------------------------------
-----------------------------MGAENNNN--KEVTL-SASME--NNMKGTN-
----------V-----HLEVHQ-KE-PA-----LVKPE---S--E--T----R----K-G
L-YFLSNLDQNIA---VIVRTIYCF------KS-----------E----------ERG--
---N-E----------E--------AVQV-MKKALSQVLVH-YYPLAGRLTI----SPEG
K--L--TV----DCTE---E----GVVFVEAEAN-C-TMDE-IG--DI----TKP-D-PE
---TLGKLVY-DV---V----DA---K-NI---LEIPPVTA--------QVTKFKCGGFV
LGLCMNHCMFDGIGAMEFVNSWGQVAR-G----L-----P----LTTP-PFSDR-TI-L-
------SA-----RN--P-PK--IENLHQE----F--E----EI--------------ED
---------KSK--IN-----SL-Y-T----KEA---TLYR----------SFCFDPEKI
KKLKH----Q--ATENS----E--------SI--LGNSC-T-T-FEALSAFVWRARTKS-
L--KM--LSD-----------------QKTK--LLFAVDGR-AKF-E--P---QLPK---
GYFGNGIV-LTNSICEAGEL-IEKPLSFAVGLVREAIK--MVTDGYMRSAIDYF---E--
VT--------RA--R--P-SLS--------------STLL-ITTWSRLG----FH--TTD
F-GWGEPVLSG----PVA----LPEKE---VT-LFL-----S---HGEQ--------RRS
INVLLGLPA-SAMDV---------FQEQF-------------------------------
----LQ--I---------------------------------------------------
--------------------------

#Bradi1g36980OrgBdistachyonpeptideBradi1g36980.1.p1of99PF02458TransferasefamilyTransferasePAC32797188
------------------------------------------------------------
-------------------------------------------------MRSAGAVAAA-
------------------TVTR-VA-QR-----VVAPS---A--P--T----P------G
GELPLSWLDRYPTQR-ALIESLHVF------KG---------------------------
----------RAGATEG--------PVKA-IERALAAALVS-YYPLAGRLAV---PADGG
E--L--VV----DCTG---E----GVWFLEAAAG-C-TLED-VD--YL----EYPLMMPK
-----DELLP-HP-TYP----AA-----DP-LPEDSFILLV--------QVTQFACGGFV
VGFRFSHAVADGPGAAQFMTAVGEIAR-G--RAG----------PSVK-PAWGREAI---
-------------PS--P-PAAAPVGPLPV------------------------------
--------------PT---------------ELR---LQYL----------AMDISTDYI
EHFKA----R--FLEQA------------------GHRC-S-A-FEVLIAKAWQARTRA-
A--RF--APG-----------------TPVH--VCFAMNAR-SAL----PQPRAVPD---
GFYGNCYY-IMRVSAPAEAV-SDAPLHEVVRLIREGKK--RLPSEFARWSRGEM------
----------NG--D--PYRIT-----------SDCRTLL-VSDWSRLG----FA--EVD
Y-GWGAPVHVV----PLTNLDYIA------TC-ILV-----R--PSAHKP---------G
ARLITQCVAADGVDE---------FHRDM-------------------------------
----MR--LD--------------------------------------------------
--------------------------

#Bradi1g49060OrgBdistachyonpeptideBradi1g49060.1.p1of1PTHR31147SF10NHYDROXYCINNAMOYL/BENZOYLTRANSFERASEPUTATIVERELATEDPAC32806272
------------------------------------------------------------
----------------------------------------------------MDPPPPP-
------------------QLRVLDTVQL-----FAPPP---H--PRGESELSP------S
PLAPLSGLDADPNVLGVTFRSVRFF------PP---------------------------
-----------HPVSLD--------PLDT-LQRAFAAALAL-FPQLAGSLRV---LDRAA
A--V--VV----FSGS---N----AVPLVLAASDGL-SVAE-AV--DA----DAP-D-SP
---LLDLLAPADV---D-----------AG---VAGPALAL--------QATRFACGGVA
LGMRVAHALCDGAGATRFLAAAARFAR-G----E----------PVAP-PVWARREL-L-
------GP-----RD--P-PR--VVAPSFD------------TV----------------
---------LAP--DYDAVGPYGGH------GHEQQKLLKV----------CFHVSDVRV
ETLRA----R--LSAEA-----------------AGVRL-T-T-FEVLAAFIWRARVKA-
N--GT--SPE-----------------ETVK--MVYSMNIS-KLL-D--P---PLPE---
GYWGNVCV-PVYVSLTSGDL-LGRSLAETATLVRKSKR--EVDDEYVRSYVDFL---E--
----------LR--R--REGVT--------ATAGRGGVSA-FTDWRRLG----HG--EVD
F-GWGGPDAVL----PLS-WRILGSEE---PC-FLV-----P--YGISDERR-----RRG
FKVFVAVRE-TAVAC---------FREEM-------------------------------
----EE--ILLLQQEERGNYSTAGKL----------------------------------
--------------------------

#Bradi2g04990OrgBdistachyonpeptideBradi2g04990.1.p1of42.3.1.162Taxadien5alphaolOacetyltransferase/TaxadienolacetyltransferasePAC32780239
------------------------------------------------------------
-----------------------------------------------------MAAAKK-
------------------SVSR-LA-QR-----LVLPA---E--P--T----P----S-G
P-LRLSWLDRYPTQM-ALIESLHVF------KP-----------A----------PAR--
---HAD----AC---PG--------PART-IERALAQALVR-YYPLAGRLAF---TDDGG
Q--S--HV----DCGG---PRS--GVWFTEAEAA-C-GLED-VD--YL----EHP-M-MI
---SKDELLP-PT---P----AA-----EE-GDERRLVLLV--------QVTSFACGGFV
VGFRFSHAVADGPGAAQFMAAVGDLAR-G--AES----------LSME-PQWGRDAV---
-------------PD--P-AGAVVGALPDP------------------------------
------------------------A-G----AKR---LEYL----------AMDISADYI
DHFKA----QYNSTNNG------------------GARC-S-A-FEVLVAKAWQSRTRA-
A--GF--DPS-----------------TTVH--LCFAMNAR-PLL-H--A---SLPSAGA
GFYGNCYY-IMRVSAPAGKV-SGSSVPEVVKIIKDGKR--RMPAEFARWASGEA------
----GAGGEDPY--R--I--TS--DY----------RTLL-VSDWTRLG----FA--EVD
Y-GWGPPAHVV----PLTNLDYIA------TC-ILV-----K--PWAHKP---------G
ARLITQCVTPDRVAA---------FHQGM-------------------------------
--------LDMN------------------------------------------------
--------------------------

#Bradi2g41620OrgBdistachyonpeptideBradi2g41620.2.p1of1PTHR31642SF43OMEGAHYDROXYPALMITATEOFERULOYLTRANSFERASEPAC32775452
------------------------------------------------------------
------------------------------------------------------------
-----------------MKVTR-SE-PV-----LVHAA---A--A--ATGADE----D-E
ECYYLSNLDQHVA---VVMKTVHVF------SP-----------S-------GDMGAA--
---SGG----------D--------PAAV-LMEALRRVLVH-YYPFQGSLAV----NG-G
R--L--AV----RNDR---R----GVPFVAADAD-C-ELED-VG--DVVLA-AAP-E-AA
---VQGQLVF-DI---E----DA---A-TL---LTV-------------QVTRFRCGGFA
LGVAMNHCLADGVAAAEFLRSWAETAR-G----A-----P----LSVP-PFLDR-TV-L-
------RA-----R---P-NA--GLYAGQE----F--A----EM--------------ED
---------VSG--LA-----AL-Y-S----SEP---RVRR----------AFAIDAATL
ARLKQ----Q-----------A--------G-----QGC-S-T-FAALTAFVWRATAHA-
M--RM--APE-----------------QRTK--LLFAVDCR-RRL-D--P---PLPR---
GFFGNAVV-FACCVSAAGDL-LAEPLSAAARSVRDAIE--RTDDAFVRSAIGHV---E--
AT--------RA--RAPP-SMT--------------ATTL-VTAWNRLG----FS--AAD
F-GWGEAVRSG----PAE----LPREE---VV-MFV--------RDARD--------SGG
IVVLLGLPQ-SCMQA---------FQDAV-------------------------------
----RQ--L---------------------------------------------------
--------------------------

#Bradi5g01240OrgBdistachyonpeptideBradi5g01240.1.p1of1PTHR31642SF10ACYLTRANSFERASELIKEPROTEINRELATEDPAC32807098
------------------------------------------------------------
--------------------------------------------MVAAEQENGSSVAMAA
GNMNSKAQ-LV-------SVKR-GE-PS-----LVAPA---E--P--T----P----T-G
EHYYLSNLDQNIA---VIVQTVYCFKCPPSGRG---------------------------
---HEA----------G--------AADA-LRDALSRVLVH-YHPLAGRLAI----SPEM
K--L--AV----DCTG---E----GVVFVEADAA-C-DLAD-MG--DLS---TTP-D-PA
---ALGQLVY-SI---P----GAK----NI---LQMPPITA--------QVTRFKCGGFS
LGLAMNHCMFDGLGAMEFVNSWAEMAR-G--ATE----------LTVP-PYLDRAAV-L-
------RA-----RD--P-PL--ISFPHRE-------F---EEI----------------
--------------PDVSGMAAL-Y-G----DQD---LTYR----------SFCFGPDRL
ERVRG----L--AQSQA-------------Q-----ASF-T-T-FEALSGLVWRARTAA-
L--GL--APE-----------------QQTK--LLFAVDAR-RRL-S--P---PLPR---
GYFGNGIV-LTNALATAGDL-LASPVSSAAAMVQDAVR--MVTDEYVRSAVDYF---E--
AT--------RA--R--P-SLA--------------STLL-ITTWSRLA----FD--GAD
F-GWGQPAMSG----PVT----LPEKE---VI-LFL--------AHGQE--------RKS
INVLLGLPA-SAMDA---------FQELM-------------------------------
----DE--I---------------------------------------------------
--------------------------

#Brara.H01433OrgBrapaFPscpeptideBrara.H01433.1.p1of12.3.1.16710deacetylbaccatinIII10OacetyltransferasePAC30648055
------------------------------------------------------------
-------------------------------------------------MANQAKP-RP-
----------L-------LLEK-KP-VE-----FVKPL---K--H--T----P----C-G
N-LSLSTLDNEPINE-PMYAYIYVY------ES---------------------------
---NEK----NQ---ND--------PVSL-LRKALSDLLLY-YYPVSGKLVR---RKSDG
K--F--QL----ACIG---E----GVPFAVATAD-H-DLCS-LN--YV----ENF-A-DE
---VAMQLVH-EL-DVN---------FQSD---NGCHPLSL--------QVTKFSCGGFT
IGIAVTHVLCDGYGVATIFNALTELAS-G--KSE----------LSVV-PVWQRERL-V-
------GK---LDGE--P-AK--VPGADYE-------G----LM----------------
---------ATS--PY--------M-P-S--GD----MVTE----------TVNIMSENI
SRLKD----T--VV--------------------LKEHF-T-T-FEILCAYIWKATSRA-
L--KL--NLD-----------------GITI--LIITVGIR-NVL-D--P---PLPE---
GYYGNAYI-DVYVEIPAREL-EESSISDIAKLVKRAKK-SSLNKTHIVEELRNS---E--
RL--------MK--E--Y--AK---FE--GVAD---GVFL-LTDLRNTG---LFE--SMD
F-GWNKPVNIW----PLT-----PQKYERNFG-IIM-----R--PPKLDPSM-----EGE
AKVVMTLPR-NAMVN---------LKKEM-------------------------------
--AKKVDPWLKLMKPRL-------------------------------------------
--------------------------

#Brara.I02926OrgBrapaFPscpeptideBrara.I02926.1.p1of1PTHR31147SF10NHYDROXYCINNAMOYL/BENZOYLTRANSFERASEPUTATIVERELATEDPAC30644213
------------------------------------------------------------
-------------------------------------------MQRPNTNYYAPNQSPI-
----------ILQLGGMATLEV-TD-IA-----LVQPS---SHQPSFN-----------D
QTLPLSHLDYDNNLN-VSFRYLRVYSSSPSVAG---------------------------
---------------KS--------PSAV-VTASLAAALVH-YYPLAGSLRR---SESDN
R--F--ELY---CCSG---Q----SVPLVNASVN-C-TLES-VG--YL----DGP-D-PG
---FVERLVP-DP---------------TR-EEGMLNPCIL--------QVTTFQCGGWV
LGASLHHAICDGLGSSLFFNAMAELAR-G--ASQ----------ISIQ-PVWDRARL-L-
------GP-----RD--S-PW--VGAPVRD-------F---LSL----------------
---------NKDFDPY---------------GQDIGEVKRE----------CFLVTDESL
DRFKA----L--LLDKS------------------GLNF-T-T-FEALGAYIWRAKVRA-
A--KI--EED-----------------ENVK--YVYSINIR-RLM-N--P---PLPK---
GYWGNGCV-PMYAQIKAGEL-LEQPIWKTAELIKQSKS--NASDEYVRSFIDFQ---E--
----------LY--H--K--DG-------INAG--SGVTG-FTDWRYLG----HS--TVD
F-GWGGPVTVL----PLS-YKLLGSME---PC-FFL-----P--YSGDAGSK-----DSG
FKVLVNLRE-SAMPE---------FKEAM-------------------------------
----DK--FHKGDEFVLT------------------------------------------
--------------------------

#Brara.I04529OrgBrapaFPscpeptideBrara.I04529.1.p1of112.3.1.162Taxadien5alphaolOacetyltransferase/TaxadienolacetyltransferasePAC30641196
------------------------------------------------------------
-------------------------------------------------MSIQKSSSIP-
----------L-------MVEK-KL-TE-----MVKPL---K--R--I----P------S
HTLSLSTLDNAPYNE-VIYKLCYVF------KA---------------------------
----------RNVVGDDNQ------PGYL-VREALSLLLGY-YYPLSGTMKR---RETDR
K--I--QL----SCGG---EGG--GVPFTVATAN-V-ELSS-LR--YL----ENI-D-SD
---TALKFLP-EL---------------RV-DKDGYPPFAL--------QVTNFECGGFI
LGIALSHSMCDGYGEGHIMCALTELAR-G--KKK----------PLAT-PVWERERL-V-
------GKTKENDKH----SF--IPGGDTA------------------------------
---------ASP------------YLP----TDD---WVTE----------KINIRAESI
RKLKE----A--TSKEC---------------DFSNETL-T-T-FEVVGAYLWKSRVKA-
L--SL--DGD-----------------GVTS--LGVAVGIR-NAV-N--P---PLPD---
EYYGNAYI-DVYLPLTVKEV-EEHTISDIVKLIKQAKR-KAYDKDYLQEELANI---E--
SI--------IN--M--NLTIK--------------GRFC-LTDWRNIG---IFG--SMD
F-GWGEPVNIV----PVV-----PAEIARIVS-MFM-----P--ASRLEPSM-----VGG
VQIMITLPR-AAMVK---------FKEEM-------------------------------
----NA--LN--------------------------------------------------
--------------------------

#Brara.J02485OrgBrapaFPscpeptideBrara.J02485.1.p1of112.3.1.162Taxadien5alphaolOacetyltransferase/TaxadienolacetyltransferasePAC30611420
------------------------------------------------------------
------------------------------------------------MGSQGMSSTSP-
----------L-------VVKK-SQ-VV-----IVKPS---K--P--T----P------E
VSLSLSTLDNDPYIE-TLAKTIYVY------AP---------------------------
---SSK----EV---QD--------PASL-LQEALSQALVY-YYPLAGKLHR---RSDDH
R--L--EL----KCAP---GE---GVPFVKAAAE-C-TLSS-LN--YL----EDM-D-AD
----LSQLVP-SY---E-----------AV-ASGGYNVLAL--------QVTVFACGGIT
LATALSHSLCDGFGASQFFKAFTEFAA-G--KTQ----------PSII-PVWERHCLTSN
NFNINGQV-----EEEQA-PKLVDFGEACS------------SA----------------
---------ATS--PY--------T-P----TND---MVCK----------ILNFTSQDI
THLKE----K--VTEEV-----------------------T-T-LEILAAHVWRARCKA-
L--KL--SPD-----------------GTTL--FGMAVGIR-RTV-D--P---PLRE---
GYYGNAFV-KASVAMKAGEL-SSSPLSPVVKLIKEAKR-EALKKRYVSEQLKET---E--
KS--------LK--L--K--VP--CQG---GSG---AFML-LTDWRQLG---LLD--EVD
F-GYGGTVNIV----PVV-PKFLSD-----IC-VFL--------PRKQG----------G
VRVLVTLPK-PAMDN---------LKEHM-------------------------------
----NPLSFKNYLK----------------------------------------------
--------------------------

#Brara.K00879OrgBrapaFPscpeptideBrara.K00879.1.p1of112.3.1.162Taxadien5alphaolOacetyltransferase/TaxadienolacetyltransferasePAC30640579
------------------------------------------------------------
-------------------------------------------------MANQTKLILP-
----------L-------LLEK-KP-LE-----LIKPS---K--H--T----P----S-E
T-LSLSTLDNDLFNE-VMYATIYVF------KA---------------------------
---NEK----NR---TD--------PAPL-LRKALSELLVY-YYPLSGKLMR---RESDR
K--L--QL----VFWG---E----GVPFEVATAA-L-NLSS-LN--YI----ENL-D-DQ
---VALRLVP-DI-EID---------YDSN---VSYHPLAL--------QVTKFACGGFT
IGTALTHAVCDGFGVAQIIHALTELAA-G--KKE----------PTVK-PVWQRERL-L-
------GQ---FDNE--L-AK--VPGGHIT-------S----LL----------------
---------ATS--PY--------I-P-T--SD----MVTE----------TINIRARNI
KRLKD----S--LMREC-------------GY--PKEGF-T-T-YEVLSSCIWKARSRA-
L--KL--NLD-----------------GITV--LGIAVGIR-HVL-D--P---PLPK---
GFYGNAYI-DVYIELTVREL-QEASIFDIAKHVKKAKK-TAYDKGYLEEELKNT---E--
RL--------MR--D--D--AK---FE--GVSD---GLFF-LTDWRNIG---WFG--SMD
F-GWNEPVNLR----PLI-----EQKSAVHIG-MIL-----R--PSQLDPSM-----EGG
VKVIMTLPR-VAMVD---------FKREM-------------------------------
----DA--MNKLYY----------------------------------------------
--------------------------

#Brast01G238700OrgBstaceipeptideBrast01G238700.1.p1of1PTHR31642SF43OMEGAHYDROXYPALMITATEOFERULOYLTRANSFERASEPAC32880546
------------------------------------------------------------
------------------------------------------------------------
-----------------MKVTR-SD-PV-----LVHAA---A--A--A--ADD----D-D
EYYYLSSLDQNVA---VVMKTVHVF------SP-----------C-------SDRRAA--
----GD----------D--------AAAV-LMGALRRVLVH-YYPLQGSLAV----HG-G
M--L--AV----RNDR---R----GVPFVAADAD-C-ELEE-LG--DVVL--AEP-D-AA
---VQRQLVF-EA---E----DD---A-AL---LAV-------------QVTRFRCGGFV
LGVAMNHCMADGVAAAEFLRSWAETAR-G----A-----A----LSAP-PFLDR-AV-L-
------RG-----R---R-GT--AAAAGQE----F--A----EM--------------ED
---------VSG--LA-----AL-H-A----GEP---RVHR----------AFAIDAARL
ARLKQ----H--AIGSG----A--------G-----QGC-S-T-FAALAAFVWRATAHA-
M--RM--RPE-----------------QRTK--LIFAVDCR-RRL-D--P---PLPR---
GFFGNAVV-FACCVSAAGDL-LARPLSAAARSVQDAVQ--RTDDAFVRSAIGYV---E--
AT--------RA--RA-P-SMT--------------ATTL-ITAWNRLG----FC--AAD
F-GWGEAVQSG----PAE----LPRKE---VV-MFM-----R---DARD--------SGG
MLVLLALPQ-SCMQA---------FQDAV-------------------------------
----HQ--L---------------------------------------------------
--------------------------

#Brast07G037800OrgBstaceipeptideBrast07G037800.1.p1of1PTHR31147SF10NHYDROXYCINNAMOYL/BENZOYLTRANSFERASEPUTATIVERELATEDPAC32872421
------------------------------------------------------------
-----------------------------------------------------MEPPPP-
------------------HLRV-LDTVQ-----LFAPP------P--H----P----HGE
SPLPLSGLDADPNVLDVTFRSVRFF------PP---------------------------
-----------HPASLD--------PLRA-LHRAFAAALAL-FPQLAASLRV----LDGA
A--V--VV----FSGA---D----AVPLVLAASD---DLS--VSDADA----DAP-D-SP
---LLDLLAPADG---------------SP---RAGPALAL--------QATRLACGGVA
LGMRAAHALCDGAGATRFLAAAARLAR-G----E----------PVAP-PVWARREL-L-
------GP-----RD--P-PR--VVTPSFD-------A----------------------
---------VLA--PY----------DDDDHGHEQQKLLKV----------CFHVSDARV
ETLRA----R--LAAEA-----------------AGAKL-T-T-FEVLAAFIWRARVKA-
N--GT--SPG-----------------ETVK--MVYSMNIS-RLL-D--P---PLPE---
GYWGNVCV-PVYVSLAAGDL-LGRPLAGTASLVRKSKR--EVDDEYVRSYVDFL---E--
----------LR--R--R--HG-------VTAGRRRGGVSAFTDWRRLG----HG--EVD
F-GWGGPDAVL----PLS-WRILGSEE---PC-FLV-----P--YGAADERR-----RRG
FKAFVAVRE-TALPC---------FTEEM-------------------------------
----EE--ILLLQQEERGYYSTAGKL----------------------------------
--------------------------

#Brast07G157800OrgBstaceipeptideBrast07G157800.1.p1of12.3.1.232MethanolOanthraniloyltransferasePAC32871146
------------------------------------------------------------
--------------------------------------------------------MGV-
----------F-------AVTKVSEGPV-------RPS---A--A--T----P------S
ETLPLAWVDRYPTHR-GLVESVHVY-----RDA-------FQPPSLEAPAAAAGEDQE--
---KKN----TK---KP--------PAAV-VRSALADALVH-YYPFAGRIVD--DAAAPG
R--P--AV----LCCA---E----GVYFVEATAN-C-TLAD-VN--FL----ERP-L-LL
---GKEDLVP-YP--AP-----------EL-WAVEPHNTLA------MIQVTTFTCGGFV
LGLRTNHAVADGTGAAQFLNAVGDLAR-G--LQE----------PRVK-PVWARDRF---
-------------PD--P-DI--QPGPLPE------------------------------
---------LPV--LA---------------------LEYI----------AFDFPVTYI
DKIKS----EYNAHSGG-------------------KHC-S-G-FDIVIAKLWQSRTRA-
I--GIV-PPE--------------SSPADVK--LCFFASAR-HVL-KIEP----------
GYWGNAIF-PVKVSAAAEKV-AGSSVVEIVGMVREAKK--RMAEECLSWAEGRT------
GG--------RD-----PFQMS-----------FDYESVY-VSDWSKLG----FS--DVD
Y-GYGTPMAAG----PLVNCDLIAS-----VI-VMK-----A--PAPLA----------G
TRLLASCVTKEHAQG---------FASRM-------------------------------
----RE----DMA-----------------------------------------------
--------------------------

#Brast08G184300OrgBstaceipeptideBrast08G184300.1.p1of101PF02458TransferasefamilyTransferasePAC32861237
------------------------------------------------------------
---------------------------------------------------MATAAAKP-
----------V-------PVER-LA-QR-----LVLPA---G--P--T----P----E-G
P-LRLSWLDRYPTQM-ALIESLHVF------KP---------------------------
---DMA----RG---GD--------SAARAVERALARALVD-YYPLAGRLAV----SDAG
E--L--QV----DCRD---G----GVWFIEAAVR-C-RLED-VD--YL----EYP-L-AV
---DKDELLP-HP--RP----KP-----TH-EEESKLILLV--------QVTTFDCGGFV
VGFRFSHAVADGPGAAQFMGAVGELAR-G--AGR----------ISVA-PSWGRDAI---
-------------PD--P-AGALVGGLPEP------------------------------
------------------------I-G----ARR---LEYL----------AIDISAGYI
DHFKA----QFAAATGG-------------------ARC-S-A-FEVLIAKAWQSRTRA-
A--GF--RED-----------------SPVH--LSFAMNAR-PLL-H--A---RLPCGGA
GFYGNCYY-IMRVSSTAGKV-ASASVTEVVKIIKEGKK--RLPSEFARWAAGEM--AE--
AD--------PY--Q--ITSDY--------------RTLL-VSDWTRLG----FA--EVD
Y-GWGPPAHVV----PLTNLDYIA------TC-ILV-----K--PWAHKP---------G
ARLITQCVTPDRVAA---------FHDAM-------------------------------
--------VDTN------------------------------------------------
--------------------------

#Brast09G011300OrgBstaceipeptideBrast09G011300.1.p1of2K15400omegahydroxypalmitateOferuloyltransferaseHHT1PAC32852816
------------------------------------------------------------
-------------------------------------------MVAAAEQEKGSSV--AA
GDMKSKAEAAV-------SVKR-GE-PT-----LVAPA---E--P--T----P----T-G
G-YYLSNLDQNIA---VIVQTVYCF-----SRG---------------------------
---ARE----------G--------AAGA-LRDALSRALVH-YHPLAGRLVV----SPEM
K--L--AV----DCTG---E----GVVFVEADAE-C-DLAD-MG--DLS---TTP-D-PA
---KLGLLVY-SV---P----GAK----NI---LQMPPITA--------QVTRFRCGGFS
LGLAMNHCMFDGLGAMEFVNSWAEMAR-G--ATE----------LSVP-PFLDRAAV-L-
------RA-----RD--P-PL--ISFPHRE-------F---DEI----------------
--------------PDASALSAAGT-A----QED---LAYR----------SFRFDPARL
ERVRG----L--AQAQA-------------QAHDTAAHY-T-T-FEALSGLVWRARTAA-
L--GL--APE-----------------QQTK--LLFAVDAR-RRL-S--P---PLPR---
GYFGNGIV-LTNALATAGEL-LGSPPSRAAGLVRDAVR--MVTDEYVRSAVDYF---E--
AT--------RA--R--P-SLA--------------STLL-ITTWSRLA----FD--GAD
F-GWGQPDMSG----PVT----LPEKE---VI-LFL--------AHGHE--------RKS
INVLLGLPA-PAMDA---------FQELM-------------------------------
----DQ--I---------------------------------------------------
--------------------------

#Cagra.0248s0034OrgCgrandiflorapeptideCagra.0248s0034.1.p1of3K15400omegahydroxypalmitateOferuloyltransferaseHHT1PAC28918822
------------------------------------------------------------
-------------------------------------------------------MADS-
----------F-----ELIVTR-KE-PV-----LVSPA---S--E--T----P----K-G
L-HYLSNLDQNIA---IIVKTFYYF------KS-----------N----------SRS--
---N-E----------K--------SYEV-IKKSLSEVLVH-YYPAAGRLTI----SPEG
K--I--AV----GCTG---E----GVVVVEAEAN-C-GIEK-IK--KAI---SEI-DQPE
---TLEKLVY-DV---P----GA---R-NI---LEIPPVVV--------QVTNFKCGGFV
LGLGMNHNMFDGIAAMEFLNSWAETAR-G----L-----P----LSLP-PFLDR-TL-L-
------RP-----RT--P-PK--IDFPHNE----F--E----DL--------------DD
---------ISG--TG-----KL-Y-F----DEI---LVYK----------SFLFGPEKL
ERLKI----M--AE----------------------TRS-T-T-FQTLTGFLWRARCQA-
L--GL--KPD-----------------QRIK--LLFAADGR-SRF-V--P---DLPK---
GYSGNGIV-FTYCVTTAGEV-TLNPLSHSVGLIKSAVE--MVNDGFMRSAIDYF---E--
VT--------RA--R--P-SLT--------------ATLL-ITSWAKLS----LH--TKD
F-GWGEPVVSG----PVG----LPEKE---VI-LFL--------PCGSD--------TKS
INVLLGLPG-SAMKV---------FQGLM-------------------------------
----DI------------------------------------------------------
--------------------------

#Cagra.16435s0010OrgCgrandiflorapeptideCagra.16435s0010.1.p1of52.3.1.162Taxadien5alphaolOacetyltransferase/TaxadienolacetyltransferasePAC28912454
------------------------------------------------------------
------------------------------------------------MGSQSMSSSSP-
----------L-------VVKR-SQ-VI-----IVKPS---K--A--T----P------D
VSLSLSTLDNDPYLE-TLAKTIYVY-----PPP-----------S---------------
---SKD----DV---HD--------PASL-FQQALSHALVY-YYPLAGKLHR---GSHDH
R--L--EL----RCSP---EE---GVPFVRATAD-C-TLSS-LN--YL----EDM-D-VD
----LYQLVPSDV---------------AV-PSGDYNPLAL--------QITLFACGGIT
LATALSHSLCDGFGASQFFKALTELAA-G--KTQ----------PSII-PVWDRQCL-TS
NNFSLN-GQVEEGQA--P-KL--VDFGEAC-------S----SV----------------
---------ATS--PY--------T-P----SND---MVCE----------ILNVTSENI
TQLKE----K--VAGEV-----------------------T-T-LEILAAHVWRARCRA-
L--KL--SPD-----------------GTSL--FGMAVGIR-RIV-D--P---PLPE---
GYYGNAFV-KANVAMKASEL-NNSPLSHVVTLIKEAKR-AALDKRYVLEQLRET---E--
RT--------LK--M--K--VA--CEG---GNG---AFML-LTDWRQLG---LLD--EVD
F-GYGGSLNIV----PLV-PKYLPD-----IC-IFL--------PRKHG----------G
VRVLVTLPK-TAMAN---------FKEHM-------------------------------
----TN--TLSL------------------------------------------------
--------------------------

#Cagra.1721s0001OrgCgrandiflorapeptideCagra.1721s0001.1.p1of52.3.1.162Taxadien5alphaolOacetyltransferase/TaxadienolacetyltransferasePAC28913206
------------------------------------------------------------
-------------------------------------------------MAVQISSSIP-
----------L-------MVEK-KL-TE-----MVKPS---K--H--I----P------Q
QTLSLSTLDNDFYNE-IIYKACYVF------KA---------------------------
----------------KNVVVDDERPESL-LREALSDLLVY-YYPLAGSLKR---RESDQ
K--L--QL----SCGG---DEG--GVAFTVATTN-V-ELSS-LK--YL----DNI-D-SD
---TALKFLP-EL---------------EV-GDDCYRPFAL--------QVTKFGCGGFI
LGLAASHAMCDGYGVGHTMCALTELAG-G--KKK----------LKMT-PVWGRERL---
------VGKPIVDDQ--P-PI--APWGDTA------------------------------
---------ASP------------YLP----TDD---WVTE----------KINIRAESI
RRLKE----A--TLKEY---------------DFSSEPL-T-T-FEVISAYLWKSRVKA-
L--NL--YKD-----------------GVTV--LGFATGIR-NFV-D--P---PLPD---
GYYGNAFI-GLYMTLTVREV-EEFAISNIVKLIKEKKK-KAQSKTYLQEELANI---E--
NI--------IK--M--K--LK---TK--GKKD---GLYL-LTDWRNIG---IFG--SMD
F-GWNEPVNVV----PVV----PPESART-FN-MVM-----R--PSSLEQAM-----VGG
VQIMTTLPR-LAMVK---------FKEEI-------------------------------
----NA--LDCQELQWLSSRKRSML-----------------------------------
--------------------------

#Cagra.1914s0020OrgCgrandiflorapeptideCagra.1914s0020.1.p1of1PTHR31642SF43OMEGAHYDROXYPALMITATEOFERULOYLTRANSFERASEPAC28901311
------------------------------------------------------------
-----------------------------MVAENNNNNNKEVILSSASME--NNMKGTK-
----------V-----HLEVHQ-KE-PA-----LVKPE---S--E--T----R----K-G
L-YFLSNLDQNIA---VIVRTIYCF------KS-----------E----------ERG--
---N-E----------E--------AFQV-IKKALSQVLVH-YYPLAGRLTI----SPEG
K--L--TV----DCTE---E----GVVFVEAEAN-C-KMDE-IG--DI----TKP-D-PE
---TLGKLVY-DV---V----DA---K-NI---LEIPPVTA--------QVTKFKCGGFV
LGLCMNHCMFDGIGAMEFVNSWGQVAR-G----L-----P----LATP-PFSDR-TI-L-
------SA-----RN--P-PK--IENLHQE----F--E----EI--------------ED
---------KSN--IN-----SL-Y-T----KEP---TLYR----------SFCFDPEKI
KKLKL----Q--ATENS----E--------SL--LGNSC-T-S-FEALSAFVWRARTKS-
L--KM--LSD-----------------QKTK--LLFAVDGR-AKF-E--P---QLPK---
GYFGNGIV-LTNSICEAGEL-VEKPLSFAVGLVREAIK--MVTDGYMRSAIDYF---E--
VT--------RA--R--P-SLS--------------STLL-ITTWSRLG----FH--TTD
F-GWGEPVLSG----PVA----LPEKE---VT-LFL--------SHGEQ--------RRS
INVLLGLPA-SAMDV---------FQEQF-------------------------------
---LQI------------------------------------------------------
--------------------------

#Cagra.3517s0006OrgCgrandiflorapeptideCagra.3517s0006.1.p1of1PTHR31147SF10NHYDROXYCINNAMOYL/BENZOYLTRANSFERASEPUTATIVERELATEDPAC28916879
------------------------------------------------------------
------------------------------------------------------------
----------------MATLEI-TE-TA-----LVQPS------HQPL----P----N-D
QTLSLSHLDNDNNLH-VSFRYLRVY-----SSS---------------------------
---SSS----STVAGKS--------PSAV-VSASLATALVH-YYPLAGSLRR---SASDN
R--F--EL----YCTA---GQ---SVPIVNASVN-C-TLES-VG--YL----DGP-D-PG
---FVERLVP-DP---------------TR-EEGMVNPCIL--------QVTTFQCGGWV
LGASIHHAICDGLGASLFFNAMAELAR-G--ATK----------ISIE-PVWDRAQL-L-
------GP-----RE--K-PW--VGSPVRD-------F---LSL----------------
---------VKDFDPY---------------GLAIGDVKRE----------CFFVTDESL
DRFKA----Q--LLEKS------------------GLNF-T-T-FEALGAYIWRAKVRA-
A--KI--GEE-----------------ENVK--YVYAINIR-RLL-N--P---PLPK---
GYWGNGCV-PMYAQIKAGEL-IEQPIWKTAELIKQSKS--NASDEYVRSFIDFQ---E--
----------LH--H--K--DG-------INAG--SGVTG-FTDWRYLG----HS--TID
F-GWGGPVTVL----PLS-NKLLGSME---PC-FFL--------PYSADAAAGSK--DSG
FKVLVNLRE-SAMPE---------FKEAM-------------------------------
----EK--FHKGEIALS-------------------------------------------
--------------------------

#Carubv10000939m.gOrgCrubellapeptideCarubv10000939m1of52.3.1.162Taxadien5alphaolOacetyltransferase/TaxadienolacetyltransferasePAC20907913
------------------------------------------------------------
------------------------------------------------MGSQSMSSSSP-
----------L-------VVKR-SQ-VI-----IVKPS---K--A--T----P------D
VSLSLSTLDNDPYLE-TLAKTIYVY-----PPP-----------S---------------
---SKD----DV---HD--------PASL-FQQALSHALVY-YYPLAGKLHR---GSHDH
R--L--EL----RCSP---EE---GVPFVRATAD-C-TLSS-LN--YL----EDM-D-VD
----LYQLVPSDV---------------AV-PSGDYNLLAF--------QITLFACGGIT
LATALSHSLCDGFGASQFFKALTELAA-G--KTQ----------PSII-PVWDRQCL-TS
NNFSLN-GQVEEGQA--P-KL--VDFGEAC-------S----SV----------------
---------ATS--PY--------T-P----SND---MVCE----------ILNVTSENI
TQLKE----K--VAGEV-----------------------T-T-LEILAAHVWRARCRA-
L--KL--SPD-----------------GTSL--FGMAVGIR-RIL-D--P---PLPE---
GYYGNAFV-KANVAMKASEL-NNSPLSHVVTLIKEAKR-AALDKRYVLEQLRET---E--
RT--------LK--M--K--VA--CEG---GNG---AFML-LTDWRQLG---LLD--EVD
F-GYGGSLNIV----PLV-PKYLPD-----IC-IFL--------PRKHG----------G
VRVLVTLPK-TAMAN---------FKEHM-------------------------------
----TN--TLSL------------------------------------------------
--------------------------

#Carubv10004701m.gOrgCrubellapeptideCarubv10004701m1of1PTHR31642SF43OMEGAHYDROXYPALMITATEOFERULOYLTRANSFERASEPAC20897296
------------------------------------------------------------
---FNTCFTPKSPIFSQTPLSSLLHLGSKMVAENNNNNNKEVILSSASME--NNMKGTK-
----------V-----HLEVHQ-KE-PA-----LVKPE---S--E--T----R----K-G
L-YFLSNLDQNIA---VIVRTIYCF------KS-----------E----------ERG--
---N-E----------E--------AFQV-IKKALSQVLVH-YYPLAGRLTI----SPEG
K--L--TV----DCTE---E----GVVFVEAEAN-C-KMDE-IG--DI----TKP-D-PE
---TLGKLVY-DV---V----DA---K-NI---LEIPPVTA--------QVTKFKCGGFV
LGLCMNHCMFDGIGAMEFVNSWGQVAR-G----L-----P----LATP-PFSDR-TI-L-
------SA-----RN--P-PK--IENLHQE----F--E----EI--------------ED
---------KSN--IN-----SL-Y-T----KEP---TLYR----------SFCFDPEKI
KKLKL----Q--ATENS----E--------SL--LGNSC-T-S-FEALSAFVWRARTKS-
L--KM--LSD-----------------QKTK--LLFAVDGR-AKF-E--P---QLPK---
GYFGNGIV-LTNSICEAGEL-IEKPLSFAVGLVREAIK--MVTDGYMRSAIDYF---E--
VT--------RA--R--P-SLS--------------STLL-ITTWSRLG----FH--TTD
F-GWGEPVLSG----PVA----LPEKE---VT-LFL--------SHGEQ--------RRS
INVLLGLPA-SAMDV---------FQEQF-------------------------------
---LQI------------------------------------------------------
--------------------------

#Carubv10009112m.gOrgCrubellapeptideCarubv10009112m1of1PTHR31147SF10NHYDROXYCINNAMOYL/BENZOYLTRANSFERASEPUTATIVERELATEDPAC20893060
------------------------------------------------------------
------------------------------------------------------------
----------M-------ATHEITE-TA-----LVQPS---H--Q-------P---LSND
QTLSLSHLDNDNNLH-VSFRYLRVY-----SSS---------------------------
---SSS----STVAGKS--------PSSV-VSASLATALVH-YYPLAGSLRR---SASDN
R--F--EL----FCTA---GQ---SVPIVNASVN-C-TLES-VA--YL----DGP-D-PG
---FVERLVP-DP---------------TR-EEGMVNPCIL--------QVTTFQCGGWV
LGASIHHAICDGLGASLFFNAMAELAR-G--ATK----------ISIE-PVWDRAQL-L-
------GP-----RE--K-PW--IGSPVRD-------F---LSL----------------
---------VKDFDPY---------------GLAIGDVKRE----------CFFVTDESL
DRFKA----Q--LLEKS------------------GLNF-T-T-FEALGAYIWRAKVRA-
A--KI--GEE-----------------ENVK--YVYAINIR-RLL-N--P---PLPK---
GYWGNGCV-PMYAQIKAGEL-IEQPIWKTAELIKQSKS--NASDEYVRSFIDFQ---E--
----------LH--H--K--DG-------INAG--SGVTG-FTDWRYLG----HS--TID
F-GWGGPVTVL----PLS-NKLLGSME---PC-FFL-----P--YSADA---AAGSKDSG
FKVLVNLRE-SAMPE---------FKEAM-------------------------------
----EK--FHKGEIALS-------------------------------------------
--------------------------

#Carubv10023184m.gOrgCrubellapeptideCarubv10023184m1of52.3.1.162Taxadien5alphaolOacetyltransferase/TaxadienolacetyltransferasePAC20902990
------------------------------------------------------------
-------------------------------------------------MPVQVSSPIS-
----------L-------MAVK-KL-TE-----MVKPS---K--H--I----P----P-Q
T-LSLSTLDNDPDNE-VMYKTCYVF------RA---------------------------
---KKD----FD---DDVD-----RPESL-LREALSDLLVY-YYPLAGSLKR---RESDQ
K--L--QL----SYEG---DES--GVAFTVATTN-V-ELSS-LK--YL----DNI-D-SD
---TALKFLP-EL-QAD---------QVED----SYRPFAL--------QVTKFGCGGFI
LGLAASHTMCDGYGLGHIMCALTELAG-G--KKK----------LKVT-PVWERERL-V-
------GEPA--DDQ--P-PI--VPCG-T-------------------------------
---------ATS--PY--------L-P-S--DE----WVTE----------KINLKAESI
RKLKE----A--TMREY-------------DF--PSEAL-T-T-FEVIGAYLWKSRVKA-
L--SL--DQD-----------------GVTV--LGLCVGIR-NVM-D--P---PLPD---
GYYGNAYI-DMYVPLTTRDV-EEFTISDIVKRIKEAKK-KAHDKDYFQEELANT---E--
KT--------IK--S--N--VT---FK--GKKD---GLFF-LTDLRNVG---IFG--SMD
F-GWNEPVNVF----HVL----PPETSRT-IG-MLM-----R--PSRLEPAM-----VGG
VQVMMTLPK-DAMAK---------FKEEI-------------------------------
----NV--LAKV------------------------------------------------
--------------------------

#Carubv10023225m.gOrgCrubellapeptideCarubv10023225m1of52.3.1.162Taxadien5alphaolOacetyltransferase/TaxadienolacetyltransferasePAC20902370
------------------------------------------------------------
------------------------------------------------------------
------------------MAQK-KL-TE-----IVKPS---K--H--I----P----K-Q
T-LSLSTLDNDPYNE-VIYKACYVF------KA---------------------------
---KNV----VD---ND-D-----QAEAL-LKEALSDLLVY-YCPLSGSLKR---QESDR
K--L--LL----TCGG---DEG--GVPFTVATEN-V-ELSS-LN--NL----ENI-D-SD
---TALKFLP-EL-HVE-----------NE----CYRPFAL--------QVTKFGCGGFI
LGMAMSHAMCDGYGEGHIMCALTELAG-G--NKK----------PTLT-PVWERERL-V-
------GKPEDDDDE--P-PF--LPGGDT-------------------------------
---------AAS--PY--------L-P-T--DD----WVTE----------KINIKADSI
RRLKE----A--TLKEY-------------DF--SSEAV-T-T-FEVIGAYLWKSRVKA-
L--DL--DRD-----------------GVTV--LGLSVGIR-NVV-D--P---PLPD---
GYYGNAYI-DMYVPLTAREV-EESTVSDIVKLIKEAKR-KAHDKDYLEEELVNT---E--
KI--------IK--M--N--LT---IK--GKKD---GLFC-LTDWRNIG---IFG--SMD
F-GWDEPVNVV----PVV-----PSETARMVN-MFM-----R--PSRLEPDM-----VGG
VQIVVTLPR-VAMVK---------FKEEM-------------------------------
----EA--LE--------------------------------------------------
--------------------------

#Ciclev10015302m.gOrgCclementinapeptideCiclev10015302m1of3K15400omegahydroxypalmitateOferuloyltransferaseHHT1PAC20819212
------------------------------------------------------------
------------------------------------------------MK-NTN--GHA-
----------I-----ELNVKQ-GE-PT-----LVKPA---E--D--T----E----K-G
L-YFLSNLDQNIA---VIVRTIYCF------KS-----------D----------EKG--
---N-E----------K--------AGEV-IKNALEKVLVH-YYPLAGRLTI----SSEG
K--L--II----NCTG---E----GAVFVEAEAN-C-VLEK-IG--DI----TKP-D-PE
---TLGKLVY-DI---P----GA---K-NI---LEMPPLAA--------QVTRFKCGGFV
LGLCMNHCMFDGIGAMEFVNAWAETAR-G----L-----P----LKIP-PFLDR-SI-L-
------KA-----RS--P-PK--IEDLHQE----F--A----EI--------------ED
---------KSG--TS-----EL-Y-K-----DE---MLYR----------SFCFDSAKL
EKIKM----I--AMEDE----V--------L-----DKC-S-T-FEALSAFVWKARTKA-
L--KF--LPH-----------------QQTK--LLFAVDGR-SKF-N--P---PLPK---
GYFGNGIV-LTNSICQAGEL-TEKPLSFAVGQVQDAIK--MVNDIYMRSAIDYF---E--
VT--------RA--R--P-SLS--------------STLL-ITTWSRLS----FH--TTD
F-GWGEPVLSG----PVA----LPEKE---VS-LFL--------SHGKE--------RKS
INVLLGLPA-SAMKI---------FQELM-------------------------------
----AL------------------------------------------------------
--------------------------

#Ciclev10015309m.gOrgCclementinapeptideCiclev10015309m1of1PTHR31147SF10NHYDROXYCINNAMOYL/BENZOYLTRANSFERASEPUTATIVERELATEDPAC20815621
------------------------------------------------------------
------------------------------------------------------------
----------M-------EVKI-IE-TK-----QILPS---T--P-------PFKD-EGE
HELPLSHLDNDPNIRSFTFRYIRVY------TA---------------------------
---SAD----ID---RH--------PFDV-IANSLSLALVH-YYPLAGTLRPVGKSSSNQ
R--L--SL----FCQS---GQ---TFPLVSATAD-C-TLDS-LD--------YDS-D---
---SLEQLVP-AP---------------TL-EEGLANPCIL--------QVTVFKCGGYT
LGTAVHHSMCDGMGATLVFGAAGELAR-G--ATK----------ISVQ-PVWDRATL-L-
------GP-----RH--P-PR--AEGPVLE------------FL----------------
-----GTEKGSK--PY---------------SHDVGPVVRQ----------CFDVADECL
DGLKD----A--LFDEC------------------GMKF-T-T-------------VRC-
S--GI--SGD-----------------KNVK--FAYPSNIR-RTV-K--P---PLPL---
GYWGNGCI-PLYAQLSAKEL-VEQPLWKTAELIKKSKS--NTNDEYVRSFIDFQ---E--
----------LY--Y--E--DG-------ITAG--REVSA-FTDWRHVG----HS--SVD
F-GWGGPVIMF----PLS-KNLVGSKE---PC-YFL-----P--PRKKD----------G
FTLQVNLRA-SALPA---------FREEM-------------------------------
----VK--FGNKVYQVSA------------------------------------------
--------------------------

#Ciclev10017625m.gOrgCclementinapeptideCiclev10017625m1of1PTHR31642SF10ACYLTRANSFERASELIKEPROTEINRELATEDPAC20818433
------------------------------------------------------------
-------------------------------------------------MEESQENGCT-
----------P------ISVRM-TE-PV-----FIQPE---T--E--T----C----K-E
P-YFLSSLDHAVI---DMMKTVYIY------KL-----------D----------GKK--
---SGV----------E--------ARDL-IKQALAKVLVH-YYPLAGRLRR----SSSG
N--L--FV----ECNNSI-K----GVPFVEAVAD-S-EIEK-LG--DI----TVP-D-TV
---MLENLVY-DV---P----GV---E-NI---LEMPLMTA--------QVTIFKCGGLV
FGMAINHCMVDGISAMQFVNSWAETAG-G----I-----T----LTMP-PVLDR-SI-L-
------MP-----KK--P-SV--DKNDSET----L--T----EVEI------------SD
---------VSK--IE-----TL-Y-Q----EQK---MIYK----------SFKFDQNRL
AGLKK----K--AMENG----E--------L-----TYC-S-S-FRVLAAFLWRARSQA-
L--KM--KPQ-----------------QQTK--LVFTVDIR-SKLKT--N---PLPK---
GFFGNGVL-VTQCLCTAEEL-VQKPFSFAVKMVQNAIQ--MVNEDYIKGFIESF---D--
VN--------AR--P--P-SWT--------------ATLV-ITSWTRIA----FN--AAD
F-GWGEPTQFG----STR----IPKE----VG-LFI--------PEGKD--------KNG
IVLVLGLPV-SAMNT---------FQELI-------------------------------
----TS--I---------------------------------------------------
--------------------------

#Ciclev10020149m.gOrgCclementinapeptideCiclev10020149m1of42.3.1.162Taxadien5alphaolOacetyltransferase/TaxadienolacetyltransferasePAC20809750
------------------------------------------------------------
----------------------------------------MVRIKEFKQCSNDVVRIRK-
----------FYCISSLMALPVIRSNRS-----LVRPA---EHTP--T----P------S
GTLDLSSIDQIPVLR-CNARTLHVF------KR---------------------------
----------RGPEPEA--------AAHV-IKGALSRALVP-YYPLAGRLKE----SSQG
Q--F--QV----ECSG---D----GAWFVEASAI-C-TLDS-VD--YF----NDV-T-SI
---PYDQLLPDSV---P-----------KT-DGDVEPLVQM--------QVTQFACGGFV
IGLTFCHSICDGLGAAQFLNAVGELAR-G--LEH----------PRVA-PVWHRDFF---
-----------------P-ST--PQTRLEN-------A----TL----------------
---------LHNYLPP---------------PMPSYRLEHA----------NIDIPMDQI
NQLKR----Q--FYDST------------------GLKC-S-A-FEIVAASLWRHRTRA-
I--SF--GPN-----------------TQLK--LVFFANCR-QLL-D--P---PLPK---
GFYGNCFF-------PATNV-------DVVKLIQEAKA--ELPVEFAKYMNGDF------
----------TR--NGEDPFAPPLAY----------TTLF-ISEWGRLG----FN--QID
Y-GWGPPVHVV----PIQGSSIIPVGIV--GS-MPL-----P---------------KVG
LRLMTWCVREAHLKT---------LLDLI-------------------------------
--------TNSI------------------------------------------------
--------------------------

#Ciclev10031592m.gOrgCclementinapeptideCiclev10031592m1of3K15400omegahydroxypalmitateOferuloyltransferaseHHT1PAC20805830
------------------------------------------------------------
-------------------------------------------------MANAD--SSA-
----------T-----ELTVKQ-GE-PT-----LVLPA---E--E--T----P----K-G
L-YFLNNLDQNIA---VIVRTCYCF------KS-----------D----------SKG--
---N-E----------D--------AAEV-VKNALSKLLVQ-CYPLAGRLTI----SSAG
K--L--IV----NCTG---E----GAVFVEAEAS-F-GIED-IG--DL----TKP-D-PL
---VLGKLVY-EI---P----GA---Q-HI---LQIPPLVV--------QVTKFKCGAFV
IGMSMNHCMLDGLAAMEFMNSWGETAR-G----L-----P----LKVG-PVLDR-TI-L-
------KS-----RD--P-TK--IEFPHPE----F--D----EI--------------ED
---------VSN--TN-----KL-Y------EEE---MLYR----------YFCFGPEKL
EQLKQ----I--AMQDK----V--------L-----NKC-T-T-FEALSAFVWRARCEA-
L--GM--QPD-----------------QQTK--LLFAVDGR-SRF-E--P---PLPE---
GFFGNGIV-LTYSLSKAGEL-LTNPLSFTVGLVQNAVS--MVTDSYMRSAIDYF---E--
IT--------RA--R--P-SLA--------------ATMV-ITTWYRLS----FH--TID
F-GWGEPIFSG----PVA----LPEKE---VI-LFL--------SHGTQ--------RKN
INVLLGLPA-SAMKI---------FEQLM-------------------------------
----EI------------------------------------------------------
--------------------------

#Cucsa.073320OrgCsativuspeptideCucsa.073320.11of52.3.1.196BenzylalcoholObenzoyltransferasePAC16955599
------------------------------------------------------------
-----------------------------------------------------MASSLV-
----------F-------QVQR-SQ-PQ-----LIPPS---D--P--T----P----H-E
F-KQLSDIDDQEGLR-FQIPVIQFY------RH-----------D--------PRMAG--
---T------------D--------PARV-IKEAIAKALVF-YYPFAGRLRE----GPGR
K--L--FV----ECTG---E----GVLFTEADAD-V-SLEQ-FG--DA----LQP-P-FP
---CLEELLF-DV---P----NS---S-GV---LDCPLLLI--------QVTRLKCGGFI
LALRLNHTMSDASGLVQFMMAVGEMAR-G----A-----T--A-PSVR-PVWQR-AL-L-
------NA-----RD--P-PK--VTCHHRE----Y--D----EV--------------VD
TK-------GTI--IP-----L----------DD---MAHR----------SFFFGPSEI
AAIR-----N--ALPSH----L---------R-----QC-S-S-FEVLTACLWRFRTIS-
L--QP--DPE-----------------EEVR--VLCIVNSR-SKF-N--P---PLPT---
GYYGNAFA-FPVALTTAGKL-CQNPLGYALELVRKAKA--DVTEEYMKSVADLM------
MI--------KG--R--PHFTV-------------VRSYL-VSDVTRAG----FE--DVD
F-GWGKATYGG----PAK--GGVGAIPGV-AS-FYI-----P--FKNKKE-------ERG
ILVPLCLPA-PAMER---------FVKEL-------------------------------
----DA--LLKAEKSIDRVENQKPLFIASAL-----------------------------
--------------------------

#Cucsa.076190OrgCsativuspeptideCucsa.076190.11of22.3.1.162Taxadien5alphaolOacetyltransferase/TaxadienolacetyltransferasePAC16955826
------------------------------------------------------------
----------------------------------------------------MDCSNCK-
----------M-------NVKR-CK-PS-----LVKPC---G--E--T----P------S
TILHLSPIDSLPVLR-CNARTLHVF------RD---------------------------
---SPS----AE---VS--------PANI-VREALSKALVP-YYPLAGRFKP-----QTY
P--L--QL----DCSN---QEN--GVLFVEASSD-S-TLDS-LM--YL----DDL-S-SI
---PFHLLLPEEH--------ES-----ES-EAEAEALVKM--------QITEFACGGFV
IGLIFCHSICDGLGAAQFLKAVGEFAR-G--IDQ-----A----PTIK-PTWDRDFF---
-------------PN--P-PQ--NALINHQ------------------------------
-----IAIPIPP--PP--------L-P----EYS---LQHT----------NIDIPIDRI
NALKK-------QFQES-----------------TGITC-S-T-FEIVAACFWRSRTRAV
Y--EASGDDN-----------------QEIK--LVFFANCR-QMV-E--P---PLPK---
GFYGNCFF-PVRISSWSKGI-GEMPIYEVVKLIQEAKS--SVGREFGEYIAQKT---R--
E---SELVSDPF--A--P--PL--EY----------STLF-ISEWGRLG----FN--DVD
Y-GFGPPVHVV----PIQGSAVIPVGI---VGSLPL-----P---------------RKG
IRLMTWCVQEPHRLS---------FLHQI-------------------------------
----SQLLFL--------------------------------------------------
--------------------------

#Cucsa.157160OrgCsativuspeptideCucsa.157160.11of1PTHR31642SF43OMEGAHYDROXYPALMITATEOFERULOYLTRANSFERASEPAC16964957
------------------------------------------------------------
-------------------------------------------------MAGSG--KSG-
----------F-----QLNVQQ-HK-PS-----LITPA---E--E--T----P----K-G
L-YFLSNLDQNIA---VIVRTIYSF------KS-----------E----------SRG--
---N-E----------D--------AAQV-IKDALSQVLVH-YYPLAGRLTI----SSDK
K--L--IV----DCTA---E----GAVFVEAEAD-C-SIED-IG--DI----TKP-D-PD
---TLGKLVY-DI---P----GA---T-NI---LQMPPLVA--------QVTKFKCGGFV
VGLCMNHCMFDGIGAMEFVNSWGETAR-G----L-----P----LTVP-PFLDR-SI-L-
------KA-----RE--P-PV--IEFSHGE----F--A----EI--------------ED
---------VSN--TF-----KL-Y-G----DEE---MHYR----------SFCFEPEKL
NKLKQ----I--ALEDG----V--------L-----KKC-T-T-FEALSGFVWKARTEA-
L--RM--KPD-----------------QQTK--LLFAVDGR-SRF-K--P---TIPK---
GYSGNAIV-LTNSICSAGEL-LENPLSYGVGLVQKAVE--MITDSYMRSAIDFF---E--
TT--------RS--R--P-SLA--------------ATLL-ITTWSRLG----FH--TTD
F-GWGEPVFSG----PVA----LPEKE---VI-LFL--------SHGKE--------RKS
INVLLGLPA-SAMEI---------FQQAM-------------------------------
----KF------------------------------------------------------
--------------------------

#Cucsa.235790OrgCsativuspeptideCucsa.235790.11of1PTHR31642SF50F21B7.2PAC16970437
------------------------------------------------------------
--------------------------------------------MAPPWVQELHIPHMD-
----------I-------PVTI-NR-MI-----PIMPA---G--P--IPT--A----D-S
DSLYLSNLDDVVGAR-VFTPTVYFY------EL-----------N----------SIN--
---S-G----K----KP--------VMEM-LREALSLVLVP-YYPFSGRLRE----TRNG
K--V--EVFFGSE------Q----GALMVEAHSD-I-TLNS-LG--NI----TVP-N--P
---AWEPLIF-KF---P--NEEP---Y-KV---LEMPLLIA--------QVTLFKCGGFS
LGLRLCHCICDGLGAMQFLSAWAATAKSG----K-----L----ITNPDPCWDR-EF-F-
------KP-----RD--P-PI--VKFPHVE----F--M----KI--------------DD
---------GST--LT-----MT-L-W----QSK---PVQR----------CYRISREFQ
LWLKS----NAQP-DDM----S---------------AC-S-T-FDAMAAHVWRSWVKA-
L-DVK--PVD-----------------YTLR--LTFSVNAR-PKLEN--P---PLKN---
GFYGNVLC-LPCVTSTVSEL-VNGGLSKTTRLVREAKN--KVSEEYVKSTVDYI---E--
MD--------RP--R--RLEFG--------------GKLT-ITQWTRFS--I-YE--GAD
F-GWGRPVYAG----PID---LSPTPQ---VC-VFL-----P---EGTR-ES-----NGS
MLVCICLPE-NATQK---------FTELL-------------------------------
----CT--ARVD------------------------------------------------
--------------------------

#Cucsa.368370OrgCsativuspeptideCucsa.368370.11of1PTHR31642SF19COADEPENDENTACYLTRANSFERASERELATEDPAC16981664
------------------------------------------------------------
-------------------------------------------------------MAAS-
----------T-------PILI-QQ-AR-----LLTPS---Q--P--T----P----P-R
L-LSLSAIDSQLFLR-FTIEYLLIY------TL-----------P--SSSHPS-------
----------------A--------ISSA-FRAALSDLLIL-YFPLSGRVREKSDG---S
G--L--EV----VCRS---Q----GVLFVEAVSD-FYTAADF----------DRP---PR
SVAEWRGFLS-FS---V----ED-----VL---DGSPPLVV--------QLTWLKDGALA
VGVGFNHCLCDGIGSAEFLNSFAELVV-G----RLGRATE--LKPI---PVWDRHLL---
------TP-----QSRLS-QRR-TPFISPE-------F---QRV----------------
-------PDLCR--F------MSRF-V----DEP---LVPT----------SVSFGKIHL
TRLKS----L--AHSTR-------------RP--GETAF-T-A-FEVLAAHIWRSWAQSL
---KL--PPN-----------------QTLK--LLFSVNVR-KRI-K--P---NLPA---
GYYGNAFV-LGCAQTTAGEL-GEKKLGHVAGLIKKAKE--SVGDEHVRHVTELV---S--
----------ES--RVCPDSVG---------------VLI-VSQWSRLG----LE--KVD
F-GMGRPVHVG----PVC-CDR--------YC-ILL-----P--VYNQTE---------A
VKVTLAVPK-SAVDK---------YESMV-------------------------------
----RN--VAT-------------------------------------------------
--------------------------

#DCAR016372OrgDcarotapeptideDCAR016372hypotheticalproteinPAC36074812
------------------------------------------------------------
-------------------------------------------------MGNSG--ADY-
----------L-----ELVVKQ-GE-PM-----LVPPA---E--E--T----E----K-G
L-YFLSNLDQNIA---VIVRTIYCF------KA-----------E----------DKG--
---N-E----------N--------AVEV-IKNALAKVLVH-YYPLAGRLTI----SQEG
K--L--II----DCTG---E----GAVFVEAEAN-G-VLEE-IG--DI----TKP-D-PV
---TLGKLVY-NV---P----GA---K-NV---LEIPPLVA--------QVTKFKCGGFV
LGLCMNHCMFDGLGAMDFVNSWGEIAR-N----L-----P----MKVV-PFLDR-SI-L-
------KA-----RN--I-PK--IEFPHQE----F--A----QI--------------DD
---------ISD--TA-----EL-Y------KEE---MHYR----------SFCFSPEKL
DYLKK----K--ALEDG----T--------L-----QKC-T-T-FEALSAFVWRARSQA-
L--KL--NPD-----------------QQTK--LLFAVDGR-SRF-N--P---PLPK---
GYFGNGIV-LTNSLCTSGDL-VENPLSFTVKLVHEAVN--LVTDNYMKSAIDYF---E--
VT--------RA--R--P-SLD--------------ATLL-ITTWSRLA----FH--TTD
F-GWGEPILSG----PVA----LPEKE---VI-LFL--------SHGDT--------RKS
INVLLGLPA-SAMKR---------FEESM-------------------------------
----NI------------------------------------------------------
--------------------------

#DCAR018791OrgDcarotapeptideDCAR018791hypotheticalproteinPAC36075323
------------------------------------------------------------
------------------------------------------------------MATPP-
------------------LIHK-KD-VV-----LVKPA---E--P--T----P------S
EVLSLSTIDNDPNIE-LLCQTVYVY------KT---------------------------
---NNI----SD---LE--------PALV-IRDALAKALVY-YYPLAGKLKR-----ENG
K--L--RI----TCNA---D----GVPFLEAYAD-C-ELSS-LH--YL----DGI-D-TE
---MARVLAF-DW---P-----------SE-SECGYHPLVL--------RVTKFACGGFT
IGMGLSHSVCDGYGAAQFYKAMAELAS-G--KNE----------PTVK-PVWERERL-V-
------GA---------A-SK-VPILPPVD-------M---STL----------------
---------ASS--PY--------L-P----CTV---VAHE----------CFYITGESI
ERLRK----S--LLSEL--------------EETETTNF-T-T-VEILGAYVWRSKSRA-
L--QL--SPD-----------------GKTM--FCMAMSIR-NVL-N--P---PLNP---
GYYGNAFLSSSHLALTVRDL-NEFPLSRVAKLIKESKKVLTSSTDFVPKTLDIL---E--
TI--------IQ--Q--N--VK---AE--ISNG---ASVV-LTDWRQLG---LLE--EVD
F-GWKEMVNMV----PLPGNNFFID-----LC-MFL-----P--PCKVDSSVKA---KGG
VRVLVTLPK-AAMPK---------MKEEM-------------------------------
----EW--LNQLGVDHIHIQSKP-------------------------------------
--------------------------

#DCAR019247OrgDcarotapeptideDCAR019247hypotheticalproteinPAC36076782
------------------------------------------------------------
------------------------------------------------MDSSSVEDSPR-
----------Y------FKITK-SE-PV-----LVHVE---I--K--S----P----F-P
EYYYLSNLDQNIT---SIMQTVFCF------KP-----------D---------GDKK--
---STE----------G--------VGLV-IREALAKVLVY-FYPLAGNLTL----GSDE
K--L--VV----KCTN---R----GVPFVEAVVD-Y-DIDV-LG--NV----TCL-D-SA
---MLSKLVH-TD---S----AA---R-DM---FEIPLMTA--------QVTRFKCGGFV
MGMTMNHCMADGISAMEFVNSWSEIAR-G----L-----S----PSIV-PAIDR-SV-L-
------KA-----RQ--P-PR--ITRVHNE----F--L----EI--------------KD
---------ISN--IS-----AK-Y-Q----ESE---MVYK----------AFSFDQEKL
MRLKK----L--IMEDG----T--------I-----KNC-S-T-FVALTALLWRARTKA-
L--KM--KPD-----------------QQLK--LLFAVDGR-SRLVN--P---PLPK---
GYFGNGIV-LACSVSNAGDL-VNKPLSYAVHLVQNAIK--MVDDEFIRSAIDYL---E--
VK--------KE--K--P-SLS--------------GTFL-ITTWTRLA----FN--TTD
F-GWGEPTQSG----CVT----LPEKE---VA-LFL--------AGGGN----------G
TTVLTGLPV-NAMKS---------FQELM-------------------------------
----QI------------------------------------------------------
--------------------------

#DCAR021643OrgDcarotapeptideDCAR021643hypotheticalproteinPAC36083311
------------------------------------------------------------
-------------------------------------------------MGNFG--VDE-
----------F-----ELVVKQ-GE-PT-----LVPPA---D--D--I----E----K-G
L-YFLSNLDQNIA---VIVRTIYCF------KS-----------E----------EKG--
---N-E----------N--------AVEV-IKDALAKVLVH-YYPLAGRLTI----SPEG
K--L--IV----NCSG---E----GAVFVEAEAN-C-GLEE-IG--DN----TKP-D-PV
---TLGKLVY-DV---P----GA---K-NI---LEIPPLVA--------QVTKFKCGGFV
LGLCMNHCMFDGLGAMDFVNSWGETAR-G----L-----S----LKVP-PFLDR-SI-L-
------KA-----RD--E-PK--IEFPHHE----F--A----QI--------------DD
---------ISN--TA-----EL-Y------KEE---MLYK----------SFCFSPEML
DYLKR----K--ALEDG----T--------L-----KKC-T-T-FEALSAFVWRARSQA-
L--KL--NPD-----------------QQTK--LLFAVDGR-SRF-N--P---PLPQ---
GYFGNGIV-LTNSICTSGEL-VEKPLSFAVKLVQEAVN--LVTDSYMKSAIDYF---E--
VT--------RE--R--P-SLA--------------ATLL-ITTWSRLS----FH--TTD
F-GWGEPILSV----PVA----LPEKE---VT-LFL--------SHGKE--------RKS
INVLLGLPA-SAMKS---------FEESM-------------------------------
----NI------------------------------------------------------
--------------------------

#DCAR028025OrgDcarotapeptideDCAR028025hypotheticalproteinPAC36063588
------------------------------------------------------------
------------------------------------------------------------
----------M-------QVII-QE-TT-----TVHPS---S--P-------PF---HHH
HVLPLSHLDTDRNLD-ITFRYFRAY-----TNK---------------------------
---TNK--------TSD--------PLHI-ITTALSTTLSH-YYPLTGTLRR---RDTDN
R--L--EL----CCIP---GR---GVPVIHATVE-S-SLSS-LN--YL----DNP-D-DK
---NLEKLVP-EW---------------DP-QDVLKNPFAL--------QITVFGCGGFV
VGAALHHAMNDGMGGSLIFNAMAEVAR-G--GES----------ISVE-PVWERSTL-L-
------GP-----RE--P-AR--LGFPVGE-------F---LRL----------------
---------DKGFSAY---------------AQSDGPVGKW----------CFDMKEEWL
NRFKG-------LLAER-----------------SGSKF-T-T-FEALGAYIWRARVKA-
S--GV--AGD-----------------EMVK--FAYSINIR-RLV-K--P---ALPA---
GYWGNGCV-PMFAQTLAKDL-VEQPIWETAELIKKSKY--NATDEYVRSYIDFQ---E--
----------LH--Y--H--EG-------ITAG--KGVSG-FTDWRHLG----HS--TVD
F-GWGGPVTVL----PLT-RHLLGSTE---PC-YFL-----PYSSAKEEK-------VDG
FKVLVHLQE-KAMPE---------FKAEM-------------------------------
----EK--FCRMEFGLSSL-----------------------------------------
--------------------------

#Eucgr.B00086OrgEgrandispeptideEucgr.B00086.1.p1of11PTHR31642SF43OMEGAHYDROXYPALMITATEOFERULOYLTRANSFERASEPAC32061090
------------------------------------------------------------
-------------------------------------------------MAATV--DNR-
----------A---TLELSVEK-RE-AV-----LVPPA---E--E--T----E----K-G
L-YYLSNLDQNIA---VIVRTIYCF------KS-----------N----------SRG--
---N-E----------E--------AFEV-IKNGLSKVLVH-YYPLSGRLTI----SPEG
K--L--IV----DCTG---E----GAVLVEAEAS-C-SIEE-IG--DI----TKP-D-PV
---TLGKLVH-DI---P----GA---T-NI---LEIPPLVC--------QVTRFKCGGFV
VGLCMNHCMFDGIGAMQFVNSWGETAR-G----S-----T----LNVP-PFLDR-TI-L-
------KP-----RN--P-PK--VEFKHHE----F--D----QI--------------ED
---------VSN--TG-----KL-Y-E----DEE---MHYR----------SFCFDPEKL
KQLKK----K--AMEHE----A--------L-----DRC-T-T-FEALSAFVWTARTKA-
L--KM--KPD-----------------QQTK--LLFAVDGR-SRF-E--P---PLPE---
GYFGNGIV-LTNSLCSAGDL-LESPLSAAVRKVQNAIE--MVTDSYMRSAIDYF---E--
TT--------RA--R--P-SLA--------------ATLL-ITTWSRLS----FH--TTD
F-GWGEPVLSG----PVA----LPEKE---VI-LFL--------SHGEE--------RKS
INVLLGLPE-SAMNI---------FEQLM-------------------------------
----NF------------------------------------------------------
--------------------------

#Eucgr.D00546OrgEgrandispeptideEucgr.D00546.1.p1of2PTHR31147SF10NHYDROXYCINNAMOYL/BENZOYLTRANSFERASEPUTATIVERELATEDPAC32051005
------------------------------------------------------------
------------------------------------------------------------
----------M-------QVQI-LE-TK-----LIQPS---T--P-------PFL--DQE
QVLPLSHLDTDPNLN-ITFRYLRVYVNADQTKR---------------------------
---AHD----------T--------PYHV-IARAFSGALCY-YYPLCGTLRP----GDHH
R--L--KL----HCVA---GQ---GVPLVHATAN-C-TLHA-LI--------PNP-----
-----------DP---------------EE---SLANPCVL--------QVTMFECGGFS
LGTAIHHAMCDGLGATLFFGAAAELAR-G--AER----------VSIE-PVWDRDIL-L-
------GP-----RS--P-AR--VEALVGD------------YL----------------
------CEKGRN--PY----------D----DEENCKFGRE----------FFHVKEEWL
DRFKA----L--MLEKC------------------GQKF-T-T-FEALGAFIWRAKVKV-
S--DI--PGD-----------------ETVK--FSYSSNIR-KVL-K--P---PLPV---
GYRGNGCV-PIYVQLKAKDL-LEKPIWEVAELIRKSKR--NASDEYVRSYIDFQ---E--
----------AH--R--R--EG-------VSAG--KNVSG-FTDWRHLG----HS--AVD
F-GWGGPANVL----PLS-RKLLGSNE---AC-FFL--------PCSEVGVGDP---SDG
FRVLVNLKD-RWLCG---------FREEM-------------------------------
----EK--LGKMEFGFT-------------------------------------------
--------------------------

#Eucgr.D00550OrgEgrandispeptideEucgr.D00550.1.p1of2PTHR31147SF10NHYDROXYCINNAMOYL/BENZOYLTRANSFERASEPUTATIVERELATEDPAC32050241
------------------------------------------------------------
------------------------------------------------------------
----------M-------QVQI-HE-TK-----LIQPA---T--P-------PLP--DQE
PVLPLSHLDTDPNLD-ITFRYLRVY-----VNA-----------------------DQ--
---TKR----AH---DT--------PYHV-IARALSGALCY-YYPLCGTLRP--GDNDHH
R--L--EL----HCVA---GQ---GMPLVHATAN-C-TLHA-VK--NL----DDA-D-SG
---FLEQLIP-NP---------------DP-EESLANPCML--------QVTVFECGGFS
LGTAIHHTMCDGLGATLFFGAAAELAR-G--AER----------VSIE-PVWDRAVL-L-
------GP-----RS--P-AR--IEALVGD------------YL----------------
------CEKGRN--PY----------D----DEENCKFGRE----------FFHVKEEWL
DRFKA----L--MLEKC------------------GQKF-T-T-FEALGAFIWRAKVKV-
S--DI--PGD-----------------ETVK--FSYSTNIR-KVL-K--P---PLPV---
GYWGNGCV-PIYVQLTARDL-LEKPIWEVAELIRKSKR--NASDEYVRSYIDFQ---E--
----------AH--R--R--EG-------VSAG--KNVSG-FTDWRHLG----HS--AVD
F-GWGGPANVL----PLS-RKLLGSNE---AC-FFL-----P--CSEVGVRDP----SDG
FRVLVNLKD-RCLCS---------FKEEM-------------------------------
----EK--LGKMEFGFA-------------------------------------------
--------------------------

#Eucgr.H03354OrgEgrandispeptideEucgr.H03354.1.p1of11PTHR31642SF43OMEGAHYDROXYPALMITATEOFERULOYLTRANSFERASEPAC32041841
------------------------------------------------------------
--------------------------------------MVPKPEASTLMENSNR--TSV-
----------F-----QLCVTQ-GE-PT-----LVTPA---E--E--T----E----N-G
L-YFLSNLDQNIA---VIIRTIYCF------KS-----------I----------EKG--
---N-E----------H--------VGEV-IKGALKKVLVH-YYPLAGRLTI----SPEG
K--L--IV----DCTG---E----GAIFVEAEAN-C-TLEE-IG--DI----TKP-H-PE
---TLGKLVY-DV---P----GA---K-NI---LEMPPLVA--------QVTKFKCGGFV
LGLCMNHCMFDGIGAMEFVNSWGETAR-G----L-----P----LTTP-PFLDR-TI-L-
------KS-----RN--P-PK--VENLHQE----F--A----EI--------------ED
---------KSN--TA-----DL-Y-K-----DE---MRYS----------SFCFDPEKL
EKLKA----K--AMKDG----V--------L-----EKC-T-T-FEALSAFVWRARTKA-
L--NM--VPD-----------------QQTK--LLFAVDGR-PKF-E--P---PLPK---
GYFGNGIV-LTNSICEAGEI-LEKPLSYAVGLVQDAIK--MVSDGYMRSAIDYF---E--
IT--------RA--R--P-SLA--------------CTLL-ITTWSRLS----FY--TTD
F-GWGEPILSG----PVA----LPEKE---VI-LFL--------SHGTG--------RKS
INVLLGMPA-PAMKI---------FEELM-------------------------------
----QF------------------------------------------------------
--------------------------

#Eucgr.J00361OrgEgrandispeptideEucgr.J00361.1.p1of27K15400omegahydroxypalmitateOferuloyltransferaseHHT1PAC32033898
------------------------------------------------------------
-------------------------------------------------MDAFNTTAND-
----------V------LTIER-SV-PH-----TVLPE---Q--D--T----P----G-G
S-IFLSSIDNAAL---TIISTVYAF------------------------------DRS--
---D-A----------N--------VAGV-IKHALSKVLVY-YYPLAGRLAK----DSQG
K--L--TV----DCEKK--L----GVPFVKASAD-C-RIEN-LG--SI----QII-D-PD
---LAGKLVY-RD---P----TE---N-ML---EDGPLLTV--------QVTKFKCGGFT
LGMAIHHCMVDGVGAINFMNSWAELAR-G----K-----S----LSLI-PYHDR-TI-L-
------KS-----RV--P-PQ--IRGPYDD----F--V----RV--------------SD
---------VSD--IT-----AS-F-E----REQ---IVYK----------SFHFDADKL
ETLKK----M--ITTGG----Q-------EM-----SSC-S-N-FVALAALVWRARSMA-
L--KM--KPH-----------------QLSK--LLIAFDFR-LKL-R--T---SVPE---
GYFGNALL-APSCLCTAGEL-IDQPISSATGKINKAIE--RVTEDYVRSSIDFF---D--
MY--------HY--D------P--YSV---------SSLL-ISSWLRLD----YS--CID
F-GWGGPRQLG----TGN-----PPLN---LC-LFM-----R--DESKN--------KKG
TVVALGLPL-SAMNT---------FEELV-------------------------------
----RI------------------------------------------------------
--------------------------

#evm27.TU.AmTrv1.0scaffold00011.207OrgAtrichopodapeptideevm27.model.AmTrv1.0scaffold00011.2071of92.3.1.196BenzylalcoholObenzoyltransferasePAC31560765
------------------------------------------------------------
----------------------------------------------------MATKTLE-
----------F-------SVTV-SE-PV-----LVTPS---R--P--T----P----Y-E
I-KPLSDIDDQEGFR-FQIPVVQFY------RK-----------D--------PQMDG--
---R------------D--------PARV-VRDALSEALVY-YYPFAGRLRE----GENR
K--L--SV----ECSG---E----GVLFVEGDAD-V-SLEE-FG--DA----LQP-P-FP
---CWEKLLI-HV---P----GS---D-GV---IGCPLLFI--------QVTRLRCGGFI
FALRLNHTMSDASGLVQFMNGVGELAR-G----L-----P--R-PSIF-PVWQR-HL-L-
------NA-----RN--P-PC--VTYAHRE----Y--D----QV--------------PD
TN-------NTL--MP-----L----------DD---MAHR----------SFFFGPSEA
AALR-----S--QLPPH----L---------A-----KA-S-T-FDLLAACLWKCRTTA-
L--TM--NND-----------------EDVR--LVCIVNAR-SKF-R--P---PLPQ---
GYYGNAFA-LPIAVSKAGSL-RRNPFGYAVELVRKAKE--EVTDEYMRSVADLM------
VT--------KG--R--PHFTV-------------VNTFL-VSDIRRAG----FG--EVD
F-GWGKAVYGG----AAK--GGVGAIPGV-AS-FFI-----A--FKNGDGVD-------G
TVIPICLPE-AAMPR---------FTREV-------------------------------
----KR--MVSGGGKTKEACALPLVVMLVGDGGGHRWKQVAGVSYQK-------------
--------------------------

#evm27.TU.AmTrv1.0scaffold00014.51OrgAtrichopodapeptideevm27.model.AmTrv1.0scaffold00014.511of78PF02458TransferasefamilyTransferasePAC31566084
------------------------------------------------------------
---------------------------------------------------MFQFPEIP-
------------------DCVLPNK-PT-----LIPPL---S--P--T----P------N
HSLYLSNLDDQKFLR-FSIKYLLLY-----RKS---------------------------
----------------P--------DVGS-LKRSLSVALVG-YYPLAGRLRV--SPVNEE
K--L--EV----DCNG---E----GALFAEAVLD-L-TVEEFKG--IC----EKPNK---
---SWRKLLY-RT---E-----------GQ-SFLSIPPLVV--------QVTHLKCGGSI
LCLGICHCLCDGIGSAQFLHAWADICKHP--NQT----------PSSN-PCWERHLL---
------KP-----RN--P-LK--IEYPHIE----FTQT---QYQ----------------
-------HDLTT--PF---DLDQVL-K----PET---LVPT----------SHTFHHDDI
FSLKQ-------LCNLS-------------------LKC-T-S-FEVLSAHVWSSWAKA-
M--CP--PSH-----------------LKIK--LLFSVNIR-KTM-R--P---NLPQ---
GYYGNGFV-LGCAETTVKEL-VHGNLSHIVRLIQRAKS--RLTDDYVKSMVDYL---G--
EN--------RV--K--P-DLS--------------LSLV-ISQWTRLG----ME--RVD
F-GEGMALFMG----PLC------SEI---YC-IFF-----P--VYGDSC---------G
VTVLMSVPE-SGVES---------FGYWM-------------------------------
----KN--FREREMEGEGKKKSDIFMPATCTAHECHQICAHMAPPLDFATT---------
--------------------------

#evm27.TU.AmTrv1.0scaffold00016.187OrgAtrichopodapeptideevm27.model.AmTrv1.0scaffold00016.1871of1PTHR31642SF43OMEGAHYDROXYPALMITATEOFERULOYLTRANSFERASEPAC31569672
------------------------------------------------------------
-------------------------------------------------MENTH--ETK-
----------F-----ELMVKK-EE-PT-----LVPPV---E--E--R----E----K-D
L-YFLSNLDQNIA---VIVQTVYCF------KD-----------E----------NKG--
---N-E----------T--------ASQV-IKEALAKILVD-YYPLAGRLTI----SSEG
K--L--IV----DCSG---E----GAVFVDAVAD-C-ELKD-IG--DI----TKP-D-PL
---TLGKLVY-TI---P----GA---K-NI---LEIPPLVA--------QVTRFKCGGFV
LGLAMNHCMFDGLGAMEFVNSWGEAAR-G----L-----P----LTIK-PFLDR-SI-L-
------KA-----RD--P-PK--VEFPHDE----F--E----EI--------------ED
---------ISK--TH-----EL-Y------QQE---MLYR----------SFCFGPEQL
DHIKA----M--GMEGG----G--------L-----ERC-T-T-FEALSAFVWKARTRA-
L--QL--RPD-----------------QRTK--LLFAVDGR-SRF-V--P---PLPK---
GYFGNGIV-LTNSACNAGEI-LENPLSFTVELVQKAVD--MVTDSCMRSAIDYF---E--
VT--------RA--R--P-SLT--------------ATLL-ITTWSRLS----FH--TTD
F-GWGEPQQSG----PVT----LPEKE---VI-LFL--------SHGRE--------RKS
INVLLGLPA-SAMKT---------FQDLM-------------------------------
----LM------------------------------------------------------
--------------------------

#evm27.TU.AmTrv1.0scaffold00045.100OrgAtrichopodapeptideevm27.model.AmTrv1.0scaffold00045.1001of32.3.1.162Taxadien5alphaolOacetyltransferase/TaxadienolacetyltransferasePAC31567531
------------------------------------------------------------
--------------------------------------------MPQLSSSSLPPTMAT-
----------F-------SVTK-SD-PV-----WVRPA---R--D--T----P------S
GVLEFSRIDSQPAFR-FLVKTIHVY-----KYG-----------E---------------
----------------E--------AAKK-IREALAELLVP-YYQFSGRLTT---SGEDG
R--L--RL----LCTG---E----GAGFVEGVAN-F-RLED-ID--YL----DKL-A-SD
---ELYHLIYGDP---K-----------EI---DMTPVALI--------QVTDFQCGGFV
IGLQLSHCLVDGIGGVQFLSALAEMVK-G--ADS----------PSVE-PVWSRHLL---
------GS-----AP--P-AE--PIDPSRP------------PL----------------
---------VFP--DY----------R----------LEPV----------SFDISAQAI
SRIKQ----A--CFEKT------------------GKPC-S-S-FEALAAEAWRLRSQA-
I--DL--EPD-----------------QETT--LVFIAGCR-HLM-D--P---PLPK---
GYFGNCFF-PVRAKASGEQM-LEASDVDVVTWIQEAKE--RLPREFRAWLEGPT---N--
----GEDVEDPF--Q--L--SF--SY----------NNLF-LTEWNRLG----FR--HVD
F-GWGTAVHVL----PIPASYVIPAGV------VVA-----P--PEPKK----------G
TRLGIWCVTRAHGEA---------FLEEM-------------------------------
----KS--LTSA------------------------------------------------
--------------------------

#evm27.TU.AmTrv1.0scaffold00047.43OrgAtrichopodapeptideevm27.model.AmTrv1.0scaffold00047.431of1PTHR31642SF10ACYLTRANSFERASELIKEPROTEINRELATEDPAC31563592
------------------------------------------------------------
---------------------------------------------MEGLLNEHHEAREA-
----------F-------TVKK-EE-PT-----LVPPE---K--E--T----P----K-G
L-YFLSNLDQNIA---VIVKTVYCY------RA-----------V----------EEK--
---S-E------------------------IKQALAKVLVD-FYPFSGRLTI----SSEG
K--L--IV----DCTG---E----GALFVEAVAE-C-EIEK-LG--DI----SQP-D-PS
---TLEKLVY-DV---P----GA---K-NI---LEIPPLVA--------QVTRFKGGGFV
LGLGVNHCMCDGLSAMEFVNSWAETAR-G----L-----P----LSLP-PFLDR-GL-L-
------KA-----RP--Q-PK--IEFPHHE----F--A----EI--------------ED
---------LSN--LS-----LL-Y-Q----NEG---IIYQ----------PFYFDPKKQ
TQLKK----S--VMKET----P--------T-----LKNFT-T-FECLAALVWRARTKA-
L--QM--KPN-----------------QQTK--LLFAVDGR-SKF-D--P---PLPK---
GYFGNAIV-LTYCLCNTEEL-TEKPLKLAVEMVHNAIQ--LVNDNYMRSAIDFF---E--
VT--------RA--R--P-SLT--------------ATLL-ITAWNRLD----FQ--STN
F-GWGDPFQSG----PVT----LPADE---VV-LFL--------SDKKQ--------EKG
INVLLGLPA-TAMKT---------FQDLM-------------------------------
----QI------------------------------------------------------
--------------------------

#evm.TU.supercontig2.333OrgCpapayapeptideevm.model.supercontig2.3331of2PTHR31147SF9HXXXDTYPEACYLTRANSFERASEFAMILYPROTEINRELATEDPAC16412712
------------------------------------------------------------
------------------------------------------------------------
------------------------------------------------------------
------------------------------------------------------------
------------------------------------------------------------
------------------------------------------------------------
--------------------------------------------------VTKFSCGGFT
IGMGLSHSVCDGFGASQFFRGLAELAS-G--KTE----------PSVK-PVWERHRL-L-
------AV---------K-PN--LEFPFNM-------A----SL----------------
---------ATS--PY--------L-P----ATE---LVNE----------CFNVNFDTI
TRLRL----R--LMKES---------STEYNNHGKSTNF-T-T-VEVLGAYVWRSRLRA-
L--NL--NPD-----------------GKTV--FGLIVGIR-PIL-N--P---PLPE---
GYYGNAIA-AANVILTGREL-EGLPLFKVSQLIKESKI-LCNNNDYVKNSINNL---G--
QL--------WE--V--I--YK--NIE--GGTG---AIMM-LTDWRQLG---LME--EVD
F-GWGGLVNMI----TLP-WNLFGCSD---FC-MFM-----P--PCKMDPSM-----KDG
IRVFTCLPT-AAIVK---------FKQEM-------------------------------
----EA--LKNGADA---------------------------------------------
--------------------------

#evm.TU.supercontig2.334OrgCpapayapeptideevm.model.supercontig2.3341of22.3.1.162Taxadien5alphaolOacetyltransferase/TaxadienolacetyltransferasePAC16412713
------------------------------------------------------------
---------------------------------------------------MATHENIS-
----------F-------SLDK-KK-VV-----LVKPS---K--P--T----P----S-E
V-LSFSTIDNDPNVE-LICQTIYAY------QE-----------NNVIVSSMNGDTTD--
---RVNRNQIIFSNQKD--------PAAI-IEEALTKVLVY-YYPLAGKLKR---QSHDG
K--L--QI----NCNA---D----GVPFLVATAD-C-QLSS-LR--YL----DGI-D-VE
---TAKKFVF-NY--------PS-----DD-SNIGYHPLVL--------QVTKFSCGGFT
IGMGLSHAMCDGFGAAQFFRALAELAS-G--KSE----------PTVK-PVWERERL-A-
-------------AK--P-TEGPFQFPLDL-------A----SI----------------
---------ATS--PY--------V-P----SAD---MAHE----------CFNVNSDSI
TRLKM----S--LMKEA------DHHDQNLDHQTIKESF-T-T-LEVVGAYVWRSRLRA-
L--NL--NPD-----------------GKTI--FSVVVGLR-RIF-N--P---PLPD---
GYYGNAFV-SANVVLTVKDL-NESPLSKTVQLIKESKK-LSSTNEYVKKALSDL---E--
RM--------RE--L--N--VK---IG--GGTG---SMMM-LTDWRQLG---VIE--EVD
F-GWKGSVNII----PVP-WNMFGYID---LC-MFL-----P--PCKLDPSM-----KGG
VRVLVCLPR-AAMAK---------FKEEM-------------------------------
----DALKVGQAGAAGA-------------------------------------------
--------------------------

#evm.TU.supercontig360.1OrgCpapayapeptideevm.model.supercontig360.11of1PTHR31642SF10ACYLTRANSFERASELIKEPROTEINRELATEDPAC16418490
------------------------------------------------------------
-------------------------------------------MSNITSNGAAA--NSV-
----------F-----QLSVKQLGE-PT-----LVTPA---E--E--T----D----K-G
P-YFLSNLDQNVA---VSVRTIYCF------KS-----------E----------ERG--
---N-E----------D--------AGEV-IRNALRKVLVH-YHPLAGRLTI----SSEG
K--L--IV----NCGG---E----GAVFVEAEAN-C-GIDQ-IG--DI----TKP-D-PE
---TLGKLVY-EV---P----DA---K-NI---LEIPPLVA--------QVTKFKCGGFV
LGLCMNHCMFDGIAAMEFVNSWGETAR-G----L-----P----LSVP-PFSDR-TI-L-
------IS-----RN--P-PQ--IHHLHQE----F--A----EI--------------HD
---------NSS--PGAGAGDDI-Y-N----HQS---MVYS----------SFCFDPDKL
KKLKA----T--AMEDG----A--------L-----DNC-T-T-FQTLSAFVWKARTKA-
L--KI--RHD-----------------QQTK--LLFAVDAR-SKF-N--P---PLPN---
GYFGNGII-LTSSICQAGEL-LEKPLSFAVGRVQEAIK--MVADGYMRSAIDYF---E--
VT--------RA--R--P-SLA--------------SSLV-ITTWSRLE----FH--TTD
F-GWGQPVLSG----PVA----LPEKE---VI-LFL--------SHGKE--------RRS
INVLLGLPA-PAMKI---------FQEIM-------------------------------
----HI------------------------------------------------------
--------------------------

#evm.TU.supercontig7.15OrgCpapayapeptideevm.model.supercontig7.151of22.3.1.162Taxadien5alphaolOacetyltransferase/TaxadienolacetyltransferasePAC16425053
------------------------------------------------------------
------------------------------------------------------------
--------------------------MT------------------------P-------
------NLN-------VTFRYLRAY-----VSN-----------E---------------
---ANS----GD---LL--------PFGV-ISAALSSALVS-YYPLAGSLRR--------
------------------------RISLVNATAD-C-TMES-VN--YP----DGS-D-VD
---LVEQLVP-DP---------------SR-EEGMAKPCIL--------QLTVFECGGFC
LGAATQHALCDGLGASLVFNAVAELAR-D--ANR----------IRVE-PIWERTSL-L-
------GP-----RE--P-VR--VLAPVGE------------FL----------------
-----KLDTGFE--PY---------------NEVAGRVGRE----------CFHVEEEWL
KRLKS----L--LFQKS------------------GLSF-T-T-FEALGAFIWRAKVGA-
S--RI--QSE-----------------EQVK--FAYSNQHQ-ETT-K--S---TITGWVL
GQWSRR--------------------HKTAELIKQSKS--NSTDEYVRSFIDFQ---E--
----------LH--Y--R--DG-------ISAG--KEVSG-FPDWRHLG----HS--TVD
F-GWGGPVNVL----PLS-TNLLGSIE---PC-FFL-----RFSSSSVAGK------NDS
FKVLVTLRK-TAMDG---------FREEM-------------------------------
----EK--LGRGELVD--------------------------------------------
--------------------------

#evm.TU.supercontig989.1OrgCpapayapeptideevm.model.supercontig989.11of1PTHR31642SF43OMEGAHYDROXYPALMITATEOFERULOYLTRANSFERASEPAC16429247
------------------------------------------------------------
----------------------------------------------------MA--DNS-
----------F-----ELSVKR-GE-TV-----LVSPA---E--E--T----P----N-G
L-YFLSNLDQNVA---VTVRTCYYF------KS-----------D----------SKG--
---N-E----------D--------AATA-IKNALAKVLVH-YYPTAGRLTI----SSEG
K--L--II----DCTG---E----GAVFVEAESD-S-SIQH-VG--DI----TKP-D-PD
---TLGKLVY-DI---P----GA---E-NI---LQIPPLVA--------QVTKFKCGGFV
LGLCMNHNILDGIAAMEFLNSWAETAR-G----L-----P----LSVP-PFLDR-SI-L-
------KA-----RN--P-PK--IEYPHQE----F--A----QI--------------ED
---------ISN--TS-----KL-Y------EEQ---MLYR----------SFCFDPQKL
ELLKR----R--AMEDG----V--------L-----DKC-T-K-FQALSGFLWRAWCQA-
L--NL--RPD-----------------QQIK--LLFAVDGR-SRF-V--P---PLPQ---
GYSGNGIV-LTYSLCNAGEL-LGKPLSFAVSLVQQAVD--MVTDSFMRSAIDYF---E--
VT--------RA--R--P-SLA--------------ATLA-ITTWSRLS----FH--TKD
F-GWGEPVFSA----PVA----LPEKE---VI-LFL--------PHGDD--------RKS
INVLLGLPA-SAMNV---------FEELM-------------------------------
----QI------------------------------------------------------
--------------------------

#Glyma.08G071400OrgGmaxpeptideGlyma.08G071400.1.p1of102.3.1.162Taxadien5alphaolOacetyltransferase/TaxadienolacetyltransferasePAC30536321
------------------------------------------------------------
----------------------------------------------------MAYENAT-
----------L-------TVAN-RE-VI-----FIKPS---K--P--T----P------R
TILSLSSIDNDPENN-IFMQTLYVY------QS-------PNYNS---------------
---PNT----TK---LD--------PAKV-IKEALSKALTY-YYPLAGKLVK----HADG
K--L--RI----NCNT---E----GVPFIEAICN-C-NLSS-LR--YL----DGN-D-VE
---IAKHFGI-DF--------PS-----QD-EFGNQYPLVF--------KVIKFLCGGFI
FVVGCSHAVCDGTGLSQFLRAVAELAS-G--KAE----------PSVK-PVWERERL-V-
------GTFTSQPLR--N-PESYISTYHVH------------EL----------------
----PDVGLFLT--PT---------------TDY----SHE----------CCKVDGESI
TRLKM----S--LMKES-----------DHGESTEKKGY-T-T-FETLAAYIWRSRARA-
L--KL--SYY-----------------GEAM--LTIIVGAR-PHL-K--D---PLPL---
GYYGNTTV-EACVTLTVKEL-NERPLLEVVKLIRKTLKEVAFSSDYMRHSINSM---E--
MK--------PM--K--FNYES--------------GAILTLTDARHLG---MLE--KVD
F-GWKQPVNTM----PVP-CDMFGISG---VW-SIM-----A--PSNLDPSMRA---SGG
AKVYVCLPS-ATMPK---------FKEDM-------------------------------
----KA--LTRIQKRSSL------------------------------------------
--------------------------

#Glyma.11G162900OrgGmaxpeptideGlyma.11G162900.1.p1of6PTHR31147SF9HXXXDTYPEACYLTRANSFERASEFAMILYPROTEINRELATEDPAC30527986
------------------------------------------------------------
----------------------------------------------------MANLKTP-
----------L-------VLNM-KD-VV-----IVKPS---K--P--T----P------P
ELLALSTIDSG--------QTIYVY------EG---------------------------
---NLD----SPNGQLD--------PSHV-IKEALSKAFVY-YYPLAGKIVT----FDDG
K--L--GI----NCNA---D----GIPFLEVTAN-C-ELSS-LH--YL----EGI-D-AP
---TAQKLVFADD--KP-----------NN---SHDHPLVF--------KVTKFLCGAFT
LGMGLSHSVCDGFGASKFFRALAELAC-G--KSE----------PSVK-PVWERERL---
------MGTLLLNME--P-----VQFPIDE------------------------------
---------TSR--AE---------------SDD---IVKE----------SF-------
----------------------------------------T-T-VEALGAYVWRSRARA-
L--EL--SCN-----------------GKTM--LCLAVGVR-HLL-D--P---PLPE---
GYYGNAFV-GSNVVLTVKEL-DEKPLSEVVKLIKESKK-LPSKNEYIRNTINML---E--
TM--------RQ--R--N--IR---VE---GTC---ASVV-LTDWRQLS---LME--EVD
F-GWKASVNIV----PVP-WNMLGYVD---LC-LFL-----P--PSNLNPSV-----KGG
VRVFVSLPK---------------------------------------------------
------------------------------------------------------------
--------------------------

#Glyma.13G044100OrgGmaxpeptideGlyma.13G044100.1.p1of102.3.1.162Taxadien5alphaolOacetyltransferase/TaxadienolacetyltransferasePAC30504592
------------------------------------------------------------
----------------------------------------------------MAHQNAI-
----------L-------TVEN-KD-VT-----FIKPS---K--P--T----P------T
TILSLSSIDNAPDND-FFMQSLHVY-----------------------------------
---RWENHNSPNTPKLG--------PAKL-IKVALSEALFY-YYPLAGKLVR----HADG
K--F--RI----NCNS---E----GVPFIEAICN-C-SLSS-IH--YL----DCN-D-VE
---IGKHFAI-DF--------PS-----ED-EFGNQYPLVF--------KVTKFLCGGFT
LVMGLSHAILDGTGQSQFLRAVAELAS-G--KAE----------PSVK-PVWERERL-V-
------GT-----YTSQP-----MQNPMDN-------A---SFA----------------
---------VSPFLPT---------------TDY----SHE----------CSKVDSESI
TRLKT----S--LMKES-----------DNKESMKKKGF-T-T-FETLAAYIWRSRTRA-
M--KL--SYD-----------------RKTL--LVMTVGLRPHLL-N------PLPD---
GYYGNTIM-DAFVTLTVREL-NELPLLEVVKLIRESKE-VAFSDDYIRHSIDSM------
HT--------KPMEY--YYERG--------------GITF-ITDWRHLG---LLE--KVD
F-GWKEPVNTM----PVP-SDMYGLIG---LCNIFL--------PSNLDPSM-----IGG
ARVYASLPS-AAMPK---------FKEEM-------------------------------
----KA--LTSVHKRNSKI-----------------------------------------
--------------------------

#Glyma.13G232400OrgGmaxpeptideGlyma.13G232400.1.p1of2PTHR31147SF10NHYDROXYCINNAMOYL/BENZOYLTRANSFERASEPUTATIVERELATEDPAC30500719
------------------------------------------------------------
------------------------------------------------------------
----------------MQRIKT-SE-RT-----LIFPS---H--P-------PFLQ---D
HPFPLSHLDTDPNLH-LTFRYLRAY-----TST---------------------------
----------TTTTSLD--------PFHV-ISSSLSHALPH-FYPLTATLRR--QQTSPH
R--L--QL----WCVA---GQ---GIPLIRATAD-F-TLES-VN--FL----DNP-A-SS
---FLEQLVP-DP---------------GP-EEGMEHPCML--------QVTVFACGGFT
LGAAMHHALCDGMGGTLFFNAVAELAR-G--ATR----------ITLD-PVWDRARL-L-
------GP-----RD--P-PL--VDSPLIG------EF---LRL----------------
---------EKGVLPY---------------QQSVGGVARE----------CFHVKDECL
DNFKR----T--LLEQS------------------GLNF-T-V-FEALGAYIWRAKVRA-
S--GI--QAD-----------------EKVK--FAYSINIR-RLV-K--P---PLPG---
GYWGNGCV-PMYVQLSAKDL-IEKPVCETAELIKKSKS--NVTDEYVKSYIDYQ---E--
----------LH--F--A--DG-------ITAG--KEVSG-FTDWRHLG----HS--TVD
F-GWGGPVTVL----PLG-RNLLGSVE---PC-FFL-----P--YSTATSEK-----KEG
FKVLVTLRE-AALPA---------FREDM-------------------------------
----KV--FCNSQEQWLSHI----------------------------------------
--------------------------

#Glyma.18G056200OrgGmaxpeptideGlyma.18G056200.1.p1of102.3.1.162Taxadien5alphaolOacetyltransferase/TaxadienolacetyltransferasePAC30555128
------------------------------------------------------------
------------------------------------------------------------
----------MANLKTHLVLNM-KD-VV-----IVKPS---K--P--T----P------S
ELLSLSTIDSDPVLN-ILCQTIYVY------KA---------------------------
---NLD----SPNDQLD--------PVNV-IKEALSKALVY-YYPLAGKIVT----FDDG
K--L--GI----NCNA---D----GVPFLEATAD-C-ELSS-LH--YL----EGI-D-VP
---TAQKLVF-DN---P-----------NSQDEASDHPLVF--------KVTKFLCGGCT
LGMGLSHSVCDGFGASQFFRALAELAC-G--KSE----------PSVK-PVWERERL-M-
------GTLL---KE--P-----LQFPIDE------------------------------
---------ASRAVSP--------FWP----TKE---ISHE----------CFNLNGKSI
QRLKM----E--LMKES---------------DDVKESF-T-T-VEALGAYVWRSRARA-
L--EL--SSD-----------------GKTM--LCLAVGVR-HLL-D--P---PLPE---
GYYGNAFV-GSNVVLTVKEL-DENPLSEVVKLIKESKK-LPSSNEYIRNTINML---E--
TM--------RQ--R--N--IR---VE---GTC---ASVV-LTDWRQLS---LME--EVD
F-GWKASVNIV----PVP-WNILGYVD---LC-LFL-----P--PSNLDPSM-----KGG
VRVFVSLPK-ASMPK---------FREEM-------------------------------
----EALKLMRGDEGSTQQ-----------------------------------------
--------------------------

#Gorai.001G272400OrgGraimondiipeptideGorai.001G272400.11of2PTHR31147SF10NHYDROXYCINNAMOYL/BENZOYLTRANSFERASEPUTATIVERELATEDPAC26824406
------------------------------------------------------------
------------------------------------------------------------
----------M-------KVQV-LE-TT-----LIRPS---T--A-------PFS--H-D
HTLPLSHLDNDHSLN-VTFRYLRAY-----VNS-----------D----------TTG--
---R------------D--------PFQV-ISSAISAALHH-YYPLAGSLRR----SSNG
R--Y--EL----FCEL---DQ---SLPLVSASVD-C-TLES-VN--HL----DDP-D-MN
---SAEQLVP-DP---S----PE-----DT----LVNPCTL--------QLTVFKCGGFT
LGAAIHNALCDGLGATQFFCMAADIAR-G---VD-----K----VKYQ-PVWDRSTL-L-
------GP-----RN--P-PK--VEAPVPE------------FL----------------
-----CLEKGFN--PY---------------KQDIGHVERE----------CFYVEDECL
DQLKA----L--LFEQS------------------GLGL-T-T-FEILGAYIWRAKVKA-
S--KI--PGE-----------------ETVK--FSYLMNIR-KVV-K--P---ALPA---
GYWGNGCV-AMYAKVSAKDL-IEQPLWKTAELIKKSKS--NASDEYVRSFIDLQ---E--
----------LH--Y--E--DG-------ITAG--KGVSG-FTDWRHLG----HS--AVD
F-GWGGPMTVL----PLS-TNFLGSME---PC-FFL-----P--YASSNTGK-----NKG
FKVLVSLRE-SAIAD---------FREEM-------------------------------
----EK--FSRKEFSKL-------------------------------------------
--------------------------

#Gorai.003G151200OrgGraimondiipeptideGorai.003G151200.11of1PTHR31147SF9HXXXDTYPEACYLTRANSFERASEFAMILYPROTEINRELATEDPAC26798508
------------------------------------------------------------
---------------------------------------------------MATHSSIM-
----------F-------SVDR-KD-IA-----FVKPS---K--P--T----P------S
HLLSLSTIDNDLNLE-LMCHTVFVY------QS---------------------------
---NAD-FCTKGEEIKD--------PASI-IKEALSNLLVY-YYPLAGKMKR----ETDG
K--L--RI----TCNT---DD---GVPFLVATAN-C-KLSS-LN--YL----DGI-D-VK
---TGKEFAL-DF---P-----------SE-SDDGYHPLVM--------QVTKFVCGGFT
IALSLSHSVCDGFGAAQVFQALAELAS-G--NNE----------PSVK-PVWDRHLL-V-
-------------AK--PIEA--IPSDMLD------------KA----------------
---------SSATSPY--------L-P----STD---IVHD----------CFYVTDDSI
KTLKM----N--LIKES-----------------KDETV-T-S-LEVLSAYIWRARFRA-
L--KL--NPD-----------------GKTI--FSMAVGMR-RTV-K--P---PLPE---
GYYGNAFT-AANASMTGKEL-NEGSLTKAVKQIKEGKK-LATNNDYIWNLMSIN---E--
KL--------RE--L--N--MK---FE--AASG---ATMV-ITDWRRLG---LVE--DID
F-GWKGCVNMI----PLP-WNMFGYVD---LV-FLL-----P--PCKLDQSM-----KGG
ARVLVSLPR-AAIAK---------FREEM-------------------------------
----DA--LKHGDDAAGH------------------------------------------
--------------------------

#Gorai.010G156300OrgGraimondiipeptideGorai.010G156300.11of2PTHR31147SF10NHYDROXYCINNAMOYL/BENZOYLTRANSFERASEPUTATIVERELATEDPAC26758984
------------------------------------------------------------
------------------------------------------------------------
----------M-------KVQV-LE-TA-----LIRPS---T--A-------PFT--H-D
HTLPLSHLDNDHSLN-VTFRYLRAY-----VNS-----------D----------TTG--
---R------------D--------PFQV-ISSAISAALHH-YYPLAGSLRR----SSNG
R--Y--EL----FCKL---DQ---SLPLVSASVD-C-TLES-VN--HL----DDP-D-MN
---SAEQLVP-DP---S----PE-----DT----LVNPCTL--------QLTVFKCGGFT
LGVAIHNALCDGLGATQFFCTAADIAR-G---VD-----K----VKYQ-PVWDRSTL-L-
------GP-----RN--P-PK--VEAPVPE------------FL----------------
-----SLEKGFN--PY---------------KQDIGHVERE----------CFYVEDECL
DQLKA----L--LFEQS------------------GLGL-T-T-FEILGAYIWRAKVKA-
S--KI--PSE-----------------ETVK--FSYLMNIR-KVV-K--P---ALPV---
GYWGNGCV-AMYAKVSAKDL-IEQPLWKTAELIKKSKS--NASDEYVRSFIDLQ---E--
----------LH--Y--E--DG-------ITAG--KGVSG-FTDWRHLG----HS--AVD
F-GWGGPMTVL----PLS-TNFLGSME---PC-FFL-----P--YASSNIGK-----NKG
FKVLVSLRE-SAIAD---------FREEM-------------------------------
----EK--FSRKEFSKL-------------------------------------------
--------------------------

#Gorai.011G088000OrgGraimondiipeptideGorai.011G088000.11of3K15400omegahydroxypalmitateOferuloyltransferaseHHT1PAC26808563
------------------------------------------------------------
-------------------------------------MGVETIEGCAIME-KSN--GKV-
----------S-----LLSVKQ-GE-PT-----LVYPA---E--D--T----E----K-G
L-YFLSNLDQNIA---VIVRTIYCF------KS-----------D----------EKG--
---N-G----------N--------AAQV-IKDALRKVLSH-YYPLAGRLTI----SSEG
K--L--IV----DCNG---E----GAVFVEAEAN-C-KMEE-IG--DI----TKP-D-PE
---SLGKLVY-DI---P----GA---K-SI---LEMPLLVA--------QVTKFQCGGFV
LGLCMNHCMFDGIGAMEFVNSWGETAR-G----L-----Q----LSIP-PFSGR-AI-L-
------KA-----RS--Q-PK--IEHLHQE----F--A----EI--------------ED
---------KSN--TN-----EL-Y-K-----DE---MLYR----------SFCFEPEKL
EKLKK----D--AMGNG----A--------L-----EKC-T-T-FEALSAFVWRARTKA-
L--NM--LPD-----------------QQTK--LLFAVDGR-PKF-N--P---PLPK---
GYFGNGIV-LTNSISQAGLL-LEKPLSHAVGLIQDAIK--MVTDDYMRSAIDYF---E--
VT--------RA--R--P-SLS--------------STLL-ITTWSRLS----FH--TTD
F-GWGEPVLSG----PVA----LPEKE---VI-LFL--------SHGKE--------RKS
INVLLGLPA-SAMKV---------FQEQM-------------------------------
----KI------------------------------------------------------
--------------------------

#Gorai.012G084200OrgGraimondiipeptideGorai.012G084200.11of3K15400omegahydroxypalmitateOferuloyltransferaseHHT1PAC26826184
------------------------------------------------------------
-------------------------------------MGVDVIEGSAIMEKKSNGKVSQ-
----------L------ISVKQ-GE-PT-----LVSPA---E--E--T----P------K
DLYFLSNLDQNIA---VIVRTIYCF------KS---------------------------
----------DEKGNDD--------AGEV-IMDALRKVLVH-YYPLAGRLTI----SSEG
K--L--IV----DCTG---E----GALFVKAEAN-C-TMEE-IG--DI----TKP-D-PE
---TLGKLVY-DI---P----GAT----NI---LEMPPLVA--------QVTKFQCGGFV
LGLCMNHCMFDGIGAMEFVNSWGETAR-G----L-----P----LSVP-PFSDRTIL---
------KA-----RS--P-PK--IEHLHQE-------F---AEI----------------
------EDKSSTGDLY---------------KDQ---MLYR----------SFCFDPEKL
QKLKK----Y--SMEDG-----------------VLEKC-T-T-FEALSAFVWRARTKA-
L--NL--LSH-----------------QQTK--LLFAVDGR-PKF-D--P---PLPK---
GYFGNGIV-LTNSICQAGEL-LDKPISHAVALIQDAIK--MVTDGYMRSAIDYF---E--
VT--------RA--R--P-SLS--------------STLL-ITTWSRLS----FH--TTD
F-GWGEPVLSG----PVA----LPEKE---VT-LLL--------SHGKE--------RKN
INVLLGLPA-SAMKV---------FQEQM-------------------------------
----VV------------------------------------------------------
--------------------------

#GRMZM2G034360OrgZmayspeptideGRMZM2G034360P011of4K15400omegahydroxypalmitateOferuloyltransferaseHHT1PAC30983012
------------------------------------------------------------
---------------------------------------------MVVEMKENGGAALA-
----------AGEKAPQLGVKR-GE-PT-----LVPPA---EATP--T-----------G
GQYYLSNLDQNIA---VIVQTVYCY------KP--------------------SSPGGGE
GKEDVD-------------------VAGA-LRDALARVLVH-YHPLAGRLGV----SPEM
K--L--TV----ELTG---E----GAVFVEADAA-C-DLDA-VG--DL----TKP-D-PA
---ALGQLVY-SV---P----GAK----HI---LEMPPMTA--------QVTRFKCGGFA
LGLAMNHCMFDGIGAMEFVNSWAETAR-G--VAE----------LTVP-PFLDRSVL---
------KA-----RD--P-PV--PTFPHHE-------FAEIPDV----------------
---------SDTAALY----------G----AQE---LLYR----------SFCFDPDRL
ERVRG----L--ALADG-----------------ALGRC-T-T-FEALSGLVWRARTRA-
L--GL--APE-----------------QRTK--LLFAVDGR-RRF-A--P---PLPR---
GYFGNGIV-LTNALATAGEL-LSAPVSRAAGLVQDAVR--MVTDDYMRSAVDYF---E--
AT--------RA--R--P-SLA--------------STLL-ITTWSRLE----FH--GAD
F-GWGEPVMSG----PVT----LPEKE---VI-LFL--------AHGKE--------RKS
INVLLGLPA-TAMDA---------FQELM-------------------------------
----DE--I---------------------------------------------------
--------------------------

#GRMZM2G060210OrgZmayspeptideGRMZM2G060210P011of52.3.1.162Taxadien5alphaolOacetyltransferase/TaxadienolacetyltransferasePAC30982327
------------------------------------------------------------
------------------------------------------------------MEPAA-
------------------AVER-LA-QR-----LVPPA---E--P--T----P------T
GPHGLSWLDRYPTQM-ALIESLHVF------KP---------------------------
---DPA------RDGAS--------PSET-IERALARALVD-YYPLAGRLAV-----SEG
AGGL--HV----DCSA---E----GVWFIEAAVR-C-RLED-VD--YL----EYPLQIPK
-----DDLLP-HPLPRP-----------TH-QEESKLILLV--------QVTAFECGGFV
VGFRFSHAVADGLGAAKFMGAVGELAR-G--ADR----------VSVA-PTWARDAI---
-----------------PDPAGALVGSLPE------------------------------
--------------PT----------G----AKR---LEYL----------AVDISADYI
DHFKS----QFAAATGG-------------------GRC-S-A-FEVLIAKAWQSRTRA-
A--GFE-DPD-----------------TPVQ--LCFAMNAR-PLL-G--A---RLPRGGA
GFYGNCYY-IMRVASTADKV-SSSSVADVVKVIREGKK--RLPSEFARWAAGEE---D--
----------AD-----PYQIT-----------SDYRTLL-VSDWTRLG----FA--EVD
Y-GWGPPAHVV----PLTNLDYIA------TC-ILV-----K--PWAHKP---------G
ARLITQCVTPDRVSR---------FHDAM-------------------------------
----VD--MN--------------------------------------------------
--------------------------

#GRMZM2G108714OrgZmayspeptideGRMZM2G108714P011of52.3.1.162Taxadien5alphaolOacetyltransferase/TaxadienolacetyltransferasePAC31024007
------------------------------------------------------------
---------------------------------------------------MESAAAAK-
------------------TVER-LA-QR-----LVPPA---E--P--T----P------T
APHRLSWLDRYPTQM-ALIESLHVF------KP---------------------------
---DPA------RDGLS--------PAET-IERALARALVD-YYPLAGRLAV---SDSAG
G--L--HV----DCSA---E----GVWFIEAAVR-C-RLED-VD--YL----EYPLQIPK
-----DELLP-HPLPRP-----------SH-EEESKLILLV--------QVTAFACGGFV
VGFRFSHAVADGLGAAKFMGAVGELAR-G--ADQ----------VSVA-PTWARDAI---
-----------------PDPSGALVGSLPE------------------------------
---------PTG-------------------AKR---LEYL----------AIDISADYI
DHFKS----QFAAATGG-------------------GRC-S-A-FEVLIAKAWQSRTRA-
A--GFE-DPD-----------------TPVQ--LCFAMNAR-PLL-G--A---RLPRGGA
GFYGNCYY-IMRVASTADKV-SSSSVTDVVKIIREGKK--RLPLEFARWAAGEE---G--
----------ADGVD--PYQIT-----------SDYRTLL-VSDWTRLG----FA--EVD
Y-GWGPPAHVV----PLTNLDYIA------TC-ILV-----K--PWAHKP---------G
ARLITQCVTPDRVSR---------FHDAM-------------------------------
----VD--MN--------------------------------------------------
--------------------------

#GRMZM2G129266OrgZmayspeptideGRMZM2G129266P011of4PTHR31642SF9Z3HEXEN1OLACETYLTRANSFERASEPAC31010641
------------------------------------------------------------
-----------------------------------------------------MASSLK-
----------F-------TVRR-RP-AA-----LVAPA---S--P--T----P----R-E
L-KRLSDIDDQDGLR-FHIPVIQFY------RR-----------S--------ALMGG--
---R------------D--------PAPV-VRDAVARALVH-YYPFAGRLRE----LEGR
K--L--AV----ECTG---E----GVLFIEADTD-V-RLDH-FG--DA----LQP-P-FP
---CLEELIF-DV---P----GS---S-EV---LGSPLLLF--------QVTRLACGGFI
LGVRLHHTMADAQGLVQFLDAVAELAR-G----A-----A--A-PTVR-PVWGR-EL-L-
------EA-----RD--P-PR--PAFAHRE----Y--D----EV--------------PD
TK-------GTI--IP-----L----------DD---MVHR----------SFFFGRREV
AAVR-----A--NLPPG----L--------RS-----RA-S-R-FDLLTGLLWKCRTAA-
L--AP--DAD-----------------EVMR--MICIVNARGGKS-G--A---AIPE---
GYYGNAFA-FPVAVATAGDL-AARPLGYAVELVKRAKG--EVDVEYMRSVADLM------
VL--------RG--R--PHFTV-------------VRAYL-ASDVTKAG----FG--DLD
F-GWGKPVYGG----PAK--GGVGAIPGV-AS-FLI-----P--FKNAKG-------EDG
IVVPMCLPG-PAMET---------FVKEM-------------------------------
----DK--LLSAPADAEAEQQKDAFPVIRSAL----------------------------
--------------------------

#GSMUAAchr2G16940001OrgMacuminatapeptideGSMUAAchr2P169400011of12.3.1.232MethanolOanthraniloyltransferasePAC32305323
------------------------------------------------------------
---------------------------------------------------------MG-
----------F-------TVTK-AS-EG-----YVRPA---E--P--T----P----P-G
S-LTLDWIGRYPTHR-GLVDSLHIF-----KHG-----------K---------------
----------------E--------PAKV-IREGLAKALVP-YYPLAGRIVQ----PEGC
E--P--RV----ECTG---E----GVWFVEASVD-C-SLAD-VN--HL----ERP-L-ML
---AHEDLVP-YT-ELE-----------TS---PADTIMMI--------QVTEFTCGGFV
VGLRFNHASADGMGSAQFIYAVGELAR-G--LPE----------PTVK-PVWDRDSY---
-------------PN--P-KV--KPAPLPD------------------------------
---------LPK--LA---------------------LDYT----------ELNFPAHYI
NQLKN----Q--YLEHA-----------------NGRWC-S-T-FDIVIAKVWQCRTRA-
V--YS--DPD-----------------VNIR--MCFFASTR-HIL--------KVNK---
GYYGNSIF-PVKVSTTSGEI-MSSSVVEIVDLIKKAKD--QMAVDVLKWANDEF---E--
----------SD-----PFSMT-----------FNYETIY-VSDWTKLG----FS--EVD
Y-GWGIPMYCG----PFTNNDYIA------SC-ILL--------KAPAP--------FEG
TRLIARCVSSEHTDA---------FNEQL-------------------------------
----NR--FD--------------------------------------------------
--------------------------

#GSMUAAchr7G14000001OrgMacuminatapeptideGSMUAAchr7P140000011of1PTHR31147SF10NHYDROXYCINNAMOYL/BENZOYLTRANSFERASEPUTATIVERELATEDPAC32301550
------------------------------------------------------------
------------------------------------------------------------
------------------MVEVQILSTT-----LVYPS---S--P--F----P----SCH
QPLLLSHLDTDRILH-LPFRTLRLY-----APS---------------------------
---PSP----SA---AD--------PADV-VAAALSAALPL-FFPLAASLFR---RPSDN
R--H--EV----RPPA---T----GIPFTRAASP-L-TLAE-LS--------ARP-G-SP
---LLDRFAP-DP--AP----GE----------ALAHPLAI--------QVTRLACGGFA
LGACVHLSLCDGAGFTQFLSAVAGFAR-G--AER----------PAVE-PVWERAEL-L-
------GP-----RS--P-AR--VEVPLFRHVLGF--D---GDV----------------
--------ARSG--PYDVVEASIEG-P----------LVRE----------CFHVSEACM
ERLRN----R--LAEEA------------------GSSC-T-T-FEALSAYIWRARIKA-
S--GT--PQD-----------------EVVK--LVYSMNIR-RLL-KPAP---ALPA---
GYWGNVCV-PVYVHLSVREL-MEQPLWETARSIKASKQ--SVTDEYVRSYIDFQ---Q--
----------LH--Y--A--EG---------ITAGKRVSA-FTDWRHLG----HS--DID
F-GWGGPVSVM----PLS-WRLLGSLE---PC-FLL--------PNGADEVEK----KNG
FKVLISLPE-KVMQS---------FRADM-------------------------------
----KI--FAS-------------------------------------------------
--------------------------

#GSMUAAchr7G16150001OrgMacuminatapeptideGSMUAAchr7P161500011of7K13065shikimateOhydroxycinnamoyltransferaseE2.3.1.133HCTPAC32301196
------------------------------------------------------------
------------------------------------------------------------
----------M-------EVEI-VE-SS-----FVVPS---E--D--T----R------K
HSIWLSNLDLLLAPR-SHTPTITLF------PH---------------------------
---NGD---------PD------FFSVEI-LKAALAKALLH-FYPLAGRVAV----GEDG
R--L--EI----QCTG---E----GVLFVVARST-C-TLDV-LS--DF----TPS-K---
---EMRQLFV------P-----------SS-DGNDHMCIMF--------QVTFFECGGVC
LGIATHHGVMDGVSALHFINTWSDIAR-G---AE----------GTVV-VSHDRTLL---
------RA-----RS--P-PT--VPLEHFE------------YQ----------------
---------CCN--PR---------------RQLSTTMAAK-----------LKLSKDQL
TSLKT-------SIELG-----------------SGRRI-S-T-FEAVTAYVWRCACKA-
R--QL--QAD-----------------QETR--LYLPVDVR-LRL-K--P---SLPP---
GYFGNAIV-RTSVAVATGEI-VSSPLQRTVEQMHDAVV--RVDDEYIRSIIDLL---E--
LM-KDIRDVDLG--S------W--QES-----Q---TDLW-VVSWLRLP----MY--EAD
F-GWGKPAFLA--------RAFVNLKG---ML-YIL--------RSPEG--------DGG
ITLIMTMEP-ENMPR---------FKKVF-------------------------------
---IQE--LDCLKQAGA-------------------------------------------
--------------------------

#GSMUAAchr7G16160001OrgMacuminatapeptideGSMUAAchr7P161600011of75PF02458TransferasefamilyTransferasePAC32300758
------------------------------------------------------------
------------------------------------------------------------
----------M-------EVEI-VE-SS-----FVVPS---E--D--T----R------K
HSIWLSNLDLLLAPS-SHTPTITLF------RH---------------------------
---NGDPNFF---------------SVEI-LKAALAKALLH-FYPLAGRVAV----GEDG
R--L--EI----QCTG---E----GVLFVVARST-C-TLDV-LN--DF----TPS-E---
---EMRQLFV------P-----------SS-DGNDHMCIML--------QVTFFECGGVC
LGIAAHHGVVDGVSALHFINTWSDIAR-G---AE----------GTVV-VSHDRTLL---
------RA-----RS--P-PT--VPLEHFE------------YQ----------------
---------CCN--PR---------------RQLSTTMAAK-----------LKLSKDQI
TSLKT-------SVELG-----------------SGRRI-S-T-FEAVTAYVWRCACKA-
R--QL--EAD-----------------QETR--LYLPVDVR-SRL-K--P---SLPP---
GYFGNAIV-RTSVAVATGEI-VSSPLQRTVEQMHDAVV--RVDDEYIRSIIDLL---E--
LM-KDIRDMDLG--S------W--QES-----Q---NDLW-VASWLRLP----VY--EAD
F-GWGKPAFMA----RAF-LNLKGM-----LY-ILR-----S--PEGDG----------G
ITLIMTLEP-ENMPR---------FKKVFIQELDCSKQAELDFLSLFVSSVFSYSISICI
IAFCNN--F---------------------------------------------------
--------------------------

#GSVIVG01015439001OrgVviniferapeptideGSVIVT010154390011of1PTHR31642SF50F21B7.2PAC17826203
------------------------------------------------------------
---------------------------------------------MAPWVEELHFPHLE-
----------I-------PVTI-SH-VG-----LVMPS---G--I--VPT--A----P-G
HTLYLSNLDDIIGAR-VFTPTVYFY------PS-----------H----------ALS--
---S-D----R----KL--------VMEI-LRNALASVLVP-YYAFAGRIRE----TKNG
K--L--EVFFGQE------Q----GALMVEARTE-M-ALAT-LG--DL----TVP-N--P
---AWLPLVY-FC---P--NEEP---Y-RL---INMPLLIA--------QVTFFSCGGFS
LGLRLCHCLCDGLGAMQFVRAWAATAKAG----T-----L----ITNPRPCWDR-EF-F-
------KP-----RN--P-PI--IKYPHIE----F--M----RI--------------DD
---------GSS--LT-----MT-------------------------------------
--------------DGK----F---------------TC-T-T-FDAMAAHVWRSWVKA-
L-DVQ--PLD-----------------YNLR--LTFSVNAR-QKLQN--P---PLKE---
GFYGNVVC-VACATSTVSNL-VNGRLSDTARLVREARL--SISEEYLKSTLDYV---E--
VN--------RP--R--RLEFG--------------GKLT-ITQWTRFS---IYE--SAD
F-GWGRPVYAG----TID---LTLTPQ---VC-VFL-----P--EGGSDS-------SGT
MVVCICLPE-SATNK---------FTKHL-------------------------------
----SM--ILDSSHENC-------------------------------------------
--------------------------

#GSVIVG01021170001OrgVviniferapeptideGSVIVT010211700011of22.3.1.162Taxadien5alphaolOacetyltransferase/TaxadienolacetyltransferasePAC17830342
------------------------------------------------------------
------------------------------------------------------------
----------M-------EVCA-SE-TA-----LVFPS---R--P-------PF---EHD
HVLPLSHLDTDRNLH-VSFRYVRAY-----TST-----------A---------------
---ASN----HP---SD--------PFRV-ISAALSDALVY-YYPFTGSLRR----RSDD
R--L--EL----FCAA---GK---AVPFVRAAAD-C-SLES-VN--YL----DEP-D-RH
---FVEQLVP-DP---------------RP-EEGLVTPFVL--------QLTVFACGGYC
LGASIHHAMCDGLGATQFFNAVAELAR-G--ASR----------ISVE-PVWERGSF-L-
------GP-----RE--P-PR--VEVPFEE------------VL----------------
-----CFEKGSS--PY---------------GKSSEAVARE----------CFHVRDGCL
DRYKA----L--LLEKS------------------GVSF-T-T-FEALGAFLWRARVKA-
S--GV--PCH-----------------EKVK--FAYSINIR-KLV-K--P---PLPL---
GYWGNGCV-PMYVQLSAKEL-IENPIWETAKLIKKSKS--NATDEYARSFIDFQ---E--
----------LN--Y--E--KG-------ITAG--KGVSG-FTDWRHLG----HS--TVD
F-GWGGPVTVL----PLS-RHLLGSVE---PC-FFL-----P--YSSAKAGN-----KDG
FKVLITLPE-NALHA---------FRQEM-------------------------------
----EK--FTNEQFGLP-------------------------------------------
--------------------------

#GSVIVG01024610001OrgVviniferapeptideGSVIVT010246100011of1PTHR31147SF9HXXXDTYPEACYLTRANSFERASEFAMILYPROTEINRELATEDPAC17832773
------------------------------------------------------------
------------------------------------------------MATHKNTIHIP-
----------F-------LLEK-MD-VV-----LVKPA---K--P--T----P------S
EVLSFSTIDNDPNLE-IICQTIYAY-------K-----------A----K----------
----------RFSSSDD--------NASV-ISDALSRVLVY-YYPLAGKLKR----HSDG
E--L--RL----NCNA---A----GVPFLVATAN-C-ELSS-LC--YL----DGI-T-VE
---LAKPFVF-DW---P----GD-----GG---DGRHPLVL--------QVTKFSCGGFT
IGMGISHSVCDGFGAAQFFRALAELAS-G--KSE----------PTVK-PVWERERL-V-
------GT---------P-RKNPFQIPIDE-------A----SL----------------
---------ATS--PH--------L-P----PTE---IVHD----------CFNVNSESI
KRLKT----S--LMKQY-----------------------G-T-----------------
---TL----------------------------FSMTVGYR-RLL-N--P---PLPD---
GYYGNAFG-AANATTMGKDL-NKGPLSRVSKLIKESKK-IACSSDYIRNSIDML---E--
FM--------RR--Q--N--TK---FE--TNDA---T-VV-LTDWRRLG---LVE--EVD
F-GLD----------PAM---------------------------------------KGG
VRVLVSLPA-AAIPK---------FKEEM-------------------------------
----NA--LTRTNGIEPISDELNENYIYYLKK----------------------------
--------------------------

#GSVIVG01028257001OrgVviniferapeptideGSVIVT010282570011of22.3.1.162Taxadien5alphaolOacetyltransferase/TaxadienolacetyltransferasePAC17835449
------------------------------------------------------------
------------------------------------------------------------
----------M-------ALSVIRTNQG-----LVQPS---K--K--T----P----S-G
T-LDLSIIDRLPVLR-CNARTLHVF-----RHG-----------P---------------
----------------G--------AAQV-IREALSTALVP-YYPLAGRLKE----SSHG
E--L--QI----ECSG---E----GVWFVEASAE-C-MLDS-VH--YF----DDT-A-SI
---PYDELLPDHI---P-----------EA---EGINPLVL-------MQVTQFACGGFV
MGLIFCHSICDGLGVAQFLNAVGEMAR-G--LEN----------PSIA-PVWCRDFS---
------PP---------P-PQ--VPQTNPT------------VL----------------
--------PNLP--PP--------M-P----DYQ---LQHA----------NIDIPLDQI
NQLKH-------EFQKS-----------------TGQTC-S-T-FELVVASIWHHRTQA-
I--NL--GEN-----------------TQVK--LVFFANCR-PFL-Q--P---PLPQ---
GFYGNCFF-PVTITASSETL-ARSSTADVVKLIQEEKV--KLSNEFCRWLKGEL--VEDG
VD--------PF--A--PPLIY--------------TTLF-ISEWGRLG----FN--QID
Y-GWGAPVHVV----PIQGSAIIP------VCIVGL-----L--PSP----------KKG
IRLMTWCVEEAHQQP---------FLDLM-------------------------------
--------LKSST-----------------------------------------------
--------------------------

#GSVIVG01032784001OrgVviniferapeptideGSVIVT010327840011of1PTHR31642SF19COADEPENDENTACYLTRANSFERASERELATEDPAC17838668
------------------------------------------------------------
-------------------------------------------------------METN-
------------------FVRV-KE-AV-----LVAPS---E--T--T----P------S
RVLALSALDSQLFLR-FSIEYLLVY------QS------------------RPCSDHG--
----------------V--------TADH-VKAALGRALVP-YYPLAGRVRV---GSSGS
N--L--EV----VCRA---Q----GAVFIEAVSD-L-TVAD-FE--------RTP-RHVT
---QWRKLLSLYV---------------ED-VLRGAPPLVV--------QLTWLADGGAA
LGVGINHCLCDGIGSAEFLNAFAELAT-G----R-----GGLSEFKPK-PVWDRHLL---
------DP-----KPLEP-PRRASSSTHPE------------------------------
---------FNS--VPDLSGFVTRF-S----QEP---LVPT----------SITFDKRCL
NELKQ----LASCTGRP-----------------SESSY-T-S-FEILSAHVWRSWARA-
L--NM--PSN-----------------QTLK--LLFSINIR-NRV-K--P---SLPP---
GYYGNAFV-LGCAQTTVKEI-TEKGLGHMCGLVKRAKE--RVGDEYVRRVVDMVSGES--
----------RA--S--PDSVG---------------VLI-LSQWSRLG----LE--RVD
F-GMGIPVNVG----PIC-SDR--------YC-LML-----P--VSDQRD---------A
VKVMVAVPT-SAVDQ---------YIHLI-------------------------------
----GS--PYS-------------------------------------------------
--------------------------

#Kaladp0010s0041OrgKfedtschenkoipeptideKaladp0010s0041.1.p1of1PTHR31147SF10NHYDROXYCINNAMOYL/BENZOYLTRANSFERASEPUTATIVERELATEDPAC35747355
------------------------------------------------------------
------------------------------------------------------------
----------M-------EITV-LD-RS-----RVFPS---E--P-------PF---AAD
HVLPLSSLDTDPNLH-VIVRYLRVY------KN---------------------------
---ASN------ASEIS--------PFET-IAECLSKALVY-YYQLAGTLRR-----HDG
R--L--EL----LCSS---SH---GATLIKATAN-R-TLSS-LN--YL----DDP-A-AH
---FVEQLAY-DP---------------DV-ETGLDNPFTL--------QVTRFECGGFA
LGATVHHALCDGMGSTQFFNAMAELAR-G--LAR----------PSAD-PVWDRAGL-L-
------GP-----RD--P-PR--VEFPVSE----------VLGL----------------
---------DKELAPY----------S----RMDNGPVVRE----------CFDVKDEDV
ERFKE----D--LFEQC------------------GVKF-T-T-FEALGAYIWRARVKI-
A--GV--PDH-----------------EKVK--FAYSLNIR-KLV-K--P---PLPG---
GYWGNGCV-PMYVQLTAKEV-VENPIWETAGVIRESKR--NATDEYVRSFIDFQ---E--
----------IN--F--N--QG-------VTAG--KGVSG-FTDWRHLG----HS--TLD
F-GWGGPVTVL----PLA-SNLLGSTE---PC-FFL--------PHSSANAEK----KDG
FKVLVCLPL-RWLPA---------FREEM-------------------------------
----RK--LSACHNGAALAHL---------------------------------------
--------------------------

#Kaladp0032s0099OrgKfedtschenkoipeptideKaladp0032s0099.1.p1of162.3.1.196BenzylalcoholObenzoyltransferasePAC35782948
------------------------------------------------------------
----------------------------------------------------MSHPALS-
----------F-------KVTR-QS-PE-----LIAPA---T--P--T----P----R-E
L-KHLSDIDDQEGLR-FHVPVIQFF------RQ-----------S--------HLGRG--
---R------------D--------PVEV-IREAIGKALVH-YYPFAGRLKE---VGSGR
K--L--AV----DCTG---E----GVMFIEADAD-V-SMDE-FG--DL----LQP-P-FP
---GLGELLF-DV---P----GS---G-DM---LGCPLLLF--------QVTRLTCGGFI
VAVRLNHIMADATGFVYFMTAVGEMAR-G----Q-----P--D-VSVR-PVWRR-EL-L-
------NA-----RD--P-PR--VTCVHHE----F--D----QV--------------E-
---------GTI--VP-----F----------EN---MVQR----------SFFFGPDEV
AALR-----N--LLPPH----L---------T-----RC-S-T-FELLTAVLWRTRTVS-
L--KL--DPA-----------------EEVR--MMSIVNAR-HKF-N--P---PLPK---
GYYGNAIA-YPAALTSAGEL-CVNPIEFALQLVKKAKN--EMTEEYMKSVADLM------
VL--------NN--R--PHFTV-------------VRSYV-VSDVTRVG----FE--TVD
F-GWGKAAYGG----PAKGGVGVSPGF---IN-FYI-----P--AKNKKG-------EKG
MTIPVCLPA-EAMDV---------FIKEM-------------------------------
----NG--LLETGRLARETPKKKTTPFITSAL----------------------------
--------------------------

#Kaladp0056s0026OrgKfedtschenkoipeptideKaladp0056s0026.1.p1of2PTHR31642SF43OMEGAHYDROXYPALMITATEOFERULOYLTRANSFERASEPAC35773101
------------------------------------------------------------
-------------------------------------------MEKTSSNGNGG--GNG-
----------YLNGKAVLEVKQ-YE-PS-----LVPPA---E--E--T----D----K-G
L-YYLSNLDQNIA---VIVRTIYCF------RS-----------E----------SEG--
---N-E----------R--------AVEV-IKDALSRVLVH-YHPLAGRLTI----SPEG
K--L--IV----DCTG---E----GAVFVEAEAD-C-SMDD-IG--DM----TKP-D-PV
---KLGKLVY-DI---P----GA---E-NV---LQIPPLVV--------QVTKFKCGGFV
VGLGMNHCMFDGLGAMEFVNSWGEMAR-G----L-----S----LKVP-PFVDR-SI-L-
------KA-----RT--P-PK--IESAHRE----F--E----QI--------------ED
---------ISD--TK-----DL-Y------NEE---MLYR----------AFCFGPEKL
ELLKK----K--ATEDG----K--------L-----AKC-T-T-FEALSAFVWKARTES-
L--RM--KPD-----------------QETK--LLFAVDGR-SRF-D--P---PLPK---
GYFGNGIV-LTNAMSTAGEL-EENPLSFSVGLVQKAVE--LVTDSYMRSAIDYF---E--
IT--------RA--R--P-SLA--------------ATLL-ITTWSRLS----FH--TTD
F-GWGEPLFSG----PVA----LPEKE---VS-LFL--------SHGKE--------RKS
INVLLGLPA-SAMTR---------FEKLM-------------------------------
----QM------------------------------------------------------
--------------------------

#Kaladp0080s0027OrgKfedtschenkoipeptideKaladp0080s0027.1.p1of1PTHR31642SF10ACYLTRANSFERASELIKEPROTEINRELATEDPAC35774845
------------------------------------------------------------
-------------------------------------------------MVSLNENVSP-
----------W-------TVQQ-GE-PC-----LISPA---E--K--M----E----E-E
L-YYLSNLDQNLA---LLVRTIHCY------NS-----------G---------SLKG--
---NDV----------N--------APEL-LKGSLQKVLVR-YYPLAGRLTI----SSDG
K--L--SV----NCNG---E----GALFVEAEAN-C-SLEE-LG--DIA---AAP-D-AS
---LLTKLVC-DV---P----DS---A-SI---LEMPLLMA--------QVTKFKCGGFV
LGMSMNHCLCDGVAAMEFLSSWGEMAR-G----L-----P----LSVP-PFLER-TI-L-
------KP-----RS--P-PK--IVYDHIE----F--S----EL--------------PS
---------KTS--EP---------------RED---LIYR----------SFSFSQDKL
ADLKR----K--ASTDG----R------------PNPSC-T-T-FEALSALTWRARTLA-
L--HL--RPD-----------------QETK--LIFAVDGR-SRI-N--P---PLPK---
GYFGNGIV-LASSLCKAGEL--NNPLPFAVKLVQESVQ--KVTDDFIRSAIDYF---E--
IT--------RA--R--P-ALT--------------STVI-ITSWTKLA----LH--AVD
F-GWGKPASSW----PVG----LPEKE---VI-VYL--------PHGAD--------RKG
ISVYLGLPA-SAMKT---------FQDLI-------------------------------
----EL------------------------------------------------------
--------------------------

#Kalax.0092s0018OrgKlaxiflorapeptideKalax.0092s0018.1.p1of2PTHR31147SF10NHYDROXYCINNAMOYL/BENZOYLTRANSFERASEPUTATIVERELATEDPAC32562986
------------------------------------------------------------
------------------------------------------------------------
----------M-------EITV-LD-RS-----LVFPS---E--P-------PF---AAD
HVLTLSSLDTDPNLH-VIVRYLRVY------KN---------------------------
---ASN------ASEIS--------PFET-IAECLSKALVH-YYQLAGTLRR-----RDG
R--L--EL----LCSS---SH---GATLIKATAN-R-TLSS-LN--YL----DDP-A-AH
---FVEQLAY-DP---------------DV-ETGLDNPFTL--------QVTEFECGGFA
LGATVHHALCDGMGSTQFFNAMAELAR-G--LAR----------PSAD-PVWDRAGL-L-
------GP-----RD--P-PR--VEFPVGE----------VLGL----------------
---------DKEFAPY----------S----RMDDGPVVRE----------CFDVKDEDV
ERFKE----D--LFEQC------------------GVKF-T-T-FEALGAYIWRSRVKI-
A--GV--PDD-----------------EKVK--FAYSLNIR-KLV-K--P---PLPG---
GYWGNGCV-PMYVQLTAKEV-AENPIWETAGVIRESKR--NATDEYVRSFIDFQ---E--
----------MN--F--N--QG-------VTAG--KGVSG-FTDWRHLG----HS--TLD
F-GWGGPVTVL----PLA-SNLLGSTE---PC-FFL--------PHSSANAE-----KDG
FKVLVCLPL-RWLPA---------FREEM-------------------------------
----RK--LSACHNGAALGHL---------------------------------------
--------------------------

#Kalax.0164s0049OrgKlaxiflorapeptideKalax.0164s0049.1.p1of2PTHR31147SF10NHYDROXYCINNAMOYL/BENZOYLTRANSFERASEPUTATIVERELATEDPAC32531980
------------------------------------------------------------
------------------------------------------------------------
----------M-------EITV-LD-RS-----RVFPS---E--P-------PF---AAD
HVLPLSSLDTDPNLH-VIVRYLRVY------KN---------------------------
---ASN------ASEIS--------PFET-IAECLSKALVY-YYQLAGTLRR-----HDG
R--L--EL----LCSS---SH---GATLIKATAN-R-TLSS-LN--YL----DDP-A-AH
---FVEQLAY-DP---------------DV-ETGLDNPFTL--------QVTRFECGGFA
LGATVHHALCDGMGSTQFFNAMAELAR-G--LAR----------PSAD-PVWDRAGL-L-
------GP-----RD--P-PR--VEFPVGE----------VLGL----------------
---------DKELAPY----------S----RMDNGPVVRE----------CFDVKDEDV
ERFKE----D--LFEQC------------------GVKF-T-T-FEALGAYIWRARVKI-
A--GV--PDH-----------------EKVK--FAYSLNIR-KLV-K--P---PLPG---
GYWGNGCV-PMYVQLTAKEV-AENPIWETAGVIRESKR--NATDEYVRSFIDFQ---E--
----------IN--F--N--QG-------VTAG--KGVSG-FTDWRHLG----HS--TLD
F-GWGGPVTVL----PLA-SNLLGSTE---PC-FFL--------PHSSANAEK----KDG
FKVLVCLPL-RWLPA---------FREEM-------------------------------
----RK--LSACHNGAALAHL---------------------------------------
--------------------------

#Kalax.0226s0029OrgKlaxiflorapeptideKalax.0226s0029.1.p1of7K15400omegahydroxypalmitateOferuloyltransferaseHHT1PAC32540167
------------------------------------------------------------
-------------------------------------------MEKISSNGNGS--GNG-
----------YLNGKAVLEVKQ-YE-PS-----LVPPA---E--E--T----D----K-G
L-YYLSNLDQNIA---VIVRTIYCF------RS-----------E----------SEG--
---N-E----------R--------AVEV-IKDALSKVLVH-YHPLAGRLTI----SPEG
K--L--IV----DCTG---E----GAVFVEAEAD-C-SMDD-IG--DM----TKP-D-PV
---KLGKLVY-DI---P----GA---E-NV---LQIPPLVV--------QVTKFKCGGFV
VGLGMNHCMFDGLGAMEFVNSWGEMAR-G----L-----P----LKVP-PFVDR-SI-L-
------KA-----RT--P-PK--IESAHRE----F--E----QI--------------ED
---------ISD--TK-----DL-Y------NEE---MLYR----------AFCFGPEKL
ELLKK----K--ATEDG----K--------L-----AKC-T-T-FEALSAFVWKARTES-
L--RM--KPD-----------------QETK--LLFAVDGR-SRF-D--P---PLPK---
GYFGNGIV-LTNAMSTAGEL-QENPLSFSVGLVQKAVE--LVTDSYMRSAIDYF---E--
IT--------RA--R--P-SLA--------------ATLL-ITTWSRLS----FH--TTD
F-GWGEPLFSG----PVA----LPEKE---VS-LFL--------SHGKE--------RKS
INVLLGLPA-SAMTR---------FEKLM-------------------------------
----QM------------------------------------------------------
--------------------------

#Kalax.0345s0035OrgKlaxiflorapeptideKalax.0345s0035.1.p1of2PTHR31642SF10ACYLTRANSFERASELIKEPROTEINRELATEDPAC32539369
------------------------------------------------------------
-------------------------------------------------MVSLNENVSP-
----------W-------TVQQ-GE-PC-----LISPA---E--K--M----E----E-E
L-YYLSNLDQNLA---LLVRTIHCY------NS-----------A---------SLKG--
---N-V----------N--------APEL-LKGSLQKVLVR-YYPLAGRLTI----SSDG
K--L--SV----NCNG---E----GALFVEAEAN-C-SLEE-LG--DIA---AAP-D-VS
---LLTKLVC-DV---P----DS---A-SI---LQMPLLMA--------QVTKFKCGGFV
LGMSMNHCLCDGVAAMEFLSSWGEMAR-G----L-----P----LSVP-PFLER-TI-L-
------KP-----RS--P-PK--IVYDHIE----F--S----EL--------------PS
---------KTS--EP---------------CED---LIYR----------SFSFSQDKL
ADLKR----K--ASTDG----R------------PNPSC-T-T-FEALSALIWRARTLA-
L--HL--RPD-----------------QETK--LIFAVDGR-SRI-N--P---PLPK---
GYFGNGIV-LASSLCKAGEL--NNPLPFAVKLVQESVQ--KVTDDFIRSAIDYF---E--
IT--------RA--R--P-ALT--------------STVI-ITSWTKLA----LH--AVD
F-GWGKPASSW----PVG----LPEKE---VI-VYL--------PHGAD--------RKG
ISVYLGLPA-SAMKT---------FQDLI-------------------------------
----EL------------------------------------------------------
--------------------------

#Kalax.0347s0007OrgKlaxiflorapeptideKalax.0347s0007.1.p1of7K15400omegahydroxypalmitateOferuloyltransferaseHHT1PAC32569488
------------------------------------------------------------
-------------------------------------------MEKTSSNGNGG--GNG-
----------YLNGKAVLEVKQ-YE-PS-----LVPPA---E--E--T----D----K-G
L-YYLSNLDQNIA---VIVRTIYCF------RS-----------E----------SEG--
---N-E----------R--------AVEV-IKDALSKVLVH-YHPLAGRLTI----SPEG
K--L--SV----DCTG---E----GAVFVEAEAD-C-SMDD-IG--DM----TKP-D-PV
---KLGKLVY-DI---P----GA---E-NV---LQIPPLVV--------QVTKFKCGGFV
VGLGMNHCMFDGLGAMEFVNSWGEMAR-G----L-----S----LKVP-PFVDR-SI-L-
------KA-----RT--P-PK--IESAHRE----F--E----QI--------------ED
---------ISD--TK-----DL-Y------NEE---MLYR----------AFCFGPEKL
ELLKK----K--ATEDG----K--------L-----AKC-T-T-FEALSAFVWKARTES-
L--RM--KPD-----------------QETK--LLFAVDGR-SRF-D--P---PLPK---
GYFGNGIV-LTNAMSTAGEL-EENPLSFSVGLVQKAVE--LVTDSYMRSAIDYF---E--
IT--------RA--R--P-SLA--------------ATLL-ITTWSRLS----FH--TTD
F-GWGEPLFSG----PVA----LPEKE---VS-LFL--------SHGKE--------RKS
INVLLGLPA-SAMTR---------FEKLM-------------------------------
----QM------------------------------------------------------
--------------------------

#LOCOs01g24790OrgOsativapeptideLOCOs01g24790.1transferasefamilyproteinputativeexpressedPAC33124471
------------------------------------------------------------
-----------------------------------------------------MAMELS-
----------F-------TVHR-RE-AV-----LVGPS---V--S--T----P----C-E
T-KRLSDIDDQESLR-YHVPGLLVY------RG-----------G---QPPA-PCVRD--
---N------------D--------PSGI-IRAALSRALVH-YYPLAGRLRE----VEGR
K--L--VI----DCSG---E----GVVFVEADAD-V-RLEE-MEAAAAGGHGLRP-S-FP
---CVDQLVP-DV---R----SSGRGG-SV---LSCPLVGI--------QVTRLLCGGFI
VGTAVNHSVCDAMGIVQFLNAVADIAG-G----L-----P--A-PAVH-ATWSR-EL-L-
------DA-----RS--P-PA--PAFPHRE----Y--D----MI--------------DI
---------------L-----PGGG-R----EAD---NIVR----------SFLFSSTDI
AALKE----E--ALLPHPEHRL--------RG--GSSTA-T-S-FEVLAAFLWRARTAA-
L--EV--PAD-----------------EEVR--LVAVVGFS-RIA-A--L---GLPS---
GYYGNTCA-YPTVVMTAGELLRGCTLGDVVRLVQEAKA--AVTAEYVRSTAECL---V--
-L--------RR--R------P--RLA----RT---NLFV-VTDVRRVG----FD--RVD
F-GWGDPVYGG----PAR---ALPTVS------LLV--------NVKGS--------SNV
VGAVVSLPS-LVMGR---------FSAEL-------------------------------
----ES--FLNT------------------------------------------------
--------------------------

#LOCOs06g06180OrgOsativapeptideLOCOs06g06180.1transferasefamilyproteinputativeexpressedPAC33148632
------------------------------------------------------------
-------------------------------------------------MESSPPPPPQ-
----------M-------RVRV-ME-TV-----HLRPP------P--A---------DDA
ASFALSGLDTDRNVLDVTFRTLRFF-----PPP---------------------------
-----S----LE---LD--------PLAV-LPRAFAAALGM-FVPLAGRIGD------GG
R-----VV----WSAA---D----AVPLVLAAADDV-SVAD-VD--------TDS-PGSD
---LLERLVPGDG---D----GD-----GV---AGSPALAL--------QVTRFACGGVA
LGMRVAHALCDGAGATKFLSAAARFAR-G--AQE-----P----AAVA-PVWEREDR-L-
------GP-----RR--P-PR--VVKPFER-------V---LSL----------------
---DDAAAAVHG--PYG-------A-A----GDAQGQIARE----------CFHVSDARV
EELRA----Q--LAGEA------------------GIKL-T-T-FEFLAAFIWRARTKA-
R--RT--SPD-----------------EVVK--MVYSMNIS-KLL-T--P---PLPD---
GYWGNVCV-PVYVALTAGEL-VAQPLADTAAMVKKSKQ--EVDDEYVRSYIDFH---E--
LH--------RG--G--GVTAG-----R--------GVSA-FTDWRRLG----HS--EVD
F-GWGSPAAVL----PLS-WRLLGSTE---PC-FFV-----P--YGAADERR-----RRG
FKVFVAVPA-MATHC---------FREEM-------------------------------
----QE--LSLQRHCLR----SKEKL----------------------------------
--------------------------

#LOCOs06g39470OrgOsativapeptideLOCOs06g39470.1transferasefamilyproteinputativeexpressedPAC33144990
------------------------------------------------------------
-------------------------------------------------MRGSAAAAAA-
------------------TVTR-VA-QR-----VVAPS---A--A--T----P------G
GALPLSWLDRYPTQR-ALIESLHVF-------------------------------KG--
---RAD----AA---VA--------PAAA-IERALAAALVS-YYPIAGRLAE---RGDGG
E--L--VV----DCTG---E----GVWFIEATAS-C-SLED-VD--YL----EYP-L-MV
---DKDELLP-HP---T--YPAS-----ES-HPEDSLILLV--------QVTQFACGGFV
VGFRFSHAVADGPGAAQFMTAVGEIAR-G---RA-----A----PALA-PAWGRDAI---
-------------PC--P-PS----------------A----AV----------------
-------GPLPV--PTELR------------------LQYL----------AMDISTDYI
DHFKA----R--FLEQT------------------GHRC-S-A-FEVLIAKAWQSRTRA-
A--GF--APG-----------------SPVH--VCFAMNAR-PVL-R--R---ALPD---
GFYGNCYY-IMRVTAAAGAV-ADASVNDVVRLIREGKK--RLPGEFARWSGGGG-GGE--
DD--------PY--R--I--TS--DY----------RTLL-VSDWSRLG----FA--EVD
Y-GWGAPVHVV----PLTNLDYIA------TC-ILV-----R--PSAHKP---------G
ARLITQCVAADAVDA---------FHNDM-------------------------------
----MR--LD--------------------------------------------------
--------------------------

#LOCOs07g14080OrgOsativapeptideLOCOs07g14080.1transferasefamilyproteinputativeexpressedPAC33116638
------------------------------------------------------------
-------------------------------------------------------MALS-
----------F-------AVRR-RA-TE-----LVAPA---A--P--T----P----R-E
T-KRLSDVDDPESLR-WQVPVVFVY------RP-----------S---AAAA--------
----------------D--------PVDT-IRRALAAALVP-YYPFAGRLRE----VEGR
K--L--VV----DCTG---E----GVMFVEADAD-V-RVVE-LE--AAG---LRA-P-FP
---CMDQLLF-DV---D----GS---A-AV---LGTPLLLI--------QVTRLLCGGFV
LGIRLNHAMCDASGIVQFMDAVADLAR-G----A-----R--E-PAVS-PAWSR-EL-L-
------DA-----RK--P-PK--LAFHLRE----Y--N----DF--------------AA
---------APP--AA-----PSVG-A----LGD---MVMR----------TFSFSPGDV
AALK-----G--ALPPH----L--------RG-----RA-T-S-FDVLASFVWRARARA-
L--ET--PAG-----------------EDAR--LAIIVSFR-NNG-E--L---RLPR---
GYYGNVCV-PVTVAMPAEALRRRGSLADVVEQVREAKK--TVNAEYVRSVADTL---V--
-M--------RG--R------P--AID----TA---NLLL-LSDVRLAG----FH--RVD
F-GWGEPVYGG----PSHAWYGVSYLI---AV------------KNGAG--------EDG
VAVPVVLPA-AAMER---------FTSEI-------------------------------
----ER--LRKGQQRGHFRVQTTSRI----------------------------------
--------------------------

#LOCOs11g31090OrgOsativapeptideLOCOs11g31090.1transferasefamilyproteinputativeexpressedPAC33164058
------------------------------------------------------------
------------------------------------MVVEVRENGAVVEVADGGKAAAA-
----------A-----KLTVKR-GE-PE-----LVAPA---E--A--T----P----T-G
EKYYLSNLDQNIA---VIVQTVYCY------KP-----------P-------AASGGD--
---N-G----------D--------AVAV-LRDALAKVLVH-YHPLAGRLTI----SAEM
K--L--AV----ELTG---E----GAVFVAADAG-Y-DLAD-VG--DL----TKP-D-PA
---ALGHLVY-SI---P----GA---K-NI---LEMPPMTA--------QVTRFKCGGFA
LGLAMNHCMFDGLGAMEFVNSWAETAR-G----A-----AE---LTVP-PFLDR-TL-L-
------RA-----RD--P-PV--ISFEHHE----F--E----EI--------------PD
---------VSD--TA-----AL-Y-A----DQD---LLYR----------SFCFDPDRL
ERVRA----L--ALAGA----GAENGDDLVG-----GRC-T-T-FEALSGLVWRARTRA-
L--GL--APE-----------------QRTK--LLFAVDGR-RRF-E--P---PLPR---
GYFGNGIV-LTNAVATAGEL-LSSPPSRAAGLVQAAVR--MVTDGYMRSAVDYF---E--
AT--------RA--R--P-SLA--------------STLL-ITTWSRLA----FH--GAD
F-GWGAPAMSG----PVT----LPEKE---VI-LFL--------AHGEE--------RKS
INVLLGLPA-SAMDA---------FQELM-------------------------------
----DE--I---------------------------------------------------
--------------------------

#Lus10012552.gOrgLusitatissimumpeptideLus100125521of5K15400omegahydroxypalmitateOferuloyltransferaseHHT1PAC23143877
------------------------------------------------------------
-------------------------------------------------MENSN--GNA-
----------F-----ELVVKQ-KE-PI-----VVTPA---E--E--T----E----K-G
L-YFLSNLDQNIA---VIVRTIYCF------KS-----------K----------EKG--
---N-E----------D--------ASEV-IRKALGEVLVH-YYPLAGRLTI----SSDG
K--L--IV----DCNG---E----GAIFVEAETG-C-NLED-IG--DI----TEP-D-PD
---TLGKLVY-HI---P----GA---N-NI---LEMPPLVA--------QVTKFRCGGFV
LGLSVNHCMFDGIGAMEFVNSWGETAR-G----L-----P----LSVP-PFMDR-SI-L-
------RA-----RS--P-PK--IEHLHHE----F--L----EI--------------EH
---------KSS--TT-----NG-H-E----QEEEQTTVYK----------SFRFTPEML
ETLKS----T--ATEGG----N--------N---SQKKR-T-A-FEALSGFVWRARTES-
L--NL--PSD-----------------QKTK--LLFAVDGR-AKF-K--P---PLPR---
GYFGNGVV-LTNSISEAGEL-TGKPLSFAAGLVHDTIT--MVTDGYMRSAIDYF---E--
AT--------RE--R--P-SLA--------------STLL-ITTWSRLG----FH--TTD
F-GWGEPVVSG----PVA----LPEKE---VI-LFL--------SHGKE--------RKS
INVVVGLPK-SAMEV---------FEKKM-------------------------------
----EI------------------------------------------------------
--------------------------

#Lus10015303.gOrgLusitatissimumpeptideLus100153031of1PTHR31147SF10NHYDROXYCINNAMOYL/BENZOYLTRANSFERASEPUTATIVERELATEDPAC23178739
------------------------------------------------------------
------------------------------------------------------------
----------M-------EVKI-IE-TI-----QIHPH------H--I----PF---SQD
HALPLSIIDTDPNLD-HTIRYVRFY------AN---------------------------
---KNPTTVAGTFSGSR--------PSDV-IAAALSHALVH-YYPFAGRLRF--------
---IGSRL----ESFS---GVDQLALPFVNATVN-A-TLEAAMI--RL----ENPVD-SE
---FVNRLAP-EP---------------SH-DERLAHPFMV--------QVTEFECGGFA
LGSAVHHAMCDGMGATQFFNAVAELAC-G--SGR----------ISVE-PVWERGSL-L-
------RP-----RD--P-PQ--VEGLVRE------------VL----------------
---------LGEGGPDRSTLLVEPV------VGGFDKVVME----------CFDVKEEWV
EKFKK----V--LVEKC------------------GSKF-T-T-FEALGAFIWRAKVKA-
S--IV--PPN-----------------ELVK--FTYSINIR-KLA--------NFPS---
TYYGNGCV-PMHVQLRSQDL-LSQPIWETAELIKQSKA--NVQSDVV-SFVDSL---E--
----------LH--H--L--GR-------ATLGRSKWVSG-FTDWRHLG----HS--GLD
F-GWGGPVCIY----PLP-MTLLGSEE---PC-FFL-----P--AADGDGGGG----GSG
FKVMVMLRQ-GFVDG---------FKAEF-------------------------------
----EK--FRRQEF----------------------------------------------
--------------------------

#Lus10032554.gOrgLusitatissimumpeptideLus100325541of5K15400omegahydroxypalmitateOferuloyltransferaseHHT1PAC23146415
------------------------------------------------------------
-------------------------------------------------MADLEAPTQV-
----------A------LNVTR-KE-PT-----LVPPA---E--D--T----D----K-G
F-YFLSNLDQNIA---VIVRTIYCF------KS-----------E----------NRG--
---N-D----------D--------AAEV-IKDALSKVLVH-YYPLAGRLTL----TPDM
K--L--IV----DCSGGADQ----GAVFVEADAD-C-DVSG-IG--DI----TKP-D-PV
---SLGKLVY-DI---P----GA---Q-NI---LQIPPLVV--------QVTRFKCGGFV
IGLCMNHCMFDGIGAMEFVNSWGETAR-G----K-----P----LNVP-PFLDR-TI-L-
------KA-----RI--P-PQ--IDNPHHE----F--A----QI--------------ED
---------LSN--IA-----KL-Y-E----EED---MLYR----------SFCFDPEKL
QRVKS----K--ALEDA----S--------L-----PKC-T-T-FEALSAFVWKCRTQA-
L--NL--LPH-----------------QQTK--LLFAVDGR-GRF-V--P---PIPQ---
GYFGNAIV-LTNSLCEAGEI-VENDLSFAVKRVQEAVK--MVDDGYMRSAIDYF---E--
TT--------RA--R--P-SLA--------------ATLL-ITTWSRLS----FH--TTD
F-GWGEPTVSG----PVA----LPEKE---VI-LFL--------SHGKE--------RKS
VNVLLGLPS-SAMKT---------FEGLI-------------------------------
----WE------------------------------------------------------
--------------------------

#Lus10033079.gOrgLusitatissimumpeptideLus100330791of2PTHR31642SF50F21B7.2PAC23177012
------------------------------------------------------------
-------------------------------------MASSSSSSSSSLVQELHFPPLN-
----------I-------PITT-AQ-PI-----HVSPS---G--P--IPP--D----L-G
QCLYLSNLDDIIGAR-VFTPTVYFY------TS-----------D----------FFH--
---S-N----RN---KP--------VVRT-LRDALAAVLVP-YFPLSGRLRE----STNG
K--L--EVFFGPE------Q----GALMVEAYSD-M-SLAD-LG--DL----TVP-N--P
---AWAPLIY-MF---P--DEEP---Y-KV---LDMPLLIA--------QITIFSCGGFS
LGLRLCHCICDGLGAMQFLGSWAATAKSG----I-----L----VTNPDPVWDR-EV-L-
------RP-----RD--P-PK--VKYPHLE----F--M----KI--------------DD
---------GSS--LT-----LS-L-W----KEK---PVQR----------CYRVSREFQ
ARLKG----LAQSSERL----I---------------TC-T-T-FDAMAAHIWRSWVKA-
L-DVK--PLD-----------------YRLR--LTFSVNAR-QKLKN--P---PLRD---
GFYGNVVC-LACATSSVNEL-VNGRLADTARLVRQARI--DVSEEYLRSTIDYV---E--
VD--------RP--R--RLEFG--------------GKLT-ITQWTRFP---IYE--TAD
F-GWGRPVYAG----PID---LTPTPQ---VC-VLL-----P--EGEAEP-------SGR
TVICICLPE-FATGK---------FTELL-------------------------------
----CSGVVVDRYGDEEKVFDKISD-----------------------------------
--------------------------

#Lus10043189.gOrgLusitatissimumpeptideLus100431891of5K15400omegahydroxypalmitateOferuloyltransferaseHHT1PAC23168183
------------------------------------------------------------
-------------------------------------------------MADHEAPTQV-
----------A------LNVTR-KE-PT-----LVPPA---E--E--T----D----K-G
H-YFLSNLDQNIA---VIVRTIYCF------KS-----------E----------TRG--
---N-E----------D--------SAEV-IKDALSKVLVH-YYPLAGRLTL----TPDM
K--L--IV----DCSGGADQ----GAVFVEADAD-C-DVSG-IG--DI----TKP-D-PV
---SLEKLVY-DI---P----GA---Q-NI---LQIPPLAV--------QVTRFKCGGFV
IGLCMNHCMFDGIGAMEFVNSWGETAR-G----N-----P----LSVP-PFLDR-TI-L-
------KA-----RI--P-PQ--IDNPHHE----F--A----QI--------------ED
---------LSN--IA-----KL-Y-D----EED---MLYR----------SFCFDPEKL
QRVKS----K--ALEDA----S--------L-----PKC-T-T-FEALSAFVWKCRTQA-
L--NL--LPH-----------------QQTK--LLFAVDGR-GRF-V--P---PIPQ---
GYFGNAIV-LTNSLCEAGEI-VENDLSFAVKRVQEAVK--MVDDGYMRSAIDYF---E--
TT--------RA--R--P-SLA--------------ATLL-ITTWSRLS----FH--TTD
F-GWGEPTVSG----PVA----LPEKE---VI-LFL--------SHGKE--------RKS
VNVLLGLPS-CAMKT---------FESLI-------------------------------
----WE------------------------------------------------------
--------------------------

#Manes.04G088000OrgMesculentapeptideManes.04G088000.1.p1of2PTHR31642SF10ACYLTRANSFERASELIKEPROTEINRELATEDPAC32329143
------------------------------------------------------------
------------------------------------------------ME-NSN--GNA-
----------F-----QLTVKQ-GE-PT-----LVAPE---K--E--T----E----K-G
L-YFLSNLDQNIA---VIVRTVYCF------KS-----------D----------EKG--
---N-E----------N--------AAEV-IKSALEKVLVH-YYPLAGRLTI----SSEG
K--L--II----NCTG---E----GAVFVEAEAN-C-GLED-IG--DI----TKP-D-PD
---TLGKLVY-DI---P----DA---K-NI---LQMPPLVA--------QVTKFKCGGFV
LGLCMNHCMFDGIGAMEFVNSWGETAR-G----L-----P----LSVP-PFTDR-SI-L-
------KS-----RN--P-PK--IEYLHQE----F--A----EI--------------ED
---------KSN--TN-----SL-Y-K----ADE---MLYN----------SFCFNPEML
ERIKT----K--AMEDG----A--------L-----EKC-T-T-FEALSAFVWRARTKA-
L--KL--LPD-----------------QQTK--LLFAVDGR-PKF-N--P---PLPK---
GYFGNGIV-LTNSMSQADEL-LQKPLSRAVGLVQDAIK--MVTDSYMRSAIDYF---E--
VT--------RA--R--P-SLA--------------STLL-ITTWSRLS----FH--TTD
F-GWGEPILSG----PVA----LPEKE---VI-LFL--------SHGKE--------RKS
VNVLLGLPA-SAMKI---------FQELM-------------------------------
----QI------------------------------------------------------
--------------------------

#Manes.11G083300OrgMesculentapeptideManes.11G083300.1.p1of2PTHR31642SF10ACYLTRANSFERASELIKEPROTEINRELATEDPAC32356296
------------------------------------------------------------
-------------------------------------MVVE-LEKVAAME-NSH--GSA-
----------V----SQLVVKH-GE-PT-----LVAPE---M--E--T----D----K-G
L-YFLSNLDQNIA---VIVRTIYCF------KS-----------D----------EEG--
---N-E----------T--------AAEV-IKNALKKVLVH-YFPLAGRLTI----SSEG
K--L--II----DCNG---E----GAVFVEAEAN-C-AMEE-IG--DI----SKP-D-PD
---TLGKLVF-DI---P----DA---K-NI---LQMPPLVA--------QVTKFKCGGFV
LGLCMNHCMFDGIGAMEFVNSWGETAR-G----L-----P----LSVP-PFLDR-SI-L-
------KS-----RK--P-PK--IENLHQE----F--A----EL--------------ED
---------KSN--Q---------Y-K----DDE---MIYS----------SFCFDSEML
ERIKK----A--AMEDN----I--------L-----DKC-T-T-FEGLSAFVWRARTKA-
L--NL--LPD-----------------QQTK--LLFAVDGR-TKF-N--P---PLPN---
GYFGNGIV-LTNSISQAGEL-LEKPLSYAVGLVQDAIN--MVTDSYMRSAIDYF---E--
VT--------RA--R--P-SLA--------------STLL-ITTWSRLS----FH--TTD
F-GWGEPILSG----PVA----LPEKE---VI-LFL--------SHGKE--------RKN
INVLLGLPA-SAMKI---------FQELM-------------------------------
----QI------------------------------------------------------
--------------------------

#Manes.14G048500OrgMesculentapeptideManes.14G048500.1.p1of2PTHR31642SF43OMEGAHYDROXYPALMITATEOFERULOYLTRANSFERASEPAC32361533
------------------------------------------------------------
-------------------------------------------------MADST--GDT-
----------F-----QLSVKQ-NE-PS-----LVPPA---E--E--T----Q----K-G
L-YFLSNLDQNIA---VIVRTIYCF------KS-----------D----------VKG--
---N-E----------D--------AVEV-IKDALSKVLVH-YYPIAGRLTI----SSEG
K--L--IV----DCTG---E----GAVFVEAEAN-C-SITE-IG--DT----TKP-D-PV
---TLGKLVY-DI---P----GA---Q-NI---LQMPPLVV--------QVTRFNCGGFV
LGLCMNHCMFDGIGAMEFVNSWGETAR-G----L-----P----LKVP-PFLDR-SI-L-
------KA-----RN--P-PK--TEFPHHE----F--A----EI--------------ED
---------VSN--TS-----KL-Y------EEE---MLFR----------SFCFDPEKL
EQLKR----K--ALEDG----V--------L-----AKC-T-T-FEALSAFVWRARCQA-
L--RM--LPD-----------------QQTK--LLFAVDGR-SRF-V--P---PIPE---
GYFGNGIV-LTNSLCKAGEL-QNNPLSFAVGLVHKAVN--LVNDSYMRSAIDYF---E--
VT--------RA--R--P-SLA--------------ATLL-ITTWSRLS----FH--TTD
F-GYGEPILSG----PVA----LPEKE---VI-LFL--------SHGEE--------RKS
INVLLGLPA-SAMKI---------FEELM-------------------------------
----QI------------------------------------------------------
--------------------------

#Manes.16G035600OrgMesculentapeptideManes.16G035600.1.p1of1PTHR31147SF10NHYDROXYCINNAMOYL/BENZOYLTRANSFERASEPUTATIVERELATEDPAC32343425
------------------------------------------------------------
------------------------------------------------------------
----------M-------QVNI-KE-TA-----SIRPS---T--P-------PFS--E-N
HVLPLSPLDIDRNMN-VIFRYLRVY-----L-N-----------N------AAATNSN--
----------------H--------PFNV-IASAISSALVH-YYPLTGTIRR---RQVDN
R--F--EV----FCSG---DQ---GLPLINATVN-C-TLES-LN--YL----DDP-E-SD
---FVERLVP-DP---S----PD-----EG----LVNPCIL--------QVTTFECGGFT
LGAAIHHALCDGLGATQFFNVAAEVAR-G---VD-----R----ISVQ-PVWDRTSL-L-
------SP-----RD--P-PQ--IEGAVRE------------FL----------------
-----SLEKGSE--PY---------------GQAIGKVARV----------CFTVKEEWL
DRLKS----V--LLEKS------------------GLNF-T-T-FEALGAFLWRAKVKA-
S--GI--PSD-----------------EVVK--FTYAMNIR--RLVK--P---PLPA---
GYWGNGCA-PMYAQLLAKEL-LEQPIWKTAEVIKKSKI--NATDEYVRSFIDFQ---E--
----------VH--Y--A--DG-------ITAG--NRVSG-FTDWRHLG----HS--TVD
F-GWGGPVTVF----PLS-TKLLGSVE---PC-FFL-----P--CSSANAGK-----KDG
FKVLVTLQE-TSVLA---------FKKEM-------------------------------
----EK--FSNQEFEL--------------------------------------------
--------------------------

#Manes.18G137800OrgMesculentapeptideManes.18G137800.1.p1of1PTHR31147SF9HXXXDTYPEACYLTRANSFERASEFAMILYPROTEINRELATEDPAC32349909
------------------------------------------------------------
--------------------------------------------------MADHHNNTP-
----------F-------LLER-KD-VV-----FVKPA---K----------P----TLF
EVLSLSSIDNDPNLE-LLCQSIYVY-----QAKPKPIFSNGNARHHDDVASKVNSQEA--
---DSS----------D--------PTHV-IKDAISKVLVH-YYPLAGKLKR----ESDG
R--L--QL----TCNG---D----GVPFLEATAN-C-QLSS-LN--YL----DGV-D-VE
---IAKQFVF-DL---P-----------SK-SEYGYHPLVF--------QLTKFSCGGFT
IGMGLSHSVCDGFGASQFFRAMAEFAS-G--KSE----------PTVK-PVWERERL-V-
------GKAI---QEPLP-PI--VDNAGLA------------KS----------------
--------------PY--------L-P----TTD---ILHA----------CFNVTSESI
RRLKVNLMKE--LCEEN---------------EGKRESF-T-T-LEVLGAYIWRSRFRA-
F--NL--NPD-----------------GKTI--LFLTIGIR-HLL-N--P---SLPV---
GYYGNAIS-SSIVELMGGDL-NEGPLSGAIKLIKESKK-LACNSDHVWSRINII---E--
TL--------IE--K--K--IK---IE--GGRG---AVMV-LTDWRQLG---LLE--EVD
F-GWKAAVNII----PVP-WKMFGYVD---LC-IFL-----P--PFSLDPSM-----KGG
VRVLVSLPK-AVMPK---------FKEEM-------------------------------
----DA--LLKLGDEEAHP-----------------------------------------
--------------------------

#Mapoly0002s0087OrgMpolymorphapeptideMapoly0002s0087.1.p1of32.3.1.188OmegahydroxypalmitateOferuloyltransferase/OhydroxycinnamoyltransferasePAC33023312
------------------------------------------------------------
------------------------------------------------MVGEAAMAKDCE
QDLK------L-------EMV--GE-PE-----TILPA---G--P--T----P----A-T
A-LFLSNTDQVLV---IPVETVYFY------PA-----------N----------PAK--
---PAD----------K--------LVET-LRDSLAKLLVT-YHLMAGRLSM---NEQEQ
R--L--EI----DCNR---K----GAQFTHYTSG-V-SLEE-LG--DV----TLP-N--A
---AFRALVP-TK---F----DA---T-VV---FDLPLLAI--------QVTTFKCGGYT
VGVMMSHTLFDGPAAIEFFMNYAALAR-G----E-----G----LVCL-PSLDR-TP-L-
------KA-----RD--P-PR--VTFDHPE----L--I----KM--------------SD
LEQS---NPFST--AES-ASAEV-V-S----LEAPIKHVTK----------VFPFTPEMI
EILKK----K--ALEGD----V--------I-----KRV-S-T-FEVLAAHIWQSRTKA-
I--EL--PED-----------------KPTN--LLFAVDIR-KRT-I--P---PLPK---
HYAGNAVF-AASARDVPQVV-RDMSFVEAVQRIQEAIA--RVTDEYIRSSIDWG---Q--
IY--------KG--V--P-ALA--------------GGFF-LSAWWKMP----FY--EID
Y-GWGKPIYAG----PIV----TPLIE---FL-LLL--------SNGTQ--------DGG
CNLIIALEP-EQMAK---------FEEFV-------------------------------
----KV--Y---------------------------------------------------
--------------------------

#Mapoly0133s0035OrgMpolymorphapeptideMapoly0133s0035.1.p1of32.3.1.188OmegahydroxypalmitateOferuloyltransferase/OhydroxycinnamoyltransferasePAC33009090
------------------------------------------------------------
-------------------------------------------------MGSEGPAPAV-
TDLK------L-------EMV--GE-PE-----TIVPA---S--A--T----D----T-S
P-VFLSNIDQVVV---IPVETVYFY------PA-----------N----------PEK--
---GLD----------K--------LVDT-LRDALAKVLVP-YHFMAGRLQM---NTEEM
R--L--QI----DCNR---A----GAQFTHYTSG-V-AIAD-LG--DV----TLP-N--P
---AFRGLVP-TK---F----NA---T-VV---FELPLLAI--------QVTTFKCGGYT
VGVMMNHTLFDGPGAIGFFMNYTALAR-G----E-----E----LLYE-PDFDR-TP-L-
------KA-----RD--P-PT--PTHEHFE----F--F----KL--------------SD
LTGT--DNPFTT--PGS-AEAEY-V-A----MQNSMDHVTR----------VIPFTPEMI
EILKK----R--ALEGD----T--------I-----KRV-S-T-FEAVAAHLWLARTKS-
V--DL--MPD-----------------MPTN--LLFAVDIR-RRM-K--P---PLSK---
HFAGNGVF-SSCARATPEEI-EKMSFVEAVQHIQKAIE--RVTDDYVRSSIDWG---Q--
IN--------RG--V--P-ALF--------------GGFF-LSAWWKMP----FY--EID
Y-GWGKPIYAG----PIV----TPLIE---FV-LLL--------SNGTQ--------DGG
LNLVIALEP-EQMAR---------FEENV-------------------------------
----KI--TA--------------------------------------------------
--------------------------

#Mapoly0157s0023OrgMpolymorphapeptideMapoly0157s0023.1.p1of1PTHR31642SF10ACYLTRANSFERASELIKEPROTEINRELATEDPAC33003604
--------------------------------------------------MGAEEVAVAA
APASVDVAAAPLKALSLEPSAPVKAPATATAPAPAPAPAPAPSQAAAAAAKVADASSDR-
----------F-------DITT-GK-AE-----YILPR---E--Q--I----E----P-Q
T-YYLSNLDQNVA---MLVKTVYLF------EA-----------K----------PEK--
---K-E----------D--------VSEV-LKTSLAQVLDT-YWPLAGRLAL----SPEM
K--L--IV----NYNN---D----GVCFVEAIAN-A-DLAD-LG--DI----GKP-D--D
---RLAQLLY-EV---P----GA---T-NI---LDTPLVVV--------QVTKFKCGGWS
LGLSMQHSMFDGIAANEFIKAWGEVAQ-G----K-----S----MTIS-PVFDR-TL-L-
------QA-----RT--P-AK--IEFPHHE----F--A----EI--------------ED
---------LSP--DN-----RL-D-T----SEN---IVHK----------SFTFSPEAV
DELKR----RVAAEAEE----G--------V---EGRKC-T-T-FEALSGLVWRARTRA-
L--QM--EPR-----------------QKTR--LYFAVNGR-EKF-V--P---PIPA---
GYVGNAIV-LTFCMTEAADL-VDRPLAHSVRLVQDAIR--LIDDGYMRSAIDFF---E--
MT--------RA--R--P-ALT--------------ASVC-ITTWSRLP----FH--VTD
F-GWGEPVQTG----PVT----LPDKE---VI-LFL--------SHGSQ--------RKS
INVLLGLPA-PVMER---------FEQAI-------------------------------
----KL------------------------------------------------------
--------------------------

#MDP0000123589OrgMdomesticapeptideMDP00001235891of225PF02458TransferasefamilyTransferasePAC22641786
------------------------------------------------------------
------------------------------------------------MLKSQEQLPDC-
----------Y-------YPNQ----PI-----LIHPN---S--P--T----P------K
HCIHLSNLDDQKFLR-FSIKYLYLF-----KKS---------------------------
----------------V--------NLET-LKHALSNVLVG-YYPLAGRLRS--NADHDQ
K--L--EV----DCNG---E----GAVFAEAFMD-I-TAQDFLK--LS----SKP---NR
---SWRKLLY-RV---E-----------AL-SFLDIPPLVI--------QVTNLRCGGMI
?CTAINHCLCDGIGTSQFLHAWAHITA------K-----PDLD-PPIQ-PIH?RHVL---
------KS-----RS--P-PM--ATFRHPQ------------FT----------------
---------LTS--NNGHVDIMRLL-Q----SQP---LVPT----------SLTFTHSDI
LHLKR-------RCAPS-------------------LKC-T-T-FETLASHTWRSWIRS-
L--NL--PPS-----------------LNIK--LLFSMNIR-KML-N--P---QIPQ---
GYYGNGFV-LACAETTVKDL-VGANLRHGVKLVQQAKQ--DLNDEYVRSMVDLL---E--
-----------E--K--T-LKT--DLC---------ASLV-ISQWAKLG----LE--DLD
F-GEGKPLHMG----PLT------SDV---YC-LFL--------PVVGD--------LDA
VRVLVSVPE-SLVEK---------FEYYM-------------------------------
----TE--FS?AEERNGDHRANGFH?EDPMEY----------------------------
--------------------------

#MDP0000258308OrgMdomesticapeptideMDP00002583081of2K15400omegahydroxypalmitateOferuloyltransferaseHHT1PAC22671901
MGHCYVITCNKRPLTKKLKTCSTRINQPKGGYGIWIPTPPNNPLPLLYDINLLSGVLGFG
ISGLPSPICLPYIHIFQMKNAASAVSCRIVARNIWIITQVAEFGKPVAMDNTTN--GDA-
----------F-----ELRVKQ-G?-PT-----LVSPA---V--E--T----E----K-G
L-YFLSNLDQNIA---VTVRTIYCF------KS-----------V----------DKG--
---N-D----------E--------AGEV-IKDALKKVLVH-YYPLAGRLAI----SAEG
K--L--IV----DCTG---E----GAVFVEAETD-C-AIEE-IG--DT----T?P-D-PE
---TLGKLVY-DV---P----GA---K-NI---LEMPPLVV--------QVTKFKCGGFS
LGLCMNHCMFDGIGAMEFVNSWGKIAR-G----L-----P----LTAP-PFLDR-SI-L-
------KA-----RN--P-PR--IEYPHHE----F--S----EI--------------TG
---------TSS--TN-----ND-L-C----EEK---MLY?----------SFSFDSEKL
EKLKM----K--AREEG----A--------L-----ENC-T-T-FEALSAFVWKARTRA-
L--NL--LPE-----------------QQIK--LLFAVDGR-PKF-R--P---PLPK---
GYFGNGIV-LTNSIC?AGDL-LDKPLSNAVGLVQDAIK--MVTDSYMRSAIDYF---E--
LT--------RA--R--P-SLA--------------STLL-ITTWSKLS----FY--TTD
F-GWGEPVLSG----PVA----LPEKE---VI-LFL--------SNGTE--------KKI
INVLLGLPA-SAMNV---------FQELM-------------------------------
----NV------------------------------------------------------
--------------------------

#MDP0000312405OrgMdomesticapeptideMDP00003124051of2K15400omegahydroxypalmitateOferuloyltransferaseHHT1PAC22676050
------------------------------------------------------------
-------------------------------------------------MADIS--DQA-
----------F-----ELIVKK-EE-PT-----LVPPE---S--E--T----E----K-G
L-YYLSNLDQNIA---VIVRTMYCF------KS-----------D----------SKG--
---N-E----------E--------AAEV-IKKALSKILVH-YYPFAGKLTI----STEG
K--L--II----DCTG---D----GAMFVEAEAN-C-EMEK-IG--DT----TKP-D-PK
---TLGNLVH-DI---P----GA---K-NI---LEIPLLTV--------QVTKFTCGGFA
LGLCINHCTSDGISVMEFINSWGDSAR-G----L-----Q----LKVV-PFLDR-NI-L-
------KP-----RN--P-PK--IEFSHDE----F--F----QI--------------ED
---------ISE--NY-----KL-Y-E----EEE---LLYS----------AFCFNPEKL
EKLKK----M--AMEDG----V--------L-----ENC-T-T-FKALSAFVWRARTKA-
L--RM--RPD-----------------QKTK--LLFAVDGR-SKL-E--P---PVPE---
GLFGNAIL-LTHAMCSAGEL-LENPLSFAVGLVDKAVK--MVTSSYMRSVVDYF---E--
VT--------RA--R--P-SLA--------------ATLL-ITAWSKLS----FH--TTD
F-GWGEPVFSG----PVG----LPEKE---VS-LFL--------PHGED--------RKS
IHVLLGLPA-SAMEI---------FEDLT-------------------------------
----RQ--I---------------------------------------------------
--------------------------

#MDP0000370643OrgMdomesticapeptideMDP00003706431of4PTHR31642SF43OMEGAHYDROXYPALMITATEOFERULOYLTRANSFERASEPAC22652968
------------------------------------------------------------
-------------------------------------------------MGDIS--DQ?-
----------F-----ELIVKK-EE-PT-----LVPPE---S--E--T----E----K-G
L-?YLSNLDQNIA---V?VRTMYCF------KS-----------D----------SKG--
---N-?----------E--------AAKV-IKSA?SKILVH-YYPFAGKL?I----STEG
K--L--IV----DCTG---D----GAVFVEAEAN-C-EMEK-?G--DT----TKP-D-PK
---TLGNLVH-DI---P----GA-----NI---LEIPLLTV--------QVTKFTCG?FA
LGLCINHCTSDGIAVMEFINSW?DTAR-G----L-----P----LKVL-PFLDR-NI-L-
------KP-----SN--P-PK--IEFPHDE----F--I----QI--------------ED
---------ISE--NS-----KL-Y------EEE---LLYS----------AFCFDPKKL
EKLKK----M--AMEDG----V--------L-----EKC-T-T-FKALSAFVWRARTEA-
L--RM--?PD-----------------KKTK--LLFA?DGR-SKL-E--P---PVPE---
GFFGNAIL-LTHALCTAGEL-MENP??FAVGLV?KAVK--MVTDGYMRSVVD?F---E--
VT--------RA--R--P-SLA--------------ATLL-ITTWSKLS----FH--TTD
F-GWGEPVFSG----PVG----LPEKE---VC-LFL--------SHGED--------RKS
INVLLGLPA-SAMKI---------FEDLM-------------------------------
----RQ--I---------------------------------------------------
--------------------------

#MDP0000639264OrgMdomesticapeptideMDP00006392641of1PTHR31147SF10NHYDROXYCINNAMOYL/BENZOYLTRANSFERASEPUTATIVERELATEDPAC22625405
------------------------------------------------------------
------------------------------------------------------------
----------M-------QIQI-IE-TN-----VIVPS---P--PPFT----D------D
HFLQLTHLDNDPNLR-VTFRYVRAYHNTNSAPS---------------------------
---PAN-------------------PSHV-ISAAISAALFH-YYPLAATIHP----RPDR
R--F--EL----FCSN---GQ---GVPLIIASAD-S-TLDS-VG--YL----DDP-A-AD
---FVEHLAP-DP---------------NP-EEAMSTPCML--------QLTVFNCGGFT
LGAAIHHSLCDGMGATQFFNGAAEFAR-G--ATR----------ASVE-PVWDRAGL-L-
------GP-----RH--P-PR--IGAPVLH-------E---CLS----------------
---------LDKGFPP--------YGQ----AEAVGPVVRE----------CFHVRDEWL
EKFKG----E--LLEQG------------------GLNF-T-T-FEALGAFIWRAKIKA-
I--GL--PSD-----------------EKVT--FAYSINVR-RLV-N--P---ALPA---
SYWGNGCV-PMYVNLTAKEL-TSKPLSSVADLIKKSKS--NATDEYVRSFIDFQ---E--
----------LH--Y--E--DG-------ITAG--KEVSG-FTDWRHLR----HS--SVD
F-GWGGPVTVL----PLS-RNLLGSVE---PC-FFL-----P--PSSSSAGVGK---KDG
FKVLVTMRE-SAVPA---------FREEM-------------------------------
----EK--FGCLEFGLP-------------------------------------------
--------------------------

#Medtr2g015430OrgMtruncatulapeptideMedtr2g015430.11of1PTHR31147SF10NHYDROXYCINNAMOYL/BENZOYLTRANSFERASEPUTATIVERELATEDPAC31067953
------------------------------------------------------------
------------------------------------------------------------
------------------MLKI-KE-QT-----LIFPS------H--T----PFLE---D
HTLPLSHLDIDRNLN-TTIRYLRAY-----TAT---------------------------
-----------TTHHHD--------PFTV-ISSSLSKTLPH-YYPLAATLRY-----HNH
R--L--EL----FCSK---SQD--SVPLIHATVD-I-TLES-VN--YL----DDD-PSSH
---FVEQLVP-DP---------------KP-EEGLNHPCML--------QLTVYKCGGFT
LGAAIHHSLCDGMGGTLFFNTMAELAR-G--GEH----------IMVE-PVWDREKL-L-
------GP-----RD--V-PR--VDSALVR------EF---LSL----------------
---------DKEFLVY---------------EEGDGGVVRE----------CFHVKDECL
EEFKR----S--LFDQC------------------GFKF-T-T-FEALGACIWRSKVKA-
S--KV--EDN-----------------EKVK--FAYSINIR-RLV-K--P---SLPA---
GYWGNGCV-PMYVQLSAKDL-IEQPIWETAELIRKSKT--NVTDEYVRSFIDYQ---H--
----------LH--Y--A--DG-------ITAG--KWVSG-FTDWRHLG----HS--TVD
F-GWGGPVTVL----PLG-RNLLGSVE---PC-YFL-----PYSIASADK-------KNG
FKVLVNLSE-VALPA---------FTEDM-------------------------------
----QM--FAGSRELLPESRI---------------------------------------
--------------------------

#Medtr3g465910OrgMtruncatulapeptideMedtr3g465910.11of1PF00118//PF02458TCP1/cpn60chaperoninfamilyCpn60TCP1//TransferasefamilyTransferasePAC31059901
------------------------------------------------------------
----------------------------------------------------MEYEKAP-
----------L-------NIEK-ED-VL-----LVKPS---K--S--T---------S-S
CILSLSTLDNKGANN-NIAQTVHVY------RS-----------S----------SIH--
---DYD----SS---FN--------PCHV-FKEALSKALFY-YYPLAGRLVR----HTDG
K--F--RV----KINT---DSVEFGVPFLEATAN-C-TLSS-LH--YL----DNT-N-TE
---IAKHLVL-DL---P----SP-----QD----KNYPLVL--------MVTKFLCGGFT
IGMGMSHAICDGFGASQFFKAILELAR-G--RTE----------PSVK-PVWERENQ-V-
------GTI----TT--Q-PF--PQCPMDR-------E----SV----------------
---------AFS--PF--------V-N----QPNTKIIKQY----------CFKVEGETI
TRLKL----S--LMNEN-------------------IRF-T-T-FEVLAGYVWRSRARA-
L--KL--SSN-----------------DKTM--LNVLVGIR-RNL-MDYE---TLPK---
GYYGNSTI-DAKVVLKVSEL-DEMPLYKIVKLIKETKN-IAFTADYVRNSINSL---E--
T---------NQ--E--D--GL--SME-LEASG---AVTV-LTEWKHLG----FQE-NLD
F-GGYELVNFL----PAP-CKMLATVD---AC-IFS-----S--ANKLDDHDPSM--DGG
VRIFTSLPV-AAMPK---------FKDEI-------------------------------
----EA--LSHRVLYALCVLSQIVNDSRVLLGGGWPEMVMAKEIDALDRKTRGKKSLTME
AFTRALLAIPTTIADNAGLDSAELIS

#Medtr3g465980OrgMtruncatulapeptideMedtr3g465980.11of102.3.1.162Taxadien5alphaolOacetyltransferase/TaxadienolacetyltransferasePAC31058766
------------------------------------------------------------
----------------------------------------------------MAYQTFP-
----------L-------MLEM-KD-VV-----LIKPS---K--S--I----P------S
CILSLSTIDNREIYN-NLAQTVHIY------RS-----------P----------SIN--
---DSD----LS---FN--------FCHV-FKEALSKALFY-YYPLAGRMVK---HADDG
K--L--RV----NCNP---NAENYGVPFLEAIAN-C-TLSS-IN--YL----DNT-D-TE
---IAKHLVL-DP---E----------------EKAYPLVF--------KVTKFLCGGFT
IGMGVLHAICDGVGASQFFKAIIELAR-G--RNE----------PSKI-PVWERERL-I-
------GSI----TE--Q-PF--PESPMNK-------E----SV----------------
---------AFS--PF--------L-N----QHNTTVMKQY----------CFNIDGEMI
TRLKL----S--LMKES-----------------GNIRF-T-T-FESIAGYVWRSRARA-
L--KL--NSN-----------------GETV--LTIVAGIR-RNL-KDFD---PLPN---
GYYGNSCV-DANTVLKVSEL-DERPLYEIIKLIRETKN-IASTTDFVKNSINTL---E--
TN--------YN--E--E-------SR-MVSTG---AVTV-LTEWKHLG----FLDGNVD
F-GGNEAVNLV----PAP-CNMFASIE---IS-IFT----SPNKFDNDDPSM-----KGG
VKIFTTLPV-AAMPK---------FKEEI-------------------------------
----EALRFLS-------------------------------------------------
--------------------------

#Medtr3g465990OrgMtruncatulapeptideMedtr3g465990.11of102.3.1.162Taxadien5alphaolOacetyltransferase/TaxadienolacetyltransferasePAC31056122
------------------------------------------------------------
----------------------------------------------------MAYQTAT-
----------L-------MLEM-KD-VV-----LIKPS---K--S--I----P------S
CILSLSTIDNREIYN-NLAQTVHVY------RS-----------P--SIN----------
---DSD----SS---FN--------FCHV-FKEALSKALFY-YYPFAGRMVK---HADDG
K--L--RV----NCNP---NAENYGVPFLEASAN-C-TLSS-IN--YL----DNT-D-TE
---IAKQLVL-NP---E----------------DKTYPLVF--------KVTKFRCGGFT
IGMGVLHAICDGVGASQLFKAIIELAR-G---RN-----E----PSTI-PVWERERL-I-
------GSI----TK--Q-PF--PESPMNK-------E----SV----------------
---------AFS--PF--------L-N----QDNTTVMKKY----------CFNVEGEML
TKLKL----S--LMKES-----------------GGIRF-T-T-FESIAGYVWRSRARA-
L--KL--NNN-----------------GETV--LTIVAGIR-RKL-KDFE---PLPN---
GYYGNSCV-DANTVLKVSEL-DERPLYEIINLIRETKN-IASTTDFIKNSINTL---E--
TN--------YK--E--E-------SR-MLSTG---AVTV-LTEWKHLG----FLDGNVD
F-GGHEAVNLV----PAP-CNLFASME---MS-IFT-----P--PNKFDNDDPSM--KGG
IKIFTTLPV-AAMPK---------FKEEI-------------------------------
----EA--L--RFLS---------------------------------------------
--------------------------

#Medtr4g055170OrgMtruncatulapeptideMedtr4g055170.11of102.3.1.162Taxadien5alphaolOacetyltransferase/TaxadienolacetyltransferasePAC31108237
------------------------------------------------------------
--------------------------------------------------MENHKKSPS-
----------L-------SLET-KD-IV-----IVKPS---M--P--T----P------S
EILSLSTIDNDPNIN-ILCQTIYVY------KP---------------------------
---NLD----FPNDKKD--------PACV-IKEALSKALVY-YYPLAGKITT----LDDG
K--L--GI----NCNG---D----GVPFLESNAN-C-ELSS-LH--YL----EGI-D-VP
---TAQKLVF-DN---P-----------SQ-DQTSPHPLVF--------KVTKFLCGGFT
IGMGLSHSVCDGYGASQFYRALAELAS-G--KNE----------PSLK-PVWERERL---
------TAKSTLKEQ--P-----FQFLIDK-------T----SI----------------
---------ATS--PF--------L-P----TKE---ISHE----------CFNLNGDTI
KRLKM----K--LMKES-----------DDGKHVIKENF-T-T-LETLGAYVWKSKVKA-
L--KL--NND-----------------GKTM--FCLAVGVR-KLL-D--P---PLHE---
GYYGNAFV-ASNVVLKVKEL-NEKPLFEIVKLIKESKK-LPLNNEYIKNSINIL---E--
TM--------RK--R--N--IR---IE---GTG---ASLV-LTDWRQLG---LLQ--EVD
F-GWKDSVNIV----PVP-WNMFGFVD---LC-LFL-----P--PNNLDPSM-----KGG
VRIFVSLPK-ASMAK---------FKEEM-------------------------------
----EFLKVMKVDEDSS-------------------------------------------
--------------------------

#Migut.D02544OrgMguttatuspeptideMigut.D02544.1.p1of22.3.1.162Taxadien5alphaolOacetyltransferase/TaxadienolacetyltransferasePAC28928621
------------------------------------------------------------
------------------------------------------------------------
----------M-------EVSI-QE-TA-----VVRAV---K-----S----PF---DHD
HVLSLSHVDMDRNLT-VTLRYLRVY------AD---------------------------
---NPG----QE---AD--------PFHV-ITAALSAALVR-YYPFAGTLLR---RISDG
R--F--EL----HCHA---GD---GVPVVRASVN-F-PLSH-VN--NF----DAEVD-EE
---FSGRMLP-DP---------------DP-DGSSIRPMTL--------QVTRFSCGGFV
LGAAVHHAICDGLGATLFFNAMAELAR-G--SGQ----------MTID-PIWDRTTL-L-
------GP-----RN--P-PR--LEFPIQE------------FL----------------
-----SLDKGFS--PY---------------TGSGKRVVKE----------CFNVKAEWL
DHLKK-------ILHHQ-----------------SGSKF-T-T-FEALGAFIWRARTKS-
C--QV--PIH-----------------EKVT--FAYSINIR-KIA-N--P---PLPA---
GYWGNGCV-PMYVHLTAEEV-AEQPIWKTADSIKKSKR--NATAEYVSSFVDFQ---E--
----------LH--Y--E--DG-------ISGG--RRVSG-FTDWRHLG----HS--TVD
F-GWRGPVAVV----PLS-RHLLGSVE---PC-FFL---------PGKE--------TET
VKVLVHLED-DVILS---------FRQEM-------------------------------
----DK--LKNLQEYGLQSAI---------------------------------------
--------------------------

#Migut.F00042OrgMguttatuspeptideMigut.F00042.1.p1of2PTHR31642SF43OMEGAHYDROXYPALMITATEOFERULOYLTRANSFERASEPAC28932794
------------------------------------------------------------
-----------------------------------------MHAEQRHTYNNIMEESNV-
----------L-----ELSVEL-GH-PT-----LVPPA---K--E--T----P----K-G
L-YFLSNLDQNIA---VIVRTVYCF------TG-----------A-------DDQNSN--
---N-K----------N--------ACKT-IKESLQHILVH-YYPLAGRLKL----SSDG
K--L--IV----DCTG---E----GAVFVEAEAN-C-AIRQ-LG--DT----LKL-D-HS
---TLCKLVY-DI---P----GV---D-NI---LQIPPLVA--------QVTKFKCGGFI
LGVCVNHCMFDGVSAMEFVNAWGATAR-G----L-----P----LAEP-PFLDR-TI-L-
------NA-----RC--P-PK--IEYDHRE----F--L----EI--------------QD
---------VLS--PN---------------SDE---LLYG----------SFVFDQEKI
EKLKK----V--AMNDD----G---NKRVVL-----KKC-T-S-FEVLSAFVWRARTRA-
L--NF--PDD-----------------QETK--LLFAVDGR-NKF-K--P---PLPK---
GYFGNAIV-LTNCICKAGEL-LEKPLSHGVRLVQESIK--TVNDGYMRSAIDYF---E--
AT--------RA--R--P-SLN--------------STLL-ITTWCQLS----FN--TTD
F-GWGEPFFSG----PVG----LPEKE---VI-LFL--------SNGKD--------RKG
VTVLVGLPV-SAMNK---------FQELL-------------------------------
----QE--V---------------------------------------------------
--------------------------

#Migut.I00559OrgMguttatuspeptideMigut.I00559.1.p1of2PTHR31642SF43OMEGAHYDROXYPALMITATEOFERULOYLTRANSFERASEPAC28930564
------------------------------------------------------------
------------------------------------------------MEKATTNNNTP-
----------F-----ELTVKR-GP-PC-----LVPAA---E--E--T----R----K-G
L-YFLSNLDQNIA---VIVRTIYCF------ES-----------G----------DRG--
---N-D----------D--------VFGV-VKDALSKILVY-YYPLAGRLTV----SSEM
K--L--IV----DCTG---E----GAVFVEAEAE-C-ELGE-LG--DI----TKP-D-PV
---TLGKLVY-DF---P----GA---K-HV---LEIPPLVA--------QVTKFKCGGFV
LGLCMNHCMFDGIGAMEFVNGWGEIAR-G----N-----L----LKSP-PFMDR-TI-L-
------KA-----RI--P-PK--IEFPHHE----F--A----EI--------------ED
---------IST--SH--------K-E----ENN---MLYR----------SFRFDSEKL
EHLRE----T--ALADG----T--------L-----KKC-T-T-FEALSGFVWRARTEA-
L--DL--KPD-----------------QETK--LLFAVDGR-SRF-D--P---PIPN---
NYFGNAIV-LTNALSKAGPL-IENGPSFSVGLVQEAVR--LVTDGYMRSAIDYF---E--
AT--------RA--R--P-SLA--------------STLL-ITTWSRLS----FG--TTD
F-GWGPPVLSG----PVA----LPEKE---VI-LFL--------SHGRE--------KKS
INVLLGLPA-PAMEK---------FEQLM-------------------------------
----EI------------------------------------------------------
--------------------------

#Migut.K01095OrgMguttatuspeptideMigut.K01095.1.p1of92.3.1.196BenzylalcoholObenzoyltransferasePAC28936615
------------------------------------------------------------
--------------------------------------------------MALITKPLI-
----------F-------NVTR-RI-PE-----LILPA---K--P--T----P------H
EFKPLSDIDDQEGLR-FHVPLIQFY------RN---------------------------
----------IPSIEAD--------PVEV-IRKAIAKALVP-YYPFAGRLRE----QAAR
K--L--VV----ECTG---E----GVMFIEADAD-V-ALEQ-FG--DE----IRP-P-VP
---CLDELLY-DV---P----GSG----GI---INCPLLLI--------QVTRLKYGGFI
FSLRFNHTMSDGTGIAEFMSAVGEFAR-G--AEA----------PSIQ-PIWERHIL---
------SA-----RN--P-PR--VTCTHHE-------Y---DDV----------------
---------VNNIPII--------L------DGD---MVHR----------SFFFGAPEI
SALDG-------RLPPH-----------------LHRNC-T-K-FELLTACLWRCRTIA-
L--SP--DPN-----------------EEVR--ILCVINCR-KRF-N--P---PLPA---
GYYGNAFV-LAAAIATAESL-SKNPFHYAVELVMKAKT--KATEEHVKSVADLM------
VI--------RG--R--PHFML-------------VGNYA-VSDVRHLG----FG--DVD
F-GWGKPVYGG----PAK-GEVGVVPEL--SS-YYI-----P--FKNKKG-------ENG
IIVPISLQK-NAMDV---------FVKEL-------------------------------
----EI--MLKNDNENRVC-----------------------------------------
--------------------------

#Migut.K01102OrgMguttatuspeptideMigut.K01102.1.p1of92.3.1.196BenzylalcoholObenzoyltransferasePAC28936636
------------------------------------------------------------
------------------------------------------------------MAALT-
----------F-------KVTR-QN-PE-----LIPPA---K--P--T----P----H-E
F-KSLSDIDDQEGLR-FQIPVIQFY------RN-----------I--------PSVQ---
---A------------D--------PVKV-IRAAISEALVF-YYPFAGRLRE----VADR
K--L--VV----ECTG---E----GVMFIEADAD-V-ALQQ-FG--DD----LQP-P-FP
---CLEELLY-DV---P----GS---S-GI---VNSPLLLI--------QVTRLRCGGFI
LALRLNHTMSDAFGLVQFMTAVGEIAR-G----A-----K--S-PSIP-PVWER-HL-L-
------NA-----RA--P-PR--VTCTHRE----Y--D----EV--------------PD
TK-------GTI--IP-----L----------DD---MVHR----------SFFFGAAEI
SALR-----G--RLPPH----L---------R-----RC-S-T-FELLTACLWRCRTIA-
I--SP--EPN-----------------EEVR--MLCIVNYR-SRI-N--P---PLPK---
GYYGNAFA-FPAAVAAAGDL-SSNPFEYALELIRKTKS--DVTEEYMRSLADLL------
VI--------RG--R--PHFTV-------------VRSYV-VSDLTRAG----IG--DLD
F-GWGKAVSGG----PAK-CDVGAIPGVALAS-FYI-----P--FKNKKG-------ENG
IVVPVCLPA-DAMEV---------FVKEL-------------------------------
----EM--MVSREDDDNSGRIPVFVASAL-------------------------------
--------------------------

#gene06484v1.0hybridOrgFvescapeptidemrna06484.1v1.0hybrid1of1PTHR31642SF43OMEGAHYDROXYPALMITATEOFERULOYLTRANSFERASEPAC27267226
------------------------------------------------------------
------------------MVGQWLTYISLTLFEHQLGAAWLFKGTTDSVMGDNS--YKT-
----------F-----ELNVKK-EE-PT-----LVPPA---A--E--T----E----K-G
L-YFLSNLDQNIA---VVVRTLYYY------KS-----------D----------SKG--
---N-E----------D--------VVEV-MKKALSDVLVH-YYPLAGRLSI----STEG
K--L--IV----DCTG---D----GAVFVEAEAN-C-EMKE-VG--DI----TKP-D-PV
---TDGKLIY-DV---P----GA---N-NI---LEIPPLVV--------QVTKFRCGGFV
LGLSINHCMNDGISAMQFVNSWSETAR-G----V-----P----LKVL-PFLDR-SI-L-
------KA-----RN--P-PK--IEFPHHE----F--A----QI--------------ED
---------ISD--TT-----KL-Y-E----EEE---MVYR----------SFCFEPEKL
EKLKK----K--AMEDG----V--------L-----EKC-T-S-FVALSAFVWRARTRA-
L--RM--VPD-----------------QKTK--LLFAVDGR-SRF-E--P---VIPK---
GYYGNAIV-LTYALCSTGEL-LENPFSFSVGLVDKAIH--MVSDSYMRSVIDYF---E--
VT--------RA--R--P-SLA--------------ATLL-ITTWSRLD----FH--TTD
F-GWGEPVFSG----PVG----LPEKE---VI-LFL--------SHGED--------RKS
INVFLGMPA-SAMKV---------FEELM-------------------------------
----QI------------------------------------------------------
--------------------------

#gene23810v1.0hybridOrgFvescapeptidemrna23810.1v1.0hybrid1of2PTHR31147SF10NHYDROXYCINNAMOYL/BENZOYLTRANSFERASEPUTATIVERELATEDPAC27258251
------------------------------------------------------------
------------------------------------------------------------
----------M-------QVQI-SD-TT-----VVVPS---T--P-------PFS--D-D
HILPLTHLDNDANLR-VTFRYVTTT-----NSS-----------S---------------
----------------D--------PFHV-----LSAALVH-YYPLAASLRR----RRDN
R--L--EL----FCSV---GQ---GVLLIRASVE-STTLYS-VS--QL----NDA-D-TQ
---FLEQLVP-DP--DP-----------NQ---SMEYPCVL--------QVTVFKCGGYA
LGAAISHSLCDGMGATQFFNAMAELAR-G--SGQ----------ISLH-PIWER------
------------------------------------------------------------
-----------------------------------------------------SVKDESV
EKFKT----N--LLKQS------------------GLSF-T-T-FEAVGAYIWRAKVKS-
S--EI--SMD-----------------ETVT--FGYALNVR-KLV-N--P---PLPT---
GYWGNGCI-AIYVKLSAKEL-VEKPMWEVADRIKKSKS--NATDEYVRSFIDFQ---E--
----------LH--Y--N--EG-------INAG--KEVSG-FTDWRHLR----HS--TVD
F-RWGGPVTVL----PLS-RNLLGSVE---PC-FFL-----P--GSGSNGK------KDG
FKLMVNLRE-TAMPG---------FRKEM-------------------------------
----DK--FSSQELGLSLL-----------------------------------------
--------------------------

#gene29807v1.0hybridOrgFvescapeptidemrna29807.1v1.0hybrid1of22.3.1.162Taxadien5alphaolOacetyltransferase/TaxadienolacetyltransferasePAC27274889
------------------------------------------------------------
------------------------------------------------------------
----------M-------QVQI-SD-TT-----VFVPS---K--P-------PFS--D-D
HVLPLTHLDNDPNLR-VTFRYVRAY-----VTT-----------H---------SSSS--
----------------D--------PFHV-ISAALSAALVH-YYPLAASLRR----RRDN
R--L--EL----FCSA---GQ---GVPLIRASVE-S-TLHS-VS--QL----NDA-E-TQ
---LLEQLVP-DP---D----PD-----QA----MVNPCVL--------QVTVFKCGGYT
LGAAVNHSLCDGMGATQFFNAMAELAR-G---SG-----Q----ISVQ-PILDRSGL-L-
------RP-----RD--P-PR--VGAPVLH-------E----FL----------------
-----SLDPKFS--PY--------E-H----GKQLGPVLRE----------CFEVKDESV
EKFKT----K--LLKQS------------------GLSF-T-T-FEALGAYIWRAKVKS-
S--EI--SMD-----------------ETVT--FAYALNVR--KLVN--P---ALPV---
GYWGNGCI-AMYVKLSAKEL-MEKPMWEVADRIKKSKS--KATDEYVRSFIDFQ---E--
----------LH--Y--D--EG-------INAG--KEVSG-FTDWRHLQ----HS--TVD
F-GWGGPVTVL----PLS-RNLLGSVE---PC-FFL-----P--FSGSNGK------KDG
FKIMVNLRE-SAMPG---------FRKEM-------------------------------
----DM--FSSQEFGLSFL-----------------------------------------
--------------------------

#orange1.1g013437m.gOrgCsinensispeptideorange1.1g013437m1of1PTHR31147SF10NHYDROXYCINNAMOYL/BENZOYLTRANSFERASEPUTATIVERELATEDPAC18112391
------------------------------------------------------------
------------------------------------------------------------
----------M-------EVKI-IE-TK-----QILPS---T--P-------PFKD-EGE
HELPLSHLDNDPNIRSFTFRYIRVY------TA---------------------------
---SAD----ID---RH--------PFDV-IANSLSLALVH-YYPLAGTLRPVGKSSSNQ
R--L--SL----FCQS---GQ---TFPLVNATAD-C-TLDS-LD--------YDS-D---
---SLEQLVP-AP---------------TL-EEGLANPCIL--------QVTVFKCGGYT
LGTAVHHSMCDGMGATLVFGAAGELAR-G--ATK----------ISVQ-PVWDRATL-L-
------GP-----RH--P-PR--AEGPVLE------------FL----------------
-----GTEKGFK--PY---------------SHDVGPVVRQ----------CFDVADECL
DGLKD----A--LFDEC------------------GMKF-T-T-FEAFGAFVWRAKVRC-
S--GI--SGD-----------------KNVK--FAYPSNIR-RTV-K--P---PLPL---
GYWGNGCI-PLYAQLSAKEL-VEQPLWKTAELIKKSKS--NANDEYVHSFIDFQ---E--
----------LY--Y--E--DG-------ITAG--REVSA-FTDWRHVG----HT--SVD
F-GWGGPVIMF----PLS-KNLVGSKE---PC-YFL-----P--PRKKD----------G
FTLQVNLRA-SALPA---------FREEM-------------------------------
----DK--FGNKVYQVSA------------------------------------------
--------------------------

#orange1.1g013997m.gOrgCsinensispeptideorange1.1g013997m1of2PTHR31642SF43OMEGAHYDROXYPALMITATEOFERULOYLTRANSFERASEPAC18117277
------------------------------------------------------------
-------------------------------------------------MANAD--SSA-
----------T-----ELTVKQ-GE-PT-----LVLPA---E--E--T----P----K-G
L-YFLNNLDQNIA---VIVRTCYCF------KS-----------D----------SKG--
---N-E----------D--------AAEV-VKNALSKLLVQ-CYPLAGRLTI----SSAG
K--L--IV----NCTG---E----GAVFVEAEAS-F-GIED-IG--DL----TKP-D-PL
---ILGKLVY-EI---P----GA---Q-HI---LQIPPLVV--------QVTKFKCGAFV
IGMSMNHCMLDGLAAMEFMNSWGETAR-G----L-----P----LKVR-PVLDR-TI-L-
------KS-----RD--P-TK--IEFPHPE----F--D----EI--------------ED
---------VSN--TN-----KL-Y------EEE---MLYR----------YFCFGPEKL
EQLKQ----I--AMQDK----V--------L-----NKC-T-T-FEALSAFVWRARCEA-
L--GM--QPD-----------------QQTK--LLFAVDGR-SRF-E--P---PLPE---
GFFGNGIV-LTYSLSKAGEL-LTNPLSFTVGLVQNAVS--MVTDSYMRSAIDYF---E--
IT--------RA--R--P-SLA--------------ATML-ITTWYRLS----FH--TID
F-GWGEPIFSG----PVA----LPEKE---VI-LFL--------SHGTQ--------RKN
INVLLGLPA-SAMKI---------FEQLM-------------------------------
----EI------------------------------------------------------
--------------------------

#orange1.1g014029m.gOrgCsinensispeptideorange1.1g014029m1of2PTHR31642SF43OMEGAHYDROXYPALMITATEOFERULOYLTRANSFERASEPAC18117599
------------------------------------------------------------
------------------------------------------------MK-NTN--GHA-
----------I-----ELNVKQ-GE-PT-----LVKPA---E--D--T----E----K-G
L-YFLSNLDQNIA---VIVRTIYCF------KS-----------D----------EKG--
---N-E----------K--------AGEV-IKNALEKVLVH-YYPLAGRLTI----SSEG
K--L--II----NCTG---E----GAVFVEAEAN-C-VLEK-IG--DI----TKP-D-PE
---TLGKLVY-DI---P----GA---K-NI---LEMPPLAA--------QVTRFKCGGFV
LGLCMNHCMFDGIGAMEFVNAWAETAR-G----L-----P----LKIP-PFLDR-SI-L-
------KA-----RS--P-PK--IEDLHQE----F--A----EI--------------ED
---------KSG--TS-----EL-Y-K-----DE---MLYR----------SFCFDSAKL
EKIKM----I--AMEDE----V--------L-----DKC-S-T-FEALSAFVWKARTKA-
L--KF--LPH-----------------QQTK--LLFAVDGR-SKF-N--P---PLPK---
GYFGNGIV-LTNSICQAGEL-TEKPLSFAVGQVQDAIK--MVNDSYMRSAIDYF---E--
VT--------RA--R--P-SLS--------------STLL-ITTWSRLS----FH--TTD
F-GWGEPVLSG----PVA----LPEKE---VS-LFL--------SHGKE--------RKS
INVLLGLPA-SAMKI---------FQELM-------------------------------
----AL------------------------------------------------------
--------------------------

#orange1.1g014078m.gOrgCsinensispeptideorange1.1g014078m1of12.3.1.16710deacetylbaccatinIII10OacetyltransferasePAC18137083
------------------------------------------------------------
---------------------------------------------------------MA-
----------L-------PVIR-SN-RS-----LVRPA---EHTP--T----P----S-G
T-LDLSSIDQIPVLR-CNARTLHVF-----KRR-----------G---------------
-----P----EP---EA--------AAHV-IKGALSRALVP-YYPLAGRLKE----SSQG
Q--F--QV----ECSG---D----GAWFVEASAI-C-TLDS-VD--YF----NDV-T-SI
---PYDQLLP-DS--VP-----------KT-DGDVEPLVQM--------QVTQFACGGFV
IGLTFCHSICDGLGAAQFLNAVGELAR-G--LEH----------PRVA-PVWHRDFF---
-------------PS--T-PQ--TRLENAT------------LL----------------
-------HNYLP--PP--------M-P----SYR---LEHA----------NIDIPMDQI
NQLKR----Q--FYDST------------------GLKC-S-A-FEIVAASLWRHRTRA-
I--SF--GPN-----------------TQLK--LVFFANCR-QLL-D--P---PLPK---
GFYGNCFF-PVTITTTSDWL-TQATNVDVVKLIQEAKA--ELPVEFAKYMNGDF---T--
----------RNGED--PFAPP-----------LAYTTLF-ISEWGRLG----FN--QID
Y-GWGPPVHVV----PIQGSSIIPVGI---VGSMPL-----P---------------KVG
FRLMTWSVREAHLKT---------FLDLI-------------------------------
--------TNSI------------------------------------------------
--------------------------

#orange1.1g014388m.gOrgCsinensispeptideorange1.1g014388m1of1PTHR31642SF10ACYLTRANSFERASELIKEPROTEINRELATEDPAC18126378
------------------------------------------------------------
------------------------------------------------------------
---------------------M-TE-PV-----FIQPE---T--E--T----C----K-E
P-YFLSSLDHAVI---DMMKTVYIY------KL-----------D----------GKK--
---SGV----------E--------ARDL-IKQALAKVLVH-YYPLAGRLRR----SSSG
N--L--FV----ECNNSI-K----GVPFVEAVAD-S-EIEK-LG--DI----TVP-D-TV
---MLENLVY-DV---P----GV---E-NI---LEMPLMTA--------QVTRFKCGGLV
FGMAINHCMVDGISAMQFVNSWAETAR-G----I-----T----LTMP-PVLDR-SI-L-
------MP-----KK--P-SV--DKNDSET----L--T----EVEI------------SD
---------VSK--IE-----TL-Y-Q----EQK---MICK----------SFKFDQNRL
AGLKK----K--AMENG----E--------L-----TYC-S-S-FTVLAAFLWRARSQA-
L--KM--KPQ-----------------QQTK--LVFTVDIR-SKLKT--N---PLPK---
GFFGNGVL-VTQCLCTAEEL-VQKPFSFAVKMVQNAIQ--MVNEDYIKGFIESF---D--
VN--------AR--P--P-SWT--------------ATLV-ITSWTRIA----FN--AAD
F-GWGEPTQFG----STR----IPKE----VG-LFI-----P---EGKD--------KNG
IVLVLGLPV-SAMNT---------FQELI-------------------------------
----TS--I---------------------------------------------------
--------------------------

#Oropetium2015010515489OrgOthomaeumpeptideOropetium2015010515489A1of62PF02458TransferasefamilyTransferasePAC35994779
------------------------------------------------------------
-----------------------------------------MPGAVERAQTPAMKTSLT-
----------F-------AVRR-RE-PV-----LVGPS---A--P--T----P------R
ETKRLSDIDDQGTVR-AQVPFLFFY------RG----------------------HGE--
---EDR----RD---DD--------PASV-IRRALGKALVP-YYPIAGRLRE----VAAR
K--L--VV----DCTG---E----GVMFVEADAD-V-RLEE-LEAAGL----RAP---FP
---CMDQLLF---------------------------------------DVTRLLCGGFV
LALRLNHTICDAIGLAQFMFAVAEHAR-G----L-----PRRA-LKVE-PVWCRELL---
------EA-----RC--P-PK--PAFPHRE----FDVV----PL----------------
---------PPP--PP--------P-D----DDD---MVMR----------TFTFGRTDI
AAIKK----NGKLQDTA-----------------------T-S-FEALTAALWRARTAA-
L--EL--PPD-----------------EEVR--LAIIVNFR--NL----PEL-ALPA---
GYYGNACV-PPAVLTTAGAL-LAGSLADAVELVRNAKA--AVTAEYVRSTLDHL---V--
-L--------HV--R------P--CVA----MA---NLFL-VSDNRHAG----FR--RVD
L-GWGEPAYGG----PAN--AMFGAS----FL-VAV--------KDGVD--------EDA
VAVPIALPR-PAMDR---------FASEV-------------------------------
----KV--LLKS------------------------------------------------
--------------------------

#Oropetium2015010517540OrgOthomaeumpeptideOropetium2015010517540A1of42.3.1.232MethanolOanthraniloyltransferasePAC36015528
------------------------------------------------------------
--------------------------------------------------------MGV-
----------F-------TVTKLSEGPV-------RPS---G--S--T----P----S-E
T-LPLAWVDRYPTHR-GLVESTHVY------RA-----------AATAPQQKLPALDAAG
---EAQ----PP---KS--------PAAV-VRGALADALVH-YYPFAGRIVE----DVPG
R--P--AV----LCSG---E----GVYFVEAAAN-C-TLAD-VN--FL----ERP-L-LL
---SKEQLVP-YP---T----SD---FWPV--EPHNSLAMI--------QVTTFTCGGFV
IGLRTNHAVADGTGAAQFLNAVGDFAR-G----L-----P--E-PRVK-PVWGRDSF---
-------------PD--P-DI--KPGPLPE------------------------------
---------LPV--LA---------------------LEYI----------AFDFPVSYL
DRVKS----QYAEFTGG-------------------KLC-S-G-FDVVIAKLWQSRTRAA
I--D---GPG-----------------ADVK--LCFFASVR-HVL--------KLEP---
GYYGNAIF-PVKVSAPAAKV-AASSMVEIVGMVREAKR--RMADECLAWAEGRT------
GG--------RD-----PFQMT-----------FDYESVY-VSDWSKLG----FN--DVD
Y-GYGAPMAAG----PLVNCDLIAS-----VI-VMK-----A--PAPLT----------G
TRLLASCVTKEHADD---------FASRM-------------------------------
----RE----DMS-----------------------------------------------
--------------------------

#Oropetium2015010523994OrgOthomaeumpeptideOropetium2015010523994A1of1PTHR31147SF10NHYDROXYCINNAMOYL/BENZOYLTRANSFERASEPUTATIVERELATEDPAC36007430
------------------------------------------------------------
-------------------------------------------------------MAAQ-
------------------GLRV-LD-TV-----LLSPP---ATAR-------P------D
APLPLSGLDADRNVLDVAFRTLRFF-----PPP-----------P---------------
---PDP----SS---PD--------ALTVLLPRAFEAALGL-FPALAGRLRR----DEDG
R-----??----????--------??????????-?-????-??--??----???-????
---???????-??---------------??-??????????--------???????????
????VAHSLCDGAGGTKFLAAAARFAR-G--QGP----------PETA-PVWDRRDL-L-
------GP-----RE--P-PR--VVIPFFD------------GV----------------
-------LELNA--CGLVARDGHHT-E----TRQEEQLTRRE---------CFHVSDARV
EALRA----R--LATEA------------------GIKF-T-T-FEFVAAFIWRARVKA-
K--GT--RAG-----------------EVVK--MVYSMNIS-TLV-N--P---SLPA---
GYWGNVCV-PVYVALPAGDL-VSQPLAATAALIRNSKW--EVSDEYVRSYVDFQ---ELL
LR--------HGAGTAGGATAA--------------AVSA-FTDWRRLG----HG--EVD
F-GWGGPTVVL----PLS-????????---??-???-----?--??????--?---????
???FVAVQD-KALSE---------FREQM-------------------------------
----EE--LLLLQEHQS----SVGKL----------------------------------
--------------------------

#Pahal.C01300OrgPhalliipeptidePahal.C01300.11of120PF02458TransferasefamilyTransferasePAC32515235
------------------------------------------------------------
-------------------------------------MRPELSEAEHVETPAMT---LT-
----------F-------TVRR-RE-PE-----LVGPA---E--P--T----P----R-E
T-KRLSDIDDQETLR-GQVPSMFLY------RG-----------G---P--R-AAD----
----------------D--------PAGV-IRRALGEALVP-YYPLAGRVRE----VEAR
K--L--VV----DCTG---E----GIMFVEADAD-V-RLSE-LE--AAGL--TMP-P-FP
---CADQLLF-DV---E----GS---S-GI---LNSPLLLI--------QVTRLLCGGFV
LALRLNHTICDAIGIIQFLSAVAELAR-G----F-----P--A-PTVA-PSWSR-EL-L-
------EA-----RN--P-PR--PTFPHHE----F--D----AV--------------P-
---------PPA--PP-----P----------GD---MVTR----------TFTFGPSGV
YAIR-----K--GLPPK----L--------RD-----TA-T-T-FEVLAAALWRGRTAA-
L--EL--PPD-----------------EDVR--LVFVSNIR-GVP-E--L---GLPA---
GYYGNACV-PTGGLVTAGAL-LAGSLGDTVELVREAKA--AVTAEYVRSTADLL---V--
-L--------RG--R------P--YVA----MS---NMFL-VSDNRRTG----FH--RVD
F-GWGVPVFGG----PST--AMWGGS----FI-LAV--------RNADG--------ENA
AALPIMLPR-PAMDR---------FASEV-------------------------------
----ER--LLKD------------------------------------------------
--------------------------

#Pahal.C01539OrgPhalliipeptidePahal.C01539.11of120PF02458TransferasefamilyTransferasePAC32514873
------------------------------------------------------------
-----------------------------------------------------MEPAAK-
------------------TVER-LG-QR-----LVPPA---E--P--T----P----T-G
P-HRLSWLDRYPTQM-ALIESLHVF------KP-----------D---------------
---PAR----DG---VS--------PAET-IERALARALVE-YYPLAGRLAV---SDDAG
G--L--HV----DCSG---E----GVWFIEAAVR-C-RLED-VE--YL----EYPLQIPK
-----DDLLP-HP--LP----RP-----SR-EEENKLILLV--------QVTTFGCGGFV
VGFRFSHAVADGLGAAKFMGAVGELAR-G--ADQ----------ISPP-PTWGRDAI---
-------------PN--P-AG--AHVGSLP------------EL----------------
------------------------D-G----AKR---LEYL----------AIDISADYI
DHFKS----QFAAASGG-------------------GRC-S-A-FEVLIAKAWQSRTRA-
A--AF--DAD-----------------TPVH--LCFAMNAR-PLL-A--A---RLPRAGV
GFYGNCYY-IMRVSSTAGKV-STSSVTDVVKIIREGKK--RLPSEFARWAAGEE------
----------AG--D--PYQIT-----------SDYRTLL-VSDWTRLG----FA--EVD
Y-GWGPPAHVV----PLTNLDCIA------TC-ILV-----K--PWAHKP---------G
ARLITQCVTPDRVAA---------FHDAM-------------------------------
----VD--MNC-------------------------------------------------
--------------------------

#Pahal.E04258OrgPhalliipeptidePahal.E04258.11of120PF02458TransferasefamilyTransferasePAC32499226
------------------------------------------------------------
--------------------------------------------------------MAG-
----------F-------KVTRISEGP-------VKPA---S--A--T----P----E-E
T-LPLAWVDRYPTHR-GLVESMHIF------RS-----------G---------------
---A------------D--------AAPAVIREALGKALAF-FYPLAGRIVE---GAEPG
C--P--AI----RCTA---D----GVYFAEAEAD-C-SLED-VR--FL----ERP-L-LL
---PKEDLVP-YP---G----DD---RWGV--EPHNTIMMM--------QITKFTCGGFV
MGLRFNHASADGMGAAQFINAVGDMAR-G---LA-----E----PKVK-PVWDREKF---
-------------PN--P-KI--KPGPLPE------------------------------
---------LPV--LA---------------------LDYI----------VLDFPTGYL
DGLKK----Q--YKEHS------------------GKFC-S-G-FDVLTAKLWQCRTRA-
L--NL--EPN-----------------AEVK--LCFFASVR--HLL-------KLDR---
GYYGNSIF-PVKMSAPAEKV-LGSSIMEVVDMIRQAKD--RMAVEFFQFAKEET---D--
QD--------PF--Q--M--TF--NY----------ESIY-VSDWSKLG----FS--EVD
Y-GFGPPVFAG----PLVNNDFIAS-----VV-ILK-----A--PLPLD----------G
TRMLASCVTKEHSEE---------FVRGM-------------------------------
----KA----DLP-----------------------------------------------
--------------------------

#Pahal.H01564OrgPhalliipeptidePahal.H01564.11of1PTHR31642SF10ACYLTRANSFERASELIKEPROTEINRELATEDPAC32522496
------------------------------------------------------------
-------------------------------------MVVEMKENGVAAAAGAGEKAAP-
----------------QLSVKR-GE-PT-----LVPPA---E--P--T----P----T-G
EQYYLSNLDQNIA---VIVQTVYCY------KP----------------------SGGAA
GDGGKD----------D--------VAAA-LRDALARVLVH-YHPLAGRLGI----SPEM
K--L--TV----ELTG---E----GAVFVEADAC-C-DLAD-VG--DL----TKP-D-PA
---ALGQLVY-SV---P----GAK----HI---LEMPPMTA--------QVTRFKCGGFA
LGLAMNHCMFDGIGAMEFVNSWAETAR-G--TAE----------LTVP-PFLDRTVL---
------RA-----RD--P-PV--HTFPHHE-------FAEIPDV----------------
---------SDTAALY----------G----SQE---LLYR----------SFCFDPDRL
ERVRA----L--ALAGG-----------------DLGRC-T-T-FEALSGLVWRARTKA-
L--GL--APE-----------------QRTK--LLFAVDGR-RRF-V--P---PLPR---
GYFGNGIV-LTNAIATAGEL-LSAPVSRAAGLVQDAVR--MVTDEYMRSAVDYF---E--
AT--------RA--R--P-SLA--------------STLL-ITTWSRLE----FH--GAD
F-GWGEPVMSG----PVT----LPEKE---VI-LFL--------AHGKE--------RKS
INVLLGLPA-TAMDA---------FQELM-------------------------------
----DE--I---------------------------------------------------
--------------------------

#Pahal.J00128OrgPhalliipeptidePahal.J00128.11of1PTHR31147SF10NHYDROXYCINNAMOYL/BENZOYLTRANSFERASEPUTATIVERELATEDPAC32484154
------------------------------------------------------------
----------------------------------------------------MAVVAPP-
----------M-------ELQRLRV-LDTVTVGLTPPA---AAEHAMA----P-------
--LPLSGLDADRNMLDVTFRTLRFF-----PPP-----------P----PSV--------
----------------D--------PLAV-LPRAFAAALGL-FPALAGRIRD-------G
Y--V--VL----GAGA--------AVPLVLAASE-L-SVAD-VD--------TDA-PASA
---LLDGLAP-GD---G----DG-----DV---ADGPALAL--------QATRFACGGVA
LGMRVAHALCDGAGATKFLAAAARFAS-G----Q-----G--P-PDMA-PVWERREL-L-
------GP-----RQ--R-PR--VATPVFD---RV------LAL----------------
----DDDVARCG--PYGAAGEWHSQ-Q----Q-----LTRE----------CVHMSDARV
EALRA----R--LADEA------------------GLRL-T-T-FEVAAAFIWRAKVKA-
N--GT--SSG-----------------EVVK--MVYSMNIS--KLVD--P---PLPD---
GYWGNVCV-PVYVALAAGDL-IAQPLAATAALIKKSKQ--AVDDEYVRSYIDFQ---E--
LH--------RG--E--GVTAG--------------AVSA-FTDWRRLG----HG--EVD
F-GWGGPEAVL----PLS-WRILGSTE---PC-FLL-----P--YGAGDERR-----RRG
FKVFVALQR-AAVAG---------FREEM-------------------------------
----QE--LLL-KQQQI----SVGRL----------------------------------
--------------------------

#Pavir.Ca01228OrgPvirgatumpeptidePavir.Ca01228.1.p1of272PF02458TransferasefamilyTransferasePAC30206886
------------------------------------------------------------
----------------------------------------------------MAT--LA-
----------F-------AVRR-RE-PV-----LVGPA---A--P--T----P----R-E
T-KRLSDIDDQETLR-SQVPFLLFY------RG-----------G---ARAH-GDGRD--
----------------D--------PAGV-IRRALGEALVP-YYPLAGRLRE----VEER
K--L--VV----DCTG---E----GVMFVEADAD-V-RLAE-LE--AAG---LRP-P-FP
---CMDQLLF-DV---D----GS---G-GV---LNCPVLLI--------QVTRLLCGGFV
LALRLNHTICDAIGLAQFMSAAAEIAR-G----L-----P--A-PTIE-PAWSR-EL-L-
------EA-----RR--P-PK--PAFPHRE----F--D----PV--------------P-
---------PPP--PP-----P----------GD---MVMR----------TFTFGPDDV
AAIQ-----R--GIPPK----L---------------AA-T-T-FEALTAAIWRARTAA-
L--EL--PPD-----------------EEVR--AVAIVNFR-GVP-E--L---GLPA---
GYYGNACV-PVAALTTAGAL-LAGSLGDAVELVRGTKA--AVTAEYVWSAVDLL---V--
-L--------RG--R------P--FVA----MA---NLFL-VSDNRHAG----FH--RVD
L-GWGEPMYGG----PAA--TLFG------VS-FFV-----HVENGGGE--------EGA
VAVMIVLPR-PAMDR---------FSSEV-------------------------------
----EA--LLKG------------------------------------------------
--------------------------

#Pavir.Db02152OrgPvirgatumpeptidePavir.Db02152.1.p1of2PTHR31147SF10NHYDROXYCINNAMOYL/BENZOYLTRANSFERASEPUTATIVERELATEDPAC30262961
------------------------------------------------------------
------------------------------------------------------------
--------------------------MC-----FVSPF----------------------
----------------QHVSSIKVA------EV---------------------------
----------------R--------PRSI--------------FGLASPLRV--------
------------------------ATPVFDRVLA--------LN------------D---
-----------DV---A-------------------------------------QCGP--
------------YGAA------------G----------E-----------WHK------
-----------------Q-QK---------------------------------------
-------------------------------------LTRE----------AFHVSEARV
EALRA----R--LADEA------------------CLRL-T-T-FEVAAAFIWRAKVKA-
N--GT--SSG-----------------EVVK--MVYSMNIS-KLV-D--P---PLPD---
GYWGNVCV-PVYVALASGDL-IAQPLAATAALIKKSKQ--AVDDEYVRSYIDFQ---E--
LH--------RG--E--GITAG--------------AVSA-FTDWRRLS----HG--EVD
F-GWGGPDAVL----PLS-WRILGSTE---PC-FLL-----P--YGAGDERR-----RRG
FKVFVALRR-AAVAA---------FREEM-------------------------------
----QE--LLLQQQQQS----SVGKL----------------------------------
--------------------------

#Pavir.Ha00643OrgPvirgatumpeptidePavir.Ha00643.1.p1of2PTHR31642SF10ACYLTRANSFERASELIKEPROTEINRELATEDPAC30317063
------------------------------------------------------------
-----------------------------------MVVEMKENGVAAAAAGAGEKAAQQ-
----------L-------SVKR-GE-PT-----LVPPA---E--P--T----P----T-G
EQYYLSNLDQNIA---VIVQTVYCY------KP----------------------HSGGG
DADSKD-------------------VAAA-LRDALARVLVH-YHPLAGRLGI----SPEM
K--L--TV----ELTG---E----GVVFVEADAC-C-DLAD-VG--DL----TKP-D-PA
---ALGQLVY-SV---P----GAK----HI---LEMPPMTA--------QVTRFRCGGFA
LGLAMNHCMFDGIGAMEFVNSWAETAR-G--AAE----------LTVP-PFLDRAVL---
------RA-----RD--P-PA--PAFPHHE-------FAEIPDV----------------
---------SDTAALY----------G----SQE---LLYR----------SFCFDPDRL
ERVRA----L--ALAGG-----------------DLGRC-T-T-FEALSGLVWRARTKA-
L--GL--APE-----------------QRTK--LLFAVDGR-RRF-V--P---PLPR---
GYFGNGIV-LTNAIATAGEL-LSAPVSRAAGLVQGAVR--MVTDEYMRSAVDYF---E--
AT--------RA--R--P-SLA--------------STLL-ITTWSRLE----FH--GAD
F-GWGEPVMSG----PVT----LPEKE---VI-LFL--------AHGKE--------RKS
INVLLGLPA-TAMDA---------FQELM-------------------------------
----DE--I---------------------------------------------------
--------------------------

#Pavir.Hb00966OrgPvirgatumpeptidePavir.Hb00966.1.p1of2PTHR31642SF10ACYLTRANSFERASELIKEPROTEINRELATEDPAC30264185
------------------------------------------------------------
-------------------------------------MVVEMKENGVAAAGAGEKAAQQ-
----------L-------SVKR-GE-PT-----LVPPA---E--P--T----P----T-G
EQYYLSNLDQNIA---VIVQTVYCY-----KQP---------------------------
---SGD------GGKDD--------VAAA-LRDALARVLVH-YHPLAGRLGI----SPEM
K--L--TV----ELTG---E----GAVFVEADAC-C-DLAD-VG--DL----TKP-D-PA
---ALGQLVY-SV---P----GAK----HI---LEMPPMTA--------QVTRFRCGGFA
LGLAMNHCMFDGIGAMEFVNSWAETAR-G--AAE----------LTVP-PFLDRTVL---
------RA-----RD--P-PA--PTFPHHE-------FAEIPDV----------------
---------SDTAALY----------G----SQE---LLYR----------SFCFDPDRL
ERVRA----L--ALAGG-----------------DLGRC-T-T-FEALSGLVWRARTKA-
L--GL--APE-----------------QRTK--LLFAVDGR-RRF-V--P---PLPR---
GYFGNGIV-LTNAIATAGEL-LAAPVSRAAGLVQDAVR--MVTDEYMRSAVDYF---E--
AT--------RA--R--P-SLA--------------STLL-ITTWSRLE----FH--GAD
F-GWGEPVMSG----PVT----LPEKE---VI-LFL--------AHGKE--------RKS
INVLLGLPA-TAMDA---------FQELM-------------------------------
----DE--I---------------------------------------------------
--------------------------

#Pavir.J19298OrgPvirgatumpeptidePavir.J19298.1.p1of272PF02458TransferasefamilyTransferasePAC30271740
------------------------------------------------------------
---------------------------------------MPEPKEH-VQAPAMAT--VA-
----------F-------AVRR-RE-PV-----LVGPA---A--P--T----P----R-E
T-KRLSDIDDQETLR-GQVPFLLCY------RG-----------G---APAH-ADGRH--
---P------------D--------PGGV-IRRALGEALVP-YYPLAGRLRE----VEAR
K--L--VV----DCTG---E----GVMFVEADAD-V-RLAE-LE--AAG---LRP-P-FP
---CMDQLLF-DV---D----GS---G-GV---LNCPLLLI--------QVTRLLCGGFV
LALPLNHTICDAIGLAQFMSAVAELAR-G----L-----P--A-PTIK-PTWSR-EL-L-
------EA-----RR--P-PK--PAFPHRE----F--D----PV----------------
---------PPP--PP-----P----------GD---MVMR----------TFTFGPDDV
TAIK-----R--GIPPK----L---------------AA-T-T-FEALTAAIWRARTAA-
L--EL--PPD-----------------KEVR--AVAIVNFR-GVP-E--L---GLPA---
GYYGNACV-PVAALTTAGAL-LAGSLGDAVELVRGTKA--AVTAEYVRSAMDLL---V--
-L--------RG--R------P--FVA----MA---NLFL-VSDNRHAG----FH--RVD
L-GWGEPVYGG----PAA--TLFG------VS-FFV-----HVENGGGE--------EGA
VTVMIVLPR-PAMNR---------FSSEV-------------------------------
----EA--LL--------------------------------------------------
--------------------------

#PGSC0003DMG400004283OrgStuberosumpeptidePGSC0003DMP400007622EIGI24proteinPAC37448807
------------------------------------------------------------
------------------------------------------------------------
----------M-------EVTI-GE-TN-----TIYPS---K-----L----PFT--E-N
HVLPLSHIDTDRNLN-FTFRYLRVY-----VND-----------D---------------
---TTQ----QK---PD--------PYEA-LTSSLSAALVH-YYQFAGSLRR---RPSDN
R--L--EL----HCQV---GN---GVPVILSTVD-C-TLAS-IN--YL----DDP-D-YN
---FAEKLVP-DP--RD-----------EE---VLTRPLIL--------QLNRFKCGGWV
FGTAVHHAMCDGMGSTLFFHAMAEIAR-G--ENG----------MKIE-PVWDRSNL-L-
------GP-----RN--P-PR--VEFPVHE------------FL----------------
-----SLDRDSS--PY--------L-E----SDKP--AVRE----------CFEVKDEWL
DRLKG-------FLHEQ-----------------SGSNY-T-T-FEALGAFIWRAKAKA-
S--KI--SDD-----------------ETVK--YAYLTNIR-RRV-K--P---PLPA---
GYWGNGCV-PIYVQLLAKDL-INEPIWKAADAIKKSKD--IITDEYVHSFIDFQ---E--
----------LH--Y--D--EG-------ITSG--NRVSA-FTDWRHVG----HE--TVD
F-GWGGPVTVF----PLS-RHLVGSVE---PC-FFL-----P--YSSATQGK-----KDG
FKVLVCLQQ-EAMPV---------FMEEM-------------------------------
----EK--LEHGLA----------------------------------------------
--------------------------

#PGSC0003DMG400005207OrgStuberosumpeptidePGSC0003DMP40000925410deacetylbaccatinIII10OacetyltransferasePAC37438965
------------------------------------------------------------
---------------------------------------------MVMDFLVTTKGSSG-
-----------------------GN--------FITPS---GQTP--T-----------G
SVLDLSVIDSLAVLR-CNARTLHVF------KG---------------------------
----------------G--------NATV-IQEAFGKALVP-YYPLAGRLKF----SAHN
NQLL--QI----DCSG---Q----GIWFVEASAD-C-TLLD-VN--YF----DEA-S-AL
DDTTFNKLLP-QL------VHSSTPLPVGY-DSFIDPLVLV--------QVTEFKCGGYV
MGLTFCHSICDGLGAAQFLKAVGEFAR-G--VEK----------LSVA-PVWCRELL---
------LP---------P-PQKGVAEDNSS------------------------------
---------MPP--PL----------TIPVPDQR---LEHA----------SFNIPLDEI
NQLKH----Q--VMQEL--------------KMDQNVFC-S-S-FESIAATLWRHRTRAI
L--NITDDKKNPSNSSSNTSFIPADDAGDEEVKLVFFANCR-QLV--------PLPE---
GFYGNCFF-PVTVKASNKVV-AEASLAEVVKLIKDAKA--DLPAEFSQWLNNKT---N--
KSTNDDQFNDPF--A--PGPGV--GY----------DTLF-ISEWGRLG----FN--EVD
Y-GWGKPVHVI----PVQGSAVIPV-----GI-VSK-----Q--PLPEN----------G
IRLMTWCVHSHHLPT---------FLNMM-------------------------------
--------NKDHDDALTN------------------------------------------
--------------------------

#PGSC0003DMG400009273OrgStuberosumpeptidePGSC0003DMP400016354Acyltransferase2PAC37465811
------------------------------------------------------------
--------------------------------------------------MAIIPKPLV-
----------I-------SSSR-RK-PE-----LIVPQ---N--K--I----P----K-K
I-LYLSDIDDQEGLR-FQMPILMFY------KY-----------N--------SSMKG--
---K------------D--------HAKI-IKDGLSKTLVF-YYPLAGRIIE----GPNR
K--L--MV----NCNS---E----GIMFIEADAN-V-ELEK-LG--DS----ILP-P-CP
---YLEELLY-NE---P----GS---V-GI---IGCPLMLV--------QVTHFTCGGFV
VGFKVNHTMMDAYGFKMFLNALSELIQ-G----A-----S--A-PSIL-PVWQR-DL-L-
------SA-----RS--S-PC--ITCTHNE----F--D----EQ--------------VE
SK-------FAW--IA-----ME---------DK---LIQH----------SFFFGNKEI
KAIKD----Q--LLEPG----Y---------------GS-IGR-FELLVAFLWKYRTIA-
L--DI--NPE-----------------ENVR--LSYVVNVRVGPQ-K--M---ELPL---
GYYGNAFA-TPAAVSKVGLL-CSNPLTYAIELIKQAKN--QVNEEYIKSLADYM---V--
IN--------RR--R--TWTKS--------------WNFL-ITNDAILG----LD--EVD
F-GWGKPILGGVDRSPFS------------FASFFW--------SFNKNIG------EKS
IVIAINLPQ-QAMEK---------FQHLI-------------------------------
----HN--FTSKNVEKIQLTSKI-------------------------------------
--------------------------

#PGSC0003DMG400031731OrgStuberosumpeptidePGSC0003DMP400054926FeruloyltransferasePAC37459278
------------------------------------------------------------
--------------------------------------------------MESG--KHN-
----------V---AIELIVKQ-GV-PS-----LVAPA---E--E--T----E----K-G
Q-YYLSNLDQNIA---VPVRTIYCF------KS-----------E----------EKG--
---N-E----------N--------AAEV-MKDALSKVLVH-YYPLAGRLTI----SQEM
K--L--IV----DCSG---E----GAVFVEAEAN-C-NIED-IG--DN----TKP-D-PV
---TLGKLVY-DI---P----GA---K-NI---LEMPPLVA--------QVTKFKCGGFV
LGLCMNHCMFDGIGAMEFVNSWGETAR-G----L-----P----IKVI-PFLDR-SI-L-
------KP-----RN--P-PK--PEYTHNE----F--A----EI--------------ED
---------ISD--ST-----KL-Y------QEE---MLYK----------TFCFDPEKL
EQLKA----K--AREDG----N--------V-----TKC-T-S-FEVLSAFVWKARTQA-
L--QM--KPD-----------------QKTK--LLFAVDGR-SRF-D--P---SIPQ---
GYFGNGIV-LTNALCTAAEI-VENPLSVAVKLVQEAVK--LVTDSYIKSAIDYF---E--
AT--------RA--R--P-SLT--------------ATLL-ITTWSRLS----FH--TTD
F-GWGEPIVSG----PVA----LPEKE---VS-LFL--------SHGKE--------RRS
VNVLLGLPA-SAMKT---------FEELM-------------------------------
----EI------------------------------------------------------
--------------------------

#PGSC0003DMG400038456OrgStuberosumpeptidePGSC0003DMP400060560Taxadien5alphaolOacetyltransferasePAC37469818
------------------------------------------------------------
---------------------------------------------MTPMVQELNFPQLQ-
----------I-------PLTI-NS-IS-----PILPS---S--P--IPP--S----Y-G
DTLYLSNLDDMIGSR-VFTPTMYFY------RS-----------N------------G--
---K-M----DV---MT--------IINV-LKESLASVLVP-YYPFSGRLRE----TKEG
K--L--EVFFGPK------Q----GVLLVEACSE-M-TILN-LG--DL----TVP-N--P
---AWKNLVY-TF---P--NEEQ---Y-KV---IDMPLLIA--------QVTRFSCGGFS
LGLRVCHCLCDGVGAMQFLSAWASTASLN----K-----L----TVNPKPCWDR-ET-L-
------IP-----ND--P-PL--IQYPHIE----F--K----RI--------------DD
---------AFS--FM-----RR-L-C----LVK---PVQK----------CYRVTRDFQ
AHLKT----LVGPN----------------------ISC-T-T-FDAMAAHVWRSWVKA-
LINVS--PLD-----------------YELR--LTFSVNCR-SRLTN--P---PLKS---
GFYGNAVS-VACATSNVSGI-VNGPISDTICLVRNARL--SVSEAYLRSTIDYI---Q--
VN--------RP--T--KLEFG--------------GKLT-ITQWTRFS---MYE--SAD
F-GWGKPIYAG----PID---LTPTPQ---VC-VFL--------PQDDS--------DGA
MLVCICLPE-DASHR---------FTDIF-------------------------------
----CL--LN--------------------------------------------------
--------------------------

#Phvul.001G089700OrgPvulgarispeptidePhvul.001G089700.1.p1of1PTHR31642SF10ACYLTRANSFERASELIKEPROTEINRELATEDPAC37169575
------------------------------------------------------------
---------------------------------------------------MAS--ENG-
----------F-----QLSVKL-GE-PT-----LVPPA---E--E--T----K----K-G
L-YFLSNLDQNIA---VIVRTVYCF------KT-----------G----------ERG--
---N-E----------K--------AGKV-LKNALKKVLVH-YYPLAGRLTI----SSEG
K--L--IV----DCTG---E----GALFVEAEAN-C-SMEE-IG--DI----TKP-D-PG
---TLGKLVY-DI---P----GA---K-HI---LQMPPLVA--------QVTKFKCGGFA
LGLCMNHCMFDGIGAMEFVNSWGQVAR-D----L-----P----LSIP-PVLDR-SI-L-
------KA-----RN--P-PK--IEHLHQE----F--A----DI--------------ED
---------KSN--SN-----SL-Y-E-----EE---MVYR----------SFCFDPEKL
KELKM----K--AMQDG----A--------L-----DAC-T-T-FEVLSAFVWIARTKA-
L--KM--SPD-----------------QQTK--LLFAVDGR-AKF-N--P---PLPK---
GYFGNGIV-ITNSVCRAGEL-TQKPLSFAVGLIQDAIK--MVTDTYMRSAIDYF---E--
VT--------RT--R--P-SLT--------------CTLL-ITTWSRLS----FH--TTD
F-GWGDPVLSG----PVS----LPEKE---VI-LFL--------SHGQE--------RRN
INVLLGLPA-TVMKI---------FQDLM-------------------------------
----QI------------------------------------------------------
--------------------------

#Phvul.006G075000OrgPvulgarispeptidePhvul.006G075000.1.p1of1PTHR31147SF9HXXXDTYPEACYLTRANSFERASEFAMILYPROTEINRELATEDPAC37173688
------------------------------------------------------------
----------------------------------------------------MANLKTP-
----------L-------VLDM-KD-VV-----KVKPS---K--P--T----P----C-E
L-LSLSTIDSDPVLN-ILCQTIYVY------KA----------------------NLD--
---SPN----GQ---LD--------PAHV-IKEALSKVLVY-YYPLAGKMVT----FDDG
K--L--GI----NCNA---E----GVPFLEATAN-C-ELSS-LH--YL----EGI-D-VP
---TAQKLIINND--NP-----------SK---DESHALAF--------KVTKFLCGGFT
IGMGLSHSVCDGFGASQFFRALAELAC-G--KSE----------PSVK-PVWERERL-M-
------GTLL---KE--P-----LQFPFDE------------------------------
------TSRAVS--PF--------W-P----TKE---ISHE----------CFNFNGNSI
QRLKM----E--LMKES---------------DDVRESF-T-T-VETLGAYVWRSRARA-
L--EL--NSD-----------------GKTM--LCLAVGVR-RLM-D--P---PLPE---
GYYGNAFV-GSYVVQTVKEL-NERPLSEVVKLIKENKK-LPSNNEYIRNAMNTL---E--
TM--------RQ--R--N--IR---VE---GTC---ASVV-LTDWRQLS---LLE--EVD
F-GWKASVNII----PVP-WNMLGYVD---LC-LFL-----P--PSNLDPSM-----KAG
VRVFVSLPK-ASMPK---------FREEM-------------------------------
----EALKLTRADESNN-------------------------------------------
--------------------------

#Phvul.006G178300OrgPvulgarispeptidePhvul.006G178300.1.p1of1PTHR31147SF10NHYDROXYCINNAMOYL/BENZOYLTRANSFERASEPUTATIVERELATEDPAC37173153
------------------------------------------------------------
-------------------------------------------------MEEDQRKNME-
------------------RVKR-SE-HS-----VIMPS---H--P-------PFLQ---D
HSLPLSHLDTDPNLH-LTFRYLRVYTSTAAPTT---------------------------
---------------LD--------PFHV-ISSSLSHALTQ-FYPLAAMLRR--RPTSPH
R--L--EL----WCAA---GQ---GVPLVRASAD-C-TLHS-VN--HL----DDP-A-SP
---LAEQLVP-DP---------------GP-EEGLEHPCIL--------QVTVFACGGFV
LGAAIHHSLCDGMGGTLFFNAVAELAR-G--AAR----------MTVE-TVWERDRL-L-
------GP-----RE--P-PR--VDSALID---------EFLRL----------------
---------EKGALPY---------------EEGVGRVARE----------CFHVKDESM
HMLKR-------SLSEQ-----------------SGLNF-T-V-FEALGAYIWRAKVRT-
S--GI--HGE-----------------EKVK--FAYSINIR-RVV-K--A---AIPD---
GYWGNGCV-PMYVVMSAKEL-IERPIWETAELIKKSKS--NVSDEYVQSYIDYQ---E--
----------LH--F--G--DG-------ITAG--REVSG-FTDWRHLG----HS--TVD
F-GWGGPVTVL----PLG-RNLLGSVE---PC-FFL-----P--YSTASAHN-----KDG
FKVLVTLRD-SALPA---------FRQAM-------------------------------
----QL--LSTTQHTSQDL-----------------------------------------
--------------------------

#Phvul.009G162300OrgPvulgarispeptidePhvul.009G162300.1.p1of1PTHR31642SF43OMEGAHYDROXYPALMITATEOFERULOYLTRANSFERASEPAC37148982
------------------------------------------------------------
-------------------------------------------------MAKTE--MSR-
----------T-----ELHVKQ-GE-PT-----RVQPA---E--E--T----K----K-G
L-YFLSNLDQNIA---VPVRTVYCF------KS-----------A----------YRA--
---N-D----------N--------AAQV-IKDSLSKILVP-YYPMAGTLTI----SSEG
K--L--IV----QNPG---E----GAVLVEAEAN-C-DIEE-IG--DL----TKP-D-PQ
---TLGKLVY-NV---P----AA---Q-NI---LEMPLMTV--------QVTKFKCGGFT
LGLCMNHCMKDGLCAMEFVNAWSETAR-G----L-----E----LKIA-PFLDR-TI-I-
------KA-----RD--P-PK--VEFKHNE----F--A----EI--------------KD
---------VSN--TK-----KL-Y-E----EET---MLYR----------SFFFDPEKL
DLLKK----K--ATEDG----V--------L-----SKC-S-T-FEALSAFVWRARTAA-
L--RM--QPD-----------------QQTK--LLFAVDGR-SRF-V--P---PIPE---
GYFGNAIV-LTNSLCEAGEL-LKNPLSYSVGLIQKAID--MVTDSYIRSAIDYF---E--
VT--------RA--R--P-SLT--------------ATLL-ITTWTKLS----FH--TTD
F-GWGEPLCSG----PVT----LPEKE---VV-LFL--------SHGQE--------RKN
INVLLGLPK-SAMEI---------FEALM-------------------------------
----TQ--V---------------------------------------------------
--------------------------

#Phvul.009G200300OrgPvulgarispeptidePhvul.009G200300.1.p1of1PTHR31642SF50F21B7.2PAC37152020
------------------------------------------------------------
--------------------------------------------MASPWVQELHLHHLS-
----------I-------PVTV-DR-MF-----SVMPS---R--P--IPV--K----H-G
DSLYLSNLDDMIGAR-VFTPTVYFY------QL-----------D----------NTS--
---S-S----Q----KP--------VTKI-LQCALADVLVP-YYPLSGRLRE----TGNG
K--L--EVFFGAE------Q----GALIVEARSD-I-ALTE-LG--DL----TAP-N--P
---AWEPLIF-KF---P--NEEQ---Y-KV---LEMPLVIA--------QVTLFRCGGFS
LGLRLCHCICDGMGAMQFLGAWAATARTG----M-----L----VIDPEPCWDR-EI-F-
------RP-----RD--P-PV--VKFPHLE----F--M----RI--------------EE
---------GSN--LT-----MT-L-W----ETK---PVQK----------CYRIKREFQ
NRVKA----LAQPYDAA----G----------------C-T-T-FDAMAAHIWRSWVKA-
L-DVR--PVD-----------------YELR--LTFSVNAR-HKLRK--G---AVKE---
GFYGNVVC-VACTRSSVSEL-VHGELPETTLLVREARQ--SVSEEYLRSTVDYV---E--
VD--------RP--R--KLEFG--------------GKLT-ITQWTRFS---IYK--CAD
F-GWGRPLYAG----PID---LTPTPQ---VC-VFL--------PEGEPDSS-----DAS
MIVCICLPD-SAAQK---------FTQAL-------------------------------
--------LLHSDF----------------------------------------------
--------------------------

#Potri.001G326300OrgPtrichocarpapeptidePotri.001G326300.11of4K15400omegahydroxypalmitateOferuloyltransferaseHHT1PAC27040582
------------------------------------------------------------
-------------------------------------MGIE-AEKFSAME-YSN--GNV-
----------F-----QLVVKQ-GE-PT-----LVPPA---E--E--T----E----K-G
L-YFLSNLDQNIA---VIVRTIYCF------KS-----------E----------EKG--
---N-E----------N--------AGEV-IKNALKKVLVH-YYPLAGRLTI----SSEA
K--L--II----NCTG---E----GAVFVEAEAN-C-ALEE-IG--DI----TKP-D-PD
---TLGKLVY-DI---P----GA---K-NI---LEMPPLVA--------QVTKFTCGGFA
LGLCMNHCMFDGIGAMEFVNSWGETAR-G----L-----P----LCVP-PFIDR-SI-L-
------KA-----RN--P-PK--IEYPHQE----F--A----EI--------------KD
---------KSS--TN-----DL-Y-K-----DE---MLYS----------SFCFDSEML
EKIKM----K--AMEDG----V--------L-----GKC-T-T-FEGLSAFVWRARTKA-
L--KM--LPD-----------------QQTK--LLFAVDGR-PKF-K--P---PLPK---
GYFGNGIV-LTNSMCQAGEL-LDRPLSHAVGLVQDAIK--MVTDSYMRSAMDYF---E--
AT--------RV--R--P-SLA--------------STLL-ITTWSRLS----FY--TTD
F-GWGEPVLSG----PVA----LPEKE---VI-LFL--------SHGKE--------RKS
INVLLGLPA-LAMKT---------FQEMI-------------------------------
----QI------------------------------------------------------
--------------------------

#Potri.004G053500OrgPtrichocarpapeptidePotri.004G053500.1transferasefamilyproteinsimilartoelicitorinduciblegeneproductEIGI24Nicotianatabacumgi10798748orthologofAt1g28680PAC26992595
------------------------------------------------------------
---------------------------------------------------------ME-
------------------EIHI-KE-TI-----PIRPS---T--P-------PFS--Q-D
HTLPLSHLDTDRNLN-VTFRYLRVY-----VNT---------------------------
---TTS----NG---GH--------PFNV-IAAALSSALVH-YYPLAATLRR---GQVDD
R--L--EL----FCTR---DHL--GVPLINATVN-C-TLEK-LN--YL----DDS-D-PN
---FLDGLVP-DP---------------DQ-DYGLANPCVL--------QVTVFECGGWT
LGAAIHHGLCDGLGATQFFNVMAELAR-G--VGR----------ISAN-PVWDRARL-L-
------GP-----RD--P-PR--AEGVVRE------------FL----------------
-----GLEKGSE--PY---------------GQVVGEVVRE----------CFPVKDEWL
EKFKK----V--LFEKS------------------GSSF-T-T-FEALGAFIWRAKVKA-
S--GV--PGD-----------------ENVK--FAYSINIR-KLV-K--P---PLPA---
GYWGNGCV-PMYAQLCAREL-IEQPVWKTAELIKKSKI--NATDEYVRSFIDFQ---E--
----------LH--Y--G--DG-------ITAG--NRVSG-FTDWRHLG----HS--TVD
F-GWGGPVTVL----PLS-RKLLGSVV---PC-FFL-----P--YSSANAGK-----KDG
FKVLVTLQE-THMPA---------FKKEM-------------------------------
----EK--FSRQDFDLS-------------------------------------------
--------------------------

#Potri.014G113600OrgPtrichocarpapeptidePotri.014G113600.1transferasefamilyproteinsimilartolowsimilaritytoTaxuscuspidatatransferases10deacetylbaccatinIII10OacetyltransferaseGI6746554similartotaxadienolacetyltransferaseGI6978038similarto2debenzoyl7similarto13diacetylbaccatiPAC27032632
------------------------------------------------------------
-------------------------------------------------------MPMV-
----------F-------SVIR-SS-RG-----LIRPL---E--R--T----P----S-G
I-LDLSVIDRLPVLR-CNARTLHVF-----RHG-----------P---------------
----------------E--------AAQV-IKEALSKALVP-YYPLAGWLKE----SSQG
Q--L--QI----ECSA---Q----GVWFVEASAN-C-TLDT-VS--YF----DNV-M-SI
---PYDDLLP-DY--VP-----------ET---EGTEPLVQ-------MQVTQFECGGFV
IGLIFCHAICDGLGAAQFLNAVGENAR-G--LEH----------PSTT-PVWCRDFCPL-
------PPQQEKMNT--L-PKLPPAMPNYR------------------------------
-------------------------------------LQHA----------NIDISLDQI
KQVKT-------EFHDS-----------------TSQMC-S-T-FEAVAATFWKFRTLA-
V--NF--EQN-----------------TEVK--LVFFANCR-QLL-E--P---PLPK---
GFYGNCFF-PVTITTSSETL-AQASNVEVIKLIQEAKG--NLPVEFSKYLKGDY------
MK--------NGEDPFAPPLIY--------------TTLF-ISEWGRLG----FN--QVD
Y-GWGPPVHIV----PIQGSSIIPVGIV--GS-LPL-----P---------------KKG
IRLMTWCVEEVHRQP---------FIDQM-------------------------------
--------VKVI------------------------------------------------
--------------------------

#Potri.017G068500OrgPtrichocarpapeptidePotri.017G068500.11of4K15400omegahydroxypalmitateOferuloyltransferaseHHT1PAC26984720
------------------------------------------------------------
------------------------------------------------ME-SSN--GNV-
----------F-----QLIVKQ-GK-PT-----LVPP-----------------------
--------------------------------------------------------KG--
---N-G----------N--------AGEL-IKNALKKVLVH-YYPLAGRLTI----SSEG
K--L--IV----NCTG---E----GAVFVEVEAY-C-AMEE-IG--DI----TKP-D-PK
---TLGKLVY-VI---P----DA---K-NI---LDMPPLVA--------QVTTFKCGGFV
LGLCMNHCMFDGIGAMEFVNSWSETAR-G----L-----P----LCVP-PFIDR-SI-L-
------KA-----RN--P-PK--IEYLHQE----F--A----EI--------------ED
---------KSS--TI-----DL-Y-K-----DE---TIYS----------SFYFDSDML
ENIKM----K--AMEDG----V--------L-----EKC-T-T-FEGLSAFVWRARTKA-
L--RI--QPD-----------------QQTK--LLFAVDGR-PKY-N--P---PLPK---
GYFGNGIV-LTNSFCHAGEL-LDKPLSHAVGLVKEAIK--MVTDSYMRSAMDYF---E--
VT--------RA--R--P-SLA--------------STLL-ITTWSRLS----FY--TTD
F-GWGEPVLSG----PVA----LPEKE---VI-LFL--------SHGKE--------RKS
INELLGSPA-SAMKI---------FQELM-------------------------------
----QI------------------------------------------------------
--------------------------

#Potri.019G126400OrgPtrichocarpapeptidePotri.019G126400.1transferasefamilyproteinsimilarto10deacetylbaccatin310Oacetyltransferasegi6746554similarto2debenzoyl7similarto13diacetylbaccatinIII2Obenzoyltransferasegi11559716fromTaxuscuspidatasimilartocontaincoorthologPAC27026692
------------------------------------------------------------
---------------------------------------------------METHHRAP-
----------L-------LLDR-KD-VV-----LVKPA---K--P--T----P------S
KTLSFSTIDNDPNLE-FVCHSVYVY------KA-----------NSVSSDNGSTADHD--
LASKLN----GQ---AD--------PARV-IKDAISKVLVH-YYPLAGKLKR---DGSDG
K--L--YI----NCNG---E----GVPFLEATAN-C-KLAS-LK--YL----DGI-D-VE
---TAEEFVF-DF---P-----------SK-SDFGYHPLMF--------QVTKFPCGGFT
IGMGLSHSVCDGFGASQLFRAMAELAS-G--KSE----------PLVK-PVWERERL-V-
-------------AK--S-TQGPLQSPVDK-------N----SL----------------
---------ASS--PY--------L-I----TND---ILHE----------CFFVKAETI
KRLKM----S--LMKEC------------GDHEEMKGSF-T-T-IEVLGAYIWRSRFRA-
F--KL--NPD-----------------GNTL--FCLAMGIR-HLL-N--P---PLPS---
GYYGNAFV-GSNLVMTGKDL-NEGPLSRVAKLIKESKK-HASNAHYIWSQISIL---D--
KV--------RE--L--N--FK---ID--SDNG---ASMV-LTDWRQLG---LLE--ELD
F-GWKGLANMM----PVP-LKMFGFVY---LC-IFL-----P--PCNLDPST-----KGG
VRVLVSLPR-AVMPK---------FKEEM-------------------------------
----HA--LSQLGDDDDIVPMLEPAILI--------------------------------
--------------------------

#Pp3c146190OrgPpatenspeptidePp3c146190V3.1.p1of12.3.1.188OmegahydroxypalmitateOferuloyltransferase/OhydroxycinnamoyltransferasePAC32960531
------------------------------------------------------------
-----------------------------------------MPGGDEMAMKKLDVEVKE-
----------P-----KLIVEV-KE-PQ-----LVVPA---E--S--T----P----H-L
V-YFLNNLDQNIA---VSMRTVYFF------MA-----------R----------EEK--
---KHE----------D--------PAPV-IKDALSKLLVH-FYPMAGRLGI----SEDF
K--L--QV----DCQE---Q----GAVFVEATAN-K-CIAE-LG--EI----SSP-T-P-
---FMRELVY-EF---P----NA---K-NI---LEVPPLIV--------QVTTFKCGGFS
LSLHNNHCMMDGLSANEFLQAWGELAR-G----V-----D----ITHP-PHIDR-SV-L-
------RS-----RD--P-PR--VEFPHHE----F--D----EI--------------ED
---------LSG--G------EL-L-M----GDS---LVYK----------NFILTPDDL
EAVKK----A--ILEDG----A--------I-----QKV-S-T-FEALTALTWRARTQA-
M--DM--PLK-----------------QKTR--LLFAVDGR-SKF-D--P---PLPE---
HFFGNGIV-LTCAITTAAEL-TQQPLSYAVKLVQDAIA--MINDDYMRSALDFY---E--
LT--------RS--R--P-ALV--------------ATLL-VTTWLRLP----FH--TVD
F-GWGYPMSTS----PAC----LPDRE---VI-LFT--------SCGKG--------RRS
VKILLAMPSQESMEK---------LDNDL-------------------------------
----RCYGVQSSEAADSWLLREHPILRRNT------------------------------
--------------------------

#Pp3c1611740OrgPpatenspeptidePp3c1611740V3.1.p1of52.3.1.133ShikimateOhydroxycinnamoyltransferasePAC32985720
------------------------------------------------------------
------------------------------------------------------------
----------M-------KVTK-LE-VS-----TVYPS---E--R--C----E----P-H
V-MYLSGADHIVRP--RHVPIFLFY------RA-----------R----------EDG--
---EQV----------M--------PTDL-LKNSVANTLSK-FYPIAGRLRK----GSDG
K--L--EI----VCNN---A----GVEFVEATVD-G-SLDEFDG--------FNP-K---
---LFSELLD-PV---P--VPFG---E-SF---TEYPITYI--------QVTRFACGGVS
LVITINHACVDGLSVNQFLTSWSEVAR-G----L-----E----MSNP-PVHNR-TL-L-
------KV-----HI--T-PE--PGFRPKE----L--R----SL--------------TN
---------LLQ--AL----------P----KQN---LIEC----------MFSFTPERV
MLVKK----K--AIGGG----E--------------QGAFS-T-FEAISAHVWRSVTKA-
R--GL--DSQ-----------------VTTR--LLTPLDMR-RRL-N--H---TLPK---
GYFGNAIC-FVRAEAKAGYI-VNNSLSYTANCIRKAVE--GFSETYYSKVIAFA---Q--
TH--------EN--P--L--VM--NVNWDDSEG---CDVC-VSSWVRFN----FM--NLD
F-GSGNPTFCS----PGK----NPYDG---AI-RIL--------PTDKG--------NGH
INIFLALKP-DHMKK---------LISDA-------------------------------
----EF--LLDD------------------------------------------------
--------------------------

#Pp3c1622890OrgPpatenspeptidePp3c1622890V3.1.p1of3K15400omegahydroxypalmitateOferuloyltransferaseHHT1PAC32985319
------------------------------------------------------------
------------------------------------------------MGSADVASTLT-
---E------L-------NVQL-DD-PV-----YVKPA--EP--C--E----N----T-S
P-FFLTNIDQMLA---FTVETHYFY------AS-----------N----------PEK--
---SSD----------T--------VADT-LKEALSKLLVH-YDFLAGRVRL---NEQLM
R--M--EI----DRNY---A----GAQFSTATCD-L-TLAE-LG--DV----SVP-N--P
---LFRKFVP-QA---H----KA---T-TI---ADIPLMMI--------QVTTFKCGGHC
VGFGMSHLVWDGHGVVEFLFNLMSVAQ-G----G-----P----LIFQ-PKPER-EM-F-
------KA-----RD--P-PT--PTFDHPE----Y--L----RL--------------DE
LPPSL-SGAFTT--PDV-VDSGF-E-G----ISASSKHITK----------IVSFSAEDL
AILKR----R--AMEDG----K--------L-----SKV-S-T-FDALSGHVWQARIKA-
I--DA--KPT-----------------DVAQ--LQYAVDIR-DRL-D--P---PLPK---
GFVGNAIY-SACARATCEEV-RSGSLSFCVEQVQKANE--RVTNDFIRSGIDWW---E--
VY--------RG--I------P---------AV--PSGIF-ISSWQKMP----FY--SID
L-GWGKPMYAG----PAV----SPMVE---FV-VFL-----P--TPEQQ----------G
LNVILALQP-EVMTK---------FEEFA-------------------------------
----KV--TA--------------------------------------------------
--------------------------

#Pp3c218270OrgPpatenspeptidePp3c218270V3.1.p1of52.3.1.133ShikimateOhydroxycinnamoyltransferasePAC32916799
------------------------------------------------------------
-----------------------------------------------MGIDEVTESVPR-
----------M-------RIIS-SK-TS-----IVYLE---F--P--A----E----L-H
V-LSCSICDNFVRP--THVRTLYLY------RE-----------T----------SPG--
---ANE----------H--------VTTR-LKAALAKLLVV-FYPMAGRVRR-----AEG
N--IGYEI----HCNN---K----GVVWVDAEVD-G-TIDDFEN--------FQP-N--Y
---VFNKLLV-PT------VDYS---V-SI---EFQPVQII--------QITKFQCGGFA
LGMANHHTVADGISAHNFMASWTELVR-G----E-----Q----ISQL-PNYDH-HL-L-
------SS-----MG--R-AK--PDTCPRE----L--R----LR--------------PK
---------VME--PP----------P----TRK---MVER----------LFTFTPEML
KKIKA----E--ALGDG----S--------------LGSFT-T-FESLSAHLFRAVIRA-
K--GC--ADS-----------------EEAR--FFTTMDAR-KRI-K--P---NLPE---
GYFGNAII-FTCMPAKVCDI-LEKPLSFSAQLVRESVV--KMTDEYVKSSWAWC---E--
AQ--------EH--L--T--MS--SINL---MG---NDIS-SAGWFRMP----FY--DTD
F-GFGKPVFAG----PAD----NPYNG---CI-LML--------PSHIG--------PKA
INVFMALWR-EDMER---------LMADS-------------------------------
----DF--LVTSQVNRSNISCAE-------------------------------------
--------------------------

#Pp3c2411730OrgPpatenspeptidePp3c2411730V3.1.p1of3K15400omegahydroxypalmitateOferuloyltransferaseHHT1PAC32910113
------------------------------------------------------------
-------------------------------------MTYADAIEVDERHNENDNCYNP-
----------F-------TVQV-HD-VK-----VLNPI---E--P--T----E------K
ATLYLSNIDLLLV---QPIDTFFVY-----APN----------------------EER--
---DTE----------S--------LFAV-LEEAFLKLLVP-YHFMAGRIEE----SEEG
R--L--QL----KCNR---A----GAGFVTASSP-Q-TLAD-IG--DL----RVM-N-PD
----FRKLMP-AP---K----GV-----QG-VMNDEFLLRV--------QVTRFRCGGFT
VGFRMNHAMCDGVSTTLLFRSFCALAR-G----E-----A----LTTF-PDPDRTIL---
------AP-----RE--P-PT--PEFPHSE-------C---FKL----------------
---------SEL--PSVIAHKTPAL------GPE---YTTK----------HIPLSQIEI
ETLKA----I--TMADG-----------------NITKC-S-S-FEAVIAHFWRSRTRC-
L--DF--APE-----------------EISN--ILIAVDFR-TRI-Q--P---PIPP---
TFCGNSII-SAHVSAPAGEI-LQEPLSFCVDKIQQAVA--RINERYVRSAIDWL---Q--
IH--------KG--L------P---------AVRTTKDCL-VSAWWKIP----FY--EHD
Y-GWGKPVHSG----PPF----PGTSE---YV-LIV--------TDPAE--------DGG
LLLLVTLLP-HEMVK---------FNKYF-------------------------------
----KD--ISSGSNSGT-------------------------------------------
--------------------------

#Prupe.3G095000OrgPpersicapeptidePrupe.3G095000.1.p1of122.3.1.99QuinateOhydroxycinnamoyltransferase/HydroxycinnamoylcoenzymeAquinatetransferasePAC32106528
------------------------------------------------------------
-------------------------------------------------------MGKK-
----------V-------TVSI-RD-SS-----MVKPA------EEST----P------R
GSLWLSNLDLVFPP--FHTPSVYFY------RP---------------------------
----------------SCGHEHNFFHPEA-LKQALIKALVP-FYPMAGRLKL---NDQDG
R--L--EV----DCNA---E----GVLFVVAESF-S-TVDD-FG--DF-----AP---SP
---NFLPLIP-PIDYAA-----------GI---SAYPILVL--------QVTYFKCGGVS
LGVAIEHRIADGVSALHFVNTWSRIAR-G---DL----------SNIKPPFMDRTLL---
------RA-----RD--P-PE--PEFPHTE----YHPF---PEM----------------
---------KSVSNEH---------------LQTTSNITTS----------LFRFTQEQL
SLLKA----K--SKEKG------------DGQNTSTTNY-T-T-FEMLACHIWRCVCKA-
R--KL--PDD-----------------QDTK--LFIPIDGR-NRL-R--P---PLPP---
GFFGNVLF-RTTPIAAAGDL-QSKPTWYAASCVHSALV--RRDDDYLRSVLDYL---E--
----------LH--L--PCNQK----LVTGVPTIQCPNLS-INSWIKLP----IH--DAD
F-GWGRPIFMG----PGRPFVLDG------RC-MLL--------PSTTN--------DGS
ISIILGLQS-EHMKL---------FSKLL-------------------------------
----YD--I---------------------------------------------------
--------------------------

#Prupe.3G309400OrgPpersicapeptidePrupe.3G309400.1.p1of1PTHR31642SF10ACYLTRANSFERASELIKEPROTEINRELATEDPAC32106810
------------------------------------------------------------
--------------------------------------MVAELGESAAMDNNSNGGGNV-
----------F-----QLRVKQ-GE-PT-----LVSPA---E--E--T----E----K-G
L-YFLSNLDQNIA---VTVRTIYCF------KS-----------D----------DKG--
---N-D----------K--------AGEV-IKNSLKKVLVH-YYPLAGRLTI----SSEG
K--L--IV----DCTG---E----GAVFVEAEAD-C-RIED-IG--DI----TKP-D-PE
---TLGQLVY-DV---P----GA---K-NI---LELPPLVA--------QVTKFKCGGFA
LGLCMNHCMFDGIGAMEFVNSWAKIAR-G----L-----P----LTVP-PFLDR-SI-L-
------KA-----RN--P-PT--IEHLHQE----F--S----EI--------------IG
---------TSS--TS-----ND-L-S----EEK---MLYN----------SFCFDSEKL
EKVKM----K--AREDR----A--------L-----DNC-T-T-FEALSAFVWKARTTA-
L--KL--LPE-----------------QQIK--LLFAVDGR-RKF-S--P---PLPK---
GYFGNGIV-LTNSICQAGDL-LEKPLSHAVGLVQDAIK--MVTDSYMRSAIDYF---E--
LT--------RA--R--P-SLA--------------STLL-ITTWSRLS----FY--TTD
F-GWGEPILSG----PVA----LPEKE---VI-LFL-----S---NGTE--------KKN
INVLLGLPA-SAMKV---------FQELM-------------------------------
----NV------------------------------------------------------
--------------------------

#Prupe.4G057600OrgPpersicapeptidePrupe.4G057600.1.p1of22.3.1.162Taxadien5alphaolOacetyltransferase/TaxadienolacetyltransferasePAC32094601
------------------------------------------------------------
------------------------------------------------------------
----------M-------HVKI-IE-TT-----LIVPS---T--P-------PF---NDD
HVLSLSHLDNDPNLR-VSFRYVRAY-----HNT-----------N---------------
----------SSAPSSN--------PRHV-ISAALSAALVH-YYPLAATLRS----RPDH
R--F--EL----FCSN---GQ---GVPLIFASSD-A-TLDS-VS--YL----DDP-A-AD
---FVEQLVP-DP---------------NP-DEAMVHPCVL--------QVTVFECGGFT
LGAAINHALCDGMGATQFFNAVAELAR-G--ATR----------VSVE-PVWDRAGL-L-
------GP-----RD--P-PR--IGAPVLH------------EC----------------
----LSLERGFS--PYGQ-------------AKMMGPVARE----------CFHVRDECL
ERFKS----E--LLEQS------------------GLSF-T-T-FEALGAFIWRAKIKA-
L--KL--PSN-----------------DKVT--FAYSINVR-KLV-S--P---ALPA---
GHWGNGCV-AMYVKLSAKDL-TEKPIWAVAEQIKKSKS--NTTDEYVRSFIDFQ---E--
----------LH--Y--E--EG-------ITAG--KEVSG-FTDWRHLR----HS--TVD
F-GWGGPVTVL----PLS-RNLLGSVE---PC-FFL-----P--PPSSASEGK----KDG
FRVLVNLRE-SAISA---------FREEM-------------------------------
----QK--FSCYEFGLP-------------------------------------------
--------------------------

#Prupe.5G147300OrgPpersicapeptidePrupe.5G147300.1.p1of1PTHR31642SF43OMEGAHYDROXYPALMITATEOFERULOYLTRANSFERASEPAC32097517
------------------------------------------------------------
-------------------------------------------------MADIS--GKA-
----------F-----ELSVKK-EE-PT-----LVPPA---E--E--T----E----K-G
L-YYLSNLDQNIA---VIVRTIYCF------KS-----------D----------LKG--
---N-E----------E--------AVEI-IKSALSKVLVH-YYPLAGRLNI----STEG
K--L--IV----DCTG---D----GAVFVEAEAN-C-EMEK-IG--DI----TKP-D-PL
---TLGKLVH-DI---P----GA---K-NI---LEIPPLAA--------QVTKFRCGGFV
LGLCINHCMFDGIGAMEFVNSWGETAR-G----L-----P----LKVP-PFLDR-SI-L-
------KA-----RK--P-PK--IEFPHNE----F--A----EI--------------ED
---------ISD--NT-----KL-Y------EEE---LLYR----------SFFFHPENI
EKLKK----M--AMEDG----V--------L-----DKC-T-T-FQALSAFVWRARTQA-
L--RM--RPD-----------------QKTK--LLFAVDGR-SRF-E--P---PIPE---
GFFGNAIL-LTNSLCSAGEL-LEKPLSFAVGLVDKAVH--MVTDSYMRSAIDYF---E--
VT--------RA--R--P-SLS--------------ETLL-ITTWSKLA----FH--STD
F-GWGEPVLSG----PVG----LPEKE---VS-LFL--------SHGKN--------RKS
INVLLGLPA-SAMKT---------FEELM-------------------------------
----QI------------------------------------------------------
--------------------------

#Prupe.7G234200OrgPpersicapeptidePrupe.7G234200.1.p1of1PTHR31642SF50F21B7.2PAC32103006
------------------------------------------------------------
--------------------------------------------MAPPWVQELHFPHLH-
----------I-------PITI-DR-MV-----PVMPS---G--P--APT--A----P-G
QSLYLSNLDDVVGAR-VFTPTVYFY------AS-----------D----------NW---
---------------RP--------VMKT-LRDALASVLVP-YYPLSGRLRE----TNNG
K--L--EVFFGQD------Q----GALMVEAHSE-M-SLSD-LG--DL----KVP-N--P
---AWSPLIF-RF---P--NEEP---Y-KV---LDMPLVIA--------QVTLFSCGGFS
LGLRICHCIVDGLGAMQFLSSWAATAKAG----T-----L----ITNPKPCWDR-DF-F-
------RP-----RD--P-PL--VKFPHIE----F--M----RI--------------ED
---------GSS--LT-----MS-L-W----QTK---AVQK----------CYRISREFQ
AWLKT----LAQSEDDM----S--------N-----ITC-S-T-FDAMAAHIWRSWVKA-
L-DVK--PLN-----------------YELR--LTFSVNAR-QKLKI--P---PLKE---
GFYGNVVC-LACVISTVRKL-VYGRLPDTARLVREARL--GISEEYLRSTVDYV---E--
VD--------RP--R--RLEFG--------------GKLT-ITQWTRFS---IYD--SAD
F-GWGRPMYAG----PID---LTPTPQ---VC-VFL-----P--EAEADP-------SGT
MLVCICLPE-SATKS---------FTDLL-------------------------------
----SL--AENGEQSAS-------------------------------------------
--------------------------

#SapurV1A.0029s0840OrgSpurpureapeptideSapurV1A.0029s0840.1.p3Ndebenzoyl2deoxytaxolNbenzoyltransferasePAC31435353
------------------------------------------------------------
---------------------------------------------------------MQ-
------------------EIHI-KE-TI-----PIHPA---T--P-------PFS--Q-D
HTLPLSRLDTDGNLN-VTFRYLRVY------AN-----------A---------------
---TSD----NR---DH--------PFNV-IAAALSSALVH-YYPLAATLRR---GQVDN
R--L--EL----VCSL---DHL--GVPLINATVN-C-TLEK-LN--YL----DDP-D-PD
---FVERLVP-DP---D----QA-----YG----LANPCVL--------QVTVFECGGWT
LGTSIHHGLCDGLGATQFFNVMAELAR-G---VD-----R----VSVN-PVWDRAGL-L-
------GP-----RD--P-PR--AEGVVRE------------FL----------------
-----GLEKGFE--PY---------------GQVVGKVARE----------CFHVKDEWL
EKFKK----V--LFEES------------------GSSF-T-T-FEALGAFIWRAKVKA-
S--GV--PGD-----------------ENVK--FAYSINIR--KLVK--P---PLPA---
GYWGNGCV-PMYAQLCANEL-TEQPLWKTAELIKKSKI--NATDEYVRSFIDFQ---E--
----------LH--Y--G--DG-------ITAG--TRVSG-FTDWRHLG----HS--SVD
F-GWGGPVTVL----PLS-RNLLGSVV---PC-FFL-----P--YSSANGGQ-----KDG
FKVLVTLQE-THMPA---------FRKEM-------------------------------
----EK--FSGQDFDLS-------------------------------------------
--------------------------

#SapurV1A.0123s0100OrgSpurpureapeptideSapurV1A.0123s0100.1.phydroxycinnamoylCoAshikimate/quinatehydroxycinnamoyltransferasePAC31438510
------------------------------------------------------------
-------------------------------------MGIE-AEKFTAME-YSN--GNV-
----------F-----QLVVKQ-GQ-PT-----LVPPA---E--E--T----E----K-G
L-YFLSNLDQNIA---VIVRTIYCF------KS-----------E----------EKG--
---N-E----------N--------AGEA-IKNALRKVLVH-YYPLAGRLTI----SAEG
K--L--II----NCTG---E----GAVFVEAEAN-C-AMEE-IG--DI----TKP-D-PE
---TLGKLVY-DI---P----GA---K-NI---LEMPPLVA--------QVTKFTCGGFA
LGLCMNHCMFDGIGAMEFVNSWGETAR-G----L-----P----LCIP-PFIDR-SI-L-
------KA-----RN--P-PK--IEYLHQE----F--A----EL--------------ED
---------KSS--KS-----DL-Y-K-----DE---ILYS----------SFCFDSEML
EKIKM----K--AMEDG----V--------L-----GKC-T-T-FEGLSAFVWRARTKA-
L--EM--MPD-----------------QQTK--LLFAVDGR-PKF-K--P---PLPR---
GYFGNGIV-LTNSTCQAGEL-LDKPLSYAVGLVQDAIK--MVTDSYMRSAMDYF---E--
AT--------RT--R--P-SLA--------------STLL-ITTWSRLS----FY--TTD
F-GWGEPVLSG----PVA----LPEKE---VS-LFL-----S---HGKE--------RKS
INVLLGLPA-VAMKT---------FQELM-------------------------------
----QI------------------------------------------------------
--------------------------

#SapurV1A.0294s0370OrgSpurpureapeptideSapurV1A.0294s0370.1.p10deacetylbaccatinIII10OacetyltransferasePAC31400218
------------------------------------------------------------
-------------------------------------------------------MPMA-
----------F-------SVIR-SS-RG-----LIRPL---E--Q--T----P------S
GILDLSVIDRLPVLR-CNARTLHVF-----RHG-----------P---------------
----------------E--------AAQV-IREALSKALVP-YYPLAGWLKE----SSQG
Q--L--QI----ECSA---Q----GVLFVEASAD-C-TLDT-VS--YF----DNVMSIPN
-----DDLLPDYV---P-----------GT-EGTEPPLVQM--------QVTQFECGGFV
IGLIFCHTICDGLGAAQFLNAVGEIAR-G--LEH----------PSTT-PVWCRDLSPL-
-----------------P-PQ--QEKMNTL------------PV----------------
---------LPPAMPN--------Y-R----------LQHA----------NIDISLDQI
KQVKT-------EFHDS-----------------TGQMC-S-T-FEAVAATFWKFRTLA-
V--NF--EPN-----------------TEVK--LVFFANCR-HLL-E--P---PLPK---
GFYGNCFF-PVTITTSSETL-AQASNVEVIKLIQEAKG--NLPEEYSKYMKGEN------
MK--------NGEDPFAPPLIY--------------TTLF-ISEWGRLG----FN--QVD
Y-GWGPPVPLF----QSK-----------------------------------------G
LALFLLALL-DHCHC----------QGKA-------------------------------
----SG------------------------------------------------------
--------------------------

#SapurV1A.0512s0040OrgSpurpureapeptideSapurV1A.0512s0040.1.ptaxadien5alphaolOacetyltransferaseputativePAC31426444
------------------------------------------------------------
---------------------------------------------MDSWVEELHFPRVN-
----------I-------PITI-AH-LL-----PVLPA---G--P--ISA--A----P-G
ESLYLSNLDDIIGAR-VFTPTIYFY------RS-----------D----------FLG--
---N-S----TR---KS--------VTKT-LFDALSLVLVP-YYPLSGRLRE----TRNG
K--L--EVFFGQG------Q----GALMVEACSE-M-ALEN-LG--EL----SVP-N--P
---AWSPLIF-RF---P--NEEP---Y-KI---LDMPLLIA--------QVTHFSCGGFS
LGLRLCHCICDGLGAMQFLRAWAATAKSG----T-----L----VTDPDPCWNR-KF-F-
------QP-----RN--P-PV--VKYPHME----F--M----KI--------------DE
---------RSS--LT-----RS-L-W----QEK---PVQK----------CYRISREFQ
AHLKS----VAAQTNDQ----N--------------FSC-T-T-FDAMAAHVWRSWVKA-
L-DVK--PVN-----------------YKLR--LTFSVNAR-NKLKN--P---PLKD---
GYYGNVV-----------------PLTETAHLVHNARI--GVSEEYLRSTVDHV---E--
VD--------RP--T--RLEFG--------------GKLT-ITQWTRFS---IYE--SAD
F-GWGRPVYAG----PID---LTPTPQ---VC-VFL-----P--EGEADPGD-------R
MVVCICLPE-SATDK---------FKHFL-------------------------------
----SSADQSRDDDVDRNN-----------------------------------------
--------------------------

#SapurV1A.1195s0070OrgSpurpureapeptideSapurV1A.1195s0070.1.panthranilateNbenzoyltransferaseputativePAC31423344
------------------------------------------------------------
---------------------------------------------------METHHHAP-
----------L-------LLER-KDTVV-----LVKPA---K--P--T----P------S
KILSFSTIDNDPNLE-FVCHSVYVY------KT---------------------NSGSSD
NGSADHDIASKLNGKAD--------PACV-IKDAISKVLVH-YYPLAGKLKR---DSKDG
K--L--YL----NCNG---E----GVPFLEATAN-C-KLSS-LK--YL----DGI-D-VE
---TAKEFVF-DF---P-----------SK-TDSGSHPLMF--------QVTKFSCGGFT
IGMGLSHSVCDGFGASQLFRALAELAS-G--KSE----------PSVK-PVWERERLVV-
------NK-----STQRP-----LQSPVDK-------N----SL----------------
---------ATS--PY--------LIT----NDN---ILHE----------CFTVKAGAI
KRLKM----S--LMKEC----------GDHEGGQMKGSF-T-T-IEVLGAYIWRSRFRA-
F--KL--NPD-----------------GNTL--FCLAMGIR-HLL-N--P---PLPS---
GYYGNAFV-GSNLVMTGKDL-DEGPLSRVSKLIKQSKK-QTSNANYIWSQINIL---D--
KV--------RE--L--D--FK---ID--SDNG---ASMV-LTDWRRLG---LLE--EVD
F-GWKGLVNMI----PVP-LKMFGFVY---LC-IFL-----P--PCNLDPSS-----KGG
VRVLVSLPR-DAMAK---------FKEEM-------------------------------
----HA--LSQLGGDEPPILI---------------------------------------
--------------------------

#Seita.1G016400OrgSitalicapeptideSeita.1G016400.1.p1of132.3.1.196BenzylalcoholObenzoyltransferasePAC32697955
------------------------------------------------------------
--------------------------------------------------------MVT-
------------------IIARRSK-PH-----LVAPA---C--P--T----P------C
ETKTLSDMDDHPGNR-AYVPLVEFFVRDDDGLG---------------------------
---PED-------------------PAAA-IEAALGEALVY-YYPVAGRMQE----TAGG
K--L--AV----SCNG---E----GVAFVEADAA-V-RLEE-LG--------TPLLPPYP
---CVEELLC-DA--------GD-----AH-VVVGKPIVFM--------QVTRFQCGGFA
IGLRINHCIADGFGMIQFLRAVADVAR-G--EAA----------PAVL-PVWERHLL---
------MA-----RA--P-PS--TGYVHRK-------L---MLL----------------
---------LKD--PPAAGAGA---------TPPAASVVCR----------HFLFGPAEI
SALRG----RVAGYDDL------------------GASC-T-R-FELLTAALWRCRVAA-
W--GL--ADD-----------------QRAV--LVFAVNVR-RRW----V---RIPP---
GYYGNALV-FHVVEADAGEL-RGRPLGHAVVLVREAKA--DTSEEHVRSTADFM------
AS--------MR--EMPPATYH-------------EETYM-MSDWTRLG----ED--EVD
F-GWARRVGGGVAMPPSP---LVSFNA---KC------------VNSDG--------DES
VIVTMALPE-AVMER---------FEKEI-------------------------------
----DK--IWSKN-----------------------------------------------
--------------------------

#Seita.3G056400OrgSitalicapeptideSeita.3G056400.1.p1of130PF02458TransferasefamilyTransferasePAC32713467
------------------------------------------------------------
----------------------------------------------------MTTAAFT-
----------F-------AVRR-RE-PV-----LVGPA---A--P--T----P----R-E
T-KRLSDLDDHETLR-GQAPFLFFY------RG-----------G---A--H-AHDR---
----------------D--------PAGV-IRRALGEALVP-YYPLAGRLRE----VEAR
K--L--VV----DCTG---E----GVMFVEADAD-V-RLAD-LE--AAATG-LTP-P-FP
---CMDQLLF-DV---D----GS---S-GV---LGCPLLLI--------QVTRLLCGGFV
FAIRLNHTICDAIGLAQFVSAVAELGR-G----L-----P--A-PTVA-PPWSR-EL-L-
------EA-----RN--P-PR--PTFPHRE----F--D----AV--------------PP
---------PPP--PP-----P----------GD---MVMR----------TFTFGPSDI
SAIR-----K--DLPPN----L--------RD-----TV-T-T-FEVLTAALWRARTAA-
L--EL--SPD-----------------EDVR--LVFISNIR-GLP-E--L---GLPA---
GYYGNACV-PMAVLVTVEAL-LGGSLGDAVELVREAKA--TVTAEYARSTADLL---V--
-L--------RG--R------P--YVA----MS---NLFL-VSDNRHAG----FQ--RVD
F-GWGEPVYAG----PAA--TVFG------LS-LFV--------HVGNGGG------VGA
VAAMITLPL-PAMDR---------FASEV-------------------------------
----KT--LMKG------------------------------------------------
--------------------------

#Seita.4G069200OrgSitalicapeptideSeita.4G069200.1.p1of2PTHR31147SF10NHYDROXYCINNAMOYL/BENZOYLTRANSFERASEPUTATIVERELATEDPAC32708969
------------------------------------------------------------
-------------------------------------------------------MESQ-
------------------RLRV-LDTAR-----LSPPA------P--A----P----HAV
APLPLSGLDADRNVLDVTFRTLRFF-----PPP-----------P----------PSV--
----------------D--------PFAV-LPRAFAAALGL-FPALAGRVVR------DG
H--V--AL----DAG---------AVPLVLAASD-L-SAAD-VD--------TDS-PGSA
---LLDCLAPGDG---N----GG-----GV---ADGPALAL--------QATRFACGGVA
LGMRVAHALCDGAGATKFLAAAARFAR-G--MGS----------PDVA-PVWERREL-L-
------GP-----RQ--P-SR--VATPVFD------------RV----------------
-LELDGDVARCG--PYGAAGEWHEQ-Q----RQ----LARE----------CFHMSDARV
EALRA----R--LADEA------------------GLRL-T-T-FEVVAAFIWRAKVKA-
N--GT--SSG-----------------EVVK--MVYSMNIS-KLV-D--P---PLLD---
GYWGNVCV-PVYVALAAGDL-TAQPLAATAALIRKSKQ--AVDDEYVRSYIDFQ---E--
LH--------RG--E--GVTAG--------------AVSA-FTDWRRLG----HG--DVD
F-GWGGPDAVL----PLS-WRILGSTE---PC-FLL-----P--YGAGDERR-----RRG
FKVFVALRR-IAVAD---------FREEM-------------------------------
----QD--LVM-QQQQS----SAGKL----------------------------------
--------------------------

#Seita.5G132400OrgSitalicapeptideSeita.5G132400.1.p1of130PF02458TransferasefamilyTransferasePAC32685259
------------------------------------------------------------
--------------------------------------------------------MAS-
----------F-------KVTRISEGPV-------KPA---S--A--T----P------E
ETLPLAWVDRYPTHR-GLVESMHIF------RS----------------------GAD--
----------------A--------APGV-IREALGKALAF-FYPLAGRIVE---GAEPG
C--P--AI----RCTA---D----GVYFAEAEAD-C-SLED-VR--FL----ERP-L-LL
---PKEDLVP-YP--------GD---DRWG-VEPHNTIMMM--------QITKFTCGGFV
MGLRFNHASADGMGAAQFINAIGDMAR-G--LTE----------PKVK-PVWDREKF---
-------------PN--P-KI--KPGPLPE------------------------------
---------LPV--LA---------------------LDYI----------VLDFPTGYI
DGLKK----Q--YKEHS------------------GKFC-S-G-FDVLTAKLWQCRTRA-
L--NL--EPN-----------------AEVK--LCFFASVR--HL----L---KLDR---
GYYGNSIF-PVKMSAPAEKV-LGSSIMEVVDMIRQAKD--RMAVEFFQFAKEET---D--
----------QD-----PFQMT-----------FNYESTY-VSDWSKLG----FS--EVD
Y-GFGPPVFAG----PLVNNDFIAS-----VV-ILK-----A--PLPLD----------G
TRMLASCVTKEHSEE---------FIRGM-------------------------------
----KA----DLP-----------------------------------------------
--------------------------

#Seita.8G128800OrgSitalicapeptideSeita.8G128800.1.p1of1PTHR31642SF10ACYLTRANSFERASELIKEPROTEINRELATEDPAC32716265
------------------------------------------------------------
--------------------------------------------MVVEMKENGVAAAADA
GEKVAQPQL---------NVKR-GE-PT-----LVPPA---A--P--T----P----T-G
EQYYLSNLDQNIA---VIVQTVYCY-------K-----------PSPPGDGKDKD-----
----------------D--------VATA-LRDALARVLVH-YHPLAGRLGI----SPEM
K--L--TV----ELTA---E----GVVFVEGDAD-C-DLAV-VG--DL----TKP-D-PA
---ALGQLVY-SV---P----GA----KHI---LEMPPMTA--------QVTRFSCGGFA
LGLAMNHCMFDGIGAMEFVNSWAETAR-G--AAE----------LTVP-PFLDRSLL---
------KA-----RD--P-PA--HTFPHHE--------FAEIPD----------------
---------VSDTAALYG-------------SQE---LLYR----------SFCFDPDRL
ERVRA----L--ALAGG-----------------DLARC-T-T-FEALSGLVWRARTRA-
L--GL--APE-----------------QRTK--LLFAVDGR-RRF-V--P---PLPR---
GYFGNGIV-LTNAIATAGEL-LSAPVSRAAALVQDAVR--MVTDEYMRSAVDYF---E--
AT--------RA--R--P-SLA--------------STLL-ITTWSRLE----FH--GAD
F-GWGEPVMSG----PVT----LPEKE---VI-LFL--------AHGKE--------RKS
INVLLGLPA-TAMDA---------FQELM-------------------------------
----DE--I---------------------------------------------------
--------------------------

#Sevir.1G016500OrgSviridispeptideSevir.1G016500.1.p1of152.3.1.196BenzylalcoholObenzoyltransferasePAC32663000
------------------------------------------------------------
--------------------------------------------------------MVT-
------------------IIARRSK-PH-----LVAPA---C--P--T----P------C
ETKTLSDMDDHPGNR-AYVPLVEFF-----VRD-----------D---------------
----------DGLGPED--------PAAA-IEAALGEALVY-YYPVAGRMQE----TAGG
K--L--AV----SCNG---E----GVAFVEADAA-V-RLEE-LG--------TPLLPPYP
---CVEELLC-DA--------GD-----AH-VVVGKPIVFM--------QVTRFQCGGFA
IGLRINHCIADGFGMIQFLRAVADVAR-G--EAA----------PAVL-PVWERHLL---
------MA-----RA--P-PS--TGYVHRK-------L---MLL----------------
---------LKD--PPAAGAGA---------TPPAASVVCR----------HFLFGPAEI
SALRG----RVAGYDDL------------------GASC-T-R-FELLTAALWRCRVAA-
W--GL--ADD-----------------QRAV--LVFAVNVR-RRW-V------RIPP---
GYYGNALV-FHVVEADAGEL-RGRPLGHAVVLVREAKA--DTSEEHVRSTADFM------
AS--------MR--EMPPATYH----------E---ETYM-VSDWTRLG----ED--EVD
F-GWARRVGGG----VAM-P-PSPL-----VS-FNA-----K--CVNSDG-------DES
VIVTMALPE-AVMER---------FEKEI-------------------------------
----DK--IWSKN-----------------------------------------------
--------------------------

#Sevir.3G107300OrgSviridispeptideSevir.3G107300.1.p1of117PF02458TransferasefamilyTransferasePAC32678042
------------------------------------------------------------
----------------------------------------------------MEPAAAK-
------------------TVDR-LS-QR-----LVPPA---E--P--T----P------T
APHRLSWLDRYPTQM-ALIESLHVF------KP---------------------------
---DPA------RHGVS--------PAET-IERALARALVE-YYPLAGRLAV---SEDAG
G--L--HV----DCSG---E----GVWFIEASVR-C-RLED-VD--YL----EYPLQIPK
-----DELLP-HPLPRP-----------SH-EEENKLILLV--------QVTTFACGGFV
VGFRFSHAVADGLGAAKFMGAVGELAR-G--ADQ----------ISPP-PTWGRDAI---
-------------------PD--PTGAHVG------------SL----------------
--------------PE---------------LDGAKRLEYL----------AIDISADYI
DHFKS----QFAAASGG-------------------GRC-S-A-FEVLIAKAWQSRTRA-
A--AF--DPD-----------------TPVH--LCFAMNAR-PLL-A--A---RLPRAGV
GFYGNCYY-IMRVSSTAGKV-SSSSVTDVVKIIREGKK--RFPSEFARWAAGEE---A--
GD--------PY--Q--I--TS--DY----------RTLL-VSDWTRLG----FA--EVD
Y-GWGPPAHVV----PLTNLDCIA------TC-ILV-----K--PWAHKP---------G
ARLITQCVTPDRVAA---------FHDAM-------------------------------
----VD--MNC-------------------------------------------------
--------------------------

#Sevir.4G067300OrgSviridispeptideSevir.4G067300.1.p1of2PTHR31147SF10NHYDROXYCINNAMOYL/BENZOYLTRANSFERASEPUTATIVERELATEDPAC32649409
------------------------------------------------------------
--------------------------------------------------------MES-
----------Q-------RLRV-LDTAR-----LSPPA------P--A----P----HAV
APLPLSGLDADRNVLDVTFRTLRFF------PP-----------PPPSV-----------
----------------D--------PFAV-LPRAFAAALGL-FPALAGRVVR------DG
H--V--AL----DAG---------AVPLVLAASD-L-SAAD-V---DT----DSP-G-SA
---LLDCLAP-GD---G---NGG-----GV---ADGPALAL--------QATRFACGGVA
LGMRVAHALCDGAGATKFLAAAARFAR-G----M-----G--S-PDVA-PVWERREL-L-
------GP-----RQ--P-SR--VATPVFDRVLEL-------------------------
----DGDVARCG--PYGAAGEWHEQ-Q----RQ----LARE----------CFHMSDARV
EALRA----R--LADEA------------------GLRL-T-T-FEVVAAFIWRAKVKA-
N--GT--SSG-----------------EVVK--MVYSMNIS--KLVD--P---PLLD---
GYWGNVCV-PVYVALAAGDL-TAQPLAATAALIRKSKQ--AVDDEYVRSYIDFQ---E--
LH--------RG--E--GVTAG--------------AVSA-FTDWRRLG----HG--DVD
F-GWGGPDAVL----PLS-WRILGSTE---PC-FLL-----P--YGAGDERR-----RRG
FKVFVALRR-MAVAD---------FREEM-------------------------------
----QD--LVM-QQQQS----SAGKL----------------------------------
--------------------------

#Sevir.5G130000OrgSviridispeptideSevir.5G130000.1.p1of117PF02458TransferasefamilyTransferasePAC32673578
------------------------------------------------------------
--------------------------------------------------------MAS-
----------F-------KVTRISEGP-------VKPA---S--A--T----P----E-E
T-LPLAWVDRYPTHR-GLVESMHIF------RS-----------G--AD-----------
----------------A--------APGV-IREALGKALAF-FYPLAGRIVE---GAEPG
C--P--AI----RCTA---D----GVYFAEAEAD-C-SLED-VR--FL----ERP-L-LL
---PKEDLVP-YP---G----DD---RWGV--EPHNTIMMM--------QITKFTCGGFV
MGLRFNHASADGMGAAQFINAIGDMAR-G---LT-----E----PKVK-PVWDREKF---
-------------PN--P-KI--KPGPLPE------------------------------
---------LPV--LA---------------------LDYI----------VLDFPTGYI
DGLKK----Q--YKEHS------------------GKFC-S-G-FDVLTAKLWQCRTRA-
L--NL--EPN-----------------AEVK--LCFFASVR--HLL-------KLDR---
GYYGNSIF-PVKMSAPAEKV-LGSSIMEVVDMIRQAKD--RMAVEFFQFAKEET---D--
----------QD-----PFQMT-----------FNYESTY-VSDWSKLG----FS--EVD
Y-GFGPPVFAG----PLVNNDFIAS-----VV-ILK-----A--PLPLD----------G
TRMLASCVTKEHSEE---------FIRGM-------------------------------
----KA----DLP-----------------------------------------------
--------------------------

#Sevir.8G135900OrgSviridispeptideSevir.8G135900.1.p1of1PTHR31642SF10ACYLTRANSFERASELIKEPROTEINRELATEDPAC32633680
------------------------------------------------------------
---------------------------------------------MVVEMKENGVAAAAD
AGEKVAQP-QL-------NVKR-GE-PT-----LVPPA---A--P--T----P----T-G
EQYYLSNLDQNIA---VIVQTVYCY------KP-----------S----------PPG--
----------DGKDKDD--------VATA-LRDALARVLVH-YHPLAGRLGI----SPEM
K--L--TV----ELTA---E----GVVFVEGDAD-C-DLAV-VG--DL----TKP-D-PA
---ALGQLVY-SV---P----GA---K-HI---LEMPPMTA--------QVTRFSCGGFA
LGLAMNHCMFDGIGAMEFVNSWAETAR-G--AAE----------LTVP-PFLDRSLL---
------KA-----RD--P-PA--HTFPHHE----FAEI---PDV----------------
---------SDTAALYG--------------SQE---LLYR----------SFCFDPDRL
ERVRA----L--ALAGG-----------------DLARC-T-T-FEALSGLVWRARTRA-
L--GL--APE-----------------QRTK--LLFAVDGR-RRF-V--P---PLPR---
GYFGNGIV-LTNAIATAGEL-LSAPVSRAAALVQDAVR--MVTDEYMRSAVDYF---E--
AT--------RA--R--P-SLA--------------STLL-ITTWSRLE----FH--GAD
F-GWGEPVMSG----PVT----LPEKE---VI-LFL--------AHGKE--------RKS
INVLLGLPA-TAMDA---------FQELM-------------------------------
----DE--I---------------------------------------------------
--------------------------

#Sobic.003G368100OrgSbicolorpeptideSobic.003G368100.1.pPAC37913312
------------------------------------------------------------
---------------------------------------------MVVEMKENGGVALA-
----------AGEKAPQLSVKR-GE-PT-----LVAPA---EATP--T-----------G
EQYYLSNLDQNIA---VIVQTVYCY------KP-----------S---------------
---PTSADGGGGGKDVD--------VAAA-LRDALARVLVH-YHPLAGRLGI----SPEM
K--L--TV----ELTG---E----GVVFVEADAA-C-DLAV-VG--DL----TKP-D-PA
---ALGQLVY-SV---P----GAK----HI---LEMPPMTA--------QVTRFKCGGFA
LGLAMNHCMFDGIGAMEFVNSWAETAR-G--VAE----------LTVP-PFLDRSVL---
------KA-----RD--P-PV--HTFPHHE-------FAEIPDV----------------
---------SDTAALY----------G----AQE---LLYR----------SFCFDPDRL
ERVRA----L--ALADG-----------------ALGRC-T-T-FEALSGLVWRARTKA-
L--GL--APE-----------------QRTK--LLFAVDGR-RRF-S--P---PLPR---
GYFGNGIV-LTNALATAGEL-LSAPVSRAAGLVQEAVR--MVTDDYMRSAVDYF---E--
AT--------RA--R--P-SLA--------------STLL-ITTWSRLE----FH--GAD
F-GWGEPVMSG----PVT----LPEKE---VI-LFL--------AHGKE--------RKS
INVLLGLPA-TAMDA---------FQELM-------------------------------
----DE--I---------------------------------------------------
--------------------------

#Sobic.003G408900OrgSbicolorpeptideSobic.003G408900.1.p1of5K15400omegahydroxypalmitateOferuloyltransferaseHHT1PAC37912638
------------------------------------------------------------
--------------------------------------------------------MGV-
----------F-----ELRIEQQGE-PS-----LVPPA---E--E--T----P----T-G
L-YYLSNLDQNIA---VIVQTVYCF------RA-----------A------------D--
---D-G----------G--------ACDV-LRESLAKVLVH-YYPLAGRLAI----SDDG
K--L--VV----DCTG---D----GAVFVEAEAD-C-AMAD-IG--DV----TDP-D-PS
---VLGRLVY-SV---P----GA---K-NI---LEMPLLAA--------QVTKFKCGGFV
LGLAINHCMFDGVGAMQFVNSWGETAR-G----L-----P----LSLP-PALDR-AV-L-
------RA-----RD--P-PQ--VDFPHHE----F--T----QI--------------TD
---------DDD--DD--------D-G----EDEEDPLLHR----------SFRFTPASI
ARLKA----AVGALEEG----R--------------RAC-T-T-FEALAGFVWSARTRA-
L--GM--RPS-----------------RRSK--LLFAVDGR-PRF-S--P---PLPA---
GYFGNAIV-LTSAACPAGEL--ASSLPRAVRLVRGAAA--AVTDVYMRSAVDYF---E--
AT--------RA--R--P-SLA--------------STLL-ITAWSRLP----FR--AAD
F-GWGSPAACG----PAA----LPEKE---VA-LFL--------SCGEEG-------GGG
VRVLLGLPP-AAMAE---------FQRLV-------------------------------
----EE--VTAA------------------------------------------------
--------------------------

#Sobic.005G122800OrgSbicolorpeptideSobic.005G122800.1.pPAC37922761
------------------------------------------------------------
-----------------------------------MVVEMKQENGGAAVAAAGEKQQQQ-
----------QAPPQLVMSVKR-GE-AT-----LVAPA---E--A--T----P----R-G
GQYYLSNLDQNIA---VIVQTVYCY------KP----------------PPSPSSGNG--
---DDD----------D--------VVGV-LRDALARVLVH-YHPLAGRLGI----SPEM
K--L--TV----ELTG---E----GAVFVEADAA-C-DLAD-VG--DL----TKP-D-PA
---ALGQLVY-SV---P----GAK----HI---LEMPPMTA--------QVTRFRCGGFA
LGLAMNHCMFDGIGAMEFVNSWAETAR-G--VAE----------LTVP-PFLDRSVL---
------KA-----RD--P-PV--HTFPHHE-------F---AEI----------------
--------------PDVSDTAALYG------AQE---LRYR----------SFCFDPDRL
ERVRA----LALALADG------------------GRRF-T-T-FEALSGLVWRARTAA-
L--GL--APE-----------------QRTK--LLFAVDGR-RRF-A--P---PLPR---
GYFGNGIV-LTNAVATAGEL-LSAPVFRAAGLVQDAVR--MVTDEYMRSAVDYF---E--
AT--------RA--R--P-SLA--------------STLL-ITTWSRLE----FH--GAD
F-GWGEPVMSG----PVT----LPEKE---VI-LFL--------AHGKE--------RKS
INVLLGLPA-TAMDA---------FQELM-------------------------------
----DD--I---------------------------------------------------
--------------------------

#Sobic.009G037200OrgSbicolorpeptideSobic.009G037200.1.pPAC37921543
------------------------------------------------------------
---------------------------------------MPEATEHYVQAPAMTTTPLA-
----------F-------AVRR-RE-PV-----LVGPA---A--P--T----P----R-E
T-KRLSDIDDQETLR-GHVPFLFLY------RG-----------G---GGAR-ADDGR--
----------------D--------PASA-VRRALGEALVP-YYPLAGRLRE----VEAR
K--L--VV----DCTG---E----GVMFVEADAD-V-RLAE-LE--AASSGELRP-P-FP
---CMDQLLF-DV---D----GS---G-GV---LNCPLLLI--------QVTRLLCGGFV
LALRLNHTICDAIGLAQFMSATAELAR-G----L-----P--A-PTVA-PAWSR-EL-L-
------EA-----RS--P-PR--PSFPHRE----F--D----AV--------------PG
NVSVPRWAAGAM--PA-----A----------AD---MITR----------TFTFGPADV
STIK-----S--GLPPH----L--------RK-----TA-T-T-FETLTAALWRARTAA-
L--EV--PAD-----------------EEVR--AVSIVGFR-GVP-E--L---VLPA---
GYYGNACV-PVAAVTTAGPL-LAGSLGAAVELVRETKA--AVTAEYVRSTVDLL---V--
-L--------RR--R------P--CVA----LG---NLFL-VSDNRHAG----FH--RVD
F-GWGEPVYGG----PAA--TLFG------PS-FLV--------HVGDDGGAGDGKGMGK
VGVLIVLPR-PAMER---------FASEV-------------------------------
----ET--LLKS------------------------------------------------
--------------------------

#Sobic.010G043700OrgSbicolorpeptideSobic.010G043700.2.p1of1PTHR31147SF10NHYDROXYCINNAMOYL/BENZOYLTRANSFERASEPUTATIVERELATEDPAC37910891
------------------------------------------------------------
------------------------------------------------------MEPQQ-
----------L-------RLRI-LDTVR-----LSPPP---A--P--A----Q----H-A
AALPLSGLDADRNALHVTFRTLRFF-----PPP---------------------------
-----P----PS---ID--------PHAV-LPPAFEAALGL-FPALAGRLRV-----RDG
H-----VV----VGAA--------AVPVVLAESG-L-SAAD-VD--------TDC-PGSA
---LLDHLAP------P----GD-----GD---ADTPVLAL--------QATRFACGGVA
LGMRVAHALCDGAGATKFLAAAARFAR-G--QGM----------PEVA-PVWDRREL-L-
------GP-----RR--P-PR--VATLVFD------------RV----------------
-LALDGGVARCG--PYGAVREWREQ-Q----RQ----LTRE----------CFHVSNARV
EALRA----R--IADEA------------------GVKL-T-T-FEVVAAFIWRARVKA-
N--GT--SSG-----------------EVVK--MVYSMNIS-KLV-D--P---PLPD---
GYWGNVCV-PVYVTLAACDL-VAQPLAATAALIKKSKQ--AVDDEYVRSYVDFQ---E--
LH--------RH--D--GVTAG--------------AVSA-FTDWRRLG----HG--EVD
F-GWGGPDSVL----PLS-WRILGSTE---PC-FLL-----P--YGAGDERR-----RGG
FKVFIALQR-TALAG---------FREEM-------------------------------
----QE--LLLQP-KQC----SAGKL----------------------------------
--------------------------

#Solyc01g005900.2OrgSlycopersicumpeptideSolyc01g005900.2.11of2PTHR31147SF10NHYDROXYCINNAMOYL/BENZOYLTRANSFERASEPUTATIVERELATEDPAC36140887
------------------------------------------------------------
------------------------------------------------------------
-----------------------MT-AT-------------E-----I----P------C
SSQHLLENEEKPT------------------TP---------------------------
----------------N--------PTPT--KNSKKLALVP-------------------
---L--IF-----------------IIFFEVSGGPY-GAEAAIG----------------
---AAGPLLA-------------------------------------------------I
LGF-----------------------------------------LIFP-FIWSV------
-----------------P-EA---------------------------------------
-------------------------------------L----------------------
----------------------------------------V-T-AELATTFPGNGGVKA-
S--KI--PSE-----------------EKVK--FAYATNIR-RII-I--P---KLPF---
GYWGNGCV-PMYVQFLAQEL-VNQPLSKTADSIKKSKF--NTTDEYVRSFIDFQ---E--
----------LH--Y--H--EG-------ITAG--NRVSG-FTDWRHLG----HA--SVD
F-GWGGPMNVL----PLS-RHLVGSIE---PC-FFL-----PNSSTNEGE-------KNG
FKVLVYLQE-EAMVD---------FKKEM-------------------------------
----NK--LEHIGLSLL-------------------------------------------
--------------------------

#Solyc01g068140.2OrgSlycopersicumpeptideSolyc01g068140.2.11of22.3.1.162Taxadien5alphaolOacetyltransferase/TaxadienolacetyltransferasePAC36139646
------------------------------------------------------------
-------------------------------------------------------MVMD-
----------F-------LVTT----KGSGGGNFITPL---G--Q--T----P----T-G
SVLDLSVIDSLAVLR-CNARTLHVF-------------------------------KG--
----------------G--------NSTV-IREAFGKALVP-YYPLAGRLKF--SAHNNQ
L--L--QI----DCSG---Q----GIWFVEASAD-C-TLLD-VN--YF----DEA-S-AL
DDTTFDKLLP-QL---T--PLPV-----SN-DSFSDPPLVL-------VQVTEFKCGGYV
MGLTFCHSICDGLGAAQFLKAVGEFAR-G---VE-----K----LSVA-PVWCRELL-L-
-----------------P-LP--QKGVAED-------N---SSM----------------
---------PPP--PL-----TIPV-P----DQR---LEHA----------SFDIPLDEI
NQLKH----E--VIQEL------------NMD--QNVFC-S-S-FEIIAATLWRHRTRAI
L--NI--TDDKKTSSNTSFIPADDAGDEEVK--LVFFANCR--QLV-------PLPE---
GFYGNCFF-PVTVTASNKVV-AEASLAEVVKLIKDAKA--DLPAEFSQWLNNKT---N--
KPTNDDQFNDPF--A--PGQGV--GY----------NTLF-VSEWGRLG----FN--EVD
Y-GWGKPVHVI----PVQGSAVIPVGI---VSKQPL-----P---------------KTG
IRLMTWCVHSHHLHT---------FLNMM-------------------------------
--------ML--------------------------------------------------
--------------------------

#Solyc03g097500.2OrgSlycopersicumpeptideSolyc03g097500.2.11of1K15400omegahydroxypalmitateOferuloyltransferaseHHT1PAC36135404
------------------------------------------------------------
--------------------------------------------------MENG--KHS-
----------V---AIELTVKQ-GV-PS-----LVSPA---E--E--T----E----K-G
P-YYLSNLDQNIA---VPVRTIYCF------KS-----------E----------EKG--
---N-D----------N--------AAEV-MKDALSKVLVH-YFPLAGRLTI----SQEM
K--L--IV----DCSG---E----GAVFVEAEAN-C-NIED-IG--DN----TKP-D-PV
---TLGKLVY-DI---P----GA---K-NI---LEMPPLVA--------QVTKFKCGGFV
LGLCMNHCMFDGIGAMEFVNSWGEIAR-G----L-----P----IKVP-PFLDR-SI-L-
------KP-----RN--P-PK--PEYTHNE----F--A----EI--------------KD
---------ISD--ST-----KL-Y------QEE---MMYK----------AFCFDPEKL
EQLKA----K--AKEDG----N--------V-----TKC-T-S-FEVLSAFIWKARTQA-
L--QM--KPD-----------------QKTK--LLFAVDGR-SRF-D--P---SIPR---
GYFGNGIV-LTNALCTAAEI-VENPLSVAVKLVQEAVK--LVTDSYMKSAIDYF---E--
TT--------RA--R--P-SLT--------------ATLL-ITTWSRLS----FH--TTD
F-GWGEPIVSG----PVA----LPEKE---VS-LFL--------SHGKE--------RRS
VNVLLGLPA-SAMKT---------FEELM-------------------------------
----EI------------------------------------------------------
--------------------------

#Solyc04g079720.2OrgSlycopersicumpeptideSolyc04g079720.2.11of22.3.1.162Taxadien5alphaolOacetyltransferase/TaxadienolacetyltransferasePAC36142144
------------------------------------------------------------
------------------------------------------------------------
----------M-------EVTT-GE-TN-----TIYPS---K--PPFT----E----N-H
V-LPLSHIDTDRNLN-FTFRYLRVY-----VND-----------D--TTS----------
----------------D--------PYEV-VTSSLSAALVH-YYQFAGSLRR---RPSDN
R--L--EL----HCQV---GD---GVPVIPSTVD-C-TLAS-MN--YL----DDP-D-YN
---LAEKLVP-DP---R----DE-----EA----LTRPLIL--------QVNRFKCGGWV
FGTAVHHAMCDGMGSTLFFHAMAEIAR-G---EK-----G----MKIE-PVWDRSNL-L-
------GP-----RN--P-PR--VEFPVHE------------FL----------------
-----SLDRDSC--PY---------------LESGNSAVRE----------CFEVKDEWL
DRLKG----F--LHEQS-----------------AGSKY-T-T-FEALGAFIWRAKVKA-
C--KM--SDD-----------------ETVK--YAYLTNIR-RRV-K--P---PLPA---
GYWGNGCV-PIYVQLLAKDI-INEPIWKAADAIKKSKD--IITDEYVRSFIDFQ---E--
----------LH--Y--D--EG-------ITSG--NRVSA-FTDWRHVG----HE--TVD
F-GWGGPVTVF----PLS-RHLVGSVE---PC-FFL-----P--CSSKTQGK-----KDG
FKVLVCLQQ-EAMPV---------FMEEM-------------------------------
----EK--LEHGLA----------------------------------------------
--------------------------

#Solyc05g015800.2OrgSlycopersicumpeptideSolyc05g015800.2.11of62.3.1.232MethanolOanthraniloyltransferasePAC36146334
------------------------------------------------------------
----------------------------------------------------MAHNTMP-
----------I-------SVTH-DK-PK-----LVVPS---I--V--T----P----H-E
I-KHLSEIDDQGSTR-FHVSVLMFY------KY-----------N--------SLMEG--
---N------------D--------PAKI-IKNGLSKTLVF-YYPLAGRLIE----GPNK
K--L--MV----NCNG---E----GVLFIEADAN-V-ELEK-LG--DS----IKP-P-CP
---YMDLLLH-NV---P----GS---D-GM---IGCPLLLI--------QVTRFTCGGFV
IGFRVNHTMMDAYGIKLFLNALSELIQ-G----A-----S--T-PSIL-PVWQR-DI-L-
------RA-----RS--P-PC--ITCTHHE----F--D----EQ--------------IE
SK-------IAW--ES-----IA---------DK---LIQQ----------SFFFGNKEM
EVIKN----Q---LPPN----Y---------------GC-T-E-FELLVAFLWKCRTIA-
L--DL--HPD-----------------EIVH--LTYLINIRRKLL-N--F---ELPS---
GYYGNAFI-TPAAISKAGLL-CSNPLTYAVEMIKKLKD--HMNEEYIKSVTDLI------
VI--------KG--R--PQLSK-------------SWNFI-ISDNRSGG----FD--KFD
F-GWGEPIFGG----VPK-A--VSL-----IS-FGV-----P--VKNERG-------EKG
ILIAISLPP-LAMKK---------FQEVV-------------------------------
----YN--LTLRNMQGVNIISKM-------------------------------------
--------------------------

#Sphfalx0000s0108OrgSfallaxpeptideSphfalx0000s0108.1.p1of3K15400omegahydroxypalmitateOferuloyltransferaseHHT1PAC32613763
------------------------------------------------------------
-------------------------------------------------MAGGDMTSNG-
----------NSLPIEKLEIRV-QE-PE-----LVHPA---E--P--V----E----H-Q
V-YYLSNLDQNIA---VPMQTVWFF------NG-----------Q----------EDK--
---KDQ----------D--------PAAV-LKEALRKLLVH-MFFLAGRIGL----SPDY
R--L--QI----EFED---Q----GLVFVEAVAEKH-CIAE-FG--DV----SRP-A-P-
---FMKQLVY-EP---P----PS---E-NI---LGSPPTFV--------QVTKFKCGGFA
LGLNNNHCTLDGLAAHEFICSWGKLAR-G----L-----E----ITHS-FSIDR-SM-L-
------KP-----RS--P-LQ--PEFSHEE----F--Y----DL--------------ED
---------LST--TE-----DS-F-L----SIN---PVHG----------SFEVNPRDM
DALKK----S--ILDEG----E-------GV-----SKV-T-T-FEALTAFTWRVRMNS-
L--NL--TPA-----------------QKTR--VFFSVDVR-KKL-S--P---PLPE---
HFMGNGIV-LTFATTTVGEL-CEKPLSFAVKLVQDAIA--FVTDKYVRSAIDHF---E--
AT--------RA--R--P-ALV--------------ASFV-VTSWLRLP----FH--EAD
F-GWGPAVAMS----PAS----LPDQG---VV-LFI--------SSGKD--------RKS
ATVILGLPTSSAMDK---------FGVEL-------------------------------
----NKAHVN--------------------------------------------------
--------------------------

#Sphfalx0003s0169OrgSfallaxpeptideSphfalx0003s0169.1.p1of4PTHR31642SF10ACYLTRANSFERASELIKEPROTEINRELATEDPAC32624736
------------------------------------------------------------
----------------------------------------MPGSCTTICHD--VMGNGE-
----------L-----RLDVKL-NE-PI-----LVYPA---E--P--T----E----K-Q
V-YFLSNLDQNLA---VTVSTVYFF------NS-----------R---------KDKK--
---N-H----------D--------PVSV-IKDSLRKLLVL-YYPMAGRLSL----SEDF
K--F--QV----QCED---Q----GVLFVEATAD-C-FIAD-LG--EL----YRP---AP
---FMTQLVY-HN---P--PMTA---T-NI---LDSPLMCV--------QVTKFKCGGFV
LGLSNSHCMADAYVASELVLAWGELAR-G----S-----VDNI-SHLV-PHLDR-TI-L-
------KS-----RI--P-PR--IEFPHVE----F--D----DV--------------DE
---------VCS--PP-----MMTN-H----DQSSKPIC-S----------SFIFSPQQV
ETVRR----R--ILDDG----L--------V-----TKV-T-T-FEALTALSWRARTQA-
V--EM--HPK-----------------QVAR--LVFAMNIR-KKL-H--P---PLPT---
RFMGNGVF-FGNATATAAEL-THNPLSHTVKLVQEAKA--LVTDQYIRSAIDYF---E--
VT--------RA--R--P-KWV--------------ATLH-IASWVGIP----LE--KVD
F-GWGQPVCMV----PTN----MMDDD------AFI-----A--PCGKD--------MKS
FQLFIGLPSSRAAEI---------FRQCL-------------------SSCTTMTYTSSS
TKNSDQSCLLQEQKHMVLVENC--------------------------------------
--------------------------

#Sphfalx0003s0170OrgSfallaxpeptideSphfalx0003s0170.1.p1of42.3.1.188OmegahydroxypalmitateOferuloyltransferase/OhydroxycinnamoyltransferasePAC32624407
------------------------------------------------------------
----------------------------------------MPGSSCT-GRE--IVENGE-
----------L-----KLDVKL-SH-PI-----LVYPA---E--P--T----R----K-Q
V-YSLSNLDQIFV---VPVSTVYFF------KS-----------R---------QHKK--
---N-H----------D--------AVAV-IKDSLRKLLVL-YYPMAGRLDV----SEDS
R--F--QI----QCEG---Q----GVLFVEASAD-C-SIVE-LG--ER----YRR---AP
---FMTQLVY-DN---P--QTRG---H-SS-VELDVPLLCV--------QVTRFNCGGFV
LGLCMNHCIADAFVASEFLVAWGELAR-G----S-----VD-I-SHLA-PNLDR-TL-L-
------NK-----RS--P-LR--IEFPHLE----F--R----EI--------------DE
---------VIS-----------SR-T----NESSTTICSS----------SFTVSPHEV
ESVKK----R--ILDHG----L--------V-----TQV-T-T-FEALAAMTWQARTQA-
V--DM--HPE-----------------QVAR--LVFPVNIR-SKL-D--P---PLPA---
RFLGNGVF-LGHATATPAEL-SQNSLSHIVKLVQDAKA--LVTDKYIRSAVDYL---E--
VH--------RG--K--PKSVA---------------LLY-ISSWIRIP----MN--VVD
F-GWGEPICMG----PCS----LMDED---AI-FA---------SCGDDMK--------S
FEVFIALPSLQAEET---------FHRCL-------------------------------
----RT--TISSSHSPA-------------------------------------------
--------------------------

#Sphfalx0070s0013OrgSfallaxpeptideSphfalx0070s0013.1.p1of3K15400omegahydroxypalmitateOferuloyltransferaseHHT1PAC32606712
------------------------------------------------------------
------------------------------------------------MGFVDDQSGAVF
KQLD------Y-------DVVL-EE-PV-----LVKPSIEAA--C--L----N----T-S
P-LFLSNFEQGLA---FTVETVYIY------GA-----------V----------ADK--
---GNE----------K--------VADV-MKAALVKALDH-YDILGGRMKL---NDVEN
R--I--EI----NRNY---K----GAQFATASCN-A-TVAE-LG--DL----NIP-H--P
---FFRKFVP-QA---H----NV---S-TV---EDVPLMMI--------QVTTFQCGGFA
IGFGMSHLLWDGIGCFEFFMNLVSFAR-G----G-----E----AVYT-PKFDR-TM-L-
------KA-----RN--P-PT--PKYDHPE----Y--I----SL--------------DK
LSPGFKAGTFTK--PET-AKAEF-E-A----IAASQSCITK----------TIPFTLQEL
TALKK----Q--AMEDG----V--------L-----SKA-S-T-FEAVSGHVWQARTKA-
L--EL--EPT-----------------HVAT--LMYAVDIR-KRL-Q--P---NLPA---
EFCGNGVY-SACARATCLEL-QTSSPSFPVKKIQEAND--IVTEDYIRSALDWW---E--
----------VY--RGVPPIIG--------------DTFY-MTSWLKMP----FY--SID
F-GWGTPLYSG----PVA----SQMVE---FI-VLF--------PNGKN--------DGG
INMILSLPP-PVMAK---------FEQYV-------------------------------
----KVRL----------------------------------------------------
--------------------------

#Sphfalx0097s0023OrgSfallaxpeptideSphfalx0097s0023.1.p1of42.3.1.188OmegahydroxypalmitateOferuloyltransferase/OhydroxycinnamoyltransferasePAC32626521
------------------------------------------------------------
----------------------------------------MPGSCSLEEKDDNFMRNRE-
----------F-----KLEVKR-ND-PI-----LVCPA---E--P--T----E----K-Q
V-YFLSNLDQLLA---LPVDNVFFF------HS-----------R---------KDKS--
---K-K----AA---DD--------PVAV-IKESLRKVLVL-YYPLAGRLSL----SEDL
K--L--QV----ECEG---Q----GVVFVEAVAD-C-SIAE-LG--AL----DKP---VH
---FMAQFLY--N---P--PNST---R-SI---LDVPPMCV--------QVTRFKCGGFS
LGLVFNHCMVDLIAESQLLSAWSELAR-G----S-----LD-V-SHLT-PHLDR-TV-L-
------NP-----RS--P-PR--IEFPHLE----M--S---CDV--------------DE
EV-------AVS--SP-----LDAE-K----EEEYHPNNSSSSSPKNSFFGSFSLSPEEV
ESLKR----Q--TLNEG----L--------F-----TKV-T-A-FEVLAALTWRARTQA-
L--DM--PPT-----------------QVAR--LLFAVNVR-DKL-D--P---PLPK---
RFMGNGIL-FAHASATAAEL-ATSSLAQTVKLVQDARA--MITDRYVRSAIDFF---E--
VT--------RA--Q--M-IAR--------------ATLF-VSSWVGIP----IH--LVD
F-GWGQPMCAL----PGT---MLPEDA---IL-APS--------TCFSNLEAA----DSS
LKLCIALHSQEAVDG---------FGHCL-------------------------------
----SS--KMPESTRTHLA-----------------------------------------
--------------------------

#Spipo26G0021000OrgSpolyrhizapeptideSpipo26G0021000HXXXDtypeacyltransferasefamilyproteinPAC31515177
------------------------------------------------------------
------------------------------------------------------------
----------------MEEVET-IE-TI-----LVVPS---SSPFSGFRGDHP----R-E
KTLRFSHLDTDRNLD-VTVRSLRVY-----AGG---------------------------
---GGA----AS---LD--------PFDV-ITGALSKALSS-YYPLAGSLRR---RRADN
R--L--EV----HCVE---GQ---GVPVTRASSR-R-TLAA-LN--YL----DDF-S-SA
---MVERLVP-DP---------------TA-GEELEHPLTL--------QVTIFACGGFS
LGMCVHHSFCDGAGATLFLSAVAEIAR-G--AAA----------AAVE-PVWDRAAL-L-
------GP-----RR--P-PR--TEVDLTP------------VL----------------
----RTAGRLSH--PY--------G-A----RDGGDAIARE----------YFHVSEVCL
ERLRG-------QIQEA-----------------SGSSSFT-T-FEALVAFIWRAKVKA-
A--RI--PGG-----------------EKVK--LAFSMSIR-RLL-K--P---GLSA---
GYWGNGCV-PVYAQTTAGEL-AARPLWEAAELIQKSKR--GVTEEYVRSFIDFQ---E--
----------LH--Y--A--DG-------ITAG--ENVSG-FTDWRHLG----HS--AVD
F-GWGSPVTVL----PLS-FKLLGSLE---PC-LLL-----P--YPSVDGLK-----KGG
FRVLVCLAM-DAMPA---------FRSEM-------------------------------
----KG--LTAIESRA--------------------------------------------
--------------------------

#Spipo30G0014700OrgSpolyrhizapeptideSpipo30G0014700AcyltransferasePAC31520492
------------------------------------------------------------
----------------------------------------------------MAAESLS-
----------F-------TARR-RE-PV-----LVSPA---E--P--T----P----H-E
F-KELADVDLQGGTL-LQISGIWFY------RH-----------N---T----GMDVG--
---A------------D--------PARV-IKEALSRALVF-YYPFAGRVRG---GVAGK
R--P--VV----ECTG---E----GVLLAEADAD-V-RLDQ-FG--DA----LLP-P-IP
---CSEQLLQ-NV---D----GS---E-GL---YDTPLLLI--------QVTRFLCGGFA
MGVRLNHIISDAAGLLQLLKATAELAR-G----A-----P--R-PSVL-PLWKR-YL-L-
------QA-----RD--P-PQ--VSYAHRE----Y--D----V-----------------
---------EEP--AK-----F----------ED---SVLR----------CFFFRREDV
LALK-----K--RLPED----M--------Q------RT-T-S-FDLLTACVWRCRVAA-
L--RL--DRA-----------------QLVR--AMPIVTGR-GRC-S--A---VVPT---
GYYGNSFA-HPAALSTAGEL-CENPLAYAVQLISKAKS--EMCTEYLRSTADLI---A--
-I--------KG--S------V--TYTS---SI---GSMI-VSDLRQLG----LR--ELN
F-GWGDAVLST----PMT----AAE-----VC-HFY--------FHYTNTKQ-----EEG
SVVMLRLPA-PAMER---------FAREM-------------------------------
----ET--MMK-------------------------------------------------
--------------------------

#Spipo4G0058100OrgSpolyrhizapeptideSpipo4G0058100HXXXDtypeacyltransferasefamilyproteinPAC31503567
------------------------------------------------------------
-------------------------------------------------MGKSNV-EEV-
----------F-----ELRVKQ-GE-PS-----LVAPA---G--E--T----E----K-G
P-YFLSNLDQNIA---VVIQTVYCF------GA-----------G----------VRG--
---N-G----------D--------AAEV-MKAALEKVLVD-YYPLAGRLTL----SPDW
K--L--AV----DCTG---E----GAVFVEADAN-C-DLVA-IG--DL----VKP-D-PA
---TLGKLVY-SV---P----GA---K-NI---LEIPPLVA--------QVTRFKCGGFT
LGLAMNHCMFDGIGAMEFVNSWAETAR-G----L-----P----LSVP-PALDR-TL-L-
------AA-----RA--P-PK--IDYPHDE----F--K----QL--------------ED
---------VSD--TD-----SL-Y-E----QHE---MVYR----------SFSFDPEKI
EKLKR----E--AMADG----S--------L-----GSC-T-S-FEALSGFVWRARTQA-
L--RM--QPH-----------------QQTK--LLFAVDGR-RRL-E--P---PLPK---
GYFGNGIA-LTYSLCAAGEL-VDEPLSFAVGLVQKAVR--MITDDYIRSAVDFF---E--
TT--------RA--R--P-SLT--------------STLL-ITTWSRLS----FH--STD
F-GWGEPLHSG----PVT----LPEKE---VS-LFL--------SDGKG--------TKT
INVLMGLPA-TSMEN---------FQELM-------------------------------
----EL------------------------------------------------------
--------------------------

#Spipo4G0069700OrgSpolyrhizapeptideSpipo4G0069700HXXXDtypeacyltransferaselikeproteinPAC31503722
------------------------------------------------------------
-----------------------------------------------------MAAPRD-
----------L-------RVTT-LR-SS-----ILRPP---E--N--V----E----R-R
L-IFLSNIDQLLD---FNVETIHFF------LP-----------S----------PEF--
---SPD----------A--------AAKR-VESAMEELLASSYDFLAGRLRW---NDSEE
R--W--EL----DCNG---A----GAGFVEAASE-L-TLAE-LG--DL----ELP-N--P
---ALNQLAA-GK---A----EA---M-DV---EDRPLFVL--------RLTAFKCGAFA
MGISNSHATFDGVGFRTFLENLAALAA-G----K-----P----PALP-PCNDR-RL-L-
------AA-----RS--S-PR--VGFPHPE----L--F----KL--------------EK
VQLGTDQCPTLM--EAF-----------------SESIEFK----------CFRLSTEQI
SALKS----R--ARADG----S--------P-----TSA-A-TGFNVVAAHLWRCKALAG
G--DV--DPD-----------------KMST--VLYAVDIR-QRL-W--P---PLPR---
SFTGNAVL-SAYGGMTYREL-REEPFGRVVEVVREGSA--RMDDEYVRSAIDWG---Q--
LH--------KG--F------P-------------RGDVL-ISSWWKLG----LD--EVE
F-PWGKALCCC----PLP----DPCRD---IA-VLF-----P--ASGGA--------DHG
VRALVALPA-GSMPR---------FERLF-------------------------------
----YD--FL--------------------------------------------------
--------------------------

#Spipo9G0059300OrgSpolyrhizapeptideSpipo9G0059300HXXXDtypeacyltransferasefamilyproteinPAC31514390
------------------------------------------------------------
------------------------------------------------------------
----------M-----ELGVRR-GE-PV-----LVPPA---G--E--T----E----K-G
L-YFLSNLDQNIA---VVVRTVYCF------GP-----------V-----------AP--
---P-V----------A--------AAAV-VREALARVLVH-YYPLAGRVVL----SSEG
K--L--AV----DCTG---E----GAVFIEADAG-C-DMAA-LG--DI----SRP-D-TA
---ALATLIC-DF---P----GA---E-NL---LQIPPLAA--------QVTRFRCGGFT
LGLSINHCMFDGVAAMEFVNSWAETAR-G----S-----P----LSLP-PFLHR-SL-L-
------AA-----RS--P-PQ--IRHPHPE----F--S----ELRHPSAAVLPPRRREEE
---------QEQ--EE--------E-E----EEKEEFLQYR----------SFCFSPEQL
EELKR----R--ATAEG----E--------L-----AGC-T-S-FEALAGLIWRARAAA-
L--RL--PPS-----------------QPTK--LLFAVDVR-RRV-A--P---PLPP---
GYFGNGMV-LTCASGAAGEL-VGRPLGFTVREVQRAIR--RVDDDFVRSAVDFF---E--
VT--------RA--R--P-SLA--------------ATLL-VTAWSKLP----FH--VAD
F-GWGPPLQAG----PAA----LPEKE---VA-LFL--------SHGRE--------RKS
VNVLLGLPT-AAMDT---------FQRLL-------------------------------
----QAQWLT--------------------------------------------------
--------------------------

#Thecc1EG014694OrgTcacaopeptideThecc1EG014694t1HXXXDtypeacyltransferasefamilyproteinPAC27448751
-----------------------MLITNKSNANLTRNGKSGVIFSSRQLVTKDWSNRFSY
KKDLMFAVAYQEIFIIWERLFIKETCIIDDFGRAAWVKDGGLVSEEHIQMADVS--NGT-
----------F-----EFSVKQ-GE-PS-----RVLPA---E--E--T----E----K-G
L-YYLSNLDQNIA---VIIRTIYFF------RS-----------E----------SKG--
---N-E----------D--------AVEV-VKNGLSKILVY-HYPLAGRLTI----SSEG
K--L--IV----DCTE---E----GAVFVEAEAN-C-GLEE-IG--DI----TKP-D-PA
---TLGKLVY-EI---P----GA---Q-NL---LEIPLLVI--------QVTKFKCGGFA
IGMSMNHCMLDGISAMEFMNGWGEVAR-G----L-----P----LKIP-PFLDR-GI-L-
------KA-----RI--P-PK--MEFSHHE----F--D----EI--------------ED
---------ISN--TS-----KL-Y-E----GEE---MLYR----------SFLFDPDKL
RQLKE----K--ATEDG----V--------V-----SQC-T-T-FEVLAGFVWRARCQA-
L--NL--LPE-----------------QLTK--LLFAVDGR-KRF-I--P---PLPQ---
GYAGNGIV-LTNSIATAGEL-IEKPLSFAVGLIQQAVG--LATDSYMRSAIDYF---E--
VT--------RA--R--P-SLA--------------GTVL-LTTWAKLS----FY--SID
F-GWGETISSG----PVA----LPEKP---VI-LFL--------PSQKD--------KKS
INLLLGLPA-SAMNI---------FEELM-------------------------------
----QI------------------------------------------------------
--------------------------

#Thecc1EG017267OrgTcacaopeptideThecc1EG017267t1HXXXDtypeacyltransferasefamilyprotein74PPAC27452285
------------------------------------------------------------
-------------------------------------MVAEVIEGSAIME-KSN--GNV-
----------S-----QLSVKQ-GE-PT-----LVCPA---E--E--T----E----K-G
L-YFLSNLDQNIA---VIVRTIYCF------KS-----------D----------EKG--
---N-E----------N--------AGEV-VKDALRKVLVH-YYPLAGRLTI----SSEG
K--L--IV----DCNG---E----GAVFVEAEAN-C-KMEE-IG--DI----TKP-D-PE
---TLGKLVY-DI---P----GA---K-NI---LEIPPLVA--------QVTKFQCGGFV
LGLCMNHCMFDGIGAMEFVNSWGETAR-G----L-----P----LTIP-PFSDR-AI-L-
------KA-----RS--P-PK--IEYLHQE----F--A----EI--------------ED
---------RSR--TG-----DL-Y-K-----DE---MLYR----------SFCFEPEKL
ESLKK----K--AMEDG----V--------L-----EKC-T-T-FEALSAFVWRARTKA-
L--SM--LSD-----------------QQTK--LLFAVDGR-PKF-N--P---PLPN---
GYFGNGIV-LTNSICQAGEL-LDKPFSHAVGLIQDAIK--MVTDGYMRSAIDYF---E--
VT--------RA--R--P-SLS--------------STLL-ITTWSRLS----FH--TTD
F-GWGEPVLSG----PVA----LPEKE---VI-LFL--------SHGKE--------RKS
INVLLGLPA-SSMKSMATAGLLFGYQEVM-------------------------------
----TFSVLSVIDSNTSEIRHILERMLHEVDELPTKLAWQDDAMAASAHAIPSTDGISNL
--------------------------

#Thecc1EG029753OrgTcacaopeptideThecc1EG029753t1HXXXDtypeacyltransferasefamilyprotein64TPAC27439650
------------------------------------------------------------
------------------------------------------------------------
----------M-------KVQV-TE-TA-----LIRPS---------TVPFAD------D
HTLALSHLDNDHSLN-VTFRYLRAYVNSTNTDR---------------------------
----------------N--------PFQV-ISPAIATALHH-YYPLAGSLRR----ASNG
R--Y--EL----LCQV---DQ---SLPLVNASAD-C-TLES-VN--YL----DDP-D-MN
---SVEQLVP-DP---------------SP-EETLLNPCAL--------QVTVFKCGGFT
LGAAIHNALCDGLGATQFFCMAADLAR-G--VDQ----------IKFQ-PVWDRAAL-L-
------GP-----RN--P-PR--PEGPVRE-------F---LSL----------------
---------EKGFNPY---------------KQDVGHVVRA----------CFYVEDECL
DQLKS----L--LFEQC------------------GLGL-T-T-FEILGAYIWRAKVKA-
S--KN--PGD-----------------EIVK--YSYLMNIR-KIV-K--P---PLPP---
GYWGNGCV-AMYAKVSAKDL-TEQPLWKTAELIKKSKS--NASDEYVRSFIDLQ---E--
----------LH--Y--E--EG-------ITAG--KGVSG-FTDWRHLG----HS--AVD
F-GWGGPVTVL----PLS-TNFLGSME---PC-FFL-----P--YSSSSTGK-----NKG
FKVLVSLCE-TAMPA---------FKEEM-------------------------------
----EK--FSRKEFDI--------------------------------------------
--------------------------

#Thecc1EG042249OrgTcacaopeptideThecc1EG042249t1HXXXDtypeacyltransferasefamilyproteinPAC27427049
------------------------------------------------------------
---------------------------------------------------MAANCNIP-
----------F-------SVER-KC-TV-----LVKPS---T--R--T----P------A
EVLSLSTLDNNPNLE-RIGQIIFSY------QA---------------------------
---NND-LKQKFSQQPD--------PASI-IEEALSKLLVY-YYPLAGKLKR----QSDG
K--L--QI----NCNA---D----GVPFSVANAD-C-KLSS-LN--YL----DGI-D-VA
---IARQFVL-DL---P-----------SD-FDNGCHPLMF--------QVTKFACGGFT
VAMGVAHTVFDGFGAAHFFRALTEIAS-K--RCE----------PSVK-PVWQRARL-V-
-------------AK--P-ALETPEFLLDK-------N----AL----------------
---------ATS--PY--------L-P----TTD---VVHE----------YFYVTAKSI
KRLKT----S--LMEES-----------QDQDEHLTESL-T-T-LEVLGAYVWRSRFRA-
L--KL--DPN-----------------GKTM--IRLAVGIR-HLL-N--P---PLPD---
EYYGNAFI-TINVVLTGRDL-VEGPLSKVVKLIKASKK-LASTEDYIRTAMSLM---E--
KR--------RL--R--S--NK---PD--VATG---ALMV-LTDWRQLG---VRG--EVD
F-GWKGFVNMT----SLP-WKIYGDVD---LC-ILM-----S--PCKLDHFM-----KGG
VKVLVSLPE-ASMAK---------FKDEM-------------------------------
----NA--LEQGAYLITSLL----------------------------------------
--------------------------

#Thecc1EG042250OrgTcacaopeptideThecc1EG042250t1HXXXDtypeacyltransferasefamilyproteinPAC27431099
------------------------------------------------------------
---------------------------------------------------MATQNNIS-
----------F-------SVDR-KD-VV-----LVKPL---E--P--T----P----S-E
V-LSFSTIDNDRNLE-LICHSVFVY------KA-----------N----DDYCNGDSP--
---DEAKP--KPGVRKD--------PACI-IEEALSKLLVY-YYPLAGKLKR----QADG
K--L--RI----TCNA---D----GVPFLVATAN-C-QLSS-LN--YL----DGV-D-VQ
---TAKQFAF-DF---P----SE-----SD---DGYHPLVL--------QVTKFSCGGFT
IAMSLSHSVCDGFGASQIFRALAELAS-G--KSE----------PSVK-PVWERKKL-V-
-------------AE--P-IKEIAQFTVDK-------D----SL----------------
---------ATS--PY--------L-P----TTD---IVHE----------CFYITSENI
KILKT----N--LMKES-------------GDEFLKGSV-T-S-LEVLGAYIWRARFRA-
L--KL--NSD-----------------GKTV--FNLAAGIR-RIL-N--P---PLPE---
GFYGNAFT-SANTAMTGRDL-NEGSLTKAVKQIKESKK-LASSNDYIWKLLSIC---E--
KF--------FE--L--N--MK---FD--PVPG---ATMT-LTDWRQLG---LME--DVD
F-GWKGSVNVI----PLP-WNMFGYVD---LV-LLL-----P--PCKLDQSM-----KGG
VRVLVSLPR-AAIAK---------FREEM-------------------------------
----DA--LKHGDEAAGA------------------------------------------
--------------------------

#Thhalv10007612m.gOrgEsalsugineumpeptideThhalv10007612m1of1PTHR31147SF10NHYDROXYCINNAMOYL/BENZOYLTRANSFERASEPUTATIVERELATEDPAC20187304
------------------------------------------------------------
------------------------------------------------------------
----------------MATLEI-TE-IA-----LVHPS------HLPS----F----N-D
QTLSLSHLDNDNNLH-VSFRYLRVY-----SSS---------------------------
---SSS------VAGKT--------PTAV-VSASLATALVH-YYPLAGTLRR---SESDN
R--F--EL----YCGA---GQ---SVPLVNATVN-C-TLES-VG--YL----DGP-D-PG
---FVERLVP-DP---------------TR-EEGMANPCIL--------QVTTFQCGGWV
LGAAIHHAICDGLGSSLFFNAMAELTR-G--VAQ----------ISVE-PVWDRERL-L-
------GP-----RD--K-PW--VGAPVRD-------F---LTL----------------
---------NKDFDPY---------------GQAIGDVKRE----------CFLVTDESL
DRFKA----L--LLEKS------------------GSNF-T-T-FEALGAYIWREKVRA-
A--KI--GED-----------------ENVK--YVYSINIR-RLM-N--P---PLPK---
GYWGNGCV-PMYAQIKAGEL-MTQPIWKTAELIKQSKS--NASDEYVRSFIDFQ---E--
----------LH--H--K--DG-------INAG--TGVTG-FTDWRYLG----HS--TVD
F-GWGGPVTVL----PLS-YKLLGSME---PC-FFL-----P--YSDVDAGSKK---DSG
FKVLVNLRE-SAMPE---------FKLAM-------------------------------
----EK--FHKGEFLLS-------------------------------------------
--------------------------

#Thhalv10011129m.gOrgEsalsugineumpeptideThhalv10011129m1of12.3.1.16710deacetylbaccatinIII10OacetyltransferasePAC20207078
------------------------------------------------------------
--------------------------------------------------MGSNDSSGL-
----------L-------VVEK-SE-VV-----LVKPL---K--P--T----P------H
VSLSLSTIDNDPKVE-NIVQTICVF------AP---------------KPYREGQAKY--
----------------D--------LASL-LQHALSHVLVY-YYPFAGKLHR---KSDDN
R--L--VL----NCKD---GD---GVPFTRATAA-C-TLAS-LN--YL----DSA-G--D
---EAYQLVP-CY--EP--VKGC----------EGYDPLAL--------QFTKFACGGIT
IGMAHSHSVSDGVGAAQFFRAMIELAS-G--KSQ----------PSVI-PVWERERLNFN
G---KLGE------------V--VDFPKAG-------S----SI----------------
---------TPS--SY--------T-S----DDD---MVRE----------ILNITSDDI
TKLKK----T--IAEDE---QTTNENE--------KKVVVT-T-LEILAAQIWRARCRA-
L--NM--SPN-----------------ETMV--LSIAIGIR-NFI-E--P---PLPE---
GYYGNAFV-NGYVALTAKEL-SDSSLSSLVRLIKDLKR-AAMDKRYMLGKLSEM---E--
RS--------VK--D--M--SC--SSD--INKG----FMV-VTDWRQIG---------LQ
YDGWGGLVNII----PLV-SMTMPF-----IC-VLL-----P--ASKADPGM-----SGG
VRVLATLPR-DAMAK---------FKEEM-------------------------------
----TN--L---------------------------------------------------
--------------------------

#Thhalv10011145m.gOrgEsalsugineumpeptideThhalv10011145m1of82.3.1.162Taxadien5alphaolOacetyltransferase/TaxadienolacetyltransferasePAC20207052
------------------------------------------------------------
------------------------------------------------MDIASEDSSSL-
----------L-------VVEK-SE-VV-----LVKPS---K--P--T----P------H
VSLSLSTIDNDPYLE-MILKTICVY------AP---------------KPYLEDKVNH--
----------------D--------PASL-LQDALSHALFY-YYPLAGKLHR---KSNDY
R--L--EL----SCKD---GD---GVPFISATAS-C-TLAS-LN--YL----DSA-G--D
---AAYDLVP-CY--EP--VKGC----------EGYDPLAF--------QVTKFACGGIT
IGMAHSHSVCDGVGMAQFFRGMIELAS-G--QKE----------PSVI-PVWDRERLTYN
G---KLED------------P--VDLPNIV-------S----SL----------------
--------------------------C----TDD---MVRE----------ILNITPEDI
MKLKK----T--IAEDE---QITNENENENENENKKKVVVT-T-LEIIAAHVWRARCRA-
L--NM--SPD-----------------ETMY--LGLAIGIR-GII-E--P---PLPQ---
GYYGNAFL-SGFVASTASEL-NKSSLSHVVSLIKDMKR-AALDKQYVLGQLSEI---E--
TR--------VK--------AS--TES--IGIG----SMM-LSDWRQIG----LH-----
YDGWGGLVNII----PLI-SKTDPL-----FW-IVL-----P--VSKAVPEM-----RGG
ARVLVTLPR-EAMAR---------FKEEM-------------------------------
----KM--LSNY------------------------------------------------
--------------------------

#Thhalv10013522m.gOrgEsalsugineumpeptideThhalv10013522m1of82.3.1.162Taxadien5alphaolOacetyltransferase/TaxadienolacetyltransferasePAC20203774
------------------------------------------------------------
------------------------------------------------MGSQGMSSSSP-
----------L-------VVKK-SQ-VV-----VVKPS---K--A--T----P------E
VSLSLSTLDNDPYIE-TLAKTIYVY-----APP-----------P---------------
----------SKDVHDD--------PASL-LQQALSHALVY-YYPLAGKLHR---RSQDH
R--L--EL----TCTPT--E----GVPFVKATTD-C-TLSS-LN--YL----EDI---DA
---ALNQLVPCDE---------------AV-TSGGYNALAV--------QITLFACGGIT
IGTALSHSLCDGFGASQFFKALTEFAA-G--KTQ----------PSII-PVWDRHCL-TS
NNFHFNGE-----VEEEQ-AQKLVDFGEAC-------S----TV----------------
---------ATS--PY--------T-P----THD---MVCE----------ILNVTPQDI
AQLKK----K--IGEEV-----------------------T-T-LEILAAHVWRARCRA-
L--KL--SPD-----------------GTTL--FGMAVGIR-RVV-E--P---PLRE---
GYYGNAFV-KANVAMKAGEL-SNSPLSHVVKLIKEAKR-SALEKRYVCEQLKET---E--
KS--------LK--M--K--VT--CQG---GNG---AFML-LTDWRQLG----LLD-EVD
F-GYGGSVNII----PLV-PKYLPD-----LC-IFLPRKHG------------------G
VRVLVTLPK-PAMDN---------LKEHM-------------------------------
----NPLSF---------------------------------------------------
--------------------------

#Thhalv10027408m.gOrgEsalsugineumpeptideThhalv10027408m1of82.3.1.162Taxadien5alphaolOacetyltransferase/TaxadienolacetyltransferasePAC20192793
------------------------------------------------------------
-------------------------------------------------MAKETRPILP-
----------L-------LLEK-KP-VE-----LVKPS---K--H--I----P----S-E
I-LSLSTLDNDCYNE-EMCATIHVY------KA---------------------------
---NEK----NQ---ND--------PVLL-LRKALSEFLVY-YYPLSGKLMR---RESDR
K--L--QI----AFLG---E----GVPFEAATAS-L-DLSS-LN--YM----EYV-D-EQ
---IALRLVP-EI-EID---------YESN---VCYHPLAL--------QVTKFACGGFT
MGIALTHVVCDGFGAAQVIRALTDLAA-G--KSE----------PSVI-PVWQRELL-V-
------GK---IDNE--P-AK--VHGSHIA-------G----LL----------------
---------ATS--PY--------F-P-T--TD----MVTE----------IINIPAANI
KRLKD----S--LMRES-------------EF--LKENF-T-T-YEVLSSCMWKARSRA-
L--KL--NPD-----------------GFTV--LGTAVSFR-HVI-D--P---PLPQ---
GFYGNAYV-DVYIELTVREL-EEASISDIAQRVKESKK-TAYDKAYREEELKNM---E--
RL--------MR--D--D--VK---FE--GERD---GILL-LSDWRNTG---LFE--STD
F-GWNEPVNLV----PLT----ERRSAEH-TW-LIM-----R--PPKLDPSM-----EGG
VRVIITMPR-DAIVE---------FKQEM-------------------------------
----DSMIMNKLYLGDTN------------------------------------------
--------------------------

#Tp57577TGACv2gene11680OrgTpratensepeptideTp57577TGACv2mRNA120561of1PTHR31147SF10NHYDROXYCINNAMOYL/BENZOYLTRANSFERASEPUTATIVERELATEDPAC35966324
------------------------------------------------------------
------------------------------------------------------------
----------M-----RISLTKTTK-TTSYAYILLGHK--------------P----H-P
PSFPPRHRSQPPPNH-PLPPRLHLH-----HRQ---------------------------
----------------Q--------PPQRPLPRHL-------YLP???????????????
?--?????----???N---Q----SIPLIHTTVD-I-TLES-IN--YL----DDN-PSSH
---FIEQLVP-DP---------------EP-EEGMKHPCML--------QLTIFKCGGFT
LGAAIHHSLCDGMGGTLFFNSVAELAR-G--VTR----------ITVE-PVWDREKL-L-
------GP-----RD--V-PH--VDSPLVR------------EF----------------
---------LSLDKEFLVYKEDISG------GVSVSVSVRE----------CFHVRDECL
EEFKR----L--LFDQS------------------GVKF-T-T-FEALGAYIWRSKIKA-
A--GV--KHN-----------------EKVK--FAYSINIR-RLI-K--P---SLPA---
GYWGNGCV-PMYVQLSAKDL-IEQPIWKTAELIKKSKT--NVTDEYVRSFIDYQ---H--
----------LH--F--A--DG-------ITAG--KWVSG-FTDWRHLG----HS--TVD
F-GWGGPVTVL----PLG-RYLLGSVE---PC-FFL--------PYSTACAEK----KDG
FKVLVNLSE-AALPA---------FREDM-------------------------------
----QM--FASSQEVLPESRI---------------------------------------
--------------------------

#Tp57577TGACv2gene12977OrgTpratensepeptideTp57577TGACv2mRNA134071of2PTHR31642SF43OMEGAHYDROXYPALMITATEOFERULOYLTRANSFERASEPAC35990319
------------------------------------------------------------
---------------------------------------------------MAN------
----------------KMNIKL-GE-PT-----LVLPA---E--P--T----K----K-G
L-YFLSNLDQNIA---YPVRTIYCY------KS-----------S----------SKG--
---N-E----------D--------VAKV-IKDSLSKILVH-YYPMAGRLTI----SSEG
K--L--II----DCTE---E----GVVFVEAEAN-C-MMED-LG--DM----TKP-NNIE
---ILRKLVY-DV---P----TA---K-NL---LEIPPLLIQFELNLLFQVTKFKCGGFV
LGVNVNHCMNDGISAMQFVNSWSDIAR-G----L-----D----LKIP-PFLDR-TI-L-
------KS-----RN--P-PQ--INFPHHE----F--A----EI--------------ED
---------LSN--TN-----KLIQ-E----EEE---MVYK----------SFNFNESKL
ELLKK----K--ATKDG----I--------V-----NKC-S-T-FEALSAFVWRARTKT-
L--NV--HPN-----------------QEMK--LLFAVDGR-SKF-V--P---QVPK---
GYFGNAII-LSNAMCKAGEL-LKNPLSFSVEVIKRAIE--MVTDSYMRSAIDYF---E--
VK--------RS--K--P-SLT--------------STLL-ITTWTRLS----FH--EAD
F-GWGKPTSFC----PVT----LPQKE---VI-LFL--------PHGEN--------TRS
INVFVGLPA-STMKI---------FEKNM-------------------------------
----EM------------------------------------------------------
--------------------------

#Tp57577TGACv2gene15583OrgTpratensepeptideTp57577TGACv2mRNA161061of62.3.1.162Taxadien5alphaolOacetyltransferase/TaxadienolacetyltransferasePAC35951496
------------------------------------------------------------
--------------------------------------------------MENHKTPFS-
----------L-------CLDT-KD-VV-----IVKPS---K--P--T----P------S
EILSLSTIDNDPNIN-ILCQTIYVY------KA---------------------------
---NHD----LTNDQKD--------PACV-IKEALSKALVY-YYPLAGKITT----LDDG
K--L--GI----NCNG---D----GVPFLESNAN-C-ELSS-LH--YL----EGI-D-VP
---TAQKLVF-DN---P-----------SQ-DQTSPHPLVF--------KVTKFLCGGFT
IGMGLSHSVCDGFGASKFYRALVELAS-G--KNE----------PSLK-PVWERERL-I-
------GKSYLKEEE--T-----FKFLIDK-------T----SL----------------
---------ATS--PF--------L-P----TKE---ISHE----------CFNLNGDTI
KMLKM----K--LMKES-----------GDDNNVMKESF-T-T-LETLGAYVWRSKVRA-
L--KL--NKD-----------------GKTM--FCLAIGVR-KVL-D--P---PLHE---
GYYGNAFV-ASNVVLKVKEL-NEKPLFEVVKLIKESKK-LALNNEYIRNSINML---E--
TM--------RK--G--K--IK---IE---GTG---ASLV-LTDWRQLG---LLQ--EVD
F-GWKSSVNIV----PVP-WNMFGFVD---LC-LFL-----P--PSNLNPSM-----KGG
VRIFVSLPK-DSMAK---------FKEEM-------------------------------
----EFLKVMKLLSNTITLPIKLGKLYQKLEIQQQILDNIFMMSMKLRSTYLI-------
--------------------------

#Tp57577TGACv2gene24937OrgTpratensepeptideTp57577TGACv2mRNA257911of62.3.1.162Taxadien5alphaolOacetyltransferase/TaxadienolacetyltransferasePAC35968781
------------------------------------------------------------
---------------------------------------------------MAYYQKAT-
----------L-------DLKM-KD-VE-----LVKPS---K--S--T----P------S
CILSLSTLDNKVSNN-NICQFVHVY------RS-------SPIHD---------------
---NSD----SS---FN--------PCQD-FKEALSKALFY-YYPLAGRLGR----HVDG
K--L--RV----EINA---NNAEFGVPVMEAIAN-C-TLSS-LH--YL----DGH-D-TE
---IAKHLVL-DF---P----SP-----QD----KIYPLVF--------MVTKFLCGGFT
IGMGVSHALCDGFGVSQFFKAIVELAN-G--RIE----------PSVK-PVWERERL-V-
------GSIT---KQ--P-FE--ICAMDKE------------SA----------------
---------AFT--PF--------L-N----HINSTDIKRY----------CFKVEGEII
TRLKL----S--LMKES-----------------ENMKF-T-T-FESLAGYVWRSRARA-
L--KL--NNN-----------------GKTM--LDILVGIR-RHM-KGYD---PLPE---
GYYGNSIV-DGKLVLKVSEL-NERPLYEIVKLIKETIN-VASTTDYVTNSINTW---E--
TI--------NQ--E--E--DI--STE-LEATG---AVTV-LTEWKHLG---FME--NVD
F-GKNEVVNFV----PAP-CKMLATVD---TC-IFM----HPNKIDDDDPLM-----KGG
VKIFTSLPV-ASMPI---------FRDEI-------------------------------
----EA--LKVLY-----------------------------------------------
--------------------------

#Tp57577TGACv2gene24969OrgTpratensepeptideTp57577TGACv2mRNA258231of32.3.1.16710deacetylbaccatinIII10OacetyltransferasePAC35968789
------------------------------------------------------------
----------------------------------------------------MGYQKAL-
----------L-------KLEI-KD-IV-----LVKPT---K--P--T----P------S
CLLSLSTIDNKAYND-EICQTIHVY-----RSS----------------------IHN--
---SPN----NS---FN--------PSHL-IKQALSKSLFY-YYPLAGRLVK---HADDG
K--L--RV----KCNP---NEENYGVPVLEANAK-C-TLSS-LH--YL----DNT-D-TD
---IAKHLML-DL-PSP-----------HD----KTYPLVL--------MVTKFLCGGFT
IGMGVSHALCDGFGGSQFFKSIVELAS-G--RIE----------PSVK-PVWERERL-V-
------GS---------I-TK--QPFQSLI-------D---KDL----------------
--------AAFS--PF--------L-Q----PKT---IIKQY---------CFKIESDVI
KRLKM----S--LMKES----------------ESHSNI-T-T-FESLAAYVWRSKARA-
L--KL--SSN-----------------GKTV--LIMEVGMRGKNL-K--DYEYTLPE---
GYYGNAIV-DADLVLNVNEL-NEKPLSEIVKLIKETKN-VASTIDYVRKSIDTM---E--
TI--------KQ--E--E--EE--EDEDLNIDD---AVMY-VTDWKHLG---FME--SVD
FEGY-ELVNLV----PAP-CNLFKCLD---TC-IFM-----S--QNKIDDPIL----GEG
LRIFISLPV-AAMPK---------FKEEI-------------------------------
----DALRFL--------------------------------------------------
--------------------------

#Zm00008a013221OrgZmaysPH207peptideZm00008a013221P011of4K15400omegahydroxypalmitateOferuloyltransferaseHHT1PAC37182907
------------------------------------------------------------
--------------------------------------------MQVADMKENGGAVLA-
----------AGEKAPQVVVKR-GE-PT-----LVPPA---EATP--T-----------G
GQYYLSNLDQNIA---VIVQTVYCY------KP---------------------------
---SGG--------GGD--------VAAA-LRDALARVLVH-YYPLAGRLGV----SPEM
K--L--TV----ELTG---E----GAVFVEADAA-C-ELAT-VG--DL----TKP-D-PA
---ALGQLVY-SV---P-----------GAKHILEMPPMTA--------QVTRFKCGGFA
LGLAMNHCMFDGIGAMEFYR----------------------------------------
------------------------------------------------------------
---------------------------------------------------SFCFDPDRL
ERVRG----L--ALADG-----------------ALGRC-T-T-FEALSGLVWRARTKA-
L--GL--APG-----------------QRTK--LLFAVDGR-RRF-V--P---PLPR---
GYFGNGIV-LTNALATAGEL-LSAPVSRAAGLVQEAVR--MVTDDYMRSAVDYF---E--
AT--------RA--R--P-SLA--------------STLL-ITTWSRLE----FH--GAD
F-GWGEPVMSG----PVT----LPEKE---VI-LFL--------AHGKE--------RKS
INVLLGLPA-TAMDA---------FQELV-------------------------------
----DE--I---------------------------------------------------
--------------------------

#Zm00008a025343OrgZmaysPH207peptideZm00008a025343P011of72.3.1.162Taxadien5alphaolOacetyltransferase/TaxadienolacetyltransferasePAC37219535
------------------------------------------------------------
------------------------------------------------------------
--------------------------------------------M---------------
----------------ALIESLHVF-----KPD---------------------------
----------PARDGLS--------PAET-IERALARALVD-YYPLAGRLAV---SDSAG
G--L--HV----DCSA---E----GVWFIEAAVR-C-RLED-VD--YL----EYPLQIPK
-----DELLP-HPLPRPSHEEESKLILLVQ-LSDRCPDAYV--------QVTAFACGGFV
VGFRFSHAVADGLGAAKFMGAVGELAR-G--ADQ----------VSVA-PTWARDAI---
-----------------PDPSGALVGSLPE------------------------------
--------------PT----------G----AKR---LEYL----------AIDISADYI
DHFKS----QFAAATGG-------------------GRC-S-A-FEVLIAKAWQSRTRA-
A--GFE-DPD-----------------TPVQ--LCFAMNAR-PLL-G--A---RLPRGGA
GFYGNCYY-IMRVASTADKV-SSSSVTDVVKIIREGKK--RLPLEFARWAAGEE---G--
----------ADGVD--PYQIT-----------SDYRTLL-VSDWTRLG----FA--EVD
Y-GWGPPAHVV----PLTNLDYIA------TC-ILV-----K--PWAHKP---------G
ARL?QCVTP-DRVSR---------FHDAM-------------------------------
----VD--MN--------------------------------------------------
--------------------------

#Zm00008a031074OrgZmaysPH207peptideZm00008a031074P011of72.3.1.162Taxadien5alphaolOacetyltransferase/TaxadienolacetyltransferasePAC37189930
------------------------------------------------------------
------------------------------------------------------MEPAA-
------------------AVER-LA-QR-----LVPPA---E--P--T----P----T-G
P-HGLSWLDRYPTQM-ALIESLHVF------KP-----------D--PARDGA-------
----------------S--------PSET-IERALARALVD-YYPLAGRLAV---SEGAG
G--L--HV----DCSA---E----GVWFIEAAVR-C-RLED-VD--YL----EYPLQIPK
-----DDLLP-HP---L--PRPT-----HE---EESKLILL-------VQVTVFECGGFV
VGFRFSHAVADGLGAAKFMGAVGELAR-G---AD-----R----ISVA-PTWARDAI---
-------------PD--P-AG---------------------VL----------------
------VGSLPE--PT----------G----AKR---LEYL----------AVDISADYI
DHFKS----QFAAATGG-------------------GRC-S-A-FEVLIAKAWQSRTRA-
A--GFE-DPD-----------------TPVQ--LCFAMNAR--PLLG--A---RLPRGGA
GFYGNCYY-IMRVASTADKV-SSSSVADVVKVIREGKK--RLPSEFARWAAGEE---D--
AD--------PY--Q--ITSDY--------------RTLL-VSDWTRLG----FA--EVD
Y-GWGPPAHVV----PLTNLDYIA------TC-ILV-----K--PWAHKP---------G
ARLITQCVTPDRVSR---------FHDAM-------------------------------
----VD--MN--------------------------------------------------
--------------------------

#Zm00008a032822OrgZmaysPH207peptideZm00008a032822P011of4K15400omegahydroxypalmitateOferuloyltransferaseHHT1PAC37190224
------------------------------------------------------------
------------------------------------MVV-----GAVGAATASSLQRRA-
----------L-----ELASTS-SG-RE-----GTPMD---E--G--F----P----A-P
AEAV-----ENIA---VIVQTVYCY------KP-----------S----SPGGGGEGK--
---D-V----------D--------VAAA-LRDALARVLVH-YHPLAGRLGV----SPEM
K--L--TV----ELTG---E----GAVFVEADAA-C-DLAA-VG--DL----TKP-D-PA
---ALGQLVY-SV---P----GA---K-HI---LEMPPMTA--------QVTRFKCGGFA
LGLAMNHCMFDGIGAMEFVNSWAETAR-G----V-----AE---LTVP-PFLDR-SV-L-
------KA-----RD--P-SV--PTFPHHE----F--A----EI--------------PD
---------VSD--TA-----AL-Y-G----AQE---LLYR----------SFCFDPDRL
ERVRG----L--ALADA----A--------L-----GRC-T-T-FEALSGLVWRARTRA-
L--GL--APE-----------------QRTK--LLFAVDGR-RRF-A--P---PLPR---
GYFGNGIV-LTNALATAGEL-LSAPVSRAAGLVQDAVR--MVTDDYMRSAVDYF---E--
AT--------RA--R--P-SLA--------------STLL-ITTWSRLE----FH--GAD
F-GWGEPVMSG----PVT----LPEKE---VI-LFL--------AHGKE--------RKS
INVLLGLPA-TAMDA---------FQELM-------------------------------
----DE--I---------------------------------------------------
--------------------------

#Zm00008a033690OrgZmaysPH207peptideZm00008a033690P011of1PTHR31147SF10NHYDROXYCINNAMOYL/BENZOYLTRANSFERASEPUTATIVERELATEDPAC37181718
------------------------------------------------------------
------------------------------------------------------MEPQQ-
----------L-------RLRV-LD-TV-----RLSPP------P--A----P----A--
------------------------------------------------------------
----------------Q--------PAVL---------------PLSG------------
----------------------------LDADRN-A------FD----------------
---VFDRVL-------------------AL------------------------------
----------DG-----------GVARRG----------P----YGTD---VER------
-------------RE--Q-QR---------------------LL----------------
--------------------------------------TRE----------CFHVSNARV
EALRA----R--IADEA------------------GVKF-T-S-FEVVAAFIWRARVKA-
N--GS--SPG-----------------EVVK--MVYSMNIS--KLVD--P---PLPD---
GYWGNVCA-PVYVALAACDL-VSQPLAATAALVRKSKQ--AVDDEYVRSYVDFQ---E--
VH--------RH--D--GITAG--------------AVSA-FTDWRRLG----HG--EVD
F-GWGGPESVL----PLS-WRILGSTE---PC-FLI-----P--YGARDERR-----REG
FKVFIALQR-TSLAG---------FREEI-------------------------------
----QE--LLLQPQQQG----SAGKL----------------------------------
--------------------------

#Zosma225g00300OrgZmarinapeptideZosma225g00300.1OmegahydroxypalmitateOferuloyltransferasePAC33183863
------------------------------------------------------------
------------------------------------------------------------
-----------------MDVKLLVP-PC-----LVPPA---R--E--T----D----K-E
L-YFLSNLDQNVA---IIVQTVYSF------KS-----------E----------ELG--
---N-E----------T--------VAVV-LKDALARVLVD-YYPFAGRLTI----SDVG
K--L--AI----DCTG---E----GVIFVEAEAN-C-ELKD-IG--DI----SIP-D-PP
---ILNKFVY-MS---S----DS---N-NI---LQIPPLTA--------QVTKFRCGGFV
LGLSMNHCMCDGVSAMDFINSWSEIAR-N----I-----P----LSFP-PFLDR-TL-L-
------KS-----RV--P-PV--ISNEHHE----F--A----EI--------------KD
---------VSA--GK-----AT-I-D----EDKDDPILHR----------FFNFDVERL
NELKR----K--VMDDS----T--------H-----ISC-T-S-FEALSGFIWRSRTDA-
L--QL--DPV-----------------QEVK--LLFAVDGR-KRL-D--T---VLPK---
GYFGNGIV-LTNSLTTAGDL-TSNPLSHAVGLVKKAVK--MVDDEYMRSAIDFF---E--
KN--------RL--K--P-SLT--------------ATLL-ITTWLKLD----FY--NSD
F-GWGTPLHTG----PVD----LPAKE---IC-VFL--------PQGKE--------RKS
IDVLLGLPQ-SAMRR---------FQEKI-------------------------------
----EK--IFT-------------------------------------------------
--------------------------

#Zosma269g00050OrgZmarinapeptideZosma269g00050.1ShikimateOhydroxycinnamoyltransferasePAC33165249
------------------------------------------------------------
------------------------------------------------------------
----------M-----KMGIKI-IK-ST-----MVRPA---K--E--T----P------Q
VTLWNSNVDLVVPR--FHTPSVYFY------RS---------------------------
---DGS---------PD------FFDPSV-LKDALAKVLVP-FYPMASRLCR----DEDG
R--I--EI----NCNA---E----GVLFVEADTK-A-SIDD-FG--DF-----AP---TL
---ELKQLIP-TIDYSG-----------GI---SSYPLLVL--------QVTRFKCGGVS
LGVGMQHHVADGLSGLHFINSWSDVAR-G---ID----------IAIL-PFYDRTLL---
------RA-----RD--P-PK--PMYPHVE------------------------------
---------YQS--PP-----QLENAEERESNEKPPPISVA----------MLKITPAQI
NMLRE----K--STSNL-----------------------S-S-YALLSGHVWQCVSKA-
R--GL--SET-----------------QTTK--LYIATDGR-ARL-Q--P---ILPK---
GYFGNVIF-TTTPITIAGEL-MNNDVTYAAQKIQGALT--KMNDDYLKSALDYL---E--
LQ-PDLSKLVRG--A------H--TFC-----C---PNLG-ITSWARLP----IH--DAD
F-GWGRPIFMG----PGG----IAYEG---LA-FVL--------PSVTD--------DGV
LSLAIALQE-KHMNR---------FCKLF-------------------------------
----NE--F---------------------------------------------------
--------------------------

#Zosma27g00520OrgZmarinapeptideZosma27g00520.1OmegahydroxypalmitateOferuloyltransferasePAC33179862
------------------------------------------------------------
--------------------------------------MGAVVPETLSMADSDE--PTA-
----------F-----KLSVRQ-SE-PC-----LVTPA---K--E--T----D----K-G
M-YFLSNLDQNIA---VIIQTIYCF------KS-----------E----------EIG--
---N-E----------T--------ASDV-LKDALAKVLVY-YYPLSGRLTI----SADG
K--L--IV----NCTG---E----GAVFVEAEAD-C-DLKD-IG--DI----GKP-D-PT
---TLGKLVY-NT---P----GA---K-NI---LEIPPMVA--------QVTKFKCGGFI
LGLSLNHCMFDGLAAMEFVNSWGEMAR-D----L-----Q----LSVP-PFTDR-MI-L-
------RS-----RV--P-PK--ISNPHNE----F--A----EI--------------ED
---------VSD--TS-----IL-Y-S----DEP---LLYK----------SFTFDTSRL
AHLKQ----K--ATEDG----V--------L-----INC-T-T-FEALSAFVWKSRTEA-
L--KL--EQN-----------------QQTK--LLFAVDGR-SKF-D--P---PLPK---
GYFGNGIV-LTNSLTTSGEL-VKKPLSHAVELVKNAVK--MVDDEYMRSAIDFF---E--
TT--------RM--R--P-SLT--------------ATLL-ITTWSKLG----FH--TTD
F-GWGAPVQSG----PVS----LPERE---VS-LFL--------SHGKQ--------RKN
ISVLLGLPA-TAMHK---------FEELM-------------------------------
----DT--I---------------------------------------------------
--------------------------

#Zosma47g00490OrgZmarinapeptideZosma47g00490.1putativeBenzylalcoholObenzoyltransferasePAC33174005
------------------------------------------------------------
----------------------------------------------------MAPSLLS-
----------L-------TVTR-KK-PV-----LVAPA---E--T--T----P----H-E
F-KLLSDLDDQEGLR-FQIPIIQFY------RH-----------N--------PAVVN--
---R------------D--------PAAI-IKLALSKTLVR-YYPFAGRLRE----APNR
K--L--GV----DCTG---E----GVMFVEADAD-A-SLTD-FG--DS----LEP-P-FP
---CLDELLF-NV---E----GS---A-DV---LNTPLLLV--------QVTRLTCGGFI
FALRLNHTMSDAAGLVQFITAVGEMAR-G----A-----S--R-PYVL-PVWNR-EA-L-
------NA-----RN--Q-PR--ITCVHRE----Y--D----EV--------------A-
---------GTV--IP-----F----------DQ---MTHR----------SFFFGDTEM
NALR-----K--RLPTH----L---------R-----KQ-S-R-FEILTACLWRSRTIA-
L--NP--DAD-----------------EEVR--VICIVNAR-NQI-K--P---PLPK---
GYYGNVFA-LPVALTTSRKL-CQNPIGYALELVKKAKA--DVTDEYMRSLADLL------
VI--------RN--K--PHFTA-------------VRTYL-VSDVTRAG----FG--DVD
F-GWGKAAYGG----PAK----GGVGAIPGLASFFI--------PSTNSKG------ENG
IVVPVCLPP-AAMES---------FILQV-------------------------------
----ET--LTKETIDMFVQSTPSITSAL--------------------------------
--------------------------

#Zosma80g00440OrgZmarinapeptideZosma80g00440.11of42.3.1.188OmegahydroxypalmitateOferuloyltransferase/OhydroxycinnamoyltransferasePAC33181559
------------------------------------------------------------
------------------------------------------------MVGEKAKEKQT-
----------IGEVPDCQYLQE-EA-AT-----LVKPN---TTGA--S---------K-G
DVMYLSNLDTQKFLR-FSIKYLYVY-----KRC---------------------------
----------------V--------DVEV-FKSTLSRALVE-YYPLAGRLRS--SSGSDG
SSNL--EL----DCSE---E----GALFFEGKMD-M-TVEFFMD--GI----KKP---NR
---SWKKLLY-RI---E-----------GQ-SFVDVPPLVI--------QLTHLRCGGMI
LCMAISHAICDGIGTSQFLNAWAQLAVTP--DAE----------ISLTDAAHLRRIL---
------KP-----RS--P-PK--ITASHLE-------F---KVL----------------
---------NTG--PEFDFDLLKWL-V----SQP---LVPV----------SVTFTSADV
LRLKQ----Q--CVPSL--------------------KC-T-S-FEALASHVWRIWIRSL
V--VL--PYN-----------------LIVK--LLFSVDVR-SRL-R--P---PLPT---
GYYGNGFV-LGCALATVENL-VTWNLRQVIELIQEGKK--RLDDDYVRSMVDLM---E--
----------EN--RIIKPDLS--------------ASLV-ISQWSKLG----LE--NLD
F-GAGKPVHMG----PLA------SEV---YC-LFL--------PVVGD--------VNS
FTVLLSVPE-NIAEE---------VEFGL-------------------------------
----KE--VSGLTTASMEEDQVESRRHFMGALNNI-------------------------
--------------------------
