# Supplementary material for: Emergence of a proton exchange-based isomerization and lactonization mechanism in the plant coumarin synthase COSY
Source: Nat Commun. 2023 Feb 3;14:597. doi: 10.1038/s41467-023-36299-1 (PMC9898226; doi:10.1038/s41467-023-36299-1)
Supplement: Supplementary file 4 — Source Data [file 41467_2023_36299_MOESM4_ESM.zip › Source Data/Supplementary Figure 36/COSY_ML-tree.nwk]

(((((Phvul.009G162300OrgPvulgarispeptidePhvul.009G162300.1.p1of1PTHR31642SF43OMEGAHYDROXYPALMITATEOFERULOYLTRANSFERASEPAC37148982:0.13819454,Tp57577TGACv2gene12977OrgTpratensepeptideTp57577TGACv2mRNA134071of2PTHR31642SF43OMEGAHYDROXYPALMITATEOFERULOYLTRANSFERASEPAC35990319:0.25175982)0.6900:0.08139523,(((MDP0000312405OrgMdomesticapeptideMDP00003124051of2K15400omegahydroxypalmitateOferuloyltransferaseHHT1PAC22676050:0.04859992,MDP0000370643OrgMdomesticapeptideMDP00003706431of4PTHR31642SF43OMEGAHYDROXYPALMITATEOFERULOYLTRANSFERASEPAC22652968:0.02439237)1.0000:0.11307305,Prupe.5G147300OrgPpersicapeptidePrupe.5G147300.1.p1of1PTHR31642SF43OMEGAHYDROXYPALMITATEOFERULOYLTRANSFERASEPAC32097517:0.05451596)0.8600:0.04326138,gene06484v1.0hybridOrgFvescapeptidemrna06484.1v1.0hybrid1of1PTHR31642SF43OMEGAHYDROXYPALMITATEOFERULOYLTRANSFERASEPAC27267226:0.12390759)0.9200:0.05049664)0.0800:0.00794301,(((Eucgr.B00086OrgEgrandispeptideEucgr.B00086.1.p1of11PTHR31642SF43OMEGAHYDROXYPALMITATEOFERULOYLTRANSFERASEPAC32061090:0.12787423,Cucsa.157160OrgCsativuspeptideCucsa.157160.11of1PTHR31642SF43OMEGAHYDROXYPALMITATEOFERULOYLTRANSFERASEPAC16964957:0.13659365)0.1900:0.01227173,((Kaladp0056s0026OrgKfedtschenkoipeptideKaladp0056s0026.1.p1of2PTHR31642SF43OMEGAHYDROXYPALMITATEOFERULOYLTRANSFERASEPAC35773101:0.00254821,Kalax.0347s0007OrgKlaxiflorapeptideKalax.0347s0007.1.p1of7K15400omegahydroxypalmitateOferuloyltransferaseHHT1PAC32569488:0.00256432)0.6050:0.00254955,Kalax.0226s0029OrgKlaxiflorapeptideKalax.0226s0029.1.p1of7K15400omegahydroxypalmitateOferuloyltransferaseHHT1PAC32540167:0.00000000)1.0000:0.12952160)0.0350:0.02036417,(((((Araha.16313s0003OrgAhalleripeptideAraha.16313s0003.1.p1of3K15400omegahydroxypalmitateOferuloyltransferaseHHT1PAC28842781:0.00352069,Cagra.0248s0034OrgCgrandiflorapeptideCagra.0248s0034.1.p1of3K15400omegahydroxypalmitateOferuloyltransferaseHHT1PAC28918822:0.02800879)1.0000:0.29633471,evm.TU.supercontig989.1OrgCpapayapeptideevm.model.supercontig989.11of1PTHR31642SF43OMEGAHYDROXYPALMITATEOFERULOYLTRANSFERASEPAC16429247:0.09256967)0.5250:0.06666822,(Ciclev10031592m.gOrgCclementinapeptideCiclev10031592m1of3K15400omegahydroxypalmitateOferuloyltransferaseHHT1PAC20805830:0.00764691,orange1.1g013997m.gOrgCsinensispeptideorange1.1g013997m1of2PTHR31642SF43OMEGAHYDROXYPALMITATEOFERULOYLTRANSFERASEPAC18117277:0.00000000)1.0000:0.15702171)0.0950:0.01343157,Thecc1EG014694OrgTcacaopeptideThecc1EG014694t1HXXXDtypeacyltransferasefamilyproteinPAC27448751:0.21917570)0.0850:0.02344235,Manes.14G048500OrgMesculentapeptideManes.14G048500.1.p1of2PTHR31642SF43OMEGAHYDROXYPALMITATEOFERULOYLTRANSFERASEPAC32361533:0.07129782)0.0050:0.00845251)0.0000:0.00677002)0.0050:0.01719264,((Aqcoe3G161400OrgAcoeruleapeptideAqcoe3G161400.1.p1of1PTHR31642SF43OMEGAHYDROXYPALMITATEOFERULOYLTRANSFERASEPAC33097868:0.13433705,((((Mapoly0157s0023OrgMpolymorphapeptideMapoly0157s0023.1.p1of1PTHR31642SF10ACYLTRANSFERASELIKEPROTEINRELATEDPAC33003604:0.49251553,((99210OrgSmoellendorffiipeptide992101of2PTHR31642SF10ACYLTRANSFERASELIKEPROTEINRELATEDPAC15415008:0.46636808,440924OrgSmoellendorffiipeptide4409241of2PTHR31642SF10ACYLTRANSFERASELIKEPROTEINRELATEDPAC15408684:0.52845283)0.3550:0.05932574,((((Sphfalx0003s0169OrgSfallaxpeptideSphfalx0003s0169.1.p1of4PTHR31642SF10ACYLTRANSFERASELIKEPROTEINRELATEDPAC32624736:0.14737684,Sphfalx0003s0170OrgSfallaxpeptideSphfalx0003s0170.1.p1of42.3.1.188OmegahydroxypalmitateOferuloyltransferase/OhydroxycinnamoyltransferasePAC32624407:0.21818799)0.9800:0.10339061,Sphfalx0097s0023OrgSfallaxpeptideSphfalx0097s0023.1.p1of42.3.1.188OmegahydroxypalmitateOferuloyltransferase/OhydroxycinnamoyltransferasePAC32626521:0.27658258)1.0000:0.24542018,(Pp3c146190OrgPpatenspeptidePp3c146190V3.1.p1of12.3.1.188OmegahydroxypalmitateOferuloyltransferase/OhydroxycinnamoyltransferasePAC32960531:0.25076189,Sphfalx0000s0108OrgSfallaxpeptideSphfalx0000s0108.1.p1of3K15400omegahydroxypalmitateOferuloyltransferaseHHT1PAC32613763:0.40191349)0.5850:0.07162507)0.9600:0.21080928,(((((135911OrgSmoellendorffiipeptide1359111of13K15400omegahydroxypalmitateOferuloyltransferaseHHT1PAC15417911:0.76643682,133028OrgSmoellendorffiipeptide1330281of122.3.1.188OmegahydroxypalmitateOferuloyltransferase/OhydroxycinnamoyltransferasePAC15405151:0.78517620)0.3750:0.12046321,(115893OrgSmoellendorffiipeptide1158931of122.3.1.188OmegahydroxypalmitateOferuloyltransferase/OhydroxycinnamoyltransferasePAC15402886:0.73786912,((Mapoly0002s0087OrgMpolymorphapeptideMapoly0002s0087.1.p1of32.3.1.188OmegahydroxypalmitateOferuloyltransferase/OhydroxycinnamoyltransferasePAC33023312:0.15925140,Mapoly0133s0035OrgMpolymorphapeptideMapoly0133s0035.1.p1of32.3.1.188OmegahydroxypalmitateOferuloyltransferase/OhydroxycinnamoyltransferasePAC33009090:0.12536199)1.0000:0.26527113,(Pp3c1622890OrgPpatenspeptidePp3c1622890V3.1.p1of3K15400omegahydroxypalmitateOferuloyltransferaseHHT1PAC32985319:0.23658565,Sphfalx0070s0013OrgSfallaxpeptideSphfalx0070s0013.1.p1of3K15400omegahydroxypalmitateOferuloyltransferaseHHT1PAC32606712:0.36593727)1.0000:0.26425873)0.9150:0.12708817)0.4200:0.08357203)0.1950:0.06628214,(Pp3c2411730OrgPpatenspeptidePp3c2411730V3.1.p1of3K15400omegahydroxypalmitateOferuloyltransferaseHHT1PAC32910113:0.75038419,Spipo4G0069700OrgSpolyrhizapeptideSpipo4G0069700HXXXDtypeacyltransferaselikeproteinPAC31503722:0.83990682)0.3450:0.07545952)0.9950:0.20264657,(((GSMUAAchr7G16150001OrgMacuminatapeptideGSMUAAchr7P161500011of7K13065shikimateOhydroxycinnamoyltransferaseE2.3.1.133HCTPAC32301196:0.06123045,GSMUAAchr7G16160001OrgMacuminatapeptideGSMUAAchr7P161600011of75PF02458TransferasefamilyTransferasePAC32300758:0.02044616)1.0000:0.63135967,(Prupe.3G095000OrgPpersicapeptidePrupe.3G095000.1.p1of122.3.1.99QuinateOhydroxycinnamoyltransferase/HydroxycinnamoylcoenzymeAquinatetransferasePAC32106528:0.34990653,Zosma269g00050OrgZmarinapeptideZosma269g00050.1ShikimateOhydroxycinnamoyltransferasePAC33165249:0.39191320)0.9900:0.22062585)0.9850:0.20754927,(Pp3c1611740OrgPpatenspeptidePp3c1611740V3.1.p1of52.3.1.133ShikimateOhydroxycinnamoyltransferasePAC32985720:0.64459585,Pp3c218270OrgPpatenspeptidePp3c218270V3.1.p1of52.3.1.133ShikimateOhydroxycinnamoyltransferasePAC32916799:0.65352968)1.0000:0.40903913)0.9900:0.18807067)0.9850:0.17747580,((((((((Lus10015303.gOrgLusitatissimumpeptideLus100153031of1PTHR31147SF10NHYDROXYCINNAMOYL/BENZOYLTRANSFERASEPUTATIVERELATEDPAC23178739:0.50367804,((Kaladp0010s0041OrgKfedtschenkoipeptideKaladp0010s0041.1.p1of1PTHR31147SF10NHYDROXYCINNAMOYL/BENZOYLTRANSFERASEPUTATIVERELATEDPAC35747355:0.00524712,Kalax.0164s0049OrgKlaxiflorapeptideKalax.0164s0049.1.p1of2PTHR31147SF10NHYDROXYCINNAMOYL/BENZOYLTRANSFERASEPUTATIVERELATEDPAC32531980:0.00000000)0.8450:0.01152854,Kalax.0092s0018OrgKlaxiflorapeptideKalax.0092s0018.1.p1of2PTHR31147SF10NHYDROXYCINNAMOYL/BENZOYLTRANSFERASEPUTATIVERELATEDPAC32562986:0.00980679)1.0000:0.25378106)0.1200:0.05798178,((AHYPO002010OrgAhypochondriacuspeptideAHYPO002010RA1of12.3.1.162Taxadien5alphaolOacetyltransferase/TaxadienolacetyltransferasePAC32844432:0.40097514,DCAR028025OrgDcarotapeptideDCAR028025hypotheticalproteinPAC36063588:0.24663307)0.4450:0.06413778,(Migut.D02544OrgMguttatuspeptideMigut.D02544.1.p1of22.3.1.162Taxadien5alphaolOacetyltransferase/TaxadienolacetyltransferasePAC28928621:0.34145832,(Solyc01g005900.2OrgSlycopersicumpeptideSolyc01g005900.2.11of2PTHR31147SF10NHYDROXYCINNAMOYL/BENZOYLTRANSFERASEPUTATIVERELATEDPAC36140887:0.82312678,(PGSC0003DMG400004283OrgStuberosumpeptidePGSC0003DMP400007622EIGI24proteinPAC37448807:0.03709080,Solyc04g079720.2OrgSlycopersicumpeptideSolyc04g079720.2.11of22.3.1.162Taxadien5alphaolOacetyltransferase/TaxadienolacetyltransferasePAC36142144:0.03801112)1.0000:0.18657577)0.0800:0.02710762)0.1150:0.05763497)0.0850:0.04121653)0.0100:0.01890084,((((((Ciclev10015309m.gOrgCclementinapeptideCiclev10015309m1of1PTHR31147SF10NHYDROXYCINNAMOYL/BENZOYLTRANSFERASEPUTATIVERELATEDPAC20815621:0.00865556,orange1.1g013437m.gOrgCsinensispeptideorange1.1g013437m1of1PTHR31147SF10NHYDROXYCINNAMOYL/BENZOYLTRANSFERASEPUTATIVERELATEDPAC18112391:0.00744992)1.0000:0.28953029,(Eucgr.D00546OrgEgrandispeptideEucgr.D00546.1.p1of2PTHR31147SF10NHYDROXYCINNAMOYL/BENZOYLTRANSFERASEPUTATIVERELATEDPAC32051005:0.05862077,Eucgr.D00550OrgEgrandispeptideEucgr.D00550.1.p1of2PTHR31147SF10NHYDROXYCINNAMOYL/BENZOYLTRANSFERASEPUTATIVERELATEDPAC32050241:0.04287102)1.0000:0.26501180)0.4050:0.07536425,((29900.t000040OrgRcommunispeptide29900.m0015781of3PTHR31147SF10NHYDROXYCINNAMOYL/BENZOYLTRANSFERASEPUTATIVERELATEDPAC16812457:0.09643933,Manes.16G035600OrgMesculentapeptideManes.16G035600.1.p1of1PTHR31147SF10NHYDROXYCINNAMOYL/BENZOYLTRANSFERASEPUTATIVERELATEDPAC32343425:0.10112377)0.9900:0.05577168,(Potri.004G053500OrgPtrichocarpapeptidePotri.004G053500.1transferasefamilyproteinsimilartoelicitorinduciblegeneproductEIGI24Nicotianatabacumgi10798748orthologofAt1g28680PAC26992595:0.04255638,SapurV1A.0029s0840OrgSpurpureapeptideSapurV1A.0029s0840.1.p3Ndebenzoyl2deoxytaxolNbenzoyltransferasePAC31435353:0.05633985)1.0000:0.05868193)0.9950:0.07836097)0.0050:0.01183645,((((((AL1G42300OrgAlyratapeptideAL1G42300.t11of1PTHR31147SF10NHYDROXYCINNAMOYL/BENZOYLTRANSFERASEPUTATIVERELATEDPAC35931412:0.01809188,AT1G28680OrgAthalianapeptideAT1G28680.1HXXXDtypeacyltransferasefamilyproteinPAC19653804:0.02060924)0.7300:0.00415476,Araha.44835s0001OrgAhalleripeptideAraha.44835s0001.1.p1of1PTHR31147SF10NHYDROXYCINNAMOYL/BENZOYLTRANSFERASEPUTATIVERELATEDPAC28854023:0.02800090)0.6100:0.01581013,(Bostr.15697s0185OrgBstrictapeptideBostr.15697s0185.1.p1of1PTHR31147SF10NHYDROXYCINNAMOYL/BENZOYLTRANSFERASEPUTATIVERELATEDPAC30662171:0.01819214,(Cagra.3517s0006OrgCgrandiflorapeptideCagra.3517s0006.1.p1of1PTHR31147SF10NHYDROXYCINNAMOYL/BENZOYLTRANSFERASEPUTATIVERELATEDPAC28916879:0.00000000,Carubv10009112m.gOrgCrubellapeptideCarubv10009112m1of1PTHR31147SF10NHYDROXYCINNAMOYL/BENZOYLTRANSFERASEPUTATIVERELATEDPAC20893060:0.03740575)0.8650:0.02045559)0.7550:0.00928193)0.8600:0.02436472,(Brara.I02926OrgBrapaFPscpeptideBrara.I02926.1.p1of1PTHR31147SF10NHYDROXYCINNAMOYL/BENZOYLTRANSFERASEPUTATIVERELATEDPAC30644213:0.06766751,Thhalv10007612m.gOrgEsalsugineumpeptideThhalv10007612m1of1PTHR31147SF10NHYDROXYCINNAMOYL/BENZOYLTRANSFERASEPUTATIVERELATEDPAC20187304:0.04021427)0.4800:0.01410229)1.0000:0.20966182,evm.TU.supercontig7.15OrgCpapayapeptideevm.model.supercontig7.151of22.3.1.162Taxadien5alphaolOacetyltransferase/TaxadienolacetyltransferasePAC16425053:0.30578813)0.2450:0.04154563,((Gorai.001G272400OrgGraimondiipeptideGorai.001G272400.11of2PTHR31147SF10NHYDROXYCINNAMOYL/BENZOYLTRANSFERASEPUTATIVERELATEDPAC26824406:0.00000000,Gorai.010G156300OrgGraimondiipeptideGorai.010G156300.11of2PTHR31147SF10NHYDROXYCINNAMOYL/BENZOYLTRANSFERASEPUTATIVERELATEDPAC26758984:0.01535825)1.0000:0.08148800,Thecc1EG029753OrgTcacaopeptideThecc1EG029753t1HXXXDtypeacyltransferasefamilyprotein64TPAC27439650:0.08990203)1.0000:0.17113221)0.1650:0.02599847)0.0300:0.03295911,(((MDP0000639264OrgMdomesticapeptideMDP00006392641of1PTHR31147SF10NHYDROXYCINNAMOYL/BENZOYLTRANSFERASEPUTATIVERELATEDPAC22625405:0.15929098,Prupe.4G057600OrgPpersicapeptidePrupe.4G057600.1.p1of22.3.1.162Taxadien5alphaolOacetyltransferase/TaxadienolacetyltransferasePAC32094601:0.07654515)0.9650:0.05802201,(gene23810v1.0hybridOrgFvescapeptidemrna23810.1v1.0hybrid1of2PTHR31147SF10NHYDROXYCINNAMOYL/BENZOYLTRANSFERASEPUTATIVERELATEDPAC27258251:0.08684267,gene29807v1.0hybridOrgFvescapeptidemrna29807.1v1.0hybrid1of22.3.1.162Taxadien5alphaolOacetyltransferase/TaxadienolacetyltransferasePAC27274889:0.05174423)1.0000:0.14938974)1.0000:0.08757740,((Glyma.13G232400OrgGmaxpeptideGlyma.13G232400.1.p1of2PTHR31147SF10NHYDROXYCINNAMOYL/BENZOYLTRANSFERASEPUTATIVERELATEDPAC30500719:0.06638990,Phvul.006G178300OrgPvulgarispeptidePhvul.006G178300.1.p1of1PTHR31147SF10NHYDROXYCINNAMOYL/BENZOYLTRANSFERASEPUTATIVERELATEDPAC37173153:0.16422492)1.0000:0.07252168,(Medtr2g015430OrgMtruncatulapeptideMedtr2g015430.11of1PTHR31147SF10NHYDROXYCINNAMOYL/BENZOYLTRANSFERASEPUTATIVERELATEDPAC31067953:0.08069472,Tp57577TGACv2gene11680OrgTpratensepeptideTp57577TGACv2mRNA120561of1PTHR31147SF10NHYDROXYCINNAMOYL/BENZOYLTRANSFERASEPUTATIVERELATEDPAC35966324:0.24617367)1.0000:0.13227260)0.9850:0.11167189)0.4550:0.03259154)0.0450:0.02879953,(Aqcoe4G059600OrgAcoeruleapeptideAqcoe4G059600.1.p1of1PTHR31147SF10NHYDROXYCINNAMOYL/BENZOYLTRANSFERASEPUTATIVERELATEDPAC33067271:0.26391065,GSVIVG01021170001OrgVviniferapeptideGSVIVT010211700011of22.3.1.162Taxadien5alphaolOacetyltransferase/TaxadienolacetyltransferasePAC17830342:0.17017055)0.2700:0.02732127)0.2050:0.04261876)0.6800:0.11989434,((((Aco000370OrgAcomosuspeptideAco000370.1HXXXDtypeacyltransferasefamilyproteinPAC33042434:0.00561376,Aco029833OrgAcomosuspeptideAco029833.1HXXXDtypeacyltransferasefamilyproteinPAC33032158:0.01428378)1.0000:0.17059738,((Bradi1g49060OrgBdistachyonpeptideBradi1g49060.1.p1of1PTHR31147SF10NHYDROXYCINNAMOYL/BENZOYLTRANSFERASEPUTATIVERELATEDPAC32806272:0.10277632,Brast07G037800OrgBstaceipeptideBrast07G037800.1.p1of1PTHR31147SF10NHYDROXYCINNAMOYL/BENZOYLTRANSFERASEPUTATIVERELATEDPAC32872421:0.09096115)1.0000:0.15295011,(LOCOs06g06180OrgOsativapeptideLOCOs06g06180.1transferasefamilyproteinputativeexpressedPAC33148632:0.18274797,(Oropetium2015010523994OrgOthomaeumpeptideOropetium2015010523994A1of1PTHR31147SF10NHYDROXYCINNAMOYL/BENZOYLTRANSFERASEPUTATIVERELATEDPAC36007430:0.19239898,((Pahal.J00128OrgPhalliipeptidePahal.J00128.11of1PTHR31147SF10NHYDROXYCINNAMOYL/BENZOYLTRANSFERASEPUTATIVERELATEDPAC32484154:0.08542357,(Seita.4G069200OrgSitalicapeptideSeita.4G069200.1.p1of2PTHR31147SF10NHYDROXYCINNAMOYL/BENZOYLTRANSFERASEPUTATIVERELATEDPAC32708969:0.00477938,Sevir.4G067300OrgSviridispeptideSevir.4G067300.1.p1of2PTHR31147SF10NHYDROXYCINNAMOYL/BENZOYLTRANSFERASEPUTATIVERELATEDPAC32649409:0.02272788)0.9850:0.04376346)0.8600:0.03539603,((Pavir.Db02152OrgPvirgatumpeptidePavir.Db02152.1.p1of2PTHR31147SF10NHYDROXYCINNAMOYL/BENZOYLTRANSFERASEPUTATIVERELATEDPAC30262961:0.25551441,Zm00008a033690OrgZmaysPH207peptideZm00008a033690P011of1PTHR31147SF10NHYDROXYCINNAMOYL/BENZOYLTRANSFERASEPUTATIVERELATEDPAC37181718:0.18334224)0.5050:0.08022191,Sobic.010G043700OrgSbicolorpeptideSobic.010G043700.2.p1of1PTHR31147SF10NHYDROXYCINNAMOYL/BENZOYLTRANSFERASEPUTATIVERELATEDPAC37910891:0.04778675)0.2500:0.03715357)0.7000:0.05136325)0.7500:0.04557813)0.3300:0.05524598)1.0000:0.29472524)0.9200:0.14001681,GSMUAAchr7G14000001OrgMacuminatapeptideGSMUAAchr7P140000011of1PTHR31147SF10NHYDROXYCINNAMOYL/BENZOYLTRANSFERASEPUTATIVERELATEDPAC32301550:0.27330830)0.8850:0.11262275,Spipo26G0021000OrgSpolyrhizapeptideSpipo26G0021000HXXXDtypeacyltransferasefamilyproteinPAC31515177:0.30690099)0.7950:0.09087790)1.0000:0.46233965,((((((Aqcoe2G080000OrgAcoeruleapeptideAqcoe2G080000.1.p1of1PTHR31147SF9HXXXDTYPEACYLTRANSFERASEFAMILYPROTEINRELATEDPAC33055452:0.36215916,(((evm.TU.supercontig2.333OrgCpapayapeptideevm.model.supercontig2.3331of2PTHR31147SF9HXXXDTYPEACYLTRANSFERASEFAMILYPROTEINRELATEDPAC16412712:0.28246082,evm.TU.supercontig2.334OrgCpapayapeptideevm.model.supercontig2.3341of22.3.1.162Taxadien5alphaolOacetyltransferase/TaxadienolacetyltransferasePAC16412713:0.10673298)0.6200:0.07042288,(Thecc1EG042249OrgTcacaopeptideThecc1EG042249t1HXXXDtypeacyltransferasefamilyproteinPAC27427049:0.26557010,(Gorai.003G151200OrgGraimondiipeptideGorai.003G151200.11of1PTHR31147SF9HXXXDTYPEACYLTRANSFERASEFAMILYPROTEINRELATEDPAC26798508:0.19387087,Thecc1EG042250OrgTcacaopeptideThecc1EG042250t1HXXXDtypeacyltransferasefamilyproteinPAC27431099:0.08150919)0.9950:0.10643741)0.5850:0.03324200)0.3700:0.04247398,((Manes.18G137800OrgMesculentapeptideManes.18G137800.1.p1of1PTHR31147SF9HXXXDTYPEACYLTRANSFERASEFAMILYPROTEINRELATEDPAC32349909:0.19818595,29957.t000040OrgRcommunispeptide29957.m001431AnthranilateNbenzoyltransferaseproteinputativePAC16814556:0.15891932)0.7950:0.04857215,(Potri.019G126400OrgPtrichocarpapeptidePotri.019G126400.1transferasefamilyproteinsimilarto10deacetylbaccatin310Oacetyltransferasegi6746554similarto2debenzoyl7similarto13diacetylbaccatinIII2Obenzoyltransferasegi11559716fromTaxuscuspidatasimilartocontaincoorthologPAC27026692:0.04794524,SapurV1A.1195s0070OrgSpurpureapeptideSapurV1A.1195s0070.1.panthranilateNbenzoyltransferaseputativePAC31423344:0.04979623)1.0000:0.09590110)0.9600:0.07218729)0.1350:0.02437728)0.0500:0.01010127,GSVIVG01024610001OrgVviniferapeptideGSVIVT010246100011of1PTHR31147SF9HXXXDTYPEACYLTRANSFERASEFAMILYPROTEINRELATEDPAC17832773:0.22123769)0.2800:0.03280297,DCAR018791OrgDcarotapeptideDCAR018791hypotheticalproteinPAC36075323:0.30590414)0.5200:0.03780912,(((Glyma.11G162900OrgGmaxpeptideGlyma.11G162900.1.p1of6PTHR31147SF9HXXXDTYPEACYLTRANSFERASEFAMILYPROTEINRELATEDPAC30527986:0.08700747,Glyma.18G056200OrgGmaxpeptideGlyma.18G056200.1.p1of102.3.1.162Taxadien5alphaolOacetyltransferase/TaxadienolacetyltransferasePAC30555128:0.01922892)0.9550:0.03832935,Phvul.006G075000OrgPvulgarispeptidePhvul.006G075000.1.p1of1PTHR31147SF9HXXXDTYPEACYLTRANSFERASEFAMILYPROTEINRELATEDPAC37173688:0.07460559)0.9950:0.04752076,(Medtr4g055170OrgMtruncatulapeptideMedtr4g055170.11of102.3.1.162Taxadien5alphaolOacetyltransferase/TaxadienolacetyltransferasePAC31108237:0.03574935,Tp57577TGACv2gene15583OrgTpratensepeptideTp57577TGACv2mRNA161061of62.3.1.162Taxadien5alphaolOacetyltransferase/TaxadienolacetyltransferasePAC35951496:0.04261706)1.0000:0.09716110)1.0000:0.12311621)0.7150:0.06549522,((Glyma.08G071400OrgGmaxpeptideGlyma.08G071400.1.p1of102.3.1.162Taxadien5alphaolOacetyltransferase/TaxadienolacetyltransferasePAC30536321:0.20931672,Glyma.13G044100OrgGmaxpeptideGlyma.13G044100.1.p1of102.3.1.162Taxadien5alphaolOacetyltransferase/TaxadienolacetyltransferasePAC30504592:0.13660266)1.0000:0.21947988,((((Medtr3g465980OrgMtruncatulapeptideMedtr3g465980.11of102.3.1.162Taxadien5alphaolOacetyltransferase/TaxadienolacetyltransferasePAC31058766:0.02867312,Medtr3g465990OrgMtruncatulapeptideMedtr3g465990.11of102.3.1.162Taxadien5alphaolOacetyltransferase/TaxadienolacetyltransferasePAC31056122:0.05639467)1.0000:0.14750003,Medtr3g465910OrgMtruncatulapeptideMedtr3g465910.11of1PF00118//PF02458TCP1/cpn60chaperoninfamilyCpn60TCP1//TransferasefamilyTransferasePAC31059901:0.15226222)0.5250:0.04102710,Tp57577TGACv2gene24937OrgTpratensepeptideTp57577TGACv2mRNA257911of62.3.1.162Taxadien5alphaolOacetyltransferase/TaxadienolacetyltransferasePAC35968781:0.16951670)0.9900:0.08987512,Tp57577TGACv2gene24969OrgTpratensepeptideTp57577TGACv2mRNA258231of32.3.1.16710deacetylbaccatinIII10OacetyltransferasePAC35968789:0.19032340)1.0000:0.19176627)0.9750:0.09230919)0.9200:0.12283262,((((((((AL4G16330OrgAlyratapeptideAL4G16330.t11of52.3.1.162Taxadien5alphaolOacetyltransferase/TaxadienolacetyltransferasePAC35921838:0.02543590,AT2G25150OrgAthalianapeptideAT2G25150.1HXXXDtypeacyltransferasefamilyproteinPAC19639430:0.02653880)0.9950:0.02617195,Araha.22011s0001OrgAhalleripeptideAraha.22011s0001.1.p1of32.3.1.162Taxadien5alphaolOacetyltransferase/TaxadienolacetyltransferasePAC28862141:0.04191917)0.9950:0.03637809,(((Bol033614OrgBoleraceacapitatapeptideBol0336141of102.3.1.162Taxadien5alphaolOacetyltransferase/TaxadienolacetyltransferasePAC37361582:0.00580181,Bol033612OrgBoleraceacapitatapeptideBol0336121of102.3.1.162Taxadien5alphaolOacetyltransferase/TaxadienolacetyltransferasePAC37362814:0.03383560)0.1450:0.00250935,Bol033609OrgBoleraceacapitatapeptideBol0336091of102.3.1.162Taxadien5alphaolOacetyltransferase/TaxadienolacetyltransferasePAC37364183:0.01971243)0.2350:0.00329569,Brara.K00879OrgBrapaFPscpeptideBrara.K00879.1.p1of112.3.1.162Taxadien5alphaolOacetyltransferase/TaxadienolacetyltransferasePAC30640579:0.00760571)1.0000:0.07863722)0.6200:0.01298197,Bol033616OrgBoleraceacapitatapeptideBol0336161of102.3.1.162Taxadien5alphaolOacetyltransferase/TaxadienolacetyltransferasePAC37360651:0.13409332)0.5300:0.02293581,Thhalv10027408m.gOrgEsalsugineumpeptideThhalv10027408m1of82.3.1.162Taxadien5alphaolOacetyltransferase/TaxadienolacetyltransferasePAC20192793:0.16621079)0.9950:0.08692606,(Bol013026OrgBoleraceacapitatapeptideBol0130261of22.3.1.16710deacetylbaccatinIII10OacetyltransferasePAC37344532:0.04343515,Brara.H01433OrgBrapaFPscpeptideBrara.H01433.1.p1of12.3.1.16710deacetylbaccatinIII10OacetyltransferasePAC30648055:0.01485806)1.0000:0.25554563)1.0000:0.11346543,((Brara.I04529OrgBrapaFPscpeptideBrara.I04529.1.p1of112.3.1.162Taxadien5alphaolOacetyltransferase/TaxadienolacetyltransferasePAC30641196:0.18071485,((Carubv10023225m.gOrgCrubellapeptideCarubv10023225m1of52.3.1.162Taxadien5alphaolOacetyltransferase/TaxadienolacetyltransferasePAC20902370:0.06711219,AT2G23510OrgAthalianapeptideAT2G23510.1spermidinedisinapoylacyltransferasePAC19642859:0.03176155)0.6500:0.01074218,Bostr.27895s0138OrgBstrictapeptideBostr.27895s0138.1.p1of32.3.1.162Taxadien5alphaolOacetyltransferase/TaxadienolacetyltransferasePAC30650544:0.05292282)0.6700:0.02257462)0.6000:0.01697110,(Cagra.1721s0001OrgCgrandiflorapeptideCagra.1721s0001.1.p1of52.3.1.162Taxadien5alphaolOacetyltransferase/TaxadienolacetyltransferasePAC28913206:0.11633278,Carubv10023184m.gOrgCrubellapeptideCarubv10023184m1of52.3.1.162Taxadien5alphaolOacetyltransferase/TaxadienolacetyltransferasePAC20902990:0.11396553)0.9250:0.04608703)1.0000:0.25824641)1.0000:0.25343590,((((AL5G26430OrgAlyratapeptideAL5G26430.t11of6PTHR31147SF9HXXXDTYPEACYLTRANSFERASEFAMILYPROTEINRELATEDPAC35918677:0.04538832,AT3G47170OrgAthalianapeptideAT3G47170.1HXXXDtypeacyltransferasefamilyproteinPAC19658819:0.06951023)1.0000:0.23747752,Bostr.18473s0241OrgBstrictapeptideBostr.18473s0241.1.p1of22.3.1.16710deacetylbaccatinIII10OacetyltransferasePAC30666802:0.12754265)0.8050:0.05027429,(Thhalv10011129m.gOrgEsalsugineumpeptideThhalv10011129m1of12.3.1.16710deacetylbaccatinIII10OacetyltransferasePAC20207078:0.12594613,Thhalv10011145m.gOrgEsalsugineumpeptideThhalv10011145m1of82.3.1.162Taxadien5alphaolOacetyltransferase/TaxadienolacetyltransferasePAC20207052:0.14781720)1.0000:0.07954932)1.0000:0.11572433,((((AL6G17250OrgAlyratapeptideAL6G17250.t11of52.3.1.162Taxadien5alphaolOacetyltransferase/TaxadienolacetyltransferasePAC35929121:0.00000000,AL6G17250OrgAlyratapeptideAL6G17250.t21of52.3.1.162Taxadien5alphaolOacetyltransferase/TaxadienolacetyltransferasePAC35929120:0.00000000)1.0000:0.01322471,AT5G07080OrgAthalianapeptideAT5G07080.1HXXXDtypeacyltransferasefamilyproteinPAC19672355:0.03090768)0.9600:0.02018246,(Bostr.13129s0261OrgBstrictapeptideBostr.13129s0261.1.p1of4PTHR31147SF9HXXXDTYPEACYLTRANSFERASEFAMILYPROTEINRELATEDPAC30673283:0.06316676,(Cagra.16435s0010OrgCgrandiflorapeptideCagra.16435s0010.1.p1of52.3.1.162Taxadien5alphaolOacetyltransferase/TaxadienolacetyltransferasePAC28912454:0.00000000,Carubv10000939m.gOrgCrubellapeptideCarubv10000939m1of52.3.1.162Taxadien5alphaolOacetyltransferase/TaxadienolacetyltransferasePAC20907913:0.00753501)1.0000:0.03364867)0.6350:0.01240477)0.9300:0.02837770,(Brara.J02485OrgBrapaFPscpeptideBrara.J02485.1.p1of112.3.1.162Taxadien5alphaolOacetyltransferase/TaxadienolacetyltransferasePAC30611420:0.12784235,Thhalv10013522m.gOrgEsalsugineumpeptideThhalv10013522m1of82.3.1.162Taxadien5alphaolOacetyltransferase/TaxadienolacetyltransferasePAC20203774:0.06734483)0.6400:0.02579302)1.0000:0.22567734)1.0000:0.17234575)0.9550:0.18514718)1.0000:0.24898859)1.0000:0.31325625,((((((Aco014331OrgAcomosuspeptideAco014331.1HXXXDtypeacyltransferasefamilyproteinPAC33054376:0.21685170,(Pahal.E04258OrgPhalliipeptidePahal.E04258.11of120PF02458TransferasefamilyTransferasePAC32499226:0.02447081,(Seita.5G132400OrgSitalicapeptideSeita.5G132400.1.p1of130PF02458TransferasefamilyTransferasePAC32685259:0.00971371,Sevir.5G130000OrgSviridispeptideSevir.5G130000.1.p1of117PF02458TransferasefamilyTransferasePAC32673578:0.00148628)0.6200:0.01514560)1.0000:0.18586471)0.7150:0.05499079,(Brast07G157800OrgBstaceipeptideBrast07G157800.1.p1of12.3.1.232MethanolOanthraniloyltransferasePAC32871146:0.14568120,Oropetium2015010517540OrgOthomaeumpeptideOropetium2015010517540A1of42.3.1.232MethanolOanthraniloyltransferasePAC36015528:0.05477787)1.0000:0.25367357)0.9850:0.14026351,GSMUAAchr2G16940001OrgMacuminatapeptideGSMUAAchr2P169400011of12.3.1.232MethanolOanthraniloyltransferasePAC32305323:0.28461391)1.0000:0.27857229,((Bradi1g36980OrgBdistachyonpeptideBradi1g36980.1.p1of99PF02458TransferasefamilyTransferasePAC32797188:0.09857645,LOCOs06g39470OrgOsativapeptideLOCOs06g39470.1transferasefamilyproteinputativeexpressedPAC33144990:0.06705362)0.9850:0.09683488,(Bradi2g04990OrgBdistachyonpeptideBradi2g04990.1.p1of42.3.1.162Taxadien5alphaolOacetyltransferase/TaxadienolacetyltransferasePAC32780239:0.15027417,(Brast08G184300OrgBstaceipeptideBrast08G184300.1.p1of101PF02458TransferasefamilyTransferasePAC32861237:0.08371761,(((GRMZM2G060210OrgZmayspeptideGRMZM2G060210P011of52.3.1.162Taxadien5alphaolOacetyltransferase/TaxadienolacetyltransferasePAC30982327:0.03062718,(Zm00008a025343OrgZmaysPH207peptideZm00008a025343P011of72.3.1.162Taxadien5alphaolOacetyltransferase/TaxadienolacetyltransferasePAC37219535:0.05339852,GRMZM2G108714OrgZmayspeptideGRMZM2G108714P011of52.3.1.162Taxadien5alphaolOacetyltransferase/TaxadienolacetyltransferasePAC31024007:0.00000000)0.9250:0.01417340)0.6950:0.04055062,Zm00008a031074OrgZmaysPH207peptideZm00008a031074P011of72.3.1.162Taxadien5alphaolOacetyltransferase/TaxadienolacetyltransferasePAC37189930:0.06271310)0.9900:0.03782186,(Pahal.C01539OrgPhalliipeptidePahal.C01539.11of120PF02458TransferasefamilyTransferasePAC32514873:0.04589588,Sevir.3G107300OrgSviridispeptideSevir.3G107300.1.p1of117PF02458TransferasefamilyTransferasePAC32678042:0.04581417)0.8500:0.02613690)0.9850:0.05558210)0.9250:0.06328987)1.0000:0.13351036)1.0000:0.33651152)0.9900:0.24482611,((Aqcoe2G249100OrgAcoeruleapeptideAqcoe2G249100.1.p1of92.3.1.162Taxadien5alphaolOacetyltransferase/TaxadienolacetyltransferasePAC33055329:0.07340361,Aqcoe2G249200OrgAcoeruleapeptideAqcoe2G249200.1.p1of92.3.1.162Taxadien5alphaolOacetyltransferase/TaxadienolacetyltransferasePAC33061162:0.10090489)1.0000:0.37274611,((Ciclev10020149m.gOrgCclementinapeptideCiclev10020149m1of42.3.1.162Taxadien5alphaolOacetyltransferase/TaxadienolacetyltransferasePAC20809750:0.10644550,orange1.1g014078m.gOrgCsinensispeptideorange1.1g014078m1of12.3.1.16710deacetylbaccatinIII10OacetyltransferasePAC18137083:0.03102098)1.0000:0.22142541,(((PGSC0003DMG400005207OrgStuberosumpeptidePGSC0003DMP40000925410deacetylbaccatinIII10OacetyltransferasePAC37438965:0.08924970,Solyc01g068140.2OrgSlycopersicumpeptideSolyc01g068140.2.11of22.3.1.162Taxadien5alphaolOacetyltransferase/TaxadienolacetyltransferasePAC36139646:0.08837410)1.0000:0.29210141,Cucsa.076190OrgCsativuspeptideCucsa.076190.11of22.3.1.162Taxadien5alphaolOacetyltransferase/TaxadienolacetyltransferasePAC16955826:0.38904615)0.5600:0.08830450,(GSVIVG01028257001OrgVviniferapeptideGSVIVT010282570011of22.3.1.162Taxadien5alphaolOacetyltransferase/TaxadienolacetyltransferasePAC17835449:0.21088139,(Potri.014G113600OrgPtrichocarpapeptidePotri.014G113600.1transferasefamilyproteinsimilartolowsimilaritytoTaxuscuspidatatransferases10deacetylbaccatinIII10OacetyltransferaseGI6746554similartotaxadienolacetyltransferaseGI6978038similarto2debenzoyl7similarto13diacetylbaccatiPAC27032632:0.05630556,SapurV1A.0294s0370OrgSpurpureapeptideSapurV1A.0294s0370.1.p10deacetylbaccatinIII10OacetyltransferasePAC31400218:0.15997916)1.0000:0.16575520)0.5550:0.03810655)0.2450:0.04188520)0.8500:0.11243815)0.9850:0.20263507)0.5050:0.11036442,evm27.TU.AmTrv1.0scaffold00045.100OrgAtrichopodapeptideevm27.model.AmTrv1.0scaffold00045.1001of32.3.1.162Taxadien5alphaolOacetyltransferase/TaxadienolacetyltransferasePAC31567531:0.67024920)1.0000:0.44809010)0.9150:0.14496017,(((((PGSC0003DMG400009273OrgStuberosumpeptidePGSC0003DMP400016354Acyltransferase2PAC37465811:0.25261167,Solyc05g015800.2OrgSlycopersicumpeptideSolyc05g015800.2.11of62.3.1.232MethanolOanthraniloyltransferasePAC36146334:0.19936179)1.0000:0.44929736,((((((Kaladp0032s0099OrgKfedtschenkoipeptideKaladp0032s0099.1.p1of162.3.1.196BenzylalcoholObenzoyltransferasePAC35782948:0.28900960,Cucsa.073320OrgCsativuspeptideCucsa.073320.11of52.3.1.196BenzylalcoholObenzoyltransferasePAC16955599:0.10869069)0.1500:0.02172480,(GRMZM2G129266OrgZmayspeptideGRMZM2G129266P011of4PTHR31642SF9Z3HEXEN1OLACETYLTRANSFERASEPAC31010641:0.29406061,AHYPO017539OrgAhypochondriacuspeptideAHYPO017539RA1of82.3.1.196BenzylalcoholObenzoyltransferasePAC32825856:0.20203786)0.2700:0.06000751)0.0500:0.03573237,Migut.K01102OrgMguttatuspeptideMigut.K01102.1.p1of92.3.1.196BenzylalcoholObenzoyltransferasePAC28936636:0.17678653)0.0900:0.03383544,Zosma47g00490OrgZmarinapeptideZosma47g00490.1putativeBenzylalcoholObenzoyltransferasePAC33174005:0.29086822)0.1650:0.03297271,evm27.TU.AmTrv1.0scaffold00011.207OrgAtrichopodapeptideevm27.model.AmTrv1.0scaffold00011.2071of92.3.1.196BenzylalcoholObenzoyltransferasePAC31560765:0.27319825)0.4100:0.04912317,Migut.K01095OrgMguttatuspeptideMigut.K01095.1.p1of92.3.1.196BenzylalcoholObenzoyltransferasePAC28936615:0.30553349)0.8500:0.07977581)0.1900:0.06331843,Spipo30G0014700OrgSpolyrhizapeptideSpipo30G0014700AcyltransferasePAC31520492:0.56244321)0.5200:0.09768854,((LOCOs01g24790OrgOsativapeptideLOCOs01g24790.1transferasefamilyproteinputativeexpressedPAC33124471:0.34632868,LOCOs07g14080OrgOsativapeptideLOCOs07g14080.1transferasefamilyproteinputativeexpressedPAC33116638:0.27628093)0.4450:0.06628748,(Oropetium2015010515489OrgOthomaeumpeptideOropetium2015010515489A1of62PF02458TransferasefamilyTransferasePAC35994779:0.20751338,(((Pavir.Ca01228OrgPvirgatumpeptidePavir.Ca01228.1.p1of272PF02458TransferasefamilyTransferasePAC30206886:0.02367295,Pavir.J19298OrgPvirgatumpeptidePavir.J19298.1.p1of272PF02458TransferasefamilyTransferasePAC30271740:0.02577507)1.0000:0.05786465,Sobic.009G037200OrgSbicolorpeptideSobic.009G037200.1.pPAC37921543:0.10002034)0.8000:0.02560027,(Pahal.C01300OrgPhalliipeptidePahal.C01300.11of120PF02458TransferasefamilyTransferasePAC32515235:0.15228764,Seita.3G056400OrgSitalicapeptideSeita.3G056400.1.p1of130PF02458TransferasefamilyTransferasePAC32713467:0.08458954)0.6950:0.03339809)0.4200:0.02049619)0.9900:0.08225994)1.0000:0.26509426)0.8250:0.12531561,(Seita.1G016400OrgSitalicapeptideSeita.1G016400.1.p1of132.3.1.196BenzylalcoholObenzoyltransferasePAC32697955:0.02206132,Sevir.1G016500OrgSviridispeptideSevir.1G016500.1.p1of152.3.1.196BenzylalcoholObenzoyltransferasePAC32663000:0.02273130)1.0000:0.66196068)1.0000:0.32650968)0.7700:0.07972103,((AHYPO019775OrgAhypochondriacuspeptideAHYPO019775RA1of1PTHR31642SF50F21B7.2PAC32838529:0.21755861,(((Cucsa.235790OrgCsativuspeptideCucsa.235790.11of1PTHR31642SF50F21B7.2PAC16970437:0.14664825,Phvul.009G200300OrgPvulgarispeptidePhvul.009G200300.1.p1of1PTHR31642SF50F21B7.2PAC37152020:0.20040004)0.5900:0.03844562,((Araha.5052s0035OrgAhalleripeptideAraha.5052s0035.1.p1of1PTHR31642SF50F21B7.2PAC28854079:0.27617533,GSVIVG01015439001OrgVviniferapeptideGSVIVT010154390011of1PTHR31642SF50F21B7.2PAC17826203:0.13016990)0.2450:0.02939670,(Prupe.7G234200OrgPpersicapeptidePrupe.7G234200.1.p1of1PTHR31642SF50F21B7.2PAC32103006:0.11086312,(Lus10033079.gOrgLusitatissimumpeptideLus100330791of2PTHR31642SF50F21B7.2PAC23177012:0.14658822,SapurV1A.0512s0040OrgSpurpureapeptideSapurV1A.0512s0040.1.ptaxadien5alphaolOacetyltransferaseputativePAC31426444:0.15815707)0.5700:0.03252720)0.3650:0.01868794)0.3000:0.03798469)0.7700:0.08011647,PGSC0003DMG400038456OrgStuberosumpeptidePGSC0003DMP400060560Taxadien5alphaolOacetyltransferasePAC37469818:0.25568637)0.7050:0.08567094)1.0000:0.68848693,((Cucsa.368370OrgCsativuspeptideCucsa.368370.11of1PTHR31642SF19COADEPENDENTACYLTRANSFERASERELATEDPAC16981664:0.39233681,GSVIVG01032784001OrgVviniferapeptideGSVIVT010327840011of1PTHR31642SF19COADEPENDENTACYLTRANSFERASERELATEDPAC17838668:0.21682143)1.0000:0.42527611,(evm27.TU.AmTrv1.0scaffold00014.51OrgAtrichopodapeptideevm27.model.AmTrv1.0scaffold00014.511of78PF02458TransferasefamilyTransferasePAC31566084:0.34138357,(MDP0000123589OrgMdomesticapeptideMDP00001235891of225PF02458TransferasefamilyTransferasePAC22641786:0.23261103,Zosma80g00440OrgZmarinapeptideZosma80g00440.11of42.3.1.188OmegahydroxypalmitateOferuloyltransferase/OhydroxycinnamoyltransferasePAC33181559:0.42725005)0.8400:0.16439982)0.9800:0.17884064)1.0000:0.28809236)0.4500:0.08473385)0.9400:0.13931827)1.0000:0.15510823)0.4400:0.06763304)0.5350:0.08103311)0.3100:0.10471573,(evm27.TU.AmTrv1.0scaffold00047.43OrgAtrichopodapeptideevm27.model.AmTrv1.0scaffold00047.431of1PTHR31642SF10ACYLTRANSFERASELIKEPROTEINRELATEDPAC31563592:0.23362846,(((Bradi2g41620OrgBdistachyonpeptideBradi2g41620.2.p1of1PTHR31642SF43OMEGAHYDROXYPALMITATEOFERULOYLTRANSFERASEPAC32775452:0.07546297,Brast01G238700OrgBstaceipeptideBrast01G238700.1.p1of1PTHR31642SF43OMEGAHYDROXYPALMITATEOFERULOYLTRANSFERASEPAC32880546:0.06355535)1.0000:0.53732990,DCAR019247OrgDcarotapeptideDCAR019247hypotheticalproteinPAC36076782:0.30166723)0.1050:0.05178472,((Ciclev10017625m.gOrgCclementinapeptideCiclev10017625m1of1PTHR31642SF10ACYLTRANSFERASELIKEPROTEINRELATEDPAC20818433:0.00754884,orange1.1g014388m.gOrgCsinensispeptideorange1.1g014388m1of1PTHR31642SF10ACYLTRANSFERASELIKEPROTEINRELATEDPAC18126378:0.00250668)1.0000:0.35220236,Eucgr.J00361OrgEgrandispeptideEucgr.J00361.1.p1of27K15400omegahydroxypalmitateOferuloyltransferaseHHT1PAC32033898:0.67047353)0.9100:0.12852101)0.5250:0.10719774)0.0850:0.04344232)0.0850:0.04181065,(AHYPO016381OrgAhypochondriacuspeptideAHYPO016381RA1of2PTHR31642SF10ACYLTRANSFERASELIKEPROTEINRELATEDPAC32826426:0.34097153,(Kaladp0080s0027OrgKfedtschenkoipeptideKaladp0080s0027.1.p1of1PTHR31642SF10ACYLTRANSFERASELIKEPROTEINRELATEDPAC35774845:0.00264073,Kalax.0345s0035OrgKlaxiflorapeptideKalax.0345s0035.1.p1of2PTHR31642SF10ACYLTRANSFERASELIKEPROTEINRELATEDPAC32539369:0.00241226)1.0000:0.35876857)0.1400:0.03933164)0.0550:0.03619630,(((Aco003638OrgAcomosuspeptideAco003638.1HXXXDtypeacyltransferasefamilyproteinPAC33044103:0.15324063,(((((Zm00008a032822OrgZmaysPH207peptideZm00008a032822P011of4K15400omegahydroxypalmitateOferuloyltransferaseHHT1PAC37190224:0.07120234,(GRMZM2G034360OrgZmayspeptideGRMZM2G034360P011of4K15400omegahydroxypalmitateOferuloyltransferaseHHT1PAC30983012:0.00986729,((AC155610.2FG007OrgZmayspeptideAC155610.2FGP0071of4K15400omegahydroxypalmitateOferuloyltransferaseHHT1PAC31035259:0.00289500,Zm00008a013221OrgZmaysPH207peptideZm00008a013221P011of4K15400omegahydroxypalmitateOferuloyltransferaseHHT1PAC37182907:0.01269770)0.9650:0.02056316,(((Seita.8G128800OrgSitalicapeptideSeita.8G128800.1.p1of1PTHR31642SF10ACYLTRANSFERASELIKEPROTEINRELATEDPAC32716265:0.01610088,Sevir.8G135900OrgSviridispeptideSevir.8G135900.1.p1of1PTHR31642SF10ACYLTRANSFERASELIKEPROTEINRELATEDPAC32633680:0.00000000)0.9650:0.03091262,(Pahal.H01564OrgPhalliipeptidePahal.H01564.11of1PTHR31642SF10ACYLTRANSFERASELIKEPROTEINRELATEDPAC32522496:0.00000000,(Pavir.Ha00643OrgPvirgatumpeptidePavir.Ha00643.1.p1of2PTHR31642SF10ACYLTRANSFERASELIKEPROTEINRELATEDPAC30317063:0.00780259,Pavir.Hb00966OrgPvirgatumpeptidePavir.Hb00966.1.p1of2PTHR31642SF10ACYLTRANSFERASELIKEPROTEINRELATEDPAC30264185:0.00514914)0.6850:0.00775412)0.4600:0.00518560)0.5950:0.00915770,Sobic.003G368100OrgSbicolorpeptideSobic.003G368100.1.pPAC37913312:0.00940144)0.2650:0.01033571)0.2100:0.00682273)0.3650:0.01565603)0.3700:0.01421943,Sobic.005G122800OrgSbicolorpeptideSobic.005G122800.1.pPAC37922761:0.03131321)0.9500:0.03747128,LOCOs11g31090OrgOsativapeptideLOCOs11g31090.1transferasefamilyproteinputativeexpressedPAC33164058:0.06429291)0.6950:0.01385913,(Bradi5g01240OrgBdistachyonpeptideBradi5g01240.1.p1of1PTHR31642SF10ACYLTRANSFERASELIKEPROTEINRELATEDPAC32807098:0.03071756,Brast09G011300OrgBstaceipeptideBrast09G011300.1.p1of2K15400omegahydroxypalmitateOferuloyltransferaseHHT1PAC32852816:0.05795973)1.0000:0.09722308)1.0000:0.15072583,(Sobic.003G408900OrgSbicolorpeptideSobic.003G408900.1.p1of5K15400omegahydroxypalmitateOferuloyltransferaseHHT1PAC37912638:0.25551069,Spipo9G0059300OrgSpolyrhizapeptideSpipo9G0059300HXXXDtypeacyltransferasefamilyproteinPAC31514390:0.32299309)0.6500:0.09147575)0.5300:0.04714301)0.2800:0.04953128,Spipo4G0058100OrgSpolyrhizapeptideSpipo4G0058100HXXXDtypeacyltransferasefamilyproteinPAC31503567:0.21080681)0.3250:0.03504082,(evm27.TU.AmTrv1.0scaffold00016.187OrgAtrichopodapeptideevm27.model.AmTrv1.0scaffold00016.1871of1PTHR31642SF43OMEGAHYDROXYPALMITATEOFERULOYLTRANSFERASEPAC31569672:0.17271948,(Zosma225g00300OrgZmarinapeptideZosma225g00300.1OmegahydroxypalmitateOferuloyltransferasePAC33183863:0.34763280,Zosma27g00520OrgZmarinapeptideZosma27g00520.1OmegahydroxypalmitateOferuloyltransferasePAC33179862:0.12373170)0.5900:0.12341533)0.0250:0.01244170)0.0500:0.01855926)0.0550:0.02312937)0.0150:0.00910156,((Migut.F00042OrgMguttatuspeptideMigut.F00042.1.p1of2PTHR31642SF43OMEGAHYDROXYPALMITATEOFERULOYLTRANSFERASEPAC28932794:0.27627491,AHYPO021155OrgAhypochondriacuspeptideAHYPO021155RA1of4K15400omegahydroxypalmitateOferuloyltransferaseHHT1PAC32845678:0.23706549)0.1300:0.04219069,(((Lus10012552.gOrgLusitatissimumpeptideLus100125521of5K15400omegahydroxypalmitateOferuloyltransferaseHHT1PAC23143877:0.18371716,((Araha.31350s0002OrgAhalleripeptideAraha.31350s0002.1.p1of1PTHR31642SF43OMEGAHYDROXYPALMITATEOFERULOYLTRANSFERASEPAC28841607:0.01007491,(Cagra.1914s0020OrgCgrandiflorapeptideCagra.1914s0020.1.p1of1PTHR31642SF43OMEGAHYDROXYPALMITATEOFERULOYLTRANSFERASEPAC28901311:0.00251782,Carubv10004701m.gOrgCrubellapeptideCarubv10004701m1of1PTHR31642SF43OMEGAHYDROXYPALMITATEOFERULOYLTRANSFERASEPAC20897296:0.00000000)0.9500:0.00759048)0.7050:0.00394253,Bostr.7200s0122OrgBstrictapeptideBostr.7200s0122.1.p1of1PTHR31642SF43OMEGAHYDROXYPALMITATEOFERULOYLTRANSFERASEPAC30668649:0.01162416)1.0000:0.13084457)0.4500:0.04272908,(((((30131.t000182OrgRcommunispeptide30131.m007031AnthranilateNbenzoyltransferaseproteinputativePAC16818856:0.06620231,(Manes.11G083300OrgMesculentapeptideManes.11G083300.1.p1of2PTHR31642SF10ACYLTRANSFERASELIKEPROTEINRELATEDPAC32356296:0.06273562,Manes.04G088000OrgMesculentapeptideManes.04G088000.1.p1of2PTHR31642SF10ACYLTRANSFERASELIKEPROTEINRELATEDPAC32329143:0.04139227)0.3550:0.00681314)0.8350:0.02396130,((Potri.001G326300OrgPtrichocarpapeptidePotri.001G326300.11of4K15400omegahydroxypalmitateOferuloyltransferaseHHT1PAC27040582:0.02387297,SapurV1A.0123s0100OrgSpurpureapeptideSapurV1A.0123s0100.1.phydroxycinnamoylCoAshikimate/quinatehydroxycinnamoyltransferasePAC31438510:0.04082677)0.9700:0.01421005,Potri.017G068500OrgPtrichocarpapeptidePotri.017G068500.11of4K15400omegahydroxypalmitateOferuloyltransferaseHHT1PAC26984720:0.07954441)0.9600:0.02015026)0.8050:0.01428725,(Ciclev10015302m.gOrgCclementinapeptideCiclev10015302m1of3K15400omegahydroxypalmitateOferuloyltransferaseHHT1PAC20819212:0.00254101,orange1.1g014029m.gOrgCsinensispeptideorange1.1g014029m1of2PTHR31642SF43OMEGAHYDROXYPALMITATEOFERULOYLTRANSFERASEPAC18117599:0.00000000)1.0000:0.09673697)0.4750:0.01336105,(((MDP0000258308OrgMdomesticapeptideMDP00002583081of2K15400omegahydroxypalmitateOferuloyltransferaseHHT1PAC22671901:0.06035672,Prupe.3G309400OrgPpersicapeptidePrupe.3G309400.1.p1of1PTHR31642SF10ACYLTRANSFERASELIKEPROTEINRELATEDPAC32106810:0.03986844)1.0000:0.07587890,Eucgr.H03354OrgEgrandispeptideEucgr.H03354.1.p1of11PTHR31642SF43OMEGAHYDROXYPALMITATEOFERULOYLTRANSFERASEPAC32041841:0.09321710)0.2350:0.01276813,((Gorai.011G088000OrgGraimondiipeptideGorai.011G088000.11of3K15400omegahydroxypalmitateOferuloyltransferaseHHT1PAC26808563:0.04665700,Thecc1EG017267OrgTcacaopeptideThecc1EG017267t1HXXXDtypeacyltransferasefamilyprotein74PPAC27452285:0.05158738)0.8350:0.01183031,Gorai.012G084200OrgGraimondiipeptideGorai.012G084200.11of3K15400omegahydroxypalmitateOferuloyltransferaseHHT1PAC26826184:0.07957157)0.9750:0.03289613)0.0450:0.00661359)0.1300:0.00635486,Phvul.001G089700OrgPvulgarispeptidePhvul.001G089700.1.p1of1PTHR31642SF10ACYLTRANSFERASELIKEPROTEINRELATEDPAC37169575:0.12580753)0.1300:0.01283181)0.0850:0.00852944,evm.TU.supercontig360.1OrgCpapayapeptideevm.model.supercontig360.11of1PTHR31642SF10ACYLTRANSFERASELIKEPROTEINRELATEDPAC16418490:0.14361180)0.5150:0.02224087)0.0850:0.03587773)0.0000:0.01139555)0.0700:0.01925690,((Lus10032554.gOrgLusitatissimumpeptideLus100325541of5K15400omegahydroxypalmitateOferuloyltransferaseHHT1PAC23146415:0.00356090,Lus10043189.gOrgLusitatissimumpeptideLus100431891of5K15400omegahydroxypalmitateOferuloyltransferaseHHT1PAC23168183:0.01966277)1.0000:0.15608370,Migut.I00559OrgMguttatuspeptideMigut.I00559.1.p1of2PTHR31642SF43OMEGAHYDROXYPALMITATEOFERULOYLTRANSFERASEPAC28930564:0.18640726)0.2600:0.02923062,((DCAR016372OrgDcarotapeptideDCAR016372hypotheticalproteinPAC36074812:0.07519268,DCAR021643OrgDcarotapeptideDCAR021643hypotheticalproteinPAC36083311:0.04013254)1.0000:0.06243262,(PGSC0003DMG400031731OrgStuberosumpeptidePGSC0003DMP400054926FeruloyltransferasePAC37459278:0.01157556,Solyc03g097500.2OrgSlycopersicumpeptideSolyc03g097500.2.11of1K15400omegahydroxypalmitateOferuloyltransferaseHHT1PAC36135404:0.01932797)1.0000:0.11543079)0.1850:0.01695456);
