# Supplementary material for: Emergence of a proton exchange-based isomerization and lactonization mechanism in the plant coumarin synthase COSY
Source: Nat Commun. 2023 Feb 3;14:597. doi: 10.1038/s41467-023-36299-1 (PMC9898226; doi:10.1038/s41467-023-36299-1)
Supplement: Supplementary file 4 — Source Data [file 41467_2023_36299_MOESM4_ESM.zip › Source Data/Supplementary Figure 37/F6'H1_MSA.meg]

#mega
!Title ;
!Format DataType=Protein indel=-;

#167760_OrgSmoellendorffii_peptide_167760_1_of_23_1.14.11.9_Flavanone_3dioxygenase_Naringenin2oxoglutarateoxygen_oxidoreductase_3hydroxylating_PAC15421508
------------------------------------------------------------
-----------------------------MATE--------------------VL---PL
HLG----------------------------VKNLVD-SGLD----KLPGIYIQS--KEE
R-----------------PNA----VHREES-----------FPVLDLG--------AAL
NSSE------ARAALVPQIREACVQWGFFQVINHGVPHSLVDEMQSVAREFHAL-ANEE-
--KMRYFSTDTE--SR-----MRYGTSF--NVTQDKVFSWR---DYLRHS-CLP-----L
AEMQ--ELWP------EKPA------S----Y----RKVTADYSTRVRNLAKF-LLELIS
ESLD---LPKD-----YIDKAF--NGCS------QVMALNFYPACPEP-DLVLGIGPHSD
PGSITLLLQDH--VEGLQVM------------------H----------GN----EWYSV
-KPIPYSFVVNLGDQIQILSNDKYKSAQHRAVVN-SSE--DRMSIPVAIG-------PN-
---WE-SLVHPAS---------------K-------------------------------
---------------------------------------LV------EGSPVFK-PMVYK
DYMTALQAGGL--NR------------------QWLLDTLRI------------------
------------------------------------------------------------
--------------------------

#167765_OrgSmoellendorffii_peptide_167765_1_of_23_1.14.11.9__Flavanone_3dioxygenase_Naringenin2oxoglutarateoxygen_oxidoreductase_3hydroxylating_PAC15421517
------------------------------------------------------------
-----------------------------MATE--------------------VL---PL
HLG----------------------------VKNLVD-SGLD----KLPGIYIQS--KEE
R-----------------PNA----VHREES-----------FPVLDLG--------AAL
NSSE------ARAALVPQIREACVQWGFFQVINHGVPHSLVDEMQSVAREFHAL-PNEE-
--KMRYFSTDTE--SR-----MRYGTSF--NVTQDKVFSWR---DYLRHS-CLP-----L
AEMQ--ELWP------EKPA------S----Y----RKVTADYSTRVRNLAKF-LLELIS
ESLD---LPKD-----YIDKAF--NGCS------QVMALNFYPACPEP-DLVLGIGPHSD
PGSITLLLQDH--VEGLQVM------------------H----------GN----EWYSV
-KPIPYSFVVNLGDQIQILSNDKYKSAQHRAVVN-SSE--DRMSIPVAIG-------PN-
---WQ-SLVHPAS---------------K-------------------------------
---------------------------------------LV------EGSPVFK-PMVYK
DYMTALQAGGL--NR-Q----------------WL-LDTLRI------------------
------------------------------------------------------------
--------------------------

#29806.t000009_OrgRcommunis_peptide_29806.m000938_leucoanthocyanidin_dioxygenase_putative_PAC16809270
------------------------------------------------------------
---MAPTLAGSTADSSF-----------DLNDF--------------------VI---NK
GNG----------------------------VKGLSD-LGLK----SLPRQYIQP--QEA
L----------------------INIIPQDS-----------IPVIDMS--NF-------
-DND--------PKIAESICDAAEQFGFFQLVNHGVPLEVLDGVKDATHRFFGL-PAEE-
--KRK-FSKELS--ST-NN--VRFGTSF--SPDSEKALEWK---DYLSLF-YVS-----E
DEAS--ALWP------S---------A----C----KDECLEYMKKSEVLCRK-LMTSLM
ERLNVKEIDET-----KE-SLL--MGSK-------RINLNYYPRCPNP-QLTIGVGRHSD
VSSLTFLLQDE--IGGLYVR----------------------VNEGKGEED----GWVHV
-PPVEGSLVINVGDALQILSNGRYKSVEHCVIAS-GSK--NRISIPIFVN-------PK-
---PS-DVIGPLP---------------E-------------------------------
---------------------------------------IL---A-AGEQPKYK-NFLYS
DYVKHFFRKAH--DG-K----------------KT-VAFAEI------------------
------------------------------------------------------------
--------------------------

#29806.t000010_OrgRcommunis_peptide_29806.m000939_leucoanthocyanidin_dioxygenase_putative_PAC16809271
------------------------------------------------------------
--------MAPTLAESA------PHSSFDLNDF--------------------VI---NK
GNG----------------------------VKGLSD-LGLK----SLPRQYIQP--QEA
L---I--------------------NIIPQD---------S-IPVIDMS--NF------D
NDPK----------IAESICDAAEQFGFFQLVNHGVPLEVLDGVKDATHCFFGL-PAEE-
--KRK-FSKELS--ST-NN--VRFGTSF--SPDSEKALEWK---DYLSLF-YVS-----E
DEAS--ALWP------S---------A----C----KDECLEYMKKSEVLCRK-LMTSLM
ERLNVKEIDET-----KE-SLL--MGSK-------RINLNYYPRCPNP-QLTIGVGRHSD
VSSLTFLLQDE--IGGLYVR------------------V----NEGKGEED----GWVHV
-PPVEGSLVINVGDALQILSNGRYKSVEHCVIAS-GSK--NRISIPIFVN-------PK-
---PS-DVIGPLP---------------E-------------------------------
---------------------------------------VL---A-TGEKPKYK-NFLYS
DYVKHFFRKAH--DG-K----------------KT-VAFAEI------------------
------------------------------------------------------------
--------------------------

#29806.t000011_OrgRcommunis_peptide_29806.m000940_leucoanthocyanidin_dioxygenase_putative_PAC16809272
------------------------------------------------------------
--------MAPTLAEPT-----PV-SSFDLNDF--------------------VI---NK
GNG----------------------------VKGLSN-LGLK----SLPRQYIQP--QEA
L---I--------------------NIIPQD---------S-IPVIDMS--NF-------
-DSD--------PEIAESICDAAEKFGFFQLVNHDVPVEVLDGIKDATHRFFGL-PAEE-
--KRK-FSKELS--ST-NN--VRFGTSF--SPDAEKALEWK---DYLSLF-YVS-----E
DEAS--ALWP------S---------A----C----KDECLEYMKRSEVLCRK-LMTALM
ERLNVKEIDET-----KE-SLL--MGSK-------RINLNYYPRCPNP-QLTLGVGRHSD
VSSLTFLLQDE--IGGLYVR------------------V----NEGKGEED----GWVHV
-PPVEGSLVINVGDALQILSNGRYKSVEHCVIAS-GSK--NRISIPIFVN-------PK-
---PS-DVIGPLP---------------E-------------------------------
---------------------------------------VL---A-TGEKPKYK-NFLYS
DYVKHFFRKAH--DG-K----------------KT-VAFAEI------------------
------------------------------------------------------------
--------------------------

#29806.t000012_OrgRcommunis_peptide_29806.m000941_leucoanthocyanidin_dioxygenase_putative_PAC16809273
------------------------------------------------------------
--------MAPTMAVSS-----ATNSSFDLNDF--------------------VI---NK
GNG----------------------------VKGLSD-LGLK----SLPRQYIQP--QEA
L---I--------------------NIIPQD---------S-IPVIDMS--NF-------
-DSD--------PEIAESICDAAEKFGFFQLVNHDVPVEVLDGVKDATHRFFGL-PAEE-
--KRK-FSKEHS--ST-NN--VRFGTSF--SPDAEKALEWK---DYLSLF-YVS-----E
DEAS--ALWP------S---------A----C----KDECLEYMKRSEVLCRK-LMTALM
ERLNVKEIDET-----KE-SLL--MGSK-------RINLNYYPKCPNP-QLTIGVGRHSD
VSSLTFLLQDA--IGGLYVR------------------V----NEGKGEED----GWVHV
-PPVEGSLVINVGDALQILSNGRYKSVEHCVIAS-GSK--NRISIPIFVN-------PK-
---PS-DVIGPLP---------------E-------------------------------
---------------------------------------IL---A-TGEKPKYK-NFLYS
DYVKHFFRKAH--DG-K----------------KT-VAFAEI------------------
------------------------------------------------------------
--------------------------

#439368_OrgSmoellendorffii_peptide_439368_1_of_23_1.14.11.9__Flavanone_3dioxygenase_Naringenin2oxoglutarateoxygen_oxidoreductase_3hydroxylating_PAC15423272
------------------------------------------------------------
-----------------------------MAAE--------------------VL---PL
HLG----------------------------VKNLVD-SGLD----KLPGIYIRS--KEE
R-----------------PNA----VHREES-----------FPVLDLG--------AAL
NSSE------ARAALVPQIREACVKWGFFQVINHGVPHSLVDEMQSVAREFHAL-PNEE-
--KMRYFSTDTE--SR-----MRYGTSF--NVTQDKVFSWR---DYLRHS-CLP-----L
AEMQ--ELWP------EKPA------S----Y----REVTADYSTRVRNLAKF-LLELIS
ESLD---LPKD-----YIDKAF--NGCS------QIMALNFYPACPEP-DLVLGIGPHSD
PGSITLLLQDH--VEGLQVM------------------H----------AN----EWYSV
-KPIPYSFVVNLGEQIQILSNDKYKSAEHRAVVN-SSE--DRMSIPVAMG-------PN-
---WE-SLVHPAS---------------K-------------------------------
---------------------------------------LV------EGSPVFK-PMVYK
DYMTALQAGGL--NR-Q----------------WL-LDTLRI------------------
------------------------------------------------------------
--------------------------

#442385_OrgSmoellendorffii_peptide_442385_1_of_23_1.14.11.9__Flavanone_3dioxygenase_Naringenin2oxoglutarateoxygen_oxidoreductase_3hydroxylating_PAC15410168
------------------------------------------------------------
---------MAEAAEAA-----------------------------------------RP
TQG----------------------------VKELLENSNGQIHDQSLPDKYIKP--EIA
R-----------------VRC----NTPLAG-----------IPLIDFS---------QI
HGQS-------RSKIIQDIANAAQEWGFFQVINHSVPLALMDAMMSAGLEFFNL-PLEE-
--KMAYFSEDYK--LK-----LRFCTSF--VPSTEAHWDWH---DNLTHY-FPP----YG
DEHP----WP------KQPP------S----Y----EKAAREYFDEVLALGKT-ISRALS
QGLG---LEPD-----FL-IKAFREGMN-------SIRLNYYPPCPRP-DLAVGMSPHSD
FGGFTILMQDQ--AGGLQVK------------------R----------NG----EWYSV
-KPVRGSFVVNISDQLQIFSNGKFQSAEHRVAVN-SSS--QRLSIATFFE-------PS-
---ED-VVVAPIP---------------E-------------------------------
---------------------------------------LL---LRNSEPPRYK-ESLFG
TYLGKQFSKYF--DS-K----------------NT-IQALEINR----------------
------------------------------------------------------------
--------------------------

#79989_OrgSmoellendorffii_peptide_79989_1_of_4_1.14.11.19__Leucocyanidin_oxygenase_Leucoanthocyanidin_dioxygenase_PAC15406026
------------------------------------------------------------
-----------MVEEEL-----------TWKEP--------------------VQ-----
--R----------------------------VQALAE-KGLK----EVPPSYIRP--VSE
R---P-------------FLDKQIHLGDDGS-----------IPVIDFS--GL-------
EDHR-------REDTMDQISRACEEWGFFQLINHCVPVPVMDRTVAAAREFFDL-PLEE-
--KQV-YANKPW--SL-----VGYGSRI--GVTEGAILDWG---DYFLHY-LWP-----L
DKRDVDQEWP------RKPA------S----Y----VETLDEYTHALHNLCSR-LLEALS
ESLG---LRKD-----YI-GEI--FGWP---DTNLVLRINYYPPCPSP-DLTLGVGSHSD
GGVITFLLHDN--VPGLQVR------------------K----------GD----RWLLL
-EPIPNAIVVNIADQLQILSNGRFKSVEHRVAVN-KDT--VRMSLATFCN-------PD-
---VD-TIIAPAE---------------D-------------------------------
---------------------------------------LV---N-DDNPVLYR-AMTYG
EFLESLCRDGL--KG-K----------------DY-VESFRR------------------
------------------------------------------------------------
--------------------------

#AC212219.3FG005_OrgZmays_peptide_AC212219.3FGP005_1_of_2_PTHR1020PTHR10209SF149__OXIDOREDUCTASE_2OGFE_II_OXYGENASE_FAMILY_PROTEIN_SUBFAMILY_NOT_NAMED_PAC31016968
------------------------------------------------------------
-------MAISCFNGGA-----------GWPEP--------------------VV-----
--R----------------------------VQAVSD-TCGD----TIPERYVKP--LSE
R-----------------PRLSPASDGSGPN-----------IPVVDLS-----------
-MLD-------VDATSSAVAAACREWGFFQAVNHGVRPELLRGARAAWRGFFRQ-PAEV-
--RER-YANSPA--TY-----EGYGSRL--GTAKGGPLDWG---DYYFLH-LLP----AS
LKSH--EKWP------SLPS------S----L----RGATEEYGEEVLQLCRR-VMRLLS
SGLG---LEAG-----RL-QAA--FGGE--GGEGACLRVNFYPQCPQP-ELTLGVAGHSD
PGGMTMLLVDD-HVKGLQVR---------------------------SPDG----QWIVV
-EPVPDAFIVNVGDQIQVLSNAAYKSVEHRVTVS-AAE--DRLSMAFFYN-------PR-
---SD-LPIAPMA---------------E-------------------------------
---------------------------------------LV---G-PDRPALYP-EMTFD
EYRVFIRQRGL--AG------------------KAQLESLQVKATAGGGGCSAAAASSTS
------------------------------------------------------------
--------------------------

#Aco001560_OrgAcomosus_peptide_Aco001560.1_2oxoglutarate_2OG_and_FeIIdependent_oxygenase_superfamily_protein_PAC33029312
------------------------------------------------------------
------------MDCLQ-----------DWPEP--------------------VV-----
--R----------------------------VQSISE-SGAQ----SIPERYVKP--PSE
R---P-------------SDTSVCGDSGGAG-----------IPVIDLS-----------
MLGR-------CSQTVRAVSDACREWGFFQVVNHGVSAELMRRARAVWKGFFHQ-PMDV-
--KQR-YANSPK--TY-----EGYGSRL--GIEKGAILDWG---DYYFLH-FRP----LT
LMSH--EKWP------SLPP------S----L----RATTDEYGRELTRLCGR-VMRILS
EGLG---LEEG-----RL-GAA--FGGE---EVGVCMRVNFYSKCPQP-ELTLGLSSHSD
PGGITVLLVDD-RVKGLQVR------------------K----------DG----AWVTV
-QPIADAFIVNVGDQIQVLSNAVYRSVEHRVLVS-ATD--ERLSMAFFYN-------PR-
---SD-LPLAPVP---------------E-------------------------------
---------------------------------------LV---T-PDRPALYQ-PMTFD
EYRLFIRKRGP--RG------------------KSQVESLKTVE----------------
------------------------------------------------------------
--------------------------

#Aco007046_OrgAcomosus_peptide_Aco007046.1_2oxoglutarate_2OG_and_FeIIdependent_oxygenase_superfamily_protein_PAC33048101
------------------------------------------------------------
------------MECLQ-----------EWPEL--------------------VV-----
--P----------------------------VQALSE-SGVS----AVPDCYVKP--LSD
R-----------------PTGLSSPTGHEPN-----------IPIIDLS--GL-------
SGGA-----VACRATIQAVAAACRDWGFFQVVNHGIGPDVIGRVRAAWRGFFDR-PMEE-
--KRR-YANSPR--SY-----EGYGSRL--GVEKGAVLDWG---DYYFLH-LLP-----A
EIKSQEKRWP------ENPAW----------C----KAATEEYGREAAKLCGV-LTKAMS
IGLG---LDAE-----FL-GRA--FGGE--DEAGACLRVNYYPKCPQP-ELTLGLSAHSD
PGGLTVLLADE-RVAGLQVR------------------K----------GD----SWVTV
-KPLPGALIVNVGDQIQVLSNATYKSVEHRVVAN-AAA--ERLSLAFFYN-------PR-
---SD-LPLGPAR---------------E-------------------------------
---------------------------------------LV---T-PDRPPLYQ-PMTFN
EYRLYIRKNGP--RG-K----------------QQ-LKSLSRGQVTN-------------
------------------------------------------------------------
--------------------------

#Aco010248_OrgAcomosus_peptide_Aco010248.1_2oxoglutarate_2OG_and_FeIIdependent_oxygenase_superfamily_protein_PAC33041684
------------------------------------------------------------
--------MAMDLEAEG-----------EKKEE---------------------AAERQY
MEG----------------------------VKQLCE-SGIK----KVPNKYILP--ASE
R-----------------PRVNGRRDTAAQN-------LSLKLPVIDLS---------LL
HSKD-------HASVIQSLEKACEEYGFFQIVNHGIPIEVIRDMVGVVRRFFEL-PFEE-
--RSKYMSSDIR--NP-----VRYGTSF--NQMNDKVFSWR---DFLKLS-CHP-----I
SSAL--PFWP------SSPA------D----L----RDKALLYVKEMKSLFMD-LMEAIL
ETLG---VNRG-----VLEEFR--TGSH-------ILVANCYPVCPEP-GLTLGMPPHSD
YGFLTLLLQDD--VEGLQIQ------------------H----------GD----EWVTV
-EPVPDSLVVNIGDHFEIFSNGRYKSVLHRVLVN-PAK--LRISVASLHS-------LP-
---IE-RVVGPSP---------------D-------------------------------
---------------------------------------LV---DDDDNPRRYM-DTDFA
SFLDYIASCES--KH------------------KNFLESRRLTPGKALPDSQPI------
------------------------------------------------------------
--------------------------

#Aco012471_OrgAcomosus_peptide_Aco012471.1_2oxoglutarate_2OG_and_FeIIdependent_oxygenase_superfamily_protein_PAC33053532
------------------------------------------------------------
-------MESPTLE--------------EWPEP--------------------IV-----
--P----------------------------VQSLSD-RGVT----AVPDRYVKP--PSQ
R-----------------RLLAGDDDRSDSP----------NIPVVDIG-----GLVATV
DGSGEGRCRRSDDAAMQAISEACKEWGFFQVVNHGVSHGVVERMRGVWRSFFRL-PMEE-
--KKM-YTNSPK--TY-----NGYGSRV--GVEKGAVLDWG---DYFFLT-VLP----ES
AQIL--DKWP------KVPH------N----L----REITEEYDHEMLKLCRV-LTKAIS
AGLG---LDEN-----YI-YRA--FGGE---DVEACVRANYYPKCPQP-DLTLGLSPHSD
PGGITVLLADD-HVKGLQVR------------------K----------GD----EWVTV
-KPIPGAFVINVGDQVQVISNAKYKSVEHRALAN-AV---ERFSIAFFFN-------PN-
---GR-VPIGPAQ---------------E-------------------------------
---------------------------------------LI---T-PQSPPLYH-PVTYN
EYRLYVRKRGP--HG------------------KSQIDSLTAS-----------------
------------------------------------------------------------
--------------------------

#Aco027895_OrgAcomosus_peptide_Aco027895.1_2oxoglutarate_2OG_and_FeIIdependent_oxygenase_superfamily_protein_PAC33031210
------------------------------------------------------------
-----------------------------MANQ---------------------------
---------------------------------LLSTAPRRE----TLPESYVRP--ESQ
R---P-------------RLS----EVVTDA---------D-IPVIDLG-----------
-CPD-------KPQTISRIAHACRSYGFFQVVSHGISPELMLQVMAMALEFFRL-PAEE-
--KAKLYSDDPA--KK-----MRLSTSF--NVRKETVHNWR---DYLRLH-CYP-----L
QEFV--PDWP-SNP--P---------L----F----KEIMSTYCREVRRLGFR-LLGFIS
LSLG---LEED-----YI-EKV--LGEQ-----EQHMAVNYYPECPQP-ELTYGLPAHTD
PNALTILLQDQ-QVAGLQVL------------------K----------DG----KWIAV
-NPQPNALVINLGDQLQALSNGRYKSVWHRAVVN-SVH--ERMSVASFLC-------PC-
---NC-ALIRPAE---------------N-------------------------------
---------------------------------------LT---A-DGSNAIYR-SYTYD
EYYKKFWSRNL--DQ-E----------------HC-LELFRS------------------
------------------------------------------------------------
--------------------------

#AHYPO000757_OrgAhypochondriacus_peptide_AHYPO000757RA_1_of_7_1.14.11.20__Deacetoxyvindoline_4hydroxylase_Desacetyoxyvindoline17hydroxylase_PAC32839288
------------------------------------------------------------
-------MNENKTQQKN-----------DRITD--------------------LKAFDEA
KTG----------------------------VKGLVD-AGIK----QLPSIFIRP--PED
R-----------------SKDLDTWPENIS------------VPVIDFS--DL-----GK
NNDE-------TMKIVARVCSAAKNWGFFQVVNHGIPLEIMEKMIEKGRMFHEQ-DDEA-
--KKKWYNRDPG--SN-K---VTYVSNH--DLYKSNAANWR---DSLNISTLFA----DG
HIHP--DELP------D---------I----C----KDVTMDYINHMKELGEQ-TLKLLS
MGLG---LKPE-----VL-GGM--ESSK-----GWSLICHYYPACPEP-ELTLGCSGHAD
ISFITILLQDQ--IGGLQIV------------------H----------DN----KWVDV
-QPIPNAFIVNIGDSLQIASNGLFKSAYHRAISK-SIG--PRISIAFFFT---GLVSQR-
------KKYGPIK---------------E-------------------------------
---------------------------------------LI---S-QENPAIYR-DFTLE
EFLTYFYSKPL--DQ------------------LG-IDHFKLPQS---------------
------------------------------------------------------------
--------------------------

#AHYPO002009_OrgAhypochondriacus_peptide_AHYPO002009RA_1_of_2_K06892__feruloylCoA_orthohydroxylase_F6H1_PAC32844456
------------------------------------------------------------
--------MPTNSVYPK-----------NINEY--------------------VL---NQ
GHG----------------------------VKGLAD-LGIK----TLPTQYIQP--EHE
R------------------------FRKEQI-----------------------------
------------------------------ILSNGIPLKVLEDVKAATYRFFQQ-SAEE-
--KSK-YLKEKS--GT-NS--VRYGTSF--VPEVERALEWK---DYLSLL-FLS-----D
GDAV--ARWP------V---------A----C----RDEALEYMKSSEIVIRK-LLSVLM
KGLNIYEIDEK-----KE-SLL--MGSK-------RINLNYYPKCPNP-ELTVGVGRHSD
VSTLTILLQDD--VGGLYVR------------------G--------LDGE----NWIPV
-PPIDGALVINIGDALQILSNGKYKSIEHRVIAN-GTK--NRISVPIFVN-------PR-
---PN-DIIAPLL---------------G-------------------------------
---------------------------------------SL---KGDDEKPIYK-EVLYS
DYVKYFYKKAH--DG-K----------------AT-IEFAKVSAQAN-------------
------------------------------------------------------------
--------------------------

#AHYPO004276_OrgAhypochondriacus_peptide_AHYPO004276RA_1_of_2_K06892__feruloylCoA_orthohydroxylase_F6H1_PAC32844155
------------------------------------------------------------
-------MSRLSPILPK-----------NINEF--------------------VQ---NQ
GQG----------------------------VKGLAD-IGIK----TLPNQYIQP--QEQ
R-----------------FNMDQITADHSQK---------MSIPIIDMS-----------
NGDD--------ARMEELICDAAEKWGFLQIVNHGVGVEELEELKRAAYRFFEL-GVEE-
--KAK-YLEKNS--GT-VN--VKYGTSF--APNFETVLEWK---DYLSLL----------
-------------------------------------DEVLNYVKGTENLLRR-LFKILL
KGLNIHEIDKE-----KE-LLL--MGSK-------RINLNYYPKCPNP-ELTYGVSSHSD
VTTLTILLQDE--VGGLYVR------------------K-------LDDEK----TWIHV
-PPIKGALVINIGDSLQILSNGKYKSVEHLVIAN-GNN--NRVSIPIFVM-------PS-
---SN-HVIAPFQ---------------E-------------------------------
---------------------------------------II---H-KGDKPMYK-GVLYS
DYLKHFYGKPH--DG-K----------------AT-IEFATISN----------------
------------------------------------------------------------
--------------------------

#AHYPO015469_OrgAhypochondriacus_peptide_AHYPO015469RA_1_of_1_1.14.20.2__24dihydroxy14benzoxazin3oneglucoside_dioxygenase_DIBOAGlc_dioxygenase_PAC32839501
------------------------------------------------------------
--MTTNKNIKQHVLDEH-----------DRIKA--------------------LQEFENT
KLG----------------------------VKGLVD-SGII----RIPPIFHHP--PET
L-----------------FDHGPPDPLDKDP---------I-IPVIDLL-----------
-GDR--------KELVEQLRDASCKFGFFQVKNHGVTVELPDRLLDAMKGFHES-DPSE-
--KIRVYRRDTV--TAASG--VGFYSNY--DLFHSKAASWR---DSLAIR-LAP-----I
PVDP--IDIP------Q---------A----C----RNEVVEWDKEVNKLAEK-LMELLS
EGLG---LKSD-----KL-IGKSYLGRR-------AMVGNYYPYCPEP-NKTVGIASHTD
PGILTVLLQDQ--VGGLQVK------------------Y----------DG----KWIHL
-KPVPGALVVNIGDLFQIISNDVYKSGEHRVYANPFKQ--PRVSIAVFFS-------PG-
--EHE-NMYGPLA---------------E-------------------------------
---------------------------------------LV---S-PEKPPLYQ-QLKFS
DLINNFFSREL--KG-K----------------SM-TSYFRL------------------
------------------------------------------------------------
--------------------------

#AHYPO015473_OrgAhypochondriacus_peptide_AHYPO015473RA_1_of_5_PTHR1020PTHR10209SF148__OXIDOREDUCTASE_2OGFE_II_OXYGENASE_FAMILY_PROTEIN_SUBFAMILY_NOT_NAMED_PAC32839503
------------------------------------------------------------
------MTTISQPLLAY-----------DRKKD--------------------VKEFEET
KLG----------------------------VKGLID-SGIT----QIPSIFHHP--EEN
L---V-------------DTANSESNLGVDP-----------IPVIDLS-----------
-GPK--------EAVVDKIREAAGKFGFFQVIKHGISVSLLDEVVKRVKEFHEL-QAEE-
--RMKYYRRDME--TG-----VNYFSNV--DLFVSKAASWR---DTLQLR-LGP-----T
MAQA--DAIP------H---------V----C----RNEIIEWNKEATQLAEK-LMGYFS
LGLG---VKED-----KL-KEL--SCGE-----GRVMVGHYYPYCPEP-NKTIGIASHTD
PGILTVLLQDQ--VGGLQVK------------------Y----------DD----KWVNV
-KPVHGALVIN------MISNDKYKSVEHRVYANPLHE--PRISIAIFFN-------PS-
--RRE-DLYGPLP---------------E-------------------------------
---------------------------------------IV---S-PEQPALYQ-QFTYN
EFMYRFFSKEL--DG-K----------------SL-IKFFSLENKS--------------
------------------------------------------------------------
--------------------------

#AL3G24570_OrgAlyrata_peptide_AL3G24570.t1_1_of_1_PTHR10209SF113__GENOMIC_DNA_CHROMOSOME_3_P1_CLONEMJM20_PAC35940647
------------------------------------------------------------
--------MAINFEDQT-----------TLFNF--------------------VV---TE
GNG----------------------------VKGMID-SGLS----SVPQPFVQP--LSE
R---I-------------PTQ----KALTCE---------A-TQPIDLS--KL-------
DGPQ-------HKEVAKQIVEAAETLGFFQVVNHGVSVELLELLKSSAHEFFAQ-APEE-
--KAM-YLKEVS--PS-KL--VKYGTSF--VPDKEKAIEWK---DYVSML-YTN-----D
SEAL--QHWP------Q---------P----C----REMALEFLKSSMEMVKN-VVNILM
ENVGVT-LEEE-----KM-NGL--MGTK-------MVNMNYYPTCPSP-ELTIGVGRHSD
MGMLTVLLQDG--IGGLYVK------L-----------D----------NG----EWAEI
-PPVHGALVINIGDTLQILSNGKYKSAEHRVRTT-NIG--SRVSVPIFTA-------PN-
---PS-EKIGPLP---------------E-------------------------------
---------------------------------------VV---K-RDGVARYK-EILFQ
DYMNNFFGQPH--DG-K----------------KS-LDFARAE-----------------
------------------------------------------------------------
--------------------------

#AL3G25540_OrgAlyrata_peptide_AL3G25540.t1_1_of_4_K06892__feruloylCoA_orthohydroxylase_F6H1_PAC35943864
------------------------------------------------------------
---MAPTLSTTQFSNPA-----------EVTDF--------------------VV---HK
GNG----------------------------VKGLSE-TGIK----ALPDQYIQP--FEE
R------------------LINKFVNETDEA-----------IPVIDMS-----------
-NPD-------ENRVAEAVCDAAEKWGFFQVINHGVPLEVLDDVKAATHRFFNL-PVEE-
--KCK-FTKENS--LS-TT--VRFGTSF--SPLAEQALEWK---DYLSLF-FVS-----E
AEAE--QFWP------D---------I----C----RNETLEYIDKSKKMVRK-LLEYLG
KNLNVKELDET-----KE-SLF--MGSI-------RVNLNYYPICPNP-DLTVGVGRHSD
VSSLTILLQDQ--IGGLHVR------------------S--------LASG----NWVHV
-PPVPGSFVINIGDAMQILSNGRYKSVEHRVLAN-GNN--NRISVPIFVN-------PK-
---PE-SVIGPLP---------------E-------------------------------
---------------------------------------VI---A-NGEEPIYR-DVLYS
DYVKYFFRKAH--DG-K----------------KT-VDYAKI------------------
------------------------------------------------------------
--------------------------

#AL3G27280_OrgAlyrata_peptide_AL3G27280.t1_1_of_4_K06892__feruloylCoA_orthohydroxylase_F6H1_PAC35940175
-------------MVRAIVVVRSAADCILFFIFSFKYSFFSVTNLHNTIKIQKSQSFYSN
SDPMAPTLSTTQFSNPA-----------EVTDF--------------------VV---HK
GNG----------------------------VKGLSE-TGIK----ALPDQYIQP--LEE
R------------------LINKFVNETDEA-----------IPVIDMS-----------
-SPD-------ENRVAEAVCDAAEKWGFFQVINHGVPLEVLDDVKAATHRFFNL-PVEE-
--KCK-FTKENS--LS-TN--VRFGTSF--SPLAEKSLEWK---DYLSLF-FVS-----E
AEAE--QFWP------D---------I----C----RNETLEYMNKSKKMVRK-LLEYLG
KNLNVKELDET-----KE-SLF--MGSI-------RVNLNYYPICPNP-DLTVGVGRHSD
VSSLTILLQDQ--IGGLHVR------------------S--------LASG----NWVHV
-PPVPGSFVINIGDAMQILSNGRYKSVEHRVLAN-GNN--NRISVPIFVN-------PK-
---PE-SVIGPLP---------------E-------------------------------
---------------------------------------VI---A-NGEEPIYR-DVLYS
DYVRYFFRKAH--DG-K----------------KT-VDYAKI------------------
------------------------------------------------------------
--------------------------

#AL4G25790_OrgAlyrata_peptide_AL4G25790.t1_1_of_13_PTHR10209SF122__1AMINOCYCLOPROPANE1CARBOXYLATE_OXIDASE_HOMOLOG_10RELATED_PAC35922125
------------------------------------------------------------
------------MEAKN-----------DRASE--------------------VKAFDEM
KIG----------------------------VKGLVD-TGVT----QIPRIFHHP--HLN
L-----------------TDSNLLLSSTTMV-----------IPTIDLK-----------
-GGVFDESTVMRENVIAMIRDAVEKFGFFQVINHGIPIDVMEKMKDGIRGFHEQ-DSDV-
--RKKFYTRDIT--KK-----VKYNSNF--DLYSSPSANWR---DTLSCF-MSP-----D
VPKT--EDLP------D---------I----C----GEIMLEYSKRVMKLGEL-IFELLS
EALG---LNPN-----HL-KEMDCTKGL-------LMLSHYYPPCPEP-DLTFGTSQHSD
RSFLTILLQDH--IGELQVL------------------Q----------NG----YWVDV
-PPVPGALLVNLGDLLQLMTNDKFLSVEHRVLANRGEE--PRISVASFFV------HPL-
---PSLRVYGPIK---------------E-------------------------------
---------------------------------------LL---S-DQNLPKYR-DTTVS
EYTNHYMARGL--DG-K----------------SV-LLDFKI------------------
------------------------------------------------------------
--------------------------

#AL6G23080_OrgAlyrata_peptide_AL6G23080.t1_1_of_4_K06892__feruloylCoA_orthohydroxylase_F6H1_PAC35929154
------------------------------------------------------------
--------MSPTTDEIE------------VKDF--------------------VV---NQ
KNG----------------------------VKGLVDFLTLT----TLPSPYIQP--PQE
R---F-------------TSD----KILFGS---------P-VPVIDVS--NW-------
NDPH----------LAREICHAATKLGVFQIVNHGIAPAELKGVIAAARGFFEL-PAEE-
--RRR-YWRGTS--VS-ET--AWLTTSF--NPYKERVLEWR---DFLKFE-YLP----QR
HDFA--ATWP------S---------V----C----KEQVIDHFKKIKPITEK-ILNILI
NNLNSV-VDES-----NK-ETL--MGTM-------RMNFNYYPKCPEP-SLAIGTGRHSD
INTITLLLQEHGVLSSLYAR------AT----E-----D----------GD----KWINV
-PPIAGAIAVNIGDVLQILSNDRYRSVEHCVVVN-KCC--SRVSIPVFCG-------PV-
---HD-SVIEPLP---------------G-------------------------------
---------------------------------------VL---E-NNEMARYR-KTVYS
DYLKGFFGRPH--DG-K----------------KT-IESIKFP-----------------
------------------------------------------------------------
--------------------------

#Aqcoe1G051200_OrgAcoerulea_peptide_Aqcoe1G051200.1.p_1_of_3_K06892__feruloylCoA_orthohydroxylase_F6H1_PAC33077766
------------------------------------------------------------
--------MAPAISDSQ-----------NITDF--------------------VV---KK
GNG----------------------------IKGLAE-SGLQ----SVPKQYIQP--LEE
Q---M-------------DMQ----NIVTNE---------F-IPVIDMS---------IG
DDDD-------DHNVVKLICDAAEKWGFFQVINHGVPVEVLENVKVATNRFFGL-PAEE-
--KMV-YTKENS--VT-NN--VRYGTSF--VPEAERSLEWK---DYLSLF-YTS-----E
KEAS--AFWP------K---------E----C----KEQALEYMKRSELLIRR-ILEALM
KGLNVTNIDAQ-----TS-SVL--MGSK-------RINLNYYPKCPNP-ELTVGVGRHSD
ISTITVLLQDD--IGGLYVR------------------G--------IDGK----GWIHV
-PPVTSSLVINVGDALQIISNGRYKSIEHRVVAN-GSK--NRISVPIFVN-------PR-
---PK-EMIGPLP---------------E-------------------------------
---------------------------------------LL---A-MGEKPIYK-QVLYS
DYAKHFFNKAH--DG-K----------------KT-IDFANI------------------
------------------------------------------------------------
--------------------------

#Aqcoe1G174000_OrgAcoerulea_peptide_Aqcoe1G174000.1.p_1_of_3_K06892__feruloylCoA_orthohydroxylase_F6H1_PAC33078421
------------------------------------------------------------
--------MAPTFDSVN------------LFDF--------------------VV---KE
GNG----------------------------VKGMVD-LGLS----KVPDQYIQP--TNE
R-----------------INKMNMEPANMEP-----------LPVIDLS--GL-------
NGPK-------HDQVAESLIKAAETLGFLQVINHGLSIELLEELKDAAHQFFNQ-PAEK-
--KSI-YLKGIS--PS-PL--VKYGTSF--VPEKEKALEWK---DYISMI-YTN-----D
DDAL--KHWP------D---------Q----C----KEVALKFLHESTNMAKR-ILQVLM
GNLGVT-LNDS-----MV-DAY--MGTK-------FVNMNFYPTCPSP-ELTVGVGRHSD
MGALTVLLQDG--IGGLFVK--------------------VEEDGDCGRKG----EWIEI
-PPITGALVINLGDTLQILSNGRYKSAEHRVRTT-STQ--SRVSVPLFLI-------PR-
---PD-VKIGPLP---------------Q-------------------------------
---------------------------------------LV---E-EDGGTQYR-ECLFG
EYMSNFFAETH--QG-K----------------KS-LDFAKITPV---------------
------------------------------------------------------------
--------------------------

#Aqcoe1G174300_OrgAcoerulea_peptide_Aqcoe1G174300.1.p_1_of_5_PTHR10209SF113__GENOMIC_DNA_CHROMOSOME_3_P1_CLONEMJM20_PAC33080002
------------------------------------------------------------
--------MALNFSTIN------------LFDF--------------------VV---KQ
GNG----------------------------VKGLVD-SGLS----KVPYQYIQP--VDQ
R---I-------------SKS----NIDANV----VQ-----LPLIDLS--GL-------
DGPE-----HEQAAVEESLVKAAETFGFFHVVNHGLPIQLLEELKDAAHQFFNQ-PPDK-
--KSV-YLKGVS--PS-PF--VDYGTSF--LPDSKKSFEWK---DYFLMI-YIS-----D
DDAL--KYWP------D---------L----C----REVVLNYIKTSTKMARR-IMEILM
KNVGVE-LDDS-----MA-ETY--MGVR-------VVNMNYYPTCPDP-ELTIGLGRHSD
FGILTVLLQDD--IGGLSIR------V-----QEDGKEE----------------TWIEI
PPPIPGALLINIGDTLQILSNGKYKSAEHRVRTS--TK--SRVSIPLFLF-------PG-
---PK-VKIGPLP---------------Q-------------------------------
---------------------------------------VV---E-KDGKAQYK-ECLFG
DYKNHYFAQGY--SG-K----------------KA-LDFVKITPP---------------
------------------------------------------------------------
--------------------------

#Aqcoe1G174900_OrgAcoerulea_peptide_Aqcoe1G174900.1.p_1_of_5_PTHR10209SF113__GENOMIC_DNA_CHROMOSOME_3_P1_CLONEMJM20_PAC33084383
------------------------------------------------------------
------TSFIVSHGSRF-----------QCHKP--------------------VRLCSQR
RQW----------------------------GKRPNRFRNIK-----VPELYIQP--VHE
R------------------ISKSNINAQDVQ-----------LPLIDLS--GL-------
DGPE-------HDKVEEALVKAAETLGFFHVVNHGLSIQLLRELKDAAHTFFDQ-PAEK-
--KSV-YMRGVS--LS-PL--VNYGTSF--VPEKEKSFEWK---DYFSMY-YSS-----D
DDAL--MYWP------D---------Q----C----REVVLQYIKTSTKMARR-IMEILM
KNIG---VESDD----SMAENY--MGVR-------VVNMNFYPTCPDP-GLTVGIGRHSD
IGTITVLLQDD--VGGLSIR--------------------VQEDENVGNKD----EWLEI
-PPIPGALLINIGDSLQILSNGKYKSAEHRVGTT-STR--SRVSIPFFLN-------PG-
---PK-VILGPMP---------------Q-------------------------------
---------------------------------------VI---G-KDGKAQYK-ECLFE
DYKNNFFGHAY--QG-K----------------KS-FDFVKINSP---------------
------------------------------------------------------------
--------------------------

#Aqcoe1G189100_OrgAcoerulea_peptide_Aqcoe1G189100.1.p_1_of_3_K06892__feruloylCoA_orthohydroxylase_F6H1_PAC33082322
------------------------------------------------------------
--------MAPSVSDDS----------RNVTDF--------------------VV---KK
GNG----------------------------IKGLAE-TGLQ----NVPKQYIQP--LEE
R---M-------------DMQ----NIVTHE---------F-IPIIDMS-----------
KGDD--------LKVGKAICDAAEKWGFFQVINHGVPIEVLENVKEATNRFFGL-PAEE-
--KMK-YTPKNS--GT-LN--VRYGTSF--VPKAESSLEWK---DYLSLF-YTS-----E
EEAS--AFWP------K---------E----C----NEQALEYMKASEVTIGR-ILDALM
KGLNVTDIDAK-----KS-SML--MGSK-------RINFNYYPKCPNP-ELTVGVGRHSD
ISTITVLLQDD--IGGLYVR------------------G--------IDGK----GWIHV
-PPVTDSLVINVGDALQIMSNGRYKSIEHRVVAN-GSK--NRISVPIFVN-------PK-
---PK-DMIGPLP---------------E-------------------------------
---------------------------------------VL---E-KGEKPIYR-TVLYN
EYAKHFFNKAH--DG-K----------------KT-IDFALI------------------
------------------------------------------------------------
--------------------------

#Araha.12798s0010_OrgAhalleri_peptide_Araha.12798s0010.1.p_1_of_3_PTHR10209SF96__1AMINOCYCLOPROPANE1CARBOXYLATE_OXIDASELIKE_PROTEINRELATED_PAC28849873
------------------------------------------------------------
------------------------------------------------------------
----------------------------------MSN--------------------SDE
K-----------------------------------------------------------
-------------SVLEAVCDAAEEWGFYQVINHGVSMEVLGNMKTATHRFLGL-PVEE-
--KRK-FSRDKS--LS-TN--VRFGTSF--SPHAEKALEWK---DYLSVF-FIS-----E
AEAS--QLWP------D---------S----S----RSETLKYMNESKPLVKK-LLRFLG
ET--------------KE-SLF--MGST-------RINLNYYLICPNP-ELTVGVGRHSD
VSSLTILLLDH--IGGLHVR------------------S--------LSTE----RWVHV
-PPVSGSLVINIGDVMQIMSNGHTR-----------------------------------
------------------------------------------------------------
---------------------------------------VL-----SIKSSRWE------
----------------K----------------KT-IDFANI------------------
------------------------------------------------------------
--------------------------

#Araha.23283s0001_OrgAhalleri_peptide_Araha.23283s0001.1.p_1_of_3_K06892__feruloylCoA_orthohydroxylase_F6H1_PAC28846363
------------------------------------------------------------
-----------------------------------------------------------K
GNG----------------------------VKGLSE-TGIK----ALPDQYIQP--LEE
R------------------LINKFVNETDEA-----------IPVIDMS-----------
-NPD-------ENRVAEAVCDAAEKWGFFQVINHGVPLEVLDDVKAATHRFFNL-PVEE-
--KCK-FTKENS--LS-TT--VRFGTSF--SPLAEQALEWK---DYLSLF-FVS-----E
AEAE--QFWP------D---------I----C----RNETLEYIDKSKKMVRK-LLEYLG
KNLNVKELDET-----KE-SLF--MGSI-------RVNLNYYPICPNP-DLTVGVGRHSD
VSSLTILLQDQ--IGGLHVR------------------S--------LASG----NWVHV
-PPVPGSFVINIGDAMQILSNGRYKSVEHRVLAN-GNN--NRISVPIFVN-------PK-
---PE-SVIGPLP---------------E-------------------------------
---------------------------------------VI---A-NGEEPIYR-DILYS
DYVRYFFRKAH--DG-K----------------KT-VDYAKI------------------
------------------------------------------------------------
--------------------------

#Araha.24857s0003_OrgAhalleri_peptide_Araha.24857s0003.1.p_1_of_1_PTHR10209SF113__GENOMIC_DNA_CHROMOSOME_3_P1_CLONEMJM20_PAC28862719
------------------------------------------------------------
--------MAINFEDQT-----------TLFNF--------------------VV---KE
GNG----------------------------VKGMID-SGLS----SVPQPFVQP--ISE
R---I-------------PTE----KALTCE---------A-TQPIDLS--NL-------
DGPQ-------HKEVAKQIVEAAETLGFFQVVNHGVTVELLELLKSSAHEFFAQ-APEE-
--KAM-YLKEVS--PT-KL--VKYGTSF--VPDKEKAIEWK---DYVSML-YTN-----D
SEAL--QHWP------Q---------P----C----REVALEFLKSSMEMVKN-VVNILM
ENVGVT-LEEE-----KM-NGL--MGTK-------MVNMNYYPTCPSP-ELTIGVGRHSD
MGMLTVLLQDG--IGGLYVK---------------------------LDNG----EWAEI
-PPVHGALVINIGDTLQILSNGKYKSAEHRVRTT-NIG--SRVSVPIFTA-------PY-
---PS-EKIGPLP---------------E-------------------------------
---------------------------------------VV---K-RDGVARYK-EFLFQ
DYMNNFFGQPH--DG-K----------------KS-LDFARAE-----------------
------------------------------------------------------------
--------------------------

#Araha.2773s0020_OrgAhalleri_peptide_Araha.2773s0020.1.p_1_of_11_PTHR10209SF122__1AMINOCYCLOPROPANE1CARBOXYLATE_OXIDASE_HOMOLOG_10RELATED_PAC28860519
------------------------------------------------------------
-----MESSLPITVAAL-----------DRSTQ--------------------LKAFDET
KTG----------------------------VKGLVD-AGIT----EIPSIFRAP--PAT
L------------------TSPKPPSSSEFT-----------IPTIDLK-----------
GGGT-------RRSLVEKIGDAAEKWGFFQVINHGIPMDVLEQMKEGIRDFHEQ-DTQV-
--KKGFYSRDPA--SK-----LVYSSNF--DLFSSPAANWR---DTLGCY-TAP-----D
PPTP--EDLP------A---------A----C----GEMMIEYSKEVMKLGKL-LFELLS
EALG---LNTS-----HL-KDMDCTNSL-------LLLGHYYPPCPQP-DLTLGLTKHSD
NSFLTILLQDH--IGGLQVL------------------H----------DQ----YWVDV
-PPVPGALVVNVGDLLQLITNDKFKSVEHRVLAN-VAG--PRISVACFFS-------SYL
MANP--RVYGPIK---------------E-------------------------------
---------------------------------------IL---S-EQNPPKYR-DTTIT
EYAKFYRSKGF--DG------------------TSGLLYLKI------------------
------------------------------------------------------------
--------------------------

#Araha.5438s0002_OrgAhalleri_peptide_Araha.5438s0002.1.p_1_of_3_K06892__feruloylCoA_orthohydroxylase_F6H1_PAC28853517
------------------------------------------------------------
--------MSPTTDEIE------------VRDF--------------------VV---NQ
KNG----------------------------VKGLVDFLTLT----TLPSPYIQP--PQE
R---F-------------TSD----KILLGS---------S-VPVIDVS--NW-------
NDPH----------LAREICHAATKLGLFQIVNHGIAPAELKGVIAAARGFFEL-PAEE-
--RRR-YWRGTS--VS-ET--AWLTTSF--NPYKERVLEWR---DFLKFE-YLP----QR
HDFA--ATWP------S---------V----C----KEQVIDHFKKIKPITEK-ILNILI
NNLNSV-IDES-----NK-ETL--MGTM-------RMNFNYYPKCPEP-SLAIGTGRHSD
INTLTLLLQEDGVLSSLYAR---------------ATED----------GD----KWINV
-PPIPGAIVVNIGDVLQILSNDRYRSVEHCVVVN-KCC--SRVSIPVFCG-------PA-
---HD-SVIEPLP---------------E-------------------------------
---------------------------------------VL---E-NNEMARYR-KIVYS
DYLKGFFGRPH--DG-K----------------KT-IESIKFP-----------------
------------------------------------------------------------
--------------------------

#AT1G06620_OrgAthaliana_peptide_AT1G06620.1_2oxoglutarate_2OG_and_FeIIdependent_oxygenase_superfamily_protein_PAC19655793
------------------------------------------------------------
--------MESSLPQVA---------ALDRSTL--------------------LKAFDET
KTG----------------------------VKGLID-AGIT----EIPSIFRAP--PAT
L-----------------TSP-KPPSSSDFS-----------IPTIDLK--GG-------
-GTD----SITRRSLVEKIGDAAEKWGFFQVINHGIPMDVLEKMIDGIREFHEQ-DTEV-
--KKGFYSRDPA--SK-----MVYSSNF--DLFSSPAANWR---DTLGCY-TAP-----D
PPRP--EDLP------A---------T----C----GEMMIEYSKEVMKLGKL-LFELLS
EALG---LNTN-----HL-KDMDCTNSL-------LLLGHYYPPCPQP-DLTLGLTKHSD
NSFLTILLQDH--IGGLQVL------------------H----------DQ----YWVDV
-PPVPGALVVNVGDLLQLITNDKFISVEHRVLAN-VAG--PRISVACFFS-------SYL
MANP--RVYGPIK---------------E-------------------------------
---------------------------------------IL---S-EENPPNYR-DTTIT
EYAKFYRSKGF--DG------------------TSGLLYLKI------------------
------------------------------------------------------------
--------------------------

#AT1G55290_OrgAthaliana_peptide_AT1G55290.1_2oxoglutarate_2OG_and_FeIIdependent_oxygenase_superfamily_protein_PAC19657904
------------------------------------------------------------
----MNQTLAAQFLTRD-----------QVTNF--------------------VV---HE
GNG----------------------------VKGLSE-TGIK----VLPDQYIQP--FEE
R-----------------LINFHVKEDSDES-----------IPVIDIS--NL-------
-DEK---------SVSKAVCDAAEEWGFFQVINHGVSMEVLENMKTATHRFFGL-PVEE-
--KRK-FSREKS--LS-TN--VRFGTSF--SPHAEKALEWK---DYLSLF-FVS-----E
AEAS--QLWP------D---------S----C----RSETLEYMNETKPLVKK-LLRFLG
ENLNVKELDKT-----KE-SFF--MGST-------RINLNYYPICPNP-ELTVGVGRHSD
VSSLTILLQDE--IGGLHVR------------------S--------LTTG----RWVHV
-PPISGSLVINIGDAMQIMSNGRYKSVEHRVLAN-GSY--NRISVPIFVS-------PK-
---PE-SVIGPLL---------------E-------------------------------
---------------------------------------VI---E-NGEKPVYK-DILYT
DYVKHFFRKAH--DG-K----------------KT-IDFANI------------------
------------------------------------------------------------
--------------------------

#AT3G12900_OrgAthaliana_peptide_AT3G12900.1_2oxoglutarate_2OG_and_FeIIdependent_oxygenase_superfamily_protein_PAC19659742
------------------------------------------------------------
--------MGINFEDQT-----------TLFNF--------------------VV---RE
GNG----------------------------VKGMID-SGLS----SVPRPFVQP--LSE
R---I-------------PTQ----KALTCE---------A-TQPIDLS--NL-------
DGPQ-------HKEVAKQIVEAAETLGFFQVVNHGVSVELLELLKSSAHEFFAQ-APEE-
--KSM-YLKEVS--PS-KL--VKYGTSF--VPDKEKAIEWK---DYVSML-YTN-----D
SEAL--QHWP------Q---------P----C----REVALEFLNSSMEMVKN-VVNILM
ENVGVT-LEEE-----KM-NGL--MGTK-------MVNMNYYPTCPSP-ELTVGVGRHSD
MGMLTVLLQDG--IGGLYVK------L-----------D----------NG----EWAEI
-PPVHGALVINIGDTLQILSNGKYKSAEHRVRTT-NIG--SRVSVPIFTA-------PN-
---PS-QKVGPLP---------------E-------------------------------
---------------------------------------VV---K-RDGVARYK-EFLFQ
DYMNNFFGQPH--DG-K----------------KS-LDFARAE-----------------
------------------------------------------------------------
--------------------------

#AT3G13610_OrgAthaliana_peptide_AT3G13610.1_2oxoglutarate_2OG_and_FeIIdependent_oxygenase_superfamily_protein_PAC19659768
------------------------------------------------------------
---MAPTLLTTQFSNPA-----------EVTDF--------------------VV---YK
GNG----------------------------VKGLSE-TGIK----ALPEQYIQP--LEE
R------------------LINKFVNETDEA-----------IPVIDMS-----------
-NPD-------EDRVAEAVCDAAEKWGFFQVINHGVPLEVLDDVKAATHKFFNL-PVEE-
--KRK-FTKENS--LS-TT--VRFGTSF--SPLAEQALEWK---DYLSLF-FVS-----E
AEAE--QFWP------D---------I----C----RNETLEYINKSKKMVRR-LLEYLG
KNLNVKELDET-----KE-SLF--MGSI-------RVNLNYYPICPNP-DLTVGVGRHSD
VSSLTILLQDQ--IGGLHVR------------------S--------LASG----NWVHV
-PPVAGSFVINIGDAMQIMSNGLYKSVEHRVLAN-GYN--NRISVPIFVN-------PK-
---PE-SVIGPLP---------------E-------------------------------
---------------------------------------VI---A-NGEEPIYR-DVLYS
DYVKYFFRKAH--DG-K----------------KT-VDYAKI------------------
------------------------------------------------------------
--------------------------

#AT5G12270_OrgAthaliana_peptide_AT5G12270.1_2oxoglutarate_2OG_and_FeIIdependent_oxygenase_superfamily_protein_PAC19667620
------------------------------------------------------------
--------MSLTTDEIE------------VRDF--------------------VV---NQ
KNG----------------------------VKGLVDFLTLT----TLPSPYIQP--PQE
R---F-------------TSD----KILLGS---------P-VPVIDVS--NW-------
NEPH----------VAREICHAASKLGLFQIVNHGIAPAEFKGVIAAARGFFEL-PAEE-
--RRR-YWRGSS--VS-ET--AWLTTSF--NPCIESVLEWR---DFLKFE-YLP----QR
HDFA--ATWP------S---------V----C----KEQVIDHFKRIKPITER-ILNILI
NNLNTI-IDES-----NK-ETL--MGTM-------RMNFNYYPKCPEP-SLAIGTGRHSD
INTLTLLLQEDGVLSSLYAR------AT----E-----D----------GD----KWIHV
-PPIPGAIVVNIGDVLQILSNDRYRSVEHCVVVN-KYC--SRVSIPVFCG-------PV-
---HD-SVIEPLP---------------E-------------------------------
---------------------------------------VL---DKNNEMARYR-KIVYS
DYLKFFFGRPH--DG-K----------------KT-IESIKLP-----------------
------------------------------------------------------------
--------------------------

#Bol010258_OrgBoleraceacapitata_peptide_Bol010258_1_of_3_PTHR10209SF113__GENOMIC_DNA_CHROMOSOME_3_P1_CLONEMJM20_PAC37356076
------------------------------------------------------------
--------MAVNYEDQA-----------TLFNF--------------------VV---KQ
GNG----------------------------VKGLID-SGMS----CVPQPFVQP--LSE
R---I-------------ATP----HARTCE---------A-AQPIDLS--HL-------
DGPR-------HKEVAKQITEAAETLGFFQVVNHGVSVELLELLKTSAHKFFAQ-PPEK-
--KAI-YLKEVS--PS-KL--VKYGTSF--VPEKEKAIEWK---DYVSML-YTN-----D
HEVL--QHWP------P---------Q----C----REVALDFLKSSMAMVKR-VVEVLM
EDVGVR-LEEE-----RM-NRL--MGTK-------MVNMNYYPTCPSP-ELTIGVGRHSD
MGMLTVLLQDG--IGGLYVK------L-----------D----------NG----DWAEI
-PPLDGALVINAGDTLQILSNGKYKSAEHRVRTT-NIG--SRVSVPIFTA-------PN-
---PS-EKIGPLP---------------E-------------------------------
---------------------------------------VV---R-HDGVARYK-ELLFQ
DYMNNFFGQPH--DG-K----------------KS-LDFARAD-----------------
------------------------------------------------------------
--------------------------

#Bol015766_OrgBoleraceacapitata_peptide_Bol015766_1_of_3_PTHR10209SF113__GENOMIC_DNA_CHROMOSOME_3_P1_CLONEMJM20_PAC37368243
------------------------------------------------------------
-----METMSANYEDRD-----------TLFNF--------------------VV---KE
GNG----------------------------VKGLID-SGIS----CVPQPFVQP--LSE
R---I-------------ATP----NGQTCE---------A-VQPIDIS--QL-------
DGPC-------HTEVAKQIVEAAETLGFFQVVNHGVSVELLELLKMSAHEFFEQ-PPEN-
--KAV-YLKEVS--PS-KL--VKYGTSF--VPEKEKAIEWK---DYVSML-YTN-----D
DEAL--QHWP------L---------Q----C----REVALDFLKSSMAMVKR-IVEVLV
EDVGVI-LEEE-----RM-NSL--MGTK-------MVNMNYYPTCPSP-ELTIGVGRHSD
MGMLTVLLQDG--IGGLYVK------V-----------D----------NG----DWLEI
-PPLNGALVINVGDTLQILSNGKYKSAEHRVRTT-NIG--SRVSVPIFTA-------PN-
---PS-EKIGPLP---------------E-------------------------------
---------------------------------------VV---E-RDGVARYK-EVLFQ
DYMNNFFSQPH--DG-K----------------KS-LDFARAD-----------------
------------------------------------------------------------
--------------------------

#Bol035494_OrgBoleraceacapitata_peptide_Bol035494_1_of_3_PTHR10209SF113__GENOMIC_DNA_CHROMOSOME_3_P1_CLONEMJM20_PAC37344865
------------------------------------------------------------
--------MAVNYEDQT-----------ILFDF--------------------VV---KQ
GNG----------------------------VKGLID-SGMS----CVPQPFVQP--PSE
R---I-------------ATL----NGQTCE---------A-AQPIDLS--QL-------
DGPH-------HKEVAKQIVEAAETLGFFQVVNHGVSVELLELLKTSAHEFFAQ-PPEK-
--KAI-YLKEVS--PN-KL--VKYGTSF--VPEKEKAIEWK---DYVSML-YTN-----D
HEAL--QHWP------Q---------P----C----REVALAFLKSSMQMVER-VVEVLM
EDVGVR-LEEE-----RM-NSL--MGTK-------MVNMNYYPTCPSP-ELTIGVGRHSD
MGMLTVLLQDG--IGGLYVR------L-----------D----------NG----DWAEI
-PPLNEALVINVGDTLQILSNGKYKSAEHRVRTT-NIG--SRVSVPIFTA-------PN-
---PS-EKIGPLP---------------Q-------------------------------
---------------------------------------VV---K-RDGVARYK-ELLFQ
DYMNNFFSQPH--DG-K----------------KS-LDFARAD-----------------
------------------------------------------------------------
--------------------------

#Bol035539_OrgBoleraceacapitata_peptide_Bol035539_1_of_6_K06892__feruloylCoA_orthohydroxylase_F6H1_PAC37346772
------------------------------------------------------------
---MAPTLSTSQFADPA-----------EVTEF--------------------VV---NK
GNG----------------------------VKGLSE-TGIK----ALPDQYIQP--FEE
R------------------LINKYVNETDEA-----------IPVIDMS-----------
-NPD-------EDKVAEAICDAAERWGFFQVINHGVPLDVLDNVKAATHRFFNL-PVEE-
--KSR-FTRENS--LS-TN--VRFGTSF--SPRAEKALEWK---DYLSLF-FVS-----E
TEAE--QYWP------D---------A----C----KNEALEYMNKSKTMVRK-LLEYLG
KNLNVKELDKT-----KE-SLF--MGSI-------RINLNYYPICPNP-DLTVGVGRHSD
VSSLTILLQDQ--IGGLHVR------------------S--------LSSG----NWVHV
-PPVPGSFVINIGDAMQILSNGRYKSVEHRVLAN-GSN--NRISVPIFVN-------PK-
---PE-SVIGPLP---------------E-------------------------------
---------------------------------------VV---A-NGEEPVYR-DVVYS
DYVRYFFKKAH--DG-K----------------KT-IDFAKI------------------
------------------------------------------------------------
--------------------------

#Bol040394_OrgBoleraceacapitata_peptide_Bol040394_1_of_6_K06892__feruloylCoA_orthohydroxylase_F6H1_PAC37354703
------------------------------------------------------------
---MAPTLSTANFADPA-----------EVTEF--------------------VV---NK
GNG----------------------------VKGLSE-TGIK----ALPDQYIQP--FEE
R------------------LINKFVNETDEA-----------IPVIDMS-----------
-DPN-------ENKVAEAICDAAEKWGFFQVINHGVPLDVLDNVKAATHRFFNL-PVEE-
--KSR-FTKENS--LT-TN--VRFGTSF--SPRAEKALEWK---DYLSLF-FVS-----E
AEAE--QFWP------D---------V----C----KNEALEYMNKSKTMVRK-LLEYLG
KNLNVKELDET-----KE-SLF--MGSI-------RVNLNYYPICPNP-DLTVGVGRHSD
VSSLTILLQDQ--IGGLHVR------------------S--------LSSG----NWVHV
-PPVPGSFVINIGDAMQILSNGRYKSVEHRVLAN-GSN--NRISVPIFVN-------PK-
---PE-SVIGPLP---------------E-------------------------------
---------------------------------------VI---A-NGEEPIYK-DVVYS
DYVRYFFKKAH--DG-K----------------KT-VDFAKI------------------
------------------------------------------------------------
--------------------------

#Bostr.19424s0147_OrgBstricta_peptide_Bostr.19424s0147.1.p_1_of_3_PTHR10209SF96__1AMINOCYCLOPROPANE1CARBOXYLATE_OXIDASELIKE_PROTEINRELATED_PAC30661245
------------------------------------------------------------
---MAQTLSTAQFSNPA-----------EVTDF--------------------VV---NK
GNG----------------------------VKGLSE-TGIK----ALPDQYIQP--LEE
R------------------LINKFVNETDET-----------IPVIDMS-----------
-NPD-------ENRVADAVCDAAEKWGFFQVVNHGVPLEVLDNVKAATHRFFNL-PVEE-
--KSK-FTKENS--LS-TN--VRFGTSF--SPRAEKALEWK---DYLSLF-FVS-----E
AEAE--QFWP------D---------I----C----RNETLEYINKSKKMVRK-LLEYLG
KNLN--------------------------------------------------------
------------------------------------------------------------
------------------------------------------------------------
----------------------------E-------------------------------
--------------------------------------------------PIYR-DVVYS
DYVRYFFKKAH--DG-K----------------KT-VDYAKI------------------
------------------------------------------------------------
--------------------------

#Bostr.20055s0002_OrgBstricta_peptide_Bostr.20055s0002.1.p_1_of_3_K06892__feruloylCoA_orthohydroxylase_F6H1_PAC30677449
------------------------------------------------------------
--------MSPTTDDDR-----------TAPSD---------EIEVREY----VV---NQ
RNG----------------------------VKGLVDFLTLT----TLPSPYIQP--PQE
R---F-------------TSD----KILLGS---------P-VPVIDVS--NW-------
NDLH----------VAREICHAATKLGLFQIVNHGIAPEELKGMITAVRGFFGL-PTDE-
--RRR-YWRGSS--VS-ET--AWLTTSF--NPYKESVLEWR---DFLKFE-YVP----QQ
HDFT--STWP------P---------V----C----KEQVIDHFKRIKPIAEK-ILNILI
NNLNSI-IDES-----NK-ETL--MGTM-------RMNFNYYPKCPEP-SLAIGTGRHSD
INTLTLLLQEDGILSSLYAR------ATE---------D----------GD----KWIHV
-PPMPGAIVVNIGDVLQILSNDRYRSVEHCVVVN-KCC--SRVSIPVFCG-------PV-
---HD-SVIDPLP---------------E-------------------------------
---------------------------------------VL---E-NNEMARYR-KIVYS
DYLKGFFGRPH--DG-K----------------RT-IESIKLPKYDIKKL----------
------------------------------------------------------------
--------------------------

#Bostr.25219s0296_OrgBstricta_peptide_Bostr.25219s0296.1.p_1_of_20_PTHR10209SF122__1AMINOCYCLOPROPANE1CARBOXYLATE_OXIDASE_HOMOLOG_10RELATED_PAC30671740
------------------------------------------------------------
--------MESSLPTVA---------AIDRSTQ--------------------LKAFDET
KTG----------------------------VKGLVD-AGIS----EIPAIFRAP--PVT
L------------------SSLKPPSSTQFT-----------IPTIDLK----------G
GGTD----SITRRNLVEKIGDAAEKWGFFQVINHGIPLDVLEKTKEGIREFHEQ-DTEV-
--KKGFYSRDPA--SK-----VVYSSNF--DLFSSPAANWR---DTLGCY-TAP-----D
PPRQ--ENLP------A---------T----C----GEMIIEYSKEVMKLGEL-LFELLS
EALG---LSTN-----HL-KDLDCTNSL-------LLLGHYYPPCPQP-DLTLGLTKHSD
NSFLTLLLQDH--IGGLQVL------------------H----------DQ----YWVDV
-PPVPGALVVNVGDLLQFITNDKFISVEHRVLAN-GTG--PRISVACFFS-------SYL
MANP--RVYGPIK---------------E-------------------------------
---------------------------------------LL---S-EQNPPKYR-DTTIR
EYAKFYRSKGF--DG------------------TSGLLYLKI------------------
------------------------------------------------------------
--------------------------

#Bostr.25463s0297_OrgBstricta_peptide_Bostr.25463s0297.1.p_1_of_3_K06892__feruloylCoA_orthohydroxylase_F6H1_PAC30680177
------------------------------------------------------------
---MAPTLSTAQFSNPA-----------EVTDF--------------------VV---NK
GNG----------------------------VKGLSE-TGIK----ALPDQYIQP--FEE
R------------------LINKFVNERDEA-----------IPVIDMS-----------
-NPD-------ENRVAKDVCDAAEKWGFFQVVNHGVPLEVLDNVKAATHRFFNL-PVEE-
--KSK-FTKENS--LS-TT--VRFGTSF--SPRAEKALEWK---DYLSLF-FVS-----E
AEAE--QFWP------H---------I----C----RNETLEYMNKSKKMVRK-LIEYLG
KNLNVKELDET-----KE-SLF--MGSI-------RVNLNYYPICPNP-DLTVGVGRHSD
VSSLTILLQDQ--IGGLHVI----------------------------------------
------------------------------------------------------------
------------------------------------------------------------
--------------------------------------------A-NGEEPIYR-DVVYS
DYVRYFFRKAH--DG-K----------------KT-VDYAKI------------------
------------------------------------------------------------
--------------------------

#Bostr.3640s0063_OrgBstricta_peptide_Bostr.3640s0063.1.p_1_of_1_PTHR10209SF113__GENOMIC_DNA_CHROMOSOME_3_P1_CLONEMJM20_PAC30651960
------------------------------------------------------------
--------MAINFEDQT-----------TLFNF--------------------VV---KQ
GNG----------------------------VKGMID-SGLS----SVPQPFVQP--LSE
R------------------IPTQNNALTCEA-----------SQPIDLS---------HL
DGPH-------HKEVAKQIVEAAETLGFFQVVNHGVSVELLELLKTSAHEFFAQ-TPED-
--KAI-YLKEVS--PS-KL--VKYGTSF--VPDKEKAIEWK---DYVSMM-YTN-----D
HEAL--QHWP------Q---------P----C----REVALKFLKSSMEMVKN-VVNILM
ENVGVR-LEEE-----RM-NSL--MGTK-------MVNMNYYPTCPSP-ELTIGVGRHSD
MGMLTVLLQDG--IGGLYVK---------------------------LDNG----EWAEI
-PPVHGALVINIGDTMQILSNGKYKSAEHRVRTT-NIG--SRVSVPIFTA-------PN-
---PS-EKIGPLP---------------E-------------------------------
---------------------------------------VV---K-RDGVARYK-ELLFQ
DYMNNFFGQPH--DG-K----------------KS-LDFARAE-----------------
------------------------------------------------------------
--------------------------

#Bradi2g38220_OrgBdistachyon_peptide_Bradi2g38220.1.p_iron_ion_binding_Blast2GO_PAC32777774
------------------------------------------------------------
----MAEEEEAAAGDGG-----------GWPEP--------------------VV-----
--R----------------------------VQSLSE-SGAS----TIPARYIKP--AHD
R-----------------PTH----SATSIS-----------IPVVDLS-----------
------------SSSTSSTAAACREWGFFQAVNHGVPLDLLRRARATWRAFFSQLPLEA-
--KQR-YANSPD--TY-----EGYGSRL--GVQQGASLDWG---DYFFLH-LSP-----P
RAASPSDKWP------HFPP------D----L----RETTEEYGREVAKLCGR-LMAAMS
AGLG---VGEG-----RM-AEE--FGGE--DEAGACVRVNYYPRCPQP-ELTLGLSSHSD
PGGMTVLLADE-HVKGLQVR----------CPGGAGDGG----------ED----EWVTV
-DPLPGALIVNVGDQIQVLTNAEYRSVEHRVMAN-AGA--ERLSVALFYN-------PR-
---SD-IPLSPMP---------------E-------------------------------
---------------------------------------LV---SLPEKPPLYE-PMTYD
QYRLYIRREGP--QG------------------KAQVDSLKASSSQERP-----------
------------------------------------------------------------
--------------------------

#Bradi2g54090_OrgBdistachyon_peptide_Bradi2g54090.2.p_iron_ion_binding_Blast2GO_PAC32772232
------------------------------------------------------------
--------MADCMQ--------------EWPEP--------------------VV-----
--R----------------------------VQAVAE-SGLA----AIPCRYVKP--PRD
R---P-------------SATPTPSDNDDDD---------IAIPVIDLG------ALLAA
DEEG-------RVTMSKAVAAACREWGFFQVVNHGVRPELMRAAREAWRGFFRL-PIPA-
--KQQ-YANLPR--TY-----EGYGSRV--GVQKGGPLDWG---DYYFLH-LAP-----D
AAKSPDKYWP------TNPG------I----C----KEVSEEYGREVIGLCER-LMKVMS
ASLG---LDET-----RF-QEA--FGGS---DCGACLRANYYPRCPQP-DLTLGLSAHSD
PGVLTVLLADE-HVRGLQVR------------------R------RGGVDG----DWVTV
-QPVPDAFIVNVGDQIQIMSNSVYKSVEHRVIVN-AME--ERISLALFYN-------PR-
---GD-LPIAPAS---------------E-------------------------------
---------------------------------------LV---T-RGRPSLYPRPMTFD
EYRVYIRKNGP--KG------------------KAQLEGLKAAQAVPAENELN-------
------------------------------------------------------------
--------------------------

#Bradi3g16110_OrgBdistachyon_peptide_Bradi3g16110.1.p_1_of_4_1.14.20.2__24dihydroxy14benzoxazin3oneglucoside_dioxygenase_DIBOAGlc_dioxygenase_PAC32821434
------------------------------------------------------------
---------MESADRLS-----------ALKAF------------------------DDT
KAG----------------------------VKGLVD-AGVT----AIPSIFHHP--PES
L-----------------LPPSTTTRSPAAA-----------IPIIDLA-----------
SAAS-------RADLVSQVKQAAETVGFFQVLNHGVPEAAMAAMLAGVKRFNEE-PAEA-
--KRAYYTRDFS--RR-----VRFQSNF--DLFQSPAAGWR---DTLFFE-MAP-----A
PPPP--EEIP------P---------A----C----RAAALEYAGWVRTLGRA-LFRLLS
EALGSGG-DHY-----RR-PLEEDMEGM-------GVASHYYPPCPEP-HLTLGTTRHSD
PSFLTVLLQDA--MGGLQVL------------------L-----------QDA--AWVEV
-PAVAGALVVNVGDYLQLVSNGRFRSVEHRVVAN-GAG--PRVSVACFFR-------PYG
AAAAT-TVLRPIV-----------------------------------------------
--------------------------------------------SGDGEEARYR-STTVE
ELTRHYWAKGL--DG------------------TSALDHFRL------------------
------------------------------------------------------------
--------------------------

#Bradi4g45050_OrgBdistachyon_peptide_Bradi4g45050.1.p_1_of_1_PTHR1020PTHR10209SF143__OXIDOREDUCTASE_2OGFE_II_OXYGENASE_FAMILY_PROTEIN_SUBFAMILY_NOT_NAMED_PAC32790942
------------------------------------------------------------
----------MASCNPL-----------AWPET--------------------IV-----
--P----------------------------VQTLSN-AGMR----TLPQQYIKP--PSE
R-------------------PSGSTNEPKLS-----------IPVIDLA--------SFS
NVPD------HHQAMLKAMAHACKDWGFFQIVNHDVDMDVVKRVRGAWREFFDL-PMEE-
--KKV-YANLPV--TY-----EGYGSRL--GVEKGAILDWS---DYYFLY-VFP----SD
VRNL--DKWP------KIPT------D----L----REATEKFACQLMNLSKV-LLKAMS
SSLG---LQDD-----YL-HSA--FGGS--DGISASMRMNYYPKCPQP-ELTLGLSAHSD
PGGITLLLADD-NVEGTQVR------------------K----------GD----SWVTV
-PPIPASFLVNVGDQLQILSNGRYRSAEHRALAN-SNK--DRFTIAFFCN-------PQ-
---CD-LPIAPSS---------------Q-------------------------------
---------------------------------------LV---G-PESPALYQKPVTFD
EYRKYIRTKGP--SG-R----------------KQILSINSSMQPDPSA-----------
------------------------------------------------------------
--------------------------

#Bradi5g19240_OrgBdistachyon_peptide_Bradi5g19240.1.p_iron_ion_binding_Blast2GO_PAC32811722
------------------------------------------------------------
------------------------------------------------------------
-MA----------------------------NQLLSTVSCHD----TLPEGYARP--ESD
R-------------------PRLAEVATDSN-----------IPLIDLA-----------
-SPD-------KLRVIAEIDRACRTYGFFQVINHGISEELLEKVMAVGLEFFRL-PPEE-
--KAKLYSDEPS--KK-----IRLSTSF--NVRKETVHNWR---DYLRLH-CHP-----L
EEFV--PDWP------SNPE------A----F----KEIISTYCREVRLLGLR-LMGAIS
LSLG---LDEN-----YV-ENV--LGEQ-----EQHMAVNYYPRCPEP-DLTYGLPKHTD
PNALTVLLQDP-NVSGLQVL------------------K----------DG----QWIAV
-DPRPNALVINLGDQLQALSNGAYKSVWHRAVVN-AAQ--ERMSVASFLC-------PC-
---NS-AVIGPAA---------------K-------------------------------
---------------------------------------LV---G-DGDEPVYR-SYTYD
EYYNKFWSRNL--DQ-E----------------HC-LELFRGQK----------------
------------------------------------------------------------
--------------------------

#Brara.A03250_OrgBrapaFPsc_peptide_Brara.A03250.1.p_1_of_8_K06892__feruloylCoA_orthohydroxylase_F6H1_PAC30638893
------------------------------------------------------------
---MAPTVSTTQFSDPA-----------EVTEF--------------------VV---NQ
GNG----------------------------VKGLSE-TGIK----ALPDQYIQP--FEE
R------------------LINKFVNETDEA-----------IPVIDMS-----------
-YPD-------ESKVAKAICDAAEKWGFFQVTNHGVPLEVLDNVKAATHRFFNL-PVEE-
--KSK-YTKENS--LS-TN--VRFGTSF--SPRAEKALEWK---DYLSLF-FVS-----E
TEAS--QFWP------D---------V----C----KNEALDYMNKSKTMVRK-LLEYLG
KNLNVKELDET-----KE-SLF--MGSI-------RVNLNYYPICPNP-DLTVGVGRHSD
VSSLTILLQDQ--IGGLHVR------------------S--------LASG----NWVHV
-PPVPGSFVINIGDAMQILSNGHYKSVEHRVLAN-GSN--NRISVPIFVN-------PK-
---PE-SVIGPLP---------------E-------------------------------
---------------------------------------VI---A-NGEEPIYR-DVVYS
DYVRYFFKKAH--DG-K----------------KT-VDFAKI------------------
------------------------------------------------------------
--------------------------

#Brara.C03439_OrgBrapaFPsc_peptide_Brara.C03439.1.p_1_of_3_PTHR10209SF113__GENOMIC_DNA_CHROMOSOME_3_P1_CLONEMJM20_PAC30617162
------------------------------------------------------------
--------MAVNYEDQT-----------ILFDF--------------------VV---KQ
GNG----------------------------VKGLID-SGMS----CVPQPFVQP--PSE
R---I-------------ATL----NGQTCE---------A-AQPIDLS--QL-------
DGPH-------HKEVAKQIVEAAETLGFFQVVNHGVSIELLELLKTSAHEFFAQ-PPEK-
--KAI-YLKEVS--PS-KL--VKYGTSF--VPEKEKAIEWK---DYVSML-YTN-----D
HEAL--QHWP------Q---------P----C----REVALAFLKSSMQMVKR-VVEVLM
EDVGVR-LEEE-----RM-NSL--MGTK-------MVNMNYYPTCPSP-ELTIGVGRHSD
MGMLTVLLQDG--IGGLYVR------L-----------D----------NG----DWAEI
-PPLNGALVINVGDTLQILSNGKYKSAEHRVRTT-NIG--SRVSVPIFTA-------PN-
---PS-EKIGPLP---------------Q-------------------------------
---------------------------------------VV---K-RDGVARYK-ELLFQ
DYMNNFFSQPH--DG-K----------------KS-LDFARAD-----------------
------------------------------------------------------------
--------------------------

#Brara.C03481_OrgBrapaFPsc_peptide_Brara.C03481.1.p_1_of_8_K06892__feruloylCoA_orthohydroxylase_F6H1_PAC30619111
------------------------------------------------------------
---MAPTLSTLQFADPA-----------EVTEF--------------------VV---NK
GNG----------------------------VKGLSE-TGIK----ALPDQYIQP--FEE
R------------------LINKFVNETDEA-----------IPVIDMS-----------
-YPE-------EDKVAEAVCDAAERWGFFQVINHGVPLEVLDNVKAATHRFFNL-PVEE-
--KSR-FTRENS--LS-TN--VRFGTSF--SPRAEKALEWK---DYLSLF-FVS-----E
TEAE--QYWP------N---------A----C----KNEALEYMNKSKTMVRK-LLEYLG
KNLNVKELDET-----KE-SLF--MGSI-------RINLNYYPICPSP-DLTVGVGRHSD
VSSLTILLQDQ--IGGLHVR------------------S--------LTSG----NWVHV
-PPVPGSFVINIGDAMQILSNGRYKSVEHRVLAN-GSN--NRISVPIFVN-------PK-
---PE-SVIGPLP---------------E-------------------------------
---------------------------------------VV---S-NGEEPVYR-DIMYS
DYVRYFFKKAH--DG-K----------------KT-IDFAKI------------------
------------------------------------------------------------
--------------------------

#Brara.E02752_OrgBrapaFPsc_peptide_Brara.E02752.1.p_1_of_8_K06892__feruloylCoA_orthohydroxylase_F6H1_PAC30623968
------------------------------------------------------------
---MAPTLSTANFADPA-----------EVTEF--------------------VV---NK
GNG----------------------------VKGLSE-TGIK----ALPDQYIQP--FEE
R------------------LINKFVNETDEA-----------IPVIDMS-----------
-DPD-------ENKVAEAICDAAEKWGFFQVINHGVPLDVLDNVKAATHRFFNL-PVEE-
--KSR-FTKENS--LT-TN--VRFGTSF--SPRAEKALEWK---DYLSLF-FVS-----E
AEAE--QFWP------D---------V----C----KNEALEYMNKSKTMVRK-LLEYLG
KNLNVKELDET-----KE-SLF--MGSI-------RVNLNYYPICPNP-DLTVGVGRHSD
VSSLTILLQDQ--IGGLHVR------------------S--------LSSG----NWVHV
-PPVPGSFVINIGDAMQILSNGRYKSVEHRVLAN-GSN--NRISVPIFVN-------PK-
---PE-SVIGPLP---------------E-------------------------------
---------------------------------------MI---A-NGEEPIYK-DVVYS
DYVRYFFKKAH--DG-K----------------KT-VDFAKI------------------
------------------------------------------------------------
--------------------------

#Brara.E02818_OrgBrapaFPsc_peptide_Brara.E02818.1.p_1_of_3_PTHR10209SF113__GENOMIC_DNA_CHROMOSOME_3_P1_CLONEMJM20_PAC30623574
------------------------------------------------------------
--------MAVNYEDQA-----------TLFNF--------------------VV---KQ
GNG----------------------------VKGLID-SGMS----CVPQPFVQP--LSE
R---I-------------ATP----HARTCE---------A-AQPIDLS--QL-------
DGPR-------HKEVSKQITEAAATLGFFQVVNHGVSVELLELLKTSAHKFFAQ-PPEK-
--KAI-YLKEVS--PS-KL--VKYGTSF--VPEKEKAIEWK---DYVSML-YTN-----D
HEVL--QHWP------P---------Q----C----REVALDFLKSSMAMVER-VVEVLM
EDVGVR-LEEE-----RM-NRL--MGTK-------MVNMNYYPTCPSP-ELSIGVGRHSD
MGMLTVLLQDG--IGGLYVK------L-----------D----------NG----DWAEI
-PPLDGALVINVGDTLQILSNGKYKSAEHRVRTT-NFG--SRVSVPIFTA-------PN-
---PS-EKIGPLP---------------E-------------------------------
---------------------------------------VV---K-HDGVARYK-ELLFQ
DYMNNFFGQPH--DG-K----------------KS-LDFARAD-----------------
------------------------------------------------------------
--------------------------

#Brast01G099000_OrgBstacei_peptide_Brast01G099000.1.p_1_of_1_PTHR10209SF155__2OXOGLUTARATE_2OG_AND_FEIIDEPENDENT_OXYGENASE_SUPERFAMILY_PROTEINRELATED_PAC32879980
------------------------------------------------------------
--------MADCMQ--------------EWPEP--------------------VV-----
--R----------------------------VQAVAE-SGLA----AIPCRYVKP--PRD
R------------------PAATFPSDDGIA-----------IPVIDLG--ALLPAADHE
EGRR------GSAMMSEAVAAACREWGFFQVVNHGVRPELMRAAREAWRGFFRL-PIPA-
--KQQ-YANLPR--TY-----EGYGSRV--GVQKGGPLDWG---DYYFLH-LAP-----D
AAKSPDKYWP------TNPG------I----C----KEVSEEYGREVIGLCER-LMKVMS
ASLG---LEEA-----RF-QEA--FGRP---ECGACLRANYYPRCPQP-DLTLGLSAHSD
PGVLTVLLADE-HVRGLQVR------------------R------RGGVDG----DWVTV
-QPVPDAFIVNVGDQIQIMSNSVYKSVEHRVIVN-ATE--ERISLALFYN-------PR-
---GD-LPIAPAP---------------E-------------------------------
---------------------------------------LV---T-PDRPSVYP-PMTFD
EYRVYIRKNGP--RG------------------KAQLEGLKAAQAVPAAENEFKLTA---
------------------------------------------------------------
--------------------------

#Brast02G143500_OrgBstacei_peptide_Brast02G143500.1.p_1_of_1_PTHR1020PTHR10209SF149__OXIDOREDUCTASE_2OGFE_II_OXYGENASE_FAMILY_PROTEIN_SUBFAMILY_NOT_NAMED_PAC32874500
------------------------------------------------------------
------MSSSSCFNGGA-----------GWPEP--------------------VV-----
--R----------------------------VQAVSD-TCGE----AIPERYVKP--PSE
R-----------------PTSSQPAAGGSND---------VDIPVVDMS-----------
-MPD-------AAQTARAMDAACREWGFFQAVNHGVRPELLRRARASWRGFFRQ-PAEL-
--RER-YANSPA--TY-----EGYGSRL--GTAKGGHLDWG---DYYFLH-LLP----RS
LKSH--HKWP------SLPS------T----L----REATEEYGDEVVKLCRR-VTRMLS
EGLG---LDGG-----RL-QAA--FGGE--GGEGACMRVNFYPRCPQP-ELTLGVAAHSD
PGGLTMLLVDD-HVRGLQVR------------------N---------KEG----HWITV
-DPVPDAFIVNVGDQIQVLSNAAYKSVEHRVTVS-AAE--ERLSLAFFYN-------PR-
---SD-LPVAPMP-----------------------------------------------
----------------------------------------------ELGPPLYP-QMTFD
EYRAHIRRRGL--SG------------------KAQLQSLQTAARAAS------------
------------------------------------------------------------
--------------------------

#Brast05G298600_OrgBstacei_peptide_Brast05G298600.1.p_1_of_1_PTHR1020PTHR10209SF143__OXIDOREDUCTASE_2OGFE_II_OXYGENASE_FAMILY_PROTEIN_SUBFAMILY_NOT_NAMED_PAC32869814
------------------------------------------------------------
----------MASSHPL-----------AWPET--------------------IV-----
--P----------------------------VQTLSN-SGMT----TLPQQYIKP--PSE
R-------------------PSGSTNDPELS-----------IPVIDLA--------SFS
NVPD------HHQAMLKAMNDACKDWGFFQIVNHDVDMDTVKRVRDAWREFFDL-PVEE-
--KKV-YANLPV--TY-----EGYGSRL--GVEKGAILDWS---DYYFLY-VFP----SH
IRNL--DKWP------KIPT------D----L----REATEKFACQLMNLNKV-LLKAMS
SSLG---LQDD-----YL-HSA--FGGS--DGISVSMRMNYYPRCPQP-ELTLGLSAHSD
PGGITLLLADD-NIEGTQVR------------------K----------GD----SWVTV
-PPIPGSFLVNVGDQLQILSNGRYRSAEHRALAN-SDK--DRFTIAFFCN-------PQ-
---CD-LPIAPAS---------------Q-------------------------------
---------------------------------------LV---G-PESPALYQKPVTFD
EYRKYIRTKGP--SG-R----------------KQILSINSPMQPDPSA-----------
------------------------------------------------------------
--------------------------

#Brast07G043900_OrgBstacei_peptide_Brast07G043900.1.p_1_of_1_PTHR10209SF226__2OXOGLUTARATE_2OG_AND_FEIIDEPENDENT_OXYGENASE_SUPERFAMILY_PROTEIN_PAC32871359
------------------------------------------------------------
------------------------------MEA-------------------------TA
APR----------------------------VQALAD-AGVP----HLPAQYIQP--PDL
R-----------------ADPSGRPAAAASV---------S-IPIVDIS-----------
-ATA---------SAADAVRRACAEWGAFHVVNHGVPPALLDEMRGAGLAFFSA-PMGE-
--KLR-FGCDPA--KG-AAA-EGYGSRM--LANDDSVLDWR---DYFDHH-TLP----ES
RRDP--ARWP---DFVP---------G----Y----RDTVVRYGNSMKGLAQS-LLRIIS
ESLN---LPPS-----YM-EEA--VGEP-----YQNITISYYSPCPQP-DLALGLQSHSD
FGAITLLIQDD--VGGLEVF------K-----D-----G----------------TWIPV
-PPLSDGILVILSDQTEIITNGRYKSAVHRAVVN-ADR--ARLSVATFYD-------PS-
---KS-RKICTAP---------------Q-------------------------------
---------------------------------------LV---S-KEHPQKYR-DVIYG
DYVSSWYLKGP--EG-K----------------RN-IDALLMKQ----------------
------------------------------------------------------------
--------------------------

#Brast09G181800_OrgBstacei_peptide_Brast09G181800.1.p_1_of_1_PTHR1020PTHR10209SF192__OXIDOREDUCTASE_2OGFE_II_OXYGENASE_FAMILY_PROTEIN_SUBFAMILY_NOT_NAMED_PAC32855478
------------------------------------------------------------
-----------------------------MANQ---------------------------
---------------------------------LLSTVARHD----TLPEGYARP--ESD
R---P-------------RLN----EVATDS---------N-IPLIDLA-----------
-SPD-------KLGVIAEIDRACRIYGFFQVINHGISEELLEKVMAVGLEFFRL-PPEE-
--KAKLYSDEPS--KK-----IRLSTSF--NVRKETVHNWR---DYLRLH-CHP-----L
EEFV--PDWP------SNPE------G----F----KEIISTYCREVRLLGLR-LMGAIS
LSLG---LDED-----YV-ENV--LGEQ-----EQHMAVNYYPRCPEP-ELTYGLPKHTD
PNALTVLLQDP-HVSGLQVL------------------K----------DG----QWIAV
-DPRPNALVINLGDQLQALSNGAYKSVWHRAVVN-AAQ--ERMSVASFLC-------PC-
---NS-AVIGPAA---------------K-------------------------------
---------------------------------------LV---G-DGDEPVYR-SYTYD
EYYKKFWSRNL--DQ-E----------------HC-LELFRGQQ----------------
------------------------------------------------------------
--------------------------

#Cagra.0690s0002_OrgCgrandiflora_peptide_Cagra.0690s0002.1.p_1_of_2_PTHR10209SF96__1AMINOCYCLOPROPANE1CARBOXYLATE_OXIDASELIKE_PROTEINRELATED_PAC28893778
------------------------------------------------------------
---MAPTLSTAQFSTPA-----------EVTDF--------------------VV---HK
GNG----------------------------VKGLSE-TGIK----ALPDQYIQP--LEE
R------------------LINKFVNETDEA-----------IPVIDMS-----------
-NPD-------EKKVAEAVCDAAEKWGFFQVVNHGVPVEVLDNVKAATHRFFNL-PVEE-
--KSK-FTKENS--LS-AT--VRFGTSF--SPLAEKALEWK---DYLSLF-FVS-----D
AEAE--QFWP------D---------A----C----RNETLEYIDKSKKMVRK-LLEYLG
KNLNVKELDET-----KE-SLF--MGSI-------RVNLNYYPICPNP-DLTVGVGRHSD
VSSLTILLQDQ--IGGLHVR------------------S--------LASG----NWVHV
-PPVPGSFVINIGDAMQILSNGLYKSVEHRVLAN-GSN--NRISVPIFVN-------PK-
---PE-SVIGPLP---------------E-------------------------------
---------------------------------------VI---A-KGEEPIYR-DVVYS
DYVKYFFRKAH--DG-K----------------KT-VDFAKI------------------
------------------------------------------------------------
--------------------------

#Cagra.0884s0005_OrgCgrandiflora_peptide_Cagra.0884s0005.1.p_1_of_2_PTHR10209SF96__1AMINOCYCLOPROPANE1CARBOXYLATE_OXIDASELIKE_PROTEINRELATED_PAC28903874
------------------------------------------------------------
------------------------------RDY--------------------VV---NQ
RNG----------------------------VKGLVDNLTLT----TLPPPYIQP--PQE
R---F-------------TSD----KILLGS---------P-VPVIDVS--DW-------
NDPQ----------VARKICHAATKLGLFHIVNHGIAPEELKGIIAAGRGFFEL-PTEE-
--RRR-YWRGSS--VS-ET--AWLTTSF--NPYKESVLEWR---DFLKFE-YVS----QQ
HDFT--ATWP------L---------V----C----KEQVIDHFKRIKPIAEK-ILKILM
NNLNSS-IDES-----NK-KTL--MGTM-------RMNFNYYPKCPEP-SLAMGTGRHSD
INTLTLLLQEDGVLGSLYAR------AT----E-----D----------GD----KWIHV
-PPTPGAIVVNIGDVLQILSNDRYRSVEHCVVVN-KCV--SRVSIPVFCG-------PV-
---NE-SVIEPLP---------------E-------------------------------
---------------------------------------VL---LENNEMARYT-KIVYS
DYLKGFFERPH--DG-K----------------KT-IESIRLP-----------------
------------------------------------------------------------
--------------------------

#Cagra.1671s0288_OrgCgrandiflora_peptide_Cagra.1671s0288.1.p_1_of_13_PTHR10209SF122__1AMINOCYCLOPROPANE1CARBOXYLATE_OXIDASE_HOMOLOG_10RELATED_PAC28914025
------------------------------------------------------------
--------MEPSLPTVA---------ATDRSTQ--------------------LKAFDET
KTG----------------------------VKGLVD-AGIS----EVPVIFRAP--PAT
L------------------TSPKPPSSSEFS-----------IPTIDLK----------G
GDAD----SITRRSLVENIGDAAEKWGFFQVINHGIPLDVLEKMKEGVREFHEQ-DTEV-
--KKGFYSRDPA--SK-----MVYSSNF--DLFSSQAANWR---DTLGCY-TAP-----D
PPRQ--EDLP------A---------A----C----GEMMIEYSKEVMKLGEL-LFELLS
EALG---LNTN-----HF-KDIDCTNSL-------LLLGHYYPPCPQP-DLTLGLTKHSD
NSFLTLLLQDH--IGGLQVL------------------H----------DQ----YWVDV
-PPVSGALVVNVGDLLQLITNDRFISVEHRVLAN-EDG--PRISVACFFS-------SYL
MANP--RVYGPIK---------------E-------------------------------
---------------------------------------LL---S-EQNPPKYR-DTTIT
EYSKFYRSKGF--DG------------------TSGLLYLKI------------------
------------------------------------------------------------
--------------------------

#Cagra.29590s0001_OrgCgrandiflora_peptide_Cagra.29590s0001.1.p_1_of_2_PTHR10209SF113__GENOMIC_DNA_CHROMOSOME_3_P1_CLONEMJM20_PAC28902518
------------------------------------------------------------
-------MAIINFEDQT-----------TLYNF--------------------VV---KQ
GNG----------------------------VKGMID-SGLS----TVPRPFVQP--HSE
R---I-------------PTQ----NSLRCE---------A-SRPIDLS--DL-------
DGPN-------HKEVAKQIVEAAETLGFFQVVNHGVPVELLELLKSSAHEFFAQ-APEE-
--KAI-YLKEVS--PS-KL--VKYGTSF--VPDKEKAIEWK---DYVSMI-YTN-----D
HEAL--QQWP------Q---------P----C----REVALKFLKSSMEMVKN-VVNILM
ENVGVK-LEEE-----RM-NGL--MGTK-------MVNMNYYPTCPSP-ELTIGVGRHSD
MGMLTVLLQDG--IGGLYVK------L-----------D----------NG----EWAEI
-PPVHGALVINIGDTMQILSNGKYKSAEHRVRTT-NIG--SRVSVPIFTA-------PN-
---PS-EKIGPLP---------------E-------------------------------
---------------------------------------VV---K-RDGVARYK-ELLFQ
DYMNNFFSQPH--DG-K----------------KS-LDFASAE-----------------
------------------------------------------------------------
--------------------------

#Cagra.5641s0054_OrgCgrandiflora_peptide_Cagra.5641s0054.1.p_1_of_2_PTHR10209SF113__GENOMIC_DNA_CHROMOSOME_3_P1_CLONEMJM20_PAC28908419
------------------------------------------------------------
-------MAIINFEDQP-----------TLYNF--------------------VV---KQ
GNG----------------------------VKGMID-SGLS----SVPQPFVQP--ISE
R---I-------------PTQNAYTCEASQP-----------IDLFHLN-----------
-GPH-------HKEVAKQIVEAAETLGFFQVVNHGVSVELLDLLKTSAHEFFAQ-SPEE-
--KAI-YLKEVS--PS-KL--VKYGTSF--VPDKEKAIEWK---DYVSMM-YTS-----D
HEAL--QHWP------Q---------P----C----REVALKFLKSSMEMVEN-IVNILM
ENVGVK-LEEE-----RM-NGL--MGTK-------MVNMNYYPTCPSP-ELTIGVGRHSD
MGMLTVLLQDG--IGGLYVK------L-----------D----------NG----EWVEI
-PPVHGALVINIGDTLQILSNGKYKSAEHRVRTT-NVG--SRVSVPIFTA-------PN-
---PS-EKIGPLA---------------E-------------------------------
---------------------------------------VV---K-RDGVARYK-ELLFQ
DYMNNFFSQPH--DG-K----------------KS-LDFACAE-----------------
------------------------------------------------------------
--------------------------

#Carubv10002551m.g_OrgCrubella_peptide_Carubv10002551m_1_of_3_K06892__feruloylCoA_orthohydroxylase_F6H1_PAC20908319
------------------------------------------------------------
--------MSPTTVDVD---RSASSADIEVRDY--------------------VV---NQ
RNG----------------------------VKGLVDFLTLT----TLPPPYIQP--PQE
R---F-------------TSD----KILLGS---------P-IPVIDVS--DW-------
NDPQ----------VAREICHAATKLGLFQIVNHGIAPEELKGIIAAARGFFEL-PTEE-
--RRR-YWRGSS--VS-ET--AWLTTSF--NPYKESVLEWR---DFLKFE-YVS----QQ
HDFT--ATWP------L---------V----C----KVQVIDHFKRIKPIAEK-ILKILM
NNLNSS-IDES-----NK-KTL--MGTM-------RMNFNYYPKCPEP-SLAMGTGRHSD
INTLTLLLQEDGVLGSLYAR---------------ATED----------GD----KWIHV
-PPTPGAIVVNIGDVLQILSNDRYRSVEHCVVVN-KCV--SRVSIPVFCG-------PV-
---NE-SVIEPLP---------------E-------------------------------
---------------------------------------VL--LE-NNEMARYR-KIVYS
DYLKGFFERPH--DG-K----------------KT-IESIRLP-----------------
------------------------------------------------------------
--------------------------

#Carubv10011473m.g_OrgCrubella_peptide_Carubv10011473m_1_of_16_PTHR10209SF122__1AMINOCYCLOPROPANE1CARBOXYLATE_OXIDASE_HOMOLOG_10RELATED_PAC20891177
------------------------------------------------------------
--------MEPSLPTVA---------ATDRSTQ--------------------LKAFDET
KTG----------------------------VKGLVD-AGIS----EVPAIFRAP--PAT
L-----------------TSP-KPPSSSEFT-----------IPTIDLK----------G
GGAD----SITRRSLVEMIGDAPEKWGFFQVINHGIPLDVLEKMKEGVREFHEQ-DTEV-
--KKGFYSRDPA--SK-----MVYSSNF--DLFSSQAANWR---DTLGCY-TAP-----D
PPRQ--EDLP------A---------A----C----GEMMIEYSKEVMKLGEL-LFELLS
EALG---LNTN-----HF-KDIDCTNSL-------LLLGHYYPPCPQP-DLTLGLTKHSD
NSFLTLLLQDH--IGGLQVL------------------H----------DQ----YWVDV
-PPVPGALVVNVGDLLQLITNDKFISVEHRVLAN-EDG--PRISVACFFS-------SYL
MANP--RVYGPIK---------------E-------------------------------
---------------------------------------LL---S-EQNPPKYR-DTTIT
EYAKFYRSKGF--DG------------------TSGLLYLKI------------------
------------------------------------------------------------
--------------------------

#Carubv10014088m.g_OrgCrubella_peptide_Carubv10014088m_1_of_1_PTHR10209SF113__GENOMIC_DNA_CHROMOSOME_3_P1_CLONEMJM20_PAC20899693
------------------------------------------------------------
-------MAIINFEDQP-----------TLYNF--------------------VV---KQ
GNG----------------------------VKGMID-SGLS----SVPQPFVQP--ISE
R---I-------------PTQNAYTCEASQP-----------IDLFHLN-----------
-GPH-------HKEVAKQIVEAAETLGFFQVVNHGVSVELLDLLKTSAHEFFAQ-SPEE-
--KAI-YLKEVS--PS-KL--VKYGTSF--VPDKEKAIEWK---DYVSMM-YTS-----D
HEAL--QHWP------Q---------P----C----REVALKFLKSSMEMVEN-IVNILM
ENVGVK-LEEE-----RM-NGL--MGTK-------MVNMNYYPTCPSP-ELTIGVGRHSD
MGMLTVLLQDG--IGGLYVK------L-----------D----------NG----EWAEI
-PPVHGALVINIGDTLQ-----------HRVRTT-NVG--SRVSVPIFTA-------PN-
---PS-EKIGPLA---------------E-------------------------------
---------------------------------------VV---K-RDGVARYK-ELLFQ
DYMNNFFSQPH--DG-K----------------KS-LDFACAE-----------------
------------------------------------------------------------
--------------------------

#Carubv10016002m.g_OrgCrubella_peptide_Carubv10016002m_1_of_3_K06892__feruloylCoA_orthohydroxylase_F6H1_PAC20898712
------------------------------------------------------------
---MAPTLSTAQFSTPA-----------EVTDF--------------------VV---HR
GNG----------------------------VKGLSE-TGIK----ALPDQYIQP--LEE
R------------------LINKFVNETDEA-----------IPVIDMS-----------
-NPD-------EKKVAEAVCDAAEKWGFFQVVNHGVPLEVLDNVKAATHRFFNL-PVEE-
--KSK-FTKENS--LS-AT--VRFGTSF--SPLAEKALEWK---DYLSLF-FVS-----D
AEAE--QFWP------D---------A----C----RNETLEYIDKSKKMVRK-LLEYLG
KNLNVKELDET-----KE-SLF--MGSI-------RVNLNYYPICPNP-DLTVGVGRHSD
VSSLTILLQDQ--IGGLHVR------------------S--------LASG----NWVHV
-PPVPGSFVINIGDAMQILSNGLYKSVEHRVLAN-GSN--NRISVPIFVN-------PK-
---PE-SVIGPLP---------------E-------------------------------
---------------------------------------VI---A-KGEEPIYR-DVVYS
DYVKYFFRKAH--DG-K----------------KT-VDFAKI------------------
------------------------------------------------------------
--------------------------

#Carubv10023429m.g_OrgCrubella_peptide_Carubv10023429m_1_of_6_1.14.11.19__Leucocyanidin_oxygenase_Leucoanthocyanidin_dioxygenase_PAC20903811
----------------------------------------------------------FH
TSFISLASFLSIYIFLSEFQNNSHKMAAYWPEP--------------------IV-----
--S----------------------------VQALSQ-TGVT----TVPSRYVKP--FHQ
R-----------------PVLNSSQPDAEIE-----------IPVLDMS-NVW-------
GKPE----------GLRLVRSACEEWGFFQMVNHGVDHALMDKVRAAWREFFEL-PLDE-
--KRK-YANSPD--TY-----EGYGSRL--GVVKGAKLDWS---DYFFLN-YLP----SS
IRNP--SKWP------SQPP------K----I----RELIEEYGEEVRKLCER-LVETLS
ESLG---LEPN-----RL-MKA--FGGE--DKVGASLRTNYYPKCPQP-HLTLGLSSHSD
PGGITILFPDE-KVAGLQVR------------------R----------GD----GWVTV
-KSVPNALVVNMGDQIQILSNGIYKSVEHQVIVN-PGM--ERVSLAFFYN-------PR-
---CD-IPIGPVQ---------------E-------------------------------
---------------------------------------LL---T-ESRPALYK-PIRFD
EYRLLIRQKGP--SG------------------KNQVDALLSSR----------------
------------------------------------------------------------
--------------------------

#Ciclev10015700m.g_OrgCclementina_peptide_Ciclev10015700m_1_of_7_K06892__feruloylCoA_orthohydroxylase_F6H1_PAC20817104
------------------------------------------------------------
--------MAPTNGSTV------VTESWDIADF--------------------VI---HK
GHG----------------------------VKGLSE-KGLK----SLPKQFHQP--LEE
R---F-------------SEK----RILDHV---------S-IPLIDMS--KW-------
ESPE----------VAKSICDAAENWGFFQIVNHGVPLEVLERVKEATHRFFAL-PAEE-
--KRK-YSKENS--PI-NN--VRYGSSF--VPHVERALEWK---DFLSLF-YVS-----E
EETS--AFWP------P---------V----C----KDEMLEYMRSSEVLIKR-LMDVLV
KGLNVKRIDEI-----RE-PML--LGSR-------RVNLNYYPMCPNP-ELTVGVGRHSD
ISTFTILLQDD--IGGLHVR------------------K--------DNGT----DWIHV
-APISGSLIINIGDALQIMSNGRYKSIEHCVIAN-GSQ--NRISVPLFVN-------PK-
---PE-AILCPFP---------------E-------------------------------
---------------------------------------VL---A-NGEKPLYK-PVLCA
DYSRHFYTKAH--DG-K----------------KT-IDFAKISDI---------------
------------------------------------------------------------
--------------------------

#Ciclev10015715m.g_OrgCclementina_peptide_Ciclev10015715m_1_of_7_K06892__feruloylCoA_orthohydroxylase_F6H1_PAC20816558
------------------------------------------------------------
-----MAPTTVLLSDFS-----------DFTDF--------------------VV---NQ
GNG----------------------------VKGLSE-MGLK----ALPKQYIQP--LEE
R-------------------FSEKKIVPHES-----------IPIIDMS--KW-------
DDPE----------VAKSICDAAEMWGFFQAVNHRVPLQVLDRVKAATHRFFGL-SAAE-
--KNK-YSKELS--PS-NN--VRFGTSF--NTQAEKALEWK---DYLSLF-YVS-----D
DEAS--ALWP------P---------A----C----KDEVLEYTKSSEVLIKQ-LLKVLM
KGLKVEGTDEA-----KE-ALL--MGSV-------RTNLNYYPICPNP-ELTVGVGRHSD
VSTLTILLQDD--IGGLYVR------------------G--------NDGE----SWIHV
-PPISGSLVINIGDALQIMSNGKYRSVEHCVIAN-GSS--NRISVPIFIN-------PR-
---PQ-DTIGPFP---------------E-------------------------------
---------------------------------------VL---A-SGEKPVYK-QVLYK
DYVKHFFRKAH--DG-K----------------KT-VDFAKLSIF---------------
------------------------------------------------------------
--------------------------

#Ciclev10017914m.g_OrgCclementina_peptide_Ciclev10017914m_1_of_9_PTHR10209SF96__1AMINOCYCLOPROPANE1CARBOXYLATE_OXIDASELIKE_PROTEINRELATED_PAC20816638
------------------------------------------------------------
------------------------------------------------------------
--------------------------------------MGLK----SLPKQFHQP--LEE
R-----------------FSEKKILDQVS-------------IPLIDMS--NW-------
ESPE----------VAKSICDAAENWGFFQIVNHGVPLEVLERVKEATHRFFAL-PAEE-
--KRK-YSKENS--PT-NK--VRLGSSF--VPLVEKALEWK---DFLSLF-YGS-----E
EETS--AFWP------P---------V----C----KDETLEYMKSSEVLIRR-LMHVLV
KGLNVKRIDEI-----RE-PML--LGSR-------RVNLNYYPMCPNP-ELTVGVGRHSD
ISTFTILLQDD--IGGLHVR------------------K--------DSGN----DWIHV
-APISGSLIINIGDALQIMSNGRYKSIEHCVIAN-GSQ--NRISVPLFVN-------PK-
---PE-AILCPFP---------------E-------------------------------
---------------------------------------VL---A-NGEKPLYK-PVLCA
DYSRHFYTKAH--DG-K----------------KT-IDFAKIGDF---------------
------------------------------------------------------------
--------------------------

#Ciclev10018343m.g_OrgCclementina_peptide_Ciclev10018343m_1_of_7_K06892__feruloylCoA_orthohydroxylase_F6H1_PAC20817109
------------------------------------------------------------
----MATTNGSILATQS----------WDLTDF--------------------VV---NK
GHG----------------------------VKGLSE-MGLK----SLPKQFHQP--LEE
R-----------------FSEKKILDQVS-------------IPLIDMS--KW-------
ESPE----------VAKSICDTAENWGFFQIVNHGVPLEVLERVKEATHRFFAL-PAEE-
--KRK-YSKENS--PI-NN--VRYGSSF--VPHVERALEWK---DFLSLF-YVS-----E
EETS--AFWP------P---------V----C----KDEMLEYMRSSEVLIRR-LMHVLV
KGLNVKRIDEI-----RE-PML--LGSR-------RVNLNYYPMCPNP-ELTVGVGRHSD
ISTFTILLQDD--IGGLHVR------------------K--------DNGT----EWIHV
-APISGSLIINVGDALQIMSNGRYKSVEHCVIAN-GSQ--NRISVPLFVN-------PK-
---PE-AILCPFP---------------E-------------------------------
---------------------------------------VL---A-NGEKPLYK-PVLCA
DYSRHFYTKAH--DG-K----------------KT-IDFAKISDI---------------
------------------------------------------------------------
--------------------------

#Ciclev10029948m.g_OrgCclementina_peptide_Ciclev10029948m_1_of_9_PTHR10209SF96__1AMINOCYCLOPROPANE1CARBOXYLATE_OXIDASELIKE_PROTEINRELATED_PAC20812955
------------------------------------------------------------
---MAPTNGSTVVTESW-----------DIVDF--------------------VI---HK
GHG----------------------------VKGLSE-KGLK----SLPKQFHQP--LEE
R-----------------FSE---------------------KRILDQS-----------
--PE----------VAKFICDAAENWGFFQIVNHGVALEVLERVKEATHRFFAL-PAEE-
--KRK-YSKENS--PT-KN--VRYGSSF--APHVERALEWK---DFLSLF-YVS-----E
EETS--AFWP------L---------V----C----KDEMLEYMRSSEVFIKR-LMHVLV
KGLNVKRIDEI-----RE-PML--LGSR-------RVNLNYYPMCPNP-ELTVGVGRHSD
ISTFTILLQDD--IGGLHVR------------------K--------DNGT----GWIHA
-APISGSLIINIGDALQIMSNGRNKSIEHCVIAN-GSQ--NRISVPLFVN-------PK-
---PE-AILCPFP---------------E-------------------------------
---------------------------------------VL---A-NGEKPLYK-PVLYA
DYSRHFYTKAH--DG-K----------------KT-IDFAKISDI---------------
------------------------------------------------------------
--------------------------

#Cucsa.029840_OrgCsativus_peptide_Cucsa.029840.1_1_of_1_PTHR1020PTHR10209SF148__OXIDOREDUCTASE_2OGFE_II_OXYGENASE_FAMILY_PROTEIN_SUBFAMILY_NOT_NAMED_PAC16952220
-------------------------------------------------MLSLFNSNPLS
LLQTKFPSKNPNPTPKHKFYIVKMAADFDRATE--------------------LKQFDET
KAG----------------------------VKGLLD-AGIN----QIPRIFIHP--PET
LSDLK-------------PTSKSPSSSTPVV-----------IPTIDLA------GL---
HSPD------NRSSIVGHIRNAASTFGFFQIINHGVPQKVLDDILDSIRAFHEL-PAEA-
--KSSYYRRDVE--TG-----VSYLSNI--DLFKAKAASWR---DTLQIG-LGP-----V
AAAP--ENIP------A---------I----C----REAMAEWAKETERLGYL-LEEVLC
EGLG---LRSE-----RLKEAT--YGEG------RMMVGHYYPYCPQP-DLTVGIKSHTD
PGVLTVLLQDH--IGGLQIR------------------H----------DG----GWVDV
-KPVAGALVINIGDLLQIVSNDVYKSVEHRVLANGKAE--ARVSVAVFYN-------PR-
--IRD-NLYGPFP---------------E-------------------------------
---------------------------------------LI---S-QVTPAVYQ-QFTYA
DYITRFFNKEL--DG-K----------------SL-PNHYRI------------------
------------------------------------------------------------
--------------------------

#Cucsa.193360_OrgCsativus_peptide_Cucsa.193360.1_1_of_1_PTHR10209SF196__F3H7.17_PROTEIN_PAC16968090
------------------------------------------------------------
-----MICCQGNYSNAFSFSSINFFYKNNPFLF---------------SFSFFLLRPAMS
ASG----------------------------HTKLLV-TDLAATVQQVPSRYVRP--ISD
R-----------------PNSSDVRPSNTYS-----------FSVIDLH--AL-------
DGPS-------RPDVIYQIRRACERDGFFLVKNHGVPEEMINGVMRITREFFRL-PESE-
--RLKSYSDDPT--KK-----TRLSTSF--NVKTEKVANWR---DFLRLH-CYP-----L
HLYV--DEWP------SNPP------S----F----RKEVAEYCTTMRQLTLK-LLEAIS
ESLG---LPKD-----SI-ANS--IGSH-----GQHMALNYYPPCPQP-DLTYGLPCHTD
PNLITLLLQDQ--VPGLQVH------------------R----------DG----AWVAL
-NPIPNTFIINIGDQMQVLSNDRYKSVLHRAVVN-NAT--ERISIPTFYC-------PS-
---PE-AMIGPAK---------------E-------------------------------
---------------------------------------LI---H-DEHRPAFR-NFTYS
EYYQTFWSGEL--DT-R----------------RC-LDLFRI------------------
------------------------------------------------------------
--------------------------

#Cucsa.255250_OrgCsativus_peptide_Cucsa.255250.1_1_of_7_1.14.11.20__Deacetoxyvindoline_4hydroxylase_Desacetyoxyvindoline17hydroxylase_PAC16972371
-----------------------------------------------------MLHQGTN
GVHRIDLTPAANGDEYF-----------DRSAE--------------------LKLFDDT
KAG----------------------------VKGLVD-NGIT----QIPRIFYRP--PDS
S-------------------DYPVAGDTELS-----------IPVIDLEGIDA-------
DSSK-------RRHVVNTVREASEKWGFFQLVNHGVPLSVLDEIKNRTLRFYEQ-DTEL-
--KKLFYTRHNT--KS-----IVYNSNF--DLFTAPAANWR---DTFLCF-MAP-----N
VPNP--QDLP------E---------V----C----RDILFEYSKEMKKLGRV-LFGMLS
EALG---LNTN-----YL-SDI--ECDR-----GLAVLCHYYPACPQP-ELTLGTTEHAD
NDFLTLLLQDD-QIGGLQVL------------------H----------EK----KWVDI
-PPIPGALVINIGDLLQLISNDRFKSVEHRVVAN-REG--PRVSVASFFG-----IGVY-
---PTSQVYGPIK---------------E-------------------------------
---------------------------------------LL---S-EKNRAKYR-ETTLK
DFYFYHNMRGL--NG------------------ISALQHFRLGPEDERNG----------
------------------------------------------------------------
--------------------------

#Cucsa.337790_OrgCsativus_peptide_Cucsa.337790.1_1_of_1_K06892__feruloylCoA_orthohydroxylase_F6H1_PAC16978665
------------------------------------------------------------
--------MASMYDSDSDSKPVNEEGDHPWKEA--------------------I----NK
GYG----------------------------TTGLSK-MRLR----ALPKAFIQP--PEK
R-----------------SSSMIRASSQASG---------DTIPIIDMS-----------
-----------KAEAAELICEAAEKWGFFQVINHGVPAVLMSDVMHAARRFLGQ-AAEE-
--KRR-FLKENT--SC-SN--VVYMTSF--FAEAEKGLEWS---DYLSMN-FVS-----E
EEAY--AFWP------A---------I----S----------------------------
-----------------------------------KIQFNYYPISPTP-DLSVGVRSHSD
VSLLTVLLQDD--VGGLHVR------------------R-----EIDSKGD----EWVQV
-KPVAESLVINIGDFLEIMSNGIYKSVEHCVVSN-GNI--DRMSIPIFVG-------LQ-
---NS-PTIGPLP---------------E-------------------------------
---------------------------------------VL---A-TGKKAEYK-EVVFS
DYIKYFLNKPL--DG-K----------------ST-LKLAKI------------------
------------------------------------------------------------
--------------------------

#Cucsa.383730_OrgCsativus_peptide_Cucsa.383730.1_1_of_7_1.14.11.20__Deacetoxyvindoline_4hydroxylase_Desacetyoxyvindoline17hydroxylase_PAC16982431
------------------------------------------------------------
--MNTPIQVFNSYDRQA-----------DLEAF------------------------HNT
KLG----------------------------VKGLAD-AGVS----QLPRIFCHD--NQS
A----------------VSLISSPAAAAEEKLAGKTDAKNLTIPVIDLQ-----------
DSHK------NRVKIINEIKDACKNWGFFQILNHGVPLSVMKEMMAGIRRFHEQ-EEEM-
--KKDLYSRDFQ--RK-----ILFNTNF--DLFKGVSTNWR---DTLTVV-VAP-----R
GVEE--EEIP------E---------V----S----REAIVEYSRMVKELGDI-LLEYLG
EGLG---VGSN-----RLKELG--CGDG------MVMFCHYYPPCPQP-EMTWGTTDHTD
SSFLTVLLQDE--LGGLQVR------------------H----------ED----RWVDV
-HPIEGAFVVNMGDFMQLMSNDTFLSVNHRVLAN-KRG--PRISVASFFR---CNLAPE-
---NG-LVFGPLK---------------E-------------------------------
---------------------------------------LR---S-EENPDIYR-ETSIK
DYVAHYYHKGL--NG------------------ISALEHFKL------------------
------------------------------------------------------------
--------------------------

#DCAR021806_OrgDcarota_peptide_DCAR021806_hypothetical_protein_PAC36084100
------------------------------------------------------------
--------MAPSFSDDY-----------THFAV-------------------------KK
GHG----------------------------VKGISE-LGLK----ALPKQYIQP--LEE
R---I-------------DMT----KVLDKE---------S-IPVIDMS--NL-------
DDPN----------VADQIANAAEKWGFFQIVNHGVPIEVLEDVKEATRSFFQL-PADE-
--KIK-FSQENS--PT-KH--VRFGTSF--IPKAEKALEWK---DYLSLF-YVS-----D
EESS--TFWP------A---------A----C----KNEAIEFMKKSEFVIKW-LLQALM
QKLNAENMDS------KA-PLL--MGSK-------RINLNYYPICPNP-ELTVGVGRHSD
VSTLTFLLQDN--IGGLYVR------------------K--------METD----AWIHV
-PPISGSIVINVGDALQIMSNGKYKSVEHRVAAN-GSN--NRVSVPIFVN-------PR-
---PE-DIIGPLP---------------E-------------------------------
---------------------------------------VL---R-NGEKAMYK-QVLYS
DYVKHFFRKGH--DG-K----------------ET-IDFAKI------------------
------------------------------------------------------------
--------------------------

#DCAR021808_OrgDcarota_peptide_DCAR021808_hypothetical_protein_PAC36081735
------------------------------------------------------------
-----------------------------------------------------MT-----
---------------------------------KVLD-----------------------
------------------KES---------------------IPVIDMS--NL-------
DDPN----------VADQIANAAEKWGFFQIVNHGVPIEVLEDVREAARRFFQL-PAEE-
--KIK-FSQENS--PT-KN--VRFGTSF--IPKAEKALEWK---DYLSLF-YVS-----D
EESS--AFWP------A---------A----C----KNEAIQFMKKSEFVVKW-LLQALM
QKLNVDDMDS------KQ-SLL--MGSK-------RINLNYYPICPNP-ELTVGVGRHSD
VSTLTFLLQDN--IGGLFVG------------------K--------METD----AWIHV
-PPISGSIVINVGDALQIMSNGKYKSVEHRVAAN-GSN--NRVSVPIFVN-------PR-
---PG-DIIGPLA---------------E-------------------------------
---------------------------------------VL---K-NGEKAIYK-QVLYS
DYVKHFFRKGH--DG-K----------------ET-IDFAKI------------------
------------------------------------------------------------
--------------------------

#DCAR027837_OrgDcarota_peptide_DCAR027837_hypothetical_protein_PAC36063479
------------------------------------------------------------
--------MAPSSDYDY-----------RHFAV-------------------------TK
GHG----------------------------VKGISD-LGLN----TLPQQYVQP--PKE
R---I-------------DMR----KVLNKE---------S-IPVIDMS--NL-------
DDPN----------VARYVVDAAEKWGFFQIVNHGVPTEVLENLMEATRTFFEL-PVEE-
--KAQ-YLQENC--LT-KN--VRFGTSF--IPKADKVLEWK---DYLSLF-YVS-----D
DESS--RYWP------S---------A----C----RNEVMEYMKKSESVVKW-LLKVLL
QPLD---VDLD-----SKESLL--MGSK-------RINLNYYPICPNP-ELAVGVGRHSD
VSTLTFLLQDS--IGGLYVQ------------------K--------METD----HWIHV
-PPITGSIVINVGDALQILSNGKYKSVEHRVAAN-GDK--NRISVPIFFN-------PR-
---PD-DIICPLP---------------E-------------------------------
---------------------------------------VL---Q-NGEIPIYR-RVLYS
DYVKHFFRKSH--DG-K----------------QT-VDFAKI------------------
------------------------------------------------------------
--------------------------

#DCAR027839_OrgDcarota_peptide_DCAR027839_hypothetical_protein_PAC36061812
------------------------------------------------------------
--------MAPSSCDKY-------------RDF--------------------AV---TK
GYG----------------------------VKGISD-LGLK----ALPEQYIQP--SEE
R---I-------------DMR----KVLDKE---------S-IPVIDIS--NL-------
DDPE----------VAHSIANAAEKWGFFQIVNHGVPMEVLENAMEATRRFFEL-PVGE-
--KIK-YLQENS--PT-KN--VRFGTSF--LPKADKVLEWK---DYLSLL-YVS-----E
EESS--NYWP------S---------A----C----RNEVMEFKKKSEIVVEK-LLKILL
QRLN---VDLN-----SKESLL--MGSQ-------RINLNYYPICPNP-ELTIGVGRHSD
VSTLTFLLQDS--VGGLYVQ----------------KME----------TD----HWIYV
-PPVDGSIVINVGDALQIFSNGKYKSAEHRVAAN-GSN--NRISVPIFFN-------PR-
---PH-DIIGPLP---------------E-------------------------------
---------------------------------------VL---K-NGEKAIYK-SVLYS
DYVKHFFRKSH--DG-K----------------QT-LEFAKI------------------
------------------------------------------------------------
--------------------------

#DCAR027846_OrgDcarota_peptide_DCAR027846_hypothetical_protein_PAC36061486
------------------------------------------------------------
------------------------------------------------------------
---------------------------------------------------------MCE
S-----------------------------------------FRLV--------------
--------------VADRIAEAAEKWGFFQIVNHGVPVEVLENVKVAARRFFEL-PVEE-
--KIK-YTQENS--PS-KA--VRLTTSF--IPKADKVLEWK---DYLSLF-YVS-----D
DESS--KYWP------A---------A----C----KNEAMEFMNKSEFVIKW-LLKVLM
QRLNVEDLDS------KE-SLL--MGSR-------RINLNYYPICPNP-ELAIGVGRHSD
VSTFTFLLQDH--IGGLYVR------------------K--------LETD----FWIQV
-PPIPGSIVINVGDALEIFSNGKYKSAEHRVAAN-GNN--NRISVPIFVN-------PS-
---PG-EIIGPLP---------------E-------------------------------
---------------------------------------VL---E-NGEKPIYK-HVLYS
DYVKHFYRKSH--DG-K----------------LT-VDFAKV------------------
------------------------------------------------------------
--------------------------

#Eucgr.A00518_OrgEgrandis_peptide_Eucgr.A00518.1.p_1_of_3_PTHR10209SF134__2OXOGLUTARATE_2OG_AND_FEIIDEPENDENT_OXYGENASELIKE_PROTEIN_PAC32047697
------------------------------------------------------------
------------MKSLQ-----------SWPEP--------------------VV-----
--R----------------------------VQALSE-SGIR----AIPDRYVKP--PSD
R-----------------PSVVSSPMVKEVN-----------IPVIDLK--GLFVGANGP
SGPD--------DPTLRQINEACRDWGFFQVVNHGVDPKLMRMMRESWREFFHL-PLEA-
--KQR-YANSPC--TY-----EGYGSRL--GVEKGAVLDWS---DYYFLH-YMP----QC
LRNH--EKWP------DLPP------S----C----REQIAEYSKQVVELSGR-LMKMLS
LNLG---LPED-----FL-QRG--FGGE---DIGACLRVNFYPKCPQP-DLTLGLSSHSD
PGGLTLLLPDE-NVPGLQVR------------------R----------DE----SWVTV
-NPISDAFIVNIGDQMQVLSNAIYKSVEHRVIVN-SAK--ERVSLAFFYN-------PK-
---SD-IPIAPAS---------------E-------------------------------
---------------------------------------LV---T-EDRPALYP-AMTFD
EYRLYIRTKGP--RG------------------KSQVESLKSAR----------------
------------------------------------------------------------
--------------------------

#Eucgr.J01036_OrgEgrandis_peptide_Eucgr.J01036.1.p_1_of_1_PTHR1020PTHR10209SF224__OXIDOREDUCTASE_2OGFE_II_OXYGENASE_FAMILY_PROTEIN_SUBFAMILY_NOT_NAMED_PAC32035670
------------------------------------------------------------
-----MGLAAVESNNGH-----------EVEES-------------------------TY
QRG----------------------------VKHLCE-GGIE----RVPRKYVFP--VSE
R---P-------------HLGTERSDVCCGGNWNLK------LPVIDFA--QL-------
QGSN-------RSQVLEHLADACEEYGFFQLVNHGIPSQVIEELRSVGRRFFEL-PYEE-
--RCKYMNLDMR--SP-----VRCGTSF--NQNKDQILCWR---DFLKLS-CHS-----L
PQHL--PSWP------SNPS------D----L----REVAANYSLKTKFLYLK-LMEAIL
ESLGVKEIAPK-----SMEDQENDWMAKDLENGSQIVMVNCYPACPEP-DLTLGMPPHSD
YGMLTLLLQDE-SVQGLQIH------------------H----------GG----RWLTV
-EPISNSFVVNVGDHLEIFSNGRFKSVLHRVLVN-SSS--TRISFASLHS-------LS-
---LD-STVRPLP---------------K-------------------------------
---------------------------------------LI---D-EANPRRYK-DTDFA
SFLNYISSVGH--KG-K----------------NF-LDTRKLT-----------------
------------------------------------------------------------
--------------------------

#Eucgr.K02978_OrgEgrandis_peptide_Eucgr.K02978.1.p_1_of_3_PTHR10209SF134__2OXOGLUTARATE_2OG_AND_FEIIDEPENDENT_OXYGENASELIKE_PROTEIN_PAC32069092
------------------------------------------------------------
----------MMTSSLQ-----------SWPEP--------------------IV-----
--R----------------------------VQALSE-SGIS----RIPERFVRP--PSE
R---P-------------SPIPNFAPQDRDR----TRDGIN-IPVIDLA--GI----MSS
ADGS--------TLLLERISYACREWGFFQVVNHGVSEELMGAAREAWREFFRL-PVEA-
--KQE-YANNPS--TY-----EGYGSRI--GVEREATLDWS---DYFFLY-YSP----RS
ARNP--SKWP------AIPL------S----C----RELITEYGKEVTELCKR-LLSLIS
RSLG---FEGD-----YF-ERA--FGGE---EFGACLRANFYPKCPQP-DLTLGLSAHSD
PGFLTFLLPDP-HVAGLQVR------------------Q----------GD----QWVTV
-EPIPNAFIVNLGDQMQVVTNAIYRSVEHRVIVN-SAK--ERVSLAFFYN-------PK-
---SD-LLIQPAE---------------E-------------------------------
---------------------------------------FV---T-EDRPALYS-PMTYE
EYRTYIRTKGP--RG-K----------------SQLQSLMRLSTKKLTP-----------
------------------------------------------------------------
--------------------------

#Eucgr.L00786_OrgEgrandis_peptide_Eucgr.L00786.1.p_1_of_13_PTHR10209SF196__F3H7.17_PROTEIN_PAC32035829
------------------------------------------------------------
--------MATAATKLL-----------LIDRV---------------------------
--------------------------------------PGIN----RVPNSYIRP--EAD
R-----------------PNLTEVEASDAST-----------IPLIDLQ--GL-------
FGPN-------RDDIIRLIGEACQQDGFFQIKNHGIPEEVVQAIMNIAGEFFRL-PESE-
--RLKNYSDDPS--KS-----TRLSTSF--NIKTEKVSNWR---DFLRLH-CYP-----L
EEYM--HEWP------TNPP------S----F----RKEVGEYCTRVRELALK-LLEAIS
ESLG---LERE-----YI-SKN--LGKH-----GQHMAMNYYPPCPQP-ELTYGLPGHTD
RNLITILLQDD--VPGLQVL------------------R----------DG----KWIAV
-NPIPNTFIVNIGDQMQVISNDKYKSILHRAVVN-CDR--ERISIPTFYC-------PS-
---PE-ALIGPAQ---------------G-------------------------------
---------------------------------------LI---D-HEHPAVYR-SFTYE
EYYHKFWNRGL--RT------------------ECCLDMFKIPSA---------------
------------------------------------------------------------
--------------------------

#Eucgr.L00789_OrgEgrandis_peptide_Eucgr.L00789.1.p_1_of_13_PTHR10209SF196__F3H7.17_PROTEIN_PAC32035831
------------------------------------------------------------
--------MATAATKLL-----------LIDRV---------------------------
--------------------------------------PGIN----RVPNSYIRP--QAD
R-----------------PNLTEVEASDAST-----------IPLIDLQ--GL-------
FGPN-------RDDIIRQIGKACQRDGFFQIKNHGIPEEVVQAIMNIAGEFFRL-PESE-
--RLKNYSDDPS--KS-----TRLSTSF--NIKTEKVSNWR---DFLRLH-CYP-----L
EEYM--HEWP------TNPP------S----F----RKEVGEYCTRVRELALK-LLEAIS
ESLG---LERE-----YI-SKN--LGKH-----GQHMAMNYYPPCPQP-ELTYGLPGHTD
QNLITILLQDE--VPGLQVL------------------R----------DG----KWIAV
-NPIPNTFIVNIGDQMQVISNDKYKSILHRAVVN-CDR--ERISIPTFYC-------PS-
---PE-ALIGPAQ---------------G-------------------------------
---------------------------------------LI---D-HDNPAVYR-SFTYE
EYYHKFWNRGL--RT------------------ECCLDMFKIPSA---------------
------------------------------------------------------------
--------------------------

#evm27.TU.AmTrv1.0scaffold00001.49_OrgAtrichopoda_peptide_evm27.model.AmTrv1.0scaffold00001.49_1_of_5_K06892__feruloylCoA_orthohydroxylase_F6H1_PAC31551357
------------------------------------------------------------
MAASPDNSIAHIASDED-----------QLFEF--------------------VV---RT
GHG----------------------------VKGLVD-AGIS----HIPNRYIHP--PEK
L---A-------------DFK----RISSTI---------T-LPIIDLS--GL-------
SDAS------IKNSIAQEICEATKKFGFFHVINYGVPQDLVKRLMDSTSEFFEL-PPEK-
--KAC-YLKGVS--PC-KN--VFLGTSF--TPESEKCLEWK---DYIIMF-FFG-----E
DEAR--AFWP------P---------E----Y----RDVLLEYLKLQQPLISF-IFESLL
KGIGVT-VDDE-----LI-KAY--IEPK-------AVNLNYYPVCPNP-ELTVGVGPHSD
LGVITLLVQDD--VGGLQAK------------------I----------ED----EWVEI
-APMPGALIVNVGATLEILSNGEYKSVEHMARAS-NT---NRISIPIFVG-------PR-
---PH-TKIGPLP---------------G-------------------------------
---------------------------------------LL---Q-KDGKPIYK-DLLFG
ELMEHFFSTPH--KG-K----------------QTPLDFARF------------------
------------------------------------------------------------
--------------------------

#evm27.TU.AmTrv1.0scaffold00007.64_OrgAtrichopoda_peptide_evm27.model.AmTrv1.0scaffold00007.64_1_of_2_PTHR1020PTHR10209SF92__OXIDOREDUCTASE_2OGFE_II_OXYGENASE_FAMILY_PROTEIN_SUBFAMILY_NOT_NAMED_PAC31557942
------------------------------------------------------------
------------MDCLG-----------EWPEP--------------------VR-----
--R----------------------------VQAIAE-SGSP----VIPERYIKP--LSE
R---P-------------GLE----PAGSEL----GS-----VPVIDLG-----------
-ALR-------DGEVGLKVGEACREWGFFEAVNHGVPNEVIERMREVWRGFFAL-PLHL-
--KQE-YANNPK--TY-----EGYGSRL--GVEKGALLDWG---DYYFLN-LLP----PA
LNDP--MKWP------ALPA------N----C----RETIQEYSEHVLRLCKA-LLKAMS
LGLG---LREY-----YL-QEA--FGGD---DVGSCMRINFYPKCPQP-ELTLGLSSHSD
PGGLTVLLPDE-RVKGLQVR------------------H----------RD----SWVTV
-SPGPHSFIINIGDQIQVMTNAGYKSVEHRVMAN-SVL--ERLSVAFFYN-------PK-
---SD-LLIGPAP---------------D-------------------------------
---------------------------------------LV---A-PDSPALYS-PMTFD
QYRLFIRQRGP--RG-K----------------SQ-VQSLESKSPASSPRTPPNKLFS--
------------------------------------------------------------
--------------------------

#evm27.TU.AmTrv1.0scaffold00021.183_OrgAtrichopoda_peptide_evm27.model.AmTrv1.0scaffold00021.183_1_of_3_PTHR1020PTHR10209SF148__OXIDOREDUCTASE_2OGFE_II_OXYGENASE_FAMILY_PROTEIN_SUBFAMILY_NOT_NAMED_PAC31563279
------------------------------------------------------------
-----MGTATAAETQDY-----------DRMAE--------------------LRAFDEL
KLG----------------------------VKGLMD-SNSS----SIPRFFVHP--PES
R-----------------VIP----AVGPRP--------SALIPTVDLS-----------
-APH--------AMAAAQIRQAASSWGFFNLVNHGIDPTLLQSTIDSVKTFNEQ-PHAQ-
--KAPYYTRDPA--NG-----VAFATNF--DLYQSKAASWR---DTLQVR-MSP-----V
PADP--GFLP------E---------P----C----RAPLLEWGEQATSVAER-LMGFLS
ESLG---LGLE-----FF-KGMSGLEGR-------QLVAHYYPCCPEP-ELTVGLAGHSD
PGLLTVLLQDQ--VGGLQVL------------------N----------EE----EWIDV
-RPVPGALVVNVGDLLQIVSNGVYKSVEHRVLANPSKD--PRISVAIFYS-------PG-
KRDDS-TFYGPIE---------------E-------------------------------
---------------------------------------LL---S-PQNPPKYR-NFTMT
EYLGTFFNKGL--KR------------------NSLLDHFKL------------------
------------------------------------------------------------
--------------------------

#evm27.TU.AmTrv1.0scaffold00050.33_OrgAtrichopoda_peptide_evm27.model.AmTrv1.0scaffold00050.33_1_of_1_PTHR10209SF152__1AMINOCYCLOPROPANE1CARBOXYLATE_OXIDASERELATED_PAC31571188
------------------------------------------------------------
--------MASSSKVAT-----------VRAEG--------------------LACEKGY
LKG----------------------------VKYLCD-NGIT----GIPQKYVLP--VAE
R----------------PAYNSSSSNNSNDEVRDMVRAPILKLPTVDAA---------KL
QGPN-------RNEVLKSLAKACGEHGFFQVINHGIPSKVLEGMMKAAKGFFEL-PYEE-
--RSRFMGEDMT--AP-----VRYGTSY--NQNNDGVFCWR---DFLKLY-CTP-----L
SQTL--PLWP------S---------D----L----RVVGEEYARETKALFFM-LMEAVM
ESLGIIPLQDE-----GLLKEMK-EGSQ-------MLVLNCFPTCPEP-ELTLGMLPHSD
YGFLTLLLQDE--VEGLQVQ---------------------------LKTG----DWFTL
-PTLSDSFVINVGDHLEIFSNGKYKSVLHRVLAN-RSK--TRISVASLHS-------LP-
---FE-TVIGPAP---------------Q-------------------------------
---------------------------------------LI---D-QCHPPLYA-NTDFA
SFLHYISSTRH--HP------------------KSFLESRKLKLDT--------------
------------------------------------------------------------
--------------------------

#evm27.TU.AmTrv1.0scaffold00057.223_OrgAtrichopoda_peptide_evm27.model.AmTrv1.0scaffold00057.223_1_of_1_PTHR1020PTHR10209SF169__OXIDOREDUCTASE_2OGFE_II_OXYGENASE_FAMILY_PROTEIN_SUBFAMILY_NOT_NAMED_PAC31574315
------------------------------------------------------------
--------MATTIRSPQ------------GIKI-------------------------GH
VDD----------------------------VQELRR-TRPA----VVPERYVRD--HCE
R---PD------------RVP----TNRSTT---------Q-VPVIDMS--RL-------
LGRE-------SQNELAKLARACEEWGFFQVVNHGVDRALLEKMEGVAKEFFML-PLEE-
--KEK-YPMAPG--TV-----QGYGHAF--IFSEDQKLDWC---NMLALG-IHP----HH
IRNP--LLWP------KKPQ------Q----L----SETLETYSMNIRRLCQR-LLGAIA
RSLG---LREE-----MF-NEM--FGEA-----VQAVRMNYYPPCPRP-DLVLGLSPHSD
GSAITVLQQDL-GSAGLQIR------------------K----------GN----DWVLV
-EPLQGALVINIGDTIEVLTNGKYQSIEHRVVTN-KEK--DRLSIVTFYA-------PS-
---YN-INIGPLP---------------R-------------------------------
---------------------------------------FI---D-DKNLAKYR-TYNHG
DYSRYYVTNKL--EG-K----------------KS-LDFAKIRK----------------
------------------------------------------------------------
--------------------------

#evm.TU.supercontig114.41_OrgCpapaya_peptide_evm.model.supercontig114.41_1_of_1_PTHR10209SF113__GENOMIC_DNA_CHROMOSOME_3_P1_CLONEMJM20_PAC16406133
------------------------------------------------------------
--------MAPNFDNNQ-----------SLFNF--------------------VV---RD
GNG----------------------------VKGMVD-LGLS----YVPQAYIQP--AEE
R---I-------------DKP----RARTHA-----------EPPIDLS--KL-------
DGSD-------HDQVVNQIIRAAETLGFFQVVNHGVPVELLESLKTAAHNFFAL-PPEK-
--KAV-YRKGVS--PS-PL--VKYGTSF--VPEKENALEWK---DYVCMG-YTN-----D
DDAL--QFWP------K---------E----C----SEVALEYLKRSSKMVKK-LIEILI
GEVT----NES-----KI-EEL--MTVK-------MVNMNFYPTCPNP-DATVGVGRHSD
IGILTVLFQDG--IGGLYVK------V-----EEGNNKE----------------EWVEI
-PPIAGSLVINVGDTLQILSNGRYRSAEHRVRTT-SSQ--ARVSVPIFII-------PK-
---ST-EKIAPLP---------------E-------------------------------
---------------------------------------AV---E-RDGVAYYR-EFLYQ
DYRNNFFGNKH--EG-K----------------KS-LDFAKI------------------
------------------------------------------------------------
--------------------------

#evm.TU.supercontig119.68_OrgCpapaya_peptide_evm.model.supercontig119.68_1_of_2_K06892__feruloylCoA_orthohydroxylase_F6H1_PAC16406587
------------------------------------------------------------
--------MAPTISLPI-------TDSSEIRDF--------------------VL---NQ
GNG----------------------------VKGLSE-LGLK----SLPEQYIQP--LEE
R-----------------IIVNEDNNIPQES-----------IPIIDMS--NW-------
EDPE----------VANAICDAAEKWGFFQVVNHGVPTDVLENVQNATHQFYGL-PSAE-
--KRK-YSKGVS--PS-NS--VRFGSSF--SPPP-------------SMF-L-------M
NEAF--ELWP------P---------V----C----RNQVLEHMKSSKILIRR-LLQVLM
KRLNVNEIDET-----KE-LML--MGSV-------RINLNYYPICPNP-ELTVGVGRHSD
VSTLTILLQDD--IGGLYVR------------G-----N----------ND----DWIHV
-PPIYGSLVINVGDALQIMSNGRYKSVEHRVVAN-GSR--NRISIPIFVN-------PR-
---PQ-DIICPFP---------------E-------------------------------
---------------------------------------AL---A-SGEKPIYK-QVLYS
EYVKHFFKKAH--DG-K----------------KT-VDFAKI------------------
------------------------------------------------------------
--------------------------

#evm.TU.supercontig119.69_OrgCpapaya_peptide_evm.model.supercontig119.69_1_of_3_PTHR10209SF96__1AMINOCYCLOPROPANE1CARBOXYLATE_OXIDASELIKE_PROTEINRELATED_PAC16406588
------------------------------------------------------------
-----------------------------MSNW---------------------------
---------------------------------------------------------DDQ
R-----------------------------------------------------------
--------------VTDSICDAVETWGIFQVVNHGISIDVIENVQNATHQFFGL-PSEE-
--KRK-YSKEFS--PS-NS--VRLGSSI--RPVAEKALEWK---DYLSLF-YVS-----D
NEAF--ELWP------P---------V----C----RDQVLEYMKSSKILIRR-LLQVLM
KRLNVNEIDET-----KVLMLI---------------------------ELTVGVGHRSD
VSTITILLQDD--IGGLYVR------------------G-------NNDDN----SWIHV
-PPIYGSLVINVGDALQIMSNGCYRSVELCVVAN-KSK--NRISVPIFVN-------PG-
---PQ-----------------------D-------------------------------
----------------------------------------I-------------------
------------------------------------------------------------
------------------------------------------------------------
--------------------------

#evm.TU.supercontig2.209_OrgCpapaya_peptide_evm.model.supercontig2.209_1_of_2_PTHR1020PTHR10209SF148__OXIDOREDUCTASE_2OGFE_II_OXYGENASE_FAMILY_PROTEIN_SUBFAMILY_NOT_NAMED_PAC16412574
------------------------------------------------------------
-----MATEMVKTEENY-----------DHLKE--------------------VKRFDDS
KTG----------------------------VKGLVD-SGLS----TIPRFFIHP--PHV
LSGLK-------------PNP-TAIRPQSNP-----------IPTVDLS------NI---
DSPT------TQSTVVDQLKRACGEFGFFQIVNHGVPVDLLDRMIAAVKDFHEQ-PTEA-
--KESFYSRS-G--KA-----VQFFSNV--DLFHSKAASWR---DTLQMR-LGP-----E
LPNL--EEVP------E---------M----I----RRAIVEWNQEIKRLGEV-LMELLC
EGLG---VNPG-----RL-KEMTFLDGR-------VMVGHYYPYCPQP-DLTVGITSHTD
PGVLTVLLQSQ--VGGLQIK------------------H----------DG----EWLDV
-KPIPGALVINVGDIFQIMSNEEYKSVEHRVLANSLDE--PRVSIAVFFN-------PT-
--ARE-NLYGPFP---------------E-------------------------------
---------------------------------------LI---S-PEKPAIYR-QFQYI
DYLTRFFTKEL--DG-K----------------SL-TNFYKL------------------
------------------------------------------------------------
--------------------------

#evm.TU.contig30480.1_OrgCpapaya_peptide_evm.TU.contig30480.1_1_of_5_PTHR1020PTHR10209SF135__OXIDOREDUCTASE_2OGFE_II_OXYGENASE_FAMILY_PROTEIN_SUBFAMILY_NOT_NAMED_PAC16429832
------------------------------------------------------------
--------MGTGGAEDC------------REKE--------------------LKAFDET
KAG----------------------------VKGLVD-AGMV----NIPKIFVRP--PDE
L-----------------TGD-SDRCQIHCQ-----------VPVIDFD--GV-------
DGDR-------HKEIVNQLKSASECWGFFQVVNHGIPLQVLEDMIKGTTRFHEG-DVEM-
--KKVLYSRDRT--RR-----VRFNSNY--DLYNSKAASWR---DTLTIT--LP----SN
ELDP--QELP------P---------D----C----RECSIQYVKHVSELGHS-LLKLLS
EALG---LNSE-----HLVELG--CGKR------RTFVCHYYPPCPQP-ELTLGTTKHSD
PSFLTILLQDQ--IGGLQVL------------------H----------QN----QWVDV
-QPIPGALIVNIGDFLQIMSNGKLKSVEHRVLAK-SVG--PRISVACFLT-------GE-
--FLDSKVYGPVK---------------E-------------------------------
---------------------------------------LL---S-ENNPPLYR-DFTIS
EYLATFFSSAL--DV------------------NSKTDSLKL------------------
------------------------------------------------------------
--------------------------

#Glyma.03G096500_OrgGmax_peptide_Glyma.03G096500.1.p_1_of_4_PTHR10209SF96__1AMINOCYCLOPROPANE1CARBOXYLATE_OXIDASELIKE_PROTEINRELATED_PAC30516651
------------------------------------------------------------
--------MATTLIPS------------DLTEF--------------------VM---LQ
GNG----------------------------VKGLSE-MGLK----SLPSQYIQP--LEE
I-----------------MIN----VLPQES-----------IPIIDMS--NW-------
DDPK----------VQDSICDAAEKWGFFQIINHGVPPQVLDNVKDATYRFYGL-PPEE-
--KVK-YTKENS--ST-KH--VRYGSSF--SPEAEKALEWK---DYLSLF-YVS-----E
DEAA--TTWP------P---------A----C----RDEALEYMKRSEIFIKR-LLNVLM
KRLNVSEIDET-----NE-SIF--MGSK-------RINLNYYPVCPNH-DLTVAIGRHSD
VSTLTVLLQDE--TGGLYVR----------------APN----------HH----DWIHV
-PPVFGAIVINIGDALQILSNGRYKSIEHRVSAN-GSK--SRVSMPIFVN-------PR-
---PS-DVIGPLP---------------Q-------------------------------
---------------------------------------VL---A-SGEKAMYK-NVLYS
DYVKHFFRKAH--DG-K----------------LT-IDYAKIC-----------------
------------------------------------------------------------
--------------------------

#Glyma.07G124400_OrgGmax_peptide_Glyma.07G124400.1.p_1_of_2_K06892__feruloylCoA_orthohydroxylase_F6H1_PAC30492070
------------------------------------------------------------
--------MAPTLIPS------------DLTEF--------------------VM---LQ
GNG----------------------------VKGLSE-MGLK----SLPSQYVQP--LEE
R-----------------VIN----VVPQES-----------IPIIDMS--NW-------
DDPK----------VQDAICDAAEKWGFFQIINHGVPLEVLDSVKDATYRFYGL-PPKE-
--KVK-YTKENS--ST-KH--VRYGSSF--SPEAEKALEWK---DYLSLF-YVS-----E
DEAA--ATWP------P---------A----C----RNEALEYMKRSEILIKQ-LLNVLM
KRLNVSEIDET-----NE-SLF--MGSK-------RINLNYYPVCPNH-DLTVAIGRHSD
VSTLTVLLQDE--TGGLYVR----------------APN----------HH----GWIHV
-PPVSGAIVINIGDALQVMSNGRYKSIEHRVSAN-GSK--TRVSVPIFVN-------PR-
---PS-DVIGPLP---------------Q-------------------------------
---------------------------------------VL---A-SGEKALYK-NVLYS
DYVKHFFRKAH--DG-K----------------LT-VEYAKICQV---------------
------------------------------------------------------------
--------------------------

#Glyma.08G169100_OrgGmax_peptide_Glyma.08G169100.1.p_1_of_2_K06892__feruloylCoA_orthohydroxylase_F6H1_PAC30538904
------------------------------------------------------------
--------MSPSFNSSN-----------SLYDF--------------------VV---RE
GNG----------------------------VKGLVD-LGVS----EVPERYKQH--PQE
R---I-------------NKQ----DSRTCD-----------APPIDLS--KL-------
NGPD-------HEKVVDEIARAAETLGFFQVVNHGVPLELLESLKDAAHTFFSL-PPEK-
--KAV-YCTGVS--PS-PR--VKYGTSF--VPEKEKALEWK---DYISMV-YSS-----D
EEAL--QHWP------N---------Q----C----KEVALEYLKLSSKMVRD-IVEALI
SKLGVA-LDDS-----KI-EGL--LGLK-------MVNMNYYPACPNP-ELTVGVGRHSD
MGAITVLLQDG--IGGLYVK-----------VEEDEDAG----------KG----EWLEI
-PPIPGALVINIGDTIQILSNGKYKSAEHRVRTT-STQ--SRVSVPVFTM-------PI-
---AT-DRIGPLP---------------E-------------------------------
---------------------------------------VV---K-KDGLARYR-EVVLQ
DYMNNFFGNAH--AG-K----------------KS-LDFARIN-----------------
------------------------------------------------------------
--------------------------

#Glyma.08G169300_OrgGmax_peptide_Glyma.08G169300.1.p_1_of_4_PTHR10209SF113__GENOMIC_DNA_CHROMOSOME_3_P1_CLONEMJM20_PAC30538459
------------------------------------------------------------
--------MALSFNTSN-----------SLYDF--------------------VV---RE
GNG----------------------------VKGVSD-LGLP----EVPDRYIQP--PEE
R---I-------------NKQ----ESRTCD-----------APPIDLS--KL-------
NGLE-------HEKVVDEIVRAAETLGFFQVVNHGVPLELLESLKHTAHKFFSL-PLEK-
--KTL-YRAGVS--PA-GPV-TRLATSF--VPEKEKTWEWK---DYISMI-YRS-----D
EEAL--QYWP------N---------L----C----RELVLEYLKLSSKMVRG-IVEILI
RNLGVT-IDDS-----KT-EQI--MGDK-------VVNFNYYPPCPNP-ELTVGLGRHSD
LGTITVLLQDE--IGGLYVK------M-----EEDNDAG----------KE----EWLLI
-PPIPGALVINIGDILQILSNGKYKSAEHRTTTT-STR--ARVSVPLFIL-------PI-
---AT-ERIGPFP---------------E-------------------------------
---------------------------------------AV---K-NVGFARYR-EVLMQ
DYMSKYFGNAH--EG-K----------------KKIIDFARINSA---------------
------------------------------------------------------------
--------------------------

#Glyma.18G111000_OrgGmax_peptide_Glyma.18G111000.1.p_1_of_4_PTHR10209SF96__1AMINOCYCLOPROPANE1CARBOXYLATE_OXIDASELIKE_PROTEINRELATED_PAC30555880
------------------------------------------------------------
-----------MSSTPT-----------NLIDF--------------------LV---NQ
ANG----------------------------VKGLAD-LNLA----SVPHQYIQP--LQA
R-------------------LDHTKIVTQKS-----------IPIIDFT--KW-------
EDPD----------VQDSIFDAATKWGFFQIVNHGIPSEVLDDLKDAVHRFFEL-PAEE-
--KQCLKDNSPP--EV-----VRLASSF--SPYAESVLEWK---DYLQLV-YAS-----E
EKIH--AYWP------P---------I----C----KDQALEYMKHAEALIRK-LLKVLL
KKLNVKELDKA-----RE-HTL--MGAM-------ILGFNYYPACPDP-EVVAGVGPHSD
VSSITVLLQDD--IGGLYVR------------------G--------SDGD----SWIYV
-PPVEGALVINIGDVLQIMSNERCKSIEHRVVAN-RSK--TRISIPIFVN-------PA-
---PD-AVIGPLS---------------E-------------------------------
---------------------------------------VL---D-DGDEPKYK-QLLYS
DYFKYFFSKAH--DG-K----------------KT-IEFAMI------------------
------------------------------------------------------------
--------------------------

#Gorai.004G258600_OrgGraimondii_peptide_Gorai.004G258600.1_1_of_10_K06892__feruloylCoA_orthohydroxylase_F6H1_PAC26777661
------------------------------------------------------------
--------MAPSLSEPF-------SDSSVLIDF--------------------VI---NQ
GNG----------------------------VKGLSE-MGLK----ALPKQYIQP--LEE
R---M-------------CMT----NVQAQE---------S-IPIIDMS-----------
-NPN-------DPEVEKSICEAASKWGFFQIVNHDVPVEVLENVKDATYKFFGL-AAEV-
--KNK-YSKEHS--LS-NN--VRFGTSF--TPQAEKALEWK---DYLSLF-YVS-----E
EEAF--ALWP------S---------V----C----REQVLDYTRKSEVVIKQ-LLKVLM
KGLNVNEIDET-----KE-SLL--MGSM-------RTNLNYYPKCPNP-ELTVGVGRHSD
VSTLTILLQDE--IGGLFVR------------------G--------NDGD----NWIHV
-PPIKGSLVINVGDALQIMSNGKYKSVEHRVVAN-GSN--NRISVPIFVN-------PR-
---PS-DMIGPLP---------------E-------------------------------
---------------------------------------LI---E-NGEKPIYK-QVLYS
DYVKHFFRKAH--DG-K----------------KT-VAFAEL------------------
------------------------------------------------------------
--------------------------

#Gorai.004G258700_OrgGraimondii_peptide_Gorai.004G258700.1_1_of_10_K06892__feruloylCoA_orthohydroxylase_F6H1_PAC26777066
------------------------------------------------------------
----MAPVRAEPFNDSS-----------ALIDF--------------------VI---NQ
GNG----------------------------VKGLSE-MGLK----ALPRQYIQP--LEE
R-------------------MCMINIKAQES-----------IPIIDMS-----------
-NPN-------DPEVVKLICEAASKWGFFQIINHDVPIEVLENVKYATYKFFGL-PAEV-
--KNK-YSKEHS--SS-NN--VRFGTSF--TPQAEKALEWK---DYLSLF-YVS-----E
EEAS--ALWP------L---------A----C----REQVLDYMRKSEVVIKQ-LLKMLM
KGLNVNEIDET-----KE-SLL--MGSM-------RTNLNYYPKCPNP-ELTVGVGRHSD
VSTLTILLQDE--IGGLFVR------------------E--------NNGD----NWIHV
-PPIKGSLVINVGDALQIMSNGKYKSVEHRVVAN-GYN--NRISVPIFVN-------PR-
---PS-DMIGPLP---------------E-------------------------------
---------------------------------------LI---K-DGEKPIYK-QVLYS
DYVKHFFRKGH--DG-K----------------KT-IAFAEL------------------
------------------------------------------------------------
--------------------------

#Gorai.013G181200_OrgGraimondii_peptide_Gorai.013G181200.1_1_of_10_K06892__feruloylCoA_orthohydroxylase_F6H1_PAC26787405
------------------------------------------------------------
----MAPTLADPFNDSS-----------ALIDF--------------------VI---NQ
GNG----------------------------VKGLSE-LGLK----ALPKQYVQP--LEE
R-------------------MCMTNIVPQGS-----------IPIIDMS--NW-------
EDPN----------LAKSICDAASEWGFFQIVNHDVPVEVLENVKDATYNFFRL-PAEV-
--KNK-YSKEHS--SS-NN--VRFGTSF--TPQAEKALEWK---DYLSLF-YVS-----E
EEAS--ALWP------S---------V----C----REQVLDYMKKSKVVIKQ-LLQVLM
KGLNVNEIDEA-----KE-SLL--MGSM-------RTNLNYYPKCPNP-ELTVGVGRHSD
VSTLTILLQDE--IGGLFVR------------------G--------NKGD----DWIHV
-PPIKGSLVINVGDALQIMSNGRYRSVEHRVVAN-GSK--NRISVPIFVN-------PR-
---PV-DMIGPLP---------------E-------------------------------
---------------------------------------LV---A-NGEKPIYK-QVLYS
DYVKHFFRKAH--DG-K----------------KT-VEFAEL------------------
------------------------------------------------------------
--------------------------

#Gorai.013G181300_OrgGraimondii_peptide_Gorai.013G181300.1_1_of_10_K06892__feruloylCoA_orthohydroxylase_F6H1_PAC26790338
------------------------------------------------------------
----MAPTLAVPFNDSS-----------ALIDF--------------------VI---NQ
GNG----------------------------VKGLSE-LGLK----ALPKQYIQP--LEE
R---M-------------CMT----NIVPQG---------S-IPIIDMS--NW-------
EDPK----------VVKSICDAASEWGFFQIVNHDVPVEVLENVKDATYNFFRS-PAEI-
--KNK-YSKEHS--SS-NN--VRFGTSF--TPQAEKALEWK---DYLSLF-YVS-----E
EEAS--TLWP------S---------T----C----REQVLDYMKKSKVVIKQ-LLQVLM
KGLNVNEIDEA-----KE-SLL--MGSM-------RTNLNYYPKCPNP-ELTVGVGRHSD
VSTLTILLQDE--IGGLFVR------------------G--------NEGD----DWIHV
-PPIKGSLVINVGDALQIMSNGRYRSVEHRVVAN-GSK--NRISVPVFVN-------PR-
---PA-DMIGPLP---------------E-------------------------------
---------------------------------------LV---A-NGEKPIYK-QVLYS
DYVKHFFRKAH--DG-K----------------KT-VEFAEL------------------
------------------------------------------------------------
--------------------------

#Gorai.013G247400_OrgGraimondii_peptide_Gorai.013G247400.1_1_of_10_K06892__feruloylCoA_orthohydroxylase_F6H1_PAC26788304
------------------------------------------------------------
---MAPIIRDRQFTDSS-----------ALTDF--------------------VI---NR
GNG----------------------------VKGLSE-MGLK----ALPKPYIQP--LEE
R---L-------------CMT----KFVPQQ---------S-IPIIDMS--YW-------
KNPR----------VASAVCDAAEKWGFFQIVNHDVPIEVLNNVKDATYRFFDL-PADQ-
--KNK-YSKENS--AS-NN--VRFGTSF--SPEAEKSLEWK---DYLSLF-FVS-----E
EEAS--MLWP------P---------V----C----REQVLDYIRRAEVVIKK-LLQMLM
EGLNVKEIDEA-----KR-SLL--MGSI-------RTNLNYYPICPDP-ELTVGVGRHSD
VSTLTILLQDE--IGGLYVR------------------G------NQGDGD----NWIHV
-PPIKGSLVINVGDALQILSNNRYKSVEHRVIAN-GTK--NRISVPIFVN-------PK-
---PT-DIIGPLV---------------E-------------------------------
---------------------------------------VL---K-NGEKPIYK-QVLYS
DYVKHFFRKAH--DG-K----------------KT-VEFAEI------------------
------------------------------------------------------------
--------------------------

#GRMZM2G025870_OrgZmays_peptide_GRMZM2G025870P01_1_of_1_PTHR1020PTHR10209SF169__OXIDOREDUCTASE_2OGFE_II_OXYGENASE_FAMILY_PROTEIN_SUBFAMILY_NOT_NAMED_PAC31033437
------------------------------------------------------------
--------MATSHKDSIDDAGQDEIILVRKQTKIGQVVSLVVALEERAGAMAAAEIKIGQ
VDD----------------------------VQELHR-TGLQ----TVPDRYIRD--GDD
R---P-------------DGD----NVCAVA---------H-IPVIDVA--EL-------
-QRD--------DVGLDKLRLACEEWGFFQVVNHGIAHELLDEMERLAREFFML-PLEE-
--KEK-YPMAPG--GI-----QGYGHAF--VFSEDQKLDWC---NMLALG-VEP----AS
IRQP--RLWP------TAPA------G----F----GETLETYSAEVGELCRR-LLARIA
ETLG---LAPA-----TF-ADM--FGEA-----VQAVRMNFYPPCPRP-DLVMGLSAHSD
GSAVTVLQQDA-GCAGLQVR------------G-----K----------GG----AWVPV
-HPVPHALVVNIGDTLEVLTNGRYKSVEHRAVAN-GEQ--DRLSVVTFYA-------PA-
---YD-VELGPLP---------------E-------------------------------
---------------------------------------FV---T-DEAPCRYR-RFNHG
EYSRHYVTSRL--EG-K----------------KT-LEFAKIDPLAGEHDGTAPEETST-
------------------------------------------------------------
--------------------------

#GRMZM2G050234_OrgZmays_peptide_GRMZM2G050234P01_1_of_1_PTHR10209SF196__F3H7.17_PROTEIN_PAC30971599
------------------------------------------------------------
--------MAPAISKPL-------------------------------------------
-------------------------------LTDLVAQIG------KVPSSHIRP--VGD
R-----------------PDLANVDNESGAG-----------IPLIDLK--KL-------
NGPE-------RRKVVEAIGKACESDGFFMVTNHGIPAAVVEGMLRVAREFFHL-PESE-
--RLKCYSDDPN--KA-----IRLSTSF--NVRTEKVSNWR---DFLRLH-CYP-----L
QSFV--DQWP------SNPP------S----F----RQVVGTYATEARALALR-LLEAIS
ESLG---LERS-----HM-VAA--MGRH-----AQHMAVNYYPPCPQP-ELTYGLPGHKD
PNAITLLLQDG--VSGLQVQ------------------R----------GG----RWVAV
-NPVPNALVINIGDQMQALSNDRYKSVLHRVIVN-SES--ERISVPTFYC-------PS-
---PD-AVIAPAD---------------A-------------------------------
---------------------------------------LV---D-DGHPLAYR-PFTYQ
EYYDAFWNMGL--QS------------------ASCLDRFRPGGSLE-------------
------------------------------------------------------------
--------------------------

#GRMZM2G117246_OrgZmays_peptide_GRMZM2G117246P01_1_of_2_PTHR1020PTHR10209SF149__OXIDOREDUCTASE_2OGFE_II_OXYGENASE_FAMILY_PROTEIN_SUBFAMILY_NOT_NAMED_PAC31038356
-----------------------------------------------------MHAVGRL
VLTLKPAPMTSCFNSGA-----------GWPEP--------------------VV-----
--R----------------------------VQAVSD-TCGD----TIPERYVKP--LPE
R-----------------PRLSPASDVGGGR---------N-IPVIDLS-----------
-MPD-------VDATSRAVAAACREWGFFQAVNHGVRPELLRGARAAWRGFFKQ-PAEV-
--RER-YANSPS--TY-----EGYGSRL--GTAKGGPLDWG---DYYFLH-LLP----SS
LKNH--EKWP------SLPY------S----L----RGTTEEYGEEVLHLCRR-VMRLLS
SGLG---LEAG-----RL-QAA--FGGE--GGEGACLRINFYPRCPQP-ELTLGVAGHSD
PGGMTMLLVDD-HVKGLQVR------------------G---------PDG----QWIIV
-DPVPDAFIVNIGDQIQVLSNAAYKSVEHRVTVS-ATE--DRLSMAFFYN-------PR-
---SD-LPIAPMA---------------E-------------------------------
---------------------------------------LV---G-PGRPALYP-EMTFD
EYRVFIRQRGL--AG------------------KAQLESMQKAAATAADGGRRQLVHQLA
ATEHIISRASWSVSDA--------------------------------------------
--------------------------

#GRMZM2G119116_OrgZmays_peptide_GRMZM2G119116P01_1_of_1_PTHR1020PTHR10209SF123__OXIDOREDUCTASE_2OGFE_II_OXYGENASE_FAMILY_PROTEIN_SUBFAMILY_NOT_NAMED_PAC31001298
------------------------------------------------------------
----------MSVAAAL-----------GRADE--------------------LRALDDT
LAG----------------------------VRGLVA-SGAK----QVPRIFRVP-YPEE
L-----------------LHH----EQPPAA---------ATVPVIDLS-----------
-GDR--------AAVIDAVRGAAAGWGFFQVTGHAVPEQVMSAAVAAMRAFHEA-DGGEG
SDKARLYSREPG--RA-----VKYHCNF--DLYQSPVANWR---DTVYLR-MAP-----D
PPAA--DDLP------E---------I----C----RDALFEYAKQVKDLGQR-LFGLLS
ESLG---LKPS-----YL-TDI--ECDQ-----GQIILGHYYPPCPQP-ELAIGTSRHSD
SGFLTILLQDK--VGGLQIL------------------H----------DG----QWVDV
-APTPGAFIVNIGDLLQLVSNDKFSSVEHRVVAK-NAE--PRVSIACFFS---THFHPA-
---ST-RTYGPIK---------------E-------------------------------
---------------------------------------LL---S-EENPPLYR-ETLVR
EYVARYYSVGL--DG-KQ---------------KTALADFRLSAAVSARPP---------
------------------------------------------------------------
--------------------------

#GSMUAAchr4G30130001_OrgMacuminata_peptide_GSMUAAchr4P30130001_1_of_7_PTHR1020PTHR10209SF222__OXIDOREDUCTASE_2OGFE_II_OXYGENASE_FAMILY_PROTEIN_SUBFAMILY_NOT_NAMED_PAC32298970
------------------------------------------------------------
-----------------------------MADQ--------------------LL-----
---------------------------------STVTHHG------SLPETYVRP--ESQ
R---P-------------HLN----EVLRDA---------D-VPTIDLG-----------
-STD-------LSQTVAQVADACSTYGFFQVVNHGVPIELMLKMMAVALEFFRL-PSEE-
--KAKLYSDDPA--KK-----MRLSTSF--NVRKEKFRNWR---DYLRLH-CYP-----L
EEFV--PGWP------SNPS------S----F----KEVVSSYCREVRQLGFR-LLGLIS
IGLG---LEED-----YM-ATV--LGEQ-----EQHMAVNYYPKCPAP-ELTYGLQAHTD
PNALTLLLQDP-DVAGLQVR------------------K----------DG----KWIAV
-NPQPNAFVVNIGDQLQALSNGRYRSVWHRAVVN-ADK--ERISVASFLC-------PC-
---NN-AIISPPE---------------K-------------------------------
---------------------------------------LV---A-DGSPAMYR-SYTYD
EYYKKFWSRNL--DD-E----------------HC-LQLFRS------------------
------------------------------------------------------------
--------------------------

#GSMUAAchr5G08490001_OrgMacuminata_peptide_GSMUAAchr5P08490001_1_of_9_1.14.11.23__Flavonol_synthase_FLS_PAC32326787
------------------------------------------------------------
------------MDDLR-----------QWPEP--------------------VV-----
--P----------------------------VQSLSD-GGLT----SIPEKYVKP--PSD
R---P-------------SLE----ANLDRG---------LTMPVVDLR--GI-----YD
GSVD-------SRAAMVAIWDACKEWGFFQVINHGVRPDLVEEMKGVWREFFRR-PLDE-
--KQR-YANSPA--TY-----EGYGSRV--GVEKGAVLDWG---DYYFLH-LLP-----L
SIKSHDRHWP------ARPS------T----L----RKVTEEYGGEVFKLCGV-LLRVLS
MGLG---LDEE-----YF-RRA--FGGD---GTASCVRVNLYPKCPQP-ELTLGLSPHSD
PGGLTVLLADD-HVEGLQVR------------------K----------DG----AWLTV
-RPVPGAFIVNVADQIEVISNGIYKSVDHRVIAN-SKD--ERLSIAFFYN-------PE-
---GD-VAIGPAP---------------E-------------------------------
---------------------------------------LL---T-PQLPPLYP-CITFN
EYRMYVRKRGL--SG-K----------------SQ-MKSLKLY-----------------
------------------------------------------------------------
--------------------------

#GSMUAAchr5G10230001_OrgMacuminata_peptide_GSMUAAchr5P10230001_1_of_7_PTHR1020PTHR10209SF222__OXIDOREDUCTASE_2OGFE_II_OXYGENASE_FAMILY_PROTEIN_SUBFAMILY_NOT_NAMED_PAC32326488
------------------------------------------------------------
-----------------------------MADQ---------------------------
---------------------------------LLSTAPDYH----SLPENYIRP--EDQ
R---P-------------VLT----EVVSDA---------H-IPAIDMG-----------
-APD-------RSHVVSQIGHACRSYGFFQVVNHGVPVELMLRLLVVAREFFHL-PPTE-
--KAKLYSDDPT--KK-----VRLSTSS--NIRKETIRNWR---DYLRIH-CYP-----L
EEYV--PEWP------CDPS------S----F----KEVVSAYCKEVRQLGLR-LLEAIS
LSLG---LEED-----CL-VKA--LGEQ-----GQHMAINYYPRCPQP-QLTYGLPAHTD
PNALTILLPDP-DVAGLQVL------------------K----------DG----RWIAV
-DPLAHAFVINIGDQLQALTNGKYKSVLHRAVVN-PEK--ERISVASFLC-------PC-
---NY-AIISPPE---------------R-------------------------------
---------------------------------------LI---S-EGSPAMYR-SYTYE
EYYKKFWSRNL--DE-E----------------PC-LELFQS------------------
------------------------------------------------------------
--------------------------

#GSMUAAchr7G15540001_OrgMacuminata_peptide_GSMUAAchr7P15540001_1_of_9_1.14.11.23__Flavonol_synthase_FLS_PAC32301776
------------------------------------------------------------
------------MDCLQ-----------EWPEP--------------------IV-----
--P----------------------------VQSLSE---AP----TLPDRYVKP--PSQ
R-----------------PSVGDAARSLD-------------IPVVDLA-----------
MLPG--------GGVVEAVSEACRHWGFFQVVNHGVSMELVRRFREAWRGFFHL-PMEE-
--KKR-YANSPR--TY-----EGYGSRL--GVDEGANLDWG---DYYFLH-FLP----CY
LKDH--DKWP------AVPA-----------C---LREATDEYGVEVRKLCRR-VMRALS
LGLG---LDAD-----RL-QKA--LGGD---DDGVCIRVNFYPRCPRP-DLALGLSPHSD
PGGMTVLLADD-HVHGLQVC------------------K----------DG----VWITV
-HPLPNAFIINVGDQIQVLSNAEYKSVEHRAIVH-AKE--ERLSVAFFYN-------PR-
---SD-IPIGPVP---------------E-------------------------------
---------------------------------------LL---TVTGRAALYR-PMTFD
DYRLFIRRKGP--RG------------------KSQVESLEAMAIPGT------------
------------------------------------------------------------
--------------------------

#GSMUAAchrUnrandomG07550001_OrgMacuminata_peptide_GSMUAAchrUnrandomP07550001_1_of_3_PTHR10209SF152__1AMINOCYCLOPROPANE1CARBOXYLATE_OXIDASERELATED_PAC32294625
------------------------------------------------------------
-----MDVVVGAGGREE-----------ETADE-------------------------NY
VKG----------------------------VRHLCE-SGIS----RVPAKYILP--VPD
RPQVA-------------PHERKDNTGSNLR-----------LPVIDVA--RL-------
RTPD-------RGRVLECLDRACREYGFFQVVNHGMSSEALRRIMDVGRRFFGL-PLEE-
--RSKYMTSDIR--GP-----VRYGTSY--NQIQDSVFCWR---DFLKLS-CHP-----L
EEVL--PFWP------SAPM------D----L----RDEAVSYAKQIKSLFCD-IMAAVL
EILG---VNSG-----YLEEFD--DGTH-------LVVINYYPPCPEP-DLTLGMPPHSD
YGFLTLLLQDH--IKGLQVQ------------------L----------RG----KWITV
-EPIPNSFVVNIGDHLEIFSNGRYKSVLHRVVVN-STK--PRMSIASLHS-------LP-
---FA-SVVSPSP---------------E-------------------------------
---------------------------------------LV---D-RENPRLYK-DTDFA
AFLDYISSHEP--KR------------------KSFLESRKLPPHEVRSKIIYVSASSSS
------------------------------------------------------------
--------------------------

#GSVIVG01002342001_OrgVvinifera_peptide_GSVIVT01002342001_1_of_5_K06892__feruloylCoA_orthohydroxylase_F6H1_PAC17818071
------------------------------------------------------------
--------MAPNFDDGD-----------SVYNF--------------------VV---RD
GNG----------------------------VKGMVD-LGLE----KVPEQYIQP--HHE
R---I-------------DKL---KASSYD------------RPPIDLS--------ML-
DGPQ-------HSQVVGLIAEAAERVGFFQVVNHRVPIEVLESVKSAAHEFFGQ-APEK-
--KAV-YRKGVS--PS-PY--VKYGTSF--VPEKEKALEWK---DYVSMV-YTS-----D
GEAL--EFWP------N---------E----C----KEVALEYLKASNSMVRR-ILEVLM
EKLGVT-LEES-----RM-DGF--IGLK-------IVNMNFYPICPNP-DLTVGVARHSD
MGMLTVLLQDG--IGGLYVK------------MEEDITD-------AGKKG----EWVEI
-PPIPGALIINVGDTLQILSNGKYKSAEHRVRTT-STQ--SRVSIPIFTT-------PR-
---PN-EKIGPLP---------------Q-------------------------------
---------------------------------------VV---E-RDGVAHYR-EFVFE
EYMNNFFGKAH--EG-K----------------KS-LDFAQINSF---------------
------------------------------------------------------------
--------------------------

#GSVIVG01007263001_OrgVvinifera_peptide_GSVIVT01007263001_1_of_5_K06892__feruloylCoA_orthohydroxylase_F6H1_PAC17820232
------------------------------------------------------------
--------MAPNFDDGD-----------SVYNF--------------------VV---RD
GNG----------------------------VKGMVD-LGLE----KVPEQYIQP--HHE
R--------------------IDKLKASSYD-----------RPPIDLS--------MLD
-GPQ-------HSQVVGLIAEAAERVGFFQVVNHRVPIEVLESVKSAAHEFFGQ-APEK-
--KAV-YRKGVS--PS-PY--VKYGTSF--VPEKEKALEWK---DYVSMV-YTS-----D
GEAL--EFWP------N---------E----C----QEVALEYLKASSSMVRR-ILEVLM
EKLGVT-LEES-----RM-DGF--IGLK-------IVNMNFYPICPNP-DLTVGVARHSD
MGMLTVLLQDG--IGGLYVK------------MEEDITD-------AGKKG----EWVEI
-PPIPGALIINVGDTLQILSNGKYKSAEHRVRTT-STQ--SRVSIPIFTM-------PR-
---PN-EKIGPLP---------------Q-------------------------------
---------------------------------------VV---E-RDGVAHYR-EFVFE
EYMNNFFGKAH--EG-K----------------KS-LDFAQINSF---------------
------------------------------------------------------------
--------------------------

#GSVIVG01020354001_OrgVvinifera_peptide_GSVIVT01020354001_1_of_5_K06892__feruloylCoA_orthohydroxylase_F6H1_PAC17829760
------------------------------------------------------------
--------MAPSFDDGD-----------SLYNF--------------------VV---RD
GNG----------------------------VKGMVD-LGLE----KVPEQYIQP--QHE
RIDKL--------------------KASSYD-----------RPPIDLS--ML-------
GGPQ-------HSQVMELIAEAAESVGFFQVVNHGVPNEVLESVKSAAHEFFGQ-APEK-
--KAV-YRKGVS--PS-PY--VKYGTSF--VPEKEKALEWK---DYVSMV-YTS-----D
ADAF--EFWP------N---------E----C----KEVALEFLKASISMVRR-ILEVLM
EKLGVT-LDES-----RI-DGL--IGLK-------MVNMNFYPTCPNP-DLTVGVGRHSD
MGMLTVLLQDG--IGGLYVK------------MEEDITG-------AGKKG----EWVEI
-PPTPGALVINVGDTLQILSNGKYKSAEHRVRTT-STQ--SRVSIPIFTI-------PR-
---PN-EKIGPLP---------------Q-------------------------------
---------------------------------------VV---E-RDGVAHYR-EVVVE
EYMNNFFGKAH--EGKNFKALSLASTITQNSYDRPPIDLSMLDGPQHSQVVGLIAEAAER
VGFFQVVNHRVPIEVLESVKSAAHEFFGQAPEKKAVYRKGVSPSPYVKYGTSFVPEKEKA
LKWKDYVSMVYTSDGEALEFWPNECK

#GSVIVG01025425001_OrgVvinifera_peptide_GSVIVT01025425001_1_of_5_K06892__feruloylCoA_orthohydroxylase_F6H1_PAC17833421
------------------------------------------------------------
--------MAPKMVQSA-------TNSWDITDF--------------------VV---NQ
GHG----------------------------VKGLSE-MKLL----SIPKQFIQP--PEE
R---I-------------DAS----KVVCEE---------C-IPVIDMA--CL-------
DGPK----------VAQMICDAAEKWGFFQVVNHGVPLGVLEDVKEATHRFFAL-PGEE-
--KRK-YSKENS--RS-NN--VRFGTSF--TPQAEKSLEWK---DYLSLF-YVS-----E
NEAS--ALWP------S---------V----C----KDQALEYMKRSELVIRQ-LLEVLT
RRLNVKEIDEK-----KE-SLL--MGSM-------RINLNYYPI----------------
--------------------------------------------------------WGRL
------------------------------------------------------------
------------------------------------------------------------
------------------------------------------------------------
------------------------------------------------------------
------------------------------------------------------------
--------------------------

#GSVIVG01025428001_OrgVvinifera_peptide_GSVIVT01025428001_1_of_5_K06892__feruloylCoA_orthohydroxylase_F6H1_PAC17833423
------------------------------------------------------------
--------MAPTMVVSA-------TNSWDITDF--------------------VV---NQ
GHG----------------------------VKGLSE-MKLP----SLPKQFIQP--PEE
R---I-------------DAS----KVVCEK---------C-IPVIDMA--GL-------
DDPK----------VAELICDAAEKWGFFQVVNHGVPIGVLEDVKEATHRFFAL-PGEE-
--KKK-YSKENS--NS-NS--VRFGTSF--TPQAEKSLEWK---DYLSLF-YVS-----E
DEAS--ALWP------S---------V----C----KDQALEYMKRSELVIRQ-LLDVLM
RRLNVKEIDEK-----KE-SLL--MGSM-------RINLNYYPI----------------
--------------------------------------------------------W---
----------------------------------------DR------------------
------------------------------------------------------------
---------------------------------------LV---S----------QVLYS
DYVKHFFRKAH--DG-K----------------NT-VEFAKI------------------
------------------------------------------------------------
--------------------------

#Kaladp0010s0151_OrgKfedtschenkoi_peptide_Kaladp0010s0151.1.p_1_of_2_K06892__feruloylCoA_orthohydroxylase_F6H1_PAC35747135
------------------------------------------------------------
-----MEATAAIFNDET-----------ALRDF--------------------IH---GR
GHG----------------------------VKGLAD-RAVP----KVPQKYVRP--PHE
R-----------------IVEHATRRPTPPHLYDQLHLPISLKALLDGS-----------
-DDD-------RELVVDKIVRAAEALGYFQVIDHGVPVELLEAVKCSIHEFFEQ-RAEE-
--KLV-LSTGKI---------ATYRTSY--LSEKEPVWDWR---DSLTMS-YTS-----D
AEAM--ENWP------T---------V----C----KEIMLEYMKASSKMSAT-LVEALL
GKLGGT-VDER-----KF-EGL--TGHK-------VVHMNYYPPCPNP-ELTMGARCHSD
KSLITALLQDR--VGGLSVK------------------A--ATDVYGVKKG----DWIDV
-PPVEGALVINVGDVMQILSNGRYKSPEHRVRTS-RNS--SRISVAVFTN-------PV-
---MS-ENIGPLP---------------Q-------------------------------
---------------------------------------TI---TEANGVACYR-EFIYK
DYLVNYVTTVH--TG-K----------------RP-LDFAEIDNHA--------------
------------------------------------------------------------
--------------------------

#Kaladp0010s0153_OrgKfedtschenkoi_peptide_Kaladp0010s0153.1.p_1_of_2_K06892__feruloylCoA_orthohydroxylase_F6H1_PAC35747077
------------------------------------------------------------
-----MEETATIFSDET-----------ALRDF--------------------IH---GR
GHG----------------------------VKGLAD-RAVP----KVPQKYVRP--PHE
R-----------------IVEHARRGPTPPHLYDQLHQPISLKALLDGS-----------
-DDD-------REVVVDKIVRAAEALGYFQVVDHGVPIELLEAVKCSIHEFFQQ-RAEE-
--KLV-HSTGKI---------ATYRTSY--VSEKEPVWDWR---DSLTLS-YTN-----D
AEAM--ENWP------T---------V----C----KEIMLEYMKASSKMSAT-LVEALL
GKLGGT-VDER-----RF-EGL--TGHK-------VVHMNYYPPCPNP-ELTTGTRCHSD
KSLITALLQDR--VGGLSVK------------------A--ATDVYGVKKG----DWIDV
-PPVEGALVINVGDVMQILSNGRYKSPEHRVRTS-RNS--SRISVAVFTN-------PV-
---MS-ENIGPLP---------------Q-------------------------------
---------------------------------------TI---TEANGVAFYR-EFVYK
DYLVNYVTTVH--TG-K----------------RP-LDFAEIDNHA--------------
------------------------------------------------------------
--------------------------

#Kaladp0042s0379_OrgKfedtschenkoi_peptide_Kaladp0042s0379.1.p_1_of_3_PTHR10209SF196__F3H7.17_PROTEIN_PAC35753600
------------------------------------------------------------
----------MTHGAPN-------------KQF--------------------VT-----
---------------------------------DISA-SALH----RLPSKYIRP--SHE
R-----------------PAMSAVAEGSGSS-----------IPLIDLA--AL-------
HGPH-------RSNILRHIDLACRTHGFFQVKNHGVPVRVMENMMRIAREFFRL-PEDE-
--RMKMYSSDVS--KT-----TRLSTSF--NVNTEKVANWR---DYLRLH-CYP-----L
QDYI--NEWP------SNPP------T----F----REEVAEYCSEARGVVVR-LVEAIS
ESLG---LEKE-----YITSEA--IGKH-----GQHMALNYYPPCPQP-ELTYGLPAHTD
PNLITLLLQDD--VPGLQVL------------------Q----------GQ----KWVAI
-QPIPNTFIVNIGDQMQVISNGRYKSVLHRAVVN-CQQ--ERISIPTFYC-------PS-
---PD-AVIKPAP---------------K-------------------------------
---------------------------------------LV-----TDFPALYK-SYTYA
EYYSKFWDKGL--KA-D----------------SSALHLFKINN----------------
------------------------------------------------------------
--------------------------

#Kaladp0059s0009_OrgKfedtschenkoi_peptide_Kaladp0059s0009.1.p_1_of_2_1.14.11.19__Leucocyanidin_oxygenase_Leucoanthocyanidin_dioxygenase_PAC35779233
------------------------------------------------------------
----------------------------MAETP---------------------------
RLR----------------------------VQALSQ-IGIS----HVPPQFIQQ--PEN
R-----------------PVP-PIKSLSTID-----------IPVIDLA--GI-------
DSDR-------SDEIRNEIGRVCEEWGAFQVINHGVPVRLLDDMRNVGLTFFHDLPMEE-
--KLK-YACDTS--AA-AT--EGYGTRMLAGAGDDAVLDWR---DYFDHH-TFP----LS
RRNP--SRWP------HFPP------Q----Y----REVVAEYADQMKLLAHK-LLASIS
QSLG---LVAS-----SI-EHA--VGEI-----YQNITLSYYPPCPQP-ELTLGLQAHSD
FGAITLLTQDD--VEGLQVL------------------K----------DG----NWIIV
-KPLSHAIIVLLSDQTEIMTNGKYRSAIHRAIAN-SSK--ARLSVATFHD-------PA-
---KP-KIISPIA---------------D-------------------------------
---------------------------------------LI---S-ESCPPRYR-AVLYS
DYVSSWYTKGP--EG-K----------------RN-IDSLLL------------------
------------------------------------------------------------
--------------------------

#Kaladp0082s0189_OrgKfedtschenkoi_peptide_Kaladp0082s0189.1.p_1_of_1_PTHR1020PTHR10209SF123__OXIDOREDUCTASE_2OGFE_II_OXYGENASE_FAMILY_PROTEIN_SUBFAMILY_NOT_NAMED_PAC35767226
------------------------------------------------------------
---MTATSPATNSPSAY-----------DRSKD--------------------LVAFDET
QTG----------------------------VKGLVD-SGVT----VVPRIFIRP--ADE
I-----------------AADFPISDGDNEF---------A-VPVADLS-----------
-VNR--------EDLISKIRRAAAEVGFFQVVNHGVPNEVLERMLAATRRFHEL-PGET-
--KKRFYWRGGG--RK-----FTYVSNF--DLYKSKYANWR---DTTFCS-MAP-----D
PVDP--QQLP------E---------V----V----RDEMMEYSAQVTKLALV-LFELLS
LGLG---LEGD-----YLKNIDCAMGHA--------ILCHYYPACPEP-ELTMGTTKHSD
PDFLTILLQDH--IGGLQVL------------------Y----------KD----RWVNV
-PPLPGALVVNIGDLLQLISNDMYKSVEHRVLAN-HVG--SRTSVACFFT-------PH-
-LYPTARLYGPIQ---------------E-------------------------------
---------------------------------------IL---S-ETSPPVYR-ETTIP
DFVKYYDSKGL--DG-K----------------SA-LSHFKL------------------
------------------------------------------------------------
--------------------------

#Kalax.0097s0104_OrgKlaxiflora_peptide_Kalax.0097s0104.1.p_1_of_6_PTHR1020PTHR10209SF148__OXIDOREDUCTASE_2OGFE_II_OXYGENASE_FAMILY_PROTEIN_SUBFAMILY_NOT_NAMED_PAC32552923
------------------------------------------------------------
------MDGGGDGEVAY-----------DRARA--------------------VKEFDDS
KLG----------------------------VKGLVD-CGIS----AVPRIFIHP--PES
R-----------------PKPRPVSRPGPDA--------HLAIPTVDLS-----------
-APR--------STIVDQIRRAASTLGFFQIVNHSVPHSVLKTTIGAIRAFHEQ-TVEE-
--KSQFYTRGVS--GG-----VSFSSNV--DLFVSKAASWR---DTLTVR-LGP-----E
MAAE--EAIP------E---------V----C----RAEVVQWRKEVERVGEV-LMEFLS
EGLG---LEAT-----RL-KTLTCLGGK-------VMVGHYYPYCPEP-DLTVGITTHTD
PGVLTVLMQSE---SGLQVK------------------S------GEG----DAEEWIDV
-QPLEGALVINIGDILQIMSNKVYKSVQHRVLANPNKE--PRVSVAVFFN-------PS-
--NRE-GLFGPLP---------------E-------------------------------
---------------------------------------VV---T-AERPAEYK-QFTLS
DYMRRFFSKEL--DG------------------KTLSDYYKA------------------
------------------------------------------------------------
--------------------------

#Kalax.0220s0007_OrgKlaxiflora_peptide_Kalax.0220s0007.1.p_1_of_3_K06892__feruloylCoA_orthohydroxylase_F6H1_PAC32558681
------------------------------------------------------------
-----MEATAAIFNDET-----------ALRDF--------------------IH---GR
GHG----------------------------VKGLAD-RAVP----KVPQKYVRP--PHE
R-----------------IVEHATRRPTPPHLYDQLHQPISLKALLDGS-----------
-DDD-------RELVVDKIVRAAEALGYFQVVDHGVPVELLEAVKCSIHEFFEQ-RAEE-
--KLV-LSTGKI---------ATYRTSY--LNDKEPVWDWR---DSLTMS-YTS-----D
AEAM--ENWP------T---------V----C----KEIMLEYMKASSKMSAT-LVEALL
RKLGGT-VDER-----RF-EGL--TGHK-------VVHMNYYPPCPNP-ELTTGTRCHSD
KSLITALLQDR--VGGLSVK------------------A--ATDVYGVKKG----DWIDV
-PPVEGALVINVGDVMQILSNGRYKSPEHRVRTS-RNS--SRISVAVFTN-------PV-
---MS-ENIGPLP---------------Q-------------------------------
---------------------------------------TI---TEASGVAFYR-EFVYK
DYLVNFVTTVH--TG-K----------------RP-LDFAEIDNHA--------------
------------------------------------------------------------
--------------------------

#Kalax.0267s0015_OrgKlaxiflora_peptide_Kalax.0267s0015.1.p_1_of_6_PTHR1020PTHR10209SF148__OXIDOREDUCTASE_2OGFE_II_OXYGENASE_FAMILY_PROTEIN_SUBFAMILY_NOT_NAMED_PAC32597453
------------------------------------------------------------
----MDGGGDGDGEVAY-----------DRARA--------------------VKEFDDS
KLG----------------------------VKGLVD-CGIS----AVPRIFIHP--PES
R-----------------PKPRPVSRPGPDA--------RLAIPTVDLS-----------
-APR--------STIVDQISRAASTLGFFQIVNHSVPHSVLKTTIGAIRAFHEQ-TVEE-
--KSQFYTRGVS--GG-----VSFSSNV--DLFVSKAASWR---DTLTVR-LGP-----E
MAAE--EAIP------E---------V----C----RAEVVQWRKEVERVGEV-LMEFLS
EGLG---LEAT-----RL-KTLTCLGGK-------VMVGHYYPYCPEP-DLTVGITTHTD
PGVLTVLMQSE---SGLQVK------------------S--------GEGDAE--EWIDV
-QPLEGALVINIGDILQIMSNKVYKSVQHRVLANPNKE--PRVSVAVFFN-------PS-
--NRE-GLFGPLP---------------E-------------------------------
---------------------------------------VV---T-AERPAEYK-QFTLS
DYMRRFFSKEL--DG------------------KTLSDYYKA------------------
------------------------------------------------------------
--------------------------

#Kalax.0364s0028_OrgKlaxiflora_peptide_Kalax.0364s0028.1.p_1_of_3_K06892__feruloylCoA_orthohydroxylase_F6H1_PAC32597685
------------------------------------------------------------
-----MEATATIFNDET-----------ALRDF--------------------IH---GR
GHG----------------------------VKGLAD-RAVP----KVPQKYVRP--PHE
R---------IVEHATRRPTPPHLHDQLHQP-----------ISLKALL-----------
DGSD-----DDRELVVEKIVRAAEALGYFQVVDHGVPDELLEAVKCAIHEFFEQ-RAEE-
--KLV-LSTGKI---------ATYRTSY--LSEKEPVWDWR---DSLTMS-YTS-----D
AEAM--ENWP------T---------V----C----KEIMLEYMKASSKMSAT-LVEALL
GKLGGT-VDER-----RF-EGL--TGHK-------VVHMNYYPPCPNP-ELTTGTRCHSD
KSLITALLQDR--VGGLSVK------------------A--ATDVYGVKKG----DWIDV
-PPVEGALVINVGDVMQILSNGRYKSPEHRVRTS-RNS--SRISVAVFTN-------PV-
---MS-ENIGPLP---------------Q-------------------------------
---------------------------------------TI---TEASGTAFYR-EFVYK
DYLVNYVTTVH--TG------------------KRPLDFAEIDNHA--------------
------------------------------------------------------------
--------------------------

#Kalax.1727s0003_OrgKlaxiflora_peptide_Kalax.1727s0003.1.p_1_of_3_K06892__feruloylCoA_orthohydroxylase_F6H1_PAC32590094
------------------------------------------------------------
--------MSTVFDDDT-----------TLLNF--------------------VQ---QQ
GHG----------------------------VKGFAD-RGLA----RVPQKYVRP--PSE
R-----------------IGPHARPSSSPDR---------R-HQPIDLT--GF-----LD
NGPR-------RQQVADEIVRAAETLGFFQVVNHGVPMELLENVKVVTHKFFEQ-PAEQ-
--KAV-YARRPG--GV-----TAYTSSC--VSEKEPTWDWR---DSLTME-YTT-----D
AEAM--ENWP------S---------E----C----RGTMLEYLKASRKVVAKPVLEVLL
GKYGMT-ADDS-----RF-GML--SGFD-------IVHMNYYPPCPNP-ELTVGNRCHSD
KSTLSTLLQDG--VGGLSVK------------VAKDTDD--------LKKG----EWIEV
-PPINGALVIIVGDILQILSNGRYVSVEHRVRTT-KIS--SRVSVAVFTN-------PI-
---LS-EKIGPLP-----------------------------------------------
---------------------------------------LA---V-KDDVAFYR-EVSYL
DYLVSYVSAAH--TG-R----------------RP-LDFVEINNPAPGF-----------
------------------------------------------------------------
--------------------------

#LOCOs01g61610_OrgOsativa_peptide_LOCOs01g61610.1_flavonol_synthasflavanone_3hydroxylase_putative_expressed_PAC33122535
------------------------------------------------------------
--------MADCMQ--------------EWPEP--------------------VV-----
--R----------------------------VQALAD-SGLE----AIPRCYVKP--PCD
R-----------------PAPEADDASSGAS-----------IPVVDLG-----------
NGGD-----DEGGQLAEAVAAACRGWGFFQVVNHGVRPELMRAAREAWHGFFRL-PLQE-
--KQK-YANSPR--TY-----EGYGSRL--GVEKGAILDWG---DYYFLV-LSP-----D
AAKSPAKYWP------ANPG------I----C----KEVSEEYGREVIKLCER-LMRLLS
ASLG---LDET-----RF-QEA--FGGA---DCGAGLRANYYPRCPQP-DLTLGLSAHSD
PGILTVLLADD-HVRGLQVR------------------R---------RDG----HWVTV
-QPLPDAFIVNVGDQIEILSNSMYKSVEHRVIVN-AEE--ERISLALFYN-------PR-
---GD-VPVAPAP---------------E-------------------------------
---------------------------------------LV---T-PERPSLYYRPMTFD
EYRVYVRKNGP--KG------------------KAQLEALKGQSITQNNE----------
------------------------------------------------------------
--------------------------

#LOCOs03g03034_OrgOsativa_peptide_LOCOs03g03034.1_flavonol_synthasflavanone_3hydroxylase_putative_expressed_PAC33131598
------------------------------------------------------------
-----------------------------MADQ---------------------------
---------------------------------LIST-ADHD----TLPGNYVRP--EAQ
R---P-------------RLA----DVLSDA---------S-IPVVDLA-----------
-NPD-------RAKLVSQVGAACRSHGFFQVLNHGVPVELTLSVLAVAHDFFRL-PAEE-
--KAKLYSDDPA--KK-----IRLSTSF--NVRKETVHNWR---DYLRLH-CYP-----L
HRYL--PDWP------SNPP------S----F----REIISTYCKEVRELGFR-LYGAIS
ESLG---LEQD-----YI-KKV--LGEQ-----EQHMAVNFYPKCPEP-ELTFGLPAHTD
PNALTILLMDQ-QVAGLQVL------------------K----------EG----RWIAV
-NPQPNALVINIGDQLQALSNGRYKSVWHRAVVN-SDK--ARMSVASFLC-------PC-
---ND-VLIGPAQ---------------K-------------------------------
---------------------------------------LI---T-DGSPAVYR-NYTYD
EYYKKFWSRNL--DQ-E----------------HC-LELFRTTPTDTS------------
------------------------------------------------------------
--------------------------

#LOCOs03g18030_OrgOsativa_peptide_LOCOs03g18030.1_leucoanthocyanidin_dioxygenase_putative_expressed_PAC33133301
------------------------------------------------------------
--------MSSCFNGGA-----------GWPEP--------------------VV-----
--R----------------------------VQAVSD-SCGA----TIPERYVKA--PSE
R-----------------PSSLDGGGGLNN------------IPVVDMS-----------
-MPD-------GEETARAVAAACREWGFFQAVNHGVRPELLRRARAAWRGFFAR-PAEA-
--REA-YANSPA--TY-----EGYGSRL--GTAKGGPLDWG---DYYFLH-LLP----AA
LKSH--DKWP------TSSVPAGGGGL---------REATEEYAEEVVRLCRR-VMRLLS
RGLG---LDDG-----RLQAAFGGVGGE-----GACLRVNFYPRCPQP-ELTLGVASHSD
PGGMTMLLVDD-HVRGLQVK------------------N----------AG----HWITV
-DPVPDAFIVNIGDQIQVLSNAVYKSVEHRVTVS-AAE--ERLSLAFFYN-------PR-
---SD-LPLAPMP---------------E-------------------------------
---------------------------------------LV---APPARPALYP-PMTFD
EYREHIRRCGL--SG------------------KAQLQSQQMATAICGAPPAATAFSSSS
SSASSLAR----------------------------------------------------
--------------------------

#LOCOs03g48430_OrgOsativa_peptide_LOCOs03g48430.1_1aminocyclopropane1carboxylate_oxidase_homolog_4_putative_expressed_PAC33131997
------------------------------------------------------------
----------MPSGYDD-----------DRLRE--------------------LKAFDDT
KAG----------------------------VKGLVD-AGVT----AVPRIFHHP--PDP
--TPV--------A----SAA----DA---A----DA-D-A-IPVIDLA--RA-DA----
--DR--------DRVVAQVRSAAESVGFFQVVNHGVPARLTDGMLAAVRRFNER-PAAA-
--KAAFYTRDAA--RR-R---VRFNSNF--DLFESPAANWR---DTLFCQ-AAPD-P-PA
PEEL-----P------A---------D----V----RGVLPEYAGAARRLASS-VLELLS
SALG---LETG-----RL-G-G--MGCA----DGVSVVSNYYPPCPEP-EATVGTARHSD
PAFLTVLLQDG--MGGLQALL-----G-----G-R---------------------WVDV
-PPVAGALVVNVGDLLELVSNGRMRSVEHRVVAN-RSRDAARVSVAAFCNVDLGRESSR-
---SG-RLYGPIA---------------E-------------------------------
---------------------------------------LT---A-GGDPPRYR-STTVA
EFLAHYDGKGL--DG-R----------------PA-LHHFRLPAAASLD-----------
------------------------------------------------------------
--------------------------

#LOCOs05g03640_OrgOsativa_peptide_LOCOs05g03640.1_flavonol_synthasflavanone_3hydroxylase_putative_expressed_PAC33159192
------------------------------------------------------------
--------MAEAAGDGG------------WPEP--------------------VV-----
--R----------------------------VQALSE-SGAA----TIPDRYVRP--ETE
R-----------------PSSSSEANAVANI----------NIPVVDMS-----------
SSPG---------TAAAAVAEACREWGFFQAVNHGVPAALLRRARGVWRGFFQQ-PMEV-
--KQR-YGNSPA--TY-----EGYGSRL--GVDKGAILDWG---DYYFLH-VRP----PH
LLSP--HKWP------HLPP------D----L----RETTTEYSEEVRRLCER-LMAVMA
VGLG---VEEG-----RL-QEA--FGGR--EGAGVCVRVNYYPRCPQP-DLTLGLSSHSD
PGGMTVLLVDD-RVKGLQVR------------------H----------AG----AWVTV
-DPVPDAFIINVGDQIQVVTNALYRSVEHRVVVN-AAE--ERLSIATFYN-------PR-
---SD-LPVAPLP---------------E-------------------------------
---------------------------------------LV---S-PERPPLYS-PMTFD
DYRLYIRRNGP--RG------------------KSQVDRLAAAAATIPNSTTTTQ-----
------------------------------------------------------------
--------------------------

#Lus10004808.g_OrgLusitatissimum_peptide_Lus10004808_1_of_4_PTHR10209SF134__2OXOGLUTARATE_2OG_AND_FEIIDEPENDENT_OXYGENASELIKE_PROTEIN_PAC23158597
------------------------------------------------------------
------------MNCLQ-----------SWPEP--------------------IV-----
--R----------------------------VQSLSE-SGIR----KIPDRYVKP--PSH
R-----------------PLNHMQTTSPAAE---------ANIPVIDLS-------EAFS
EDTA------VREAAMRKLAAACEEWGFFQVVNHGVDPVLMRKIREIWREFFSL-PIDV-
--KQK-YANDPV--SY-----EGYGSRL--GVEKGATLDWS---DYFFLH-YLP----AR
LRCP--GKWP------EYPD------S----C----RELVGEYGKEVVKLGGK-LMKIFS
TNLG---LEQD-----GL-QDA--FGGE---DFGGCLRVNFYPKCPQP-DLTLGLSPHSD
PGGMTILLPDE-NVSGLQVR------------------K----------DS----NWVTV
-KPAGDAFIINVGDQIQVLSNAVYKSVEHRVIVN-SAK--DRVSLAFFYN-------PR-
---GD-LPIGPLP---------------E-------------------------------
---------------------------------------LV---K-PGRPALYP-PMTFY
EDRLGVWG-------------------------VY-------------------------
------------------------------------------------------------
--------------------------

#Lus10007818.g_OrgLusitatissimum_peptide_Lus10007818_1_of_1_PTHR1020PTHR10209SF148__OXIDOREDUCTASE_2OGFE_II_OXYGENASE_FAMILY_PROTEIN_SUBFAMILY_NOT_NAMED_PAC23143600
------------------------------------------------------------
MVTTATAITSPADGDVY-----------DRQKE--------------------VRDFDES
KLG----------------------------VKGLVD-TGIS----SIPRFFIHK--NFK
P-----------------PAADTNAGDDGVV-----------IPTIDLS------GI---
DLPE------RRAKIVEQISDAARQLGFFQVVNHEIPVETLDRFVGAVRGFHEL-PKEE-
--KAKLYHREFG--RG-----VSFFSNI--DLLHSLAASWR---DTLQMR-LGP-----N
LPDL--ESIP------E---------I----C----RNEVIEWNESSKRVAEL-LMELLC
EGLG---LNSK-----AL-KEKKFLESR-------VMVGHYYPYCPQP-DLTVGITSHTD
PGALTLLLQDQ--VGGLQVK------------------S----------GE----NWVNV
-DPVRGALVVNIGDLLQIMSNDEYKSVEHRVLANPSSE--PRVSVAVFFN-------SD-
--EAE-AVLGPFP---------------G-------------------------------
---------------------------------------LI---S-DEKPAVYR-QFPRS
DYMRRFFSKEL--DG------------------RTLTNFYKV------------------
------------------------------------------------------------
--------------------------

#Lus10021203.g_OrgLusitatissimum_peptide_Lus10021203_1_of_27_PTHR10209SF122__1AMINOCYCLOPROPANE1CARBOXYLATE_OXIDASE_HOMOLOG_10RELATED_PAC23171392
------------------------------------------------------------
-------MEDAAHDRLS-----------ELKAF------------------------DET
KAG----------------------------VKGLSD-AGVT----LLPRIFKAPLHLLD
N-----------------TPPTFSPDDPDFI-----------FPVIDLE-------GAAQ
DDPY------KRKQIVDQVRDASSNWGFFQVMNHGIPDRVLEEMKAGVRRFHEQ-DVEA-
--KKEFYTRDVV-GKK-----IVYNCNF--DLYTGSFTNWR---DTVLFR-MAP-----D
PPSP--HQFP------P---------C----C----REILLEYSKQVQKLGDL-LLQLIS
EALG---LAST-----RL-KEL--ECTK-----GLNVICHYYPPCPQP-ELTMGTGRHAD
DDFVTVLLQDH--SGGLQVL------------------H----------KG----QWVDV
-SPLPGALVINLGDLLQLISNDKFISAEHRVLAQ-NTG--PRISIASFVH---TPFTPL-
---P--VNYGPIV---------------E-------------------------------
---------------------------------------LL---S-ENEPPKYR-HTTAA
EFNAHYFSKGL--NG------------------TSALAHFKL------------------
------------------------------------------------------------
--------------------------

#Lus10022196.g_OrgLusitatissimum_peptide_Lus10022196_1_of_27_PTHR10209SF122__1AMINOCYCLOPROPANE1CARBOXYLATE_OXIDASE_HOMOLOG_10RELATED_PAC23139381
------------------------------------------------------------
-------MEDAAYDRLS-----------ELKAF------------------------DGT
KSG----------------------------VKGLSD-AGVT----ELPRIFKAPLHLLD
N-----------------SPPTFSPDDPDFI-----------FPVIDLA--------AAA
RDDK-------RKQIVDQVRDASSKWGFFQVVNHGIPDRVLEEMKAGVRRFHEQ-DVEV-
--KKEFYTRDVV-GKK-----IVYNCNF--DLYTGAFTNWR---DTVLFR-MAP-----D
PPSP--DQFP------P---------C----C----REILLEYSKQVQKLGDL-LLQLIS
EALG---LAST-----RL-KEL--ECTK-----GLNVICHYYPPCPQP-ELTMGTGRHAD
DDFLTVLLQDN--SGGLQVL------------------H----------KG----QWVDV
-SPLPGALVINLGDLLQLISNDKFISAEHRVLAQ-NTG--PRVSIASFVH---TPFTPL-
---P--VNYGPLE---------------E-------------------------------
---------------------------------------LV---S-ENDPPKYR-RTTAA
EFNAHYFSKGL--NG------------------TSALAHFKL------------------
------------------------------------------------------------
--------------------------

#Lus10036082.g_OrgLusitatissimum_peptide_Lus10036082_1_of_2_PTHR10209SF96__1AMINOCYCLOPROPANE1CARBOXYLATE_OXIDASELIKE_PROTEINRELATED_PAC23140984
------------------------------------------------------------
--------MSLTTPSPS-----------QVIDF--------------------VI---HK
ANG----------------------------LKGLVN-SGLT----TIPPQYIQP--PEE
R---L-------------ESL----KVKPSS---------S-IPIIDVS--NW-------
DDPR----------VQDSIFEAATQLGFFQIINHGIPNQVLGKVIDAAHAFYGL-PNAE-
--RRL-YWKGNS--PS-PT--AFYTTSF--SPLAEKVLEWK---DFLMFQ-YVS----GD
EDAY--ALWP------P---------A----C----KDEVLDYMKRAEPVVKK-LVELLL
KKMN---VEEGSMDKERE-RCL--MGSP-------RISLNYYPKCPNP-ELAAGVGRHSD
ISTITILLQDD--TGGLYVK------G-----T-----Q----------DE----SWIPV
-PPVEGALVVNVGDVLQIMSNDLYKSVEHRAFPS-NTR--NRVSVPIFVN-------PA-
---PD-AVIGVLP---------------E-------------------------------
---------------------------------------VL---E-SGENAVYK-SILYS
DYFMHFFSKGH--DG-K----------------ST-LDFAKI------------------
------------------------------------------------------------
--------------------------

#Manes.07G034800_OrgMesculenta_peptide_Manes.07G034800.1.p_1_of_11_K06892__feruloylCoA_orthohydroxylase_F6H1_PAC32354240
------------------------------------------------------------
----MAPAMAVSSTDSF-----------DLTDF--------------------VI---NK
GNG----------------------------VKGLSD-LGIK----SLPSQYIQP--QEA
L---I--------------------NIIPQK---------S-IPVIDMS--NW------E
NDSK----------VAESVCEAAEEFGFFQLVNHGVPLEVLDGVKDATHRFFGL-PAEE-
--KRK-FSKELS--ST-NN--IRFGTSF--SPDAEKALEWK---DYLSLF-YVS-----E
EEAS--VLWP------S---------A----C----RDEVLEYMKKSQVLCTK-LMSTLM
EKLNVKEIDES-----KE-SLL--MGSK-------RINLNYYPRCPNP-QLTVGVGRHSD
VSSLTFLLQDE--IGGLYVR------------------I----NEGKGDED----GWVHV
-PPIEGSLVINVGDALQILSNGRYKSVEHCVIAS-GSK--NRISIPIFVN-------PK-
---PN-DVIGPLP---------------E-------------------------------
---------------------------------------LI---A-AGEKPKYK-NILYS
DYVKHFFRKAH--DG-K----------------KT-VAFAEISS----------------
------------------------------------------------------------
--------------------------

#Manes.07G035000_OrgMesculenta_peptide_Manes.07G035000.1.p_1_of_11_K06892__feruloylCoA_orthohydroxylase_F6H1_PAC32354459
------------------------------------------------------------
----MAPAMALSSTDSF-----------DLTDF--------------------VI---NK
GNG----------------------------VKGLSD-LGIK----SLPSQYIQP--QEA
L---I--------------------NIIPQK---------S-IPVIDMS--NW------E
NDPR----------VAESVCEAAEKFGFFQLVNHGVPLEVLDGVKDATHRFFGL-PAEE-
--KRK-FSKELS--ST-NN--IRFGTSF--SPDAEKALEWK---DYLSLF-YVS-----E
EEAS--VLWP------S---------A----C----RDEVLEYMKKSQVLCTK-LMTALM
EKLNVKEIDES-----KE-SLL--MGSK-------RINLNYYPRCPNP-QLTVGVGRHSD
VSSLTFLLQDE--IGGLYVR------------------I----NEGKGDED----GWVHV
-PPIEGSLVINVGDALQILSNGRYKSVEHCVIAS-GSK--NRISIPIFVN-------PK-
---PN-DVIGPLP---------------E-------------------------------
---------------------------------------LI---A-AGEKPKYK-NILYS
DYVKHFFRKAH--DG-K----------------KT-VAFAEI------------------
------------------------------------------------------------
--------------------------

#Manes.10G104700_OrgMesculenta_peptide_Manes.10G104700.1.p_1_of_11_K06892__feruloylCoA_orthohydroxylase_F6H1_PAC32367044
------------------------------------------------------------
----MAPTMAVSSADSF-----------DLTDF--------------------VI---NK
GNG----------------------------VKGLSD-LGIK----SLPSQYIQP--QEA
L---I--------------------NIIPQQ---------S-IPVIDMS--NW------E
TDPK----------VAESVCEAAQQFGFFQLVNHGVPLEVLDGVKDATHRFFGL-PAEE-
--KRK-YSKELS--ST-NS--VRFGTSF--SPDAEKALEWK---DYLSLF-YVS-----E
EEAF--ALWP------N---------A----C----RDEVLEYMKRSQILCRK-LMSALM
ENLNVKEIDET-----KE-SLL--MGSK-------RINLNYYPRCPNP-NLTVGVGRHSD
VSSLTFLLQDE--IGGLYVR------------------V----NEGKGEKD----GWVHV
-PPIEGSLVINVGDALQILSNGRYRSVEHCVITS-GSK--NRISIPIFVN-------PK-
---PS-DVIGPLP---------------E-------------------------------
---------------------------------------LI---A-AGEKPKYK-DILYS
DYVKHFFRKAH--DG-K----------------KT-VAFAEISS----------------
------------------------------------------------------------
--------------------------

#Manes.10G104800_OrgMesculenta_peptide_Manes.10G104800.1.p_1_of_11_K06892__feruloylCoA_orthohydroxylase_F6H1_PAC32368872
------------------------------------------------------------
----MAPTMAVSSADPF-----------DLTDF--------------------VI---NK
GNG----------------------------VKGLSD-LGIK----SLPSQYIQP--QEA
L---I--------------------NIIPQQ---------S-IPVIDMS--NW------E
TDPK----------VAESVCEAAQQFGFFQLVNHGVPLEVLDGVKDATHRFFGL-PAEE-
--KRK-YSKELS--ST-NS--VRFGTSF--SPDAEKALEWK---DYLSLF-YVS-----E
EEAF--ALWP------N---------A----C----RDEVLEYMKRSQILCRK-LMSALM
ENLNVKEIDET-----KE-SLL--MGSK-------RINLNYYPRCPNP-NLTVGVGRHSD
VSSLTFLLQDE--IGGLYVR------------------V----NEGKGEED----GWVHV
-PPIEGSLVINVGDALQILSNGRYRSVEHCVIAS-GSK--NRISIPIFVN-------PK-
---PS-DVIGPLP---------------E-------------------------------
---------------------------------------LI---A-AGEKPKYK-DILYS
DYVKHFFRKAH--DG-K----------------KT-VAFAEISS----------------
------------------------------------------------------------
--------------------------

#Manes.10G104900_OrgMesculenta_peptide_Manes.10G104900.1.p_1_of_11_K06892__feruloylCoA_orthohydroxylase_F6H1_PAC32368638
------------------------------------------------------------
----MAPTMAISSADSF-----------DLTDF--------------------VI---NK
GNG----------------------------VKGLSD-LGIK----SLPSQYIQP--QEA
L---I--------------------NIIPQK---------S-IPVIDMS--NW------E
TDPK----------VAESVCEAAQQFGFFQLVNHGVPLEVLDGVKDATHRFFGL-PAEE-
--KRK-YSKELS--ST-NS--VRFGTSF--SPDAEKALEWK---DYLSLF-YVS-----E
EEAF--ALWP------N---------A----C----RDEVLEYMKRSQILCRK-LMNALM
ENLNVKEIDET-----KE-SLL--MGSK-------RINLNYYPRCPNP-NLTVGVGRHSD
VSSLTFLLQDE--IGGLYVR------------------V----NEGKGEED----GWVHV
-PPIEGSLVINVGDALQILSNGRYRSVEHCVIAS-GSK--NRISIPIFVN-------PR-
---PS-DVIGPLP---------------E-------------------------------
---------------------------------------LI---A-AGEKPKYK-DILYS
DYVKHFFRKAH--DG-K----------------KT-VAFAEI------------------
------------------------------------------------------------
--------------------------

#Mapoly0019s0012_OrgMpolymorpha_peptide_Mapoly0019s0012.1.p_1_of_13_1.14.11.9__Flavanone_3dioxygenase_Naringenin2oxoglutarateoxygen_oxidoreductase_3hydroxylating_PAC33011179
------------------------------------------------------------
----MAAMTMTRPNDPFTSDIARFHEVKGAKDE-----------------PFAELTRYHE
VRG----------------------------VREMVESFRVR----EVPSYYVKP--VNE
R---------------RFTPPSAAVLSMEQQ-----------IPCIDLE---------AL
SGQE----------LLSAIANACRDWGFFQVLNHGLPSQLVQNMAKQSSEFFAQ-PLEE-
--KMK-----CS--TP-----ARVSGPV--HFGGGGNRDWR---DVLKLN-CAP----AS
IVAK--EYWP------QRPA------G----F----RDTMEEYSSQQQALAIR-LLKLIS
ESLG---LESN-----YL-VAA--CGEP-----KVVMAINHYPPCPDP-SLTMGIKAHSD
PNTITMLLQDD--VGGLQVF------------------K----------ED----RWIDV
-RPLPNALVINVGDQLQILSNGKYSSCLHRVVNN-NRQ--ARTSIATFFS-------PA-
---HA-CIIGPAP---------------G-------------------------------
---------------------------------------LV---D-EVNPAIYP-NIVYA
DYIKAFYTQAL--GP-NNKNGGYLAGIELHRRYNCYTSSSSISS----------------
------------------------------------------------------------
--------------------------

#Mapoly0031s0098_OrgMpolymorpha_peptide_Mapoly0031s0098.1.p_1_of_9_4.2.3.19__Entkaurene_synthase_Entkaurene_synthetase_B_PAC33022846
------------------------------------------------------------
--------MAIVEQGPA------------LRDY-------------------------EN
IVI----------------------------LQSLLRNSTIV----DLPERYVWT--QAL
RRNLA-------------QEYVLNEEVPDLT-----------LPIIDVS--CLLDGAGDS
AAKK---------KVSAAIGAACADWGFFQIINHGIPDELFKEVDVQARKFFAL-PVEV-
--KEK-AKYDPR--RK-DKIVCGYNGRL---TRLSYNTPWM---EYLADR-G-------N
VEQLTKMIWP------EGNP------A----L----SKPLEEMWRNLHTLGQD-LLEVLA
AQLG---LEPR-----FF-SRM--FDDN--VFHRSTWRYNHYPACPRP-DLTLGTGPHSD
PNLFTLLKQDA--VGGLQVK------------------K----------DD----KWVDV
-TPVPGALIINVGDALEAWSNGRYKSVEHRVLVN-EKS--DRFSAVYLMA-------PD-
---AA-QIVEAPP---------------Q-------------------------------
---------------------------------------LI---D-DEHPSLYR-PFLYG
DYMTHMMSIRL--AG-K----------------NC-LDYARRDKAPPQGQ----------
------------------------------------------------------------
--------------------------

#Mapoly0038s0110_OrgMpolymorpha_peptide_Mapoly0038s0110.1.p_1_of_13_1.14.11.9__Flavanone_3dioxygenase_Naringenin2oxoglutarateoxygen_oxidoreductase_3hydroxylating_PAC33004735
------------------------------------------------------------
--------MELPGNTHA-----------EMRRF-------------------------HR
KHG----------------------------VTELMMRLNTH----EVPEYYVKP--VSE
R-----------------RIV--EADEDLEQ-----------IPCINLQ-----------
-APM-------SEDLLTAVARACTEWGFFYLINHGVPVSHLQDMQRCTREFFSL-PHQE-
--KLKINTPAGN--AG-P---VHFGGGG--------NRDWR---EVLRIH-FAP----IS
ESDK--DYWP------SKPV------G----F----RSLLEEHENHLQRLSVN-ILSIIS
LSLG---LNED-----FL-IEA--CGEA-----KSSITVNHAPPSLDP-SLTMGHRTHSD
PNMLTIILQDD--VGGLQVQ------------------K----------GN----RWFNV
-RPMENSFVVNIGDQVQILSNAKYKSCLHRVVNN-NHS--PRTSTAFFIA-------PS-
---RN-TTIGPAP---------------V-------------------------------
---------------------------------------LV---D-ENESPVYP-NMVYG
DYLDDFYEQAH--CP-D----------------SSYPELRETEN----------------
------------------------------------------------------------
--------------------------

#Mapoly0043s0013_OrgMpolymorpha_peptide_Mapoly0043s0013.1.p_1_of_1_PTHR10209SF226__2OXOGLUTARATE_2OG_AND_FEIIDEPENDENT_OXYGENASE_SUPERFAMILY_PROTEIN_PAC33021081
------------------------------------------------------------
-------MSCPCCRPGG-----------DSSDG---------EEEEEEEEDVGLLDMSAM
KDR----------------------------VQYLVD-SGIS----QIPAAFIRP--VDE
R-----------------PLG----VKGFDR-----------IPVVDMS---------EV
DGKG-------RERIRAEVGKACEEWGFFQVVNHGVKKSVLDVMRKDGRAFFQQ-PMEQ-
--KLK-YSCTPG--VI-AS--EGYGSKM--LTKDEQLLDWR---DYYDLH-TLP----MS
RRRS--GNWP------TNPP------S----F----RDSVVKYSDQMKWLAEK-ILELIS
ESLG---LPGT-----YL-KEA--LGEV-----SQNVSVNYYPVCPQP-DLTLGLQAHSD
LGAITILMQAD--IPGLQVK------------------K----------DD----SWIAV
-EPVEDALVVNLGDMMEVLTNGRYKSVEHRAVVN-SER--DRLSIATFLD-------PA-
---KD-RTLSPAK---------------A-------------------------------
---------------------------------------LV---D-DKHPLLYR-DVLFS
EFISAWYSKGP--DG-K----------------RN-IDNLILPL----------------
------------------------------------------------------------
--------------------------

#Mapoly0191s0006_OrgMpolymorpha_peptide_Mapoly0191s0006.1.p_1_of_1_PTHR1020PTHR10209SF98__OXIDOREDUCTASE_2OGFE_II_OXYGENASE_FAMILY_PROTEIN_SUBFAMILY_NOT_NAMED_PAC33013739
------------------------------------------------------------
------MGIEDSLVERF-----------ENTQI-------------------------KD
DHS----------------------------PPALDP-SDFC----FVLEPEFRP-----
K-----------------LKHNEFFESPTEQ-----------IPVIDLA--------PIG
SGDE-----EGIRKVIREVGNAAEEWGFFQVVNHGVPASVIDNLEEQAIAFFTL-PLEE-
--KKK-INRTFE--QP-----MGYYN----EELTKNYRDWKEVFDYLVRDQCALPDEHCT
TEITIGNQWP------QNPS------S----L----RDACEIYAKATEELAFR-LLKILS
QSLG---LPAE-----HL-HQY--FEKH-----ISPIRLNYYPVCPIP-ELALGVSRHKD
PSAFTILVQDE--VGGLQVR------------------R---------RDG----KWIGV
-RPRRDAFVINIGAVFQMWSNDRYQSVEHQVVVN-ENK--ARLSFPFFFN-------PV-
---AA-TNVVPVP---------------E-------------------------------
---------------------------------------LL---S-ENSPARYR-PMNYG
YFMRKRNDGNFKQDG-E----------------DIQIEHFAVNQSS--------------
------------------------------------------------------------
--------------------------

#MDP0000163720_OrgMdomestica_peptide_MDP0000163720_1_of_4_PTHR1020PTHR10209SF175__OXIDOREDUCTASE_2OGFE_II_OXYGENASE_FAMILY_PROTEIN_SUBFAMILY_NOT_NAMED_PAC22648500
------------------------------------------------------------
-----MEDESSYYDRTK-----------EVKEF------------------------DET
KAG----------------------------VKGLVD-SGIT----KVPKFLIHP--PHS
L-------------------SNSETTNVDFK-----------VPVIDFY--------GFD
QDFR-------RAQIVKEICEASETWGFFQMVNHGVPERVIENMLEGIRGFHEQ-PKEL-
--KMEWYSRDSK--HR-----VRYYCNG--DLLVSKTANWR---DTIGFD-FQD-----G
PLDP--ETFP------F---------V----C----REAVQEYIDHLKNLREM-LSGLLS
EALG---LSTD-----YL-ENIECMETE-------NLVCHYYPSCPEP-ELTLGTTKHSD
PSSLTVLLQDN--LGGLQVL------------------H----------QG----HWVDV
-PPTPGALVANVGDLMQLITNDKFRSVEHRVLAR-RVG--PRISAACFFY-------PS-
-ATQRFKPYGPIK---------------E-------------------------------
---------------------------------------FL-----SDNLPIYR-ETHFG
EYLAYYRSKGL--DG------------------NSALSHFKLA-----------------
------------------------------------------------------------
--------------------------

#MDP0000202024_OrgMdomestica_peptide_MDP0000202024_1_of_2_PTHR10209SF113__GENOMIC_DNA_CHROMOSOME_3_P1_CLONEMJM20_PAC22646815
------------------------------------------------------------
--------MAPSFEDGK-----------SLFNF--------------------VV---RD
GNG----------------------------VKVKLN-------------ALVHE-----
------------------------------------------IPPIDLS--KL-------
DGPD-------HDQVANDFANAAEVLGFFQVLNHGMPLELLESLKSSANDFFGQ-APEN-
--KAA-YRKGVS--PS-PY--VKYGTSF--VPENEKALEWK---DYLSMV-YTT-----D
ADAL--NYWP------N---------E----C----KEVALEYLKTSIDMVEK-IVKVLI
TKLGVI-LEDS-----KL-EAL--IGLR-------MVNMNYYPTCPDP-ELTVGIGR---
---LYVKLEEE-----LDAG------------------K----------KG----EWPEI
-TPVPGAL---------ILSNGRYKSAEHRARTK-SSQ--SRVSVPIFTI-------PK-
---AT-ERIGPLP---------------E-------------------------------
---------------------------------------VV---E-SYGVARYR-EVVFE
DYMNNFFSIAH--DG-K----------------KS-LDYATRSCKRYPVMLNKLSDCAIQ
N-----------------------------------------------------------
--------------------------

#MDP0000254372_OrgMdomestica_peptide_MDP0000254372_1_of_3_K06892__feruloylCoA_orthohydroxylase_F6H1_PAC22678629
------------------------------------------------------------
----MDPPVAQTITDPS-----------SVTDF--------------------VI---SK
SHG----------------------------VKGLSE-MGLK----ALPKQYIQP--LEE
R---I-------------TTMNVVATTNPGE---------Y-IPIIDMS---------NS
DDPK----------VAEAICNAAEKWGFFQLVNHGVPIEELENV?EATHRFFEL-PAEK-
--KTK-YSVEHS--AS-KN--VRFGTSF--SP?AEKALEWK---DWLSLF-YVS-----E
DEAS--AFWP------P---------A----C----KAEVLEYMKKTDILTKQ-ILEMLM
KRLNVEELDQE-----KE-HLL--MGSK-------RINLNYYPVCPNP-ELTVGVGRHSD
VSTLTILLQDH--IGGLYVR------G-----T-----D----------KE----SWVHV
-PPVKGSLVINIGDALQIMSNGRYKSIEHRVAAN-GCK--NRISVPIFVN-------PR-
---PS-DLIAPLP---------------E-------------------------------
---------------------------------------VL---A-SGEKAVYK-QVLYS
DYVRHFFRKAH--DG-K----------------GT-IDFAKA------------------
------------------------------------------------------------
--------------------------

#MDP0000416305_OrgMdomestica_peptide_MDP0000416305_1_of_8_PTHR10209SF111__DOWNY_MILDEW_RESISTANCE_6_PROTEIN_OXIDOREDUCTASE_PAC22636237
------------------------------------------------------------
------------------------------MDT---------------------------
---------------------------------KVLS-SGVI--YTNLPESYVRP--ESD
R---P-------------RLS----EVSECE---------N-IPVIDLA-----------
-SPN-------RAQTVQQVGDACKYYGFFQVINHGVSTEGVEKMVGVANEFFNL-PVEE-
--KLKLYSDDPS--KT-----MRLSTSF--NVKKEKVHNWR---DYLRLH-CYP-----L
DKYV--PEWP------SNPS------S----F----RDTVGNYCREVRELGYR-LEEL?S
ESLG---LEKD-----YI-RST--LGEQ-----GQHMAVNFYPPCPQP-ELTYGLPAHTD
PNALTILLQDL-GVAGLQVL------------------K----------DG----KWVAV
-NPQPNAFVINIGDQLQALSNGIYKSVWHRAITN-TER--PRLSVASFFC-------PQ-
---DD-ALISPAK---------------A-------------------------------
---------------------------------------LI---E-DGSAAIYR-GYTYT
EYYKKFWTRDL--EK-D----------------HC-LDLFRTQQLP--------------
------------------------------------------------------------
--------------------------

#MDP0000515855_OrgMdomestica_peptide_MDP0000515855_1_of_3_K06892__feruloylCoA_orthohydroxylase_F6H1_PAC22639914
------------------------------------------------------------
--------MAPSFEDGK-----------SLFNF--------------------VV---RD
GNG----------------------------VKGMVD-LGLS----KVPEQYIQP--PHE
RIVKL--------------------NASVHE-----------LPPIDLS--KL-------
DGPD-------HDQVANDIANAAEVLGFFQVLNHGIPLELLESLKSSANDFFGQ-APEK-
--KAA-??KGLS--PS-PH--VKYGTSF--VPEKEKALEWK---DYVSMV-YTS-----D
ADAL--SYWP------N---------E----C----KNVALEYLKTSTDMVKK-IVKVLI
AKLGVT-LEDS-----K?-EAL--IGLR-------MVNMNYYPTCPDP-ELTVGVGRHSD
MGTLTVLLQDG--IGGLYVK------------------------LEEDMDGEKKGEWIEI
-TPVPGALVINIGDTLQILSNGRYKSAEHRVRTT-SSQ--SRVSVPIF?I-------PK-
---PT-ERIGPLP---------------E-------------------------------
---------------------------------------VV---E-SDGVARYR-EVVFE
DYMNNFFSNAH--DG-K----------------KS-LDYATT------------------
------------------------------------------------------------
--------------------------

#Medtr2g068800_OrgMtruncatula_peptide_Medtr2g068800.1_1_of_3_PTHR10209SF113__GENOMIC_DNA_CHROMOSOME_3_P1_CLONEMJM20_PAC31066188
------------------------------------------------------------
--------MAPVFNSSK-----------SMYNF--------------------VV---RE
GNG----------------------------IKGLVD-SGLS----EVPKIYIQP--INK
RINKL--------------------DTKPCD-----------MPPIDLS--KL-------
NGIE-------HEKVVDEIVRAAETLGFFQVVNHSVPLELLESLKDSAHTFFNI------
-----------------------YGTSF--APEKENVLEWK---DNIVME-YGS-----D
EDAL--QYWP------N---------V----C----KEVALEYFKLSSKIVRD-ILEILI
GKLEVK-VDDS-----KI-ESL--IGLK-------TVNMNYYPACPNP-DLTVGAGQHTD
TGSITVLLQDG--VGGLHVK-----------VEDDNDVG----------QG----EWLEI
-PPIPGALVINVGDALQILSNGKYKNCEHRAMQR--------------------------
---KE-----------------------D-------------------------------
--------------------------------------------S---------------
------------------------------------------------------------
------------------------------------------------------------
--------------------------

#Medtr2g068840_OrgMtruncatula_peptide_Medtr2g068840.1_1_of_3_PTHR10209SF113__GENOMIC_DNA_CHROMOSOME_3_P1_CLONEMJM20_PAC31063245
------------------------------------------------------------
--------MAQISNTSN-----------SLYNF--------------------IV---RD
GNG----------------------------IKGLVD-SGLL----EVPKIYIQP--INE
RINKL--------------------ETKPCD-----------MPPIDLS--KL-------
NGKE-------HEKVVNEIVRAAETLGFFQVVNHCVPLELLESVKDSAHAFFNM-PPEK-
--KVV-YRQNVS--TS-LK--MRYQTIF--APEIENVLEWK---DYINMV-YSS-----D
EDAL--QYWP------N---------E----C----KDVALEYLKLSSKIVKV-ILEILI
GKLGVE-LDDS-----KI-ESL--IGLK-------MVNMNYYPACPNP-ELTVGVGRHSD
AGTITVLLQDG--IGGLYVK-----------AEDENDVG----------KV----EWLEI
-PPIPGALVINVGDALEILSNGKYKSSEHRVMTT-SNQ--SRVSVPLFTL-------PK-
---FT-EKIGPLP---------------E-------------------------------
---------------------------------------LV---K-KDGLAGYR-EVLWK
DYMDNFYGVAH--EG-K----------------KT-LNFAKINSS---------------
------------------------------------------------------------
--------------------------

#Medtr3g043900_OrgMtruncatula_peptide_Medtr3g043900.1_1_of_6_K06892__feruloylCoA_orthohydroxylase_F6H1_PAC31056163
------------------------------------------------------------
------------MSTPI-----------NLIDF--------------------LV---NQ
ANG----------------------------VKGLAE-LNLP----TVPHQYIQP--IQA
R-----------------LDSCKIIPHDSEE---------QSIPIIDFT--NW-------
DDPD----------VQDSIFSAATKLGFFQIVNHGIPINVLDDLKASVHKFFEL-PVEE-
--KKS-VKDSPP--EV-----VRLSTSF--SPLAESVLEWK---DYLRLV-YTS-----E
EKIH--AYWP------A---------V----C----KNQALEYMKYADAFIRK-LLQVLL
KKLNVNELDKE-----RE-HAL--MGAM-------ILGFNYYPACPEP-ELVSGVGPHSD
ISSITVLLQDD--KRGLYIR------------------G--------KEGD----SWINV
-PPVNGALVINIGDVLQIMSNGRYKSIEHRVVVD-GNK--TRISMPIFVN-------PA-
---PD-AVIGTLP---------------E-------------------------------
---------------------------------------VL---E-NGEEPHYK-QVVFS
EYFNYFFSKAH--DG-K----------------KT-IEFAKI------------------
------------------------------------------------------------
--------------------------

#Medtr3g045230_OrgMtruncatula_peptide_Medtr3g045230.1_1_of_6_K06892__feruloylCoA_orthohydroxylase_F6H1_PAC31055200
------------------------------------------------------------
------------MSTPN-----------NLIDF--------------------LV---NQ
ANG----------------------------VKGLAD-LNLP----IFPHQYIQP--IQA
R---L-------------DSCKIIPHDSEEQ---------S-IPIIDFT--NW-------
DDPD----------VQDSIFSAATNLGFFQIVNHGIPINVLDDLKASVHKFFEL-PVEE-
--KKSVKENSPP--EV-----VRLATSF--SPHAESVLEWK---DYLQLV-YTS-----E
EKIH--AYWP------V---------V----C----KNQALEYMKYADAFIRK-LLKVLL
KKLNVKELDKE-----RE-YAL--MGAM-------ILGFNYYPACPEP-ELVSGVGPHSD
ISSITVLLQDD--IGGLYVR------------------G--------KDGD----SWINV
-PPVNGALVINIGDVLQIMSNGRYKSIEHRVVVD-GNK--TRISMPIFVN-------PA-
---PD-AVIGTLP---------------E-------------------------------
---------------------------------------VL---E-NGEEPHYK-QVVFS
DYFNYFFSKAH--DG-K----------------KT-IEFAKI------------------
------------------------------------------------------------
--------------------------

#Medtr7g102720_OrgMtruncatula_peptide_Medtr7g102720.1_1_of_6_K06892__feruloylCoA_orthohydroxylase_F6H1_PAC31080026
------------------------------------------------------------
-----------MPTTPT-----------NLIDF--------------------LV---NQ
ANG----------------------------VKARLD--KCK----IIPQDSEQS-----
------------------------------------------IPIIDFT--NW-------
EDIQ----------VQDSIFSAATKWGFFQIVNHGIPINAVDDLKASVHKFFEL-PVEE-
--KKSLKENSPP--DV-----VRLATSF--SPHAESVLEWK---DHLHLV-YTS-----E
EKIH--AYWP------P---------V----C----KDQALEYMKYAEAFIRK-LLKVLL
KKLNVKELGRE-----RE-HAL--MDTM-------SLGFVYYPACPAP-ELVSGVSPHSD
ITSITVLLQDD--IGGLYVR------------------G--------KDSD----GWINV
-PPVNGALVVNIGDVLQIMSNECYKSIEHRVVAN-RNK--TRISMPIFVN-------PA-
---PD-AIIGPLS---------------K-------------------------------
---------------------------------------TL---K-NGDEPLYK-QVVYS
DYFNHFFSKAH--DG-K----------------KT-IEFAKI------------------
------------------------------------------------------------
--------------------------

#Migut.B01638_OrgMguttatus_peptide_Migut.B01638.1.p_1_of_2_PTHR1020PTHR10209SF222__OXIDOREDUCTASE_2OGFE_II_OXYGENASE_FAMILY_PROTEIN_SUBFAMILY_NOT_NAMED_PAC28947053
------------------------------------------------------------
------------------------------MET---------------------------
---------------------------------KVISGVHFS----SLPASYIRP--ESD
R---P-------------KLS----EIEEFD---------N-VPVIDLG-----------
-CED-------HNLIVKQIGDACREYGFFQVINHGVSKALVDNILCVAHEFFDL-SVEE-
--KMKLYSDDPT--KT-----MRLSTSF--NVKKETVHNWR---DYLRLH-CYP-----L
EKYV--PEWP------SNPS------S----F----KDVVSTYCAEIRQLGLR-LQEDIS
ESLG---LDKD-----NL-KNV--LGDQ-----GQHMAVNYYPACPEP-ELTYGLPAHTD
PNALTILLQDL-QVAGLQVL------------------K----------DG----KWLAI
-KPQPGAFVINIGDQLQALSNGKYKSVWHRAVVN-ADK--ARLSVASFLC-------PC-
---DS-ANISAPK---------------G-------------------------------
---------------------------------------LT---G-GEDPAVYR-DYTYN
EYYKKFWSRNL--DQ-E----------------HC-LELFKN------------------
------------------------------------------------------------
--------------------------

#Migut.G00462_OrgMguttatus_peptide_Migut.G00462.1.p_1_of_15_1.14.11.20__Deacetoxyvindoline_4hydroxylase_Desacetyoxyvindoline17hydroxylase_PAC28943719
------------------------------------------------------------
--MGEIDLSADDAHQVF-----------DRMQM--------------------LKAFDET
KAG----------------------------VKGLTD-SGLL----KIPTIFVRP--PDE
L------------------AEESTYKKTQIQ-----------VPVIDLS--------EIK
NSDR-------RKNIVEEVRIAAETWGFFQVVNHGIPRTVLDGMIDGIREFNEQ-NIEE-
--KTKYYTRDIK--RM-----VRYHSNF--DLFSSKTANWR---DTLSIS--IS-----D
HIHP--QELP------A---------S----C----RESTLEYSKHVSILGNT-LLELLS
EALG---LKSD-----HLNKIL--ECSK-----GHRISSHYYPPCPEP-ELTLGTTQHSD
PGFLTILLQNE--IGGLQVF------------------Y----------QD----QWVDI
-EPSLGGLVVNIADLLQLVSNGKFVSNKHRVMAN-GIG--PRISVACFFS------GPV-
---REVMVYGPIK---------------E-------------------------------
---------------------------------------LI---S-EENPAKYR-DVILS
DYLLKFLNTGL--DE------------------NLGLDYYKL------------------
------------------------------------------------------------
--------------------------

#Migut.G00465_OrgMguttatus_peptide_Migut.G00465.1.p_1_of_15_1.14.11.20__Deacetoxyvindoline_4hydroxylase_Desacetyoxyvindoline17hydroxylase_PAC28943542
------------------------------------------------------------
--MGEIDLSADDAHQLF-----------DRMQM--------------------LKAFDET
EAG----------------------------VKGLTD-SGLL----KIPTIFVRP--PDE
L------------------AEESTYKKTQIQ-----------VPVIDLS--------EIK
NSDR-------RKTIVEGVRIAAETWGFFQVVNHGIPRTVLDGMIDGIREFNEQ-NIEE-
--KKKYYTRDVK--RM-----VRYHSNF--DLFSSKTANWR---DTLSIS--IS-----D
QIHP--QELP------A---------S----C----RERTLEYSKHVSILGNT-LLEPLS
EALG---LKSD-----HLNKIL--ECSK-----GHRISSHYYPPCPEP-DLTLGTTQHSD
PGFLTILLQNE--IGGLQVL------------------Y----------QD----QWVDI
-EPSLGGLVINIADLLQLVSNGKFLSNKHRVVAN-RIG--PRISVACFFS------GPV-
---REVKVYGPIK---------------E-------------------------------
---------------------------------------LI---S-DENPAKYR-DVILS
DYLLKFLNTGL--DE------------------NLGLDYYKL------------------
------------------------------------------------------------
--------------------------

#Migut.G00467_OrgMguttatus_peptide_Migut.G00467.1.p_1_of_15_1.14.11.20__Deacetoxyvindoline_4hydroxylase_Desacetyoxyvindoline17hydroxylase_PAC28942716
---------------------------------------------------------MNM
ISSMKEDSLPEATTQKY-----------DRIKD--------------------LKAFDET
KAG----------------------------VKGLID-SGIR----NIPRIFIRP--SDE
I-----------------AADQKYSNNTQLH-----------IPVIDLS-------GIGE
DDDK-------HKKIVGQVKRASKDWGFFQLVNHGISENVLEGMLDGIKRFHEE-DADV-
--KLGFHSRDLM--KK-----VKYSSNV--DLYRSTAANWR---DSLTVS-LPN----FD
PIEP--LDLP------Q---------I----C----RDSTIEYINEATKLAQT-LLELLS
EALG---LKPE-----HL-ASI--ECGK-----GRTFIGHYYPPCPEP-ELTMGAGAHTD
PAFLTILLQDQ--IGGLQIL------------------H----------QN----QYVNV
-QPLAGSLIVNIGDMLQMITNDEFISMDHRVVAN-TVG--PRISVAGFFS-----GSSS-
---PE-NVYAPIK---------------E-------------------------------
---------------------------------------LV---S-EKNPPRYK-EFTVM
DYISKFMSRSIEESG---------------------LRQFRLQE----------------
------------------------------------------------------------
--------------------------

#Migut.G00471_OrgMguttatus_peptide_Migut.G00471.1.p_1_of_15_1.14.11.20__Deacetoxyvindoline_4hydroxylase_Desacetyoxyvindoline17hydroxylase_PAC28942702
------------------------------------------------------------
----MAGVVSPSDNEHQ---------VFDRMSM--------------------LKAFDET
KAG----------------------------VKGLTD-SGLL----QIPKIFVRP--PDE
L-----------------AEELTYKKTQLQ------------VPVIDLS--EI-----DD
SERR--------KKIVEEARIASETWGFFQVVNHGIPQTVLDGMIDGVRHFNEQ-NIEE-
--KKKYYSRDNT--RR-----VRFNSSY--DLFTSRTASWR---DSLTIS-FSG----LD
PIDQ--DELP------P---------S----C----REPALEYSKHVENLGNT-LLEILS
EALG---LETD-----RL-KNMECSDGH-------RLHCHYYPKCPEP-ELAIGTGKHSD
AGFLTILLQDE-VVNGLQVL------------------Y----------QD----QWVDI
-QPIRGGLVINIGDLLQLVSNGRFRSNEHRAITS-YVG--PRISVACFFS----GNINN-
---SN-KIYGPIK---------------E-------------------------------
---------------------------------------MI---S-QENPAIYR-DIMLG
EYVSRFLEAAL--DN-Y----------------RG-LDYYKV------------------
------------------------------------------------------------
--------------------------

#gene02062v1.0hybrid_OrgFvesca_peptide_mrna02062.1v1.0hybrid_1_of_5_PTHR1020PTHR10209SF148__OXIDOREDUCTASE_2OGFE_II_OXYGENASE_FAMILY_PROTEIN_SUBFAMILY_NOT_NAMED_PAC27244949
------------------------------------------------------------
-------MAAMDGNSGF-----------DRMKE--------------------VKEFDES
KIG----------------------------VRGLSD-SGIT----SIPRFFIHP--LDS
L-----------------PCNNLNSSTNTTS-----------IPLLDLA---------NL
NSPT------HRPKIIRQIKDAASTWGFFQVINHGIPLAILDETIRSITAFHEQ-PHEI-
--KAKHYRRQEH--HG-----VMYTSNN--DLYRSKAACWH---DSLQVY-MAP----EE
LKVE--EDIP------D---------I----C----RKEIIAWDFHASKVAEA-LFELLA
EGLG---LEAG-----KF-KELGFMKAR-------LFLGHCYPYCPQP-DLTVGIKSHTD
AG-LTVLLQNQ--VGGLQVK------------------H----------GS----EWVDV
-KPLPGALTVNIGDFIQIISNGEYQSVEHRVLANSSKE--PRISVLSFNN-------VG-
-GWKESDEFGPFP---------------E-------------------------------
---------------------------------------LL---S-AEKPALYR-GFTVP
EFHQSFYSKGL--DG------------------KNIVERVTLH-----------------
------------------------------------------------------------
--------------------------

#gene12098v1.0hybrid_OrgFvesca_peptide_mrna12098.1v1.0hybrid_1_of_5_PTHR1020PTHR10209SF148__OXIDOREDUCTASE_2OGFE_II_OXYGENASE_FAMILY_PROTEIN_SUBFAMILY_NOT_NAMED_PAC27268909
------------------------------------------------------------
-----MAGNCATSNSQY-----------DRLKE--------------------LKEFDES
KMG----------------------------VKGLSD-SGIT----SIPRFFIHP--PET
L----------------PCKNLNSSTNATPS-----------IPLLDLA---------NL
YSPT------HRPKIIQQIKEAASTWGFFQVINHGIPASILDETIGSITAFHEQ-PHEI-
--KAKHYRRQEH--HG-----VMYTSNN--DLYRSKAATWH---DSLQVF-TAP----EE
MKVE--EDIP------E---------I----C----RKEAITWDFHASKVAEA-LFELLA
EGLG---LEAG-----KF-KELGFMKAR-------LFLGHCYPYCPQP-DLTVGIKSHTD
AG-LTVLLQNQ--VGGLQVK------------------H----------EN----EWVDV
-KPLPGALTVNIGDFIQIISNGEYQSVEHRVLANSSKE--PRISVLIFNN-------LG-
-GWKESDEFGPLP---------------E-------------------------------
---------------------------------------LL---S-AEKPALYR-GFTVP
EFIQSFYSKGL--DG-K----------------NI-VERVTLH-----------------
------------------------------------------------------------
--------------------------

#gene15505v1.0hybrid_OrgFvesca_peptide_mrna15505.1v1.0hybrid_1_of_5_PTHR1020PTHR10209SF148__OXIDOREDUCTASE_2OGFE_II_OXYGENASE_FAMILY_PROTEIN_SUBFAMILY_NOT_NAMED_PAC27258713
------------------------------------------------------------
-------MAAIDATSRY-----------DRVKE--------------------VKEFDES
KIG----------------------------VKGLSD-SGIT----SIPQFFVHD--PET
L-----------------ADLKPSSKHTAPT-----------LPTIDLS--------HIN
SVTH-------RDGIVEQIKLAASTWGFFQVINHGIPDSVLDETLKAVKAFHDQ-PHEV-
--KAKFYKREEG--KG-----VMYASNN--DLYRAKAASWH---DSLQVW-MGP-----Q
RSAA--EEIP------E---------M----C----RSEVVTWDVYATKVGET-VMELLS
EGLG---LESE-----KF-KELTFSDGR-------VIVGHCYPYCPQP-DLTMGITSHTD
PGILTVLLQNH--VPGLQVR------------------H----------QN----EWVDV
-KPVPGGLVINIGDLLQIISNGEYKSIQHRVLANSLKE--SRISIIMFLN-------QG-
KWNED-GYYGPLP---------------V-------------------------------
---------------------------------------LL---S-PEKPPVYR-NFTVR
EYIENFYGKGL--DN------------------KSLIEKITIQKLN--------------
------------------------------------------------------------
--------------------------

#gene24804v1.0hybrid_OrgFvesca_peptide_mrna24804.1v1.0hybrid_1_of_1_PTHR10209SF96__1AMINOCYCLOPROPANE1CARBOXYLATE_OXIDASELIKE_PROTEINRELATED_PAC27273588
------------------------------------------------------------
----MAPSLSQTITDPS-----------DLTDF--------------------VI---NK
GNG----------------------------VKGLSQ-MGLK----SLPKQYIQP--VAE
R------------------MSMNIAKMSEES-----------IPIIDMS--NW-------
EDPK----------VTESICNAAEKWGFFQILNHGVPIEVLEHVKEATHKFFEL-PAEE-
--KCK-FSKEYS--PS-NN--VRFGTSF--SPEAEKALEWK---DWLSLF-YVS-----E
DEAS--AHWP------P---------A----C----KAEVLEYMKRTDILIKR-LLDILM
KRLNVTEIDKT-----NE-ALL--MGSK-------RINLNYYPVCPNP-ELTVGVGRHSD
VSTLTVLLQDY--IGGLYVR-----------------------AGTTTDED----SWVHV
-PPLEGSLVINIGDALQIMSNGKYKSVEHRVVAN-GSK--TRISVPIFVN-------PR-
---PS-DVIGPLP---------------E-------------------------------
---------------------------------------VL---GSSGEKALYK-QVLYS
DYVKHFFRKAH--DG------------------KSTVDFAKF------------------
------------------------------------------------------------
--------------------------

#gene30048v1.0hybrid_OrgFvesca_peptide_mrna30048.1v1.0hybrid_1_of_1_PTHR10209SF113__GENOMIC_DNA_CHROMOSOME_3_P1_CLONEMJM20_PAC27273255
------------------------------------------------------------
--------MAPSFTDEN-----------SLFNF--------------------VV---RD
GNG----------------------------VKGMVD-LGLS----KVPEQYIQP--PHE
R------------------IVKLNASSSLNE-----------LTPIDLS--KL-------
DGVD-------HEQVANEIVNAAEVLGFFQVVNHGLPQELLESLKDAANKFFGQ-APGK-
--KAA-YRKGVS--PS-PY--VMYGTSF--VPEKEKALEWK---DYVSMV-YSS-----D
ADAL--SHWP------N---------E----C----KEVALEYLKTSMHMVKK-IVKILI
EKLGVT-LEDS-----KL-DGL--IGLK-------MVNMNYYPTCPNP-ELTVGVGRHSD
MGTLTVLLQDG--IGGLYVK-------------------VEEDMNAAGKKG----DWIEI
-PPVPGALVINIGDTLQIISNGRYKSAEHRVRTT-SAQ--SRVSVPIFTI-------PN-
---AT-EIIGPLP---------------E-------------------------------
---------------------------------------MV---A-RDGVARYR-DMVFG
DYMNNFFGNAH--EG-K----------------KS-LDYARIN-----------------
------------------------------------------------------------
--------------------------

#orange1.1g017949m.g_OrgCsinensis_peptide_orange1.1g017949m_1_of_6_K06892__feruloylCoA_orthohydroxylase_F6H1_PAC18128451
------------------------------------------------------------
----MATTNGSILATQS----------WDLTDF--------------------VV---NK
GHG----------------------------VKGLSE-MGLK----SLPKQFHQP--LEE
R-----------------FSEKKILDQVS-------------IPLIDMS--KW-------
ESPE----------VAKSICDTAENWGFFQIVNHGVPLEVLERVKEATHRFFAL-PAEE-
--KRK-YSKENS--PI-NN--VRYGSSF--VPHVERALEWK---DFLSLF-YVS-----E
EETS--AFWP------P---------V----C----KDEMLEYMRSSEVLIRR-LMHVLV
KGLNVKRIDEI-----RE-PML--LGSR-------RVNLNYYPMCPNP-ELTVGVGRHSD
ISTFTILLQDD--IGGLHVR------------------K--------DNGT----EWIHV
-APISGSLIINVGDALQIMSNGRYKSVEHCVIAN-GSQ--NRISVPLFVN-------PK-
---PE-AILCPFP---------------E-------------------------------
---------------------------------------VL---A-NGEKPLYK-PVLCA
DYSRHFYTKAH--DG-K----------------KT-IDFAKISDI---------------
------------------------------------------------------------
--------------------------

#orange1.1g017979m.g_OrgCsinensis_peptide_orange1.1g017979m_1_of_6_K06892__feruloylCoA_orthohydroxylase_F6H1_PAC18128534
------------------------------------------------------------
--------MAPTNGSTV------VTESWDIADF--------------------VI---HK
GHG----------------------------VKGLSE-KGLK----SLPKQFHQP--LEE
R---F-------------SEK----RILDHV---------S-IPLIDMS--KW-------
ESPE----------VAKSICDAAENWGFFQIVNHGVPLEVLERVKEATHRFFAL-PAEE-
--KRK-YSKENS--PI-NN--VRYGSSF--VPHVERALEWK---DFLSLF-YVS-----E
EETS--AFWP------P---------V----C----KDEMLEYMRSSEVLIKR-LMDVLV
KGLNVKRIDEI-----RE-PML--LGSR-------RVNLNYYPMCPNP-ELTVGVGRHSD
ISTFTILLQDD--IGGLHVR------------------K--------DNGT----DWIHV
-APISGSLIINIGDALQIMSNGRYKSIEHCVIAN-GSQ--NRISVPLFVN-------PK-
---PE-AILCPFP---------------E-------------------------------
---------------------------------------VL---A-NGEKPLYK-PVLCA
DYSRHFYTKAH--DG-K----------------KT-IDFAKISDI---------------
------------------------------------------------------------
--------------------------

#orange1.1g018077m.g_OrgCsinensis_peptide_orange1.1g018077m_1_of_6_K06892__feruloylCoA_orthohydroxylase_F6H1_PAC18128555
------------------------------------------------------------
-----MAPTTVLLSDFS-----------DVTDF--------------------VV---NQ
GNG----------------------------VKGLSE-MGLK----ALPKQYIQP--LEE
R---F-------------SEK----KIVPHE---------S-IPIIDMS--KW-------
DDPE----------VAKSICDAAEMWGFFQVVNHRVPLQVLDRVKAATHRFFGL-SAAE-
--KNK-YSKELS--PS-NN--VRFGTSF--NTQAEKALEWK---DYLSLF-YVS-----D
DEAS--ALWP------P---------A----C----KDEVLEYTKSSEVLIKQ-LLKVLM
KGLKVEGTDEA-----KE-ALL--MGSV-------RTNLNYYPICPNP-ELTVGVGRHSD
VSTLTILLQDD--IGGLYVR------------------G--------NDGE----SWIHV
-PPISGSLVINIGDALQIMSNGKYRSVEHCVIAN-GSS--NRISVPIFIN-------PR-
---PQ-DTIGPFP---------------E-------------------------------
---------------------------------------VL---A-SGEKPVYK-QVLYK
DYVKHFFRKAH--DG-K----------------KT-VDFAKLSIF---------------
------------------------------------------------------------
--------------------------

#orange1.1g018488m.g_OrgCsinensis_peptide_orange1.1g018452m_1_of_9_PTHR10209SF96__1AMINOCYCLOPROPANE1CARBOXYLATE_OXIDASELIKE_PROTEINRELATED_PAC18122937
------------------------------------------------------------
-------MSSSTIPNSF----------DDVTDF--------------------VV---NR
GNG----------------------------ITGLVD-SGIQ----KVPERYILP--PQQ
R---F-------------DLT----KVVSQD---------S-ILIIDVS--NW-------
DDPE----------VIKSICEASGKWGFFQIINHGIPLQVLENITDAAHSFFGL-PNEQ-
--RSK-YYKGAS--PS-ET--VFLATSF--SPQAEVALEWR---DYLSFQ-YIP----GN
DQAS--ALWP------P---------V----C----KDEVLEYMKKAEIVIKN-LLQVLL
QGLNVKDFDRD-----TQ-HTL--MGSP-------RIYLNYYPKCPNP-ELTAGVGPHSD
ISTITVLLQDD--IGGLYVR------------------G--------IEDD----TWIHV
-PPIKGALVINIGDVLQIISNDKYKSIEHRVVAN-KIK--NRVSVPIFVN-------PA-
---PD-AVFGPLP---------------E-------------------------------
----------------------------------------------SGEIPIYK-QLVFS
DYFNFYFSKPH--DG-K----------------KT-IDYARI------------------
------------------------------------------------------------
--------------------------

#orange1.1g039524m.g_OrgCsinensis_peptide_orange1.1g039524m_1_of_9_PTHR10209SF96__1AMINOCYCLOPROPANE1CARBOXYLATE_OXIDASELIKE_PROTEINRELATED_PAC18128405
------------------------------------------------------------
------------------------------------------------------------
--------------------------------------MGLK----SLPKQFHQP--LEE
R---F-------------SEK----KILDQV---------S-IPLIDMS--NW-------
ESPE----------VAKSICDAAENWGFFQIVNHGVPLEVLERVKEATHRFFAL-PAEE-
--KRK-YSKENS--PT-NK--VRLGSSF--VPLVEKALEWK---DFLSLF-YGS-----E
EETS--AFWP------P---------V----C----KDETLEYMKSSEVLIRR-LMHVLV
KGLNVKRIDEI-----RE-PML--LGSR-------RVNLNYYPMCPNP-ELTVGVGRHSD
ISTFTILLQDD--IGGLHVR------------------K--------DSGN----DWIHV
-APISGSLIINIGDALQIMSNGRYKSIEHCVIAN-GSQ--NRISVPLFVN-------PK-
---PE-AILCPFP---------------E-------------------------------
---------------------------------------VL---A-NGEKPLYK-PVLCA
DYSRHFYTKAH--DG-K----------------KT-IDFAKIGDF---------------
------------------------------------------------------------
--------------------------

#Oropetium2015010501477_OrgOthomaeum_peptide_Oropetium2015010501477A_1_of_1_PTHR1020PTHR10209SF192__OXIDOREDUCTASE_2OGFE_II_OXYGENASE_FAMILY_PROTEIN_SUBFAMILY_NOT_NAMED_PAC36019751
------------------------------------------------------------
----------------------------------------------------------MA
NRL----------------------------LSTVIE--RRE----TLPESYIRP--ESD
R-------------------PRLAEVMTDDN-----------IPLIDLA-----------
-SPD-------KQRVVAEIGLACRTYGFFQVINHGISNDLLGKVMAVGLEFFRL-PAEE-
--KAKLYSDEPS--KK-----IRLSTSF--NVSKETVHNWR---DYLRLH-CHP-----L
EEFV--PDWP------SNPE------S----F----KEIVSKYCREVRLLGLR-LLGAIS
LSLG---LEED-----YM-EKV--LGEQ-----EQHMAVNYYPQCPEP-DLTYGLPKHTD
PNALTILLQDP-KVAGLQVL------------------K---------DDT----HWIAV
-NPTPNALVINLGDQLQALSNGAYKSVWHRAVVN-AAQ--ERMSVASFLC-------PC-
---NS-AVMSPAP---------------S-------------------------------
---------------------------------------IV---A-DGDAPVYR-SYTYD
EYYNKFWSRNL--DQ-E----------------HC-LDLFRQSP----------------
------------------------------------------------------------
--------------------------

#Oropetium2015010518783_OrgOthomaeum_peptide_Oropetium2015010518783A_1_of_1_PTHR10209SF155__2OXOGLUTARATE_2OG_AND_FEIIDEPENDENT_OXYGENASE_SUPERFAMILY_PROTEINRELATED_PAC36016510
------------------------------------------------------------
--------MASCMQ--------------EWPEP--------------------VV-----
--R----------------------------VQALAE-SGLA----AIPSRYIKP--PCE
R---P-------------AAA----APETTN----SELISS-IPVIDLA--AA-------
-GSD-------GNVAKEAVAAACREWGFFQVVNHGVRPELARAAREAWRGFFRR-PLAE-
--KQR-YANSPR--TY-----EGYGSRL--GVQKGAILDWG---DYYFLH-LAP-----E
KAKSSDKYWP------ANPANCK---P----CMIMRRDVSEEYGREVVKLCEQ-LMQVLS
ASLG---LEES-----HF-QRA--FGGA---ECGATLRANYYPRCPQP-DLTLGLSPHSD
PGVLTVLLADE-HVRGLQVR------------N-----T----------AG----EWVTV
-QPVRDAFIVNVGDQIQILSNNIYKSVEHRVIVN-AEE--ERISLALFYN-------PR-
---GD-IPIAPAP---------------E-------------------------------
---------------------------------------LV--ATAEDRPALYP-SMTFD
EYRLFVRTKGV--KG-K----------------AQ-IEALKGQAACIATSSASY------
------------------------------------------------------------
--------------------------

#Oropetium2015010521290_OrgOthomaeum_peptide_Oropetium2015010521290A_1_of_1_PTHR10209SF168__2OXOGLUTARATE_2OG_AND_FEIIDEPENDENT_OXYGENASE_SUPERFAMILY_PROTEINRELATED_PAC36007210
MRQGAETDTGVETETETEEDNAAAAMSTMKFCRECNNILYPKEEREKRVLMFACRNCEHQ
EVSDNNCVYRNEVHHSAAERTQVLQDVASDPTL----------------PRTKTVRCTMC
GHGEAVFFQAKRLRSACQPEIDEMESLPVPSVQALVAATGGT----DIPPRYLRP--EAA
A--------------------DAVASDGDAE-----------IPIIDFQ--------RLL
DDSH---------EESARLHGACQDWGFFQLINHGIPHEVIEGMKANVEGFFQL-PAET-
--KKQ-FAQERG--QL-----DGYGQLF--VVSEDQTLDWA---DVLFLNTQPP-----Q
DRVM--RFWP------DKPA------T----F----RWMLDRYSGAVKKVADD-LLGIMS
RNLG---LEPE-----VIADKC--VGGI------QAVRMNYYPPCAEA-HKVVGFAPHSD
SDLLTLVLQLN-EVQGLQIR------------------E--------RGDG----RWVPV
-KPVEGAFVVNVGDIFEIFTNGRYRSIEHRAVVN-TEK--ERLSVAAFHS-------PS-
---VH-AIIGPLQ---------------E-------------------------------
---------------------------------------VM---A-HGEEVLFK-TVDHE
SFTRLFFSSKL--EG------------------KSFLQRMKLMT----------------
------------------------------------------------------------
--------------------------

#Oropetium2015010521545_OrgOthomaeum_peptide_Oropetium2015010521545A_1_of_3_PTHR1020PTHR10209SF175__OXIDOREDUCTASE_2OGFE_II_OXYGENASE_FAMILY_PROTEIN_SUBFAMILY_NOT_NAMED_PAC35994079
------------------------------------------------------------
------MAASASAPASY-----------DRQSE--------------------LKAFDAT
KAG----------------------------VKGLVD-AGIT----AVPRIFHDPTAAGV
V-----------------EPPTKQPSSPRHK-----------IPVIDLA---------AA
EHDR--------SALVAQVKAAAETAGFFQVVNHGVPAGLLAETLASVRRFHEE-PVEA-
--KGPYYTRDPA--AR-----VKYQSNF--NLFASPAANWR---DTLYVV--NP----GP
EEAE--VVPP------P---------A----C----RSVVPEYTTQVKSLGGT-LLELLS
EALG---LRRE-----YL-ERD--AGCL----DGILFTGHYYPPCPEP-RLTMGSTRHCD
PSFLTVLLQDD--VGGLQVL------------------L----------DG----SWVDV
-PPVPGALVVNIGDYLQLMSNDRFKSVEHRVPAM-PAGSRPRVSVACFFR-------PR-
---DGDRVYGPILSSSYDERPRYRNVTLDEFFGFYKEKGLDGRWVDVPPVPGALSLSMSA
TSSSWFKSVEHRVLATAAARPRVSVACFFKTHDGGRAYGPIDGSSDVEEHPRYR-NVTVE
EFMGYYRENGL--DG-R----------------SA-LEHFRLTDDQKRIFSHGCLCGLLV
EARVDCYTTEPSKLYTMSQCQRSTNR----------------------------------
--------------------------

#Oropetium2015010522558_OrgOthomaeum_peptide_Oropetium2015010522558A_1_of_2_PTHR1020PTHR10209SF222__OXIDOREDUCTASE_2OGFE_II_OXYGENASE_FAMILY_PROTEIN_SUBFAMILY_NOT_NAMED_PAC36007361
------------------------------------------------------------
------------------------------------------------------------
--M----------------------------AEQLISTAVHH----SLPETYVRP--ETQ
R---P-------------RLD----EVVPDA---------D-IPVVDLA-----------
-NPD-------RAALVSEVGEACRTHGFFQVVNHGVPVELMLAMLDVAYEFFRL-PPEE-
--KAKLYSDDPA--KK-----MRLSTSF--NVRKETVHNWR---DYLRLH-CHP-----L
EQYA--PDWP------DNPP------A----F----RETVSRYCREVRELGFR-LYEAIS
ESLG---LQGE-----YI-KNV--LGEQ-----EQHMAVNFYPKCPAP-ELTYGLPAHTD
PNALTILLMDQ-QVAGLQVR------------------K----------EG----RWIAV
-NPRPNALVINIGDQLQALSNGRYKSVWHRAVVN-SDR--PRMSVASFLC-------PC-
---ND-VLLGPAA---------------K-------------------------------
---------------------------------------LI---T-EDSPAVYR-DYTYA
EYYSKFWSRNL--DQ-E----------------HC-LELFRT------------------
------------------------------------------------------------
--------------------------

#Pahal.C01190_OrgPhallii_peptide_Pahal.C01190.1_1_of_2_PTHR1020PTHR10209SF92__OXIDOREDUCTASE_2OGFE_II_OXYGENASE_FAMILY_PROTEIN_SUBFAMILY_NOT_NAMED_PAC32515703
------------------------------------------------------------
-----------MEGAGA-----------GWPEP--------------------VV-----
--R----------------------------VQSLSE-SGAA----TIPDRYVKP--EAE
R-----------------PAAAGAGGATAEG-----------IPVVDLS-----------
-SPS-------DPATARAVSEACRDWGFFQAVNHGVPPELLRRARGVWRGFFRQ-PTEV-
--KQR-YANSPA--TY-----EGYGSRL--GVEKGAVLDWG---DYYFLH-VRP----PH
LFDP--DKWP------HLPP------D----L----RETTEEYSREVAALCGR-LMTAMS
LGLG---AGPS-----RL-QEA--FGGA--EGAGVCVRVNYYPRCPQP-ELTLGLSSHSD
PGGMTVLLADD-RVRGLQVR------------------R----------RG----AWVTV
-DPVPDAFIVNVGDQIQVLTNATYRSVEHRVTVN-AAE--ERLSVALFYN-------PR-
---SD-LPLAPMP---------------E-------------------------------
---------------------------------------LV---S-PERPSLYS-PMTFD
EYRLYIRRKGP--RG------------------KSQVESLKATAVGAAR-----------
------------------------------------------------------------
--------------------------

#Pahal.G02049_OrgPhallii_peptide_Pahal.G02049.1_1_of_2_PTHR1020PTHR10209SF192__OXIDOREDUCTASE_2OGFE_II_OXYGENASE_FAMILY_PROTEIN_SUBFAMILY_NOT_NAMED_PAC32521019
------------------------------------------------------------
------------------------------------------------------------
-MG----------------------------SQLLSTVERRE----VLPESYIRP--ESD
R-------------------PRLAEVTTDSN-----------VPLIDLA-----------
-SPD-------KQRVIAEIGLACRTYGFFQVINHGIEGELLEKMMAVGLQFFRL-PPEE-
--KEKLYSDEPS--KK-----IRLSTSF--NVRKETVHNWR---DYLRLH-CHP-----L
EEFL--PEWP------SNPE------S----F----KEIVSEYCREVRRLGLR-LLGMIS
LSLG---LEED-----YI-EKA--LGEQ-----EQHMAVNYYPQCPEP-ELTYGLPKHTD
PNALTVLLQDP-NVAGLQVL------------------K---------DGS----RWIAV
-NPRPNAFVINLGDQLQALSNGAYKSVWHRAVVN-AAQ--ERMSVASFLC-------PC-
---NS-AVISPAA---------------G-------------------------------
---------------------------------------LV---R-DGDAPVYR-SYTYD
EYYSKFWSRNL--DQ-E----------------HC-LELFRCAQLQLQ------------
------------------------------------------------------------
--------------------------

#Pahal.I00177_OrgPhallii_peptide_Pahal.I00177.1_1_of_2_PTHR1020PTHR10209SF222__OXIDOREDUCTASE_2OGFE_II_OXYGENASE_FAMILY_PROTEIN_SUBFAMILY_NOT_NAMED_PAC32506428
------------------------------------------------------------
------------------------------------------------------------
--M----------------------------ADQLISTAVHD----ELPENYVRP--EMQ
R-------------------PRLHEVVSDAQ-----------IPVVDLA-----------
-DPD-------LTAVIARIGEACSTHGFFQVLNHGVPVELMDAMLAVAYDFFRL-PPEE-
--KAKLYSDDPA--KK-----MRLSTSF--NVRKETVHNWR---DYLRLH-CHP-----L
EQYV--PEWP------ANPP------S----F----REIVSAYCREVRELGFR-LYAAIS
ASLG---LEEE-----YV-KKA--LGEQ-----EQHMAVNFYPKCPAP-DLTFGLPAHTD
PNALTILLMDQ-QVAGLQVL------------------K----------EG----RWIAV
-NPRPNALVINIGDQLQALSNGRYKSVWHRAVVN-ADR--PRMSVASFLC-------PC-
---ND-VLIGPAA---------------K-------------------------------
---------------------------------------LV---T-EGSPAVYR-DYTYA
EYYSKFWSRNL--DQ-E----------------HC-LELFRT------------------
------------------------------------------------------------
--------------------------

#Pahal.I04440_OrgPhallii_peptide_Pahal.I04440.1_1_of_1_PTHR1020PTHR10209SF149__OXIDOREDUCTASE_2OGFE_II_OXYGENASE_FAMILY_PROTEIN_SUBFAMILY_NOT_NAMED_PAC32503341
------------------------------------------------------------
--------MTSCFNGSA-----------GWPEP--------------------VV-----
--R----------------------------VQAVSD-TCGD----TIPERYVKP--LSE
R---P-------------SLSPAAADAAGDGPN---------IPVVDLS-----------
-MPD-------ADATSEAVAAACREWGFFQAVNHGVRPELLRSARAAWRGFFRQ-PAEV-
--RER-YANSPA--TY-----EGYGSRL--GTAKGGPLDWG---DYYFLH-LLP----PS
LKSH--DKWP------SLPA------S----L----RETTEEYGEEVVQLCRR-VMRLLS
TGLG---LEAG-----RL-QAA--FGGE--GGEGACMRVNFYPRCPQP-ELTLGVAAHSD
PGGMTMLLVDD-HVRGLQVR----------------SPG----------DG----KWITV
-DPVPDAFIVNIGDQIQVLSNAAYKSVEHRVSVS-AAE--DRLSMAFFYN-------PR-
---SD-LPIAPMP---------------E-------------------------------
---------------------------------------LV---A-PGRPALYP-EMTFD
EYRVFIRQRGL--AG-K----------------AQ-LQSLQAKAAAAAAPADDPAAGGSP
SSS---------------------------------------------------------
--------------------------

#Pahal.J01811_OrgPhallii_peptide_Pahal.J01811.1_1_of_1_PTHR1020PTHR10209SF94__OXIDOREDUCTASE_2OGFE_II_OXYGENASE_FAMILY_PROTEIN_SUBFAMILY_NOT_NAMED_PAC32484741
----------------------------------------------MPMLHPSHSHHLPQ
ARSVGVGGATTMSVAEATVAAVGSGGCYDRRRE--------------------LQAFDDT
RAG----------------------------VKGLLD-AGAT----SIPAIFHHP--PDS
L-----------------PQQEADAPSITAD------DAHTAVPVIDLM-----------
AAPR--------EEVVALVRAAAETAGFFQVVNHGVPGEAMAAVLAAVRGFNEE-PAEA-
--KRPYYTRDTA-ARK-----VRFYSNL--DLFQSQAACWR---DTIFCD-MAP-----E
PPAP--EEMP------E---------P----L----SSVMFEYTDAVRKLAVW-VFELLS
ESLG---LAGD-----HLSRMG--CGES------LKVAGNYYPPCPEP-HRTLGNTRHTD
PTFLTVLLQDG--VGGLQVL-----------------------LDRGGGGG----GWVDV
-PPVPGALIINVGDLLQLVSNGRFRSVEHRVLANKGTGA-ARVSVAAFVD-------VG-
---RSMRRYGPIQ---------------E-------------------------------
---------------------------------------LVTPPG-GGNPPIYR-SVTVE
EFVAHFYRKGS--ER------------------RPRLDYFKLEQ----------------
------------------------------------------------------------
--------------------------

#Pavir.Ca00736_OrgPvirgatum_peptide_Pavir.Ca00736.1.p_1_of_2_PTHR1020PTHR10209SF92__OXIDOREDUCTASE_2OGFE_II_OXYGENASE_FAMILY_PROTEIN_SUBFAMILY_NOT_NAMED_PAC30206194
------------------------------------------------------------
-----------MEGAGA-----------GWPEP--------------------VV-----
--R----------------------------VQSLSE-SGAA----TIPERYVKP--EAE
R---P-------------AAAAAGGATAAEG-----------IPVVDLS-----------
-SPG-------DPATARAVSEACREWGFFQAVNHGVPPELLRRARGVWRGFFRQ-PMEV-
--KQR-YANSPA--TY-----EGYGSRL--GVEKGAVLDWG---DYYFLH-VRP----PH
LFDP--DNWP------HLPPGP----D----L----RETTEEYSREVAALCGR-LMTAMS
VGLG---AGPS-----RL-QEA--FGGA--EGAGVCVRVNYYPRCPQP-ELTLGLSSHSD
PGGMTVLLADD-RVRGLQVR------------------R----------RG----AWVTV
-DPVPDAFIVNVGDQIQVLTNATYRSVEHRVMVN-AAE--ERLSVALFYN-------PR-
---SD-LPLAPLP---------------E-------------------------------
---------------------------------------LV---S-PERPSLYS-PMTFD
EYRLFIRRKGP--RG------------------KTQVDSLKANAVGGAAT----------
------------------------------------------------------------
--------------------------

#Pavir.Ia03605_OrgPvirgatum_peptide_Pavir.Ia03605.1.p_1_of_2_PTHR1020PTHR10209SF149__OXIDOREDUCTASE_2OGFE_II_OXYGENASE_FAMILY_PROTEIN_SUBFAMILY_NOT_NAMED_PAC30209455
------------------------------------------------------------
--------MTSCFNGGA-----------GWPEP--------------------VV-----
--R----------------------------VQAVSD-TCGA----TIPERYVKP--LSE
R-----------------PSLSPAAAGGAGG--------GPNIPVVDLS-----------
-MPD-------ADATSEAVAAACREWGFFQAVNHGVRPELLRSARAAWRGFFRQ-PAEV-
--RER-YANSPA--TY-----EGYGSRL--GTAKGGPLDWG---DYYFLH-LLP----PS
LKSH--DKWP------SLPA------S----L----REATEEYGEEVVQLCRR-VMRLLS
TGLG---LEAG-----RL-QAA--FGGE--GGEGACMRVNFYPRCPQP-ELTLGVAAHSD
PGGMTMLLVDD-HVRGLQVR------------------S--------PDAG----KWITV
-DPVPDAFIFNIGDQIQVLSNAAYKSVEHRVAVS-AAE--ERLSMAFFYN-------PR-
---SD-LPIAPMP---------------E-------------------------------
---------------------------------------LV---A-PGRPALYP-EMTFD
EYRVFIRQRGL--AG------------------KAQLQSLQAKATAAPADDPAAGGSPSS
S-----------------------------------------------------------
--------------------------

#Pavir.Ib01349_OrgPvirgatum_peptide_Pavir.Ib01349.1.p_1_of_2_PTHR1020PTHR10209SF149__OXIDOREDUCTASE_2OGFE_II_OXYGENASE_FAMILY_PROTEIN_SUBFAMILY_NOT_NAMED_PAC30239913
------------------------------------------------------------
--------MTSCFNGGT-----------GWPEP--------------------VV-----
--R----------------------------VQAVSD-TCGD----TIPERYVKP--LSE
R---P-------------SLSPAAADGAGGGPN---------IPVVDLS-----------
-MPD-------ADATSQAVAAACREWGFFQAVNHGVRPELLRRARAAWRGFFRQ-PAEV-
--RER-YANSPA--TY-----EGYGSRL--GTAKGGPLDWG---DYYFLH-LLP----PS
LKSH--DKWP------SLPA------S----L----RETTEEYGEEVVQLCRR-VMRLLS
TGLG---LEAG-----RL-QAA--FGGE--GCEGACMRVNFYPRCPQP-ELTLGVAAHSD
PGGMTMLLVDD-HVRGLQVR------------------S------PDAAAG----EWITV
-DPVPDAFIVNMGDQIQVLSNAAYKSVEHRVSVS-AAG--ERLSMAFFYN-------PR-
---SD-LPIAPMP---------------E-------------------------------
---------------------------------------LV---A-PGRPALYP-EMTFD
EYRVFIRQRGL--AG-K----------------AQ-LQSLQAK--AAAAPADDDPAAGGS
PSSS--------------------------------------------------------
--------------------------

#Pavir.J03975_OrgPvirgatum_peptide_Pavir.J03975.1.p_1_of_2_PTHR1020PTHR10209SF92__OXIDOREDUCTASE_2OGFE_II_OXYGENASE_FAMILY_PROTEIN_SUBFAMILY_NOT_NAMED_PAC30216323
------------------------------------------------------------
-----------MEGAGA-----------GWPEP--------------------VV-----
--R----------------------------VQSLSE-SGAA----TIPGRYVKP--EAE
RPSSA-------------APAAGPGGATAEG-----------IPVVDLS-----------
-SPG-------DPATARAVSEACRDWGFFQAVNHGVPPELLRRARGVWRGFFRQ-PMEV-
--KQR-YANSPA--TY-----EGYGSRL--GVEKGAVLDWG---DYYFLH-VRP----PR
LFDP--DKWP------HLPP------D----L----RETTEEYSREVAALCGR-LMTAMS
VGLG---AGPS-----RL-QEA--FGGA--EGAGVCVRVNYYPRCPQP-ELTLGLSSHSD
PGGMTVLLADD-RVRGLQVR------------------R----------RG----AWVTV
-DPVPGAFIVNVGDQIQVLTNATYRSVEHRVMVN-AAE--ERLSVALFYN-------PR-
---SD-LPLAPLP---------------E-------------------------------
---------------------------------------LV---S-PERPSLYS-PMTFD
EYRLFIRSKGP--RG------------------KSQVESLKAAAVGAAR-----------
------------------------------------------------------------
--------------------------

#Pavir.J06543_OrgPvirgatum_peptide_Pavir.J06543.1.p_1_of_1_1.14.11.11.14.11.23__Gibberellin_3betadioxygenase_Gibberellin_3betahydroxylase_Flavonol_synthase_FLS_PAC30216301
------------------------------------------------------------
------------------------------MET-------------------------AA
PAR----------------------------VQALAE-TGVS----RLPAQYIQP--PEH
R---P-------------AHPSSSPVPAALS-----------VPVVDLS-----------
-SPT----------AADAVRAACADWGAFHVVGHGVPGELLDAVRGAGLAFFRA-PMED-
--KLR-FACDPA--RGAAA--EGYGSRM--LANDDSVLDWR---DYFDHH-TLP----ES
RRDP--AHWP------DFVP------G----Y----RDTIVKYSNSMKDLAQR-LLHIIS
GSLN---LPPS-----YI-EEA--IGVV-----YQNITISYYSPCPQP-DLALGLQSHSD
MGAITLLIQDD--VGGLEVL------------------K----------DG----MWIPV
-APLPDGILVILADQTEIITNGRYKSSVHRAVVN-AER--ARLSVATFYD-------PS-
---KS-RKICTAP---------------Q-------------------------------
---------------------------------------LV---S-KDEPQKYR-DVIYG
DYVSSWYSKGP--EG------------------KRNIDALLIQL----------------
------------------------------------------------------------
--------------------------

#PGSC0003DMG400004275_OrgStuberosum_peptide_PGSC0003DMP400007603_Leucoanthocyanidin_dioxygenase_PAC37447772
------------------------------------------------------------
---------MPTIDLSN------------ITDF--------------------VV---NE
GHG----------------------------VKGLSE-IGLQ----KLPKQYIQP--IEE
R---I-------------TTN----TVILDD---------Q-IPIIDMS--NW-------
-DIH-------NKLVSENICNAAEKWGFFQIINHDISLEVLESVKDATYRFFKQ-PAVE-
--KNK-HSKENS--ST-NN--VRYGTSF--TPKAEKALEWK---DYLSLF-YVS-----D
EEAA--ALWP------S---------A----L----RDEALEFMRNSEIVMKK-LLEALM
KGLNVKEIDES-----VL------MGSK-------RINVNYYPKCPNP-ELTVGVGRHSD
VSTLTILLQDN--IGGLYVK------K-----M-----D----------SD----MWVHV
-PPIHGALVINIGDALQIMSNGRYKSIEHRVMAN-GKN--NRISVPIFVN-------PK-
---PT-DIIGPLK---------------E-------------------------------
---------------------------------------VL---LESGEEPIYK-QVLYS
DYVKHFFRKAH--DG-K----------------DT-VDFAKIN-----------------
------------------------------------------------------------
--------------------------

#PGSC0003DMG400022941_OrgStuberosum_peptide_PGSC0003DMP400039789_2oxoglutaratedependent_dioxygenase_PAC37464908
------------------------------------------------------------
-------MTSSRFEPND-----------DILDF--------------------VI---KK
ANG----------------------------IKGLVD-RSLE----IIPNQCIQP--KEH
R---L-------------DKS----QIDNQE---------S-IPTIDLS--NF-------
DDFN----------VEKSIQEAASKWGFFQIINHGIPIEVLEDLKDAAHKFFEL-PTEE-
--KVKYYKESYS--AG-ESV-LMFWSAI--GDKNEKVLEWR---DSIKHG-CNP------
ENDS--NLWP------S---------Q----T----RNQVLEYQKWAKPLAKK-LLEVLL
KGLNVNEFDES-----LE-PLL--MGTM-------AININYYPPCPNP-SITIGARRHCD
VSCITLLFQDN--TGGLYVR------G-----T-----K----------GD----NWIHV
-NPIKGALAVNIGDSLQIMSNDRYKSIEHCVAVD-SSR--ARISVPLFVN-------PC-
---FD-SVIGPFS---------------Q-------------------------------
---------------------------------------ML---K-DGEKPVYK-HVLFS
DYWDYFFRKRP--SG-K----------------AS-LDFAKI------------------
------------------------------------------------------------
--------------------------

#PGSC0003DMG400024129_OrgStuberosum_peptide_PGSC0003DMP400041730_Leucoanthocyanidin_dioxygenase_PAC37435341
------------------------------------------------------------
---MAPTLATISINSNT----------WDVKNF--------------------VV---NE
GHG----------------------------VKGLAD-MGIQ----TLPKQYIQP--LEE
R-----------------ITSSDVVVDEEQC-----------IPVIDLS--NW-------
NDTK----------VDNMICNAAEKWGFFQIVNHGIPIKVFENVKDATHRFFAL-SAQE-
--KNK-YSKDYS--CT-NN--VRFGTSF--TPQAEKALEWK---DYLSLF-YVS-----D
EEAS--ALWP------P---------A----C----RDEALEFMKKTELVIKR-LMESLM
KGLNVKEIDED-----RE-SLL--MGSK-------RINLNYYPKCPNP-ELTVGVGRHSD
VSTLTILLQDN--IGGLYVK------------------K--------LGNE----TWLPV
-PPISGALVINIGDALQILSNGRYKSIEHRVIAN-GSN--NRVSVPIFVN-------PK-
---PN-DVIGPLQ---------------E-------------------------------
---------------------------------------VL---E-SGEKAVYK-QVLYS
DYVKHFFRKAH--DG-K----------------DT-VDFAKI------------------
------------------------------------------------------------
--------------------------

#PGSC0003DMG400027392_OrgStuberosum_peptide_PGSC0003DMP400047636_2oxoglutaratedependent_dioxygenase_PAC37464228
------------------------------------------------------------
-------MPSSKFEPND-----------DILNF--------------------VI---KK
ANG----------------------------LKGLVD-TGLE----NIPNQCIQP--KDQ
R-----------------LEK----SQIDNQ---------ESIPTIDIS-----------
-NFD-------DLSVEKSIQDAASKWGFFQIINHGIPIEVLDDLKEAGHKFFEL-PSEE-
--KVK-YNKESY--NA-SESVLMFWSAI--GEKDEKVLEWR---DGIRHS-CNP-----Q
NDS---NLWP------P---------Q----T----RNQVLEYQKWATPLAKK-LLEVLL
KGLNVNEIDES-----LE-PLL--MGTM-------AININYYPPCPNP-SIAIGFRRHCD
MSCITLLLQDD--TGGLYVQ------------------G--------TKGD----NWIHV
-NPIKGALAVNIGNSLQIMSNDRYKSIEHCVAVD-SSR--ARISVPLFVN-------PS-
---PD-SVIGPFP---------------Q-------------------------------
---------------------------------------IL---K-DGEKSMYK-HVLFS
DYWDHYFSKRP--SG------------------KASLDFAKI------------------
------------------------------------------------------------
--------------------------

#PGSC0003DMG400027396_OrgStuberosum_peptide_PGSC0003DMP400047644_Leucoanthocyanidin_dioxygenase_PAC37464785
------------------------------------------------------------
-------MSIAEVSEAS-----------DLIDF--------------------LV---NK
GNG----------------------------VKGLSQ-MGLE----IVPQKFIQP--HEE
R---L-------------DFT----QILSSE---------S-IPIIDFS--NF-------
DDPK----------VAESICDAAENWGFFQIVNHGIPIEVLENVIEAGHKFFEL-SVEE-
--RRK-YLKENS--PT-PT--VQLKTSF--SPLAEKVLEWK---DYLFHI-YDC----DD
DESS--NLWP------A---------V----S----KDQVLEYMKWAKPIIVK-LLEVLL
EKLNVKKIDES-----MK-SVV--MGTL-------IVNLIHYPMCPSP-ELTAGAGRHAD
VSSITMLLQDD--VGGLYVR------------------D--------PKGD----GWIHV
-PPVKGALVINIGDVLQIMSNDRYKSVEHRVIVN-ASR--NRVSVPIFVN-------PA-
---PD-AVFGPLT---------------Q-------------------------------
---------------------------------------VL---Q-NGEKPLYK-HVVYS
DYFNYFFSKGH--EG-K----------------QT-IEFAKL------------------
------------------------------------------------------------
--------------------------

#Phvul.005G059100_OrgPvulgaris_peptide_Phvul.005G059100.1.p_1_of_3_K06892__feruloylCoA_orthohydroxylase_F6H1_PAC37153893
------------------------------------------------------------
--------MAPSFNSSN-----------SLYDF--------------------VV---RD
GNG----------------------------VKGLVD-SGVS----EVPERYIQP--PRE
R--------------------IRKHDSGVCD-----------DPPIDLS--KL-------
NGAE-------HEKVVDEIARAAETLGFFQVVNHGVPLELLESLKDAAHTFFSL-PPEK-
--KAV-YCSGVS--PS-PR--VKYGTSF--VPEKEKALEWK---DYISMT-FSS-----E
EEAL--QYWP------N---------Q----C----KEVALEYLKLSTKMVRD-IVEALI
GKLGVT-LKDS-----EM-ESL--LGMK-------MVNMNYYPACPNP-DLTVGVGRHSD
MGAITVLLQDG--IGGLYVK-------------------------VDQQNDADKEEWLEI
-PPIPGALVINIGDTLQILSNGKYKSAEHRVRTT-SSE--SRVSVPVFTM-------PK-
---AT-ERIGPLA---------------E-------------------------------
---------------------------------------VV---E-KDGLARYR-QVVLQ
DYMNNFFGNAH--AG-K----------------KS-LDFARIN-----------------
------------------------------------------------------------
--------------------------

#Phvul.005G061066_OrgPvulgaris_peptide_Phvul.005G061066.1.p_1_of_3_K06892__feruloylCoA_orthohydroxylase_F6H1_PAC37153635
------------------------------------------------------------
--------MAPSFNSSN-----------SLYDF--------------------VV---RD
GNG----------------------------VKGLVD-SGVS----EVPERYIQP--PRE
R---I-------------RKH----DSGVCD-----------DPPIDLS--KL-------
NGAE-------HEKVVDEIARAAETLGFFQVVNHGVPLELLESLKDAAHTFFSL-PPEK-
--KAV-YCSGVS--PS-PR--VKYGTSF--VPEKEKALEWK---DYISMT-FSS-----E
EEAL--QYWP------N---------Q----C----KEVALEYLKLSTKMVRD-IVEALI
GKLGVT-LKDS-----EM-ESL--LGMK-------MVNMNYYPACPNP-DLTVGVGRHSD
MGAITVLLQDG--IGGLYVK-----------------VD----QQNDADKE----EWLEI
-PPIPGALVINIGDTLQILSNGKYKSAEHRVRTT-SSE--SRVSVPVFTM-------PK-
---AT-ERIGPLA---------------E-------------------------------
---------------------------------------VV---E-KDGLARYR-QVVLQ
DYMNNFFGNAH--AG-K----------------KS-LDFARIN-----------------
------------------------------------------------------------
--------------------------

#Phvul.005G061132_OrgPvulgaris_peptide_Phvul.005G061132.1.p_1_of_3_PTHR10209SF113__GENOMIC_DNA_CHROMOSOME_3_P1_CLONEMJM20_PAC37154474
------------------------------------------------------------
--------MAPSFNSSN-----------SLYDF--------------------VV---RD
GNG----------------------------VKGLVD-SGVS----EVPERYIQP--PRE
R---I-------------RKH----DSGVCD-----------DPPIDLS--KL-------
NGAE-------HEKVVDEIARAAETLGFFQ------------------------------
---------------------GQIWDSF--VPEKEKALEWK---DYISMT-FSS-----E
EEAL--QYWP------N---------Q----C----KEVALEYLKLSTKMVRD-IVEALI
GKLGVT-LKDS-----EM-ESL--LGMK-------MVNMNYYPACPNP-DLTVGVGRHSD
MGAITVLLQDG--IGGLYVK-----------------VD----QQNDADKE----EWLEI
-PPIPGALVINIGDTLQILSNGKYKSAEHRVRTT-SSE--SRVSVPVFTM-------PK-
---AT-ERIGPLA---------------E-------------------------------
---------------------------------------VV---E-KDGLARYR-QVVLQ
DYMNNFFGNAH--AG-K----------------KS-LDFARIN-----------------
------------------------------------------------------------
--------------------------

#Phvul.010G036100_OrgPvulgaris_peptide_Phvul.010G036100.1.p_1_of_3_K06892__feruloylCoA_orthohydroxylase_F6H1_PAC37143457
------------------------------------------------------------
--------MAAAIPS-------------DLSEF--------------------VM---VK
GNG----------------------------VKGLSE-MGLK----SVPREYIQP--LEE
R-----------------MMK----VVSGEF-----------IPIIDMA---------NC
DEPK----------VQDAICDAAQKWGFFQIINHGVPLHVLENVKDATHRFYQM-PPQE-
--KVK-FTKENS--PS-NH--VRYGSSF--SPEAEKALEWK---DYLSLF-YVS-----D
HEAQ--TTWP------S---------A----C----RDEALEYMKRSEILIKQ-LLNVLV
KRLNVSKIDET-----NE-ALF--MGSK-------RINLNYYPVCPNH-EETIAIGRHSD
VSTLTILLQDE--IGGLHVR------------------A--------PNHR----DWIHV
-PPISGALVINIGDALQVMSNGRYKSIEHRVSAN-GSK--IRVSVPIFVN-------PR-
---PS-DVIGPLP---------------Q-------------------------------
---------------------------------------VL---A-SGEKAMYR-DVLYS
DYVKHFFRKSH--DG-K----------------MT-VEYAKIHSL---------------
------------------------------------------------------------
--------------------------

#Potri.001G006800_OrgPtrichocarpa_peptide_Potri.001G006800.1_1_of_5_K06892__feruloylCoA_orthohydroxylase_F6H1_PAC27047729
------------------------------------------------------------
----MAPTLAVSFNDSS-----------DITDF--------------------FL---NK
GNG----------------------------VKGLSE-MGLE----SLPKQYIQP--LEE
R-------------------MCGTKIMSHES-----------IPIIDMS--KW-------
DDPK----------VAEAICEAAEKWGFFQIINHGVPIEVLENVKEATHQFFRL-PAEE-
--KRK-YLKEFS--PS-NN--VRFGTSF--SPEAEKALEWK---DYLSLF-YVS-----E
DEAS--ALWP------A---------V----C----KDQVLEYMKRSETVIRK-LLDVLM
KNLNVTEIDET-----KE-SLL--MGSK-------RTNLNYYPICPNPAELTVGVGRHSD
VSTLTFLLQDD--IGGLYVR------------------G---------NND----SWIHV
-PP--RSIVINVGDALQIMSNGRYKSIEHRVIAN-GSN--NRISVPIFIN-------PM-
---PS-DKISPFP---------------E-------------------------------
---------------------------------------VL---A-SGEKAVYK-EVLYS
DYVKHFFRKAH--DG-K----------------KT-IDLAKI------------------
------------------------------------------------------------
--------------------------

#Potri.001G006900_OrgPtrichocarpa_peptide_Potri.001G006900.1_1_of_4_PTHR10209SF96__1AMINOCYCLOPROPANE1CARBOXYLATE_OXIDASELIKE_PROTEINRELATED_PAC27043090
------------------------------------------------------------
----MAPTLAVSFNDSS-----------DITDF--------------------VL---NK
GNG----------------------------VKGLSE-MGLE----SLPKQYIQP--LEE
R-------------------MCGTKIMSHES-----------IPIIDMS--KW-------
DDPK----------VAEAICEAAEKWGFFQIINHGVPIEVLENVKEATHQFFRL-PAEE-
--KRK-YLKEFS--PS-NN--VRFGTSF--SPEAEKALEWK---DYLSLF-YVS-----E
DEAS--ALWP------A---------V----C----KDQVLEYMKRSETVIRK-LLDVLM
KNLNVTEIDET-----KE-SLL--MGSK-------RTNLNYYPICPNP-ELTVGVGRHSD
VSTLTFLLQDD--IGGLYVR------------------G---------NND----SWIHV
-PPVSGSIVINVGDALQIMSNGRYKS----------------------------------
------------------------------------------------------------
------------------------------------------------------------
------------------------------------IDLAKI------------------
------------------------------------------------------------
--------------------------

#Potri.001G007100_OrgPtrichocarpa_peptide_Potri.001G007100.1_similar_to_oxidoreductase_2OGFe2_oxygenase_family_protein_similar_to_desacetoxyvindoline_4hydroxylase_Catharanthus_roseusGI1916643_similar_to_flavonol_synthase_1_SPQ96330_coortholog_2of2_of_At3g13610_PAC27048022
------------------------------------------------------------
---MAPTAAVLINDSSD-----------AITDF--------------------VL---KQ
GNG----------------------------VKGLSE-MGLK----NLPKQYIQP--LEE
I-------------------ISDAKITPQAS-----------IPIIDVS--KL-------
DGPT----------VAEAVCRAAERWGFFQIINHGVPIDVLENVKESTHRFFGL-PAEE-
--KRK-YLKELS--PS-NN--VRFGTSF--SPEAEKALEWK---DYLSLF-YVS-----E
DEAS--ALWP------S---------V----C----KDQVLDYMRRSEIVIRR-LLDVLM
KNLKVTEIDET-----KE-SLL--MGSK-------RINLNYYPICPNP-ELTVGIGRHSD
VSTLTVLLQDD--VGGLYVR---------------------------GDDD----YWIHV
-PPVNGSLVINVGDALQIMSNGRYKSVEHCVMTD-GSK--NRISIPIFIN-------PR-
---PS-NKISPFH---------------E-------------------------------
---------------------------------------VL---A-SGEKAAYK-EVLYS
DYVKHFFRKAH--DG-K----------------KT-IDFAKIRI----------------
------------------------------------------------------------
--------------------------

#Potri.005G097900_OrgPtrichocarpa_peptide_Potri.005G097900.1_similar_to_oxidoreductase_2OGFe2_oxygenase_family_protein_similar_to_SPP109671_aminocyclopropane1carboxylateoxidase_homolog_Protein_E8_Lycopersicon_esculentum__similar_to_desacetoxyvindoline4hydroxylase_Catharanthus_roseus_GI2352812_PAC27031065
------------------------------------------------------------
--------MAPSFLDGN-----------SMFNF--------------------VV---RD
GNG----------------------------VKGMVD-FGLS----EVPEQYVQP--PEE
RIDKL--------------------NATAHD-----------NPPIDLS--KL-------
DGPD-------HDQIVEEIATAAETLGFFQVMNHGVPVELLESLKDAANNFFGQ-PPEK-
--KAV-YRKGVS--PS-PS--VRYGTSF--VPDKEKALEWK---DYISMR-YTT-----D
AEAL--EYWP------Q---------E----C----KDVALEYLRTSIKMVRK-VLEILI
GKLGVT-LDDS-----KI-DGL--IGLK-------LVNMNFYPTCPNP-ELTVGVGRHSD
MGILTVLLQDD--IGGLYVK------------MEEEMDG--------KRKG----DWLEI
-PPVPGALVINVGDTLQILSNGRYKSAEHRVRTT-RTK--SRVSIPIFTI-------PK-
---PT-ERIGPLP---------------Q-------------------------------
---------------------------------------VV---E-RDGVARYR-EFIFE
EYMNNFFSNAH--DG-K----------------KS-LDFAKNIWPA--------------
------------------------------------------------------------
--------------------------

#Potri.T170500_OrgPtrichocarpa_peptide_Potri.T170500.1_similar_to_oxidoreductase_2OGFe2_oxygenase_family_protein_similar_to_desacetoxyvindoline_4hydroxylase_Catharanthus_roseusGI1916643_similar_to_flavonol_synthase_1_SPQ96330_coortholog_1of2_of_At3g13610_PAC27014238
------------------------------------------------------------
----MAPTLAVSFNDSS-----------DITDF--------------------VL---NK
GNG----------------------------VKGLSE-MGLE----SLPKQYIQP--LEE
R---M-------------CGT----KIMSHE---------S-IPIIDMS--KW-------
DDPK----------VAEAICEAAEKWGFFQIINHGVPIEVLENVKEATHQFFRL-PAEE-
--KRK-YLKEFS--PS-NN--VRFGTSF--SPEAEKALEWK---DYLSLF-YVS-----E
DEAS--ALWP------A---------V----C----KDQVLEYMKRSETVIRK-LLDVLM
KNLNVTEIDET-----KE-SLL--MGSK-------RTNLNYYPICPNP-ELTVGVGRHSD
VSTLTFLLQDD--IGGLYVR------------------G---------NND----SWIHV
-PPVSCSIVINVGDALQIMSNGRYKSIEHRVIAN-GSN--NRISVPIFIN-------PM-
---PS-DKISPFP---------------E-------------------------------
---------------------------------------VL---A-GGEKAVYK-EVLYS
DYVKHFFRKAH--DG-K----------------KT-IDLAKI------------------
------------------------------------------------------------
--------------------------

#Pp3c2021820_OrgPpatens_peptide_Pp3c2021820V3.1.p_1_of_9_1.14.11.23__Flavonol_synthase_FLS_PAC32945791
------------------------------------------------------------
------MAPSAGFTASE-----------VSPEP--------------------APDSKAL
LEM----------------------------VQLLVT-KGIT----EIPQKFIQP--ERS
RATVL-------------HPPVETCDLAQLH-----------IPVIDMT--GL-------
DGEN-------KDQVIADIAKACEEWGFFQVLNHGVPPSLMRDMRQLSEEFFAL-SPEE-
--KEV-NKIKPG--TS-----VGYGRLF---ETSTTVANWV---DRITIWSYGE-----Q
KRTE--PCMP------PKPE------R----F----SLVVAEYSHAVVKLCIR-LMEILS
MTLG---LEPY-----TL-GEH--INSK---TVGLRTSFNYYPPCPQP-ELVLGIMPHAD
TSFITVLQQDK--TPGLEIE------------------E----------DG----QWILV
-PPIPDAFVVNIGDLLQIVSNGRYKSVMHRVLVN-NTV--GRFSIPNFFM-------PS-
---KE-TIIQPLK---------------E-------------------------------
---------------------------------------LL---S-ESNPPLYR-SFKFA
EYIAGFYIKPL--TG-R----------------RL-IDSFLLDPR---------------
------------------------------------------------------------
--------------------------

#Pp3c2021833_OrgPpatens_peptide_Pp3c2021833V3.1.p_1_of_9_1.14.11.23__Flavonol_synthase_FLS_PAC32946931
------------------------------------------------------------
------MAPSAGFTASE-----------VSPEP--------------------APDSKAL
LEM----------------------------VQLLVT-KGIT----EIPQKFIQP--ERS
RATVL-------------HPPVETCDLAQLH-----------IPVIDMT--GL-------
DGEN-------KDQVIADIAKACEEWGFFQVLNHGVPPSLMRDMRQLSEEFFAL-SPEE-
--KEV-NKIKPG--TS-----VGYGRLF---ETSTTVANWV---DRITIWSYGE-----Q
KRTE--PCMP------PKPE------R----F----SLVVAEYSHAVVKLCIR-LMEILS
MTLG---LEPY-----TL-GEH--INSK---TVGLRTSFNYYPPCPQP-ELVLGIMPHAD
TSFITVLQQDK--TPGLEIE------------------E----------DG----QWILV
-PPIPDAFVVNIGDLLQIVSNGRYKSVMHRVLVN-NTV--GRFSIPNFFM-------PS-
---KE-TIIQPLK---------------E-------------------------------
---------------------------------------LL---S-ESNPPLYR-SFKFA
EYIAGFYIKPL--TG-R----------------RL-IDSFLLDPR---------------
------------------------------------------------------------
--------------------------

#Pp3c2513110_OrgPpatens_peptide_Pp3c2513110V3.1.p_1_of_9_1.14.11.23__Flavonol_synthase_FLS_PAC32980251
------------------------------------------------------------
------MEESSLVEKGM-----------------------------------------PM
DQM----------------------------VQPLVK-AGIT----VVPPRFIQP--AES
R-----------------PGP--PVEANGSQ-----------IPVIDMS--GL-------
YDER-------RNQVLAEIAHACQEWGFFQVINHGVSPALMADILMVTKEFFAL-SQKE-
--KEV-NAMKPG--AT-----VGYGRLF---ETKNSVANWI---DRLVMW-TYGEKQKLA
EPCM--PLKP------Q---------R----L----GEVVDAYSNAVYQLCKR-LIETLA
VMLG---LEPD-----VLGERLNVEGLG------IRTSCNYYPPCPQP-ELVLGLTPHSD
SSIFTVLQQDG-DVFGLETL------------------H----------NG----QWFQV
-PPLKNAFVINGGNQLQIISNAKYKSVMHRARTN-THV--GRYSFPNFLL-------PS-
---DQ-TVIEPFP---------------E-------------------------------
---------------------------------------FL---S-EANPPLYR-SLTFA
EYVNGFHSMPF--AG-G----------------RH-IDNFLLTRPDQ-------------
------------------------------------------------------------
--------------------------

#Pp3c43409_OrgPpatens_peptide_Pp3c43409V3.1.p_1_of_3_PTHR10209SF226__2OXOGLUTARATE_2OG_AND_FEIIDEPENDENT_OXYGENASE_SUPERFAMILY_PROTEIN_PAC32921527
------------------------------------------------------------
-----------------------------MLGP-------------------------SS
FER----------------------------VQSLSE-QGLL----EVPSSYIRP--AEE
R-----------------PSI----SELVGE-----------IPVIDLA-----------
DGSL---------DVTAQIGQACREWGFFQVVNHGVPKELLNRMLELGAHFYAK-PMEE-
--KLAYACKDPGTAP------EGYGSRM--LVKEEQVMDWR---DYIDHH-TLP----LS
RRNP--SRWP------SDPP------H----Y----RSSMEEFSDETCKLARR-ILGHIS
ESLG---LPTQ-----FL-EDA--VGEP-----AQNIVINYYPTCPQP-QLTLGLQAHSD
MGAITLLLQDD--VAGLQVK------------------K----------NN----EWSTI
-QPIRDTFVVNLGDMLQILSNDKYRSVEHRTVVN-GER--ARKSVAVFYD-------PA-
---KN-RLISPAA---------------P-------------------------------
---------------------------------------LV---D-KDHPALFP-SILYG
DHVLNWYSKGP--DG-K----------------RT-IDSLIIE-----------------
------------------------------------------------------------
--------------------------

#Pp3c43410_OrgPpatens_peptide_Pp3c43410V3.1.p_1_of_3_PTHR10209SF226__2OXOGLUTARATE_2OG_AND_FEIIDEPENDENT_OXYGENASE_SUPERFAMILY_PROTEIN_PAC32922577
------------------------------------------------------------
-----------------------------MLGP-------------------------SS
FER----------------------------VQSLSE-QGLL----EVPSSYIRP--AEE
R-----------------PSI----SELVGE-----------IPVIDLA-----------
-DGS--------LDVTAQIGQACREWGFFQVVNHGVPKELLNRMLELGAHFYAK-PMEE-
--KLAYACKDPG-TAP-----EGYGSRM--LVKEEQVMDWR---DYIDHH-TLP----LS
RRNP--SRWP------SDPP------H----Y----RSSMEEFSDETCKLARR-ILGHIS
ESLG---LPTQ-----FL-EDA--VGEP-----AQNIVINYYPTCPQP-QLTLGLQAHSD
MGAITLLLQDD--VAGLQVK------------------K----------NN----EWSTI
-QPIRDTFVVNLGDMLQILSNDKYRSVEHRTVVN-GER--ARKSVAVFYD-------PA-
---KN-RLISPAA---------------P-------------------------------
---------------------------------------LV---D-KDHPALFP-SILYG
DHVLNWYSKGP--DG-K----------------RT-IDSLIIE-----------------
------------------------------------------------------------
--------------------------

#Prupe.1G036900_OrgPpersica_peptide_Prupe.1G036900.1.p_1_of_19_1.14.11.20__Deacetoxyvindoline_4hydroxylase_Desacetyoxyvindoline17hydroxylase_PAC32110933
----------------------------------------------MQKTAGRSSKLQRR
RSPSSGHHFRRPRKNRCMKMISGYTANGDRLQQ--------------------LKAFDES
KSG----------------------------VKGIVD-KGIT----KVPPIFVRP-----
----P-------------EFCGGDKPNSGHR----TRTQFS-VPVVDLA---------DT
VGQR--------ADVVAGVRRAAETVGFFQVVNHGIPKRVLDEMLAAARGFHEL-PREV-
--KSEYYSRELL--RK-----VKFGSNF--DLYQSRFANWR---DSLFCV-MSP-----E
PLDP--QELP------L---------I----C----RDITMEYSENVHKMGVT-LFELLS
EALG---LKPD-----HL------IGLD--CAKGHLVLSHYYPPCPEP-ELTMGTSKHSD
PDFLTILLQDQ--IGGLQVL------Y-----------E-----------N----QWIDV
-PPVPGALVVNIGDLLQLVSNDRFKSVEHQVLAN-HAG--PRVSIACFFT---LHLHPS-
----T-RLYGPIK---------------E-------------------------------
---------------------------------------LL---S-EDRPPVYK-ETSLK
DFIAYYDEKGL--DG-N----------------SA-LTYFKCQR----------------
------------------------------------------------------------
--------------------------

#Prupe.1G332200_OrgPpersica_peptide_Prupe.1G332200.1.p_1_of_3_PTHR1020PTHR10209SF148__OXIDOREDUCTASE_2OGFE_II_OXYGENASE_FAMILY_PROTEIN_SUBFAMILY_NOT_NAMED_PAC32116293
------------------------------------------------------------
-MTTETQAPYPTHKTMAANTTVIGQQDYDRAQQ--------------------VKQFDQS
KLG----------------------------VKGLVD-SGLT----SIPRFFIHP--PET
L-----------------PDLRPHTKPQTQQ---------QPIPTIDLS------DL---
HTHR-------RSSIVQQISRACRTFGFFQITNHGIPSAVLDRTIASIKAFHEQ-PTEV-
--KAPVYSREMG--TG-----VSYLSNV--DLYSSKAASWR---DTLQVR-LGP-----I
PAVP--EEVP------E---------I----C----RDEIVGWDGEILRLGEA-LMELVS
EGLG---LSAG-----RL-KEMTCLGGR-------VMVGHYYPYCPQP-DLTVGLTSHSD
PGVLTLLLQDH--MGGLQVK------------------H----------GE----GWVDV
-KPVPGALVINVGDLLQIMSNGEYKSVDHRVLANSNRE--PRVSTAVFFN-------PS-
--NRE-GTYGPLP---------------E-------------------------------
---------------------------------------LV---S-PEKPPLYR-EFTFS
EFMQRFFKKGL--DG------------------KALVNHFEL------------------
------------------------------------------------------------
--------------------------

#Prupe.4G138300_OrgPpersica_peptide_Prupe.4G138300.1.p_1_of_1_PTHR10209SF113__GENOMIC_DNA_CHROMOSOME_3_P1_CLONEMJM20_PAC32094512
------------------------------------------------------------
--------MAPSFEDGN-----------SLFNF--------------------VV---RD
GNG----------------------------VKGMVD-LGLS----KVPEQYIQP--PHE
R-------------------IVKLNAISADE-----------LSPIDLS--KL-------
DGPD-------HDQVADAIVNAAEVLGFFQVVNHGMPVELLESLKNAAHDFFGQ-APEK-
--KAA-YRKGVS--PS-PY--VKYGTSF--VPEKEKALEWK---DYVSMV-YSS-----D
VDAL--TYWP------N---------E----C----KEVALEYLKFSMDMVKK-ILKVLI
AKLGVT-LEDS-----KI-DAL--IGLR-------MVNMNFYPTCPDP-ELTVGVGRHSD
MGTLTVLLQDG--IGGLYVK--------------------VEEDMDAGRKG----EWIEI
-SPVPGALVINIGDTLQILSNGRYKSAEHRVRTT-STK--SRVSVPIFTI-------PK-
---QT-ERIGPLP---------------E-------------------------------
---------------------------------------VV---K-NDGVARYR-EVVFE
DYMSNFFGNAH--EG-K----------------KS-LEYAQIIISSTST-----------
------------------------------------------------------------
--------------------------

#Prupe.5G134700_OrgPpersica_peptide_Prupe.5G134700.1.p_1_of_4_PTHR10209SF196__F3H7.17_PROTEIN_PAC32097931
------------------------------------------------------------
------MATATKLLLTD------------------------------------LM-----
--------------------------------------SGVN----HVPSNYVRP--ISD
R------------------PNLSDVQISDAS-----------IPLIDLK--DL-------
HGHN-------HSNIIKQIGLACQTDGFFQVKNHGVPEEMIKDMLSIAREFFKL-PESE-
--RLKMYSDDPS--KT-----TRLSTSF--NVRTEKLSNWR---DFLRLH-CYP-----L
EDYV--QEWP------NNPP------S----F----REQVGEYCTTVRGLVLR-LLGAIS
ESLG---LEKN-----YI-VEA--LGKQ-----GQHMALNYYPPCPEP-ELTYGLPGHTD
CNLITILLQDD--VAGLQVL------------------R----------NG----KWVAV
-NPIPNTFIVNIGDMMQVISNDKYKSVLHRAVVN-CKS--ERISIPTFYC-------PS-
---PD-AVIGPAK---------------D-------------------------------
---------------------------------------LI---S-HDQPAMYR-NFTYA
EYFEKFWNRGL--AT------------------ECCLDLFKPN-----------------
------------------------------------------------------------
--------------------------

#Prupe.6G006000_OrgPpersica_peptide_Prupe.6G006000.1.p_1_of_1_PTHR10209SF96__1AMINOCYCLOPROPANE1CARBOXYLATE_OXIDASELIKE_PROTEINRELATED_PAC32088814
------------------------------------------------------------
--------MVPTMTSPS-----------GITNF--------------------VI---NN
GNG----------------------------VKGLSE-MGLK----SLPKQYIQP--LEE
R---I-------------STASFGIKNSEET-----------VPIIDMS--NW-------
DDPK----------VAEAICSAAEKWGFFQLVNHGVPVEVLENVKEATHRFFEL-PAEE-
--KSK-NSKERS--CS-NN--VRFGTSF--SPQAEKALEWK---DYLSLF-YVS-----E
DEAS--ALWP------P---------A----C----KDEVLEYMKKSEILIKR-LLEMLM
KRLNVKEIDQE-----KE-GLL--MGSM-------RINLNYYPICPNP-ELTVGVGRHSD
VSTLTVLLQDQ--IGGLYVR---------------GGTD----------KK----TWIHV
-PPVKGSLVINIGDALQIMSNGRYKSIEHRVAAN-GSK--NRISVPIFVN-------PR-
---PS-DLISPLP---------------E-------------------------------
---------------------------------------VL---A-SGEKAVYK-QVLYS
DYVKHFFRKAH--DG-K----------------ST-IEFAKI------------------
------------------------------------------------------------
--------------------------

#SapurV1A.0085s0440_OrgSpurpurea_peptide_SapurV1A.0085s0440.1.p_leucoanthocyanidin_dioxygenase_putative_PAC31427327
------------------------------------------------------------
--------MAPSFLDGN-----------SLFNF--------------------VF---RD
GNG----------------------------VKGMMD-SGLS----EVPEQYVQP--PKE
R--------------------IDKLNASTLD-----------NPPIDLS--KL------D
-GPQ-------HDQIVEEIARAAETLGFFQVTNHGVPVELLESLKDAANNFFGQ-PPEK-
--KAV-YRKGVS--PS-PS--VKYSTSF--VPDKEKALEWK---DYISMT-YTT-----D
AEAL--EYWP------Q---------E----C----KDVALEYLRTSIKMVRK-VVEILI
GKLGVT-LDDS-----RI-DGL--IGLK-------MVNMNFYPTCPNP-ELTVGVGRHSD
MGMLTVLLQDD--IGGLYVK------------MEEEMDG--------KRQG----DWVEI
-PAVPGALVINVGDTLQILSNGRYKSSEHRVRTT-STK--SRVSIPIFAV-------PK-
---PT-ERIGPLP---------------Q-------------------------------
---------------------------------------LV---E-RDGVARYR-EFIFE
EYMNNFFSNVH--DG-K----------------KS-LDFANNI-----------------
------------------------------------------------------------
--------------------------

#SapurV1A.0559s0060_OrgSpurpurea_peptide_SapurV1A.0559s0060.1.p_leucoanthocyanidin_dioxygenase_putative_PAC31420826
------------------------------------------------------------
----MAPTLAVSFNDSS-----------EINDF--------------------VL---KK
GNG----------------------------VKGLSE-TGLD----SLPEQYIQP--LEE
R-------------------MCDTKTMSQES-----------VPLIDIS--KW-------
DDPE----------VAEAICEAAEKWGFFQIINHGVPIEVLENVKEATHLFFGL-SAEE-
--KRK-YLKEFS--PS-KN--VRFGTSF--SPEAEKALEWK---DYLSLF-YVS-----E
DEAS--ALWP------S---------V----C----RDQVLEYMKRSEIVVRK-LLDVLM
KNLNVTEIDET-----KE-SLL--MGSK-------RINLNYYPICPNP-ELTVGVGRHSD
VSTLTVLLQDD--IGGLYVR------------------G---------NND----SWIHV
-PPVNGSIVINVGDALQIMSNGRYKSIEHRVTAN-GSN--NRISVPIFIN-------PG-
---PS-EKISPFP---------------E-------------------------------
---------------------------------------VL---A-SGEKAVYK-EVLYS
DYVKHFFQKAH--DG-K----------------AT-IDFAKI------------------
------------------------------------------------------------
--------------------------

#SapurV1A.0559s0080_OrgSpurpurea_peptide_SapurV1A.0559s0080.1.p_leucoanthocyanidin_dioxygenase_putative_PAC31421181
------------------------------------------------------------
---------MPSLILSC-----------------------------------------KQ
GNG----------------------------VKGLSE-IGLK----NLPQQYIQP--LEE
T---I-------------NEA----KIMPQA---------S-IPIIDMS--EL-------
DGPA----------AEESVCRAAEKWGFFQIINHGVPNEVLENVKEATHRFFRL-PAEE-
--KRK-YLKEFS--PS-NN--VRFGTSF--SPEVEKASEWK---DYLSLF-YVS-----E
DEAS--ALWP------S---------V----C----RDQVLDYMRRSEIVIRR-LLDVLM
KNLKVIEIDGT-----KE-SLL--IGSK-------RINLNYYPICPKP-ELTVGIGRHSD
VSTLTVLLQDD--AGGLYVR------------------G---------DDD----YWIHD
-PPVDGSLVINVGDALQIMSNGRYKSVEHCVMTD-GSK--NRISIPIFIN-------PR-
---PS-DKISPLR---------------E-------------------------------
---------------------------------------VL---A-SGEKAVYK-EVLYS
DYVKYFFRKAH--DG-K----------------KT-IDFAKIRRT---------------
------------------------------------------------------------
--------------------------

#SapurV1A.0666s0110_OrgSpurpurea_peptide_SapurV1A.0666s0110.1.p_1aminocyclopropane1carboxylate_oxidase_putative_PAC31396129
------------------------------------------------------------
--------MASTGKLLL-----------ADVAF---------------------------
--------------------------------------SGVK----QIPSNYIRP--ISD
R------------------PNLSDVHISEGS-----------IPLIDLH--GL-------
NGPN-------HLTVIGQIGQACQGDGFFQVKNHGIPDEMISNVLDIARQFFKL-PESE-
--RLKNYSDDPT--KT-----TRLSTSF--NIKTEQVSSWR---DFLRFH-CHP-----L
EDYV--HEWP------SNPP------S----F----RKDVAEYCRSVRGLVFR-LLEAIS
ESLG---LERD-----FI-DKK--LGSH-----GQHMAMNYYPPCPQP-ELTYGLPGHTD
PNLITILLQDD--VPGLQVL------------------R----------NG----KWIAV
-NPIPNTFIVNIGDQIQVLSNDRYKSVLHRAVVN-SER--DRISIPTFYC-------PS-
---PD-AVIGPPT---------------E-------------------------------
---------------------------------------LI---D-DGNPAVYR-DFTYG
EYYEKFWNKGL--VK------------------ECCLDLFKPSLNTT-------------
------------------------------------------------------------
--------------------------

#SapurV1A.4215s0010_OrgSpurpurea_peptide_SapurV1A.4215s0010.1.p_1aminocyclopropane1carboxylate_oxidase_putative_PAC31456056
------------------------------------------------------------
--------MASTGKLLL-----------ADVAF---------------------------
--------------------------------------SGVR----QIPSNYIRP--ISD
R------------------PNLSDVHISEGS-----------IPLIDLH--GL-------
NGPD-------HLTVIGQIGQACQGDGFFQVKNHGIPEEMISNVLDIARQFFKL-PESE-
--RLKNYSDDPT--KT-----TRLSTSF--NIKTEQVSSWR---DFLRFH-CHP-----L
EDYV--HEWP------SNPP------S----F----RKDVAEYCRSVRGLVLR-LLEAIS
ESLG---LERD-----FI-DKK--LGSH-----GQHMAMNYYPPCPQP-ELTYGLPGHTD
PNLITILLQDD--VPGLQVL------------------R----------NG----KWIAV
-NPIPNTFIVNIGDQIQVLSNGRYKSVLHRAVVN-SER--DRISIPTFYC-------PS-
---PD-AVIGPPT---------------E-------------------------------
---------------------------------------LI---D-DVNPAVYR-DFTYG
EYYEKFWNKGL--VK------------------ECCLDLFKPSLNTT-------------
------------------------------------------------------------
--------------------------

#Seita.3G049100_OrgSitalica_peptide_Seita.3G049100.1.p_1_of_1_PTHR1020PTHR10209SF92__OXIDOREDUCTASE_2OGFE_II_OXYGENASE_FAMILY_PROTEIN_SUBFAMILY_NOT_NAMED_PAC32711233
------------------------------------------------------------
-----------MEGAGA-----------GWPEP--------------------VV-----
--R----------------------------VQSLSE-SGAA----TIPDRYVKP--EAE
R-----------------PATALADDGAATA------ATEVGIPVVDLS-----------
-SPG-------DPATVRAVSEACRDWGFFQAVNHGVPAELLRRARGVWRGFFRQ-PMEV-
--KQR-YANSPA--TY-----EGYGSRL--GVEKGAVLDWG---DYYFLH-VRP----PH
LSDP--DKWP------YLPPELSMHQI--YGC----RGTTEEYSREVAALCGR-LMTAMS
LGLG---VAPS-----RL-HEA--FGGA--EGAGVCVRVNYYPRCPQP-ELTLGLSSHSD
PGGMTVLLADD-RVRGLQVR------------------R----------RG----AWVTV
-DPVPDAFIVNVGDQIQVLTNATYRSVEHRVMVN-AAD--ERLSVALFYN-------PR-
---SD-LPLSPMP---------------E-------------------------------
---------------------------------------LV---S-PDRPSLYK-NMTFD
EYRLYIRRKGP--RG------------------KSQVESLKAAAVGAAT-----------
------------------------------------------------------------
--------------------------

#Seita.4G062900_OrgSitalica_peptide_Seita.4G062900.1.p_1_of_2_PTHR10209SF226__2OXOGLUTARATE_2OG_AND_FEIIDEPENDENT_OXYGENASE_SUPERFAMILY_PROTEIN_PAC32709407
------------------------------------------------------------
------------------------------MET-------------------------TA
AAR----------------------------VQALAE-TGVS----RLPSQYIQP--PEH
R-----------------PAPPSSPAPATPF-----------VPVVDLS-----------
-SPT----------AVDAVRAACADWGAFHVVGHGVPGKLLDAVRGAGLAFFRA-PMED-
--KLR-FACDPA--RGAAA--EGYGSRM--LANDDSVLDWR---DYFDHH-TLP----VS
RRDP--AHWP------DFVP------G----Y----RDTIVKYSDSMKDLAQR-LLQIIS
GSLN---LPPS-----YM-EEA--VGEV-----YQNITISYYSPCPQP-DLALGLQSHSD
MGAITLLIQDD--VGGLEVL------------------K----------DG----MWIPV
-APLPDGILVILADQTEIITNGRYKSSVHRAVVN-AEC--ARLSVATFYD-------PS-
---KS-RKICTAP---------------Q-------------------------------
---------------------------------------LV---S-KDEPQKYR-DVVYG
DYVSTWYSKGP--DG-K----------------RN-IDTLLIQQ----------------
------------------------------------------------------------
--------------------------

#Seita.7G210500_OrgSitalica_peptide_Seita.7G210500.1.p_1_of_1_PTHR1020PTHR10209SF192__OXIDOREDUCTASE_2OGFE_II_OXYGENASE_FAMILY_PROTEIN_SUBFAMILY_NOT_NAMED_PAC32702671
------------------------------------------------------------
------------------------------------------------------------
-MG----------------------------SQLLSIVERRE----VLPESYIRP--ESD
R-------------------PRLAEVMTDSN-----------VPLVDLS-----------
-SPD-------KQRVIAEIGLACRTYGFFQVINHGIEKELLDKMMAVGLQFFRL-PPEE-
--KEKLYSDEPS--KK-----IRLSTSF--NVRKETVHNWR---DYLRLH-CHP-----L
EEFL--PEWPSNPESFNHQQWARYEDKEESTC--RIQEIVSEYCREVRRLGLR-LLGMIS
LSLG---LEED-----YI-EKA--LGEQ-----EQHMAVNYYPQCPEP-DLTYGLPKHTD
PNALTILLQDP-NVAGLQVL------------------K---------DGD----HWIAV
-NPRPNALVINLGDQLQALSNGAYKSVWHRAVVN-AAR--ERMSVASFLC-------PC-
---NS-AVISPAA---------------G-------------------------------
---------------------------------------LV---G-DGDPPVYR-SYTYD
EYYKRFWSRNL--DQ-E----------------HC-LELFRSAQLQ--------------
------------------------------------------------------------
--------------------------

#Seita.8G096400_OrgSitalica_peptide_Seita.8G096400.1.p_1_of_2_PTHR1020PTHR10209SF175__OXIDOREDUCTASE_2OGFE_II_OXYGENASE_FAMILY_PROTEIN_SUBFAMILY_NOT_NAMED_PAC32715092
------------------------------------------------------------
-----MASAPIVYDRLS-----------ELKAF------------------------DDT
KAG----------------------------VKGLVD-AGIT----AIPRIFRHP--PDP
Y-----------------TPP----DHHADS----------IIPTIDFT-----------
GAAR-------RAELVAEVKKAAETVGFFQVINHGVPATVMSEMLDGLRAFHEE-PAEA-
--KRPYYTRDMG--SR-----VRYHSNF--DLFQSPAATWR---DTLYLD-MAP-----I
APAP--EEIP------P---------A----C----REVVFEYTNHVQMLGGS-LLELMS
EALG---LHRR-----YL-SHD--AGCL----DGISIVGHYYPPCPEP-DLTLGTTRHSD
PSFLTVLLQDG-VVGGLQVL------------------V----------GG----RWVPV
-PPVAGAFVVNVGDFLQLMSNDRFKSVEHRVVAV-GAAGPPRVSVACFFR-------PRG
VAAST-RVYGPIV-----------------------------------------------
---------------------------------------MDAA-AGPRSPPRYR-SITAE
EFINHYMDKGL--VG------------------KSALDHFRI------------------
------------------------------------------------------------
--------------------------

#Seita.9G441600_OrgSitalica_peptide_Seita.9G441600.1.p_1_of_1_PTHR1020PTHR10209SF149__OXIDOREDUCTASE_2OGFE_II_OXYGENASE_FAMILY_PROTEIN_SUBFAMILY_NOT_NAMED_PAC32692862
------------------------------------------------------------
--------MTSCFNGGA-----------GWPEP--------------------VV-----
--R----------------------------VQTVSD-TCGD----TIPDRYVKP--QSD
R-----------------PSPPASGGVAGGG---------PNIPVVDLS-----------
-MPD-------SDATSRAVAAACREWGFFQAVNHGVRPELLRGARAAWRGFFRQ-PAEV-
--RER-YANSPA--TY-----EGYGSRL--GTAKGGPLDWG---DYYFLH-LLP----PS
LKSH--EKWP------SLPA------S----L----RETTEEYGEEVVQLCRR-VMRLLS
SGLG---LEAG-----RLQEAFGGAGGE-----GACMRVNFYPRCPQP-ELTLGVAAHSD
PGGMTMLLVDD-HVRGLQVR---------------------------SPDG----QWITV
-EPVPDAFIVNVGDQIQVLSNAAYKSVEHRVTVS-AAE--ERLSMAFFYN-------PR-
---SD-LPIAPMP---------------E-------------------------------
---------------------------------------LV---A-PGRPALYP-EMTFD
EYRVFIRQRGL--AG------------------KAQLESLKASNKAAAAPVTADGSPSSS
S-----------------------------------------------------------
--------------------------

#Sevir.3G049400_OrgSviridis_peptide_Sevir.3G049400.1.p_1_of_1_PTHR1020PTHR10209SF92__OXIDOREDUCTASE_2OGFE_II_OXYGENASE_FAMILY_PROTEIN_SUBFAMILY_NOT_NAMED_PAC32677492
------------------------------------------------------------
-----------MEGAGA-----------GWPEP--------------------VV-----
--R----------------------------VQSLSE-SGAA----TIPDRYVKP--EAE
R-----------------PATALADDGAATA------ATEVGIPVVDLS-----------
-SPG-------DPATVRAVSEACRDWGFFQAVNHGVPAELLRRARGVWRGFFRQ-PMEV-
--KQR-YANSPA--TY-----EGYGSRL--GVEKGAVLDWG---DYYFLH-VRP----PH
LSDP--DKWP------HLPPELSMHQI--YGC----RGTTEEYSREVAALCGR-LMTAMS
LGLG---VAPS-----RL-HEA--FGGA--EGAGVCVRVNYYPRCPQP-ELTLGLSSHSD
PGGMTVLLADD-RVRGLQVR------------------R----------RG----AWVTV
-DPVPDAFIVNVGDQIQVLTNATYRSVEHRVMVN-AAD--ERLSVALFYN-------PR-
---SD-LPLSPMP---------------E-------------------------------
---------------------------------------LV---S-PDRPSLYK-NMTFD
EYRLYIRRKGP--RG------------------KSQVESLKAAAVGAAT-----------
------------------------------------------------------------
--------------------------

#Sevir.4G057300_OrgSviridis_peptide_Sevir.4G057300.1.p_1_of_8_1.14.20.2__24dihydroxy14benzoxazin3oneglucoside_dioxygenase_DIBOAGlc_dioxygenase_PAC32646661
------------------------------------------------------------
----MSLTEAVAVADGY-----------NRRRE--------------------LQAFDDT
KAG----------------------------VKGLLD-AGAT----SIPAIFHHP--PDS
L-----------------PQPRDHHAATPVT-----TDGGAAVPVIDLL-----------
AAPR--------EEVVRLVRSAAETAGFFQVVNHGVPGEAMAAMIAASRRFNEQ-PAEA-
--KRPYYTRDTA-ARK-----VRFYSNL--DLFQSLAACWR---DTVFCD-MAP-----E
PPLP--EELP------E---------P----L----RGVMFEYADAVRKLAVW-VFELLS
ESLG---LGGD-----HLSKMG--CGES------LKVAINYYPPCPEP-HLTLGNTRHTD
PTFLTVLLQDG--VGGLQVL-----------------------LDHAGAGS----GWVDV
-PPVPGALIINIGDLLQLVSNGRFRSVEHRVLANKNTT--ARISVASFVD----VGVGR-
---DT-RRYGPIQ---------------E-------------------------------
---------------------------------------LV---H-GGNPPLYR-SVTVE
EFVGHFYRKGS--ER------------------RARLDYFKLEQ----------------
------------------------------------------------------------
--------------------------

#Sevir.4G061100_OrgSviridis_peptide_Sevir.4G061100.1.p_1_of_1_PTHR10209SF226__2OXOGLUTARATE_2OG_AND_FEIIDEPENDENT_OXYGENASE_SUPERFAMILY_PROTEIN_PAC32647627
------------------------------------------------------------
------------------------------MET-------------------------TA
AAR----------------------------VQALAE-TGVS----RLPSQYIQP--PEH
R-----------------PAPPSSPAPATPF-----------VPVVDLS-----------
-SPT----------AVDAVRAACADWGAFHVVGHGVPGKLLDAVRGAGLAFFRA-PMED-
--KLR-FACDPA--RGAAA--EGYGSRM--LANDDSVLDWR---DYFDHH-TLP----VS
RRDP--AHWP------DFVP------G----Y----RDTIVKYSDSMKDLAQR-LLRIIS
GSLN---LPPS-----YM-EEA--VGEV-----YQNITISYYSPCPQP-DLALGLQSHSD
MGAITLLIQDD--VGGLEVL------------------K----------DG----MWIPV
-APLPDGILVILADQTEIITNGRYKSSVHRAVVN-AEC--ARLSVATFYD-------PS-
---KS-RKICTAP---------------Q-------------------------------
---------------------------------------LV---S-KDEPQKYR-DVIYG
DYVSTWYSKGP--DG-K----------------RN-IDALLIQQ----------------
------------------------------------------------------------
--------------------------

#Sevir.8G098900_OrgSviridis_peptide_Sevir.8G098900.1.p_1_of_2_PTHR1020PTHR10209SF175__OXIDOREDUCTASE_2OGFE_II_OXYGENASE_FAMILY_PROTEIN_SUBFAMILY_NOT_NAMED_PAC32635357
------------------------------------------------------------
-----MASAPIVYDRLS-----------ELKAF------------------------DDT
KAG----------------------------AKGLVD-AGIT----AIPRIFRHP--PDP
Y-----------------TPP----DHHADS----------IIPTIDFT-----------
GAAR-------RAELVAEVKKAAETVGFFQVINHGVPATVMSEMLDGLRAFHEE-PAEA-
--KRPYYTRDMG--SR-----VRYHSNF--DLFQSPAATWR---DTLYLD-MAP-----I
APAP--EEIP------P---------A----C----REVVFEYTNHVQMLGGS-LLELMS
EALG---LHRR-----YL-SHD--AGCL----DGISIVGHYYPPCPEP-DLTLGTTRHSD
PSFLTVLLQDG-VVGGLQVL------------------V----------GG----RWVPV
-PPVAGAFVVNVGDFLQLMSNDRFKSVEHRVVAV-GAAGPPRVSVACFFR-------PRG
VAAST-RVYGPIV-----------------------------------------------
---------------------------------------MDAAAG-PRSPPRYR-SITAE
EFINHYMDKGL--VG------------------KSALDHFRI------------------
------------------------------------------------------------
--------------------------

#Sevir.9G445500_OrgSviridis_peptide_Sevir.9G445500.1.p_1_of_1_PTHR1020PTHR10209SF149__OXIDOREDUCTASE_2OGFE_II_OXYGENASE_FAMILY_PROTEIN_SUBFAMILY_NOT_NAMED_PAC32655755
------------------------------------------------------------
----MVYLMTSCFNGGA-----------GWPEP--------------------VV-----
--R----------------------------VQTVSD-TCGD----TIPDRYVKP--QSD
R---P-------------SPPASGGVAGGGP---------N-IPVVDLS-----------
-MPD-------SDATSRAVAAACREWGFFQAVNHGVRPELLRGARAAWRGFFRQ-PAEV-
--RER-YANSPA--TY-----EGYGSRL--GTAKGGPLDWG---DYYFLH-LLP----PS
LKSH--EKWP------SLPA------S----L----RETTEEYGEEVVQLCRR-VMRLLS
SGLG---LEAG-----RLQEAFGGAGGE-----GACMRVNFYPRCPQP-ELTLGVAAHSD
PGGMTMLLVDD-HVRGLQVR------------------S---------PDG----QWITV
-EPVPDAFIVNVGDQIQVLSNAAYKSVEHRVTVS-AAE--ERLSMAFFYN-------PR-
---SD-LPIAPMP---------------E-------------------------------
---------------------------------------LV---A-PGRPALYP-EMTFD
EYRVFIRQRGL--AG-K----------------AQ-LESLKASNKAAAAPVTADGSPSSS
S-----------------------------------------------------------
--------------------------

#Sobic.003G345100_OrgSbicolor_peptide_Sobic.003G345100.1.p__PAC37917833
------------------------------------------------------------
--------MASCMQ--------------EWPEP--------------------VV-----
--R----------------------------VQALAE-SGLS----VIPRCYVKP--PCD
R---PVVVAPAAPTAVKETNSNKAAEASDIS-----------IPVVDLGELLLQAKDAGA
GGLV-------GNVVTEAVASACREWGFFQVVNHGVRPELMRAARESWRGFFRR-PLAE-
--KQR-YANSPR--TY-----EGYGSRL--GVQKGAVLDWG---DYFFLH-LAP-----E
AAKSAANFWP------ANPS------N----C----KEVSEEYGREVVRVCEL-LMRVLS
VSLG---LDEA-----HF-QRA--FGGA---DCGATLRANYYPRCPQP-DLTLGLSAHSD
PGALTVLLADE-NVRGLQVR------R-----G-----D----------DG----EWVTV
-QPVRDAFIVNVGDQVQILSNSVYKSVEHRVVVN-AEE--ERISLALFYN-------PK-
---GD-VPISPAP---------------G-------------------------------
---------------------------------------LV---TAGNLPALYP-PMTFD
EYRLYIRNKGA--RG-K----------------AQ-IEALKGQASPEK------------
------------------------------------------------------------
--------------------------

#Sobic.003G418000_OrgSbicolor_peptide_Sobic.003G418000.1.p__PAC37917611
------------------------------------------------------------
-MRSRFCCIGGAYAMAA-----------AENEI--------------------KI---GQ
VDD----------------------------VQELHR-TGLT----TVPDRYIRD--GDD
R-----------------PDGDNVCALAH-------------IPVIDVG-----------
DLPR-------GDDELDKLRLACEEWGFFQVVNHGIAHELLDEMEKLTREFFML-PLEE-
--KEK-YPMAPG--GI-----QGYGHAF--VFSEDQKLDWC---NMLALG-VEP----AS
IRQP--KLWP------TAPA------R----F----RETLEAYSAEVRKLCRT-LLAHIA
ETLG---LAPA-----TF-GDM--FGEA-----VQAVRMNFYPPCPRP-ELVMGLSAHSD
GSAVTVLQQDM-SCAGLQVR---------------------------SKAG----AWVPV
-HPVQHALVVNLGDTLEVLTNGRYKSVEHRAVVN-GEQ--DRLSVVTFYA-------PA-
---YD-VELGPLP---------------E-------------------------------
---------------------------------------FV---T-DEAPCRYR-RFNHG
EYSRHYVTSRL--EG-K----------------KT-LEFAMVNPPVGR------------
------------------------------------------------------------
--------------------------

#Sobic.006G028300_OrgSbicolor_peptide_Sobic.006G028300.1.p__PAC37947683
------------------------------------------------------------
---------MSVAAAAV-----------DRTDE--------------------LRALDAT
LAG----------------------------VRGLVA-SGAK----QVPRIFRVP-YPEE
Q----------------------PPAAAAAT-----------VPVIDLS-----------
GGGD-------RAAVVDAVRGAAAEWGFFQVTGHGVPEQVMSAAVAAMRAFHEA-GGGEG
SDKARLYSREPG--KA-----VKYHCNF--DLYQAPVANWR---DTLYLR-IAP-----D
PPAA--ADLP------E---------I----C----RDALFEYAKQVKDLGDR-LFELLS
ESLG---LKPS-----YL-TDI--ECNQ-----GQIILGHYYPPCPQP-ELAIGTSRHSD
SGFLTILLQDG--VGGLQIL------------------H----------DD----QWVDI
-TPTPGAFIVNIADLLQLISNDKFISVEHRVVAK-NAE--PRVSIACFFS---THFHPA-
---ST-RMYGPIK---------------E-------------------------------
---------------------------------------LL---S-EENPPLYR-ETLVR
EYVARYYSVGL--DG-KQ---------------KTALADFRL------------------
------------------------------------------------------------
--------------------------

#Sobic.006G190000_OrgSbicolor_peptide_Sobic.006G190000.1.p_1_of_1_PTHR1020PTHR10209SF192__OXIDOREDUCTASE_2OGFE_II_OXYGENASE_FAMILY_PROTEIN_SUBFAMILY_NOT_NAMED_PAC37949104
------------------------------------------------------------
------------------------------------------------------------
-MG----------------------------SQLLSTVERRE----VLPECYIRP--EFD
R---P-------------RLA----EVTTDS---------D-VPLIDLA-----------
-SPD-------KQRVIGQIGLACRTYGFFQVINHGIEEELLEKMMAVGLEFFRL-PPEE-
--KEKLYSDEPF--KK-----IRLSTSF--NVRKETVRNWR---DYLRLH-CHP-----L
EEFL--PEWP------SNPE------S----F----KEVVSAYCREVRLLGLR-LLGMIS
LSLG---LEED-----YI-EKA--LGEQ-----EQHMAVNYYPQCPEP-DLTYGLPKHTD
PNALTVLLQDP-NVAGLQVL------K-----------G----------GD----QWIAV
-SPRRNAFVINLGDQLQALSNGAYKSVWHRAVVN-AAQ--ERMSVASFLC-------PC-
---NS-AVISPAA---------------A-------------------------------
---------------------------------------LV---G-EGDAPVYR-SYTYE
EYYKKFWSRSL--DQ-E----------------HC-LELFRSTQQLQ-------------
------------------------------------------------------------
--------------------------

#Sobic.009G028200_OrgSbicolor_peptide_Sobic.009G028200.1.p__PAC37920759
------------------------------------------------------------
-----------MEGAGA-----------GWPEP--------------------VV-----
--R----------------------------VQSLSE-SGVA----TIPDCYVKP--ESE
R-----------------PAAAALTTTTEDG---------GGIPVVDLS-----------
-SPS-------DPATARAVSEACRDWGFFQAVNHGVPAELLRRARGVWRGFFRQ-PMEV-
--KQR-YANSPA--TY-----EGYGSRL--GVEKGAVLDWG---DYYFLH-VRP----PH
LFDP--HKWP------HLPP------D----L----RETTEEYSREVAALGGR-LMTAMS
VGLG---VGET-----RL-QEA--FGGA--DGAGVCVRVNYYPRCPQP-ELTLGLSSHSD
PGGMTVLLADD-RVRGLQVR------------------R----------RG----AWVTV
-DPVPDAFIVNVGDQIQVLTNATYRSVEHRVMVN-AAD--ERLSVALFYN-------PK-
---SD-LPLAPMP---------------E-------------------------------
---------------------------------------LV---S-PDRPALYK-PMTFD
EYRMYIRRKGP--RG------------------KSQVDSLKATAGGGVNASTS-------
------------------------------------------------------------
--------------------------

#Solyc10g024510.1_OrgSlycopersicum_peptide_Solyc10g024510.1.1_1_of_7_PTHR1020PTHR10209SF203__OXIDOREDUCTASE_2OGFE_II_OXYGENASE_FAMILY_PROTEIN_SUBFAMILY_NOT_NAMED_PAC36154597
------------------------------------------------------------
-------MISKILSNSE-----------KVFDF--------------------VV---NE
GHG----------------------------VKGLCD-IGIQ----ALPKQDIQP--LEE
R-------------------ITTSIVRTDNS-----------IPLIDAS--NW-------
DDPK----------VADQICKEAQSWGFFQVINHGVPIEILDNIKETTHHFFNL-PTNE-
--KKT-----------------------------EKTLSWR---DYYSLV-HVS-----D
DEAT--SFWP------T---------S----C----RKEALEYLKSCDTVIRK-ILKLLM
GGLNIKEIDKE-----TE-ELL--MGLK-------RINFNYYPKCPNL-ELSIGVGRHSY
ISTITLLL----------------------------------------------------
------------------------------------------------------------
------------------------------------------------------------
------------------------------------------------------------
------------------------------------------------------------
------------------------------------------------------------
--------------------------

#Solyc10g026520.1_OrgSlycopersicum_peptide_Solyc10g026520.1.1_1_of_5_K06892__feruloylCoA_orthohydroxylase_F6H1_PAC36155978
------------------------------------------------------------
-------MISKILSNSE-----------KVFDF--------------------VV---NE
GHG----------------------------VKGLCD-IGIQ----ALPKQYIQP--LEE
R-------------------ITTSIVRTDNS-----------IPLIDAS--NW-------
DDPK----------VADQICKAPQSWGFFQVINHGVPIEILDNIKETIHRFFNL-PTNE-
--KKK-YINSLS--SN-----VRYATSF--NPEAEKTLSWR---DYYSLV-HVS-----D
DEAT--SFWP------T---------S----C----RKEALEYLKSCDTVIRK-ILKLLM
GGLNVKEIDKE-----TE-ELL--MGLK-------RINFNYYPKCPNP-ELSIGVGRHSD
ISTITLLLQDD--IGGLYVK------------------K--------HETN----VWIHI
-PPVKGALVINIGDALQIMSNDKYKSVEHCMIAN-GSH--NRVSVPIFLH-------PK-
---AT-SVIGPLK---------------E-------------------------------
---------------------------------------VL---Q-NGENQLQE-NSLWR
LHQHLLQQRS--------------------------------------------------
------------------------------------------------------------
--------------------------

#Solyc11g045520.1_OrgSlycopersicum_peptide_Solyc11g045520.1.1_1_of_1_PTHR10209SF113__GENOMIC_DNA_CHROMOSOME_3_P1_CLONEMJM20_PAC36151629
------------------------------------------------------------
--------MAPSIDESN-----------ALFDF--------------------VV---QK
GNG----------------------------VKGLVD-NGIK----VVPERYIQP--PKE
RILID-------------KKIINSNDDIDQV-----------LVAIDLS---------KV
HGPE-------HDQVVGTITKAAETLGFFQVINHGVTLELLESLKGAAHNFFAQTPME--
--KAV-YLKQVS--PS-PL--VKYGTSF--VPEKEMALEWK---DYVSMM-YTN-----D
DEAH--AQWP------P---------Q----C----KDVALEYLKSSTKMVRI-LLEILF
ENLGAT-LDEE-----KL-ESL--TGLK-------MVNMNFYPSCPNP-ELTVGVGRHSD
MGTLTVLLQDG--IGGLYVK------------------------LEQGVED----EWIEI
-PPIPGALVINVGDTMQILSNGRYKSAEHRVRTT-SSE--SRVSVPLFAT-------PK-
---PS-EKIGPLP---------------Q-------------------------------
---------------------------------------LV---E-SDGVAHYK-QVLFG
DYMKNFFGKAH--EG-K----------------KS-LDFAQNDDSA--------------
------------------------------------------------------------
--------------------------

#Solyc11g072100.1_OrgSlycopersicum_peptide_Solyc11g072100.1.1_1_of_1_PTHR10209SF96__1AMINOCYCLOPROPANE1CARBOXYLATE_OXIDASELIKE_PROTEINRELATED_PAC36153105
------------------------------------------------------------
-------MSIAEVSEAS-----------DLIDF--------------------LV---NK
GNG----------------------------VKGLSQ-MGLQ----IVPQKFIQP--HEE
R---L-------------DFT----QITSSE---------S-IPILDFS--NF-------
DDPK----------VAESICDAAEKWGFFQIVNHGIPIEVLENVIEAGHKFFGL-SVDE-
--RRK-YLKENS--PT-HT--VELKTSF--SPFAEKVLEWK---DYLFHI-YDC--GDDD
DESS--KLWP------A---------V----S----KDQVLEYMKWAKPIIVK-LLKVLL
EKLNVKQIDEP-----MK-SVV--MGTL-------IVNLIHYPVCPNP-ELTAGAGRHAD
VSSITMLLQDD--VGGLYVR------------------E--------PKGD----GWIHV
-PPVKGALVINIGDVLQIMSNDRYKSVEHRVFVN-ASR--NRVSVPIFVN-------PA-
---PD-AVFGPLT---------------Q-------------------------------
---------------------------------------VL---E-NGEKPLYK-HVVYS
DYFNYFFSKGH--EG-K----------------QT-IEFAKL------------------
------------------------------------------------------------
--------------------------

#Solyc11g072110.1_OrgSlycopersicum_peptide_Solyc11g072110.1.1_1_of_5_K06892__feruloylCoA_orthohydroxylase_F6H1_PAC36153755
------------------------------------------------------------
-------MPSSKFEPND-----------DIFDF--------------------VI---KK
ANG----------------------------LKGIAD-TSLE----IIPNQCIQP--EEQ
R---L-------------DKS----QIDNQE---------S-IPTIDLS--NF-------
DDLN----------IEKSIQEAASKWGFFQIINHGIPIEVLEDLKEAGHKFFEL-PAEE-
--KAKYYRENAG--AD-ESV-LLYWSAI--GDKDEKVIEWR---DSIKHG-CNP-----Q
NDS---NLWP------P---------Q----T----RNQVLEYQKWATPLAKK-LLEVLL
KGLNVNEIDES-----LE-PLL--MGTM-------AININYYPPCPNP-SITIGCRRHCD
VSCITLLLQDD--TGGLYVR------------------G--------TKGD----NWIHV
-NPIKDALAVNIGDSLQIMSNDRYKSIEHCVAVD-SSR--ARISVPLFVN-------PS-
---LD-SVIGPFS---------------Q-------------------------------
---------------------------------------ML---K-DGEKPVYK-HVLFS
DYWDYFFSKRP--SG-K----------------AS-LDFAKI------------------
------------------------------------------------------------
--------------------------

#Sphfalx0025s0061_OrgSfallax_peptide_Sphfalx0025s0061.1.p_1_of_11_1.14.11.9__Flavanone_3dioxygenase_Naringenin2oxoglutarateoxygen_oxidoreductase_3hydroxylating_PAC32618258
------------------------------------------------------------
--------MVAVTEHAD-----------VRKNY---------------------------
-GS----------------------------VMQLSQ-SN------TVPDLFKSKTKIEE
S---------------------RTADAGGRA-----------IPVIDFS--GL-------
HVPE------KRAEIVEQMRAAGEEWGFFQIVNHGVPGECMDEILKVHTEFFHL-PMEE-
--KMKYYSDDMR--AP-----FKYGVGQ--VAKAYDKQVWK---DHLTLL-Y------QE
KMDT--STWP------KVPE------R----F----IEVTEAFTHAVNKMKTE-VMQALS
EGLG---LEQN-----EL-NEV--CGAV------QRTYTNFYPPCPQA-DVVLGAQAHSD
PNAVTILLQDD--VGGLEVR------------------D--------LKYR----EWIPV
-KTIPHAFIINMGDQMEVFTNGKYRSVSHRVRVN-PDR--CRISIPSFIS-------PL-
---PR-TYIAPSP---------------S-------------------------------
---------------------------------------LV-----GEEGPLYK-GDSFR
DYLVGYYANDV--NE------------------KLYIESIKLKPSGPLQLH---------
------------------------------------------------------------
--------------------------

#Sphfalx0031s0039_OrgSfallax_peptide_Sphfalx0031s0039.1.p_1_of_1_PTHR10209SF226__2OXOGLUTARATE_2OG_AND_FEIIDEPENDENT_OXYGENASE_SUPERFAMILY_PROTEIN_PAC32613467
------------------------------------------------------------
------MADLERITSQP-----------------------------------------EA
YER----------------------------VQDLAE-KGFS----EIPSAYIRP--LEE
R-------------------PSISESIALQD-----------IPVIDLS---------SE
TSPD----------LSAKVGLACREWGFFQVLNHGVPLELLERMRHIGAQFFAM-SLED-
--KLV-YACKDTGSAP-----EGYGSRM--LVKEEQVLDWR---DYIDHH-TLP----IT
RRNP--ERWP------SHPP------E----Y----RKTVEEYSNETNKLARR-LLQLIS
ESLG---LEPS-----VI-EDA--IGEP-----FQNITINYYPPCPQP-HLTLGLQAHSD
MGAITLLLQDD--VAGLQVY------------------K----------DH----EWFTV
-QPLPDAFVVNLGDMLQIVSNDKYKSVEHRAVVN-RDR--PRMSVATFYD-------PS-
---KS-RYISPAS---------------A-------------------------------
---------------------------------------LL---E-NNHPALFR-SVLFG
EHVSAWYYTGP--DG------------------KKNIESLVIEG----------------
------------------------------------------------------------
--------------------------

#Sphfalx0046s0037_OrgSfallax_peptide_Sphfalx0046s0037.1.p_1_of_52_PTHR10209__OXIDOREDUCTASE_2OGFE_II_OXYGENASE_FAMILY_PROTEIN_PAC32619069
------------------------------------------------------------
-----------------------------------------------------------M
DVN----------------------------VQALSEREGA-----AVPSQFIRT--MQE
Q------------------ATFAPHDDFCEQ-----------IPVIDLA--GL-----SD
NQQE-------NSITMASIASASEDWGFFQVINHGISLALVESAQKLAREFFNL-PLEE-
--KQK-YAENPN-----DLIPQGYGRGF--RMPESTILDWH---DIFLHY-FLP----LS
LKNI--STWP------HKPA------A----Y----RETMDKYGKEVLKFTDK-MLEIFS
RLLG---LQPN-----YL-KEE--FGDP-----MLNIRLIFYPPCPQP-KLVLGLGAHSD
PNIMSVLLQDE--IGGLQVK------------------K----------GN----KWVGV
-APVPNALVINIGDQLQVVSNGRFQSVEHRVVTN-TSA--ARLSVTTFLH-------PD-
---AD-VMLGPAL---------------N-------------------------------
---------------------------------------LV---D-ASHPPLYP-TTKYS
DYRRAFHRKGL--NG------------------KVLVKPAGR------------------
------------------------------------------------------------
--------------------------

#Sphfalx0075s0030_OrgSfallax_peptide_Sphfalx0075s0030.1.p_1_of_52_PTHR10209__OXIDOREDUCTASE_2OGFE_II_OXYGENASE_FAMILY_PROTEIN_PAC32610170
------------------------------------------------------------
-----------------------------------------------------------M
NVH----------------------------VQALSEREGA-----AVPSQFIRT--MQE
Q------------------ATFSPHDDFCEQ-----------IPVIDLA--GL-----SD
NQQE-------NTITMASIASASEDWGFFQVINHGISLALVESTQKLAREFFNL-PLEE-
--KQK-YAQNPN-DPI-P---QGYGHGS--RMPESTILDWH----YLFLHYFLP----LS
LKNI--STWP------HKPA------A----Y----RETMDKYGKEVLKFTDK-MLEIFS
RLLG---LQPN-----YL-KEE--FADP-----MLNIGLIFYPPCPQP-ELVLGLGAHSD
PNIMSVLLQDE--IGGLQVK------------------K----------GN----KWVGV
-APVPNALVINIGDQLQVVSNGRFQSVEHRVVTN-TSA--ARLSVITFLH-------PN-
---AD-AMLGPAL---------------D-------------------------------
---------------------------------------LV---D-ASHPPLYP-TTKYS
DYRRDFHRKGL--KG------------------KVLVKPAGR------------------
------------------------------------------------------------
--------------------------

#Sphfalx0171s0013_OrgSfallax_peptide_Sphfalx0171s0013.1.p_1_of_1_K06892__feruloylCoA_orthohydroxylase_F6H1_PAC32601510
------------------------------------------------------------
--------MVAVTEVAD-----------VRKNY---------------------------
--------------------------------GSVMQLAGGH----TVPDVFK----INN
K-----------------IEECRTVAAGGRA-----------IPVVDLS--GL-------
HGEK-------RAELVEQMRAASEEWGFFQIVNHSVPGEYMDEILKVHTEFFEM-PMEE-
--KMKYYSDDVR--AP-----FKYGVGQ--VATSYQEQAWK---DHLTLL-Y------QE
KMDT--SNWP------KVPA------R----F----IEITEAYNHAVNKLKSE-LMQALS
EGLG---LQSN-----EL-DDV--FGPV------QRTYTNFYPKCPEA-DRVFGARPHSD
PNSITILLQDD--VGGLEVR------------------D--------LKYR----EWVQV
-KTIPHAFVINMGDQMEVFTNGKYRSISHRVRVN-PDK--NRISIASFIS-------PK-
---PR-TVVEPSP-----------------------------------------------
---------------------------------------LL---V-GEEGPLYK-GDNFR
DYLLGFYGNDI--NE------------------KLYIESIKLKQGGQLQLK---------
------------------------------------------------------------
--------------------------

#Spipo0G0102200_OrgSpolyrhiza_peptide_Spipo0G0102200_2oxoglutarate_2OG_and_FeIIdependent_oxygenaselike_protein_PAC31507979
------------------------------------------------------------
----MAMELAAETDRKE-----------TLSDS-------------------------WY
LKG----------------------------VAHLCE-SGVK----RVPAKYVFP--ASD
R-----------------SDGGLGGAGPKVE-----------LPIIDLS--DL-------
HTPN-------RPAVLRPLEQACQEYGFFQVINHGIPAEVIRDMLDVSRRFFDL-PFEE-
--RCRYMSSDLH--AP-----VRCGTSF--NQNKDRVFCWR---DFLKLS-YHP-----L
RLVL--PHWP------TSPA------D----L----REGALSYGRHIGRLFLE-LVAAVL
ETLG---LDSE-----AA-DGI--MGDL--KDGTQVMVANFFPPCPEP-DLTLGMPPHSD
FGFLTLLHQDG--VGGLQIQ------------------H----------EG----HWVTV
-DPVAGALVVNVGDHLEIFSNGKYRSVLHRVVVN-PFV--PRMSVASLHS----------
--FPAGTVVRPAP---------------Q-------------------------------
---------------------------------------LI---N-EANPRRYI-DTDYA
AFLNHLLTRES--KG------------------KNFVESRAVFGPKNKDDA---------
------------------------------------------------------------
--------------------------

#Spipo11G0037100_OrgSpolyrhiza_peptide_Spipo11G0037100_2oxoglutarate_2OG_and_FeIIdependent_oxygenase_superfamily_protein_PAC31521798
------------------------------------------------------------
-----------------------------MADQ---------------------------
---------------------------------LLST-ARYE----ALPLSYVRP--EQE
R---P-------------RLH----EVVGDG---------T-IPLIDLG-----------
CGDR--------ARIIRHTTDACRTYGFFQVRNHGISAELMQRMMAIAHEFFRL-PAEE-
--KAAHYSDDPS--KK-----MRLSTSF--NVKKETVRNWR---DYLRLH-CYP-----L
EEFV--PDWP-SNP--P---------L----F----KDVVSGYCREVRRLGFR-LMGIIS
ESLG---LEED-----YI-VKA--LGEQ-----EQHMAINYYPPCPAP-DLTYGLPAHTD
PNALTILMQDP-QVAGLQVL------------------K----------DG----RWIKV
-DPHAGAFVVNIGDQLQALSNGHYKSVWHRAVVN-LEK--ERMSVASFLA-------PC-
---NT-ALIRAPE---------------K-------------------------------
---------------------------------------LT---S-GGAPAVYR-DFTYA
EYYQKFWSRNL--DQ-E----------------HC-LELFKC------------------
------------------------------------------------------------
--------------------------

#Spipo11G0056800_OrgSpolyrhiza_peptide_Spipo11G0056800_1aminocyclopropane1carboxylate_oxidaselike_protein_PAC31521876
------------------------------------------------------------
-------MASPSAEDTY----------DERLQE--------------------LKAFDET
KAG----------------------------VKGLVD-AGIN----TIPRIFHLP--AAE
R-----------------DANEGPPDSAARP--------LLEVPVVDLS-----AVVAGR
HGDL-------RREAVEQIRLASEAWGFFQILGHGVPAEVLEEILAGIRRFNEL-DAEE-
--KAAFYSRDPA--RR-----VRFNSTY--DLFQTRRANWR---DTFGFT-VAP-----V
PVSP--EELP------A---------T----C----REIIFEYIGHMAKLGET-LLELFS
EALG---LRPS-----HL-KDL--ECNK-----GQMLISHYYPPCPQP-ELTLGTSPHSD
SGFLTVLLQDD--VGGLQVR------------------H----------QG----RWVDV
-PPVPGALVVNVGDLIQMITNDRFQSVEHRVLAS-RRG--PRVSVATFFT---TNDDPS-
---GT-RVYGPIK---------------E-------------------------------
---------------------------------------LL---S-EDNPPVYR-ETSVY
DYAKNFNRRGL--AG------------------KSALSDFRL------------------
------------------------------------------------------------
--------------------------

#Spipo11G0056900_OrgSpolyrhiza_peptide_Spipo11G0056900_1aminocyclopropane1carboxylate_oxidaselike_protein_PAC31521983
------------------------------------------------------------
-------MAPPSEGQCD-----------ERLQE--------------------LKAFDET
KAG----------------------------VKGLVD-AGIE----TIPRIFHLP--AAE
R-----------------DASEGLLDPAAQQ-------QRLQVPLVDLS-----AVVGAG
HGNL-------RREAVEQIRLASEAWGFFQVLGHGVPTEVLEEMLAGIRRFNEL-DAEE-
--KAAFYSRDQA--RR-----VRLNSTY--DLFKTRRANWR---DTLFCA-PAP-----V
PVPP--EEFP------A---------T----C----REIILEYIGHMAKLGET-LLELLS
EALG---LRPS-----YL-KEL--ECDK-----GQILLSHYYPPCPQP-ELTLGTSAHSD
SGFLTALLQDD--IGGLQVR------------------H----------QG----RWVDV
-PPIPGALVINVGDLMQLITNDRFQSVEHRVLAS-PRG--PRVSVATFFT---TYYFPT-
---CD-NAYGPIE---------------E-------------------------------
---------------------------------------LL---S-EDNPARYR-KTLVR
DFTEFYNSKGL--SG------------------KTALAHFRL------------------
------------------------------------------------------------
--------------------------

#Spipo17G0041600_OrgSpolyrhiza_peptide_Spipo17G0041600_2oxoglutarate_2OG_and_FeIIdependent_oxygenaselike_protein_PAC31514731
------------------------------------------------------------
--------MELEESAEA-----------------------------------------DY
AKG----------------------------VRHLSE-SGVK----RVPTKYILP--VSE
R-----------------TQV----EPHLLE-----------LPIVDLSDLRR-------
GSAG-------RERALASLADACRKYGFFQVVNHGLPGEVLKSMIEMSRSFFKL-PLEE-
--RERLMSPDIL--SP-----VRYGTSF--NQTMDGVFCWR---DFLKLT-CHP-----L
PDVL--PLWP------ASPP------D----L----REVGVSYAQKTRSLFVE-LMAAIM
ETLG---VEDA-----KMMEEF-REGSQ-------LMVLNFFPPCPQP-ELTLGMPPHSD
FGFLTVVLQDG--VNGLQIQ------------------H----------QG----RWATV
-NVAAGSLLVNVGDHLEIFSNGKYKSVLHRVFVN-AAD--PRVSVASLHS----------
--LPAAAVVSPSP---------------Q-------------------------------
---------------------------------------LL---A-AGEPRRYM-DTGFA
AFLHHLSSRSI--TG------------------KNFLESRKLAH----------------
------------------------------------------------------------
--------------------------

#Thecc1EG032367_OrgTcacao_peptide_Thecc1EG032367t1_2oxoglutarate_and_FeIIdependent_oxygenase_superfamily_protein_73P_PAC27446121
MALLGGGSSQTQPVVFHFRYLLKFEDCEIFKRLSSIYSHLPLWFLHYQFSSTQFTYERKL
CHFLAYTKMAPSLDDGS-----------CLFNF--------------------VV---RE
GNG----------------------------VKGMVD-LGLS----KVPEPYIQP--PKE
R---I-------------DKK----KATRHE-----------QAPIDFS--RL-------
NGPD-------HDQVVKEIVTADETLGFFQLVNHGVPVDLLESLKDAAHNFFGQ-PSVK-
--KAV-YRKEVS--PS-PL--VKYGTSF--VPEKEKALEWK---DYISMI-YTN-----D
AEAL--AQWP------E---------E----C----REVALEYLKTSMNMVRK-LLEVLT
ENLGVQ-LDDS-----KI-DAL--VGMK-------MVNMNFYPICPNP-DLTVGVGRHSD
MGTLTILLQDG--IGGLYVK---------VTEEIDDIEK----------KA----EWVEI
-PPLPGALVINIGDTLQISSNGKYKSAEHRVRTT-STK--SRVSIPIFTT-------PK-
---PS-AKIAPLP---------------Q-------------------------------
---------------------------------------LV---E-KERVARYR-ELVFG
DYMKNFFANAH--DG-K----------------KS-LDFAQINSA---------------
------------------------------------------------------------
--------------------------

#Thecc1EG032376_OrgTcacao_peptide_Thecc1EG032376t1_2oxoglutarate_and_FeIIdependent_oxygenase_superfamily_protein_75P_PAC27446165
------------------------------------------------------------
MHSLFYSPMAPSFDDSS-----------SLFNF--------------------VV---RD
GNG----------------------------VKGIVD-LGLS----KVPQAYMQP--PKE
R---I-------------DKQ----NASKHE-----------QPPIDLS--RL-------
GGPD-------HDEVVKEIVRAAETLGFFQVVNHGVPVELLESLKDTAHNFFCL-PPER-
--KAI-YRTEVS--PT-PL--VKYGTSF--VPEKERALEWK---DYISMQ-YTS-----D
AEAL--EHWP------I---------E----C----REVALEYLRTSIGMVSK-LLEVLM
GNLGVK-PEDS-----KI-DAL--FDKK-------MINMNFYPTCPNP-DLTVGVGRHSD
MGTLTVLLQDG--IGGLYVK--------------------IEDDIDFGKKG----EWMEI
-PPIPGALVINVGDMLQILSNGKYKSAEHRVRTT-STK--SRVSIPIFTI-------PK-
---PT-EKIAPLP---------------Q-------------------------------
---------------------------------------VV---E-KDGIALYR-EFVLA
DYMNNFFGNAH--DG-K----------------KS-LDFAKINSA---------------
------------------------------------------------------------
--------------------------

#Thecc1EG032382_OrgTcacao_peptide_Thecc1EG032382t1_2oxoglutarate_and_FeIIdependent_oxygenase_superfamily_protein_75P_PAC27445844
------------------------------------------------------------
--------MAPSFDNGK-----------SLFDF--------------------VV---RD
GNG----------------------------VKGIVD-LGLS----KVPQAYIQP--PEE
Q---I-------------DKE----NASKHG-----------QPPIDLS--RL-------
DGPD-------HDEVVKEIVRASETLGFFQVVNHGVPVDLLESLKDAAHTFFGQ-PPER-
--KSV-YRKEVS--PT-PL--VRYGTSF--VPEKEKALEWK---DYISMV-YTN-----D
AEAL--EHWP------V---------E----C----REVALEYLKTSLEMVKK-LLHVLT
ENLGVK-LDDS-----KI-DAL--IGRK-------TVNMNFYPTCPNP-DLTVGVGRHSD
FGTLTVLLQDG--IGGLYVN---------IPEDTDIGKR----------GD-----WVEI
-PPIHGALVINIGDMLQILSNGRYKSAEHRVRTT-STK--SRVSIPIFTI-------PK-
---PT-EKIAPLP---------------Q-------------------------------
---------------------------------------VV---E-KDGVARYR-EFVLG
DYMNNYFGNPH--EG-K----------------KS-LDFARINSA---------------
------------------------------------------------------------
--------------------------

#Thecc1EG040058_OrgTcacao_peptide_Thecc1EG040058t1_Leucoanthocyanidin_dioxygenase_PAC27427388
------------------------------------------------------------
--------MAPTIADQL-----FNTDSSALTDF--------------------VI---NQ
GNG----------------------------VKGLSE-MGLK----ALPKAYIQP--LEE
R-----------------MWASATQVIPEES-----------IPIIDMT--NW-------
EDPK----------VAKAVCDAAEKWGFFQIVNHAVPIQVLENVQDATHRFFGL-PAEE-
--KKK-YSKEHS--AS-SN--VRFGTSF--SPKAEKALEWK---DFLSLF-FVS-----E
EEAC--AFWP------P---------V----C----REQVLEYMRSSEVVIKQ-LFQILM
NGLNVKEIDET-----TK-SLL--MGSV-------RTNLNYYPICPNP-ELTVGVGRHSD
VSSLTILLQDE--IGGLYVK------------------G--------NQGG----NWIHV
-PPIKGSLVINVGDALQILSNGRYRSVEHRVIAN-GSK--NRISVPIFVN-------PR-
---PG-DIIGPLP---------------Q-------------------------------
---------------------------------------VL---E-NGQKPIYK-QVLYS
DYVRHFFHKAH--DG-K----------------KT-VEFAEI------------------
------------------------------------------------------------
--------------------------

#Thecc1EG040969_OrgTcacao_peptide_Thecc1EG040969t1_Leucoanthocyanidin_dioxygenase_PAC27430477
------------------------------------------------------------
--------MPPRNPDSD-----------KIFDF--------------------VV---NK
GNG----------------------------IKGLVD-TGIE----SVPELYILP--IEE
R---L-------------EAS----KVVPEE---------P-IPVIDVS--DW-------
GDPQ----------VTESICQAASKWGFFQIINHGVPLAVLYAVREAAHGFFGL-PNEE-
--RNK-YWIGNS--PT-DT--VTLKTSF--VPQAEGALEWK---DYLTFR-YVA----GD
QDPS--ALWP------P---------V----C----KDQVVEYMKRAEPVIRK-LLEVLL
KGLKVKEIDKA-----RE-YTL--MASP-------IVNLNYYPRCPNP-DLTAGVRPHSD
ISTITVLLQDD--NGGLYVR----------------ATD----------DD----GWIHV
-PPVDGALVINIGDILQIMSNDRYKSIEHRVVAN-GSK--NRVSVPIFVN-------PG-
---PD-AVFGPLP---------------E-------------------------------
---------------------------------------VL---E-SGERPLYK-EVLFS
DYFKYFFSKKH--EG-K----------------KT-MDFAKI------------------
------------------------------------------------------------
--------------------------

#Thhalv10013937m.g_OrgEsalsugineum_peptide_Thhalv10013937m_1_of_4_K06892__feruloylCoA_orthohydroxylase_F6H1_PAC20203183
------------------------------------------------------------
--------MTPTT---------------DVRDF--------------------VV---NQ
RNG----------------------------VKGLVDSLTLT----TLPSPYIQP--PQE
R-----------------LTSDKIISSSSSK-----------IPVIDVS--NW-------
TDPR----------VAREICDAASKLGLFQIVNHGIAPAELKALIAAARGFFEL-TAEE-
--RRR-YWRGSS--VS-ET--AWLTTSF--NPVKESVLEWR---DFLKFE-FLP----QR
HGFA--ATWP------P---------V----C----KEQVIDHFERIKPIAKK-ILNILI
SNLNSA-IDES-----NK-QIL--MGTM-------RMNFNYYPECPEP-SLAVGTGRHSD
INTLTLLLQEDGVLSSLYAR------------------A-------TEDGD----KWINV
-PPIPGAIVVNIGDVLQILSNDRYKSIEHCVVVN-KSC--SRVSIPVFCG-------PV-
---QD-SVIQPLP---------------E-------------------------------
---------------------------------------VL---E-NSEKSRYR-EVVYL
DYLKGFFGRPH--DG-K----------------KT-IESIKL------------------
------------------------------------------------------------
--------------------------

#Thhalv10016867m.g_OrgEsalsugineum_peptide_Thhalv10016867m_1_of_4_1.14.11.19__Leucocyanidin_oxygenase_Leucoanthocyanidin_dioxygenase_PAC20180520
------------------------------------------------------------
--------MAAC-----------------WPEP--------------------IV-----
--S----------------------------VQALSQ-TGLS----TVPNRYVKP--AHQ
R--------------------PVYNSDAEME-----------IPVLDMS-----------
DVWE-------KPEGLRRVRSACEEWGFFQVVNHGVNHALMERVRGAWREFFEL-PLEE-
--KRK-YANSPE--TY-----EGYGSRL--GVVKDAKLDWS---DYFYLN-YLP----SS
IRNP--SKWP------SQPP------K----I----RELIEEYGEEVRNLCER-LVKTLS
KSLG---LETN-----HL-MKA--FGGE--DKVGASLRANFYPKCPQP-HLTLGLSSHSD
PGGITIVLPDE-NVAGLQVR------------------R----------GD----CWVTV
-KSVPNALIVNIGDQIQILSNGIYKSVEHQVIVN-SGM--DRVSLALFYN-------PR-
---SN-IPIGPVK---------------E-------------------------------
---------------------------------------LL---T-ENQPALYK-PIRFD
EYRLLIRQKGP--SG------------------KNQVDSLLASR----------------
------------------------------------------------------------
--------------------------

#Thhalv10020841m.g_OrgEsalsugineum_peptide_Thhalv10020841m_1_of_1_PTHR10209SF113__GENOMIC_DNA_CHROMOSOME_3_P1_CLONEMJM20_PAC20181664
-----------------MKQLIKVVLQPIHKDATLRVTEPRVFSNHVAVEFKRFEMNKND
SYQNYIELMAVNFEDQT-----------TLFNF--------------------VV---KQ
GNG----------------------------VKGLID-SGMS----CVPKPFIQP--LSE
R---I-------------ATP----NARTCE---------A-AQPIDLS--QL-------
DGPH-------HKEVTKQIVKASETLGVFQVVNHGVSLELLELLKTSAHEFFAQ-PPEK-
--KAI-YLKEVS--PS-KL--VKYGTSF--VPEKEKAIEWK---DYVSML-YTN-----D
REAL--QHWP------R---------P----C----RDVALEFLKSSMEMVKR-VVEVLM
ENIGVR-LEEG-----RM-NGL--MGTK-------MVNMNYYPTCPSP-ELTIGVGRHSD
MGMLTVLLQDG--IGGLYVK------L-----------D----------NG----EWAEI
-PPLDGALVVNVGDTLQILSNGRYKSAEHRVRTT-NMG--SRVSIPIFTA-------PN-
---PS-EKIGPLP---------------E-------------------------------
---------------------------------------VV---K-RDGVARYK-ELLFQ
DYMYNFFGQPH--DG-K----------------KS-LDFARAD-----------------
------------------------------------------------------------
--------------------------

#Thhalv10021003m.g_OrgEsalsugineum_peptide_Thhalv10021003m_1_of_4_K06892__feruloylCoA_orthohydroxylase_F6H1_PAC20182360
------------------------------------------------------------
---MAPTLSTAQFGDPA-----------QVTEF--------------------VV---NK
GNG----------------------------VKGLSE-TGIK----ALPDQYIQP--FEE
R------------------LINKFVNETDEA-----------IPVIDMS-----------
-NPD-------ESRVAEAICDAAEKWGFFQVINHGVPLEVLDNVKAATHRFFNL-PVEE-
--KSK-FTKENS--LS-TN--VRFGTSF--SPRAEKALEWK---DYLSLF-FVS-----E
AEAT--QFWP------D---------V----C----RNEALEYMNKSKKMVRK-LLEYLG
KNLNVKELDET-----KE-SLF--MGSI-------RVNLNYYPICPNP-DLTVGVGRHSD
VSALTILLQDQ--IGGLHVR------------------S--------LASG----NWVHV
-PPVPGSFVINIGDAMQIMSNGRYKSVEHRVLAN-GSN--NRISVPIFVN-------PK-
---PE-SVIGPLP---------------E-------------------------------
---------------------------------------VT---A-NGEEPIYR-NVVYS
DYVRYFFKKAH--DG-K----------------KT-VDFAKI------------------
------------------------------------------------------------
--------------------------

#Thhalv10023159m.g_OrgEsalsugineum_peptide_Thhalv10023159m_1_of_4_K06892__feruloylCoA_orthohydroxylase_F6H1_PAC20202334
------------------------------------------------------------
--------MPPNRLNDV-----------AVTDF--------------------VV---NQ
RNG----------------------------VKGLVNVISPK----TLPSRYIQL--PEN
R---V-------------TTEKLIIETGKGK----DGLLSPVIPVIDVS--DW-------
KNPN----------VAEEICEAAATLGFFQIVNHGVSVDELNELRAAGRGFFDL-PAEE-
--KKR-YWKGSS--VS-ET--AWYMTSF--NPYEEAKLEWR---DFIKFE-FRP----HL
VDFA--ATWP------S---------V----C----RDEVVKHSHRMKPIGKN-ILEILM
NNLNAS-IDHS-----KE-QIL--MGTL-------RMNINFYPECPEP-KLAVGTGRHSD
INTLTLLLQDD-IIGSLYAR------------------Y----------GD----KWLHV
-PPVRGAIVVNIGDILQILSNDRYKSVEHVVMAN-QFL--SRISFAFYCG-------PN-
---ND-SAIEPLA---------------E-------------------------------
---------------------------------------VL---E-NGEKPLYK-STVYS
DYMKHFFERPH--TG-K----------------KT-IEWIKLP-----------------
------------------------------------------------------------
--------------------------

#Tp57577TGACv2gene18471_OrgTpratense_peptide_Tp57577TGACv2mRNA19115_1_of_3_K06892__feruloylCoA_orthohydroxylase_F6H1_PAC35954906
------------------------------------------------------------
--------MTSISKSSN-----------SLYNF--------------------IV---KE
GNG----------------------------IKGLVD-TGLL----EVPKMYIQP--IHE
R---I-------------SKK----DSKPCD-----------MPPIDLS--KL-------
NGKE-------HEKVVNEIVRAAETLGFFQVVNHFVPLELLESLKDSAHTFFNM-PLEK-
--KVA-YRQNLK---------MKYGTSF--APEKENVLEWK---DYIIME-YSS-----D
EDAL--KYWP------NVCKYFIYNCVFLYIC----REVALEYLKLSSKIVKD-ILEILI
CKLGVE-LDDS-----KI-ECL--IGLK-------KVNMNYYPACPNP-DLTVGVGRHSD
TGIITVLLQDG--IGGLYVKAEDANDV-----------G----------KG----EWLEI
-PPIPGALVINVGDALQILSNGKYKSAEHRVMTT-STQ--SRVSIPLFTH-------PI-
---PT-EKIGPLP---------------E-------------------------------
---------------------------------------LV---K-KDGLAKYR-DVLWQ
DYINNFFGNPH--NG-K----------------KT-LDLAKIDSA---------------
------------------------------------------------------------
--------------------------

#Tp57577TGACv2gene31276_OrgTpratense_peptide_Tp57577TGACv2mRNA32329_1_of_7_PTHR10209SF122__1AMINOCYCLOPROPANE1CARBOXYLATE_OXIDASE_HOMOLOG_10RELATED_PAC35959483
------------------------------------------------------------
MGSSSTIEAKFKFNCDN-----------SLQER---------------------KAFDET
KAG----------------------------VKGLVD-QGIL----KIPTLFHHP--PNN
F------------------SKATNSTNTKHT-----------IPVIDFS-----------
-NTR--------QEIISKVREASETWGFFQVVNHAIPLNVLEDMKHGGLRFFEQ-DTEV-
--KKEMYTRVRQ--GP-----FTYNSNF--DLYNSPALSWR---DTFACH-FAP----NA
PPKP--EELP------V---------V----C----RDILLDYGEHVVKLGMT-LFELLS
EALG---LNPN-----HL-KDM--DCSK-----AIMLLSNYYPACPEP-ELTMGLTKHSD
SSFITLLLQDH--IGGLQIL------------------H----------QD----NWIDV
-RPIPGAIVVNIGDVMQLVTNDRFKSVEHRVLSN-TIG--PRISVACFFR----------
---GQEKLYGPIK---------------E-------------------------------
---------------------------------------LL---S-EDNPPRYR-ETTFS
DYLAHFYAKGL--DG------------------ISALEYFKL------------------
------------------------------------------------------------
--------------------------

#Tp57577TGACv2gene33388_OrgTpratense_peptide_Tp57577TGACv2mRNA34514_1_of_3_PTHR10209SF111__DOWNY_MILDEW_RESISTANCE_6_PROTEIN_OXIDOREDUCTASE_PAC35987753
------------------------------------------------------------
------------------------------MDT---------------------------
---------------------------------KVLS-SGII--YSKLPESYIRP--ESD
R---P-------------CLS----QVSQFE---------N-VPIIDLG-----------
-SQN-------RTQIVKQIGQACSSYGFFQVINHGVCLEALKNTAEVASEFFKL-PVEE-
--KLKLYSDDPT--KT-----MRLSTSF--NVNKEEVHNWR---DYLRLH-CYP----LD
DYVP---EWP-SNP--P---------S----F----KETVANYCKVVRELGLR-IEEYIS
ESLG---LEKD-----YL-RNA--LGEQ-----GQHMAVNYYPPCPQP-ELTYGLPGHTD
PNALTILLQDL-DVAGLQVL------K-----------D-----------G----KWLAV
-NPHPDAFVINIGDQLQALSNGLYKSVWHRAIVN-ADK--PRLSVASFLC-------PG-
---TE-ALICPAK---------------P-------------------------------
---------------------------------------LT---E-NGTGAVYR-GFTYA
EYYSKFWSRDL--DQ-E----------------HC-LEFFKNNQP---------------
------------------------------------------------------------
--------------------------

#Tp57577TGACv2gene36953_OrgTpratense_peptide_Tp57577TGACv2mRNA38190_1_of_3_PTHR1020PTHR10209SF148__OXIDOREDUCTASE_2OGFE_II_OXYGENASE_FAMILY_PROTEIN_SUBFAMILY_NOT_NAMED_PAC35980263
----------------------------------------------------------MS
SPIAIPSPPPTTTSPPS-----------DRLKA--------------------VKQFDET
KAG----------------------------VKGLID-SGIK----TIPSIFIHP--PET
L------------------SDLFPGSGPEPE-----------IPTIDLS------NL---
-QSS-------RAAVVDQIHHAASTVGFFQVINHGVAPELLRSVIGAMKAFHEQ-PAEV-
--RAQVYRREMG--KG-----VSYISNV--DLFTSKAASWR---DTLQLK-MGP-----V
AADE--KEIP------E---------V----C----RKEVIEWDREVVRVGDI-LLGLLS
EGLG---LSAE-----RL-TELGLSQGR-------VMVGHYYPFCPQP-NLTVGLNSHAD
PGALTVVLQDH--IGGLQVR------------------T----------QQ----GWVNV
-KPLDGALVINIGDLLQIISNEEYKSADHRVLANPANE--PRVSIAVFLN-------PG-
--DRE-KLFGPLP---------------E-------------------------------
---------------------------------------LT---S-AEKPALYR-DFTLN
EFMTRFFTKEL--DG------------------KSLTNFFRQ------------------
------------------------------------------------------------
--------------------------

#Zm00008a000155_OrgZmaysPH207_peptide_Zm00008a000155P01_1_of_2_PTHR1020PTHR10209SF222__OXIDOREDUCTASE_2OGFE_II_OXYGENASE_FAMILY_PROTEIN_SUBFAMILY_NOT_NAMED_PAC37198774
------------------------------------------------------------
------------------------------------------------------------
--M----------------------------AEHLISTADHD----RLPDSYVRP--ETQ
R-------------------PRLREVVPDAE-----------IPVVDLA-----------
-DPD-------RGAVVARVAEACRTHGFFQVLNHGVPEQLTAAMMSVAYEFFRL-PAEE-
--KAKLYSDDPA--KK-----MRLSTSF--NVRKETVHNWR---DYLRLH-CHP-----L
EQYV--PDWP------DNPP------S----F----RRTVSAYCSAVRELGFR-LYVAIS
EGLG---LDGA-----YI-KEA--LGEQ-----EQHMAVNLYPRCPAP-ELTYGLPAHTD
PNALTILLMDQ-QVAGLQVL------------------K----------DG----RWIAV
-NPRPGALVVNIGDQLQALSNGRYRSVWHRAVVN-ADR--PRMSVASFLC-------PC-
---ND-ARIGPAA---------------R-------------------------------
---------------------------------------LV---T-DGTPAVYR-DYTYA
EYYAKFWSRNL--DQ-E----------------HC-LELFRTPTS---------------
------------------------------------------------------------
--------------------------

#Zm00008a001183_OrgZmaysPH207_peptide_Zm00008a001183P01_1_of_2_PTHR1020PTHR10209SF149__OXIDOREDUCTASE_2OGFE_II_OXYGENASE_FAMILY_PROTEIN_SUBFAMILY_NOT_NAMED_PAC37197381
------------------------------------------------------------
-------MAISCFSGGA-----------GWPEP--------------------VV-----
--R----------------------------VQAVSD-TCGD----TIPERYVKP--LSE
R-----------------PRLSPASDGGGPN-----------IPVVDLS-----------
-MLD-------VDATSSAVAAACREWGFFQAVNHGVRPELLRGARAAWRGFFRQ-PAEV-
--RER-YANSPA--TY-----EGYGSRL--GTAKGGPLDWG---DYYFLH-LLP----AS
LKSH--EKWP------SLPS------S----L----RGATEEYGEEVLQLCRR-VMRLLS
SGLG---LEAG-----RL-QAA--FGGD--GGEGACLRVNFYPQCPQP-ELTLGVAGHSD
PGGMTMLLVDD-HVKGLQVR------------------S---------PDG----QWIVV
-EPVPDAFIVNVGDQIQVLSNAAYKSVEHRVTVS-AAE--DRLSMAFFYN-------PR-
---SD-LPIAPM?FFYNPRSDLPIAPMAE-------------------------------
---------------------------------------LV---G-PDRPALYP-EMTFD
EYRVFIRQRGL--AG-K----------------AQ-LESLQVKAAAGGGGGCSAVAASST
S-----------------------------------------------------------
--------------------------

#Zm00008a006483_OrgZmaysPH207_peptide_Zm00008a006483P01_1_of_1_PTHR10209SF196__F3H7.17_PROTEIN_PAC37203126
------------------------------------------------------------
--------MAPAISKPL-------------------------------------------
-------------------------------LTDLVAQIG------KVPSSHIRP--VGD
R-----------------PDLANVDNESGAG-----------IPLIDLK--KL-------
NGPE-------RRKVVEAIGKACESDGFFMVTNHGIPAAVVEGMLRVAREFFHL-PESE-
--RLKCYSDDPN--KA-----IRLSTSF--NVRTEKVSNWR---DFLRLH-CYP-----L
QSFV--DQWP------SNPP------S----F----RQVVGTYATEARALALR-LLEAIS
ESLG---LERS-----HM-VAA--MGRH-----AQHMAVNYYPPCPQP-ELTYGLPGHKD
PNAITLLLQDG--VSGLQVQ------------------R----------GS----RWVAV
-NPVPNALVINIGDQMQALSNDRYKSVLHRVIVN-SES--ERISVPTFYC-------PS-
---PD-AVIAPAD---------------A-------------------------------
---------------------------------------LV---D-DGHPLAYR-PFTYQ
EYYDAFWNMGL--QS------------------ASCLDRFRPGGSLE-------------
------------------------------------------------------------
--------------------------

#Zm00008a035538_OrgZmaysPH207_peptide_Zm00008a035538P01_1_of_2_PTHR1020PTHR10209SF149__OXIDOREDUCTASE_2OGFE_II_OXYGENASE_FAMILY_PROTEIN_SUBFAMILY_NOT_NAMED_PAC37179972
------------------------------------------------------------
--------MTSCFNSGA-----------GWPEP--------------------VV-----
--R----------------------------VQAVSD-TCGD----TIPERYVKP--LPE
R-----------------PRLSPASDVGGGR---------N-IPVIDLS-----------
-MPD-------VDATSRAVAAACREWGFFQAVNHGVRPELLRGARAAWRGFFKQ-PAEV-
--RER-YANSPS--TY-----EGYGSRL--GTAKGGPLDWG---DYYFLH-LLP----SS
LKNH--EKWP------SLPY------S----L----RGKTEEYGEEVLHLCRR-VMRLLS
SGLG---LEAG-----RL-QAA--FGGE--GGEGACLRINFYPRCPQP-ELTLGVAGHSD
PGGMTMLLVDD-HVKGLQVR------------------G---------PDG----QWIIV
-DPVPDAFIVNIGDQIQVLCNAAYKSVEHRVTVS-AAE--DRLSMAFFYN-------PR-
---SD-LPIAPMA---------------E-------------------------------
---------------------------------------LV---G-PGRPALYP-EMTFD
EYRVFIRQRGL--AG------------------KAQLESMQKAAATAADGGRRQLVHQLA
ATEHIISRASWSVSDA--------------------------------------------
--------------------------

#Zm00008a037633_OrgZmaysPH207_peptide_Zm00008a037633P01_1_of_1_PTHR1020PTHR10209SF123__OXIDOREDUCTASE_2OGFE_II_OXYGENASE_FAMILY_PROTEIN_SUBFAMILY_NOT_NAMED_PAC37187427
------------------------------------------------------------
--------MSVAAAAAL-----------GRADE--------------------LRALDDT
LAG----------------------------VRGL-----------QVPHIFRVP-YPEE
L-------------------LQHEQPPAAAT-----------VPVIDLS-----------
-GDR--------AAVIDAVRGAAAGWGFFQVTGHAVPEQVMSAAVAAMRAFHEA-DGGEG
SDKARLYSREPG--RA-----VKYHCNF--DLYQSPVANWR---DTVYLR-MAP-----D
PPAA--DELP------E---------I----C----RDALFEYAKQVKDLGHR-LFGLLS
ESLG---LNPS-----YL-TDI--ECDQ-----GQIILGHYYPPCPQP-ELAIGTSRHSD
SGFLTILLQDK--VGGLQIL------------------H----------DG----QWVDV
-APTPGAFIVNIGDLLQLVSNDKFSSVEHRVVAK-NAE--ARVSIACFFS---THFHPA-
---ST-RMYGPIK---------------E-------------------------------
---------------------------------------LL---S-EENPPLYR-ETLVR
EYVARYYSVGL--DG-KQ---------------KTALADFRL------------------
------------------------------------------------------------
--------------------------

#Zosma106g00480_OrgZmarina_peptide_Zosma106g00480.1_Anthocyanidin_synthase_PAC33176659
------------------------------------------------------------
--------MEPAQLEPC-----------TLMPE---------------------------
--R----------------------------VQNLAS-RGDG----TIPSDYVRP--EYE
RTSLG-------------DAFDEANKAEDGP---------Q-VPIVDIS--RF----LSS
DETN-------RLACVEEVKKAAIDWGVMHVVNHGIPLELLDRVRAAGKAFFEL-PVED-
--KEM-YANDPN--SS-NI--SGYGSKL--ANSSSGKLEWE---DYFFHL-IFP----KD
KVDL--SGWP------RHPA------D----Y----RKVTQEFATELRKVATR-ILAILS
LGLG---LEEE-----RL-EKE--VGGI--EDLMLQMKINYYPKCPQP-ELAVGVEAHTD
VSALSFIIHNM--VPGLQLH------------------Y----------GG----KWVTA
-KCVPDSFIVHVGDTIEILSNGMYKSILHRGLVN-KEK--VRISWAVFCE-------PP-
---KNKIVLQPLP---------------E-------------------------------
---------------------------------------LV---S-DDTPSLYP-PRTFA
QHMEYKLFKKS--AG-D-------------------FTSPK-------------------
------------------------------------------------------------
--------------------------

#Zosma114g00720_OrgZmarina_peptide_Zosma114g00720.1_1_of_4_1.14.11.19__Leucocyanidin_oxygenase_Leucoanthocyanidin_dioxygenase_PAC33165950
------------------------------------------------------------
-------------MDSN-----------DWPEP--------------------IV-----
--P----------------------------VQSISD-SCTH----VIPDQYIQP--PSR
R-----------------PSPDLIKNVN--------------IPIIDFHDLTTGDGKMVE
YCPA----------TVKEISDACREWGFFQAVNHGLSHELLHRVKDVWRQFFHL-PMVE-
--KRK-YSNSPI--NY-----EGYGSRL--GIEKKAILDWG---DYYFLH-ILP----TS
LKDH--SKWP------SVPP------S----T----TDTVEEYGKEAVKFCRM-VMRALS
LSLG---LDVG-----KL-EQS--FEDDSGDGVGSCLRVNFYPKCPQP-DLTLGLSPHSD
PGGLTLLLADD-HVQGLQFR------------------R----------ED----GWGTI
-RSLPDAFIVN------ILSNGVYKSVEHRVMAN-STI--ERISLAFFFN-------PK-
---SD-LLIGPMA---------------D-------------------------------
---------------------------------------LI---S-TENPPLYR-SMTFN
EYRVYIRKNGP--KG------------------KSHLESLKS------------------
------------------------------------------------------------
--------------------------

#Zosma162g00360_OrgZmarina_peptide_Zosma162g00360.1_Salicylic_Acid_3hydroxylase_DMR6LIKE_OXYGENASE_homolog_1_DLO1_PAC33172529
------------------------------------------------------------
--------MVFVEQNLL------------------------------------LS-----
---------------------------------DLVA-RNRD----VVPIQYVRP--ISE
R-----------------PNLEDVIASDKSN-----------IPIVDLQ--GI-------
DGSN-------WSSVVKAIGLACQSDGFFQVNNHGISEELMANMICVSREFFRL-PVSE-
--RNNSYSDSPL--KA-----NRLSTSF--NVNTEKFGCWR---DYLRLH-CDP-----L
EDFI--HEWP------SNPP------S----F----RDVASEYSKKIRELALK-LLGCIS
ESLG---LDKD-----SM-KNS--LGKH-----AQHMAINYYPTCSDP-QLTYGLPAHKD
PNAITLLLQDN--VPGLQVL------------------K----------NG----KWVAV
-NPIPN-LVVNIGDQIEVLSNGRYKSVLHRAIVN-REQ--ERMSIPTFYC-------PS-
---MD-SIIQPHK---------------S-------------------------------
---------------------------------------LV---D-HKNTQLYR-TFTYG
EYYEMFWNRGL--SR-E----------------SC-LDLFTISQN---------------
------------------------------------------------------------
--------------------------

#Zosma171g00290_OrgZmarina_peptide_Zosma171g00290.1_Salicylic_Acid_5hydroxylase_Downy_mildew_resistance_6_oxygenase_DMR6_homolog_PAC33185123
------------------------------------------------------------
--------MAGQLLSTG-------------------------------------------
--------------------------------------SPHQ----FLPESYIRS--VKD
R-------------------PKLKEVADDDH-----------IPIVDLG-----------
-CSD-------TIELVNQIENACRVYGFFQVVNHGVDAQLVGKLKGVAKEFFRL-PSEE-
--KIKLYSDDPT--KK-----TRLSTSF--NVRKETVHNWR---DYLRFH-AYP-----L
EENV--PNWP------SNPP------T----F----KEIVSEYCKQVRKLGFQ-LVELIS
ESLG---LEKD-----EI-NKI--LGEP-----EQHMAVNFYPPCPAP-DLTYGLPPHTD
PNALTILLQDQ-QVTGLQVL------------------N----------ND----QWIKV
-DPYPDAFVVNIGDQLQALSNGRYQSVWHRAIVN-ESI--ARLSVASFLA-------PS-
---NTTNISAPYK-----------------------------------------------
---------------------------------------LV---G-ENYLPIYR-NFTYE
EYYKKFWSRNL--DQ------------------EHCLELFKN------------------
------------------------------------------------------------
--------------------------

#Zosma261g00150_OrgZmarina_peptide_Zosma261g00150.1_2oxoglutarate_2OG_and_FeIIdependent_oxygenase_superfamilyprotein_PAC33170605
------------------------------------------------------------
---------------------------MEWPEP--------------------IV-----
--R----------------------------VQSISE-SGTT----VIPKQYIKP--PSR
R---P-------------SLQSFESDHVSIK-----------IPTIDLS-----------
EDMD-------YSSIVTSMSEACREWGFFHLANHGVSPVLLKKIRSVWKEFFYL-PMDE-
--KNK-YANNPV--TY-----EGYGSRL--GVMKGANLDWG---DYFHLN-FLP----VS
LQDQ--SKWP------SLPS------S----C----RDTIEEYGREVAKVYSK-LMRVIS
KSLE---LEED-----DLWRAL--GGSE----FTATMRVNFYPKCPQP-DLTLGFSTHSD
PGSLTILLPDD-HVKGLQIR------------------K----------DG----SWLTV
-DSIPDVFVVNIADQIQVLTNNTYKSVEHRVLVN-AEE--ERMSLAFFCN-------PK-
---CD-LMIEPMK---------------R-------------------------------
---------------------------------------FV---S-EDQLAMYS-PMTYQ
EYRMFVREKGP--QG-K----------------SQ-LESLKSFGPRSTTSVDVDLAENA-
------------------------------------------------------------
--------------------------
