# Supplementary material for: Emergence of a proton exchange-based isomerization and lactonization mechanism in the plant coumarin synthase COSY
Source: Nat Commun. 2023 Feb 3;14:597. doi: 10.1038/s41467-023-36299-1 (PMC9898226; doi:10.1038/s41467-023-36299-1)
Supplement: Supplementary file 4 — Source Data [file 41467_2023_36299_MOESM4_ESM.zip › Source Data/Supplementary Figure 37/F6'H1_ML-tree.nwk]

(((((((Spipo0G0102200_OrgSpolyrhiza_peptide_Spipo0G0102200_2oxoglutarate_2OG_and_FeIIdependent_oxygenaselike_protein_PAC31507979:0.37455906,Spipo17G0041600_OrgSpolyrhiza_peptide_Spipo17G0041600_2oxoglutarate_2OG_and_FeIIdependent_oxygenaselike_protein_PAC31514731:0.47456583)0.8950:0.16522176,(Aco010248_OrgAcomosus_peptide_Aco010248.1_2oxoglutarate_2OG_and_FeIIdependent_oxygenase_superfamily_protein_PAC33041684:0.32544038,GSMUAAchrUnrandomG07550001_OrgMacuminata_peptide_GSMUAAchrUnrandomP07550001_1_of_3_PTHR10209SF152_1AMINOCYCLOPROPANE1CARBOXYLATE_OXIDASERELATED_PAC32294625:0.38021368)0.6350:0.10234024)0.6600:0.12388746,Eucgr.J01036_OrgEgrandis_peptide_Eucgr.J01036.1.p_1_of_1_PTHR1020PTHR10209SF224_OXIDOREDUCTASE_2OGFE_II_OXYGENASE_FAMILY_PROTEIN_SUBFAMILY_NOT_NAMED_PAC32035670:0.45605056)0.5900:0.07072845,evm27.TU.AmTrv1.0scaffold00050.33_OrgAtrichopoda_peptide_evm27.model.AmTrv1.0scaffold00050.33_1_of_1_PTHR10209SF152_1AMINOCYCLOPROPANE1CARBOXYLATE_OXIDASERELATED_PAC31571188:0.50528405)1.0000:0.73542576,((167760_OrgSmoellendorffii_peptide_167760_1_of_23_1.14.11.9_Flavanone_3dioxygenase_Naringenin2oxoglutarateoxygen_oxidoreductase_3hydroxylating_PAC15421508:0.01256553,167765_OrgSmoellendorffii_peptide_167765_1_of_23_1.14.11.9_Flavanone_3dioxygenase_Naringenin2oxoglutarateoxygen_oxidoreductase_3hydroxylating_PAC15421517:0.00408109)0.7700:0.01696134,439368_OrgSmoellendorffii_peptide_439368_1_of_23_1.14.11.9_Flavanone_3dioxygenase_Naringenin2oxoglutarateoxygen_oxidoreductase_3hydroxylating_PAC15423272:0.02085139)1.0000:1.02822436)0.3000:0.16716573,((Mapoly0019s0012_OrgMpolymorpha_peptide_Mapoly0019s0012.1.p_1_of_13_1.14.11.9_Flavanone_3dioxygenase_Naringenin2oxoglutarateoxygen_oxidoreductase_3hydroxylating_PAC33011179:0.41114023,Mapoly0038s0110_OrgMpolymorpha_peptide_Mapoly0038s0110.1.p_1_of_13_1.14.11.9_Flavanone_3dioxygenase_Naringenin2oxoglutarateoxygen_oxidoreductase_3hydroxylating_PAC33004735:0.89984587)1.0000:0.71613676,(((((((GSMUAAchr5G10230001_OrgMacuminata_peptide_GSMUAAchr5P10230001_1_of_7_PTHR1020PTHR10209SF222_OXIDOREDUCTASE_2OGFE_II_OXYGENASE_FAMILY_PROTEIN_SUBFAMILY_NOT_NAMED_PAC32326488:0.28661693,GSMUAAchr4G30130001_OrgMacuminata_peptide_GSMUAAchr4P30130001_1_of_7_PTHR1020PTHR10209SF222_OXIDOREDUCTASE_2OGFE_II_OXYGENASE_FAMILY_PROTEIN_SUBFAMILY_NOT_NAMED_PAC32298970:0.18512187)0.4000:0.03138169,Spipo11G0037100_OrgSpolyrhiza_peptide_Spipo11G0037100_2oxoglutarate_2OG_and_FeIIdependent_oxygenase_superfamily_protein_PAC31521798:0.35566696)0.2500:0.03343160,((((Bradi5g19240_OrgBdistachyon_peptide_Bradi5g19240.1.p_iron_ion_binding_Blast2GO_PAC32811722:0.02997625,Brast09G181800_OrgBstacei_peptide_Brast09G181800.1.p_1_of_1_PTHR1020PTHR10209SF192_OXIDOREDUCTASE_2OGFE_II_OXYGENASE_FAMILY_PROTEIN_SUBFAMILY_NOT_NAMED_PAC32855478:0.03661558)1.0000:0.09368128,((Pahal.G02049_OrgPhallii_peptide_Pahal.G02049.1_1_of_2_PTHR1020PTHR10209SF192_OXIDOREDUCTASE_2OGFE_II_OXYGENASE_FAMILY_PROTEIN_SUBFAMILY_NOT_NAMED_PAC32521019:0.03498387,Seita.7G210500_OrgSitalica_peptide_Seita.7G210500.1.p_1_of_1_PTHR1020PTHR10209SF192_OXIDOREDUCTASE_2OGFE_II_OXYGENASE_FAMILY_PROTEIN_SUBFAMILY_NOT_NAMED_PAC32702671:0.06566930)0.8150:0.02316028,Sobic.006G190000_OrgSbicolor_peptide_Sobic.006G190000.1.p_1_of_1_PTHR1020PTHR10209SF192_OXIDOREDUCTASE_2OGFE_II_OXYGENASE_FAMILY_PROTEIN_SUBFAMILY_NOT_NAMED_PAC37949104:0.09000436)0.9900:0.06963854)0.2650:0.01109486,Oropetium2015010501477_OrgOthomaeum_peptide_Oropetium2015010501477A_1_of_1_PTHR1020PTHR10209SF192_OXIDOREDUCTASE_2OGFE_II_OXYGENASE_FAMILY_PROTEIN_SUBFAMILY_NOT_NAMED_PAC36019751:0.11917220)1.0000:0.19090214,Aco027895_OrgAcomosus_peptide_Aco027895.1_2oxoglutarate_2OG_and_FeIIdependent_oxygenase_superfamily_protein_PAC33031210:0.12823911)0.5800:0.08254627)0.4550:0.03668947,(LOCOs03g03034_OrgOsativa_peptide_LOCOs03g03034.1_flavonol_synthasflavanone_3hydroxylase_putative_expressed_PAC33131598:0.09778293,(Oropetium2015010522558_OrgOthomaeum_peptide_Oropetium2015010522558A_1_of_2_PTHR1020PTHR10209SF222_OXIDOREDUCTASE_2OGFE_II_OXYGENASE_FAMILY_PROTEIN_SUBFAMILY_NOT_NAMED_PAC36007361:0.08636984,(Zm00008a000155_OrgZmaysPH207_peptide_Zm00008a000155P01_1_of_2_PTHR1020PTHR10209SF222_OXIDOREDUCTASE_2OGFE_II_OXYGENASE_FAMILY_PROTEIN_SUBFAMILY_NOT_NAMED_PAC37198774:0.16495905,Pahal.I00177_OrgPhallii_peptide_Pahal.I00177.1_1_of_2_PTHR1020PTHR10209SF222_OXIDOREDUCTASE_2OGFE_II_OXYGENASE_FAMILY_PROTEIN_SUBFAMILY_NOT_NAMED_PAC32506428:0.07364115)0.8200:0.06423483)0.9850:0.11347548)1.0000:0.14056635)0.9300:0.14855487,((MDP0000416305_OrgMdomestica_peptide_MDP0000416305_1_of_8_PTHR10209SF111_DOWNY_MILDEW_RESISTANCE_6_PROTEIN_OXIDOREDUCTASE_PAC22636237:0.16939435,Tp57577TGACv2gene33388_OrgTpratense_peptide_Tp57577TGACv2mRNA34514_1_of_3_PTHR10209SF111_DOWNY_MILDEW_RESISTANCE_6_PROTEIN_OXIDOREDUCTASE_PAC35987753:0.26795592)0.9250:0.14064690,Migut.B01638_OrgMguttatus_peptide_Migut.B01638.1.p_1_of_2_PTHR1020PTHR10209SF222_OXIDOREDUCTASE_2OGFE_II_OXYGENASE_FAMILY_PROTEIN_SUBFAMILY_NOT_NAMED_PAC28947053:0.24118256)0.8150:0.12038752)0.4450:0.06847739,Zosma171g00290_OrgZmarina_peptide_Zosma171g00290.1_Salicylic_Acid_5hydroxylase_Downy_mildew_resistance_6_oxygenase_DMR6_homolog_PAC33185123:0.47238174)1.0000:0.25861763,(((((Eucgr.L00786_OrgEgrandis_peptide_Eucgr.L00786.1.p_1_of_13_PTHR10209SF196_F3H7.17_PROTEIN_PAC32035829:0.02242816,Eucgr.L00789_OrgEgrandis_peptide_Eucgr.L00789.1.p_1_of_13_PTHR10209SF196_F3H7.17_PROTEIN_PAC32035831:0.01181652)1.0000:0.24218661,(Cucsa.193360_OrgCsativus_peptide_Cucsa.193360.1_1_of_1_PTHR10209SF196_F3H7.17_PROTEIN_PAC16968090:0.44304873,(Prupe.5G134700_OrgPpersica_peptide_Prupe.5G134700.1.p_1_of_4_PTHR10209SF196_F3H7.17_PROTEIN_PAC32097931:0.18678149,(SapurV1A.0666s0110_OrgSpurpurea_peptide_SapurV1A.0666s0110.1.p_1aminocyclopropane1carboxylate_oxidase_putative_PAC31396129:0.00724223,SapurV1A.4215s0010_OrgSpurpurea_peptide_SapurV1A.4215s0010.1.p_1aminocyclopropane1carboxylate_oxidase_putative_PAC31456056:0.01835768)1.0000:0.20836852)0.4700:0.04858652)0.2600:0.04216578)0.3900:0.04673338,Kaladp0042s0379_OrgKfedtschenkoi_peptide_Kaladp0042s0379.1.p_1_of_3_PTHR10209SF196_F3H7.17_PROTEIN_PAC35753600:0.42156179)0.6500:0.07156638,(GRMZM2G050234_OrgZmays_peptide_GRMZM2G050234P01_1_of_1_PTHR10209SF196_F3H7.17_PROTEIN_PAC30971599:0.00000000,Zm00008a006483_OrgZmaysPH207_peptide_Zm00008a006483P01_1_of_1_PTHR10209SF196_F3H7.17_PROTEIN_PAC37203126:0.00425789)1.0000:0.46529841)0.6350:0.09343795,Zosma162g00360_OrgZmarina_peptide_Zosma162g00360.1_Salicylic_Acid_3hydroxylase_DMR6LIKE_OXYGENASE_homolog_1_DLO1_PAC33172529:0.48244928)0.9900:0.19884868)1.0000:0.39242672)0.3900:0.05578575)0.4800:0.14322338,((Mapoly0031s0098_OrgMpolymorpha_peptide_Mapoly0031s0098.1.p_1_of_9_4.2.3.19_Entkaurene_synthase_Entkaurene_synthetase_B_PAC33022846:1.60529409,((evm27.TU.AmTrv1.0scaffold00057.223_OrgAtrichopoda_peptide_evm27.model.AmTrv1.0scaffold00057.223_1_of_1_PTHR1020PTHR10209SF169_OXIDOREDUCTASE_2OGFE_II_OXYGENASE_FAMILY_PROTEIN_SUBFAMILY_NOT_NAMED_PAC31574315:0.40481000,(GRMZM2G025870_OrgZmays_peptide_GRMZM2G025870P01_1_of_1_PTHR1020PTHR10209SF169_OXIDOREDUCTASE_2OGFE_II_OXYGENASE_FAMILY_PROTEIN_SUBFAMILY_NOT_NAMED_PAC31033437:0.08175273,Sobic.003G418000_OrgSbicolor_peptide_Sobic.003G418000.1.p_PAC37917611:0.09180799)1.0000:0.29184160)1.0000:0.50244899,Oropetium2015010521290_OrgOthomaeum_peptide_Oropetium2015010521290A_1_of_1_PTHR10209SF168_2OXOGLUTARATE_2OG_AND_FEIIDEPENDENT_OXYGENASE_SUPERFAMILY_PROTEINRELATED_PAC36007210:1.27884633)0.6200:0.20198249)0.3050:0.26807040,(((Sphfalx0046s0037_OrgSfallax_peptide_Sphfalx0046s0037.1.p_1_of_52_PTHR10209_OXIDOREDUCTASE_2OGFE_II_OXYGENASE_FAMILY_PROTEIN_PAC32619069:0.04188377,Sphfalx0075s0030_OrgSfallax_peptide_Sphfalx0075s0030.1.p_1_of_52_PTHR10209_OXIDOREDUCTASE_2OGFE_II_OXYGENASE_FAMILY_PROTEIN_PAC32610170:0.04266435)1.0000:0.98874678,(((((((((Aco012471_OrgAcomosus_peptide_Aco012471.1_2oxoglutarate_2OG_and_FeIIdependent_oxygenase_superfamily_protein_PAC33053532:0.37606448,GSMUAAchr5G08490001_OrgMacuminata_peptide_GSMUAAchr5P08490001_1_of_9_1.14.11.23_Flavonol_synthase_FLS_PAC32326787:0.43103749)0.7100:0.18472382,evm27.TU.AmTrv1.0scaffold00007.64_OrgAtrichopoda_peptide_evm27.model.AmTrv1.0scaffold00007.64_1_of_2_PTHR1020PTHR10209SF92_OXIDOREDUCTASE_2OGFE_II_OXYGENASE_FAMILY_PROTEIN_SUBFAMILY_NOT_NAMED_PAC31557942:0.56784358)0.0500:0.07864466,(((((((Pahal.I04440_OrgPhallii_peptide_Pahal.I04440.1_1_of_1_PTHR1020PTHR10209SF149_OXIDOREDUCTASE_2OGFE_II_OXYGENASE_FAMILY_PROTEIN_SUBFAMILY_NOT_NAMED_PAC32503341:0.01969891,Pavir.Ib01349_OrgPvirgatum_peptide_Pavir.Ib01349.1.p_1_of_2_PTHR1020PTHR10209SF149_OXIDOREDUCTASE_2OGFE_II_OXYGENASE_FAMILY_PROTEIN_SUBFAMILY_NOT_NAMED_PAC30239913:0.02371240)0.8000:0.01718196,Pavir.Ia03605_OrgPvirgatum_peptide_Pavir.Ia03605.1.p_1_of_2_PTHR1020PTHR10209SF149_OXIDOREDUCTASE_2OGFE_II_OXYGENASE_FAMILY_PROTEIN_SUBFAMILY_NOT_NAMED_PAC30209455:0.03377087)0.8050:0.02234806,(((AC212219.3FG005_OrgZmays_peptide_AC212219.3FGP005_1_of_2_PTHR1020PTHR10209SF149_OXIDOREDUCTASE_2OGFE_II_OXYGENASE_FAMILY_PROTEIN_SUBFAMILY_NOT_NAMED_PAC31016968:0.00416244,Zm00008a001183_OrgZmaysPH207_peptide_Zm00008a001183P01_1_of_2_PTHR1020PTHR10209SF149_OXIDOREDUCTASE_2OGFE_II_OXYGENASE_FAMILY_PROTEIN_SUBFAMILY_NOT_NAMED_PAC37197381:0.01341356)1.0000:0.04262070,(GRMZM2G117246_OrgZmays_peptide_GRMZM2G117246P01_1_of_2_PTHR1020PTHR10209SF149_OXIDOREDUCTASE_2OGFE_II_OXYGENASE_FAMILY_PROTEIN_SUBFAMILY_NOT_NAMED_PAC31038356:0.00417029,Zm00008a035538_OrgZmaysPH207_peptide_Zm00008a035538P01_1_of_2_PTHR1020PTHR10209SF149_OXIDOREDUCTASE_2OGFE_II_OXYGENASE_FAMILY_PROTEIN_SUBFAMILY_NOT_NAMED_PAC37179972:0.00900520)1.0000:0.06081093)0.9850:0.04909566,(Seita.9G441600_OrgSitalica_peptide_Seita.9G441600.1.p_1_of_1_PTHR1020PTHR10209SF149_OXIDOREDUCTASE_2OGFE_II_OXYGENASE_FAMILY_PROTEIN_SUBFAMILY_NOT_NAMED_PAC32692862:0.00726440,Sevir.9G445500_OrgSviridis_peptide_Sevir.9G445500.1.p_1_of_1_PTHR1020PTHR10209SF149_OXIDOREDUCTASE_2OGFE_II_OXYGENASE_FAMILY_PROTEIN_SUBFAMILY_NOT_NAMED_PAC32655755:0.02018020)0.9950:0.05256712)0.6100:0.01524037)0.9200:0.06167809,(Brast02G143500_OrgBstacei_peptide_Brast02G143500.1.p_1_of_1_PTHR1020PTHR10209SF149_OXIDOREDUCTASE_2OGFE_II_OXYGENASE_FAMILY_PROTEIN_SUBFAMILY_NOT_NAMED_PAC32874500:0.10909811,LOCOs03g18030_OrgOsativa_peptide_LOCOs03g18030.1_leucoanthocyanidin_dioxygenase_putative_expressed_PAC33133301:0.14144228)0.7500:0.04671094)1.0000:0.27862653,Aco001560_OrgAcomosus_peptide_Aco001560.1_2oxoglutarate_2OG_and_FeIIdependent_oxygenase_superfamily_protein_PAC33029312:0.18151161)0.5550:0.06535752,(Bradi2g38220_OrgBdistachyon_peptide_Bradi2g38220.1.p_iron_ion_binding_Blast2GO_PAC32777774:0.34343883,(LOCOs05g03640_OrgOsativa_peptide_LOCOs05g03640.1_flavonol_synthasflavanone_3hydroxylase_putative_expressed_PAC33159192:0.21915770,(((Pahal.C01190_OrgPhallii_peptide_Pahal.C01190.1_1_of_2_PTHR1020PTHR10209SF92_OXIDOREDUCTASE_2OGFE_II_OXYGENASE_FAMILY_PROTEIN_SUBFAMILY_NOT_NAMED_PAC32515703:0.01679664,(Pavir.Ca00736_OrgPvirgatum_peptide_Pavir.Ca00736.1.p_1_of_2_PTHR1020PTHR10209SF92_OXIDOREDUCTASE_2OGFE_II_OXYGENASE_FAMILY_PROTEIN_SUBFAMILY_NOT_NAMED_PAC30206194:0.03346086,Pavir.J03975_OrgPvirgatum_peptide_Pavir.J03975.1.p_1_of_2_PTHR1020PTHR10209SF92_OXIDOREDUCTASE_2OGFE_II_OXYGENASE_FAMILY_PROTEIN_SUBFAMILY_NOT_NAMED_PAC30216323:0.01724456)0.7700:0.01020006)0.6650:0.02077477,(Seita.3G049100_OrgSitalica_peptide_Seita.3G049100.1.p_1_of_1_PTHR1020PTHR10209SF92_OXIDOREDUCTASE_2OGFE_II_OXYGENASE_FAMILY_PROTEIN_SUBFAMILY_NOT_NAMED_PAC32711233:0.00415109,Sevir.3G049400_OrgSviridis_peptide_Sevir.3G049400.1.p_1_of_1_PTHR1020PTHR10209SF92_OXIDOREDUCTASE_2OGFE_II_OXYGENASE_FAMILY_PROTEIN_SUBFAMILY_NOT_NAMED_PAC32677492:0.00000000)1.0000:0.07801735)0.5950:0.01684406,Sobic.009G028200_OrgSbicolor_peptide_Sobic.009G028200.1.p_PAC37920759:0.05981967)0.8400:0.05018844)0.7100:0.03228654)0.9600:0.17481478)0.8600:0.09788126,GSMUAAchr7G15540001_OrgMacuminata_peptide_GSMUAAchr7P15540001_1_of_9_1.14.11.23_Flavonol_synthase_FLS_PAC32301776:0.34169103)0.7200:0.09002924)0.0050:0.02435553,(Aco007046_OrgAcomosus_peptide_Aco007046.1_2oxoglutarate_2OG_and_FeIIdependent_oxygenase_superfamily_protein_PAC33048101:0.36264494,(((Bradi2g54090_OrgBdistachyon_peptide_Bradi2g54090.2.p_iron_ion_binding_Blast2GO_PAC32772232:0.05673282,Brast01G099000_OrgBstacei_peptide_Brast01G099000.1.p_1_of_1_PTHR10209SF155_2OXOGLUTARATE_2OG_AND_FEIIDEPENDENT_OXYGENASE_SUPERFAMILY_PROTEINRELATED_PAC32879980:0.04135367)1.0000:0.13804045,LOCOs01g61610_OrgOsativa_peptide_LOCOs01g61610.1_flavonol_synthasflavanone_3hydroxylase_putative_expressed_PAC33122535:0.13538696)0.9700:0.06122549,(Oropetium2015010518783_OrgOthomaeum_peptide_Oropetium2015010518783A_1_of_1_PTHR10209SF155_2OXOGLUTARATE_2OG_AND_FEIIDEPENDENT_OXYGENASE_SUPERFAMILY_PROTEINRELATED_PAC36016510:0.14794047,Sobic.003G345100_OrgSbicolor_peptide_Sobic.003G345100.1.p_PAC37917833:0.15481832)0.9650:0.05877031)1.0000:0.28286600)0.3350:0.09280436)0.2750:0.09600760,((Eucgr.A00518_OrgEgrandis_peptide_Eucgr.A00518.1.p_1_of_3_PTHR10209SF134_2OXOGLUTARATE_2OG_AND_FEIIDEPENDENT_OXYGENASELIKE_PROTEIN_PAC32047697:0.22038926,Lus10004808.g_OrgLusitatissimum_peptide_Lus10004808_1_of_4_PTHR10209SF134_2OXOGLUTARATE_2OG_AND_FEIIDEPENDENT_OXYGENASELIKE_PROTEIN_PAC23158597:0.41741499)0.4050:0.04558262,((Carubv10023429m.g_OrgCrubella_peptide_Carubv10023429m_1_of_6_1.14.11.19_Leucocyanidin_oxygenase_Leucoanthocyanidin_dioxygenase_PAC20903811:0.11799042,Thhalv10016867m.g_OrgEsalsugineum_peptide_Thhalv10016867m_1_of_4_1.14.11.19_Leucocyanidin_oxygenase_Leucoanthocyanidin_dioxygenase_PAC20180520:0.07500022)1.0000:0.46903171,Eucgr.K02978_OrgEgrandis_peptide_Eucgr.K02978.1.p_1_of_3_PTHR10209SF134_2OXOGLUTARATE_2OG_AND_FEIIDEPENDENT_OXYGENASELIKE_PROTEIN_PAC32069092:0.46267066)0.1450:0.03964851)0.3950:0.09163597)0.1400:0.06541606,(Zosma114g00720_OrgZmarina_peptide_Zosma114g00720.1_1_of_4_1.14.11.19_Leucocyanidin_oxygenase_Leucoanthocyanidin_dioxygenase_PAC33165950:0.48137632,Zosma261g00150_OrgZmarina_peptide_Zosma261g00150.1_2oxoglutarate_2OG_and_FeIIdependent_oxygenase_superfamilyprotein_PAC33170605:0.54944090)0.6800:0.09201266)0.2650:0.10527904,(Bradi4g45050_OrgBdistachyon_peptide_Bradi4g45050.1.p_1_of_1_PTHR1020PTHR10209SF143_OXIDOREDUCTASE_2OGFE_II_OXYGENASE_FAMILY_PROTEIN_SUBFAMILY_NOT_NAMED_PAC32790942:0.04427558,Brast05G298600_OrgBstacei_peptide_Brast05G298600.1.p_1_of_1_PTHR1020PTHR10209SF143_OXIDOREDUCTASE_2OGFE_II_OXYGENASE_FAMILY_PROTEIN_SUBFAMILY_NOT_NAMED_PAC32869814:0.03687675)1.0000:0.64419415)0.9900:0.30281998,Zosma106g00480_OrgZmarina_peptide_Zosma106g00480.1_Anthocyanidin_synthase_PAC33176659:1.51607272)0.3900:0.13499974,79989_OrgSmoellendorffii_peptide_79989_1_of_4_1.14.11.19_Leucocyanidin_oxygenase_Leucoanthocyanidin_dioxygenase_PAC15406026:0.77805734)0.4350:0.12119231)0.2100:0.11681462,((Mapoly0043s0013_OrgMpolymorpha_peptide_Mapoly0043s0013.1.p_1_of_1_PTHR10209SF226_2OXOGLUTARATE_2OG_AND_FEIIDEPENDENT_OXYGENASE_SUPERFAMILY_PROTEIN_PAC33021081:0.60480629,((Brast07G043900_OrgBstacei_peptide_Brast07G043900.1.p_1_of_1_PTHR10209SF226_2OXOGLUTARATE_2OG_AND_FEIIDEPENDENT_OXYGENASE_SUPERFAMILY_PROTEIN_PAC32871359:0.13565104,(Pavir.J06543_OrgPvirgatum_peptide_Pavir.J06543.1.p_1_of_1_1.14.11.11.14.11.23_Gibberellin_3betadioxygenase_Gibberellin_3betahydroxylase_Flavonol_synthase_FLS_PAC30216301:0.03795854,(Seita.4G062900_OrgSitalica_peptide_Seita.4G062900.1.p_1_of_2_PTHR10209SF226_2OXOGLUTARATE_2OG_AND_FEIIDEPENDENT_OXYGENASE_SUPERFAMILY_PROTEIN_PAC32709407:0.01252649,Sevir.4G061100_OrgSviridis_peptide_Sevir.4G061100.1.p_1_of_1_PTHR10209SF226_2OXOGLUTARATE_2OG_AND_FEIIDEPENDENT_OXYGENASE_SUPERFAMILY_PROTEIN_PAC32647627:0.00000000)0.9900:0.03498961)1.0000:0.11762584)1.0000:0.32535600,Kaladp0059s0009_OrgKfedtschenkoi_peptide_Kaladp0059s0009.1.p_1_of_2_1.14.11.19_Leucocyanidin_oxygenase_Leucoanthocyanidin_dioxygenase_PAC35779233:0.47048140)1.0000:0.23659345)0.7450:0.10917134,((Pp3c43409_OrgPpatens_peptide_Pp3c43409V3.1.p_1_of_3_PTHR10209SF226_2OXOGLUTARATE_2OG_AND_FEIIDEPENDENT_OXYGENASE_SUPERFAMILY_PROTEIN_PAC32921527:0.00888940,Pp3c43410_OrgPpatens_peptide_Pp3c43410V3.1.p_1_of_3_PTHR10209SF226_2OXOGLUTARATE_2OG_AND_FEIIDEPENDENT_OXYGENASE_SUPERFAMILY_PROTEIN_PAC32922577:0.00800501)1.0000:0.36409435,Sphfalx0031s0039_OrgSfallax_peptide_Sphfalx0031s0039.1.p_1_of_1_PTHR10209SF226_2OXOGLUTARATE_2OG_AND_FEIIDEPENDENT_OXYGENASE_SUPERFAMILY_PROTEIN_PAC32613467:0.30135108)1.0000:0.19502729)0.9950:0.39433282)0.3150:0.11994856)0.2750:0.12040277,((((((((((((29806.t000009_OrgRcommunis_peptide_29806.m000938_leucoanthocyanidin_dioxygenase_putative_PAC16809270:0.04727862,29806.t000010_OrgRcommunis_peptide_29806.m000939_leucoanthocyanidin_dioxygenase_putative_PAC16809271:0.00708998)0.6050:0.01668798,(29806.t000011_OrgRcommunis_peptide_29806.m000940_leucoanthocyanidin_dioxygenase_putative_PAC16809272:0.01267619,29806.t000012_OrgRcommunis_peptide_29806.m000941_leucoanthocyanidin_dioxygenase_putative_PAC16809273:0.01674194)0.9350:0.01545056)0.9450:0.03264328,((Manes.07G034800_OrgMesculenta_peptide_Manes.07G034800.1.p_1_of_11_K06892_feruloylCoA_orthohydroxylase_F6H1_PAC32354240:0.01609692,Manes.07G035000_OrgMesculenta_peptide_Manes.07G035000.1.p_1_of_11_K06892_feruloylCoA_orthohydroxylase_F6H1_PAC32354459:0.00512519)0.9700:0.03139780,((Manes.10G104700_OrgMesculenta_peptide_Manes.10G104700.1.p_1_of_11_K06892_feruloylCoA_orthohydroxylase_F6H1_PAC32367044:0.00845293,Manes.10G104800_OrgMesculenta_peptide_Manes.10G104800.1.p_1_of_11_K06892_feruloylCoA_orthohydroxylase_F6H1_PAC32368872:0.00000000)0.6500:0.00467409,Manes.10G104900_OrgMesculenta_peptide_Manes.10G104900.1.p_1_of_11_K06892_feruloylCoA_orthohydroxylase_F6H1_PAC32368638:0.00814805)0.9950:0.04681432)0.9350:0.05574432)1.0000:0.24781375,(((((((((Bol035539_OrgBoleraceacapitata_peptide_Bol035539_1_of_6_K06892_feruloylCoA_orthohydroxylase_F6H1_PAC37346772:0.00464814,Brara.C03481_OrgBrapaFPsc_peptide_Brara.C03481.1.p_1_of_8_K06892_feruloylCoA_orthohydroxylase_F6H1_PAC30619111:0.03686859)0.9350:0.03699993,(Bol040394_OrgBoleraceacapitata_peptide_Bol040394_1_of_6_K06892_feruloylCoA_orthohydroxylase_F6H1_PAC37354703:0.00405176,Brara.E02752_OrgBrapaFPsc_peptide_Brara.E02752.1.p_1_of_8_K06892_feruloylCoA_orthohydroxylase_F6H1_PAC30623968:0.00414059)0.9550:0.01359327)0.3850:0.00832919,Brara.A03250_OrgBrapaFPsc_peptide_Brara.A03250.1.p_1_of_8_K06892_feruloylCoA_orthohydroxylase_F6H1_PAC30638893:0.03227508)0.4450:0.01005565,Thhalv10021003m.g_OrgEsalsugineum_peptide_Thhalv10021003m_1_of_4_K06892_feruloylCoA_orthohydroxylase_F6H1_PAC20182360:0.01958444)0.4450:0.01685536,(Bostr.25463s0297_OrgBstricta_peptide_Bostr.25463s0297.1.p_1_of_3_K06892_feruloylCoA_orthohydroxylase_F6H1_PAC30680177:0.03093248,(((Cagra.0690s0002_OrgCgrandiflora_peptide_Cagra.0690s0002.1.p_1_of_2_PTHR10209SF96_1AMINOCYCLOPROPANE1CARBOXYLATE_OXIDASELIKE_PROTEINRELATED_PAC28893778:0.00412281,Carubv10016002m.g_OrgCrubella_peptide_Carubv10016002m_1_of_3_K06892_feruloylCoA_orthohydroxylase_F6H1_PAC20898712:0.00000000)0.9750:0.02963640,((AT3G13610_OrgAthaliana_peptide_AT3G13610.1_2oxoglutarate_2OG_and_FeIIdependent_oxygenase_superfamily_protein_PAC19659768:0.03755375,(Araha.23283s0001_OrgAhalleri_peptide_Araha.23283s0001.1.p_1_of_3_K06892_feruloylCoA_orthohydroxylase_F6H1_PAC28846363:0.00451320,AL3G25540_OrgAlyrata_peptide_AL3G25540.t1_1_of_4_K06892_feruloylCoA_orthohydroxylase_F6H1_PAC35943864:0.00797790)0.5450:0.00408952)0.5200:0.00441143,AL3G27280_OrgAlyrata_peptide_AL3G27280.t1_1_of_4_K06892_feruloylCoA_orthohydroxylase_F6H1_PAC35940175:0.01252546)0.6150:0.02065918)0.3900:0.00459256,Bostr.19424s0147_OrgBstricta_peptide_Bostr.19424s0147.1.p_1_of_3_PTHR10209SF96_1AMINOCYCLOPROPANE1CARBOXYLATE_OXIDASELIKE_PROTEINRELATED_PAC30661245:0.01790795)0.3000:0.00866234)0.6050:0.01347805)1.0000:0.12973618,(Araha.12798s0010_OrgAhalleri_peptide_Araha.12798s0010.1.p_1_of_3_PTHR10209SF96_1AMINOCYCLOPROPANE1CARBOXYLATE_OXIDASELIKE_PROTEINRELATED_PAC28849873:0.25114442,AT1G55290_OrgAthaliana_peptide_AT1G55290.1_2oxoglutarate_2OG_and_FeIIdependent_oxygenase_superfamily_protein_PAC19657904:0.01274666)1.0000:0.17767565)1.0000:0.26004759,(evm.TU.supercontig119.68_OrgCpapaya_peptide_evm.model.supercontig119.68_1_of_2_K06892_feruloylCoA_orthohydroxylase_F6H1_PAC16406587:0.11047545,evm.TU.supercontig119.69_OrgCpapaya_peptide_evm.model.supercontig119.69_1_of_3_PTHR10209SF96_1AMINOCYCLOPROPANE1CARBOXYLATE_OXIDASELIKE_PROTEINRELATED_PAC16406588:0.27955568)0.9500:0.10175801)0.1450:0.02586460,((Ciclev10015715m.g_OrgCclementina_peptide_Ciclev10015715m_1_of_7_K06892_feruloylCoA_orthohydroxylase_F6H1_PAC20816558:0.01558634,orange1.1g018077m.g_OrgCsinensis_peptide_orange1.1g018077m_1_of_6_K06892_feruloylCoA_orthohydroxylase_F6H1_PAC18128555:0.02431338)1.0000:0.18994567,(((Gorai.004G258600_OrgGraimondii_peptide_Gorai.004G258600.1_1_of_10_K06892_feruloylCoA_orthohydroxylase_F6H1_PAC26777661:0.03933808,Gorai.004G258700_OrgGraimondii_peptide_Gorai.004G258700.1_1_of_10_K06892_feruloylCoA_orthohydroxylase_F6H1_PAC26777066:0.08507466)0.9750:0.03338705,(Gorai.013G181200_OrgGraimondii_peptide_Gorai.013G181200.1_1_of_10_K06892_feruloylCoA_orthohydroxylase_F6H1_PAC26787405:0.02764448,Gorai.013G181300_OrgGraimondii_peptide_Gorai.013G181300.1_1_of_10_K06892_feruloylCoA_orthohydroxylase_F6H1_PAC26790338:0.04815422)0.9950:0.04727634)1.0000:0.09140321,(Gorai.013G247400_OrgGraimondii_peptide_Gorai.013G247400.1_1_of_10_K06892_feruloylCoA_orthohydroxylase_F6H1_PAC26788304:0.16067431,Thecc1EG040058_OrgTcacao_peptide_Thecc1EG040058t1_Leucoanthocyanidin_dioxygenase_PAC27427388:0.13285028)0.6800:0.02561402)0.9650:0.07031658)0.4000:0.03906155)0.0250:0.02119981,((((Glyma.03G096500_OrgGmax_peptide_Glyma.03G096500.1.p_1_of_4_PTHR10209SF96_1AMINOCYCLOPROPANE1CARBOXYLATE_OXIDASELIKE_PROTEINRELATED_PAC30516651:0.06088850,Glyma.07G124400_OrgGmax_peptide_Glyma.07G124400.1.p_1_of_2_K06892_feruloylCoA_orthohydroxylase_F6H1_PAC30492070:0.03280040)0.8300:0.04005270,Phvul.010G036100_OrgPvulgaris_peptide_Phvul.010G036100.1.p_1_of_3_K06892_feruloylCoA_orthohydroxylase_F6H1_PAC37143457:0.15873911)1.0000:0.21887368,((MDP0000254372_OrgMdomestica_peptide_MDP0000254372_1_of_3_K06892_feruloylCoA_orthohydroxylase_F6H1_PAC22678629:0.13864819,Prupe.6G006000_OrgPpersica_peptide_Prupe.6G006000.1.p_1_of_1_PTHR10209SF96_1AMINOCYCLOPROPANE1CARBOXYLATE_OXIDASELIKE_PROTEINRELATED_PAC32088814:0.07406463)0.8900:0.07703684,gene24804v1.0hybrid_OrgFvesca_peptide_mrna24804.1v1.0hybrid_1_of_1_PTHR10209SF96_1AMINOCYCLOPROPANE1CARBOXYLATE_OXIDASELIKE_PROTEINRELATED_PAC27273588:0.15482532)0.7050:0.03881501)0.1600:0.01764876,((GSVIVG01025425001_OrgVvinifera_peptide_GSVIVT01025425001_1_of_5_K06892_feruloylCoA_orthohydroxylase_F6H1_PAC17833421:0.08004613,GSVIVG01025428001_OrgVvinifera_peptide_GSVIVT01025428001_1_of_5_K06892_feruloylCoA_orthohydroxylase_F6H1_PAC17833423:0.00600112)1.0000:0.23664908,((((Potri.T170500_OrgPtrichocarpa_peptide_Potri.T170500.1_similar_to_oxidoreductase_2OGFe2_oxygenase_family_protein_similar_to_desacetoxyvindoline_4hydroxylase_Catharanthus_roseusGI1916643_similar_to_flavonol_synthase_1_SPQ96330_coortholog_1of2_of_At3g13610_PAC27014238:0.04138773,Potri.001G006800_OrgPtrichocarpa_peptide_Potri.001G006800.1_1_of_5_K06892_feruloylCoA_orthohydroxylase_F6H1_PAC27047729:0.00000000)0.4700:0.00450582,Potri.001G006900_OrgPtrichocarpa_peptide_Potri.001G006900.1_1_of_4_PTHR10209SF96_1AMINOCYCLOPROPANE1CARBOXYLATE_OXIDASELIKE_PROTEINRELATED_PAC27043090:0.00000000)0.9800:0.03884269,SapurV1A.0559s0060_OrgSpurpurea_peptide_SapurV1A.0559s0060.1.p_leucoanthocyanidin_dioxygenase_putative_PAC31420826:0.07735426)0.9550:0.02824264,(Potri.001G007100_OrgPtrichocarpa_peptide_Potri.001G007100.1_similar_to_oxidoreductase_2OGFe2_oxygenase_family_protein_similar_to_desacetoxyvindoline_4hydroxylase_Catharanthus_roseusGI1916643_similar_to_flavonol_synthase_1_SPQ96330_coortholog_2of2_of_At3g13610_PAC27048022:0.04513447,SapurV1A.0559s0080_OrgSpurpurea_peptide_SapurV1A.0559s0080.1.p_leucoanthocyanidin_dioxygenase_putative_PAC31421181:0.12523896)0.9950:0.09932199)0.9500:0.06105657)0.4200:0.01945833)0.2500:0.03961903)0.0200:0.03661138)0.0500:0.03635817,((Aqcoe1G051200_OrgAcoerulea_peptide_Aqcoe1G051200.1.p_1_of_3_K06892_feruloylCoA_orthohydroxylase_F6H1_PAC33077766:0.08621441,Aqcoe1G189100_OrgAcoerulea_peptide_Aqcoe1G189100.1.p_1_of_3_K06892_feruloylCoA_orthohydroxylase_F6H1_PAC33082322:0.10116604)1.0000:0.22253307,(((Ciclev10029948m.g_OrgCclementina_peptide_Ciclev10029948m_1_of_9_PTHR10209SF96_1AMINOCYCLOPROPANE1CARBOXYLATE_OXIDASELIKE_PROTEINRELATED_PAC20812955:0.07494559,(Ciclev10015700m.g_OrgCclementina_peptide_Ciclev10015700m_1_of_7_K06892_feruloylCoA_orthohydroxylase_F6H1_PAC20817104:0.00000000,orange1.1g017979m.g_OrgCsinensis_peptide_orange1.1g017979m_1_of_6_K06892_feruloylCoA_orthohydroxylase_F6H1_PAC18128534:0.00000000)0.9400:0.01904665)0.5550:0.02030798,(Ciclev10018343m.g_OrgCclementina_peptide_Ciclev10018343m_1_of_7_K06892_feruloylCoA_orthohydroxylase_F6H1_PAC20817109:0.00000000,orange1.1g017949m.g_OrgCsinensis_peptide_orange1.1g017949m_1_of_6_K06892_feruloylCoA_orthohydroxylase_F6H1_PAC18128451:0.00000000)0.9950:0.02334607)0.5400:0.01859533,(Ciclev10017914m.g_OrgCclementina_peptide_Ciclev10017914m_1_of_9_PTHR10209SF96_1AMINOCYCLOPROPANE1CARBOXYLATE_OXIDASELIKE_PROTEINRELATED_PAC20816638:0.00447937,orange1.1g039524m.g_OrgCsinensis_peptide_orange1.1g039524m_1_of_9_PTHR10209SF96_1AMINOCYCLOPROPANE1CARBOXYLATE_OXIDASELIKE_PROTEINRELATED_PAC18128405:0.01931471)0.6700:0.01704773)1.0000:0.27282264)0.3050:0.04517080)0.1000:0.03419550,(((DCAR021806_OrgDcarota_peptide_DCAR021806_hypothetical_protein_PAC36084100:0.03901112,DCAR021808_OrgDcarota_peptide_DCAR021808_hypothetical_protein_PAC36081735:0.06097383)0.9900:0.05664211,((DCAR027837_OrgDcarota_peptide_DCAR027837_hypothetical_protein_PAC36063479:0.15520371,DCAR027839_OrgDcarota_peptide_DCAR027839_hypothetical_protein_PAC36061812:0.15506627)0.9650:0.09455517,DCAR027846_OrgDcarota_peptide_DCAR027846_hypothetical_protein_PAC36061486:0.21190732)0.8950:0.06028202)1.0000:0.20891008,((PGSC0003DMG400004275_OrgStuberosum_peptide_PGSC0003DMP400007603_Leucoanthocyanidin_dioxygenase_PAC37447772:0.25067539,(AHYPO002009_OrgAhypochondriacus_peptide_AHYPO002009RA_1_of_2_K06892_feruloylCoA_orthohydroxylase_F6H1_PAC32844456:0.41681681,PGSC0003DMG400024129_OrgStuberosum_peptide_PGSC0003DMP400041730_Leucoanthocyanidin_dioxygenase_PAC37435341:0.15430130)0.2650:0.05543474)0.4000:0.03031472,(Solyc10g024510.1_OrgSlycopersicum_peptide_Solyc10g024510.1.1_1_of_7_PTHR1020PTHR10209SF203_OXIDOREDUCTASE_2OGFE_II_OXYGENASE_FAMILY_PROTEIN_SUBFAMILY_NOT_NAMED_PAC36154597:0.04013724,Solyc10g026520.1_OrgSlycopersicum_peptide_Solyc10g026520.1.1_1_of_5_K06892_feruloylCoA_orthohydroxylase_F6H1_PAC36155978:0.01249925)1.0000:0.72625564)0.0300:0.03861095)0.0300:0.07113567)0.1050:0.04910614,(((((((((AL6G23080_OrgAlyrata_peptide_AL6G23080.t1_1_of_4_K06892_feruloylCoA_orthohydroxylase_F6H1_PAC35929154:0.04322615,Araha.5438s0002_OrgAhalleri_peptide_Araha.5438s0002.1.p_1_of_3_K06892_feruloylCoA_orthohydroxylase_F6H1_PAC28853517:0.00401489)1.0000:0.02647760,AT5G12270_OrgAthaliana_peptide_AT5G12270.1_2oxoglutarate_2OG_and_FeIIdependent_oxygenase_superfamily_protein_PAC19667620:0.03850632)0.8200:0.00919779,((Cagra.0884s0005_OrgCgrandiflora_peptide_Cagra.0884s0005.1.p_1_of_2_PTHR10209SF96_1AMINOCYCLOPROPANE1CARBOXYLATE_OXIDASELIKE_PROTEINRELATED_PAC28903874:0.02183338,Carubv10002551m.g_OrgCrubella_peptide_Carubv10002551m_1_of_3_K06892_feruloylCoA_orthohydroxylase_F6H1_PAC20908319:0.00821775)1.0000:0.06912587,Bostr.20055s0002_OrgBstricta_peptide_Bostr.20055s0002.1.p_1_of_3_K06892_feruloylCoA_orthohydroxylase_F6H1_PAC30677449:0.05560687)0.7250:0.02892960)0.9500:0.09006340,Thhalv10013937m.g_OrgEsalsugineum_peptide_Thhalv10013937m_1_of_4_K06892_feruloylCoA_orthohydroxylase_F6H1_PAC20203183:0.08952107)1.0000:0.22156519,Thhalv10023159m.g_OrgEsalsugineum_peptide_Thhalv10023159m_1_of_4_K06892_feruloylCoA_orthohydroxylase_F6H1_PAC20202334:0.39248865)1.0000:0.55169789,((PGSC0003DMG400022941_OrgStuberosum_peptide_PGSC0003DMP400039789_2oxoglutaratedependent_dioxygenase_PAC37464908:0.10204522,Solyc11g072110.1_OrgSlycopersicum_peptide_Solyc11g072110.1.1_1_of_5_K06892_feruloylCoA_orthohydroxylase_F6H1_PAC36153755:0.06509482)0.8850:0.06198373,PGSC0003DMG400027392_OrgStuberosum_peptide_PGSC0003DMP400047636_2oxoglutaratedependent_dioxygenase_PAC37464228:0.14540913)1.0000:0.61689614)0.4250:0.12554833,(Lus10036082.g_OrgLusitatissimum_peptide_Lus10036082_1_of_2_PTHR10209SF96_1AMINOCYCLOPROPANE1CARBOXYLATE_OXIDASELIKE_PROTEINRELATED_PAC23140984:0.43277932,(orange1.1g018488m.g_OrgCsinensis_peptide_orange1.1g018452m_1_of_9_PTHR10209SF96_1AMINOCYCLOPROPANE1CARBOXYLATE_OXIDASELIKE_PROTEINRELATED_PAC18122937:0.29170232,Thecc1EG040969_OrgTcacao_peptide_Thecc1EG040969t1_Leucoanthocyanidin_dioxygenase_PAC27430477:0.25811186)0.9550:0.07035052)0.8550:0.08410367)0.0700:0.06012881,((Glyma.18G111000_OrgGmax_peptide_Glyma.18G111000.1.p_1_of_4_PTHR10209SF96_1AMINOCYCLOPROPANE1CARBOXYLATE_OXIDASELIKE_PROTEINRELATED_PAC30555880:0.11527138,((Medtr3g043900_OrgMtruncatula_peptide_Medtr3g043900.1_1_of_6_K06892_feruloylCoA_orthohydroxylase_F6H1_PAC31056163:0.08044452,Medtr3g045230_OrgMtruncatula_peptide_Medtr3g045230.1_1_of_6_K06892_feruloylCoA_orthohydroxylase_F6H1_PAC31055200:0.02327800)1.0000:0.06456839,Medtr7g102720_OrgMtruncatula_peptide_Medtr7g102720.1_1_of_6_K06892_feruloylCoA_orthohydroxylase_F6H1_PAC31080026:0.21024777)0.9750:0.10767114)1.0000:0.39648898,(PGSC0003DMG400027396_OrgStuberosum_peptide_PGSC0003DMP400047644_Leucoanthocyanidin_dioxygenase_PAC37464785:0.01828305,Solyc11g072100.1_OrgSlycopersicum_peptide_Solyc11g072100.1.1_1_of_1_PTHR10209SF96_1AMINOCYCLOPROPANE1CARBOXYLATE_OXIDASELIKE_PROTEINRELATED_PAC36153105:0.05064404)1.0000:0.34959734)0.3000:0.04058789)0.3700:0.15642953,AHYPO004276_OrgAhypochondriacus_peptide_AHYPO004276RA_1_of_2_K06892_feruloylCoA_orthohydroxylase_F6H1_PAC32844155:0.58982170)0.0450:0.01891498)0.2700:0.09561357,Cucsa.337790_OrgCsativus_peptide_Cucsa.337790.1_1_of_1_K06892_feruloylCoA_orthohydroxylase_F6H1_PAC16978665:0.86818243)0.7800:0.24351482,((((Aqcoe1G174000_OrgAcoerulea_peptide_Aqcoe1G174000.1.p_1_of_3_K06892_feruloylCoA_orthohydroxylase_F6H1_PAC33078421:0.21112508,(Aqcoe1G174300_OrgAcoerulea_peptide_Aqcoe1G174300.1.p_1_of_5_PTHR10209SF113_GENOMIC_DNA_CHROMOSOME_3_P1_CLONEMJM20_PAC33080002:0.16558031,Aqcoe1G174900_OrgAcoerulea_peptide_Aqcoe1G174900.1.p_1_of_5_PTHR10209SF113_GENOMIC_DNA_CHROMOSOME_3_P1_CLONEMJM20_PAC33084383:0.32870968)1.0000:0.22309704)0.6950:0.17115057,((((Glyma.08G169100_OrgGmax_peptide_Glyma.08G169100.1.p_1_of_2_K06892_feruloylCoA_orthohydroxylase_F6H1_PAC30538904:0.03562374,((Phvul.005G061132_OrgPvulgaris_peptide_Phvul.005G061132.1.p_1_of_3_PTHR10209SF113_GENOMIC_DNA_CHROMOSOME_3_P1_CLONEMJM20_PAC37154474:0.02400905,Phvul.005G059100_OrgPvulgaris_peptide_Phvul.005G059100.1.p_1_of_3_K06892_feruloylCoA_orthohydroxylase_F6H1_PAC37153893:0.00846683)0.2550:0.00000000,Phvul.005G061066_OrgPvulgaris_peptide_Phvul.005G061066.1.p_1_of_3_K06892_feruloylCoA_orthohydroxylase_F6H1_PAC37153635:0.00000000)1.0000:0.11501759)0.9600:0.05013763,Glyma.08G169300_OrgGmax_peptide_Glyma.08G169300.1.p_1_of_4_PTHR10209SF113_GENOMIC_DNA_CHROMOSOME_3_P1_CLONEMJM20_PAC30538459:0.31969772)0.7500:0.02728040,(Medtr2g068840_OrgMtruncatula_peptide_Medtr2g068840.1_1_of_3_PTHR10209SF113_GENOMIC_DNA_CHROMOSOME_3_P1_CLONEMJM20_PAC31063245:0.11655964,(Medtr2g068800_OrgMtruncatula_peptide_Medtr2g068800.1_1_of_3_PTHR10209SF113_GENOMIC_DNA_CHROMOSOME_3_P1_CLONEMJM20_PAC31066188:0.18533234,Tp57577TGACv2gene18471_OrgTpratense_peptide_Tp57577TGACv2mRNA19115_1_of_3_K06892_feruloylCoA_orthohydroxylase_F6H1_PAC35954906:0.09586577)0.8000:0.03720837)1.0000:0.18970573)0.9450:0.14059179,((((((AL3G24570_OrgAlyrata_peptide_AL3G24570.t1_1_of_1_PTHR10209SF113_GENOMIC_DNA_CHROMOSOME_3_P1_CLONEMJM20_PAC35940647:0.00837907,Araha.24857s0003_OrgAhalleri_peptide_Araha.24857s0003.1.p_1_of_1_PTHR10209SF113_GENOMIC_DNA_CHROMOSOME_3_P1_CLONEMJM20_PAC28862719:0.02128671)0.4350:0.00000000,AT3G12900_OrgAthaliana_peptide_AT3G12900.1_2oxoglutarate_2OG_and_FeIIdependent_oxygenase_superfamily_protein_PAC19659742:0.02525679)0.9700:0.03077109,(((Cagra.5641s0054_OrgCgrandiflora_peptide_Cagra.5641s0054.1.p_1_of_2_PTHR10209SF113_GENOMIC_DNA_CHROMOSOME_3_P1_CLONEMJM20_PAC28908419:0.00412125,Carubv10014088m.g_OrgCrubella_peptide_Carubv10014088m_1_of_1_PTHR10209SF113_GENOMIC_DNA_CHROMOSOME_3_P1_CLONEMJM20_PAC20899693:0.00000000)1.0000:0.09820926,Bostr.3640s0063_OrgBstricta_peptide_Bostr.3640s0063.1.p_1_of_1_PTHR10209SF113_GENOMIC_DNA_CHROMOSOME_3_P1_CLONEMJM20_PAC30651960:0.03143658)0.4500:0.02460588,Cagra.29590s0001_OrgCgrandiflora_peptide_Cagra.29590s0001.1.p_1_of_2_PTHR10209SF113_GENOMIC_DNA_CHROMOSOME_3_P1_CLONEMJM20_PAC28902518:0.05742233)0.6200:0.01568838)0.8400:0.04699919,(((Bol010258_OrgBoleraceacapitata_peptide_Bol010258_1_of_3_PTHR10209SF113_GENOMIC_DNA_CHROMOSOME_3_P1_CLONEMJM20_PAC37356076:0.00823324,Brara.E02818_OrgBrapaFPsc_peptide_Brara.E02818.1.p_1_of_3_PTHR10209SF113_GENOMIC_DNA_CHROMOSOME_3_P1_CLONEMJM20_PAC30623574:0.02145155)0.9950:0.03932548,(Bol015766_OrgBoleraceacapitata_peptide_Bol015766_1_of_3_PTHR10209SF113_GENOMIC_DNA_CHROMOSOME_3_P1_CLONEMJM20_PAC37368243:0.07045571,(Bol035494_OrgBoleraceacapitata_peptide_Bol035494_1_of_3_PTHR10209SF113_GENOMIC_DNA_CHROMOSOME_3_P1_CLONEMJM20_PAC37344865:0.01348451,Brara.C03439_OrgBrapaFPsc_peptide_Brara.C03439.1.p_1_of_3_PTHR10209SF113_GENOMIC_DNA_CHROMOSOME_3_P1_CLONEMJM20_PAC30617162:0.00334624)1.0000:0.03207696)0.5300:0.01834275)0.8300:0.01988985,Thhalv10020841m.g_OrgEsalsugineum_peptide_Thhalv10020841m_1_of_1_PTHR10209SF113_GENOMIC_DNA_CHROMOSOME_3_P1_CLONEMJM20_PAC20181664:0.07635029)0.6350:0.02321601)1.0000:0.36031684,evm.TU.supercontig114.41_OrgCpapaya_peptide_evm.model.supercontig114.41_1_of_1_PTHR10209SF113_GENOMIC_DNA_CHROMOSOME_3_P1_CLONEMJM20_PAC16406133:0.23350753)0.2300:0.07234687,(((((Kalax.0220s0007_OrgKlaxiflora_peptide_Kalax.0220s0007.1.p_1_of_3_K06892_feruloylCoA_orthohydroxylase_F6H1_PAC32558681:0.02030853,(Kaladp0010s0153_OrgKfedtschenkoi_peptide_Kaladp0010s0153.1.p_1_of_2_K06892_feruloylCoA_orthohydroxylase_F6H1_PAC35747077:0.02941934,Kaladp0010s0151_OrgKfedtschenkoi_peptide_Kaladp0010s0151.1.p_1_of_2_K06892_feruloylCoA_orthohydroxylase_F6H1_PAC35747135:0.02547929)0.3000:0.00049207)0.7300:0.03228146,Kalax.0364s0028_OrgKlaxiflora_peptide_Kalax.0364s0028.1.p_1_of_3_K06892_feruloylCoA_orthohydroxylase_F6H1_PAC32597685:0.07170575)1.0000:0.40431234,Kalax.1727s0003_OrgKlaxiflora_peptide_Kalax.1727s0003.1.p_1_of_3_K06892_feruloylCoA_orthohydroxylase_F6H1_PAC32590094:0.32050563)1.0000:0.61768363,(((GSVIVG01002342001_OrgVvinifera_peptide_GSVIVT01002342001_1_of_5_K06892_feruloylCoA_orthohydroxylase_F6H1_PAC17818071:0.02560125,GSVIVG01007263001_OrgVvinifera_peptide_GSVIVT01007263001_1_of_5_K06892_feruloylCoA_orthohydroxylase_F6H1_PAC17820232:0.00594608)1.0000:0.06609146,GSVIVG01020354001_OrgVvinifera_peptide_GSVIVT01020354001_1_of_5_K06892_feruloylCoA_orthohydroxylase_F6H1_PAC17829760:0.07301936)1.0000:0.17192081,((gene30048v1.0hybrid_OrgFvesca_peptide_mrna30048.1v1.0hybrid_1_of_1_PTHR10209SF113_GENOMIC_DNA_CHROMOSOME_3_P1_CLONEMJM20_PAC27273255:0.14624459,(MDP0000202024_OrgMdomestica_peptide_MDP0000202024_1_of_2_PTHR10209SF113_GENOMIC_DNA_CHROMOSOME_3_P1_CLONEMJM20_PAC22646815:0.19449441,MDP0000515855_OrgMdomestica_peptide_MDP0000515855_1_of_3_K06892_feruloylCoA_orthohydroxylase_F6H1_PAC22639914:0.02123380)0.9600:0.06749321)0.4150:0.02956208,Prupe.4G138300_OrgPpersica_peptide_Prupe.4G138300.1.p_1_of_1_PTHR10209SF113_GENOMIC_DNA_CHROMOSOME_3_P1_CLONEMJM20_PAC32094512:0.08225534)1.0000:0.12599618)0.3600:0.02065368)0.0500:0.01755426,((Potri.005G097900_OrgPtrichocarpa_peptide_Potri.005G097900.1_similar_to_oxidoreductase_2OGFe2_oxygenase_family_protein_similar_to_SPP109671_aminocyclopropane1carboxylateoxidase_homolog_Protein_E8_Lycopersicon_esculentum_similar_to_desacetoxyvindoline4hydroxylase_Catharanthus_roseus_GI2352812_PAC27031065:0.03908748,SapurV1A.0085s0440_OrgSpurpurea_peptide_SapurV1A.0085s0440.1.p_leucoanthocyanidin_dioxygenase_putative_PAC31427327:0.08027276)1.0000:0.12461604,(Thecc1EG032367_OrgTcacao_peptide_Thecc1EG032367t1_2oxoglutarate_and_FeIIdependent_oxygenase_superfamily_protein_73P_PAC27446121:0.17043911,(Thecc1EG032376_OrgTcacao_peptide_Thecc1EG032376t1_2oxoglutarate_and_FeIIdependent_oxygenase_superfamily_protein_75P_PAC27446165:0.11607995,Thecc1EG032382_OrgTcacao_peptide_Thecc1EG032382t1_2oxoglutarate_and_FeIIdependent_oxygenase_superfamily_protein_75P_PAC27445844:0.11770305)0.8850:0.04004805)0.9650:0.08576641)0.2050:0.01489547)0.1700:0.04859964)0.0900:0.03597931)0.2650:0.07552264)0.2000:0.12228029,Solyc11g045520.1_OrgSlycopersicum_peptide_Solyc11g045520.1.1_1_of_1_PTHR10209SF113_GENOMIC_DNA_CHROMOSOME_3_P1_CLONEMJM20_PAC36151629:0.20468415)0.8150:0.33326326,evm27.TU.AmTrv1.0scaffold00001.49_OrgAtrichopoda_peptide_evm27.model.AmTrv1.0scaffold00001.49_1_of_5_K06892_feruloylCoA_orthohydroxylase_F6H1_PAC31551357:0.83287641)0.8100:0.16940285)1.0000:0.64256352,((((((Migut.G00462_OrgMguttatus_peptide_Migut.G00462.1.p_1_of_15_1.14.11.20_Deacetoxyvindoline_4hydroxylase_Desacetyoxyvindoline17hydroxylase_PAC28943719:0.02714471,Migut.G00465_OrgMguttatus_peptide_Migut.G00465.1.p_1_of_15_1.14.11.20_Deacetoxyvindoline_4hydroxylase_Desacetyoxyvindoline17hydroxylase_PAC28943542:0.03257730)1.0000:0.24167915,Migut.G00471_OrgMguttatus_peptide_Migut.G00471.1.p_1_of_15_1.14.11.20_Deacetoxyvindoline_4hydroxylase_Desacetyoxyvindoline17hydroxylase_PAC28942702:0.37854981)1.0000:0.32294313,(AHYPO000757_OrgAhypochondriacus_peptide_AHYPO000757RA_1_of_7_1.14.11.20_Deacetoxyvindoline_4hydroxylase_Desacetyoxyvindoline17hydroxylase_PAC32839288:0.75299328,Migut.G00467_OrgMguttatus_peptide_Migut.G00467.1.p_1_of_15_1.14.11.20_Deacetoxyvindoline_4hydroxylase_Desacetyoxyvindoline17hydroxylase_PAC28942716:0.58701493)0.2300:0.07201855)0.1100:0.06203956,evm.TU.contig30480.1_OrgCpapaya_peptide_evm.TU.contig30480.1_1_of_5_PTHR1020PTHR10209SF135_OXIDOREDUCTASE_2OGFE_II_OXYGENASE_FAMILY_PROTEIN_SUBFAMILY_NOT_NAMED_PAC16429832:0.49652032)0.5700:0.08308944,(((((Bradi3g16110_OrgBdistachyon_peptide_Bradi3g16110.1.p_1_of_4_1.14.20.2_24dihydroxy14benzoxazin3oneglucoside_dioxygenase_DIBOAGlc_dioxygenase_PAC32821434:0.36160767,(Oropetium2015010521545_OrgOthomaeum_peptide_Oropetium2015010521545A_1_of_3_PTHR1020PTHR10209SF175_OXIDOREDUCTASE_2OGFE_II_OXYGENASE_FAMILY_PROTEIN_SUBFAMILY_NOT_NAMED_PAC35994079:0.49483376,(Seita.8G096400_OrgSitalica_peptide_Seita.8G096400.1.p_1_of_2_PTHR1020PTHR10209SF175_OXIDOREDUCTASE_2OGFE_II_OXYGENASE_FAMILY_PROTEIN_SUBFAMILY_NOT_NAMED_PAC32715092:0.00000000,Sevir.8G098900_OrgSviridis_peptide_Sevir.8G098900.1.p_1_of_2_PTHR1020PTHR10209SF175_OXIDOREDUCTASE_2OGFE_II_OXYGENASE_FAMILY_PROTEIN_SUBFAMILY_NOT_NAMED_PAC32635357:0.00824909)1.0000:0.29407658)0.6850:0.10721009)0.5750:0.11703162,(LOCOs03g48430_OrgOsativa_peptide_LOCOs03g48430.1_1aminocyclopropane1carboxylate_oxidase_homolog_4_putative_expressed_PAC33131997:0.38031717,(Pahal.J01811_OrgPhallii_peptide_Pahal.J01811.1_1_of_1_PTHR1020PTHR10209SF94_OXIDOREDUCTASE_2OGFE_II_OXYGENASE_FAMILY_PROTEIN_SUBFAMILY_NOT_NAMED_PAC32484741:0.10421454,Sevir.4G057300_OrgSviridis_peptide_Sevir.4G057300.1.p_1_of_8_1.14.20.2_24dihydroxy14benzoxazin3oneglucoside_dioxygenase_DIBOAGlc_dioxygenase_PAC32646661:0.10010500)1.0000:0.38334271)0.8350:0.12737100)1.0000:0.40663430,(((Cucsa.255250_OrgCsativus_peptide_Cucsa.255250.1_1_of_7_1.14.11.20_Deacetoxyvindoline_4hydroxylase_Desacetyoxyvindoline17hydroxylase_PAC16972371:0.50154279,(Lus10021203.g_OrgLusitatissimum_peptide_Lus10021203_1_of_27_PTHR10209SF122_1AMINOCYCLOPROPANE1CARBOXYLATE_OXIDASE_HOMOLOG_10RELATED_PAC23171392:0.06013366,Lus10022196.g_OrgLusitatissimum_peptide_Lus10022196_1_of_27_PTHR10209SF122_1AMINOCYCLOPROPANE1CARBOXYLATE_OXIDASE_HOMOLOG_10RELATED_PAC23139381:0.01972018)1.0000:0.56833145)0.5100:0.10418852,(Tp57577TGACv2gene31276_OrgTpratense_peptide_Tp57577TGACv2mRNA32329_1_of_7_PTHR10209SF122_1AMINOCYCLOPROPANE1CARBOXYLATE_OXIDASE_HOMOLOG_10RELATED_PAC35959483:0.53679146,(AL4G25790_OrgAlyrata_peptide_AL4G25790.t1_1_of_13_PTHR10209SF122_1AMINOCYCLOPROPANE1CARBOXYLATE_OXIDASE_HOMOLOG_10RELATED_PAC35922125:0.36236656,((Araha.2773s0020_OrgAhalleri_peptide_Araha.2773s0020.1.p_1_of_11_PTHR10209SF122_1AMINOCYCLOPROPANE1CARBOXYLATE_OXIDASE_HOMOLOG_10RELATED_PAC28860519:0.04311051,AT1G06620_OrgAthaliana_peptide_AT1G06620.1_2oxoglutarate_2OG_and_FeIIdependent_oxygenase_superfamily_protein_PAC19655793:0.04074202)0.7900:0.01643861,(Bostr.25219s0296_OrgBstricta_peptide_Bostr.25219s0296.1.p_1_of_20_PTHR10209SF122_1AMINOCYCLOPROPANE1CARBOXYLATE_OXIDASE_HOMOLOG_10RELATED_PAC30671740:0.05538071,(Cagra.1671s0288_OrgCgrandiflora_peptide_Cagra.1671s0288.1.p_1_of_13_PTHR10209SF122_1AMINOCYCLOPROPANE1CARBOXYLATE_OXIDASE_HOMOLOG_10RELATED_PAC28914025:0.02893604,Carubv10011473m.g_OrgCrubella_peptide_Carubv10011473m_1_of_16_PTHR10209SF122_1AMINOCYCLOPROPANE1CARBOXYLATE_OXIDASE_HOMOLOG_10RELATED_PAC20891177:0.01138065)0.9950:0.03706275)0.7850:0.02144981)1.0000:0.22721988)1.0000:0.21256411)0.2000:0.05840852)0.4350:0.10398128,(((GRMZM2G119116_OrgZmays_peptide_GRMZM2G119116P01_1_of_1_PTHR1020PTHR10209SF123_OXIDOREDUCTASE_2OGFE_II_OXYGENASE_FAMILY_PROTEIN_SUBFAMILY_NOT_NAMED_PAC31001298:0.02720656,Zm00008a037633_OrgZmaysPH207_peptide_Zm00008a037633P01_1_of_1_PTHR1020PTHR10209SF123_OXIDOREDUCTASE_2OGFE_II_OXYGENASE_FAMILY_PROTEIN_SUBFAMILY_NOT_NAMED_PAC37187427:0.02754713)0.9000:0.03550204,Sobic.006G028300_OrgSbicolor_peptide_Sobic.006G028300.1.p_PAC37947683:0.08058756)1.0000:0.58222365,(Spipo11G0056800_OrgSpolyrhiza_peptide_Spipo11G0056800_1aminocyclopropane1carboxylate_oxidaselike_protein_PAC31521876:0.12082289,Spipo11G0056900_OrgSpolyrhiza_peptide_Spipo11G0056900_1aminocyclopropane1carboxylate_oxidaselike_protein_PAC31521983:0.16285078)1.0000:0.38815290)0.3800:0.10241248)0.0750:0.04696542)0.0350:0.05591490,(Kaladp0082s0189_OrgKfedtschenkoi_peptide_Kaladp0082s0189.1.p_1_of_1_PTHR1020PTHR10209SF123_OXIDOREDUCTASE_2OGFE_II_OXYGENASE_FAMILY_PROTEIN_SUBFAMILY_NOT_NAMED_PAC35767226:0.46947061,Prupe.1G036900_OrgPpersica_peptide_Prupe.1G036900.1.p_1_of_19_1.14.11.20_Deacetoxyvindoline_4hydroxylase_Desacetyoxyvindoline17hydroxylase_PAC32110933:0.39225664)0.9950:0.22882870)0.0600:0.06542147,(Cucsa.383730_OrgCsativus_peptide_Cucsa.383730.1_1_of_7_1.14.11.20_Deacetoxyvindoline_4hydroxylase_Desacetyoxyvindoline17hydroxylase_PAC16982431:0.89066162,MDP0000163720_OrgMdomestica_peptide_MDP0000163720_1_of_4_PTHR1020PTHR10209SF175_OXIDOREDUCTASE_2OGFE_II_OXYGENASE_FAMILY_PROTEIN_SUBFAMILY_NOT_NAMED_PAC22648500:0.66107981)0.0650:0.07359065)0.3500:0.09933169)0.9650:0.16990128,(((((((evm.TU.supercontig2.209_OrgCpapaya_peptide_evm.model.supercontig2.209_1_of_2_PTHR1020PTHR10209SF148_OXIDOREDUCTASE_2OGFE_II_OXYGENASE_FAMILY_PROTEIN_SUBFAMILY_NOT_NAMED_PAC16412574:0.31545178,Lus10007818.g_OrgLusitatissimum_peptide_Lus10007818_1_of_1_PTHR1020PTHR10209SF148_OXIDOREDUCTASE_2OGFE_II_OXYGENASE_FAMILY_PROTEIN_SUBFAMILY_NOT_NAMED_PAC23143600:0.48507568)0.4450:0.09841454,(Kalax.0097s0104_OrgKlaxiflora_peptide_Kalax.0097s0104.1.p_1_of_6_PTHR1020PTHR10209SF148_OXIDOREDUCTASE_2OGFE_II_OXYGENASE_FAMILY_PROTEIN_SUBFAMILY_NOT_NAMED_PAC32552923:0.00000000,Kalax.0267s0015_OrgKlaxiflora_peptide_Kalax.0267s0015.1.p_1_of_6_PTHR1020PTHR10209SF148_OXIDOREDUCTASE_2OGFE_II_OXYGENASE_FAMILY_PROTEIN_SUBFAMILY_NOT_NAMED_PAC32597453:0.00423906)1.0000:0.48055185)0.2000:0.05470356,((AHYPO015469_OrgAhypochondriacus_peptide_AHYPO015469RA_1_of_1_1.14.20.2_24dihydroxy14benzoxazin3oneglucoside_dioxygenase_DIBOAGlc_dioxygenase_PAC32839501:0.46731237,AHYPO015473_OrgAhypochondriacus_peptide_AHYPO015473RA_1_of_5_PTHR1020PTHR10209SF148_OXIDOREDUCTASE_2OGFE_II_OXYGENASE_FAMILY_PROTEIN_SUBFAMILY_NOT_NAMED_PAC32839503:0.41206275)0.8200:0.19675304,Cucsa.029840_OrgCsativus_peptide_Cucsa.029840.1_1_of_1_PTHR1020PTHR10209SF148_OXIDOREDUCTASE_2OGFE_II_OXYGENASE_FAMILY_PROTEIN_SUBFAMILY_NOT_NAMED_PAC16952220:0.52975675)0.2750:0.08708162)0.1450:0.04491299,Tp57577TGACv2gene36953_OrgTpratense_peptide_Tp57577TGACv2mRNA38190_1_of_3_PTHR1020PTHR10209SF148_OXIDOREDUCTASE_2OGFE_II_OXYGENASE_FAMILY_PROTEIN_SUBFAMILY_NOT_NAMED_PAC35980263:0.49843592)0.2750:0.08012908,Prupe.1G332200_OrgPpersica_peptide_Prupe.1G332200.1.p_1_of_3_PTHR1020PTHR10209SF148_OXIDOREDUCTASE_2OGFE_II_OXYGENASE_FAMILY_PROTEIN_SUBFAMILY_NOT_NAMED_PAC32116293:0.29681056)0.7400:0.11044349,((gene02062v1.0hybrid_OrgFvesca_peptide_mrna02062.1v1.0hybrid_1_of_5_PTHR1020PTHR10209SF148_OXIDOREDUCTASE_2OGFE_II_OXYGENASE_FAMILY_PROTEIN_SUBFAMILY_NOT_NAMED_PAC27244949:0.10782123,gene12098v1.0hybrid_OrgFvesca_peptide_mrna12098.1v1.0hybrid_1_of_5_PTHR1020PTHR10209SF148_OXIDOREDUCTASE_2OGFE_II_OXYGENASE_FAMILY_PROTEIN_SUBFAMILY_NOT_NAMED_PAC27268909:0.02782230)1.0000:0.36353828,gene15505v1.0hybrid_OrgFvesca_peptide_mrna15505.1v1.0hybrid_1_of_5_PTHR1020PTHR10209SF148_OXIDOREDUCTASE_2OGFE_II_OXYGENASE_FAMILY_PROTEIN_SUBFAMILY_NOT_NAMED_PAC27258713:0.30104135)0.9950:0.25882034)0.7950:0.15284890,evm27.TU.AmTrv1.0scaffold00021.183_OrgAtrichopoda_peptide_evm27.model.AmTrv1.0scaffold00021.183_1_of_3_PTHR1020PTHR10209SF148_OXIDOREDUCTASE_2OGFE_II_OXYGENASE_FAMILY_PROTEIN_SUBFAMILY_NOT_NAMED_PAC31563279:0.63990104)0.9850:0.33476200)1.0000:0.63866032)0.8350:0.25806338,(442385_OrgSmoellendorffii_peptide_442385_1_of_23_1.14.11.9_Flavanone_3dioxygenase_Naringenin2oxoglutarateoxygen_oxidoreductase_3hydroxylating_PAC15410168:1.07788740,Mapoly0191s0006_OrgMpolymorpha_peptide_Mapoly0191s0006.1.p_1_of_1_PTHR1020PTHR10209SF98_OXIDOREDUCTASE_2OGFE_II_OXYGENASE_FAMILY_PROTEIN_SUBFAMILY_NOT_NAMED_PAC33013739:1.26914958)0.5000:0.26124236)0.2250:0.08583868,(((Pp3c2021820_OrgPpatens_peptide_Pp3c2021820V3.1.p_1_of_9_1.14.11.23_Flavonol_synthase_FLS_PAC32945791:0.00000000,Pp3c2021833_OrgPpatens_peptide_Pp3c2021833V3.1.p_1_of_9_1.14.11.23_Flavonol_synthase_FLS_PAC32946931:0.00000000)1.0000:0.43460729,Pp3c2513110_OrgPpatens_peptide_Pp3c2513110V3.1.p_1_of_9_1.14.11.23_Flavonol_synthase_FLS_PAC32980251:0.58170894)1.0000:0.80678067,(Sphfalx0025s0061_OrgSfallax_peptide_Sphfalx0025s0061.1.p_1_of_11_1.14.11.9_Flavanone_3dioxygenase_Naringenin2oxoglutarateoxygen_oxidoreductase_3hydroxylating_PAC32618258:0.21717642,Sphfalx0171s0013_OrgSfallax_peptide_Sphfalx0171s0013.1.p_1_of_1_K06892_feruloylCoA_orthohydroxylase_F6H1_PAC32601510:0.15557620)1.0000:1.13658349)0.5150:0.21938812)0.0950:0.07402087);
