# Supplementary material for: Emergence of a proton exchange-based isomerization and lactonization mechanism in the plant coumarin synthase COSY
Source: Nat Commun. 2023 Feb 3;14:597. doi: 10.1038/s41467-023-36299-1 (PMC9898226; doi:10.1038/s41467-023-36299-1)
Supplement: Supplementary file 4 — Source Data [file 41467_2023_36299_MOESM4_ESM.zip › Source Data/Supplementary Figure 27/lactonization_scan.xyz]

27
Converged     Job 0: Energy -1.1250230483868179e+03 @ (2.984169)
   H      -4.0758400318   20.5233160424  -12.7117694878
   H      -4.0266037692   20.8396363960  -14.9923509029
   H      -4.7307084474   20.6103423421  -17.1076857491
   H      -9.1574061290   22.6074371928  -16.0555856488
   H      -4.3155090954   21.3641992741  -19.3336941844
   H      -5.1286670680   20.6232760232  -20.7467728710
   H      -4.8929531725   19.6757770365  -19.2482324731
   C      -5.1039114960   20.6723678946  -19.6568599250
   C      -5.0421142761   20.5991518431  -13.2059757438
   C      -5.0281314668   20.8899626962  -14.5557947980
   C      -8.1968712099   22.1496650532  -16.2747425369
   C      -5.7017248647   21.0393445850  -16.8787528897
   C      -7.8560098732   21.8811743473  -17.5743188703
   C      -6.5795725252   21.3225561581  -17.8909073590
   C      -6.1640072338   20.2110286863  -12.4005102511
   C      -6.0342467252   21.2414990076  -15.4996729018
   C      -7.3057300714   21.8928052544  -15.1581608529
   O      -7.2896465486   19.8828187718  -12.7431862206
   O      -8.7158732728   22.1644738536  -18.6003487131
   O      -6.3837162207   21.1315416156  -19.2478931524
   O      -7.6154952537   22.2721206615  -13.9974885297
   H      -8.2615233466   21.9094047267  -19.4252596035
   S      -5.6858938935   20.1523758423  -10.5893819527
   C      -7.2178151928   19.4661533738   -9.8776300464
   H      -7.6372890538   20.1593797216   -9.1455415495
   H      -7.9156802855   19.3381799782  -10.7110396283
   H      -7.0193430774   18.5022565454   -9.4038308186
27
Converged     Job 1: Energy -1.1250230513937963e+03 @ (2.982634)
   H      -4.0749303047   20.5232721670  -12.7118935030
   H      -4.0258706090   20.8395589157  -14.9928780366
   H      -4.7304852776   20.6115292062  -17.1084939699
   H      -9.1578873450   22.6056649365  -16.0535520919
   H      -4.3163723847   21.3652969691  -19.3338707891
   H      -5.1300600516   20.6258844419  -20.7474258880
   H      -4.8942618276   19.6769513053  -19.2497864813
   C      -5.1050269192   20.6739653023  -19.6574707407
   C      -5.0411461079   20.5988404288  -13.2062552734
   C      -5.0272853756   20.8897324586  -14.5560532387
   C      -8.1971556590   22.1486316674  -16.2733929011
   C      -5.7016057450   21.0399641450  -16.8789469440
   C      -7.8566610906   21.8809648632  -17.5732234271
   C      -6.5799956193   21.3232947359  -17.8906012149
   C      -6.1630818474   20.2105315916  -12.4009941838
   C      -6.0336530613   21.2413014946  -15.4996125184
   C      -7.3052957801   21.8918674646  -15.1573529672
   O      -7.2885604304   19.8819840173  -12.7437986093
   O      -8.7172157795   22.1639038470  -18.5987715106
   O      -6.3846114530   21.1331278077  -19.2477679684
   O      -7.6147307559   22.2705228542  -13.9963859459
   H      -8.2630555370   21.9095852990  -19.4240181664
   S      -5.6852355394   20.1519643364  -10.5897208516
   C      -7.2172846933   19.4656461157   -9.8783376912
   H      -7.6370893756   20.1589242183   -9.1464846679
   H      -7.9148719709   19.3374926221  -10.7119574724
   H      -7.0188522151   18.5018419709   -9.4043407280
27
Converged     Job 2: Energy -1.1250230538159890e+03 @ (2.981098)
   H      -4.0742228855   20.5233570803  -12.7125473723
   H      -4.0254012092   20.8395181295  -14.9936180824
   H      -4.7306354011   20.6122281698  -17.1092133928
   H      -9.1583335859   22.6045673790  -16.0518978506
   H      -4.3172874343   21.3668703609  -19.3341284383
   H      -5.1312181447   20.6280459804  -20.7478037328
   H      -4.8950932020   19.6784819992  -19.2506157080
   C      -5.1059748830   20.6756498629  -19.6578490704
   C      -5.0404940724   20.5983646723  -13.2068929133
   C      -5.0267952820   20.8892671562  -14.5566842569
   C      -8.1975161012   22.1479165003  -16.2722024798
   C      -5.7018257232   21.0402459788  -16.8791986830
   C      -7.8573434647   21.8810177696  -17.5722858998
   C      -6.5806033657   21.3238823058  -17.8903974118
   C      -6.1623114092   20.2095603790  -12.4017251023
   C      -6.0335763208   21.2408093728  -15.4997177487
   C      -7.3052588863   21.8907861956  -15.1565566240
   O      -7.2873960906   19.8797311217  -12.7445725536
   O      -8.7182587915   22.1643834495  -18.5974017926
   O      -6.3855009001   21.1345797147  -19.2477091872
   O      -7.6142562011   22.2686061484  -13.9951963517
   H      -8.2642807053   21.9105188058  -19.4228847312
   S      -5.6847887366   20.1524533099  -10.5902323261
   C      -7.2163058231   19.4651817052   -9.8786122471
   H      -7.6369283238   20.1585870297   -9.1473248464
   H      -7.9136327202   19.3357275032  -10.7122627143
   H      -7.0170424784   18.5019071907   -9.4038557680
27
Converged     Job 3: Energy -1.1250230566019970e+03 @ (2.979562)
   H      -4.0733400389   20.5233405220  -12.7124752680
   H      -4.0245633765   20.8398216420  -14.9939704893
   H      -4.7305428803   20.6131887261  -17.1100834035
   H      -9.1585559499   22.6033120499  -16.0498654016
   H      -4.3184342570   21.3683260320  -19.3350090097
   H      -5.1330551728   20.6299800369  -20.7485603671
   H      -4.8961108797   19.6798656755  -19.2518377533
   C      -5.1072576121   20.6771793491  -19.6585871555
   C      -5.0395026872   20.5980665659  -13.2070642076
   C      -5.0258804146   20.8891087647  -14.5568262164
   C      -8.1976589376   22.1471796036  -16.2708664359
   C      -5.7017916600   21.0407078210  -16.8793883013
   C      -7.8579190027   21.8810423077  -17.5712201677
   C      -6.5811238039   21.3245064206  -17.8901000122
   C      -6.1613422417   20.2088838185  -12.4021148704
   C      -6.0329591659   21.2404791330  -15.4996382315
   C      -7.3048248987   21.8897349117  -15.1557794145
   O      -7.2861157068   19.8782684235  -12.7451538267
   O      -8.7193946294   22.1645203443  -18.5958523032
   O      -6.3865944384   21.1359040084  -19.2476057404
   O      -7.6136409321   22.2666267676  -13.9940733724
   H      -8.2658037965   21.9110918352  -19.4216864878
   S      -5.6843772606   20.1526867486  -10.5904562356
   C      -7.2157276033   19.4645691867   -9.8793178797
   H      -7.6371989326   20.1579321686   -9.1484989765
   H      -7.9125701657   19.3343000320  -10.7132393717
   H      -7.0159949859   18.5016225327   -9.4041159306
27
Converged     Job 4: Energy -1.1250230591310519e+03 @ (2.978026)
   H      -4.0719511612   20.5232282824  -12.7134400743
   H      -4.0238414182   20.8402220694  -14.9949087608
   H      -4.7310140059   20.6146234425  -17.1113608556
   H      -9.1593589584   22.6019319507  -16.0471855744
   H      -4.3202029612   21.3708669600  -19.3357295331
   H      -5.1354652661   20.6334221492  -20.7493541030
   H      -4.8978947820   19.6823802977  -19.2533117039
   C      -5.1091924684   20.6799436148  -19.6593683869
   C      -5.0382140485   20.5972580187  -13.2079380600
   C      -5.0251218317   20.8887104790  -14.5575966720
   C      -8.1983539345   22.1464162560  -16.2690115685
   C      -5.7023361119   21.0414775661  -16.8797606817
   C      -7.8591773929   21.8814866595  -17.5697740416
   C      -6.5823136552   21.3257660559  -17.8897802267
   C      -6.1597349301   20.2071307176  -12.4029658413
   C      -6.0328752434   21.2399987105  -15.4997167520
   C      -7.3048801844   21.8882845036  -15.1546087985
   O      -7.2839281543   19.8746661724  -12.7460515579
   O      -8.7213017254   22.1655430930  -18.5937123184
   O      -6.3883351359   21.1384503467  -19.2475484393
   O      -7.6132877171   22.2637677784  -13.9923273223
   H      -8.2681359256   21.9127670467  -19.4199762580
   S      -5.6831473153   20.1530131768  -10.5911278365
   C      -7.2135453375   19.4629842797   -9.8797691947
   H      -7.6363040639   20.1562550246   -9.1495992468
   H      -7.9100067954   19.3309038326  -10.7137296758
   H      -7.0123604384   18.5007467254   -9.4037334182
27
Converged     Job 5: Energy -1.1250230612292974e+03 @ (2.976491)
   H      -4.0706818567   20.5229439520  -12.7142317887
   H      -4.0231371187   20.8406124955  -14.9956344532
   H      -4.7312935302   20.6160957825  -17.1123971056
   H      -9.1600789358   22.6005914514  -16.0447061871
   H      -4.3218178901   21.3730674756  -19.3363696318
   H      -5.1376515726   20.6362586667  -20.7499978521
   H      -4.8994000095   19.6845152705  -19.2545018913
   C      -5.1109178057   20.6822612706  -19.6599984651
   C      -5.0369862008   20.5966928210  -13.2086859551
   C      -5.0243933867   20.8885543808  -14.5582164313
   C      -8.1989537036   22.1457158531  -16.2673050567
   C      -5.7027170546   21.0423245426  -16.8800422526
   C      -7.8602891408   21.8817856971  -17.5684111415
   C      -6.5833315632   21.3268666012  -17.8894346560
   C      -6.1583351087   20.2060344026  -12.4037152464
   C      -6.0326889685   21.2398413150  -15.4997421147
   C      -7.3048124206   21.8872405074  -15.1535201842
   O      -7.2822437640   19.8727915796  -12.7469427346
   O      -8.7230718235   22.1661176780  -18.5917255044
   O      -6.3899033126   21.1405133185  -19.2474175046
   O      -7.6127617427   22.2616276787  -13.9907513668
   H      -8.2702733724   21.9139342062  -19.4183692571
   S      -5.6818710467   20.1524568186  -10.5918307237
   C      -7.2117376530   19.4612818462   -9.8804278141
   H      -7.6350355507   20.1542659175   -9.1503025547
   H      -7.9080939468   19.3286198807  -10.7143769733
   H      -7.0098024467   18.4992333133   -9.4043308327
27
Converged     Job 6: Energy -1.1250230639756037e+03 @ (2.974955)
   H      -4.0693463271   20.5223564002  -12.7151767689
   H      -4.0225316718   20.8407112342  -14.9964795016
   H      -4.7316952380   20.6175048664  -17.1134625968
   H      -9.1608927020   22.5992199595  -16.0422156877
   H      -4.3234201363   21.3755395856  -19.3369481208
   H      -5.1397780933   20.6396041526  -20.7507181300
   H      -4.9009401327   19.6869267803  -19.2559022857
   C      -5.1126332491   20.6849196439  -19.6607002825
   C      -5.0357284713   20.5958432720  -13.2095187263
   C      -5.0237567824   20.8881153579  -14.5589421985
   C      -8.1996537596   22.1449630550  -16.2655833651
   C      -5.7032207207   21.0430923503  -16.8803516094
   C      -7.8614390419   21.8821952045  -17.5670572282
   C      -6.5844039926   21.3280643866  -17.8891305465
   C      -6.1568248276   20.2046904133  -12.4044444101
   C      -6.0326786714   21.2394288850  -15.4997856573
   C      -7.3049435227   21.8859082360  -15.1523934020
   O      -7.2804200624   19.8705599890  -12.7477778118
   O      -8.7248188319   22.1669952014  -18.5897441221
   O      -6.3914673404   21.1428956529  -19.2473476947
   O      -7.6125398967   22.2589847331  -13.9890983814
   H      -8.2723790882   21.9154709884  -19.4167835984
   S      -5.6804489897   20.1519805112  -10.5924890734
   C      -7.2097310210   19.4596711301   -9.8809280724
   H      -7.6335745085   20.1524388448   -9.1509128431
   H      -7.9060018594   19.3262925049  -10.7148333104
   H      -7.0070116190   18.4978704297   -9.4046597193
27
Converged     Job 7: Energy -1.1250230660034620e+03 @ (2.973419)
   H      -4.0686582043   20.5227582858  -12.7154452205
   H      -4.0219051576   20.8414937330  -14.9977283537
   H      -4.7315257472   20.6182565557  -17.1140142318
   H      -9.1607973234   22.5984898876  -16.0402544133
   H      -4.3245092821   21.3766148781  -19.3376493091
   H      -5.1415129640   20.6408898478  -20.7511516252
   H      -4.9018523957   19.6879379157  -19.2566403819
   C      -5.1138308765   20.6859936179  -19.6611373054
   C      -5.0350771584   20.5958230927  -13.2097710947
   C      -5.0227294806   20.8881864005  -14.5591771127
   C      -8.1995453073   22.1445463295  -16.2642051894
   C      -5.7030828005   21.0435047171  -16.8804245490
   C      -7.8618787188   21.8822307749  -17.5659211633
   C      -6.5848385748   21.3285313438  -17.8887024217
   C      -6.1562771131   20.2041724186  -12.4050090842
   C      -6.0319734148   21.2393739406  -15.4996621003
   C      -7.3042504767   21.8853760027  -15.1515125229
   O      -7.2795906859   19.8691691706  -12.7483892190
   O      -8.7258135482   22.1670984062  -18.5881336715
   O      -6.3925004186   21.1437871811  -19.2470652822
   O      -7.6113528826   22.2580256559  -13.9879429608
   H      -8.2737301625   21.9158383205  -19.4154468344
   S      -5.6803676450   20.1521374074  -10.5929307943
   C      -7.2093645094   19.4587634592   -9.8817946463
   H      -7.6339472725   20.1512884557   -9.1519792233
   H      -7.9052729539   19.3248041684  -10.7159153161
   H      -7.0060950333   18.4971518692   -9.4053802041
27
Converged     Job 8: Energy -1.1250230684114595e+03 @ (2.971884)
   H      -4.0672411373   20.5224046723  -12.7167018710
   H      -4.0213748468   20.8416542805  -14.9991693513
   H      -4.7320024133   20.6195204046  -17.1150679369
   H      -9.1614946901   22.5973665884  -16.0376284664
   H      -4.3261735986   21.3790213074  -19.3381961812
   H      -5.1438389771   20.6443826176  -20.7518676493
   H      -4.9036665114   19.6903541429  -19.2581190802
   C      -5.1157005117   20.6887104177  -19.6618353796
   C      -5.0338489976   20.5948903713  -13.2107289600
   C      -5.0219859439   20.8876288779  -14.5600494129
   C      -8.2001678353   22.1439508861  -16.2623214799
   C      -5.7036231065   21.0441909552  -16.8806874763
   C      -7.8629996816   21.8828605852  -17.5644196330
   C      -6.5859482750   21.3298220384  -17.8882979744
   C      -6.1547001859   20.2024616002  -12.4058522797
   C      -6.0319831482   21.2388452189  -15.4996702752
   C      -7.3043486343   21.8839898469  -15.1502549111
   O      -7.2774612296   19.8658362999  -12.7494003782
   O      -8.7274992545   22.1683850374  -18.5859737205
   O      -6.3941505361   21.1463557428  -19.2469108197
   O      -7.6110685539   22.2552178088  -13.9861292215
   H      -8.2758453886   21.9177776265  -19.4137195154
   S      -5.6791763926   20.1522287135  -10.5935767999
   C      -7.2073056486   19.4571260094   -9.8822637456
   H      -7.6328885029   20.1494199810   -9.1528097519
   H      -7.9029700847   19.3218304306  -10.7163713661
   H      -7.0028164739   18.4960109451   -9.4053606039
27
Converged     Job 9: Energy -1.1250230703300481e+03 @ (2.970348)
   H      -4.0659150920   20.5214074281  -12.7180732988
   H      -4.0210199328   20.8416882298  -15.0005670236
   H      -4.7323478687   20.6208430722  -17.1157792514
   H      -9.1622889024   22.5961426673  -16.0352618269
   H      -4.3276277421   21.3813719751  -19.3386022769
   H      -5.1457644102   20.6475237267  -20.7524091090
   H      -4.9050449443   19.6926426797  -19.2592881255
   C      -5.1172541117   20.6912250658  -19.6623588893
   C      -5.0327145554   20.5939164085  -13.2117111920
   C      -5.0214129708   20.8871436375  -14.5608853124
   C      -8.2008433671   22.1433188766  -16.2606238942
   C      -5.7040933928   21.0449475481  -16.8808569694
   C      -7.8640450881   21.8832965233  -17.5630468664
   C      -6.5869234757   21.3309899550  -17.8879037066
   C      -6.1533735177   20.2012932224  -12.4066164942
   C      -6.0320981411   21.2385579612  -15.4996535403
   C      -7.3045366585   21.8828694386  -15.1490610983
   O      -7.2760018561   19.8643268338  -12.7502103368
   O      -8.7290751057   22.1692647253  -18.5840380824
   O      -6.3955690536   21.1485954512  -19.2467315442
   O      -7.6108936147   22.2528970596  -13.9844372970
   H      -8.2777267341   21.9192955916  -19.4121413518
   S      -5.6777059067   20.1513358664  -10.5943666410
   C      -7.2053798118   19.4554731782   -9.8827912255
   H      -7.6310672714   20.1474794137   -9.1531288592
   H      -7.9011835797   19.3200257652  -10.7167522282
   H      -7.0003730153   18.4943707903   -9.4060869454
27
Converged     Job 10: Energy -1.1250230719969179e+03 @ (2.968812)
   H      -4.0653919304   20.5212294206  -12.7174029889
   H      -4.0199923403   20.8415750183  -14.9999139500
   H      -4.7323520506   20.6215562858  -17.1169542268
   H      -9.1622396533   22.5951976967  -16.0333391130
   H      -4.3287498912   21.3827982168  -19.3394948603
   H      -5.1474247084   20.6493302953  -20.7531718397
   H      -4.9059222602   19.6939769163  -19.2604842928
   C      -5.1184349417   20.6926648473  -19.6631244356
   C      -5.0318777704   20.5935337585  -13.2117137488
   C      -5.0206506434   20.8868576378  -14.5608586359
   C      -8.2007970599   22.1427346718  -16.2594790746
   C      -5.7040578075   21.0452858274  -16.8812376117
   C      -7.8645373352   21.8833543180  -17.5621702149
   C      -6.5874211434   21.3315135158  -17.8877838301
   C      -6.1527074544   20.2006188207  -12.4070301247
   C      -6.0313292123   21.2381779077  -15.4997296073
   C      -7.3038471829   21.8819644107  -15.1485227802
   O      -7.2751999593   19.8630437659  -12.7504516318
   O      -8.7301013565   22.1695405181  -18.5826480554
   O      -6.3966201703   21.1497399119  -19.2467717195
   O      -7.6098309948   22.2512669398  -13.9835710224
   H      -8.2790882735   21.9199584685  -19.4110495481
   S      -5.6774271770   20.1514576695  -10.5947153676
   C      -7.2049650707   19.4549503448   -9.8834909442
   H      -7.6312053689   20.1468711361   -9.1540625823
   H      -7.9004696736   19.3190267976  -10.7176368720
   H      -6.9996389011   18.4940179002   -9.4065738529
27
Converged     Job 11: Energy -1.1250230734974889e+03 @ (2.967276)
   H      -4.0646228719   20.5217839982  -12.7179094127
   H      -4.0192960340   20.8418854284  -15.0006858525
   H      -4.7324739304   20.6221755118  -17.1176669003
   H      -9.1622417846   22.5947348633  -16.0313925106
   H      -4.3298303102   21.3838445626  -19.3398725378
   H      -5.1490971361   20.6510420226  -20.7535501519
   H      -4.9072693686   19.6950954051  -19.2612906661
   C      -5.1197421536   20.6939672187  -19.6634957977
   C      -5.0311474795   20.5932551088  -13.2122550190
   C      -5.0198643939   20.8866187754  -14.5613564654
   C      -8.2008120502   22.1425024613  -16.2580425823
   C      -5.7041649213   21.0456352732  -16.8813864046
   C      -7.8650529279   21.8837802476  -17.5610072341
   C      -6.5880000546   21.3322327472  -17.8874102947
   C      -6.1519203059   20.1995196887  -12.4078635097
   C      -6.0309634019   21.2378955158  -15.4997191230
   C      -7.3034058955   21.8812581179  -15.1475620784
   O      -7.2737346316   19.8600469311  -12.7515564357
   O      -8.7310734996   22.1703695076  -18.5809969451
   O      -6.3977109484   21.1511099673  -19.2465522360
   O      -7.6088271023   22.2497895496  -13.9822091570
   H      -8.2804338835   21.9211270032  -19.4097035788
   S      -5.6774361677   20.1522667550  -10.5952481564
   C      -7.2042838863   19.4540705801   -9.8841877400
   H      -7.6317437987   20.1458216388   -9.1553109215
   H      -7.8992928474   19.3167234344  -10.7185128092
   H      -6.9978386444   18.4936907133   -9.4066382430
27
Converged     Job 12: Energy -1.1250230757693282e+03 @ (2.965741)
   H      -4.0632901214   20.5208322400  -12.7191827901
   H      -4.0188850080   20.8417152673  -15.0020504941
   H      -4.7329578155   20.6233281882  -17.1186357584
   H      -9.1628494235   22.5937282411  -16.0288342613
   H      -4.3313971484   21.3862593579  -19.3404420123
   H      -5.1512973281   20.6545095474  -20.7542959314
   H      -4.9089534991   19.6975013613  -19.2627867232
   C      -5.1215012477   20.6966703889  -19.6642197722
   C      -5.0299880476   20.5920705094  -13.2132110472
   C      -5.0192464794   20.8858760230  -14.5621983533
   C      -8.2013805818   22.1419828000  -16.2562525697
   C      -5.7047098451   21.0462748234  -16.8816558633
   C      -7.8660832779   21.8844650819  -17.5595835593
   C      -6.5890497807   21.3335178761  -17.8870583481
   C      -6.1504926133   20.1979150391  -12.4086142574
   C      -6.0310231461   21.2373210513  -15.4997395596
   C      -7.3035175930   21.8798932148  -15.1463591456
   O      -7.2719620491   19.8573049710  -12.7522908028
   O      -8.7326247548   22.1717721331  -18.5789380262
   O      -6.3992646603   21.1536407930  -19.2464515362
   O      -7.6085825069   22.2470365827  -13.9804612558
   H      -8.2823798489   21.9231854579  -19.4080552191
   S      -5.6761599801   20.1520807490  -10.5959298760
   C      -7.2022707958   19.4525371791   -9.8846035520
   H      -7.6303490166   20.1440517619   -9.1558741110
   H      -7.8972055116   19.3142905676  -10.7188349916
   H      -6.9948584155   18.4924816460   -9.4068228376
27
Converged     Job 13: Energy -1.1250230767871071e+03 @ (2.964205)
   H      -4.0618415593   20.5199070507  -12.7205314454
   H      -4.0184085581   20.8417840307  -15.0036146249
   H      -4.7334121517   20.6246813071  -17.1194863464
   H      -9.1634721040   22.5928401854  -16.0259875428
   H      -4.3331692725   21.3886999725  -19.3410919664
   H      -5.1538210628   20.6579173590  -20.7549987884
   H      -4.9108023061   19.6999353892  -19.2642240369
   C      -5.1234852796   20.6993737874  -19.6649108958
   C      -5.0287118621   20.5909967653  -13.2142385826
   C      -5.0185021810   20.8853460256  -14.5630815246
   C      -8.2019607562   22.1415971757  -16.2542351905
   C      -5.7052333569   21.0471036958  -16.8818463929
   C      -7.8671804774   21.8851865320  -17.5579347976
   C      -6.5901658127   21.3348830724  -17.8865766646
   C      -6.1489898709   20.1963894979  -12.4095094687
   C      -6.0310157512   21.2370376207  -15.4996934438
   C      -7.3035075929   21.8788417299  -15.1449798367
   O      -7.2701663885   19.8549343154  -12.7532345859
   O      -8.7343394098   22.1730662111  -18.5766089620
   O      -6.4010080782   21.1561684617  -19.2462149669
   O      -7.6080425819   22.2447594356  -13.9785415598
   H      -8.2845250362   21.9251110698  -19.4061471873
   S      -5.6746996252   20.1513316695  -10.5967916733
   C      -7.2001459390   19.4504745500   -9.8853185969
   H      -7.6286630858   20.1415717978   -9.1564486459
   H      -7.8950951340   19.3117759576  -10.7194646071
   H      -6.9919149829   18.4905285442   -9.4076690717
27
Converged     Job 14: Energy -1.1250230782882600e+03 @ (2.962669)
   H      -4.0611297596   20.5193924208  -12.7199726828
   H      -4.0173138585   20.8417554575  -15.0033854394
   H      -4.7333989384   20.6254613080  -17.1208680698
   H      -9.1633172317   22.5918242887  -16.0239238684
   H      -4.3344421888   21.3903311533  -19.3420370000
   H      -5.1556490960   20.6598188014  -20.7557485597
   H      -4.9116854064   19.7014262676  -19.2653925866
   C      -5.1247757576   20.7009408896  -19.6656671683
   C      -5.0277360697   20.5905020254  -13.2142087485
   C      -5.0174826226   20.8850432364  -14.5630268930
   C      -8.2018034222   22.1409783512  -16.2529779970
   C      -5.7051343485   21.0474871236  -16.8822337869
   C      -7.8677237110   21.8852187627  -17.5569830499
   C      -6.5907060140   21.3354306801  -17.8863834025
   C      -6.1482153903   20.1957510111  -12.4098332179
   C      -6.0300091094   21.2366770989  -15.4997272853
   C      -7.3025921827   21.8779507490  -15.1444175321
   O      -7.2693399434   19.8541852363  -12.7536129659
   O      -8.7355130475   22.1732691682  -18.5750798838
   O      -6.4021827930   21.1573382428  -19.2461884580
   O      -7.6067776550   22.2431653209  -13.9776709039
   H      -8.2861063407   21.9256945926  -19.4049515435
   S      -5.6743910370   20.1510380752  -10.5970319219
   C      -7.1998967658   19.4498302412   -9.8860377677
   H      -7.6287595908   20.1408164175   -9.1572608741
   H      -7.8945898409   19.3110146501  -10.7203881901
   H      -6.9916079083   18.4899018084   -9.4083719288
27
Converged     Job 15: Energy -1.1250230803558311e+03 @ (2.961134)
   H      -4.0597161776   20.5186586346  -12.7210673395
   H      -4.0165643838   20.8415881408  -15.0044040817
   H      -4.7340246511   20.6266405586  -17.1221894785
   H      -9.1637439486   22.5911302508  -16.0210187301
   H      -4.3362540531   21.3927393965  -19.3426111665
   H      -5.1582344709   20.6634844010  -20.7565183603
   H      -4.9138535255   19.7039107349  -19.2669775425
   C      -5.1268904635   20.7037742148  -19.6664157366
   C      -5.0264082910   20.5892299665  -13.2152043537
   C      -5.0166852993   20.8842747496  -14.5638840115
   C      -8.2022377580   22.1406978969  -16.2509117648
   C      -5.7057192606   21.0482012510  -16.8825587239
   C      -7.8688053477   21.8861913268  -17.5553445295
   C      -6.5918857578   21.3369227638  -17.8859687460
   C      -6.1466280464   20.1936509244  -12.4108463023
   C      -6.0298952460   21.2361143377  -15.4997629278
   C      -7.3024314086   21.8766929746  -15.1430857166
   O      -7.2671623250   19.8502876560  -12.7546614938
   O      -8.7372159673   22.1750713970  -18.5726984844
   O      -6.4040088177   21.1601494204  -19.2460457788
   O      -7.6060676148   22.2404694852  -13.9757362719
   H      -8.2883243955   21.9281394515  -19.4030385129
   S      -5.6732604930   20.1510076201  -10.5978593271
   C      -7.1978765549   19.4480150006   -9.8866946803
   H      -7.6277428418   20.1387498372   -9.1582761955
   H      -7.8923052249   19.3078600795  -10.7210376019
   H      -6.9883388172   18.4885908648   -9.4085634157
27
Converged     Job 16: Energy -1.1250230815540840e+03 @ (2.959598)
   H      -4.0584831915   20.5176541797  -12.7219592717
   H      -4.0159381484   20.8413904043  -15.0052345039
   H      -4.7344928341   20.6278754031  -17.1232934904
   H      -9.1641277175   22.5904184448  -16.0183199364
   H      -4.3379558262   21.3950193143  -19.3432959388
   H      -5.1606377389   20.6665966345  -20.7572223224
   H      -4.9156052290   19.7061778842  -19.2683279250
   C      -5.1287803825   20.7062731986  -19.6671112108
   C      -5.0252065061   20.5881834577  -13.2160395612
   C      -5.0160044358   20.8837245251  -14.5645663345
   C      -8.2026201820   22.1404271083  -16.2490490738
   C      -5.7061803063   21.0490024599  -16.8828456876
   C      -7.8697954834   21.8869487149  -17.5538429221
   C      -6.5929254536   21.3382318792  -17.8855915091
   C      -6.1453066492   20.1922721125  -12.4116672704
   C      -6.0297076047   21.2358659134  -15.4997725446
   C      -7.3021923170   21.8758037991  -15.1418738509
   O      -7.2656565777   19.8483036239  -12.7554611292
   O      -8.7388171110   22.1764041391  -18.5705099866
   O      -6.4056751119   21.1624798954  -19.2458894639
   O      -7.6052281450   22.2384747746  -13.9740095115
   H      -8.2903785676   21.9300640785  -19.4012697830
   S      -5.6719586217   20.1500913942  -10.5986892016
   C      -7.1960381858   19.4460080067   -9.8874502996
   H      -7.6262206875   20.1363362268   -9.1588359345
   H      -7.8905002367   19.3055979814  -10.7217178451
   H      -6.9858477572   18.4866186875   -9.4095349535
27
Converged     Job 17: Energy -1.1250230823960671e+03 @ (2.958062)
   H      -4.0571591064   20.5161534487  -12.7230632823
   H      -4.0154201647   20.8408306878  -15.0062547959
   H      -4.7350339333   20.6290292655  -17.1243661789
   H      -9.1646419643   22.5895613725  -16.0156588370
   H      -4.3395551815   21.3975477104  -19.3438696936
   H      -5.1628779367   20.6702898606  -20.7580142984
   H      -4.9173338205   19.7087051074  -19.2699534853
   C      -5.1305793328   20.7091245407  -19.6678854920
   C      -5.0239678554   20.5867544887  -13.2169700668
   C      -5.0153979732   20.8828249717  -14.5653638529
   C      -8.2031167079   22.1400201827  -16.2471917052
   C      -5.7067320186   21.0496802133  -16.8831283653
   C      -7.8707742272   21.8877604844  -17.5523619152
   C      -6.5939644028   21.3396062528  -17.8852484107
   C      -6.1438880281   20.1906408700  -12.4124464372
   C      -6.0297075631   21.2353061578  -15.4997866693
   C      -7.3021870654   21.8745447412  -15.1406370472
   O      -7.2640821512   19.8461464474  -12.7561669460
   O      -8.7403319790   22.1779649076  -18.5683658828
   O      -6.4072582624   21.1651342922  -19.2457966192
   O      -7.6048073177   22.2358608376  -13.9722301627
   H      -8.2922930373   21.9322991859  -19.3995393722
   S      -5.6704869987   20.1491451299  -10.5994657000
   C      -7.1941180647   19.4443058080   -9.8880055198
   H      -7.6244930405   20.1344133923   -9.1592954122
   H      -7.8886568590   19.3035991824  -10.7221604728
   H      -6.9834165398   18.4849947724   -9.4101542908
27
Converged     Job 18: Energy -1.1250230828645283e+03 @ (2.956527)
   H      -4.0563823167   20.5162539245  -12.7234409726
   H      -4.0146827230   20.8413205219  -15.0074200031
   H      -4.7348335628   20.6296478995  -17.1249452691
   H      -9.1643168562   22.5890817631  -16.0135179781
   H      -4.3407567130   21.3987018664  -19.3446801274
   H      -5.1648523888   20.6717344495  -20.7585108608
   H      -4.9183891673   19.7098084308  -19.2708272336
   C      -5.1319276835   20.7103087505  -19.6683935265
   C      -5.0232813305   20.5865381363  -13.2172036854
   C      -5.0142742313   20.8827190896  -14.5655769951
   C      -8.2028482160   22.1397765832  -16.2457579254
   C      -5.7065267672   21.0500413035  -16.8832550667
   C      -7.8711720731   21.8879826257  -17.5511858583
   C      -6.5944074975   21.3401556512  -17.8847678816
   C      -6.1433105287   20.1900399633  -12.4129545100
   C      -6.0288260184   21.2351813563  -15.4996942005
   C      -7.3012576834   21.8740596393  -15.1398074460
   O      -7.2631950096   19.8448514234  -12.7569576262
   O      -8.7412955403   22.1783515188  -18.5666676552
   O      -6.4083954504   21.1661419033  -19.2454631519
   O      -7.6033143833   22.2349303358  -13.9711179416
   H      -8.2936819877   21.9329538578  -19.3981488390
   S      -5.6705160492   20.1490702458  -10.5997986213
   C      -7.1939358266   19.4432686370   -9.8888465674
   H      -7.6249781275   20.1331024152   -9.1602681976
   H      -7.8881161517   19.3021438176  -10.7232344574
   H      -6.9828072086   18.4840782115   -9.4109372309
27
Converged     Job 19: Energy -1.1250230844502983e+03 @ (2.954991)
   H      -4.0548920014   20.5150323227  -12.7250392321
   H      -4.0141685873   20.8408562871  -15.0090448048
   H      -4.7355276345   20.6307561542  -17.1261186838
   H      -9.1647104313   22.5886398660  -16.0104500495
   H      -4.3426015116   21.4013344361  -19.3452333337
   H      -5.1675581881   20.6758544929  -20.7593216138
   H      -4.9207026019   19.7125451290  -19.2725858316
   C      -5.1341242858   20.7134556204  -19.6691834061
   C      -5.0220279248   20.5849075228  -13.2183813861
   C      -5.0135275620   20.8816570374  -14.5666148098
   C      -8.2032974486   22.1396757279  -16.2435725486
   C      -5.7071824220   21.0507409838  -16.8835490988
   C      -7.8722493792   21.8892428570  -17.5494412647
   C      -6.5956253752   21.3418409113  -17.8842898617
   C      -6.1417367826   20.1877014422  -12.4139948581
   C      -6.0288477976   21.2345098309  -15.4997123443
   C      -7.3011772322   21.8727559307  -15.1383617810
   O      -7.2610968824   19.8408182459  -12.7579176044
   O      -8.7429369126   22.1806497685  -18.5641579652
   O      -6.4102659145   21.1693011300  -19.2452650409
   O      -7.6026775546   22.2320733464  -13.9690389392
   H      -8.2958606607   21.9359417333  -19.3961310369
   S      -5.6692161293   20.1487441696  -10.6006853579
   C      -7.1916715991   19.4411908107   -9.8894029618
   H      -7.6236151895   20.1307524040   -9.1611027439
   H      -7.8856987891   19.2987841108  -10.7236997967
   H      -6.9792843970   18.4824816703   -9.4110831082
27
Converged     Job 20: Energy -1.1250230852098862e+03 @ (2.953455)
   H      -4.0535423926   20.5134258188  -12.7265681155
   H      -4.0138195554   20.8404695671  -15.0106202161
   H      -4.7359754372   20.6319258633  -17.1268650934
   H      -9.1651418182   22.5880247968  -16.0077375649
   H      -4.3442084849   21.4037015448  -19.3456886315
   H      -5.1698176932   20.6791727423  -20.7598765668
   H      -4.9224091905   19.7149156953  -19.2738500456
   C      -5.1359278021   20.7160896512  -19.6697295974
   C      -5.0208851331   20.5835303452  -13.2194643521
   C      -5.0128982751   20.8808917365  -14.5675100374
   C      -8.2037270832   22.1394816288  -16.2416491052
   C      -5.7076656412   21.0515171000  -16.8837178889
   C      -7.8731909102   21.8901161477  -17.5478620148
   C      -6.5966331688   21.3432313607  -17.8838004264
   C      -6.1404662050   20.1862701107  -12.4148740108
   C      -6.0288564883   21.2342333421  -15.4996744926
   C      -7.3010803656   21.8718900597  -15.1370250747
   O      -7.2597879729   19.8392554625  -12.7587631773
   O      -8.7444202069   22.1821727274  -18.5619319142
   O      -6.4118496304   21.1717707606  -19.2449993703
   O      -7.6019979643   22.2300783191  -13.9671833560
   H      -8.2977382170   21.9380923830  -19.3942984939
   S      -5.6677233717   20.1472999745  -10.6016547832
   C      -7.1897958898   19.4391385778   -9.8901257948
   H      -7.6216448705   20.1283644936   -9.1614542052
   H      -7.8840494984   19.2968680821  -10.7242514918
   H      -6.9770276087   18.4803155003   -9.4122033261
27
Converged     Job 21: Energy -1.1250230866142192e+03 @ (2.951919)
   H      -4.0528560241   20.5129192216  -12.7257273250
   H      -4.0126357670   20.8402237137  -15.0101107536
   H      -4.7360736581   20.6325915607  -17.1282670877
   H      -9.1648411488   22.5873049431  -16.0056358949
   H      -4.3454917982   21.4051583836  -19.3466288506
   H      -5.1717381138   20.6810394717  -20.7606501892
   H      -4.9234896554   19.7162901499  -19.2750788445
   C      -5.1373047094   20.7175790903  -19.6705081172
   C      -5.0197922185   20.5829933899  -13.2194444455
   C      -5.0119103713   20.8805095931  -14.5674711594
   C      -8.2034719771   22.1390516639  -16.2403028012
   C      -5.7076287924   21.0518652113  -16.8840844807
   C      -7.8736579524   21.8903234323  -17.5468238128
   C      -6.5971755116   21.3438244464  -17.8836091538
   C      -6.1395885273   20.1855399513  -12.4152948904
   C      -6.0278938581   21.2338509927  -15.4996899801
   C      -7.3001282948   21.8710754403  -15.1363504330
   O      -7.2587042243   19.8381288555  -12.7594407092
   O      -8.7455016111   22.1826519115  -18.5602938348
   O      -6.4130583490   21.1729877849  -19.2449769726
   O      -7.6005877166   22.2285916425  -13.9661822256
   H      -8.2992610659   21.9389262982  -19.3930008227
   S      -5.6675408281   20.1471411802  -10.6019222480
   C      -7.1896486399   19.4384637228   -9.8909979891
   H      -7.6220497664   20.1275831139   -9.1625515454
   H      -7.8835086306   19.2958846167  -10.7254059682
   H      -6.9767414651   18.4797437381   -9.4129286656
27
Converged     Job 22: Energy -1.1250230865927979e+03 @ (2.950384)
   H      -4.0520662573   20.5130728271  -12.7263752342
   H      -4.0119363788   20.8401482066  -15.0108396704
   H      -4.7362701160   20.6330737580  -17.1289942880
   H      -9.1646655911   22.5871753527  -16.0034825561
   H      -4.3466332956   21.4062557422  -19.3470361042
   H      -5.1735663723   20.6829840776  -20.7610861201
   H      -4.9250317146   19.7175036455  -19.2760358239
   C      -5.1387356413   20.7190224668  -19.6709404170
   C      -5.0190649795   20.5824155591  -13.2200664276
   C      -5.0111555938   20.8800172268  -14.5680298213
   C      -8.2033885034   22.1390492091  -16.2387723297
   C      -5.7077688187   21.0521718285  -16.8842654012
   C      -7.8741164268   21.8910141626  -17.5455759537
   C      -6.5977774052   21.3446775447  -17.8832163702
   C      -6.1388142693   20.1842350325  -12.4161745988
   C      -6.0275258473   21.2334796668  -15.4997089828
   C      -7.2995840836   21.8704146376  -15.1353575987
   O      -7.2572577490   19.8349800647  -12.7605707635
   O      -8.7463954951   22.1839278279  -18.5585144929
   O      -6.4142232290   21.1745630463  -19.2447480927
   O      -7.5993846593   22.2271238499  -13.9647618493
   H      -8.3005653610   21.9405601008  -19.3915449698
   S      -5.6675471993   20.1477285632  -10.6025226299
   C      -7.1889630942   19.4374522296   -9.8917004863
   H      -7.6225088617   20.1264163730   -9.1637843479
   H      -7.8823563414   19.2935017256  -10.7262607794
   H      -6.9749776000   18.4792785676   -9.4130127778
27
Converged     Job 23: Energy -1.1250230884706662e+03 @ (2.948848)
   H      -4.0506997817   20.5113758068  -12.7277877740
   H      -4.0115221485   20.8394151030  -15.0122853139
   H      -4.7368937171   20.6340275833  -17.1300365406
   H      -9.1649492667   22.5867335756  -16.0006468600
   H      -4.3483024143   21.4087152714  -19.3476344085
   H      -5.1760304099   20.6867341264  -20.7618745468
   H      -4.9270317990   19.7200291587  -19.2776899277
   C      -5.1407021200   20.7219036991  -19.6717132913
   C      -5.0178697705   20.5807332268  -13.2211298729
   C      -5.0105180658   20.8788946168  -14.5689433358
   C      -8.2037420651   22.1389272505  -16.2368008068
   C      -5.7083580435   21.0527782604  -16.8845470781
   C      -7.8750384028   21.8921432603  -17.5439906600
   C      -6.5988535423   21.3461841335  -17.8828034238
   C      -6.1374065973   20.1823215123  -12.4170206481
   C      -6.0275270170   21.2328166387  -15.4997257118
   C      -7.2994817186   21.8691809151  -15.1340510627
   O      -7.2555714253   19.8321418685  -12.7613391366
   O      -8.7478209487   22.1860187189  -18.5562233372
   O      -6.4158986463   21.1773879262  -19.2445921477
   O      -7.5987901754   22.2244701052  -13.9628868698
   H      -8.3024654279   21.9432998695  -19.3896959369
   S      -5.6662419091   20.1471014752  -10.6033256912
   C      -7.1869947888   19.4356885618   -9.8922178439
   H      -7.6210197042   20.1244354064   -9.1643901186
   H      -7.8803636864   19.2910013749  -10.7266637626
   H      -6.9721873910   18.4777827373   -9.4133629833
27
Converged     Job 24: Energy -1.1250230879176029e+03 @ (2.947312)
   H      -4.0492225678   20.5097023631  -12.7292524156
   H      -4.0110184297   20.8388898503  -15.0139578195
   H      -4.7375017735   20.6351485382  -17.1310008448
   H      -9.1651841785   22.5864857469  -15.9974314682
   H      -4.3502249507   21.4112234008  -19.3483445885
   H      -5.1788915565   20.6904713306  -20.7626496378
   H      -4.9292549613   19.7226062219  -19.2793334479
   C      -5.1429481431   20.7248161367  -19.6724842739
   C      -5.0165523758   20.5791207724  -13.2222695625
   C      -5.0097211888   20.8779432434  -14.5699071931
   C      -8.2040654289   22.1389877367  -16.2345458927
   C      -5.7089232433   21.0535615148  -16.8847646395
   C      -7.8760215956   21.8933454481  -17.5421351631
   C      -6.6000102273   21.3477908462  -17.8822567674
   C      -6.1359239652   20.1804073019  -12.4180418155
   C      -6.0274265567   21.2324273467  -15.4996776175
   C      -7.2991901052   21.8682866357  -15.1325370845
   O      -7.2538508814   19.8294944703  -12.7623242360
   O      -8.7494244570   22.1880817084  -18.5535864723
   O      -6.4178103668   21.1802449088  -19.2443059196
   O      -7.5977733345   22.2223576144  -13.9607965048
   H      -8.3046096137   21.9459763785  -19.3875245559
   S      -5.6647766085   20.1459151123  -10.6043420323
   C      -7.1849243670   19.4333637739   -9.8930647306
   H      -7.6192829011   20.1217321306   -9.1650727268
   H      -7.8783461181   19.2883225829  -10.7274090493
   H      -6.9694011334   18.4755388394   -9.4143625581
27
Converged     Job 25: Energy -1.1250230889222889e+03 @ (2.945777)
   H      -4.0484134372   20.5088228144  -12.7287817691
   H      -4.0098578791   20.8386962925  -15.0139237533
   H      -4.7375793656   20.6358848509  -17.1325745962
   H      -9.1647956201   22.5857173625  -15.9952343199
   H      -4.3516203889   21.4129090351  -19.3492780864
   H      -5.1809108855   20.6924957876  -20.7633864660
   H      -4.9303354137   19.7241730452  -19.2805188696
   C      -5.1444023122   20.7264783062  -19.6732278978
   C      -5.0154968240   20.5783870985  -13.2222698541
   C      -5.0085564974   20.8774893260  -14.5698682236
   C      -8.2037176704   22.1385434970  -16.2331372470
   C      -5.7088308323   21.0539658872  -16.8851623060
   C      -7.8765422241   21.8935776117  -17.5410728751
   C      -6.6005933376   21.3484522764  -17.8820084190
   C      -6.1351054519   20.1795940194  -12.4184009285
   C      -6.0262735584   21.2320521826  -15.4996885117
   C      -7.2980448813   21.8674919711  -15.1318774131
   O      -7.2529893537   19.8287048692  -12.7628273710
   O      -8.7506295612   22.1885736934  -18.5518767039
   O      -6.4191134484   21.1815472692  -19.2442286052
   O      -7.5961927910   22.2208845136  -13.9598211125
   H      -8.3063088517   21.9468522980  -19.3861883918
   S      -5.6644957851   20.1453388314  -10.6046024397
   C      -7.1847868711   19.4325596105   -9.8938623916
   H      -7.6194406517   20.1208327464   -9.1659576000
   H      -7.8779381893   19.2874958119  -10.7284333178
   H      -6.9693089597   18.4747206776   -9.4151693469
27
Converged     Job 26: Energy -1.1250230886393094e+03 @ (2.944241)
   H      -4.0478195320   20.5073444661  -12.7299918828
   H      -4.0099851887   20.8375288254  -15.0148950455
   H      -4.7376458845   20.6360492733  -17.1325087033
   H      -9.1652892676   22.5847426363  -15.9943465458
   H      -4.3518173771   21.4141666349  -19.3490674703
   H      -5.1810990859   20.6945670682  -20.7635864215
   H      -4.9305507187   19.7254029312  -19.2812731111
   C      -5.1445991559   20.7279293330  -19.6734129149
   C      -5.0150961125   20.5773069621  -13.2230402805
   C      -5.0085752329   20.8764401037  -14.5705892096
   C      -8.2041237483   22.1378699760  -16.2324562907
   C      -5.7090410004   21.0538799674  -16.8851944667
   C      -7.8768009362   21.8936944308  -17.5405049296
   C      -6.6008174116   21.3488663352  -17.8818521277
   C      -6.1346706403   20.1792238962  -12.4187787951
   C      -6.0267122218   21.2312995622  -15.4997468570
   C      -7.2985111900   21.8662804988  -15.1312865182
   O      -7.2527001426   19.8288494825  -12.7632525781
   O      -8.7508958182   22.1891999291  -18.5511447465
   O      -6.4193081295   21.1827749981  -19.2441694029
   O      -7.5966601601   22.2186655060  -13.9589213602
   H      -8.3065496449   21.9479718070  -19.3855861159
   S      -5.6637851491   20.1448953326  -10.6050093258
   C      -7.1842013434   19.4328669317   -9.8937749417
   H      -7.6183068485   20.1213775466   -9.1657623207
   H      -7.8776736677   19.2881048682  -10.7281288084
   H      -6.9690457750   18.4749427662   -9.4150977330
27
Converged     Job 27: Energy -1.1250230892593670e+03 @ (2.942705)
   H      -4.0467469620   20.5066390041  -12.7304687345
   H      -4.0089467302   20.8371029920  -15.0154420106
   H      -4.7381184990   20.6367038378  -17.1340041756
   H      -9.1649373953   22.5846754088  -15.9914894046
   H      -4.3535244219   21.4160440540  -19.3498627208
   H      -5.1837475546   20.6975995216  -20.7644225664
   H      -4.9326940321   19.7273903830  -19.2828575312
   C      -5.1466805142   20.7302375681  -19.6742356301
   C      -5.0139934730   20.5760024834  -13.2236509609
   C      -5.0075326400   20.8755039418  -14.5711012929
   C      -8.2039406256   22.1379421526  -16.2305180101
   C      -5.7093331740   21.0543070086  -16.8856007051
   C      -7.8775063001   21.8947836160  -17.5390005388
   C      -6.6017557102   21.3501505361  -17.8814705746
   C      -6.1335351903   20.1771157566  -12.4196901752
   C      -6.0260406667   21.2306262051  -15.4998080084
   C      -7.2976651028   21.8652554925  -15.1301777625
   O      -7.2508886414   19.8246519823  -12.7640876027
   O      -8.7522352173   22.1911772022  -18.5488641551
   O      -6.4210383152   21.1851596282  -19.2440332446
   O      -7.5951376182   22.2164872563  -13.9572798045
   H      -8.3085198794   21.9504233909  -19.3837745459
   S      -5.6634958159   20.1454358284  -10.6056799278
   C      -7.1830849636   19.4315405027   -9.8945366198
   H      -7.6185685357   20.1199331485   -9.1672514165
   H      -7.8759856312   19.2850161776  -10.7290519510
   H      -6.9666279521   18.4743368004   -9.4150196754
27
Converged     Job 28: Energy -1.1250230888996803e+03 @ (2.941170)
   H      -4.0461744360   20.5069684807  -12.7299406626
   H      -4.0080859978   20.8374825114  -15.0159555824
   H      -4.7380335818   20.6370995504  -17.1347189199
   H      -9.1644203773   22.5843906978  -15.9895686151
   H      -4.3545047518   21.4165954894  -19.3506575926
   H      -5.1854145641   20.6982546231  -20.7648565387
   H      -4.9335839399   19.7279225356  -19.2835123272
   C      -5.1477965074   20.7307934541  -19.6746920127
   C      -5.0131295771   20.5760546977  -13.2237352085
   C      -5.0064927238   20.8755403458  -14.5711879835
   C      -8.2035029723   22.1377936023  -16.2291925182
   C      -5.7091411569   21.0545531148  -16.8856744468
   C      -7.8776342808   21.8948595978  -17.5378580376
   C      -6.6020193455   21.3504220187  -17.8811224986
   C      -6.1328932966   20.1768515515  -12.4202351089
   C      -6.0251801945   21.2305918277  -15.4996791871
   C      -7.2966764380   21.8650000055  -15.1293357693
   O      -7.2497537818   19.8236382007  -12.7654663609
   O      -8.7528840423   22.1913433583  -18.5472342671
   O      -6.4219488363   21.1856339044  -19.2438015192
   O      -7.5935340509   22.2159832225  -13.9561981326
   H      -8.3095536603   21.9507361185  -19.3823923401
   S      -5.6639805877   20.1457718200  -10.6059019752
   C      -7.1835156886   19.4309600669   -9.8955644793
   H      -7.6198600932   20.1191430450   -9.1685856489
   H      -7.8758401894   19.2839276916  -10.7304750921
   H      -6.9667266833   18.4739301459   -9.4158367314
27
Converged     Job 29: Energy -1.1250230896844712e+03 @ (2.939634)
   H      -4.0443193442   20.5043529879  -12.7319409546
   H      -4.0076358585   20.8360919464  -15.0179233121
   H      -4.7391147177   20.6380181248  -17.1361860870
   H      -9.1647029752   22.5842456363  -15.9860975946
   H      -4.3565412958   21.4196106019  -19.3512319507
   H      -5.1884412515   20.7032270847  -20.7658377058
   H      -4.9363387824   19.7311188897  -19.2856892188
   C      -5.1502964804   20.7345216583  -19.6756495871
   C      -5.0115095327   20.5734663659  -13.2252488883
   C      -5.0057692028   20.8737444837  -14.5725061404
   C      -8.2039163215   22.1378955293  -16.2266887417
   C      -5.7100663761   21.0551566068  -16.8860037735
   C      -7.8787184975   21.8965826101  -17.5358409804
   C      -6.6034078473   21.3524201693  -17.8806345424
   C      -6.1309016019   20.1739955034  -12.4213282205
   C      -6.0253922676   21.2295264908  -15.4996990685
   C      -7.2966623495   21.8633922031  -15.1276466761
   O      -7.2471835790   19.8193261146  -12.7668084290
   O      -8.7545164317   22.1945115251  -18.5443298676
   O      -6.4240393155   21.1894502459  -19.2436422534
   O      -7.5929782315   22.2124626794  -13.9537856676
   H      -8.3118132590   21.9546735183  -19.3800409467
   S      -5.6624422293   20.1453027273  -10.6068042219
   C      -7.1810520977   19.4289880411   -9.8959835944
   H      -7.6181815463   20.1170368394   -9.1693579831
   H      -7.8732572670   19.2806303011  -10.7307490859
   H      -6.9630819987   18.4724935346   -9.4157246077
27
Converged     Job 30: Energy -1.1250230896467472e+03 @ (2.938098)
   H      -4.0432985103   20.5030158581  -12.7328427878
   H      -4.0069313686   20.8355582598  -15.0187180026
   H      -4.7395582007   20.6389402570  -17.1373212196
   H      -9.1645584747   22.5842156228  -15.9832706128
   H      -4.3583289498   21.4216061951  -19.3519908949
   H      -5.1911026519   20.7060805173  -20.7665091970
   H      -4.9383416821   19.7331711701  -19.2870069979
   C      -5.1523642678   20.7368058477  -19.6763291819
   C      -5.0105567304   20.5721532677  -13.2260279340
   C      -5.0049877348   20.8729713333  -14.5731099573
   C      -8.2039003351   22.1380778738  -16.2247771064
   C      -5.7103988427   21.0558650056  -16.8863405283
   C      -7.8795301910   21.8976601661  -17.5343129459
   C      -6.6043911859   21.3537806242  -17.8801936583
   C      -6.1299950295   20.1723964760  -12.4222501132
   C      -6.0249033885   21.2293087900  -15.4997455696
   C      -7.2959266831   21.8628715721  -15.1264837736
   O      -7.2462803249   19.8171253389  -12.7670972067
   O      -8.7559552099   22.1962784198  -18.5420652842
   O      -6.4258028822   21.1917010754  -19.2434023366
   O      -7.5913917031   22.2110790719  -13.9521263596
   H      -8.3137911939   21.9569539636  -19.3782076749
   S      -5.6613087133   20.1442065194  -10.6078740596
   C      -7.1794011532   19.4269372344   -9.8968953143
   H      -7.6167140572   20.1146058487   -9.1700158079
   H      -7.8717163780   19.2784399910  -10.7315525202
   H      -6.9608450335   18.4704356713   -9.4169125786
27
Converged     Job 31: Energy -1.1250230898331031e+03 @ (2.936562)
   H      -4.0414413765   20.5005963929  -12.7347327284
   H      -4.0064429451   20.8345730829  -15.0208580151
   H      -4.7406925491   20.6401714715  -17.1387436834
   H      -9.1646217965   22.5845693606  -15.9791749174
   H      -4.3607471229   21.4244808947  -19.3528564114
   H      -5.1948094507   20.7107963165  -20.7675316065
   H      -4.9415314866   19.7362668071  -19.2891849125
   C      -5.1553321519   20.7403943980  -19.6773482947
   C      -5.0088706731   20.5698701460  -13.2275572030
   C      -5.0041331252   20.8715991019  -14.5744054927
   C      -8.2041763542   22.1386168373  -16.2218575879
   C      -5.7113366851   21.0568506120  -16.8865924962
   C      -7.8806305680   21.8996085173  -17.5318669841
   C      -6.6058879936   21.3559757285  -17.8795613869
   C      -6.1280200247   20.1696788965  -12.4235726668
   C      -6.0249423480   21.2288117258  -15.4996563122
   C      -7.2955700230   21.8619914650  -15.1244734906
   O      -7.2439475663   19.8133657318  -12.7684318496
   O      -8.7577712388   22.1995246485  -18.5386035140
   O      -6.4282517835   21.1954709776  -19.2431077609
   O      -7.5900534014   22.2087149729  -13.9494169415
   H      -8.3163258645   21.9609106554  -19.3753265544
   S      -5.6593636081   20.1424581204  -10.6091529236
   C      -7.1766813604   19.4237749058   -9.8979341984
   H      -7.6144016765   20.1109802813   -9.1708597329
   H      -7.8690630215   19.2748030800  -10.7324503574
   H      -6.9572328506   18.4673864484   -9.4181222715
27
Converged     Job 32: Energy -1.1250230902099495e+03 @ (2.935027)
   H      -4.0401672274   20.4981082629  -12.7359919561
   H      -4.0057987758   20.8332976746  -15.0217200785
   H      -4.7411016030   20.6409942695  -17.1398606030
   H      -9.1646835953   22.5841373428  -15.9766337328
   H      -4.3624319244   21.4270786789  -19.3533427496
   H      -5.1971396285   20.7144391275  -20.7681671485
   H      -4.9432581641   19.7388369383  -19.2906230001
   C      -5.1571913083   20.7432536776  -19.6779756816
   C      -5.0077611866   20.5679750135  -13.2284064125
   C      -5.0034103882   20.8703057182  -14.5750910640
   C      -8.2043093887   22.1384892836  -16.2201393549
   C      -5.7116883025   21.0573895472  -16.8869907431
   C      -7.8815745672   21.9006578735  -17.5305754017
   C      -6.6069071627   21.3573896218  -17.8791222673
   C      -6.1269053753   20.1681145396  -12.4242230472
   C      -6.0245493478   21.2281823243  -15.4997615822
   C      -7.2950543860   21.8609499999  -15.1235041693
   O      -7.2430893703   19.8123179619  -12.7687478347
   O      -8.7592622376   22.2013916627  -18.5366251136
   O      -6.4299086247   21.1980741762  -19.2428710204
   O      -7.5890209927   22.2064643259  -13.9479461777
   H      -8.3183040575   21.9634266731  -19.3737884542
   S      -5.6578150162   20.1406096110  -10.6099661434
   C      -7.1750799227   19.4220937343   -9.8984614970
   H      -7.6123544247   20.1091835779   -9.1710173631
   H      -7.8677881061   19.2735870833  -10.7327856560
   H      -6.9557245047   18.4654920214   -9.4190417840
27
Converged     Job 33: Energy -1.1250230890397740e+03 @ (2.933491)
   H      -4.0393127769   20.4975685687  -12.7360049784
   H      -4.0047351667   20.8331489856  -15.0221570989
   H      -4.7411095048   20.6415550837  -17.1409939684
   H      -9.1641256370   22.5838858426  -15.9740516628
   H      -4.3639069377   21.4285180739  -19.3543555997
   H      -5.1995255757   20.7164594016  -20.7689182510
   H      -4.9447181797   19.7402638196  -19.2919324801
   C      -5.1588781507   20.7448341601  -19.6787473054
   C      -5.0068296453   20.5672773116  -13.2285986143
   C      -5.0022280377   20.8698236615  -14.5752483731
   C      -8.2039064796   22.1384154110  -16.2185368842
   C      -5.7115637520   21.0577417735  -16.8873168213
   C      -7.8820047398   21.9011972418  -17.5292849031
   C      -6.6074877052   21.3581663685  -17.8787133791
   C      -6.1261274009   20.1670857649  -12.4247518003
   C      -6.0234617523   21.2278448728  -15.4997743962
   C      -7.2938474382   21.8603463499  -15.1227301358
   O      -7.2420444747   19.8106649218  -12.7695068336
   O      -8.7603273267   22.2023335558  -18.5346682858
   O      -6.4313129099   21.1995006470  -19.2426426228
   O      -7.5871602474   22.2052305705  -13.9468287277
   H      -8.3199001766   21.9646990885  -19.3722043455
   S      -5.6577171385   20.1402377420  -10.6103205677
   C      -7.1748698708   19.4209778205   -9.8993314315
   H      -7.6127783188   20.1079051459   -9.1721057794
   H      -7.8671975751   19.2720351001  -10.7339058025
   H      -6.9552032128   18.4645230343   -9.4197485135
27
Converged     Job 34: Energy -1.1250230894938022e+03 @ (2.931955)
   H      -4.0374768940   20.4950658602  -12.7381231875
   H      -4.0040589984   20.8317439628  -15.0240476376
   H      -4.7422321470   20.6424655094  -17.1425922701
   H      -9.1639670175   22.5845280474  -15.9700236614
   H      -4.3663354575   21.4315049238  -19.3550139981
   H      -5.2032435124   20.7215598216  -20.7698719389
   H      -4.9481526791   19.7435401631  -19.2941316947
   C      -5.1619325412   20.7486783008  -19.6796887182
   C      -5.0052796167   20.5645868577  -13.2301662584
   C      -5.0013163230   20.8680118696  -14.5765788622
   C      -8.2040276450   22.1391158732  -16.2157087274
   C      -5.7124441692   21.0585070633  -16.8877319053
   C      -7.8831407824   21.9034891633  -17.5270147173
   C      -6.6090393842   21.3605259542  -17.8780510690
   C      -6.1242489919   20.1637375014  -12.4261251024
   C      -6.0233561825   21.2269637440  -15.4998384490
   C      -7.2933085516   21.8591984803  -15.1209412881
   O      -7.2395513509   19.8054498425  -12.7707886151
   O      -8.7621219373   22.2062364107  -18.5313696585
   O      -6.4338206185   21.2036407667  -19.2423129804
   O      -7.5856738289   22.2023197560  -13.9442738128
   H      -8.3224746736   21.9693516349  -19.3695245023
   S      -5.6561604841   20.1392027008  -10.6115498386
   C      -7.1722379943   19.4181031681   -9.9001067812
   H      -7.6111300466   20.1048071820   -9.1732691782
   H      -7.8643699847   19.2676544026  -10.7345683128
   H      -6.9511781527   18.4622500763   -9.4199655672
27
Converged     Job 35: Energy -1.1250231155433578e+03 @ (2.930420)
   H      -3.9657113241   20.2730938874  -12.8423926420
   H      -3.9905186801   20.7354749780  -15.1087667851
   H      -4.8068537667   20.6910929590  -17.2078459725
   H      -9.1119753575   22.7185566664  -15.7756750767
   H      -4.4796445206   21.5514113961  -19.3946681252
   H      -5.4001749939   20.9409136771  -20.8035878010
   H      -5.1386795055   19.8910155943  -19.3789885183
   C      -5.3183017985   20.9201709875  -19.7155454552
   C      -4.9440820423   20.4085875582  -13.2984022725
   C      -4.9702134603   20.7862587920  -14.6254882862
   C      -8.1776754992   22.2548307757  -16.0791677617
   C      -5.7522520242   21.1253497224  -16.8964668591
   C      -7.9139118452   22.0725206627  -17.4116386221
   C      -6.6723643813   21.5072888629  -17.8364441317
   C      -6.0548904788   20.0104753995  -12.4815936285
   C      -6.0078864397   21.2326619033  -15.4915282731
   C      -7.2371380355   21.8921227243  -15.0347480050
   O      -7.1932173846   19.7158763787  -12.8108880771
   O      -8.8196879932   22.4485289006  -18.3665393367
   O      -6.5501345360   21.4144220673  -19.2122591182
   O      -7.4712283485   22.1910428912  -13.8330655338
   H      -8.4197349851   22.2354647963  -19.2305779600
   S      -5.5373069657   19.8670605197  -10.6866147405
   C      -7.0585965280   19.1608436549   -9.9714832245
   H      -7.4358441504   19.8081249279   -9.1770890513
   H      -7.7873138615   19.1078773418  -10.7863480442
   H      -6.8668629428   18.1610780560   -9.5755186159
27
Converged     Job 36: Energy -1.1250231157300336e+03 @ (2.928884)
   H      -3.9655259587   20.2727522070  -12.8422957726
   H      -3.9901342869   20.7350471072  -15.1089705418
   H      -4.8066505499   20.6911145388  -17.2082060217
   H      -9.1118540808   22.7176765230  -15.7749901198
   H      -4.4798496160   21.5519321604  -19.3948341678
   H      -5.4004701503   20.9416158113  -20.8037554617
   H      -5.1386672658   19.8914608692  -19.3794224420
   C      -5.3184543909   20.9206552705  -19.7157404136
   C      -4.9438048678   20.4083512868  -13.2984881768
   C      -4.9697969687   20.7858219134  -14.6256252467
   C      -8.1775150980   22.2541725447  -16.0787407783
   C      -5.7520555774   21.1251805723  -16.8966065027
   C      -7.9139002842   22.0722165121  -17.4112889752
   C      -6.6723422050   21.5072173996  -17.8363586649
   C      -6.0548207787   20.0106106820  -12.4817835458
   C      -6.0074975074   21.2321864951  -15.4916160261
   C      -7.2367940224   21.8913214590  -15.0345399764
   O      -7.1931546748   19.7161647442  -12.8111890289
   O      -8.8198328593   22.4483323904  -18.3659933057
   O      -6.5502872931   21.4146416840  -19.2121974757
   O      -7.4708072769   22.1897281258  -13.8327140114
   H      -8.4199617017   22.2354908903  -19.2301262513
   S      -5.5375213756   19.8674196463  -10.6866819649
   C      -7.0590278595   19.1615708570   -9.9716507809
   H      -7.4364565398   19.8091733630   -9.1775837652
   H      -7.7875629826   19.1083554866  -10.7866788021
   H      -6.8674560814   18.1619357565   -9.5752536725
27
Converged     Job 37: Energy -1.1250231155170964e+03 @ (2.927348)
   H      -3.9654317761   20.2731672031  -12.8422643858
   H      -3.9897331183   20.7344388935  -15.1092022850
   H      -4.8065970153   20.6907116945  -17.2085034949
   H      -9.1115516519   22.7172915354  -15.7741972281
   H      -4.4800041121   21.5520839582  -19.3949278351
   H      -5.4008728393   20.9424533414  -20.8040081652
   H      -5.1391339450   19.8917163534  -19.3800656767
   C      -5.3187692444   20.9210779208  -19.7159923915
   C      -4.9436411848   20.4080549779  -13.2987881849
   C      -4.9694780765   20.7851137690  -14.6260098247
   C      -8.1772816191   22.2538028515  -16.0781402705
   C      -5.7519785523   21.1247463092  -16.8967432734
   C      -7.9137791178   22.0722320435  -17.4107800446
   C      -6.6723444710   21.5072204544  -17.8362599001
   C      -6.0547788181   20.0101115996  -12.4823272263
   C      -6.0073630919   21.2314243910  -15.4917571472
   C      -7.2365185441   21.8904126885  -15.0341631597
   O      -7.1925305815   19.7138621758  -12.8120157325
   O      -8.8197826330   22.4487394170  -18.3652763847
   O      -6.5504640427   21.4151143705  -19.2121542416
   O      -7.4702153311   22.1881855300  -13.8321069440
   H      -8.4200538096   22.2360830333  -19.2295185588
   S      -5.5383063506   19.8694435323  -10.6867383124
   C      -7.0593707078   19.1626431194   -9.9716978858
   H      -7.4382636926   19.8109225020   -9.1789009989
   H      -7.7872456392   19.1072030941  -10.7871485536
   H      -6.8667122005   18.1638889832   -9.5736434491
27
Converged     Job 38: Energy -1.1250231152751080e+03 @ (2.925812)
   H      -3.9651951583   20.2730954233  -12.8418999947
   H      -3.9891104467   20.7340734298  -15.1093595698
   H      -4.8064682887   20.6906024017  -17.2091431362
   H      -9.1110888709   22.7166498850  -15.7731631559
   H      -4.4804304812   21.5524565344  -19.3953508459
   H      -5.4016213749   20.9431233033  -20.8043243096
   H      -5.1395336267   19.8920915421  -19.3806816923
   C      -5.3192588917   20.9215143610  -19.7163447001
   C      -4.9432627623   20.4077418650  -13.2988203813
   C      -4.9688273114   20.7845787303  -14.6261062862
   C      -8.1768723159   22.2532948007  -16.0775170620
   C      -5.7517650947   21.1244962493  -16.8969744755
   C      -7.9137203203   22.0720603740  -17.4102771706
   C      -6.6723830715   21.5071880873  -17.8361644150
   C      -6.0546367011   20.0098489482  -12.4826238655
   C      -6.0067346880   21.2307872050  -15.4918847878
   C      -7.2358535824   21.8895422400  -15.0339095389
   O      -7.1920699017   19.7126772133  -12.8125238830
   O      -8.8199947850   22.4487454332  -18.3644524177
   O      -6.5508339323   21.4154311607  -19.2121056029
   O      -7.4693406135   22.1867870309  -13.8316776909
   H      -8.4204769014   22.2362744843  -19.2288378065
   S      -5.5389477980   19.8709033133  -10.6866775975
   C      -7.0599256533   19.1636162757   -9.9719274598
   H      -7.4400408796   19.8125160979   -9.1802049496
   H      -7.7871386379   19.1065347063  -10.7878757381
   H      -6.8666698596   18.1655143422   -9.5725032528
27
Converged     Job 39: Energy -1.1250231148353689e+03 @ (2.924277)
   H      -3.9649689027   20.2727429352  -12.8420651050
   H      -3.9887537754   20.7332281828  -15.1095650884
   H      -4.8064240221   20.6903621309  -17.2095725552
   H      -9.1109317813   22.7159486873  -15.7724724781
   H      -4.4806035543   21.5528589695  -19.3954678276
   H      -5.4019667070   20.9440843477  -20.8045848643
   H      -5.1398547264   19.8925400327  -19.3813081035
   C      -5.3195202563   20.9220968916  -19.7166102822
   C      -4.9429911885   20.4071776407  -13.2991282371
   C      -4.9685375311   20.7837633431  -14.6264501014
   C      -8.1767255492   22.2527292736  -16.0770329763
   C      -5.7517070005   21.1241437268  -16.8971713898
   C      -7.9137157691   22.0719668602  -17.4098908883
   C      -6.6724320801   21.5072087286  -17.8361140000
   C      -6.0544822022   20.0095405059  -12.4829455854
   C      -6.0065642398   21.2300024486  -15.4920521499
   C      -7.2356378132   21.8885082276  -15.0336516273
   O      -7.1916221591   19.7115555781  -12.8130687341
   O      -8.8200894971   22.4489886237  -18.3638486495
   O      -6.5510089041   21.4159540278  -19.2121004344
   O      -7.4689860682   22.1850363616  -13.8312076282
   H      -8.4206800836   22.2368105997  -19.2283556026
   S      -5.5393507322   19.8722703240  -10.6866957379
   C      -7.0601701888   19.1647777798   -9.9718059820
   H      -7.4412060667   19.8143896408   -9.1811219534
   H      -7.7869159080   19.1061120993  -10.7880451695
   H      -6.8663547088   18.1673473731   -9.5709981498
27
Converged     Job 40: Energy -1.1250231144895085e+03 @ (2.922741)
   H      -3.9647371151   20.2727895191  -12.8418584837
   H      -3.9882610707   20.7327820499  -15.1099549816
   H      -4.8063560985   20.6901609945  -17.2101197584
   H      -9.1105188422   22.7153811255  -15.7714206938
   H      -4.4809982274   21.5530616174  -19.3958336676
   H      -5.4027422584   20.9447882738  -20.8048907839
   H      -5.1404354107   19.8928288019  -19.3819768611
   C      -5.3200487632   20.9224882130  -19.7169561233
   C      -4.9426482335   20.4068361921  -13.2992958119
   C      -4.9679791696   20.7831501136  -14.6266968644
   C      -8.1763750245   22.2522561501  -16.0763633144
   C      -5.7515615976   21.1238319529  -16.8973707025
   C      -7.9136443026   22.0718597896  -17.4093277363
   C      -6.6724838534   21.5071904795  -17.8359945833
   C      -6.0543150569   20.0091806251  -12.4833283602
   C      -6.0060972957   21.2293140371  -15.4921842326
   C      -7.2350887971   21.8876085416  -15.0333326843
   O      -7.1910809653   19.7099637221  -12.8136191997
   O      -8.8202304796   22.4491323077  -18.3629818278
   O      -6.5513642466   21.4163524986  -19.2120333687
   O      -7.4681759533   22.1835815055  -13.8307003388
   H      -8.4210000957   22.2371529830  -19.2276203984
   S      -5.5399582733   19.8739753619  -10.6867083254
   C      -7.0605611167   19.1658568749   -9.9719739251
   H      -7.4429366554   19.8161632700   -9.1824874408
   H      -7.7866352547   19.1052640538  -10.7886913396
   H      -6.8659672889   18.1691938861   -9.5696086279
27
Converged     Job 41: Energy -1.1250231143840979e+03 @ (2.921205)
   H      -3.9643809831   20.2719994470  -12.8423477462
   H      -3.9880836466   20.7317123147  -15.1106734087
   H      -4.8064670175   20.6898204373  -17.2106118483
   H      -9.1103791809   22.7147102919  -15.7705549456
   H      -4.4812760733   21.5533939656  -19.3960747978
   H      -5.4033357605   20.9458530942  -20.8052485337
   H      -5.1410777679   19.8932943660  -19.3827492147
   C      -5.3205125383   20.9231215373  -19.7173249635
   C      -4.9422927469   20.4059291639  -13.2998042867
   C      -4.9677117170   20.7820553484  -14.6272325565
   C      -8.1762726211   22.2517073579  -16.0757736349
   C      -5.7516339392   21.1233979043  -16.8975932705
   C      -7.9136722333   22.0718534173  -17.4088475761
   C      -6.6726236200   21.5072707003  -17.8359557370
   C      -6.0540084868   20.0086477015  -12.4836739464
   C      -6.0060613178   21.2283361249  -15.4923743457
   C      -7.2349758672   21.8863867281  -15.0329989019
   O      -7.1904925717   19.7084539573  -12.8139910862
   O      -8.8203623050   22.4495598209  -18.3622401963
   O      -6.5516533062   21.4170697891  -19.2120575343
   O      -7.4679806249   22.1814801924  -13.8301233391
   H      -8.4212589946   22.2378793942  -19.2270104513
   S      -5.5401241928   19.8757238004  -10.6867621778
   C      -7.0604683812   19.1674176930   -9.9716539021
   H      -7.4440994881   19.8188248435   -9.1836947097
   H      -7.7859298675   19.1044904670  -10.7887310090
   H      -6.8650655664   18.1717546479   -9.5672262646
27
Converged     Job 42: Energy -1.1250231138013478e+03 @ (2.919670)
   H      -3.9640154853   20.2713470155  -12.8428693205
   H      -3.9879051353   20.7307634036  -15.1114175932
   H      -4.8065788588   20.6894856250  -17.2109999055
   H      -9.1102272924   22.7141374929  -15.7696582391
   H      -4.4815902740   21.5534470616  -19.3963239855
   H      -5.4040358058   20.9466553383  -20.8055507443
   H      -5.1418847964   19.8935500272  -19.3834444538
   C      -5.3210627210   20.9235363983  -19.7176528426
   C      -4.9419362825   20.4051470400  -13.3003532457
   C      -4.9674483793   20.7810818453  -14.6277985198
   C      -8.1761564819   22.2512274456  -16.0751499881
   C      -5.7517087285   21.1229954682  -16.8977830810
   C      -7.9136852475   22.0718545851  -17.4083275273
   C      -6.6727687521   21.5073290901  -17.8358852369
   C      -6.0537150298   20.0082230938  -12.4840885865
   C      -6.0060382790   21.2274890497  -15.4925531279
   C      -7.2348282889   21.8853256378  -15.0326113304
   O      -7.1899379969   19.7071371863  -12.8144261210
   O      -8.8204780952   22.4499781411  -18.3614609202
   O      -6.5519730133   21.4176871192  -19.2120372107
   O      -7.4676531431   22.1796561940  -13.8294987623
   H      -8.4215002061   22.2385691110  -19.2263549736
   S      -5.5402068195   19.8772974476  -10.6869251784
   C      -7.0603252922   19.1688948119   -9.9714169724
   H      -7.4451387721   19.8213988179   -9.1849299568
   H      -7.7852151042   19.1037370821  -10.7888362484
   H      -6.8641861105   18.1741927003   -9.5649762547
27
Converged     Job 43: Energy -1.1250231125059138e+03 @ (2.918134)
   H      -3.9636476444   20.2713077851  -12.8424272986
   H      -3.9870007098   20.7303518007  -15.1111424694
   H      -4.8063922302   20.6894683961  -17.2118133836
   H      -9.1096910142   22.7134298453  -15.7685472168
   H      -4.4822112111   21.5537296658  -19.3969867127
   H      -5.4051478599   20.9471149451  -20.8059772353
   H      -5.1424859959   19.8938164126  -19.3840928554
   C      -5.3217990183   20.9238510891  -19.7181034729
   C      -4.9414219170   20.4049400190  -13.3002687986
   C      -4.9666588177   20.7806480126  -14.6277689908
   C      -8.1756920921   22.2506872946  -16.0744931317
   C      -5.7514298294   21.1228184817  -16.8980931059
   C      -7.9137365217   22.0716229896  -17.4078159512
   C      -6.6728864236   21.5072797267  -17.8357876633
   C      -6.0534640519   20.0081409127  -12.4842846165
   C      -6.0051730476   21.2269637429  -15.4927079671
   C      -7.2339376036   21.8845719553  -15.0324143682
   O      -7.1894675015   19.7065452703  -12.8148711926
   O      -8.8208992234   22.4498343270  -18.3605792405
   O      -6.5525397845   21.4179222873  -19.2119963188
   O      -7.4664429396   22.1784836204  -13.8291330799
   H      -8.4222200350   22.2386090144  -19.2256547852
   S      -5.5406637757   19.8782835468  -10.6868665884
   C      -7.0608973285   19.1697966442   -9.9716936845
   H      -7.4466027303   19.8228478957   -9.1861077231
   H      -7.7851947404   19.1034784800  -10.7895390729
   H      -6.8644957950   18.1755998664   -9.5641625365
27
Converged     Job 44: Energy -1.1250231119724078e+03 @ (2.916598)
   H      -3.9633694568   20.2715631897  -12.8424371729
   H      -3.9865374274   20.7298600053  -15.1115776082
   H      -4.8063974511   20.6891676976  -17.2122458538
   H      -9.1093258905   22.7130649968  -15.7675565623
   H      -4.4825879086   21.5536010181  -19.3972293642
   H      -5.4059494011   20.9475602958  -20.8061903438
   H      -5.1433245189   19.8938684379  -19.3845809703
   C      -5.3224092596   20.9240266197  -19.7183350749
   C      -4.9410537458   20.4046581517  -13.3006233895
   C      -4.9661933255   20.7800396510  -14.6281885133
   C      -8.1754021276   22.2503594122  -16.0737808875
   C      -5.7513656964   21.1224788788  -16.8982485655
   C      -7.9136981845   22.0716355436  -17.4072088785
   C      -6.6729898073   21.5072965777  -17.8356287420
   C      -6.0532318551   20.0077729225  -12.4848280054
   C      -6.0049008600   21.2263260125  -15.4928468043
   C      -7.2334925926   21.8838019362  -15.0320055574
   O      -7.1887474168   19.7047113827  -12.8157211389
   O      -8.8210304764   22.4501643257  -18.3596974455
   O      -6.5529164354   21.4183262992  -19.2118906784
   O      -7.4656152079   22.1771661464  -13.8285059719
   H      -8.4225369522   22.2391128986  -19.2249012559
   S      -5.5412169013   19.8800532952  -10.6870167931
   C      -7.0611310890   19.1708739318   -9.9718308598
   H      -7.4481530755   19.8246194993   -9.1874709969
   H      -7.7847863986   19.1025253258  -10.7900756175
   H      -6.8638369831   18.1775098332   -9.5627067092
27
Converged     Job 45: Energy -1.1250231110593129e+03 @ (2.915063)
   H      -3.9629124883   20.2707937271  -12.8430013719
   H      -3.9863748217   20.7287258186  -15.1124302630
   H      -4.8065920586   20.6887425844  -17.2127483207
   H      -9.1091055948   22.7125503669  -15.7665674335
   H      -4.4829958116   21.5535937864  -19.3976096069
   H      -5.4068792907   20.9484245384  -20.8065888736
   H      -5.1443850168   19.8941225132  -19.3854056604
   C      -5.3231313029   20.9244654240  -19.7187619708
   C      -4.9406124085   20.4037606636  -13.3011939244
   C      -4.9659070895   20.7789195256  -14.6287965672
   C      -8.1752570806   22.2499084885  -16.0731201582
   C      -5.7514984641   21.1220098096  -16.8984970158
   C      -7.9137405326   22.0717219756  -17.4066614661
   C      -6.6732002166   21.5073983263  -17.8355684112
   C      -6.0527929500   20.0072611737  -12.4851812534
   C      -6.0048738455   21.2253241778  -15.4930573353
   C      -7.2333410344   21.8826056342  -15.0316296722
   O      -7.1880001374   19.7031295100  -12.8161050741
   O      -8.8211854856   22.4507312785  -18.3588520299
   O      -6.5533372546   21.4190764528  -19.2118935870
   O      -7.4653225764   22.1750961014  -13.8278836319
   H      -8.4228681292   22.2399354886  -19.2241992840
   S      -5.5412468950   19.8819601068  -10.6870757894
   C      -7.0608567475   19.1725339837   -9.9714859515
   H      -7.4492375188   19.8274283665   -9.1887542809
   H      -7.7838564732   19.1016728830  -10.7900981314
   H      -6.8626898057   18.1802510233   -9.5601626423
27
Converged     Job 46: Energy -1.1250231101494799e+03 @ (2.913527)
   H      -3.9625190177   20.2706280123  -12.8426806870
   H      -3.9855302156   20.7283222991  -15.1123692241
   H      -4.8064712666   20.6887168082  -17.2136105496
   H      -9.1085712842   22.7118553769  -15.7653829393
   H      -4.4836575108   21.5538137882  -19.3983343498
   H      -5.4080872450   20.9488509137  -20.8070362832
   H      -5.1450926766   19.8943638896  -19.3860823936
   C      -5.3239388156   20.9247534749  -19.7192439007
   C      -4.9400993630   20.4034590668  -13.3011730704
   C      -4.9651060199   20.7784306155  -14.6288235352
   C      -8.1747906228   22.2493807362  -16.0724142647
   C      -5.7512546201   21.1218260291  -16.8988015264
   C      -7.9137763524   22.0714971793  -17.4061007200
   C      -6.6733312087   21.5073525371  -17.8354761503
   C      -6.0525413720   20.0071079449  -12.4854056203
   C      -6.0040280373   21.2247832102  -15.4932101463
   C      -7.2324443837   21.8818449648  -15.0313985614
   O      -7.1875681751   19.7024916325  -12.8164497126
   O      -8.8215960260   22.4506144575  -18.3579045862
   O      -6.5539367770   21.4193360116  -19.2118570381
   O      -7.4641115073   22.1738947710  -13.8274795857
   H      -8.4235689226   22.2400072631  -19.2234295750
   S      -5.5416209330   19.8829973377  -10.6870713966
   C      -7.0613264762   19.1735375074   -9.9717159966
   H      -7.4505975317   19.8290484494   -9.1899384186
   H      -7.7837548754   19.1014261354  -10.7907320122
   H      -6.8628795338   18.1818030623   -9.5592073786
27
Converged     Job 47: Energy -1.1250231085531682e+03 @ (2.911991)
   H      -3.9620637885   20.2699158839  -12.8432262908
   H      -3.9852563700   20.7270901054  -15.1130166930
   H      -4.8067189859   20.6882804900  -17.2143409416
   H      -9.1083148183   22.7113322972  -15.7644169433
   H      -4.4841116495   21.5537874515  -19.3987445166
   H      -5.4090771503   20.9497344093  -20.8074815385
   H      -5.1462517311   19.8946144787  -19.3869517909
   C      -5.3247238088   20.9251981404  -19.7197137275
   C      -4.9396734860   20.4025512840  -13.3017078203
   C      -4.9647950606   20.7772689786  -14.6294099426
   C      -8.1746116611   22.2489231200  -16.0717692100
   C      -5.7513914522   21.1213383645  -16.8991195666
   C      -7.9138442914   22.0716076795  -17.4055824263
   C      -6.6735717258   21.5074654041  -17.8354514061
   C      -6.0521139093   20.0065471913  -12.4857255196
   C      -6.0039217275   21.2237431152  -15.4934748063
   C      -7.2322006727   21.8806391086  -15.0311001957
   O      -7.1868552436   19.7008566584  -12.8167325157
   O      -8.8217946718   22.4512255189  -18.3570688597
   O      -6.5544070896   21.4201220389  -19.2119019916
   O      -7.4637018920   22.1717917534  -13.8269284539
   H      -8.4239680888   22.2408770926  -19.2227502202
   S      -5.5416098491   19.8848223241  -10.6871131969
   C      -7.0610357692   19.1752390010   -9.9712796019
   H      -7.4515382588   19.8318982966   -9.1910847628
   H      -7.7828660065   19.1007115690  -10.7906027795
   H      -6.8617813081   18.1845611370   -9.5566331832
27
Converged     Job 48: Energy -1.1250231073445834e+03 @ (2.910455)
   H      -3.9617013298   20.2699396633  -12.8432018246
   H      -3.9847999989   20.7267696805  -15.1135789742
   H      -4.8066149100   20.6880866127  -17.2145267433
   H      -9.1079251361   22.7109844926  -15.7633018451
   H      -4.4846181764   21.5535137363  -19.3991331382
   H      -5.4101155590   20.9497952813  -20.8076451615
   H      -5.1471260817   19.8944993791  -19.3872927583
   C      -5.3254649823   20.9251475317  -19.7199107632
   C      -4.9391806054   20.4023767624  -13.3020349933
   C      -4.9642426242   20.7768569765  -14.6297663337
   C      -8.1743024772   22.2486294386  -16.0710055750
   C      -5.7512715928   21.1211159211  -16.8992171119
   C      -7.9138397553   22.0715226885  -17.4049188466
   C      -6.6736943430   21.5074282270  -17.8352264847
   C      -6.0518298838   20.0065197223  -12.4862560883
   C      -6.0035583414   21.2233414687  -15.4935409422
   C      -7.2316734906   21.8800890626  -15.0306059967
   O      -7.1862643651   19.7000352800  -12.8175103883
   O      -8.8220247395   22.4513176676  -18.3561096358
   O      -6.5548891737   21.4203034706  -19.2117099799
   O      -7.4627348424   22.1708985082  -13.8262491296
   H      -8.4244108038   22.2410982969  -19.2219180403
   S      -5.5419215711   19.8860771882  -10.6873943951
   C      -7.0612439624   19.1761517127   -9.9716741399
   H      -7.4527391682   19.8333654963   -9.1924284773
   H      -7.7825299092   19.1001999655  -10.7913579546
   H      -6.8614829200   18.1860788428   -9.5558126608
27
Converged     Job 49: Energy -1.1250231056610423e+03 @ (2.908920)
   H      -3.9611516071   20.2691831530  -12.8438640582
   H      -3.9846233503   20.7254957281  -15.1146410798
   H      -4.8069093173   20.6874925914  -17.2150922327
   H      -9.1076375652   22.7106279968  -15.7621950257
   H      -4.4851369665   21.5532161050  -19.3996056801
   H      -5.4113685859   20.9505951134  -20.8081081767
   H      -5.1486340892   19.8945845410  -19.3882127336
   C      -5.3264478102   20.9254685134  -19.7203980058
   C      -4.9386396178   20.4013632567  -13.3027355420
   C      -4.9639132657   20.7755805282  -14.6305242214
   C      -8.1741314545   22.2482739890  -16.0702236893
   C      -5.7514679113   21.1205324678  -16.8994763612
   C      -7.9138986011   22.0717350255  -17.4042630236
   C      -6.6739789941   21.5075593928  -17.8351197281
   C      -6.0512516281   20.0058283656  -12.4866969556
   C      -6.0035757375   21.2222184212  -15.4937759527
   C      -7.2314911319   21.8788510812  -15.0301782238
   O      -7.1853075257   19.6979648094  -12.8179362072
   O      -8.8221940497   22.4521062486  -18.3551320292
   O      -6.5554421872   21.4211652715  -19.2116879533
   O      -7.4623399233   22.1687260480  -13.8255488214
   H      -8.4248003821   22.2421182947  -19.2210982421
   S      -5.5418507472   19.8882597228  -10.6875027849
   C      -7.0608074034   19.1780794206   -9.9712513657
   H      -7.4537825697   19.8365865817   -9.1938561047
   H      -7.7813761153   19.0992699597  -10.7912864608
   H      -6.8600421573   18.1892594919   -9.5529162289
27
Converged     Job 50: Energy -1.1250231043095553e+03 @ (2.907384)
   H      -3.9607194633   20.2689890348  -12.8437214991
   H      -3.9837488635   20.7250660130  -15.1144506132
   H      -4.8068605577   20.6875212282  -17.2161226462
   H      -9.1070707421   22.7099793813  -15.7610093254
   H      -4.4858323336   21.5533031663  -19.4004037054
   H      -5.4126325600   20.9508262678  -20.8085955249
   H      -5.1494487202   19.8947198934  -19.3888442355
   C      -5.3273184697   20.9256365443  -19.7209133164
   C      -4.9381621993   20.4010934128  -13.3027134080
   C      -4.9631328256   20.7751364975  -14.6305300331
   C      -8.1736422189   22.2478034298  -16.0695395188
   C      -5.7512545790   21.1204165418  -16.8998334001
   C      -7.9139504111   22.0715401212  -17.4037273924
   C      -6.6741385812   21.5075425241  -17.8350920651
   C      -6.0510241356   20.0057723487  -12.4868593502
   C      -6.0026972641   21.2217575447  -15.4939612564
   C      -7.2305429784   21.8781914550  -15.0299745551
   O      -7.1849505374   19.6975959554  -12.8182036983
   O      -8.8226503493   22.4520108013  -18.3541842137
   O      -6.5560816800   21.4213908177  -19.2117165760
   O      -7.4610560008   22.1676326366  -13.8251678198
   H      -8.4255779195   22.2421988225  -19.2203396156
   S      -5.5421362854   19.8891171492  -10.6874983265
   C      -7.0611920444   19.1790076304   -9.9713760156
   H      -7.4548729208   19.8380778258   -9.1948200847
   H      -7.7812830799   19.0991403731  -10.7917264915
   H      -6.8602227811   18.1906752729   -9.5520011888
27
Converged     Job 51: Energy -1.1250231023777985e+03 @ (2.905848)
   H      -3.9602194336   20.2683301398  -12.8443462979
   H      -3.9834360285   20.7237785338  -15.1151270828
   H      -4.8072143227   20.6869929084  -17.2169727452
   H      -9.1066903368   22.7096647456  -15.7599439124
   H      -4.4864047497   21.5529670141  -19.4009498505
   H      -5.4139126929   20.9515032496  -20.8090895131
   H      -5.1509843364   19.8947757040  -19.3897507575
   C      -5.3283355774   20.9258972576  -19.7214438326
   C      -4.9377209615   20.4001667934  -13.3032930545
   C      -4.9627926589   20.7739313797  -14.6311666221
   C      -8.1733773143   22.2474819308  -16.0688293843
   C      -5.7514394929   21.1198888226  -16.9001944465
   C      -7.9140000029   22.0717618293  -17.4031540109
   C      -6.6744307061   21.5076784643  -17.8350746634
   C      -6.0505638411   20.0051554349  -12.4872072116
   C      -6.0025614848   21.2206997864  -15.4942637994
   C      -7.2301954238   21.8770503456  -15.0296588505
   O      -7.1841602422   19.6957194523  -12.8184644055
   O      -8.8228456982   22.4527914080  -18.3532525681
   O      -6.5566706337   21.4221998757  -19.2117683948
   O      -7.4604553099   22.1656107506  -13.8245887951
   H      -8.4260207938   22.2431918789  -19.2195735156
   S      -5.5420841588   19.8911474517  -10.6875566047
   C      -7.0607730470   19.1807957468   -9.9708836548
   H      -7.4557965867   19.8410475813   -9.1960050379
   H      -7.7802413692   19.0982986537  -10.7915283113
   H      -6.8588735401   18.1936147543   -9.5492381020
27
Converged     Job 52: Energy -1.1250231005938267e+03 @ (2.904313)
   H      -3.9597471974   20.2683030973  -12.8440471310
   H      -3.9828353807   20.7235311501  -15.1157392699
   H      -4.8070186181   20.6867906239  -17.2170831114
   H      -9.1061946241   22.7093462841  -15.7586438902
   H      -4.4870761776   21.5526098759  -19.4015068576
   H      -5.4153014665   20.9513917008  -20.8092741734
   H      -5.1520191450   19.8945636595  -19.3900739933
   C      -5.3292871748   20.9257365875  -19.7216619048
   C      -4.9369946148   20.4000307245  -13.3035709791
   C      -4.9620470273   20.7735834659  -14.6314765450
   C      -8.1729932449   22.2472174824  -16.0679413778
   C      -5.7512423206   21.1196763276  -16.9002583157
   C      -7.9140323946   22.0716550449  -17.4023767364
   C      -6.6745886382   21.5076144928  -17.8347381395
   C      -6.0501042623   20.0051816865  -12.4877780479
   C      -6.0020314071   21.2203489277  -15.4942748774
   C      -7.2295040627   21.8765655140  -15.0291095915
   O      -7.1834038615   19.6950755527  -12.8193652100
   O      -8.8231848792   22.4527845446  -18.3521482396
   O      -6.5573055786   21.4222972465  -19.2114742043
   O      -7.4592736790   22.1648498831  -13.8238642868
   H      -8.4266454906   22.2432733450  -19.2186192557
   S      -5.5423719417   19.8923359344  -10.6878682302
   C      -7.0611007105   19.1817497634   -9.9715213717
   H      -7.4571161734   19.8425266088   -9.1975965939
   H      -7.7799385952   19.0979657382  -10.7925879664
   H      -6.8588419206   18.1951367663   -9.5487251229
27
Converged     Job 53: Energy -1.1250230989556662e+03 @ (2.902777)
   H      -3.9591472217   20.2675193565  -12.8447112712
   H      -3.9826260432   20.7221797005  -15.1168230070
   H      -4.8073718767   20.6861325749  -17.2176897798
   H      -9.1058444035   22.7091207509  -15.7574890441
   H      -4.4876904495   21.5520686970  -19.4020270189
   H      -5.4167611967   20.9520195981  -20.8097250413
   H      -5.1538159214   19.8944939919  -19.3909678400
   C      -5.3304434938   20.9259068090  -19.7221478587
   C      -4.9363894593   20.3990116767  -13.3043086246
   C      -4.9616936171   20.7722841917  -14.6322785242
   C      -8.1727785006   22.2469525898  -16.0671289956
   C      -5.7514664544   21.1190718952  -16.9005419974
   C      -7.9141133072   22.0719480278  -17.4017003345
   C      -6.6749242220   21.5077635162  -17.8346077872
   C      -6.0494564557   20.0045116416  -12.4882416822
   C      -6.0020240994   21.2192288796  -15.4945349831
   C      -7.2292542915   21.8753857945  -15.0286858660
   O      -7.1823864904   19.6930524361  -12.8197929131
   O      -8.8233860800   22.4536842566  -18.3511279078
   O      -6.5579532419   21.4231651791  -19.2114224937
   O      -7.4587695997   22.1627374867  -13.8231651018
   H      -8.4271018759   22.2443700048  -19.2177643386
   S      -5.5422040521   19.8945432193  -10.6880177241
   C      -7.0605589644   19.1837265810   -9.9710964296
   H      -7.4579879179   19.8457562646   -9.1989706409
   H      -7.7787203806   19.0971566189  -10.7924661444
   H      -6.8573307460   18.1983498218   -9.5458920160
27
Converged     Job 54: Energy -1.1250230966756362e+03 @ (2.901241)
   H      -3.9587242084   20.2674171150  -12.8448693734
   H      -3.9818376628   20.7216936353  -15.1166700158
   H      -4.8074359231   20.6861269084  -17.2188327503
   H      -9.1052326293   22.7086174989  -15.7563227324
   H      -4.4883758343   21.5519972832  -19.4028844365
   H      -5.4180465242   20.9521178409  -20.8102606980
   H      -5.1547496957   19.8945245835  -19.3916064178
   C      -5.3313488965   20.9259713823  -19.7227107502
   C      -4.9360506733   20.3987652080  -13.3043277425
   C      -4.9610013644   20.7718195775  -14.6323278317
   C      -8.1722673453   22.2465790235  -16.0664589188
   C      -5.7513230987   21.1189560953  -16.9009365687
   C      -7.9141217880   22.0718226690  -17.4011713714
   C      -6.6750894463   21.5077685880  -17.8346595720
   C      -6.0493115980   20.0044739274  -12.4883571327
   C      -6.0012143332   21.2187822098  -15.4947539306
   C      -7.2283278578   21.8747854743  -15.0284685178
   O      -7.1820981885   19.6925972522  -12.8199593768
   O      -8.8237770360   22.4537049430  -18.3501782637
   O      -6.5585910640   21.4233995250  -19.2115297402
   O      -7.4574606857   22.1617168361  -13.8227638850
   H      -8.4278146282   22.2445362572  -19.2169960663
   S      -5.5424587240   19.8954605639  -10.6879875789
   C      -7.0608029760   19.1846211593   -9.9710559178
   H      -7.4588948578   19.8471719745   -9.1997213441
   H      -7.7785570979   19.0969729972  -10.7926642364
   H      -6.8572865654   18.1997406337   -9.5448498451
27
Converged     Job 55: Energy -1.1250230952853919e+03 @ (2.899705)
   H      -3.9581346017   20.2666497634  -12.8456627246
   H      -3.9815554016   20.7202934909  -15.1174633743
   H      -4.8078559500   20.6855560920  -17.2197315489
   H      -9.1048263185   22.7083699411  -15.7551993534
   H      -4.4890149009   21.5514514333  -19.4035541947
   H      -5.4195365447   20.9526853535  -20.8108260930
   H      -5.1565525488   19.8944500234  -19.3925838411
   C      -5.3325241472   20.9261199239  -19.7233153589
   C      -4.9355670062   20.3977918939  -13.3049533432
   C      -4.9606593713   20.7705533261  -14.6330179497
   C      -8.1719946443   22.2463094728  -16.0657125192
   C      -5.7515517701   21.1184156238  -16.9013179945
   C      -7.9141809587   22.0721030694  -17.4005643810
   C      -6.6754193751   21.5079280724  -17.8346532159
   C      -6.0487696701   20.0039007546  -12.4886566852
   C      -6.0010948058   21.2177021731  -15.4950665447
   C      -7.2279760289   21.8736498900  -15.0281333192
   O      -7.1812626905   19.6908764677  -12.8201501978
   O      -8.8239880327   22.4545713780  -18.3491917743
   O      -6.5592534063   21.4242478976  -19.2115971860
   O      -7.4568570392   22.1596699827  -13.8221615212
   H      -8.4283024300   22.2456090568  -19.2161869816
   S      -5.5422537995   19.8974795979  -10.6880276682
   C      -7.0602355722   19.1864931180   -9.9704702158
   H      -7.4595388021   19.8501900814   -9.2007427659
   H      -7.7774335064   19.0963414103  -10.7922978869
   H      -6.8558609320   18.2027320142   -9.5420864568
27
Converged     Job 56: Energy -1.1250230926006309e+03 @ (2.898170)
   H      -3.9572806153   20.2657079755  -12.8463280220
   H      -3.9810664127   20.7190876999  -15.1184954100
   H      -4.8082382521   20.6849703945  -17.2205039534
   H      -9.1041923533   22.7084181301  -15.7536743667
   H      -4.4900624837   21.5503093938  -19.4045350932
   H      -5.4218561153   20.9524566098  -20.8113419428
   H      -5.1590305345   19.8938866508  -19.3933018655
   C      -5.3342958362   20.9257314530  -19.7238758139
   C      -4.9346814109   20.3968697514  -13.3056781215
   C      -4.9600161395   20.7694566127  -14.6337536462
   C      -8.1715673929   22.2462821401  -16.0646885052
   C      -5.7517332959   21.1179569917  -16.9016532552
   C      -7.9143462469   22.0724391160  -17.3997124850
   C      -6.6759029494   21.5080821348  -17.8344537385
   C      -6.0479404273   20.0034745771  -12.4891538971
   C      -6.0007472371   21.2168788869  -15.4953165914
   C      -7.2272885292   21.8728691296  -15.0276227092
   O      -7.1801835375   19.6895492386  -12.8205691681
   O      -8.8244633191   22.4553878622  -18.3478704008
   O      -6.5603141103   21.4248781841  -19.2114737523
   O      -7.4556725381   22.1582040011  -13.8213780594
   H      -8.4292040534   22.2465102807  -19.2150791594
   S      -5.5417967186   19.8993353612  -10.6883262638
   C      -7.0595848082   19.1884257035   -9.9702683462
   H      -7.4601408303   19.8533779700   -9.2022793713
   H      -7.7761135395   19.0957713102  -10.7924000637
   H      -6.8544807575   18.2058237742   -9.5395899687
27
Converged     Job 57: Energy -1.1250230898915554e+03 @ (2.896634)
   H      -3.9568284272   20.2659201979  -12.8458187454
   H      -3.9803416557   20.7189515318  -15.1189428493
   H      -4.8081116867   20.6848106597  -17.2208415855
   H      -9.1035192929   22.7082440847  -15.7522059194
   H      -4.4908962420   21.5497126092  -19.4053307991
   H      -5.4235638147   20.9520691719  -20.8116029955
   H      -5.1603260543   19.8935034022  -19.3936712061
   C      -5.3354599217   20.9253690300  -19.7242008657
   C      -4.9339576599   20.3969102893  -13.3058366619
   C      -4.9591753081   20.7692511092  -14.6339687285
   C      -8.1710403140   22.2461186276  -16.0637433060
   C      -5.7515216727   21.1177970909  -16.9017776264
   C      -7.9143310576   22.0723569603  -17.3988795163
   C      -6.6760773242   21.5080045312  -17.8341479244
   C      -6.0475057646   20.0035657993  -12.4897015467
   C      -6.0000233367   21.2166296313  -15.4953523033
   C      -7.2263617017   21.8725408723  -15.0270949627
   O      -7.1794976175   19.6889718953  -12.8213253966
   O      -8.8248140138   22.4553687066  -18.3466487993
   O      -6.5610749500   21.4248881410  -19.2112037129
   O      -7.4541623716   22.1576995553  -13.8206911601
   H      -8.4298885743   22.2465051087  -19.2140128803
   S      -5.5420686661   19.9004717721  -10.6886348759
   C      -7.0599028335   19.1892554537   -9.9709918512
   H      -7.4614207752   19.8546171839   -9.2038228709
   H      -7.7758338364   19.0954769120  -10.7935488610
   H      -6.8544959144   18.2071310791   -9.5393260674
27
Converged     Job 58: Energy -1.1250230879271901e+03 @ (2.895098)
   H      -3.9561737428   20.2650847360  -12.8464395476
   H      -3.9800474672   20.7176191730  -15.1199786188
   H      -4.8084706237   20.6841754414  -17.2215230654
   H      -9.1030940750   22.7080734557  -15.7509412889
   H      -4.4915837944   21.5490007736  -19.4060080238
   H      -5.4252394618   20.9524723326  -20.8121233516
   H      -5.1623011189   19.8932872781  -19.3945462279
   C      -5.3367656390   20.9253906425  -19.7247396397
   C      -4.9332681747   20.3959250955  -13.3065399231
   C      -4.9587385039   20.7679994007  -14.6347295591
   C      -8.1707817963   22.2459149075  -16.0628548434
   C      -5.7517305415   21.1172352083  -16.9020571517
   C      -7.9144110744   22.0726598897  -17.3981267752
   C      -6.6764297231   21.5081620044  -17.8340120825
   C      -6.0468126427   20.0029866887  -12.4901589174
   C      -5.9999334945   21.2155845268  -15.4955818126
   C      -7.2260104500   21.8714749433  -15.0266278335
   O      -7.1785176991   19.6872900459  -12.8216691682
   O      -8.8250610083   22.4562411837  -18.3455241276
   O      -6.5618058825   21.4257167610  -19.2111627608
   O      -7.4535005756   22.1557699073  -13.8199554528
   H      -8.4304417379   22.2475390256  -19.2130660783
   S      -5.5417800633   19.9024022398  -10.6888533595
   C      -7.0593684341   19.1912006287   -9.9706661688
   H      -7.4619292768   19.8576452540   -9.2050228224
   H      -7.7747524151   19.0951642650  -10.7934096415
   H      -6.8532507539   18.2101252173   -9.5370049215
27
Converged     Job 59: Energy -1.1250230862806097e+03 @ (2.893563)
   H      -3.9554813161   20.2641498160  -12.8472221864
   H      -3.9797915630   20.7164320986  -15.1210699428
   H      -4.8088258504   20.6836307608  -17.2220354905
   H      -9.1026416858   22.7080908452  -15.7496228286
   H      -4.4923656121   21.5479541199  -19.4067838202
   H      -5.4271080194   20.9523539050  -20.8125460194
   H      -5.1644410391   19.8928025496  -19.3951923265
   C      -5.3382024654   20.9250784944  -19.7252071148
   C      -4.9325753686   20.3950484579  -13.3073158634
   C      -4.9583219261   20.7669443189  -14.6355060792
   C      -8.1704875711   22.2458707001  -16.0619393046
   C      -5.7519387256   21.1168108847  -16.9022935682
   C      -7.9144885681   22.0729788349  -17.3973428863
   C      -6.6767974109   21.5083220332  -17.8338442241
   C      -6.0461629846   20.0026572148  -12.4906805521
   C      -5.9998405340   21.2148229374  -15.4957855140
   C      -7.2255952967   21.8707212786  -15.0260793772
   O      -7.1776813950   19.6862208946  -12.8220509392
   O      -8.8253340154   22.4570555392  -18.3443573687
   O      -6.5626028380   21.4263514030  -19.2110544494
   O      -7.4526709774   22.1543145786  -13.8191459772
   H      -8.4310282705   22.2484708961  -19.2120701582
   S      -5.5413324038   19.9040357929  -10.6892339797
   C      -7.0586966261   19.1929331809   -9.9704572893
   H      -7.4621289661   19.8603689602   -9.2061252396
   H      -7.7736610557   19.0949556351  -10.7933442169
   H      -6.8519966492   18.2127646900   -9.5350155722
27
Converged     Job 60: Energy -1.1250230832688192e+03 @ (2.892027)
   H      -3.9549858812   20.2639570692  -12.8474937096
   H      -3.9789621345   20.7158279484  -15.1209579191
   H      -4.8088649980   20.6835848684  -17.2232578738
   H      -9.1019732949   22.7075681627  -15.7484870330
   H      -4.4930939477   21.5478241472  -19.4077040893
   H      -5.4285491794   20.9525589552  -20.8131343444
   H      -5.1655691850   19.8928334222  -19.3959520408
   C      -5.3392183924   20.9251780042  -19.7258286576
   C      -4.9322317199   20.3947427252  -13.3072883094
   C      -4.9575602126   20.7663870447  -14.6355419904
   C      -8.1699247219   22.2454766280  -16.0612971037
   C      -5.7517628905   21.1166503091  -16.9027477135
   C      -7.9145220254   22.0729126890  -17.3968586102
   C      -6.6769802936   21.5083646582  -17.8338808904
   C      -6.0459677713   20.0026319865  -12.4906570418
   C      -5.9989307339   21.2142738560  -15.4960453317
   C      -7.2245927629   21.8700329125  -15.0259486348
   O      -7.1773857717   19.6859472139  -12.8221035724
   O      -8.8257586308   22.4571556290  -18.3434392276
   O      -6.5632873838   21.4267080829  -19.2111489449
   O      -7.4513357802   22.1531464020  -13.8188375426
   H      -8.4318046837   22.2487211780  -19.2113475817
   S      -5.5415058061   19.9048509146  -10.6890634594
   C      -7.0589285385   19.1938727195   -9.9702912409
   H      -7.4628427300   19.8617644602   -9.2066169746
   H      -7.7735617920   19.0950685730  -10.7933637165
   H      -6.8520977250   18.2141002598   -9.5340289538
27
Converged     Job 61: Energy -1.1250230804891235e+03 @ (2.890491)
   H      -3.9536895513   20.2623066396  -12.8490395987
   H      -3.9785528654   20.7136480485  -15.1225236329
   H      -4.8098976366   20.6825168418  -17.2247901262
   H      -9.1009244496   22.7083229795  -15.7465137036
   H      -4.4946168568   21.5455713184  -19.4093883447
   H      -5.4322073123   20.9520941087  -20.8141155494
   H      -5.1699673377   19.8917614932  -19.3972196044
   C      -5.3420852056   20.9244301317  -19.7268839590
   C      -4.9311465370   20.3930866171  -13.3083869738
   C      -4.9569149650   20.7645038292  -14.6366803676
   C      -8.1692620315   22.2459244726  -16.0600228214
   C      -5.7523320871   21.1159213775  -16.9033934655
   C      -7.9147079824   22.0739264485  -17.3958287651
   C      -6.6777837099   21.5088455446  -17.8338157434
   C      -6.0446683225   20.0016526906  -12.4910219793
   C      -5.9986675291   21.2128868455  -15.4965322682
   C      -7.2237692235   21.8689533227  -15.0254159172
   O      -7.1756641645   19.6832876393  -12.8221970477
   O      -8.8262816386   22.4591013669  -18.3417290554
   O      -6.5648652622   21.4280373000  -19.2112027496
   O      -7.4500039898   22.1509065272  -13.8179263925
   H      -8.4329927887   22.2506588690  -19.2099382767
   S      -5.5405668421   19.9080238276  -10.6891339053
   C      -7.0573275709   19.1967184193   -9.9692723727
   H      -7.4630796337   19.8663176765   -9.2080699383
   H      -7.7711349643   19.0940072133  -10.7925880782
   H      -6.8490859095   18.2187282689   -9.5296913303
27
Converged     Job 62: Energy -1.1250230778224241e+03 @ (2.888956)
   H      -3.9527003554   20.2618436535  -12.8496194428
   H      -3.9778363730   20.7127349513  -15.1234913316
   H      -4.8102950085   20.6820384588  -17.2256051491
   H      -9.1000768543   22.7087597055  -15.7446876065
   H      -4.4960059483   21.5435289908  -19.4107480759
   H      -5.4353481412   20.9508611551  -20.8146227507
   H      -5.1732416110   19.8905065921  -19.3977130544
   C      -5.3444327347   20.9233002033  -19.7274604476
   C      -4.9301044393   20.3926634290  -13.3090705227
   C      -4.9560649830   20.7638443365  -14.6373941931
   C      -8.1686683890   22.2462130389  -16.0587554894
   C      -5.7524522732   21.1156546961  -16.9036779812
   C      -7.9148652675   22.0743496719  -17.3947232157
   C      -6.6783279775   21.5089952498  -17.8334930421
   C      -6.0437373464   20.0016894327  -12.4916176279
   C      -5.9980662194   21.2125554400  -15.4967171206
   C      -7.2226829939   21.8688223320  -15.0247492006
   O      -7.1747001772   19.6830825156  -12.8226760163
   O      -8.8268437614   22.4598679662  -18.3400942924
   O      -6.5662366967   21.4283881320  -19.2109500233
   O      -7.4480615650   22.1504681953  -13.8170196150
   H      -8.4340931443   22.2513342143  -19.2085257960
   S      -5.5397080001   19.9088644243  -10.6896992244
   C      -7.0565717677   19.1981468218   -9.9694688039
   H      -7.4627104736   19.8685428553   -9.2091616391
   H      -7.7701086263   19.0943725311  -10.7928914749
   H      -6.8482553457   18.2207102231   -9.5286882503
27
Converged     Job 63: Energy -1.1250230748972617e+03 @ (2.887420)
   H      -3.9522122615   20.2623047621  -12.8490793576
   H      -3.9770415373   20.7127232321  -15.1238819677
   H      -4.8101842420   20.6818653494  -17.2259124736
   H      -9.0992380047   22.7088956296  -15.7430810936
   H      -4.4969168520   21.5425327754  -19.4116556522
   H      -5.4373240875   20.9500432762  -20.8148823560
   H      -5.1748944033   19.8898191850  -19.3979291997
   C      -5.3458077694   20.9226308149  -19.7277672809
   C      -4.9293257573   20.3928755792  -13.3092401933
   C      -4.9551769535   20.7637772007  -14.6376105675
   C      -8.1680512734   22.2462961100  -16.0577212727
   C      -5.7522451293   21.1155652831  -16.9037914693
   C      -7.9148397862   22.0744281256  -17.3938059484
   C      -6.6785344704   21.5089933916  -17.8331549987
   C      -6.0432668975   20.0018424857  -12.4922524881
   C      -5.9973106629   21.2124390646  -15.4967346351
   C      -7.2216571700   21.8687101707  -15.0241442989
   O      -7.1738865411   19.6823289209  -12.8235747131
   O      -8.8272239430   22.4600147054  -18.3387561707
   O      -6.5670891249   21.4283628993  -19.2106552349
   O      -7.4463163497   22.1502613080  -13.8162466631
   H      -8.4348866171   22.2514292571  -19.2073610998
   S      -5.5400334793   19.9100843103  -10.6900687713
   C      -7.0568515642   19.1987793280   -9.9703388581
   H      -7.4639612443   19.8693820551   -9.2107315684
   H      -7.7697819903   19.0939784570  -10.7941587874
   H      -6.8481381452   18.2217756552   -9.5287840791
27
Converged     Job 64: Energy -1.1250230722155266e+03 @ (2.885884)
   H      -3.9514956781   20.2613679346  -12.8498103250
   H      -3.9767767257   20.7113065126  -15.1250157822
   H      -4.8106183500   20.6812229344  -17.2266122266
   H      -9.0987462931   22.7089257374  -15.7417134450
   H      -4.4976841393   21.5414403248  -19.4125150808
   H      -5.4393476149   20.9502606851  -20.8154476151
   H      -5.1773609018   19.8894171448  -19.3988445855
   C      -5.3473671272   20.9224826085  -19.7283737008
   C      -4.9286009604   20.3918503084  -13.3099966993
   C      -4.9547476264   20.7624942256  -14.6384282491
   C      -8.1677427511   22.2462538523  -16.0567653317
   C      -5.7524911685   21.1150415487  -16.9040783083
   C      -7.9148872656   22.0749086840  -17.3929879990
   C      -6.6789053794   21.5092678660  -17.8329954453
   C      -6.0425077154   20.0012737315  -12.4927044641
   C      -5.9972320882   21.2114200539  -15.4969709481
   C      -7.2212725256   21.8677131006  -15.0236376315
   O      -7.1728808733   19.6807441799  -12.8238541126
   O      -8.8274245417   22.4611267095  -18.3375426602
   O      -6.5678902136   21.4293459364  -19.2105866844
   O      -7.4456108609   22.1483526266  -13.8154648029
   H      -8.4354143773   22.2526712812  -19.2063274113
   S      -5.5395835100   19.9119746089  -10.6903158737
   C      -7.0561188796   19.2006502165   -9.9700004244
   H      -7.4640546419   19.8721490537   -9.2116432765
   H      -7.7686587942   19.0939359264  -10.7939034490
   H      -6.8467751103   18.2245416026   -9.5267838426
27
Converged     Job 65: Energy -1.1250230683833277e+03 @ (2.884348)
   H      -3.9506873717   20.2603266957  -12.8506922132
   H      -3.9764975149   20.7100778357  -15.1262698882
   H      -4.8110543165   20.6806569000  -17.2271602856
   H      -9.0981555793   22.7092182314  -15.7401760967
   H      -4.4986140622   21.5399000232  -19.4135286416
   H      -5.4417284830   20.9498447319  -20.8159303015
   H      -5.1801519642   19.8886571898  -19.3995024051
   C      -5.3491826495   20.9219185755  -19.7289126879
   C      -4.9277909975   20.3909278587  -13.3108565088
   C      -4.9542620891   20.7614204029  -14.6392796849
   C      -8.1673604475   22.2464322428  -16.0556971037
   C      -5.7527340600   21.1146642248  -16.9043115507
   C      -7.9149481158   22.0754260350  -17.3920587919
   C      -6.6793251215   21.5095533156  -17.8327720513
   C      -6.0417361460   20.0009299997  -12.4932844519
   C      -5.9971068105   21.2107157135  -15.4971631390
   C      -7.2207462306   21.8670967670  -15.0229940302
   O      -7.1719415400   19.6796790062  -12.8242336494
   O      -8.8277113403   22.4621854162  -18.3361774954
   O      -6.5688339870   21.4301365425  -19.2104307795
   O      -7.4445882304   22.1470319076  -13.8145453240
   H      -8.4360893854   22.2537808862  -19.2051485527
   S      -5.5389802486   19.9136248648  -10.6907858759
   C      -7.0552492133   19.2023305242   -9.9698571744
   H      -7.4638722207   19.8746406705   -9.2125803453
   H      -7.7674918333   19.0939549120  -10.7938064208
   H      -6.8453552338   18.2270077730   -9.5251639836
27
Converged     Job 66: Energy -1.1250230654798540e+03 @ (2.882813)
   H      -3.9501235567   20.2599942118  -12.8509738103
   H      -3.9756269539   20.7094256430  -15.1261891874
   H      -4.8111470006   20.6806685007  -17.2285352638
   H      -9.0974395902   22.7087206550  -15.7390049635
   H      -4.4994361704   21.5396649570  -19.4145311706
   H      -5.4433661848   20.9499402123  -20.8165147583
   H      -5.1815032540   19.8886445703  -19.4002061634
   C      -5.3503466737   20.9219614992  -19.7295401269
   C      -4.9273745660   20.3905828595  -13.3108262668
   C      -4.9534408915   20.7608516354  -14.6393160355
   C      -8.1667490759   22.2460688720  -16.0550291698
   C      -5.7525689986   21.1145517992  -16.9048020340
   C      -7.9150172013   22.0754261097  -17.3915640573
   C      -6.6795506076   21.5096593099  -17.8327964769
   C      -6.0414626484   20.0009258437  -12.4932237108
   C      -5.9961149386   21.2101785979  -15.4974407155
   C      -7.2196595340   21.8664243979  -15.0228835216
   O      -7.1716411946   19.6796249407  -12.8242200472
   O      -8.8282000313   22.4623618612  -18.3352155880
   O      -6.5695990898   21.4305620975  -19.2105092745
   O      -7.4431821194   22.1458441584  -13.8142587323
   H      -8.4369671889   22.2540964146  -19.2043971071
   S      -5.5390256812   19.9142984230  -10.6906074619
   C      -7.0554043945   19.2032364663   -9.9696843651
   H      -7.4643171680   19.8759147976   -9.2128888046
   H      -7.7674138381   19.0943253544  -10.7937674384
   H      -6.8455170397   18.2281845112   -9.5243933983
27
Converged     Job 67: Energy -1.1250230820861714e+03 @ (2.881277)
   H      -3.8946767617   20.2163047362  -12.9072384135
   H      -3.9624639652   20.6675067171  -15.1830899101
   H      -4.8543627124   20.6544741576  -17.2671883040
   H      -9.0490978242   22.7883646569  -15.6656084404
   H      -4.5866816786   21.3994051515  -19.4983105727
   H      -5.6336557140   20.8488798157  -20.8406537313
   H      -5.3867404019   19.8048168719  -19.4077908003
   C      -5.4943974414   20.8394405763  -19.7583069049
   C      -4.8787171715   20.3682696565  -13.3456084442
   C      -4.9270333488   20.7400727083  -14.6730490667
   C      -8.1379322318   22.3047409611  -16.0060785178
   C      -5.7755534145   21.1120506283  -16.9185120636
   C      -7.9267886673   22.1254577046  -17.3482885377
   C      -6.7172688212   21.5299876935  -17.8213606288
   C      -5.9832302202   20.0007980115  -12.5046340193
   C      -5.9799141976   21.2142871757  -15.5052722022
   C      -7.1737814870   21.9010412372  -14.9992016107
   O      -7.1252857275   19.7006817934  -12.8141927234
   O      -8.8564595008   22.5286136553  -18.2687877103
   O      -6.6486633066   21.4491237774  -19.2013158338
   O      -7.3597506279   22.1842421681  -13.7850752228
   H      -8.4955748206   22.3016770163  -19.1464639923
   S      -5.4490172232   19.9057423253  -10.7121260790
   C      -6.9681212462   19.2315794607   -9.9623406391
   H      -7.3590113912   19.9233938142   -9.2133023775
   H      -7.6901756414   19.1197144171  -10.7772482638
   H      -6.7678056463   18.2614426026   -9.5022769676
27
Converged     Job 68: Energy -1.1250230785975496e+03 @ (2.879741)
   H      -3.8945713880   20.2162470631  -12.9067647887
   H      -3.9617651222   20.6667093970  -15.1827142303
   H      -4.8548063237   20.6539307057  -17.2679267066
   H      -9.0481651577   22.7886693134  -15.6639648318
   H      -4.5877204412   21.4014496954  -19.4984121899
   H      -5.6344048341   20.8519761912  -20.8413859277
   H      -5.3866990148   19.8062243517  -19.4099211296
   C      -5.4950724026   20.8412307440  -19.7590722530
   C      -4.8784768382   20.3679064040  -13.3455484653
   C      -4.9265311623   20.7394254811  -14.6730846773
   C      -8.1372939094   22.3048254007  -16.0049561503
   C      -5.7756654340   21.1116847827  -16.9186916086
   C      -7.9266133078   22.1257742281  -17.3472665376
   C      -6.7175448401   21.5300644181  -17.8211822096
   C      -5.9832191675   20.0002692050  -12.5050032371
   C      -5.9793406292   21.2137453573  -15.5053143160
   C      -7.1728543310   21.9005603059  -14.9985926644
   O      -7.1250958338   19.6997305254  -12.8146979559
   O      -8.8565143193   22.5293991885  -18.2673075552
   O      -6.6496965703   21.4494276064  -19.2011998712
   O      -7.3581507514   22.1833750426  -13.7842793256
   H      -8.4958852842   22.3028618579  -19.1451949031
   S      -5.4493932922   19.9053164575  -10.7122724475
   C      -6.9684970023   19.2304580243   -9.9631031217
   H      -7.3593547360   19.9215892361   -9.2133957102
   H      -7.6905961670   19.1193982175  -10.7781056446
   H      -6.7682326914   18.2598605782   -9.5039631432
27
Converged     Job 69: Energy -1.1250230764259295e+03 @ (2.878206)
   H      -3.8944602212   20.2145788421  -12.9074180161
   H      -3.9618582616   20.6648576572  -15.1833767995
   H      -4.8557567023   20.6532263421  -17.2687403030
   H      -9.0474306979   22.7893982233  -15.6622328849
   H      -4.5885049891   21.4044360786  -19.4976958375
   H      -5.6345321519   20.8566708428  -20.8419147330
   H      -5.3867671313   19.8086819874  -19.4121065826
   C      -5.4955046475   20.8442162758  -19.7595773509
   C      -4.8783725485   20.3662674330  -13.3461707044
   C      -4.9265810605   20.7377666748  -14.6737037142
   C      -8.1369176043   22.3052712628  -16.0037672958
   C      -5.7762303433   21.1112924717  -16.9188983351
   C      -7.9265188186   22.1270713929  -17.3462370240
   C      -6.7179937433   21.5308861739  -17.8209500074
   C      -5.9830992118   19.9986915903  -12.5055809553
   C      -5.9795425190   21.2125517434  -15.5054300645
   C      -7.1726647481   21.8994374430  -14.9978818073
   O      -7.1247467281   19.6973010708  -12.8152579763
   O      -8.8563747044   22.5318784879  -18.2657992622
   O      -6.6505765476   21.4509704630  -19.2010478600
   O      -7.3577454406   22.1809019638  -13.7832286576
   H      -8.4959363551   22.3060065219  -19.1439356985
   S      -5.4495108502   19.9050872144  -10.7126162489
   C      -6.9680331156   19.2289731835   -9.9634104427
   H      -7.3587910852   19.9193211263   -9.2129414490
   H      -7.6904211903   19.1183297097  -10.7782062534
   H      -6.7672901175   18.2580361646   -9.5051952122
27
Converged     Job 70: Energy -1.1250230738581149e+03 @ (2.876670)
   H      -3.8943134209   20.2125881919  -12.9081740061
   H      -3.9618660498   20.6633851102  -15.1840102747
   H      -4.8562871832   20.6531525534  -17.2693547995
   H      -9.0469717992   22.7896298629  -15.6605811562
   H      -4.5889912976   21.4066413694  -19.4973522631
   H      -5.6348476127   20.8602546732  -20.8422736088
   H      -5.3871639548   19.8107498273  -19.4135738983
   C      -5.4959297727   20.8466528350  -19.7599364756
   C      -4.8782031295   20.3646271714  -13.3468540992
   C      -4.9265493383   20.7363695701  -14.6742743983
   C      -8.1366505156   22.3054916648  -16.0026251312
   C      -5.7765316051   21.1112970413  -16.9190174314
   C      -7.9264063359   22.1281195294  -17.3452410845
   C      -6.7182288249   21.5318281672  -17.8206984600
   C      -5.9830249302   19.9973871309  -12.5061976735
   C      -5.9796405792   21.2117456464  -15.5054882368
   C      -7.1724709748   21.8984979481  -14.9971411224
   O      -7.1245716773   19.6957258457  -12.8159042338
   O      -8.8562812268   22.5338397127  -18.2643782300
   O      -6.6510806582   21.4527408707  -19.2008651083
   O      -7.3573403887   22.1787602800  -13.7821675684
   H      -8.4959590201   22.3085823032  -19.1427179713
   S      -5.4495958573   19.9045736988  -10.7131590260
   C      -6.9677600872   19.2277592921   -9.9638294407
   H      -7.3581908038   19.9175211143   -9.2126513429
   H      -7.6904942982   19.1177223937  -10.7783985027
   H      -6.7668098445   18.2564641249   -9.5064558755
27
Converged     Job 71: Energy -1.1250230699754345e+03 @ (2.875134)
   H      -3.8939702022   20.2119862209  -12.9081087843
   H      -3.9612938316   20.6630965080  -15.1848558480
   H      -4.8560684048   20.6532125166  -17.2697706929
   H      -9.0463266048   22.7893488044  -15.6592576961
   H      -4.5896168656   21.4076943701  -19.4972148151
   H      -5.6356857581   20.8617489407  -20.8421438891
   H      -5.3876891068   19.8117300510  -19.4138797630
   C      -5.4965677036   20.8477521083  -19.7598430130
   C      -4.8777312478   20.3640329209  -13.3470777041
   C      -4.9256883128   20.7357737907  -14.6745233624
   C      -8.1361043493   22.3052938628  -16.0016859076
   C      -5.7762439344   21.1112830217  -16.9191433674
   C      -7.9265102896   22.1284545606  -17.3444811009
   C      -6.7183874618   21.5322411887  -17.8201758482
   C      -5.9828485137   19.9968384830  -12.5067573355
   C      -5.9788646438   21.2112636940  -15.5055347195
   C      -7.1715767726   21.8978442921  -14.9967000832
   O      -7.1242290134   19.6948148067  -12.8167079384
   O      -8.8566980916   22.5344575544  -18.2632138513
   O      -6.6516538276   21.4535794621  -19.2003519618
   O      -7.3560938520   22.1775569503  -13.7815395204
   H      -8.4966725601   22.3095079429  -19.1417535307
   S      -5.4501193632   19.9047442921  -10.7134962412
   C      -6.9683185772   19.2274246475   -9.9646932818
   H      -7.3590694654   19.9169531806   -9.2134615303
   H      -7.6908318088   19.1174085874  -10.7794703228
   H      -6.7673011603   18.2560649509   -9.5074784439
27
Converged     Job 72: Energy -1.1250230663749212e+03 @ (2.873598)
   H      -3.8938191647   20.2103398710  -12.9089844358
   H      -3.9613905410   20.6614955351  -15.1857717700
   H      -4.8564799028   20.6530628553  -17.2702839288
   H      -9.0458834668   22.7895742362  -15.6578185185
   H      -4.5899203577   21.4092491905  -19.4970608842
   H      -5.6363011872   20.8651723293  -20.8425111678
   H      -5.3888353546   19.8136188190  -19.4152685982
   C      -5.4971702674   20.8500363266  -19.7602220228
   C      -4.8776360341   20.3622596309  -13.3478565756
   C      -4.9256898454   20.7341122131  -14.6752492815
   C      -8.1358259367   22.3054785078  -16.0006069178
   C      -5.7764982190   21.1111852752  -16.9192879900
   C      -7.9263701555   22.1297311350  -17.3435720832
   C      -6.7185391194   21.5333851310  -17.8198595173
   C      -5.9827315577   19.9951071049  -12.5074223766
   C      -5.9790743033   21.2101285877  -15.5056536412
   C      -7.1715262100   21.8965517491  -14.9960253063
   O      -7.1236925527   19.6915860462  -12.8173564877
   O      -8.8564752496   22.5368354966  -18.2619195391
   O      -6.6519291582   21.4559313933  -19.2001128457
   O      -7.3559583345   22.1747938070  -13.7805205511
   H      -8.4966026707   22.3125027818  -19.1406800193
   S      -5.4504418540   19.9055246208  -10.7138767959
   C      -6.9678800986   19.2267865299   -9.9648105430
   H      -7.3591774675   19.9160176034   -9.2136020284
   H      -7.6903945858   19.1159803714  -10.7794717352
   H      -6.7659171718   18.2556606097   -9.5075146555
27
Converged     Job 73: Energy -1.1250230632534699e+03 @ (2.872063)
   H      -3.8935052369   20.2099243881  -12.9085687224
   H      -3.9605139938   20.6610959669  -15.1854226579
   H      -4.8564190599   20.6533925770  -17.2710930136
   H      -9.0451568458   22.7892389727  -15.6561514653
   H      -4.5906394762   21.4100975244  -19.4977823077
   H      -5.6375498846   20.8663326919  -20.8429350973
   H      -5.3894956713   19.8144413608  -19.4160523758
   C      -5.4979900067   20.8509394789  -19.7607083889
   C      -4.8771419842   20.3618554381  -13.3478559027
   C      -4.9249704807   20.7337143950  -14.6752178907
   C      -8.1352548839   22.3053099097  -15.9996088255
   C      -5.7762717483   21.1113749369  -16.9195080152
   C      -7.9262503093   22.1299098235  -17.3426917974
   C      -6.7186173052   21.5337628697  -17.8196822017
   C      -5.9825589588   19.9947312568  -12.5078172213
   C      -5.9782451291   21.2098449320  -15.5057208766
   C      -7.1705504839   21.8960567585  -14.9955492747
   O      -7.1233145670   19.6908325297  -12.8181289231
   O      -8.8567232930   22.5372192479  -18.2605631217
   O      -6.6525283313   21.4566827244  -19.1999909787
   O      -7.3545062033   22.1738264590  -13.7798488117
   H      -8.4971301426   22.3131617225  -19.1395064106
   S      -5.4510210598   19.9057267909  -10.7140725715
   C      -6.9684914926   19.2264096018   -9.9655834263
   H      -7.3601699436   19.9154060110   -9.2143521001
   H      -7.6907383878   19.1155787862  -10.7804839144
   H      -6.7664061021   18.2552410873   -9.5084236049
27
Converged     Job 74: Energy -1.1250230604270200e+03 @ (2.870527)
   H      -3.8932921803   20.2083273729  -12.9091977322
   H      -3.9604139698   20.6595674654  -15.1859755011
   H      -4.8567942993   20.6533974857  -17.2718675389
   H      -9.0448057157   22.7890637714  -15.6547203491
   H      -4.5909616258   21.4113504178  -19.4979714074
   H      -5.6383110767   20.8692007830  -20.8434294953
   H      -5.3906587143   19.8160564003  -19.4173888940
   C      -5.4986398063   20.8528792885  -19.7612288641
   C      -4.8769289547   20.3602271333  -13.3484910621
   C      -4.9248834392   20.7321908214  -14.6758036555
   C      -8.1350233913   22.3052189237  -15.9986158502
   C      -5.7764726037   21.1113004236  -16.9197250027
   C      -7.9261220967   22.1308293274  -17.3418503771
   C      -6.7187447973   21.5347130072  -17.8195069627
   C      -5.9823579281   19.9932802480  -12.5083272599
   C      -5.9783000728   21.2087570038  -15.5058805876
   C      -7.1704220119   21.8947316858  -14.9950002036
   O      -7.1228159709   19.6882518441  -12.8185657800
   O      -8.8566001927   22.5390450221  -18.2593191842
   O      -6.6527888285   21.4587994585  -19.1999012520
   O      -7.3543189071   22.1711412464  -13.7789850028
   H      -8.4971504405   22.3155447095  -19.1384634473
   S      -5.4511976639   19.9064905467  -10.7143779982
   C      -6.9681512752   19.2263184200   -9.9655991682
   H      -7.3602648618   19.9152929371   -9.2145806910
   H      -7.6903576260   19.1146919058  -10.7804240246
   H      -6.7653812773   18.2554396468   -9.5081224539
27
Converged     Job 75: Energy -1.1250230558440701e+03 @ (2.868991)
   H      -3.8929072509   20.2080611019  -12.9092394619
   H      -3.9598501992   20.6593933853  -15.1867002279
   H      -4.8565730137   20.6535165515  -17.2721586012
   H      -9.0441820085   22.7888510529  -15.6533954110
   H      -4.5915725503   21.4118331123  -19.4981859709
   H      -5.6394221087   20.8700874531  -20.8434218211
   H      -5.3914843537   19.8166393073  -19.4176487921
   C      -5.4994223441   20.8535454960  -19.7612626039
   C      -4.8764506491   20.3598376263  -13.3487725013
   C      -4.9241094322   20.7317518240  -14.6760835551
   C      -8.1344943890   22.3050936345  -15.9976428826
   C      -5.7762070399   21.1113599253  -16.9197937810
   C      -7.9261295509   22.1311113720  -17.3410231853
   C      -6.7188476780   21.5350870075  -17.8190558386
   C      -5.9821451146   19.9928875910  -12.5089255355
   C      -5.9776470543   21.2084426851  -15.5058870530
   C      -7.1695938376   21.8942517882  -14.9944288026
   O      -7.1222766669   19.6871876769  -12.8196380056
   O      -8.8569038811   22.5395751336  -18.2581085892
   O      -6.6533112514   21.4595362436  -19.1994732418
   O      -7.3530316560   22.1701974783  -13.7782260378
   H      -8.4977533745   22.3163309974  -19.1374390717
   S      -5.4517883663   19.9070063518  -10.7147036158
   C      -6.9686441312   19.2261163030   -9.9663741516
   H      -7.3613221107   19.9149358137   -9.2155138787
   H      -7.6905277928   19.1141136241  -10.7814275220
   H      -6.7655616208   18.2553565288   -9.5087890483
27
Converged     Job 76: Energy -1.1250230528486613e+03 @ (2.867456)
   H      -3.8925776471   20.2065564644  -12.9101134269
   H      -3.9598891377   20.6579463069  -15.1877183689
   H      -4.8568605509   20.6533859640  -17.2726749460
   H      -9.0439128941   22.7886124209  -15.6521428621
   H      -4.5919145268   21.4128086574  -19.4982818529
   H      -5.6402304035   20.8725930676  -20.8437579472
   H      -5.3927170200   19.8180119352  -19.4187415126
   C      -5.5001048038   20.8552103836  -19.7616315187
   C      -4.8761821366   20.3583106695  -13.3495119180
   C      -4.9239940073   20.7302523108  -14.6768023254
   C      -8.1343157388   22.3049176169  -15.9967169033
   C      -5.7763972121   21.1111718199  -16.9199736097
   C      -7.9260951258   22.1319159902  -17.3402490382
   C      -6.7190142358   21.5358992996  -17.8187938757
   C      -5.9818329351   19.9916390544  -12.5094239196
   C      -5.9777716160   21.2073305286  -15.5060434978
   C      -7.1695482750   21.8928993993  -14.9938860654
   O      -7.1216616031   19.6848540405  -12.8201533061
   O      -8.8568566843   22.5412375351  -18.2569782500
   O      -6.6535858317   21.4614669691  -19.1992793563
   O      -7.3529479517   22.1675577160  -13.7773849156
   H      -8.4978419705   22.3185176814  -19.1364987924
   S      -5.4518573113   19.9079959713  -10.7149792816
   C      -6.9682101064   19.2263587187   -9.9662981520
   H      -7.3613971411   19.9152969852   -9.2158124976
   H      -7.6900090059   19.1133684460  -10.7812913000
   H      -6.7644331362   18.2559910818   -9.5081793405
27
Converged     Job 77: Energy -1.1250230482170591e+03 @ (2.865920)
   H      -3.8923266096   20.2061797360  -12.9097279424
   H      -3.9590960809   20.6573607845  -15.1873090299
   H      -4.8569046574   20.6535991681  -17.2735685778
   H      -9.0433131390   22.7881886766  -15.6506048972
   H      -4.5925352817   21.4134114272  -19.4990596947
   H      -5.6414015222   20.8736361212  -20.8442775110
   H      -5.3934817288   19.8186871901  -19.4196038300
   C      -5.5008903236   20.8559806322  -19.7622043627
   C      -4.8757571483   20.3578362689  -13.3495621795
   C      -4.9234234497   20.7297144380  -14.6768376209
   C      -8.1338609380   22.3046664460  -15.9958281796
   C      -5.7762607706   21.1112408437  -16.9202345069
   C      -7.9259565223   22.1320396190  -17.3394634578
   C      -6.7190842992   21.5362103868  -17.8187367109
   C      -5.9816842907   19.9912018529  -12.5098054650
   C      -5.9771165461   21.2068948593  -15.5061672084
   C      -7.1687616379   21.8922459645  -14.9934900662
   O      -7.1212752429   19.6837634999  -12.8206925122
   O      -8.8570201181   22.5416248032  -18.2557514507
   O      -6.6540930824   21.4622247838  -19.1992777393
   O      -7.3517762325   22.1663139298  -13.7767903825
   H      -8.4982498403   22.3191726248  -19.1354364340
   S      -5.4523399424   19.9086762764  -10.7151648608
   C      -6.9686011961   19.2264947698   -9.9667865568
   H      -7.3623306055   19.9154312772   -9.2165824418
   H      -7.6900985564   19.1129838919  -10.7819767325
   H      -6.7645194576   18.2563270790   -9.5083783229
27
Converged     Job 78: Energy -1.1250230437968951e+03 @ (2.864384)
   H      -3.8919998619   20.2047879088  -12.9103702914
   H      -3.9589845460   20.6558704490  -15.1879096706
   H      -4.8572844400   20.6534929599  -17.2743509516
   H      -9.0430045347   22.7878713763  -15.6492740317
   H      -4.5929553743   21.4142385685  -19.4994464733
   H      -5.6423584595   20.8758825469  -20.8448055918
   H      -5.3947534345   19.8198995553  -19.4208318447
   C      -5.5016578358   20.8574610429  -19.7627704843
   C      -4.8754446501   20.3564028744  -13.3501859238
   C      -4.9233051790   20.7282745894  -14.6774419545
   C      -8.1336677349   22.3044393959  -15.9949315093
   C      -5.7764809129   21.1110488758  -16.9204933637
   C      -7.9258875987   22.1327033883  -17.3387040919
   C      -6.7192617613   21.5369121483  -17.8186263145
   C      -5.9813449335   19.9900452109  -12.5102172868
   C      -5.9771643096   21.2057947177  -15.5063660963
   C      -7.1686483938   21.8909013754  -14.9930145832
   O      -7.1206367381   19.6814828788  -12.8210652989
   O      -8.8569858882   22.5430810678  -18.2546033085
   O      -6.6544295541   21.4639800267  -19.1992461331
   O      -7.3516133306   22.1637071140  -13.7760205651
   H      -8.4983710107   22.3211072594  -19.1344746378
   S      -5.4523913159   19.9098782125  -10.7153655290
   C      -6.9681632614   19.2270098957   -9.9666127589
   H      -7.3624869620   19.9161716978   -9.2169305370
   H      -7.6895155405   19.1123343600  -10.7817674903
   H      -6.7633627632   18.2573279391   -9.5074916750
27
Converged     Job 79: Energy -1.1250230402401617e+03 @ (2.862849)
   H      -3.8916203681   20.2046390208  -12.9104406605
   H      -3.9584369340   20.6557201330  -15.1886893879
   H      -4.8570841740   20.6534988492  -17.2746459025
   H      -9.0423922444   22.7876165868  -15.6480634617
   H      -4.5935995829   21.4145067557  -19.4996918478
   H      -5.6435199156   20.8765195705  -20.8447928198
   H      -5.3956488532   19.8202946979  -19.4210425491
   C      -5.5024851548   20.8579233143  -19.7628031966
   C      -4.8749953830   20.3560565875  -13.3504777181
   C      -4.9225339349   20.7278261965  -14.6777478174
   C      -8.1331408138   22.3042471793  -15.9940244023
   C      -5.7762340864   21.1110046429  -16.9205852611
   C      -7.9259191239   22.1328823322  -17.3379412538
   C      -6.7193887154   21.5371639882  -17.8182003629
   C      -5.9811639579   19.9896927448  -12.5108083889
   C      -5.9765260179   21.2054277965  -15.5064074946
   C      -7.1678253185   21.8903848617  -14.9924980275
   O      -7.1201466891   19.6803134318  -12.8219061253
   O      -8.8573159294   22.5434917731  -18.2534651991
   O      -6.6549753439   21.4645643204  -19.1988387951
   O      -7.3503189545   22.1627839403  -13.7753290530
   H      -8.4990075892   22.3217327179  -19.1335133345
   S      -5.4529207171   19.9107292746  -10.7157185609
   C      -6.9685462548   19.2271732820   -9.9672831848
   H      -7.3635437898   19.9163400076   -9.2179578015
   H      -7.6895385520   19.1118157307  -10.7826630309
   H      -6.7633317042   18.2577574634   -9.5077826004
27
Converged     Job 80: Energy -1.1250230352491810e+03 @ (2.861313)
   H      -3.8912598126   20.2032143809  -12.9113489023
   H      -3.9585028916   20.6542706527  -15.1897332004
   H      -4.8573812978   20.6532370225  -17.2751575228
   H      -9.0421930426   22.7872217826  -15.6469714488
   H      -4.5939565635   21.4151734879  -19.4998679171
   H      -5.6443406771   20.8785625224  -20.8451493234
   H      -5.3968523224   19.8213442459  -19.4220583994
   C      -5.5031740707   20.8592316779  -19.7631894738
   C      -4.8747076115   20.3546254094  -13.3512145229
   C      -4.9224350608   20.7263494442  -14.6784756882
   C      -8.1330190883   22.3039268919  -15.9932245624
   C      -5.7764488297   21.1106862643  -16.9207931648
   C      -7.9259268510   22.1334475860  -17.3372761669
   C      -6.7195839464   21.5377431679  -17.8180098600
   C      -5.9808201028   19.9886631557  -12.5112311845
   C      -5.9766822836   21.2042816181  -15.5065985046
   C      -7.1678340831   21.8889989493  -14.9920411823
   O      -7.1195508081   19.6782753497  -12.8222156420
   O      -8.8573168003   22.5448254862  -18.2524736499
   O      -6.6552674367   21.4661571830  -19.1987104800
   O      -7.3503222159   22.1601801976  -13.7745958722
   H      -8.4991416664   22.3235315635  -19.1326943118
   S      -5.4528501824   19.9120266350  -10.7159746172
   C      -6.9680185850   19.2280156409   -9.9670178061
   H      -7.3635191428   19.9175300643   -9.2182849675
   H      -7.6889058359   19.1114577299  -10.7823143552
   H      -6.7621482992   18.2591291840   -9.5066944562
27
Converged     Job 81: Energy -1.1250230306588226e+03 @ (2.859777)
   H      -3.8909516060   20.2030140214  -12.9109477227
   H      -3.9576713423   20.6537081812  -15.1893441121
   H      -4.8574301370   20.6533387087  -17.2760408986
   H      -9.0415705732   22.7868087271  -15.6454654638
   H      -4.5946401230   21.4155394185  -19.5006798962
   H      -5.6456041232   20.8793088827  -20.8456504294
   H      -5.3977012998   19.8218010840  -19.4228505187
   C      -5.5040325348   20.8597636051  -19.7637486649
   C      -4.8742279795   20.3542648744  -13.3512654786
   C      -4.9218265728   20.7258510895  -14.6785338901
   C      -8.1325536071   22.3036611703  -15.9923692775
   C      -5.7763145020   21.1106664698  -16.9210720921
   C      -7.9258077957   22.1334878252  -17.3365203182
   C      -6.7196818366   21.5379322708  -17.8179590673
   C      -5.9806030968   19.9883487326  -12.5115922512
   C      -5.9760077592   21.2038341085  -15.5067483679
   C      -7.1670159707   21.8883650008  -14.9916878781
   O      -7.1190374386   19.6772012540  -12.8228297909
   O      -8.8575141037   22.5450903847  -18.2512793605
   O      -6.6558285631   21.4667230394  -19.1987093361
   O      -7.3490897969   22.1590109567  -13.7740549924
   H      -8.4996042570   22.3240174335  -19.1316614038
   S      -5.4533522444   19.9130034587  -10.7160990564
   C      -6.9684113826   19.2284131012   -9.9674439593
   H      -7.3646005886   19.9180120423   -9.2191473964
   H      -7.6889150328   19.1111080808  -10.7829773688
   H      -6.7621644569   18.2598332674   -9.5066380646
27
Converged     Job 82: Energy -1.1250230265731284e+03 @ (2.858241)
   H      -3.8905944383   20.2017475635  -12.9115975990
   H      -3.9575766226   20.6521832683  -15.1899681187
   H      -4.8578314354   20.6530484289  -17.2768141016
   H      -9.0412953157   22.7863901236  -15.6442731235
   H      -4.5950864602   21.4160761017  -19.5011201827
   H      -5.6465818730   20.8811754294  -20.8462000582
   H      -5.3989760105   19.8227151014  -19.4240427540
   C      -5.5048186562   20.8609256174  -19.7643347971
   C      -4.8738953648   20.3529257094  -13.3518828440
   C      -4.9217199281   20.7244065979  -14.6791563043
   C      -8.1323952732   22.3033143275  -15.9915815856
   C      -5.7765624450   21.1103106348  -16.9213620392
   C      -7.9257707622   22.1339549806  -17.3358581088
   C      -6.7198885449   21.5384115901  -17.8179049020
   C      -5.9802284351   19.9873732186  -12.5119388191
   C      -5.9760836587   21.2026644027  -15.5069855282
   C      -7.1669379614   21.8869721368  -14.9912962108
   O      -7.1183754730   19.6750746514  -12.8230535921
   O      -8.8575028543   22.5463110875  -18.2502518864
   O      -6.6561921014   21.4681719576  -19.1987272513
   O      -7.3489756322   22.1564326745  -13.7733897015
   H      -8.4997445445   22.3256784277  -19.1308071193
   S      -5.4533250115   19.9145839841  -10.7162548942
   C      -6.9679048804   19.2294786693   -9.9670967397
   H      -7.3647383854   19.9194869588   -9.2195243627
   H      -7.6882277271   19.1107738395  -10.7825849217
   H      -6.7609291537   18.2615198829   -9.5053107852
27
Converged     Job 83: Energy -1.1250230214626131e+03 @ (2.856706)
   H      -3.8901696929   20.2017188098  -12.9116351337
   H      -3.9569952262   20.6520769807  -15.1907737533
   H      -4.8576464527   20.6529787230  -17.2771371653
   H      -9.0406508457   22.7861162947  -15.6431033820
   H      -4.5957828715   21.4161588234  -19.5014182061
   H      -5.6478156219   20.8815460454  -20.8461923512
   H      -5.3999014460   19.8229183351  -19.4242095362
   C      -5.5056981091   20.8611785211  -19.7643734776
   C      -4.8733953572   20.3526697876  -13.3521593611
   C      -4.9208992553   20.7240017711  -14.6794593466
   C      -8.1318407028   22.3030884413  -15.9906950910
   C      -5.7763168650   21.1102019577  -16.9214606906
   C      -7.9258053267   22.1340274891  -17.3351089182
   C      -6.7200323008   21.5385404190  -17.8174957244
   C      -5.9799978052   19.9871285259  -12.5125060880
   C      -5.9754105743   21.2023007222  -15.5070329065
   C      -7.1660715043   21.8864774918  -14.9907945381
   O      -7.1178031309   19.6739658162  -12.8239244729
   O      -8.8578632226   22.5465515816  -18.2491286817
   O      -6.6567855229   21.4685587301  -19.1983360846
   O      -7.3476138805   22.1555980257  -13.7727259936
   H      -8.5004315997   22.3260848142  -19.1298566091
   S      -5.4538667677   19.9156448602  -10.7165688521
   C      -6.9683208839   19.2299047247   -9.9677219450
   H      -7.3658903541   19.9199949054   -9.2206181764
   H      -7.6882291266   19.1103930333  -10.7834574278
   H      -6.7609249239   18.2622815442   -9.5054246804
27
Converged     Job 84: Energy -1.1250230171075057e+03 @ (2.855170)
   H      -3.8897818920   20.2004633647  -12.9125132164
   H      -3.9570512708   20.6506508764  -15.1918266361
   H      -4.8579611231   20.6525654199  -17.2776434683
   H      -9.0404478817   22.7856914148  -15.6421201712
   H      -4.5961859501   21.4165387775  -19.5016545608
   H      -5.6486830514   20.8831696092  -20.8465497689
   H      -5.4011086313   19.8236695314  -19.4251489432
   C      -5.5064188290   20.8621558009  -19.7647641149
   C      -4.8730830810   20.3513730991  -13.3528770739
   C      -4.9207858935   20.7225750963  -14.6801908350
   C      -8.1317179366   22.3027066076  -15.9899770909
   C      -5.7765430750   21.1097593426  -16.9216877656
   C      -7.9258258871   22.1344306792  -17.3345160444
   C      -6.7202487715   21.5389187007  -17.8173480614
   C      -5.9796272974   19.9862840682  -12.5128821536
   C      -5.9755630958   21.2011391742  -15.5072496163
   C      -7.1660714314   21.8851073379  -14.9903983148
   O      -7.1171789781   19.6720790246  -12.8241482231
   O      -8.8578817870   22.5476702444  -18.2482255539
   O      -6.6571176406   21.4698330114  -19.1982435047
   O      -7.3475998115   22.1530991422  -13.7720727782
   H      -8.5005950832   22.3276077472  -19.1291144935
   S      -5.4537642516   19.9172671042  -10.7167828463
   C      -6.9677706586   19.2311682538   -9.9673498803
   H      -7.3658999002   19.9217276346   -9.2209797792
   H      -7.6875356544   19.1102887453  -10.7830091416
   H      -6.7597093836   18.2641672243   -9.5040446998
27
Converged     Job 85: Energy -1.1250230109529784e+03 @ (2.853634)
   H      -3.8894498965   20.2003558768  -12.9121071104
   H      -3.9561996160   20.6500878209  -15.1914284784
   H      -4.8580081078   20.6525697339  -17.2785176995
   H      -9.0398235379   22.7852468146  -15.6406622895
   H      -4.5968962138   21.4167449086  -19.5024892740
   H      -5.6499813482   20.8837297899  -20.8470597319
   H      -5.4019930427   19.8239702143  -19.4259250550
   C      -5.5073098349   20.8625263617  -19.7653300112
   C      -4.8725831554   20.3510661681  -13.3529251355
   C      -4.9201665601   20.7220788149  -14.6802581934
   C      -8.1312591221   22.3023993609  -15.9891676840
   C      -5.7764122666   21.1096561804  -16.9219867011
   C      -7.9257211785   22.1343881318  -17.3338018323
   C      -6.7203625953   21.5390061495  -17.8173156321
   C      -5.9793851339   19.9860422423  -12.5132191978
   C      -5.9748862929   21.2006586281  -15.5074247378
   C      -7.1652510091   21.8844557545  -14.9900918814
   O      -7.1166218105   19.6710127008  -12.8247325441
   O      -8.8580949861   22.5478288131  -18.2470845794
   O      -6.6577060714   21.4702555191  -19.1982603042
   O      -7.3463569956   22.1519479370  -13.7715857603
   H      -8.5010709250   22.3279621220  -19.1281260829
   S      -5.4542585336   19.9184549854  -10.7168829127
   C      -6.9681528074   19.2318287899   -9.9676973215
   H      -7.3670019577   19.9225481294   -9.2218587191
   H      -7.6875096524   19.1100829073  -10.7835891961
   H      -6.7596951921   18.2652017522   -9.5037903413
27
Converged     Job 86: Energy -1.1250230065205797e+03 @ (2.852099)
   H      -3.8890695171   20.1992280322  -12.9127336541
   H      -3.9561003183   20.6485598607  -15.1920561454
   H      -4.8584297549   20.6521214461  -17.2792785402
   H      -9.0395347484   22.7848188794  -15.6395819088
   H      -4.5973854352   21.4170237549  -19.5029774980
   H      -5.6509948182   20.8852102117  -20.8476032752
   H      -5.4032578651   19.8246110318  -19.4270426035
   C      -5.5081209781   20.8633844281  -19.7659139419
   C      -4.8722296917   20.3498421567  -13.3535250055
   C      -4.9200527190   20.7206669305  -14.6808835415
   C      -8.1310939948   22.3020077217  -15.9884668311
   C      -5.7766745674   21.1091739849  -16.9222971690
   C      -7.9256923148   22.1347115563  -17.3332141237
   C      -6.7205914590   21.5392924586  -17.8173017798
   C      -5.9789872665   19.9852444923  -12.5135184173
   C      -5.9749617508   21.1994670552  -15.5076893705
   C      -7.1651675691   21.8830756722  -14.9897658508
   O      -7.1159287822   19.6690323237  -12.8248847356
   O      -8.8580936528   22.5488543359  -18.2461481112
   O      -6.6581067225   21.4714025778  -19.1983094624
   O      -7.3462345182   22.1494601804  -13.7710057053
   H      -8.5012404264   22.3293537847  -19.1273516809
   S      -5.4542146813   19.9203695175  -10.7169962018
   C      -6.9676275731   19.2332969391   -9.9672417402
   H      -7.3671715627   19.9245236060   -9.2222458707
   H      -7.6867723049   19.1099991223  -10.7830882600
   H      -6.7584224666   18.2673745511   -9.5021964269
27
Converged     Job 87: Energy -1.1250230021321734e+03 @ (2.850563)
   H      -3.8886280601   20.1992764406  -12.9127617111
   H      -3.9555173216   20.6484658797  -15.1928904667
   H      -4.8582666479   20.6519757986  -17.2796227250
   H      -9.0388828248   22.7845202051  -15.6384728217
   H      -4.5981028658   21.4169637595  -19.5032909268
   H      -5.6522394085   20.8853761716  -20.8475936198
   H      -5.4041823335   19.8246635213  -19.4271708096
   C      -5.5090127720   20.8634725648  -19.7659506511
   C      -4.8717157763   20.3496414826  -13.3537935865
   C      -4.9192173676   20.7202764248  -14.6811912399
   C      -8.1305300748   22.3017430964  -15.9876151654
   C      -5.7764391853   21.1090016973  -16.9224038542
   C      -7.9257314488   22.1346958827  -17.3324959289
   C      -6.7207455771   21.5393190087  -17.8169155176
   C      -5.9787407485   19.9850782553  -12.5140627902
   C      -5.9742824355   21.1990896851  -15.5077461623
   C      -7.1642874525   21.8825872584  -14.9892847805
   O      -7.1153353469   19.6679752392  -12.8257100530
   O      -8.8584671130   22.5489716520  -18.2450611577
   O      -6.6587208039   21.4716278854  -19.1979382628
   O      -7.3448542797   22.1486747690  -13.7703722016
   H      -8.5019439766   22.3296114249  -19.1264308952
   S      -5.4547482724   19.9216099995  -10.7172898676
   C      -6.9680438000   19.2339598171   -9.9678150336
   H      -7.3683406913   19.9253276751   -9.2233559967
   H      -7.6867555427   19.1097845380  -10.7839090941
   H      -6.7584248776   18.2684166800   -9.5021726378
27
Converged     Job 88: Energy -1.1250229971175288e+03 @ (2.849027)
   H      -3.8882229883   20.1981336585  -12.9136320154
   H      -3.9555804747   20.6470253190  -15.1939571092
   H      -4.8586083104   20.6514094756  -17.2801344224
   H      -9.0386793197   22.7840526871  -15.6375988907
   H      -4.5985214594   21.4171136149  -19.5035509992
   H      -5.6531025313   20.8867040428  -20.8479616210
   H      -5.4053828335   19.8251772414  -19.4280798763
   C      -5.5097387253   20.8641978542  -19.7663500948
   C      -4.8713932218   20.3484222562  -13.3544993026
   C      -4.9191056098   20.7188508184  -14.6819289895
   C      -8.1304103287   22.3012940821  -15.9869783977
   C      -5.7766856592   21.1084300561  -16.9226516229
   C      -7.9257560878   22.1349633681  -17.3319746788
   C      -6.7209772615   21.5395241825  -17.8168134500
   C      -5.9783542726   19.9843691434  -12.5143899487
   C      -5.9744477918   21.1978790797  -15.5079881926
   C      -7.1642982082   21.8811950228  -14.9889467693
   O      -7.1146813372   19.6661624311  -12.8258604156
   O      -8.8584859147   22.5499241284  -18.2442461195
   O      -6.6590700794   21.4726533135  -19.1978877470
   O      -7.3448579276   22.1462176040  -13.7697927891
   H      -8.5021075214   22.3309283511  -19.1257664909
   S      -5.4546415425   19.9235696642  -10.7174603991
   C      -6.9674794856   19.2356272611   -9.9673180605
   H      -7.3683674518   19.9275551814   -9.2236997880
   H      -7.6860290863   19.1099415727  -10.7833228617
   H      -6.7571717881   18.2707859351   -9.5005265528
27
Converged     Job 89: Energy -1.1250229915260225e+03 @ (2.847492)
   H      -3.8878863435   20.1981005300  -12.9131925081
   H      -3.9547147988   20.6464406566  -15.1935322188
   H      -4.8586487920   20.6513153142  -17.2809804140
   H      -9.0380407627   22.7836058379  -15.6361809777
   H      -4.5992546158   21.4172101822  -19.5044185694
   H      -5.6544241910   20.8870867948  -20.8484758440
   H      -5.4062448264   19.8253473202  -19.4288349644
   C      -5.5106396490   20.8644255349  -19.7669220341
   C      -4.8708822080   20.3481708206  -13.3545341309
   C      -4.9184836366   20.7183610957  -14.6819950377
   C      -8.1299507426   22.3009628350  -15.9862124103
   C      -5.7765529793   21.1082502329  -16.9229624599
   C      -7.9256575641   22.1348404207  -17.3312976334
   C      -6.7211010323   21.5395053660  -17.8167960397
   C      -5.9781038908   19.9842105377  -12.5147053871
   C      -5.9737665147   21.1973789313  -15.5081809966
   C      -7.1634697148   21.8805457439  -14.9886836260
   O      -7.1141060125   19.6651430056  -12.8264076852
   O      -8.8587024548   22.5499803371  -18.2431546785
   O      -6.6596795192   21.4729169228  -19.1979156398
   O      -7.3435953896   22.1451135589  -13.7693592880
   H      -8.5025960282   22.3311441622  -19.1248218231
   S      -5.4551426781   19.9249434200  -10.7175414094
   C      -6.9678669791   19.2365055657   -9.9676174620
   H      -7.3694963980   19.9286374604   -9.2245890395
   H      -7.6859909388   19.1098861862  -10.7838533772
   H      -6.7571584310   18.2720786853   -9.5001514042
27
Converged     Job 90: Energy -1.1250229862026479e+03 @ (2.845956)
   H      -3.8874953351   20.1970671508  -12.9138041752
   H      -3.9546179258   20.6449094534  -15.1941579237
   H      -4.8590781809   20.6507386946  -17.2817281798
   H      -9.0377589165   22.7831384420  -15.6352112574
   H      -4.5997508745   21.4172621138  -19.5049122100
   H      -5.6554187055   20.8882715585  -20.8490151750
   H      -5.4074970616   19.8257567503  -19.4299017216
   C      -5.5114471916   20.8650356475  -19.7674997856
   C      -4.8705200413   20.3470245395  -13.3551210864
   C      -4.9183727380   20.7169645897  -14.6826225348
   C      -8.1297922486   22.3005146657  -15.9855962858
   C      -5.7768229543   21.1076604189  -16.9232897209
   C      -7.9256324772   22.1350362877  -17.3307848441
   C      -6.7213365612   21.5396362530  -17.8168210611
   C      -5.9776966656   19.9835521002  -12.5149595843
   C      -5.9738518355   21.1961578093  -15.5084694960
   C      -7.1633992809   21.8791577239  -14.9884183812
   O      -7.1134018952   19.6632828271  -12.8264836480
   O      -8.8587037409   22.5508277318  -18.2423155623
   O      -6.6600900227   21.4738219538  -19.1979995964
   O      -7.3434989535   22.1426716263  -13.7688550330
   H      -8.5027576977   22.3323191078  -19.1241302430
   S      -5.4550871032   19.9271317354  -10.7176238042
   C      -6.9673371400   19.2383422450   -9.9670593623
   H      -7.3696456935   19.9310515171   -9.2249365496
   H      -7.6852509092   19.1101075935  -10.7832291579
   H      -6.7558950912   18.2746659308   -9.4983700660
27
Converged     Job 91: Energy -1.1250229796577371e+03 @ (2.844420)
   H      -3.8870531845   20.1972004538  -12.9138260745
   H      -3.9540473638   20.6448053925  -15.1950078230
   H      -4.8589447747   20.6505003995  -17.2820901689
   H      -9.0370966883   22.7828331425  -15.6341759659
   H      -4.6004691631   21.4170816155  -19.5052416814
   H      -5.6566508244   20.8882751575  -20.8490146609
   H      -5.4084052184   19.8256813122  -19.4300135250
   C      -5.5123313616   20.8649869892  -19.7675446372
   C      -4.8700125320   20.3468720477  -13.3553789375
   C      -4.9175428881   20.7165709959  -14.6829330540
   C      -8.1292201665   22.3002183915  -15.9847882979
   C      -5.7766055549   21.1074109545  -16.9234052287
   C      -7.9256665918   22.1349515306  -17.3301054479
   C      -6.7214963151   21.5395647658  -17.8164646535
   C      -5.9774493550   19.9834480913  -12.5154770465
   C      -5.9731834893   21.1957498747  -15.5085368120
   C      -7.1625237426   21.8786578749  -14.9879619150
   O      -7.1127938687   19.6622316400  -12.8272631193
   O      -8.8590637320   22.5508769641  -18.2412740051
   O      -6.6607052615   21.4739112045  -19.1976547253
   O      -7.3421262931   22.1419088667  -13.7682538992
   H      -8.5034584163   22.3324828069  -19.1232529406
   S      -5.4556376830   19.9285829336  -10.7178881012
   C      -6.9677487627   19.2392168071   -9.9675612925
   H      -7.3708418621   19.9321023883   -9.2260301858
   H      -7.6852172785   19.1100181644  -10.7839696773
   H      -6.7558643025   18.2759649259   -9.4982023130
27
Converged     Job 92: Energy -1.1250229739865092e+03 @ (2.842884)
   H      -3.8866390006   20.1961618051  -12.9146709452
   H      -3.9541080549   20.6433592274  -15.1960781440
   H      -4.8592989840   20.6498068119  -17.2825959675
   H      -9.0368773654   22.7823511158  -15.6333928708
   H      -4.6009091744   21.4170477233  -19.5055347920
   H      -5.6575205914   20.8893033695  -20.8493804032
   H      -5.4095689383   19.8259878313  -19.4308614172
   C      -5.5130587408   20.8654805847  -19.7679421106
   C      -4.8696820647   20.3457368774  -13.3560643529
   C      -4.9174236374   20.7151625037  -14.6836683931
   C      -8.1290895732   22.2997299493  -15.9842182735
   C      -5.7768585692   21.1067366602  -16.9236647564
   C      -7.9256904231   22.1350987851  -17.3296418431
   C      -6.7217359973   21.5396159780  -17.8163958889
   C      -5.9770589815   19.9828716885  -12.5157658916
   C      -5.9733439564   21.1945178857  -15.5087952906
   C      -7.1625253290   21.8772741130  -14.9876710679
   O      -7.1121274007   19.6605123382  -12.8273502260
   O      -8.8590830773   22.5516656946  -18.2405332310
   O      -6.6610749967   21.4746937783  -19.1976328490
   O      -7.3421177494   22.1395296380  -13.7677379777
   H      -8.5036260533   22.3335904321  -19.1226514246
   S      -5.4555436799   19.9308197150  -10.7180271554
   C      -6.9671947925   19.2412091717   -9.9669866028
   H      -7.3708786879   19.9346960001   -9.2263415358
   H      -7.6844967666   19.1104507022  -10.7832922807
   H      -6.7546237673   18.2786949192   -9.4964202724
27
Converged     Job 93: Energy -1.1250229688311576e+03 @ (2.841349)
   H      -3.8862937992   20.1962145370  -12.9141923412
   H      -3.9532203819   20.6427863333  -15.1956272052
   H      -4.8593233054   20.6496355999  -17.2834200653
   H      -9.0362276597   22.7818965252  -15.6320147932
   H      -4.6016491231   21.4170060950  -19.5064114273
   H      -5.6588515860   20.8895330010  -20.8498989137
   H      -5.4104468346   19.8260229137  -19.4316028426
   C      -5.5139713707   20.8655711325  -19.7685153098
   C      -4.8691562237   20.3455401855  -13.3560809574
   C      -4.9167897559   20.7146871299  -14.6837261121
   C      -8.1286287387   22.2993789979  -15.9834954498
   C      -5.7767171865   21.1064955899  -16.9239877626
   C      -7.9255910441   22.1349209008  -17.3290037256
   C      -6.7218613257   21.5395180873  -17.8163926567
   C      -5.9767964618   19.9827808139  -12.5160586107
   C      -5.9726541379   21.1939985233  -15.5090034529
   C      -7.1616923862   21.8766190134  -14.9874506528
   O      -7.1115169606   19.6595053441  -12.8278861857
   O      -8.8592991814   22.5516434546  -18.2394908331
   O      -6.6616935341   21.4748339202  -19.1976735325
   O      -7.3408538829   22.1384458489  -13.7673520447
   H      -8.5041209294   22.3337008188  -19.1217518243
   S      -5.4560737847   19.9323766927  -10.7180835721
   C      -6.9676026837   19.2422732607   -9.9672415233
   H      -7.3720410150   19.9359844182   -9.2272216961
   H      -7.6844672318   19.1105328638  -10.7837710741
   H      -6.7546159574   18.2802031994   -9.4959614470
27
Converged     Job 94: Energy -1.1250229630085494e+03 @ (2.839813)
   H      -3.8858945020   20.1952682016  -12.9147785997
   H      -3.9531174434   20.6412315829  -15.1962368152
   H      -4.8597624828   20.6489275019  -17.2841548023
   H      -9.0359418450   22.7813939421  -15.6311355254
   H      -4.6021541367   21.4168900887  -19.5069246678
   H      -5.6598314798   20.8904542104  -20.8504322145
   H      -5.4116535207   19.8262436481  -19.4326198681
   C      -5.5147653065   20.8659709671  -19.7690893958
   C      -4.8687852992   20.3444609783  -13.3566522257
   C      -4.9166779639   20.7132935900  -14.6843533597
   C      -8.1284692454   22.2988733122  -15.9829498270
   C      -5.7769938513   21.1057958954  -16.9243290139
   C      -7.9255690483   22.1349951142  -17.3285532466
   C      -6.7221042828   21.5394971442  -17.8164475822
   C      -5.9763824308   19.9822381328  -12.5162766938
   C      -5.9727405817   21.1927403842  -15.5093129833
   C      -7.1616225174   21.8752173743  -14.9872412994
   O      -7.1107937104   19.6577165149  -12.8279049786
   O      -8.8592976425   22.5523445277  -18.2387309534
   O      -6.6621117683   21.4755146426  -19.1977818814
   O      -7.3407621878   22.1360485258  -13.7669201012
   H      -8.5042808437   22.3346950982  -19.1211304391
   S      -5.4560346948   19.9348505090  -10.7181343619
   C      -6.9670880500   19.2444498568   -9.9666025216
   H      -7.3721991612   19.9387801011   -9.2275279300
   H      -7.6837438711   19.1110519775  -10.7830499468
   H      -6.7533787467   18.2831613346   -9.4940433741
27
Converged     Job 95: Energy -1.1250229561908732e+03 @ (2.838277)
   H      -3.8852963304   20.1946332652  -12.9153606184
   H      -3.9528013369   20.6402274060  -15.1972465764
   H      -4.8600408801   20.6481972586  -17.2847390214
   H      -9.0353545520   22.7811606225  -15.6301293344
   H      -4.6030134820   21.4163398362  -19.5074696670
   H      -5.6613319327   20.8904999557  -20.8506998609
   H      -5.4130992131   19.8259950832  -19.4331154175
   C      -5.5159245736   20.8658081878  -19.7694074859
   C      -4.8682102593   20.3437234577  -13.3572147806
   C      -4.9161523098   20.7122630877  -14.6849613668
   C      -8.1280414665   22.2985580679  -15.9822411471
   C      -5.7771062931   21.1051602468  -16.9246033927
   C      -7.9256369022   22.1349982977  -17.3279699459
   C      -6.7224357768   21.5393357919  -17.8162786831
   C      -5.9758874316   19.9819925160  -12.5166322472
   C      -5.9724523165   21.1918310871  -15.5095534517
   C      -7.1610708584   21.8742908562  -14.9869157610
   O      -7.1099460014   19.6563552061  -12.8283014733
   O      -8.8595702268   22.5527549550  -18.2377774420
   O      -6.6628491265   21.4757117732  -19.1976426449
   O      -7.3398849520   22.1345272817  -13.7664023069
   H      -8.5048764355   22.3352365477  -19.1203387066
   S      -5.4561159206   19.9372415671  -10.7183000266
   C      -6.9668059620   19.2464700053   -9.9663573854
   H      -7.3725843820   19.9412739271   -9.2280931252
   H      -7.6831891552   19.1116824850  -10.7828170236
   H      -6.7524780293   18.2858357922   -9.4927448057
27
Converged     Job 96: Energy -1.1250229500285195e+03 @ (2.836742)
   H      -3.8849118108   20.1948354640  -12.9151510670
   H      -3.9521600291   20.6399918268  -15.1977044243
   H      -4.8599886238   20.6479196241  -17.2852646781
   H      -9.0346744503   22.7807948984  -15.6290359801
   H      -4.6037468921   21.4160883182  -19.5080402727
   H      -5.6626010287   20.8903752506  -20.8509022033
   H      -5.4139344933   19.8258037871  -19.4334386962
   C      -5.5168049460   20.8656398661  -19.7696594633
   C      -4.8677098428   20.3436532119  -13.3573508033
   C      -4.9153871982   20.7118917669  -14.6851647449
   C      -8.1274849636   22.2982118116  -15.9814777764
   C      -5.7769274679   21.1048653327  -16.9247710195
   C      -7.9255956873   22.1347750657  -17.3273067439
   C      -6.7225743072   21.5391354829  -17.8160758469
   C      -5.9756555261   19.9820209262  -12.5170444691
   C      -5.9717766159   21.1914118605  -15.5096439515
   C      -7.1601953377   21.8737951084  -14.9865126667
   O      -7.1094220511   19.6555526952  -12.8288545016
   O      -8.8598560303   22.5526173484  -18.2367477010
   O      -6.6634724920   21.4756188976  -19.1974638460
   O      -7.3385129269   22.1338082708  -13.7658650626
   H      -8.5054827974   22.3351820843  -19.1194558886
   S      -5.4566090280   19.9387363987  -10.7185066248
   C      -6.9672261902   19.2475633894   -9.9667853941
   H      -7.3736583256   19.9425548114   -9.2290657148
   H      -7.6832074236   19.1119570353  -10.7834567205
   H      -6.7525788436   18.2873039038   -9.4925674569
27
Converged     Job 97: Energy -1.1250229439565760e+03 @ (2.835206)
   H      -3.8845044994   20.1941044179  -12.9157942667
   H      -3.9521413561   20.6386134971  -15.1986390211
   H      -4.8603786634   20.6471001874  -17.2858391752
   H      -9.0343750402   22.7803427800  -15.6283027054
   H      -4.6042292404   21.4158019600  -19.5084234984
   H      -5.6635163767   20.8910509297  -20.8513111647
   H      -5.4150880056   19.8258392361  -19.4342832493
   C      -5.5175589138   20.8658401107  -19.7701035829
   C      -4.8673580706   20.3427134514  -13.3579383639
   C      -4.9152221132   20.7105734313  -14.6858363529
   C      -8.1272969594   22.2977058760  -15.9809574404
   C      -5.7771752734   21.1040919444  -16.9250464498
   C      -7.9255753561   22.1347906956  -17.3268788594
   C      -6.7228043491   21.5390045331  -17.8160619615
   C      -5.9752644305   19.9815850539  -12.5172961129
   C      -5.9718742437   21.1901822398  -15.5099106264
   C      -7.1601242455   21.8724552907  -14.9862680411
   O      -7.1087141951   19.6538453107  -12.8288989421
   O      -8.8598455097   22.5532192626  -18.2360461956
   O      -6.6638770299   21.4760980815  -19.1974950089
   O      -7.3384127986   22.1315649640  -13.7654181365
   H      -8.5056426731   22.3360209292  -19.1188827936
   S      -5.4566016197   19.9412827519  -10.7185902851
   C      -6.9667641925   19.2498474958   -9.9661909291
   H      -7.3738329716   19.9454416601   -9.2293871253
   H      -7.6825438425   19.1126423950  -10.7827762128
   H      -6.7514328831   18.2903458277   -9.4907366720
27
Converged     Job 98: Energy -1.1250229365257164e+03 @ (2.833670)
   H      -3.8841433100   20.1941704790  -12.9155152838
   H      -3.9513427138   20.6379931196  -15.1983663826
   H      -4.8603608387   20.6467771759  -17.2864999142
   H      -9.0337871383   22.7798970907  -15.6271433850
   H      -4.6049343525   21.4156160680  -19.5090681045
   H      -5.6647068645   20.8910915901  -20.8516539849
   H      -5.4159325136   19.8257360229  -19.4348019547
   C      -5.5184104662   20.8657767286  -19.7704964007
   C      -4.8668707912   20.3425534548  -13.3580268513
   C      -4.9146285605   20.7100721993  -14.6859783288
   C      -8.1268777544   22.2973335633  -15.9803613319
   C      -5.7770376360   21.1037420896  -16.9253748186
   C      -7.9255566096   22.1345848392  -17.3263716422
   C      -6.7229642569   21.5388220639  -17.8160109731
   C      -5.9750110728   19.9816326006  -12.5175768755
   C      -5.9712501081   21.1896277328  -15.5101578954
   C      -7.1593568480   21.8717999150  -14.9861309106
   O      -7.1081203264   19.6530413692  -12.8294350128
   O      -8.8600991562   22.5531778868  -18.2351848444
   O      -6.6644766549   21.4761027738  -19.1974657707
   O      -7.3372294338   22.1305124286  -13.7651276274
   H      -8.5061551810   22.3360984871  -19.1181511143
   S      -5.4570795408   19.9429507216  -10.7186494196
   C      -6.9671005280   19.2510935058   -9.9663425970
   H      -7.3748255108   19.9469151389   -9.2301111600
   H      -7.6825127791   19.1129734510  -10.7830973245
   H      -6.7513836833   18.2920119863   -9.4902127410
27
Converged     Job 99: Energy -1.1250229303857327e+03 @ (2.832134)
   H      -3.8837028746   20.1934112596  -12.9160242038
   H      -3.9511513101   20.6364456881  -15.1989002408
   H      -4.8607810147   20.6459083218  -17.2872465989
   H      -9.0334494501   22.7793816456  -15.6263587856
   H      -4.6054772699   21.4152966969  -19.5095803513
   H      -5.6657188590   20.8917382034  -20.8521717319
   H      -5.4171538276   19.8257373220  -19.4357556156
   C      -5.5192375737   20.8659471393  -19.7710480784
   C      -4.8664519105   20.3415725036  -13.3585570255
   C      -4.9144585308   20.7086882016  -14.6865877784
   C      -8.1266811191   22.2967830156  -15.9798851905
   C      -5.7772936015   21.1029121948  -16.9257470993
   C      -7.9255551494   22.1345586539  -17.3259923946
   C      -6.7232265098   21.5386517225  -17.8160730568
   C      -5.9745561529   19.9811865899  -12.5177546369
   C      -5.9712804437   21.1883103669  -15.5105012003
   C      -7.1592332758   21.8703733205  -14.9860032333
   O      -7.1072824381   19.6511821647  -12.8294835043
   O      -8.8601325127   22.5537432228  -18.2345054151
   O      -6.6649391024   21.4765553630  -19.1975793263
   O      -7.3370760200   22.1281458532  -13.7647882012
   H      -8.5063743392   22.3369119301  -19.1176080999
   S      -5.4571329706   19.9457956781  -10.7186393289
   C      -6.9666686155   19.2536277621   -9.9656351600
   H      -7.3751045968   19.9500918917   -9.2304129716
   H      -7.6818343102   19.1137675675  -10.7823053869
   H      -6.7502007320   18.2953797213   -9.4881677069
27
Converged     Job 100: Energy -1.1250229241451657e+03 @ (2.830599)
   H      -3.8831781325   20.1928216597  -12.9166147616
   H      -3.9509611679   20.6354239437  -15.2000032779
   H      -4.8611048356   20.6450284073  -17.2877874993
   H      -9.0328992432   22.7791012682  -15.6254811266
   H      -4.6062550389   21.4145583907  -19.5101596006
   H      -5.6670769261   20.8915386433  -20.8524938382
   H      -5.4184569227   19.8252741526  -19.4362900724
   C      -5.5202839370   20.8655593325  -19.7714196162
   C      -4.8659613163   20.3408683302  -13.3591123256
   C      -4.9140149692   20.7076367251  -14.6872025820
   C      -8.1262859339   22.2963942713  -15.9792652660
   C      -5.7774453582   21.1021489610  -16.9260032347
   C      -7.9255566671   22.1343952790  -17.3254740044
   C      -6.7235188588   21.5382987265  -17.8159950896
   C      -5.9741481880   19.9810513767  -12.5180678392
   C      -5.9710935994   21.1873555795  -15.5107325810
   C      -7.1587762428   21.8694246434  -14.9856876123
   O      -7.1065627521   19.6499016311  -12.8296391733
   O      -8.8602989347   22.5539648844  -18.2336558282
   O      -6.6656014045   21.4764901276  -19.1975311251
   O      -7.3363340008   22.1266647628  -13.7642955351
   H      -8.5068262695   22.3372308001  -19.1168963934
   S      -5.4572168275   19.9485350829  -10.7188186463
   C      -6.9663501232   19.2560735009   -9.9652568976
   H      -7.3753713564   19.9530518365   -9.2308426179
   H      -7.6813115101   19.1148134431  -10.7818702327
   H      -6.7492644519   18.2984979955   -9.4867142832
27
Converged     Job 101: Energy -1.1250229180615361e+03 @ (2.829063)
   H      -3.8827692366   20.1931472022  -12.9162846300
   H      -3.9502739543   20.6352405963  -15.2004162787
   H      -4.8610511102   20.6447135876  -17.2883102609
   H      -9.0321865123   22.7787264746  -15.6244177857
   H      -4.6070198561   21.4141765082  -19.5107728014
   H      -5.6683889292   20.8911960224  -20.8526882345
   H      -5.4192797159   19.8249396851  -19.4365656840
   C      -5.5211835461   20.8652265567  -19.7716692111
   C      -4.8654059059   20.3409007488  -13.3592062293
   C      -4.9132068215   20.7073331980  -14.6873737813
   C      -8.1256967461   22.2960258392  -15.9785190109
   C      -5.7772528436   21.1018217236  -16.9261596732
   C      -7.9255023305   22.1340970963  -17.3248203160
   C      -6.7236527957   21.5380068304  -17.8157929216
   C      -5.9738724268   19.9811763990  -12.5184630409
   C      -5.9703720895   21.1869584558  -15.5108141159
   C      -7.1578569043   21.8689556021  -14.9852993349
   O      -7.1059620076   19.6491713201  -12.8302521449
   O      -8.8605869212   22.5537072567  -18.2326370220
   O      -6.6662450655   21.4762284447  -19.1973497934
   O      -7.3349162351   22.1260166813  -13.7637888420
   H      -8.5074526014   22.3370221262  -19.1160234613
   S      -5.4577654416   19.9501961708  -10.7189819533
   C      -6.9668493906   19.2573117599   -9.9657143421
   H      -7.3765628742   19.9544593702   -9.2318478805
   H      -7.6813725727   19.1152445669  -10.7825707996
   H      -6.7494707580   18.3001033232   -9.4865710400
27
Converged     Job 102: Energy -1.1250229109298643e+03 @ (2.827527)
   H      -3.8820777394   20.1922272603  -12.9170449326
   H      -3.9500979575   20.6334074594  -15.2013777394
   H      -4.8617458806   20.6432825387  -17.2892304411
   H      -9.0315375404   22.7785041960  -15.6235459732
   H      -4.6079682374   21.4131199451  -19.5115922755
   H      -5.6700507694   20.8910933522  -20.8533211765
   H      -5.4211182085   19.8243195691  -19.4375342875
   C      -5.5225360362   20.8647570575  -19.7723426294
   C      -4.8647839296   20.3397500608  -13.3598774908
   C      -4.9129085577   20.7056742009  -14.6881447437
   C      -8.1253120022   22.2955828757  -15.9779997854
   C      -5.7776701967   21.1006115361  -16.9266437188
   C      -7.9255422600   22.1340114193  -17.3244235603
   C      -6.7241157044   21.5375429164  -17.8159061859
   C      -5.9731741869   19.9807402679  -12.5186050726
   C      -5.9703706876   21.1853838497  -15.5112430316
   C      -7.1575619461   21.8674732775  -14.9851727861
   O      -7.1047427377   19.6468207620  -12.8301366743
   O      -8.8607304882   22.5542664307  -18.2318595589
   O      -6.6670748895   21.4762716007  -19.1975184642
   O      -7.3345079609   22.1236519235  -13.7634386014
   H      -8.5079469528   22.3376733709  -19.1154083080
   S      -5.4577342761   19.9544040291  -10.7189253987
   C      -6.9661070175   19.2610127852   -9.9646841205
   H      -7.3767474084   19.9589735332   -9.2321270386
   H      -7.6803197743   19.1166280914  -10.7813947516
   H      -6.7476721829   18.3049179005   -9.4838101664
27
Converged     Job 103: Energy -1.1250229042968672e+03 @ (2.825992)
   H      -3.8816893758   20.1920962839  -12.9172997210
   H      -3.9497609068   20.6325877643  -15.2019149561
   H      -4.8619130988   20.6426284147  -17.2896778509
   H      -9.0311566526   22.7780897932  -15.6228415446
   H      -4.6086182303   21.4124247334  -19.5120542136
   H      -5.6711448953   20.8907320587  -20.8535514146
   H      -5.4220833579   19.8237997682  -19.4379225091
   C      -5.5233581612   20.8642778425  -19.7726219975
   C      -4.8643589966   20.3395006170  -13.3602589529
   C      -4.9125240927   20.7049982178  -14.6886027052
   C      -8.1250161989   22.2951374654  -15.9774897912
   C      -5.7777116867   21.1000099892  -16.9268443271
   C      -7.9255387451   22.1337170765  -17.3239745077
   C      -6.7243179792   21.5371360492  -17.8158270890
   C      -5.9728830690   19.9810287059  -12.5188864107
   C      -5.9701285550   21.1847426460  -15.5114418036
   C      -7.1571016910   21.8667954903  -14.9849348403
   O      -7.1043046725   19.6465656885  -12.8303786801
   O      -8.8608618709   22.5542150842  -18.2311585112
   O      -6.6676211269   21.4759795841  -19.1974581869
   O      -7.3336863347   22.1226321173  -13.7630671506
   H      -8.5082733159   22.3377242041  -19.1148108063
   S      -5.4577453627   19.9561656611  -10.7191280095
   C      -6.9660001448   19.2628927173   -9.9645243245
   H      -7.3767500160   19.9611670923   -9.2323152731
   H      -7.6801942913   19.1179833799  -10.7811658327
   H      -6.7474129424   18.3070735868   -9.4831567480
27
Converged     Job 104: Energy -1.1250228973001977e+03 @ (2.824456)
   H      -3.8813481162   20.1921921041  -12.9171512523
   H      -3.9491279734   20.6320229928  -15.2020530280
   H      -4.8618440227   20.6421677573  -17.2902126810
   H      -9.0305732565   22.7775875752  -15.6216986399
   H      -4.6092485552   21.4122459110  -19.5126699068
   H      -5.6722189962   20.8907651797  -20.8538920463
   H      -5.4227780172   19.8236579766  -19.4384615184
   C      -5.5241060357   20.8641824008  -19.7730089143
   C      -4.8639509099   20.3393343865  -13.3603505998
   C      -4.9119104265   20.7044412698  -14.6887878515
   C      -8.1246212881   22.2946880338  -15.9769235349
   C      -5.7775564418   21.0995351936  -16.9271460593
   C      -7.9254853398   22.1334124754  -17.3234867630
   C      -6.7244385856   21.5368426810  -17.8157694920
   C      -5.9726809273   19.9810859287  -12.5191276931
   C      -5.9695445866   21.1840824348  -15.5116694138
   C      -7.1564032916   21.8660403669  -14.9848044087
   O      -7.1038211091   19.6458207713  -12.8307057478
   O      -8.8610634800   22.5540452868  -18.2303427872
   O      -6.6681583131   21.4758836142  -19.1974230175
   O      -7.3326484349   22.1214910552  -13.7628018711
   H      -8.5087199953   22.3376295402  -19.1141083597
   S      -5.4581897377   19.9579185941  -10.7191768834
   C      -6.9663545712   19.2644125176   -9.9646091623
   H      -7.3776557235   19.9629667938   -9.2329757233
   H      -7.6802172240   19.1186503675  -10.7813897254
   H      -6.7474903021   18.3089985350   -9.4825605767
27
Converged     Job 105: Energy -1.1250228906558457e+03 @ (2.822920)
   H      -3.8809484241   20.1917475736  -12.9176487671
   H      -3.9489610723   20.6306140936  -15.2026658430
   H      -4.8622302473   20.6411402871  -17.2908648013
   H      -9.0301939414   22.7771130453  -15.6209951518
   H      -4.6097723257   21.4117213526  -19.5131669871
   H      -5.6731754351   20.8910850548  -20.8543717425
   H      -5.4238980032   19.8234198344  -19.4393277893
   C      -5.5248811106   20.8640882687  -19.7735239756
   C      -4.8636065276   20.3385421834  -13.3608368422
   C      -4.9117224351   20.7031453935  -14.6893826135
   C      -8.1243983033   22.2941373476  -15.9765188168
   C      -5.7777841037   21.0985936594  -16.9275032155
   C      -7.9254462488   22.1332696866  -17.3231611682
   C      -6.7246733415   21.5364959421  -17.8158414184
   C      -5.9723144001   19.9807712807  -12.5192945307
   C      -5.9695618871   21.1827811086  -15.5120124951
   C      -7.1562532640   21.8646793979  -14.9847232268
   O      -7.1030278141   19.6439273748  -12.8306863719
   O      -8.8610371199   22.5544605026  -18.2297505809
   O      -6.6686020354   21.4760421636  -19.1975377452
   O      -7.3324486475   22.1192930208  -13.7625309414
   H      -8.5088766078   22.3382294879  -19.1136344040
   S      -5.4583776088   19.9610867094  -10.7191629334
   C      -6.9659955780   19.2671667119   -9.9638739643
   H      -7.3780531422   19.9663304191   -9.2332531069
   H      -7.6796041887   19.1196039238  -10.7805519567
   H      -6.7463121104   18.3126165281   -9.4804850469
27
Converged     Job 106: Energy -1.1250228832280843e+03 @ (2.821385)
   H      -3.8805546818   20.1914108663  -12.9180891349
   H      -3.9486895230   20.6294984960  -15.2031618033
   H      -4.8625074804   20.6402511621  -17.2913789343
   H      -9.0297640774   22.7767286426  -15.6202670507
   H      -4.6103784426   21.4109639361  -19.5136914849
   H      -5.6742301240   20.8908509452  -20.8547418376
   H      -5.4249800096   19.8229059406  -19.4399057896
   C      -5.5257168195   20.8636550189  -19.7739281524
   C      -4.8632380556   20.3379830375  -13.3612960966
   C      -4.9114528451   20.7021489266  -14.6899000687
   C      -8.1241158253   22.2936841938  -15.9760809595
   C      -5.7779261492   21.0978089708  -16.9278030537
   C      -7.9254162131   22.1330243251  -17.3227983114
   C      -6.7249012143   21.5360828393  -17.8158799496
   C      -5.9720275077   19.9807471176  -12.5195444074
   C      -5.9694593494   21.1818279494  -15.5123023855
   C      -7.1559287218   21.8637065599  -14.9845606081
   O      -7.1023918447   19.6426569092  -12.8307711547
   O      -8.8611074684   22.5545907795  -18.2291194947
   O      -6.6691203108   21.4758771756  -19.1976054640
   O      -7.3318836813   22.1177572311  -13.7621975629
   H      -8.5091491625   22.3384792400  -19.1131113227
   S      -5.4585591391   19.9639048649  -10.7193071826
   C      -6.9657346423   19.2696793119   -9.9633909967
   H      -7.3783103143   19.9693174720   -9.2335159608
   H      -7.6791898061   19.1207783952  -10.7799587559
   H      -6.7454222707   18.3157816095   -9.4789977638
27
Converged     Job 107: Energy -1.1250228750038441e+03 @ (2.819849)
   H      -3.8800456191   20.1916866170  -12.9174289803
   H      -3.9479167291   20.6294597307  -15.2037917797
   H      -4.8624985453   20.6399339603  -17.2920374956
   H      -9.0289690027   22.7762723643  -15.6193847258
   H      -4.6112016816   21.4105748777  -19.5142247172
   H      -5.6755721403   20.8904015059  -20.8548488331
   H      -5.4257754858   19.8225144133  -19.4400532620
   C      -5.5266462804   20.8632533921  -19.7740853717
   C      -4.8624497590   20.3380029469  -13.3613356351
   C      -4.9104337669   20.7018612291  -14.6900339748
   C      -8.1233859552   22.2932012245  -15.9752756060
   C      -5.7777242989   21.0974429376  -16.9279057768
   C      -7.9254085827   22.1326317638  -17.3221201460
   C      -6.7250709197   21.5357067260  -17.8156098969
   C      -5.9715784496   19.9808520194  -12.5199643478
   C      -5.9686093991   21.1813850631  -15.5123037227
   C      -7.1548872058   21.8631735961  -14.9840570728
   O      -7.1015556266   19.6418603873  -12.8315703908
   O      -8.8615181066   22.5541800958  -18.2280443480
   O      -6.6698289402   21.4755013351  -19.1973572128
   O      -7.3303621622   22.1171232747  -13.7615837187
   H      -8.5099816536   22.3380881692  -19.1122080834
   S      -5.4592217827   19.9657846132  -10.7194409171
   C      -6.9664525636   19.2711578744   -9.9640056191
   H      -7.3798356781   19.9710043287   -9.2348042369
   H      -7.6793295665   19.1213709401  -10.7809090191
   H      -6.7458959397   18.3176761621   -9.4789208540
27
Converged     Job 108: Energy -1.1250228682282336e+03 @ (2.818313)
   H      -3.8796465575   20.1911081204  -12.9179650911
   H      -3.9478955060   20.6280963022  -15.2046726008
   H      -4.8628921426   20.6389278974  -17.2925629780
   H      -9.0287091130   22.7757207217  -15.6188961719
   H      -4.6116186895   21.4100268453  -19.5145268967
   H      -5.6763134494   20.8906493395  -20.8551944578
   H      -5.4267601431   19.8222429097  -19.4407478833
   C      -5.5272825329   20.8631140259  -19.7744585104
   C      -4.8620772028   20.3371743443  -13.3618945843
   C      -4.9102845031   20.7005641953  -14.6906888758
   C      -8.1232116966   22.2925665377  -15.9749010414
   C      -5.7779815586   21.0965006504  -16.9281743348
   C      -7.9253913723   22.1324279729  -17.3218258881
   C      -6.7252916883   21.5353239839  -17.8156432375
   C      -5.9711849674   19.9805996976  -12.5201798790
   C      -5.9687445481   21.1800973599  -15.5125797892
   C      -7.1548694980   21.8617896214  -14.9838841308
   O      -7.1007774681   19.6401947094  -12.8315967151
   O      -8.8614901269   22.5545164346  -18.2275214525
   O      -6.6701838436   21.4756021873  -19.1974233538
   O      -7.3303627133   22.1149196455  -13.7612314855
   H      -8.5101033624   22.3386247944  -19.1117967300
   S      -5.4593405738   19.9689009131  -10.7195125375
   C      -6.9660767090   19.2740145153   -9.9633188913
   H      -7.3800693920   19.9744702465   -9.2350383597
   H      -7.6787749462   19.1226055702  -10.7800851521
   H      -6.7448218632   18.3213219523   -9.4769846291
27
Converged     Job 109: Energy -1.1250228611327709e+03 @ (2.816777)
   H      -3.8792323932   20.1907172055  -12.9184958580
   H      -3.9477599117   20.6269860841  -15.2054723059
   H      -4.8631635984   20.6379347907  -17.2929134590
   H      -9.0283478320   22.7753166715  -15.6182819863
   H      -4.6121604795   21.4091371541  -19.5149196045
   H      -5.6772629365   20.8903012662  -20.8554701001
   H      -5.4278255961   19.8216211005  -19.4412120926
   C      -5.5280577846   20.8625714755  -19.7747630787
   C      -4.8616822477   20.3365781558  -13.3624519437
   C      -4.9100488240   20.6995212517  -14.6913062884
   C      -8.1229745336   22.2920727756  -15.9744832925
   C      -5.7781522904   21.0956324141  -16.9284159222
   C      -7.9253712424   22.1321374089  -17.3214805973
   C      -6.7255173553   21.5348452735  -17.8156432604
   C      -5.9708556583   19.9806017128  -12.5204763976
   C      -5.9687654961   21.1790966166  -15.5128386996
   C      -7.1546645859   21.8607653633  -14.9836687339
   O      -7.1000623762   19.6388711861  -12.8317463403
   O      -8.8615341490   22.5546078186  -18.2269453416
   O      -6.6706485240   21.4753662420  -19.1974467231
   O      -7.3299583836   22.1133364456  -13.7608476803
   H      -8.5103245634   22.3388236557  -19.1113148464
   S      -5.4595182446   19.9719781112  -10.7197003553
   C      -6.9657779441   19.2767849666   -9.9628162823
   H      -7.3802732694   19.9777242358   -9.2352874289
   H      -7.6783418044   19.1240096017  -10.7794434714
   H      -6.7438743199   18.3247623464   -9.4754631591
27
Converged     Job 110: Energy -1.1250228531342375e+03 @ (2.815242)
   H      -3.8788856243   20.1909196076  -12.9182621434
   H      -3.9468942543   20.6263621089  -15.2050725379
   H      -4.8630313549   20.6374987537  -17.2936543116
   H      -9.0276974108   22.7746682283  -15.6169846484
   H      -4.6128741424   21.4090439965  -19.5158607797
   H      -5.6784986074   20.8903137875  -20.8560251226
   H      -5.4284441237   19.8214896406  -19.4419925921
   C      -5.5288569482   20.8624724209  -19.7753839641
   C      -4.8613183154   20.3364935872  -13.3623572818
   C      -4.9093843529   20.6990074686  -14.6913145141
   C      -8.1225576074   22.2915440019  -15.9739890129
   C      -5.7779161449   21.0951429678  -16.9288490283
   C      -7.9252922505   22.1316988822  -17.3210492670
   C      -6.7256187122   21.5344614942  -17.8157006950
   C      -5.9707042558   19.9807587685  -12.5205073308
   C      -5.9679728402   21.1784252711  -15.5131634110
   C      -7.1538059529   21.8599820161  -14.9837535416
   O      -7.0996395203   19.6382833597  -12.8319166999
   O      -8.8617514132   22.5542447419  -18.2261565055
   O      -6.6712410047   21.4751597581  -19.1975348775
   O      -7.3287447986   22.1121885344  -13.7608038176
   H      -8.5107921538   22.3385320161  -19.1106409046
   S      -5.4600743385   19.9738274966  -10.7195528877
   C      -6.9662628110   19.2783992628   -9.9627448952
   H      -7.3812675560   19.9795752013   -9.2357290044
   H      -7.6785125935   19.1248724015  -10.7795106985
   H      -6.7441168773   18.3267350897   -9.4747948344
27
Converged     Job 111: Energy -1.1250228459667626e+03 @ (2.813706)
   H      -3.8785057957   20.1905475279  -12.9188097247
   H      -3.9467658323   20.6249096774  -15.2056754720
   H      -4.8634562792   20.6363146513  -17.2942956236
   H      -9.0273315003   22.7741606401  -15.6163903361
   H      -4.6133407955   21.4082685476  -19.5163331952
   H      -5.6793590386   20.8904015925  -20.8565167452
   H      -5.4295712825   19.8210354979  -19.4428390054
   C      -5.5295907992   20.8621626738  -19.7759002974
   C      -4.8610158372   20.3356851445  -13.3628707310
   C      -4.9092544505   20.6976428325  -14.6919333851
   C      -8.1223552067   22.2909305561  -15.9736684273
   C      -5.7781811998   21.0940663927  -16.9292190738
   C      -7.9252238066   22.1314557452  -17.3207988313
   C      -6.7258453433   21.5339791353  -17.8158338850
   C      -5.9703743242   19.9804548931  -12.5206625206
   C      -5.9680680080   21.1770298605  -15.5135352763
   C      -7.1537244321   21.8585501902  -14.9837182541
   O      -7.0988099496   19.6361405516  -12.8317829894
   O      -8.8616650951   22.5545719466  -18.2256667040
   O      -6.6716381229   21.4751533476  -19.1977123149
   O      -7.3286393750   22.1099252991  -13.7605858727
   H      -8.5108704162   22.3390114742  -19.1102516469
   S      -5.4603430987   19.9775257220  -10.7195728837
   C      -6.9658767475   19.2816347233   -9.9618667407
   H      -7.3816068093   19.9834382603   -9.2358794782
   H      -7.6779218911   19.1262122858  -10.7784463356
   H      -6.7428199361   18.3308914452   -9.4725379977
27
Converged     Job 112: Energy -1.1250228379711511e+03 @ (2.812170)
   H      -3.8778658178   20.1903650710  -12.9190709960
   H      -3.9463450401   20.6238426867  -15.2064177861
   H      -4.8638051300   20.6351230524  -17.2949239770
   H      -9.0266964705   22.7738209873  -15.6157243216
   H      -4.6142412614   21.4069822450  -19.5169945129
   H      -5.6808259558   20.8893788421  -20.8568251982
   H      -5.4308866184   19.8199790402  -19.4432041484
   C      -5.5307232619   20.8611243347  -19.7762582898
   C      -4.8603324711   20.3352857957  -13.3632999796
   C      -4.9087135237   20.6966872989  -14.6924677053
   C      -8.1218957732   22.2904201354  -15.9732204138
   C      -5.7783262472   21.0930411204  -16.9295460754
   C      -7.9252665688   22.1309859004  -17.3204431035
   C      -6.7261922974   21.5332269330  -17.8158290315
   C      -5.9697858803   19.9807054231  -12.5208501353
   C      -5.9677624404   21.1760129029  -15.5138327790
   C      -7.1531556807   21.8576024424  -14.9835753204
   O      -7.0977304553   19.6349787567  -12.8321183435
   O      -8.8619113257   22.5543630852  -18.2249972669
   O      -6.6724186523   21.4744431470  -19.1977246900
   O      -7.3277592073   22.1086120407  -13.7602962880
   H      -8.5114474973   22.3387875019  -19.1097097144
   S      -5.4606355338   19.9812150168  -10.7195719745
   C      -6.9657410904   19.2849329231   -9.9613587067
   H      -7.3820664030   19.9871808864   -9.2361382311
   H      -7.6775588360   19.1281554853  -10.7778788242
   H      -6.7420668116   18.3348474190   -9.4710250193
27
Converged     Job 113: Energy -1.1250228295247350e+03 @ (2.810635)
   H      -3.8773964838   20.1904895534  -12.9193119033
   H      -3.9459678070   20.6229325542  -15.2069085175
   H      -4.8640223431   20.6341198164  -17.2953695437
   H      -9.0261770265   22.7734592985  -15.6150371102
   H      -4.6149422028   21.4059085909  -19.5175742305
   H      -5.6820023514   20.8885768064  -20.8571368824
   H      -5.4319332875   19.8190893990  -19.4436019888
   C      -5.5316231994   20.8602677165  -19.7766055999
   C      -4.8598548670   20.3350984658  -13.3636556767
   C      -4.9083081450   20.6959231864  -14.6929283000
   C      -8.1215437256   22.2899478956  -15.9727970505
   C      -5.7784129394   21.0921783858  -16.9298208783
   C      -7.9252421059   22.1305520088  -17.3200810772
   C      -6.7264305061   21.5325812387  -17.8158416470
   C      -5.9694074558   19.9810267910  -12.5210611351
   C      -5.9675367251   21.1751735254  -15.5140929591
   C      -7.1526940374   21.8568003854  -14.9834115401
   O      -7.0969480102   19.6340932415  -12.8323888262
   O      -8.8620363096   22.5541604420  -18.2243784949
   O      -6.6730251744   21.4738345234  -19.1977593896
   O      -7.3269564610   22.1074698833  -13.7599993867
   H      -8.5118191042   22.3385909066  -19.1091884544
   S      -5.4609029325   19.9841593535  -10.7196349011
   C      -6.9656775559   19.2876122771   -9.9609981615
   H      -7.3824109789   19.9902009734   -9.2363493035
   H      -7.6773386838   19.1298307941  -10.7774527146
   H      -6.7415463630   18.3380220750   -9.4699165360
27
Converged     Job 114: Energy -1.1250228223210861e+03 @ (2.809099)
   H      -3.8762894577   20.1897631602  -12.9197530282
   H      -3.9456088782   20.6210877269  -15.2084491052
   H      -4.8650434746   20.6315097923  -17.2965505392
   H      -9.0249458703   22.7733863270  -15.6144804873
   H      -4.6167842224   21.4027992650  -19.5191129349
   H      -5.6848396723   20.8853053443  -20.8578050343
   H      -5.4342127334   19.8162639035  -19.4440421321
   C      -5.5337972102   20.8573498674  -19.7773612587
   C      -4.8586938532   20.3344213147  -13.3642168446
   C      -4.9074952209   20.6943878579  -14.6936762968
   C      -8.1207105025   22.2893020079  -15.9724814945
   C      -5.7789329527   21.0900850102  -16.9304276123
   C      -7.9254013702   22.1294213183  -17.3198751702
   C      -6.7272333777   21.5306783495  -17.8160986879
   C      -5.9683227998   19.9817793868  -12.5209403670
   C      -5.9670702134   21.1735356748  -15.5145993425
   C      -7.1517205461   21.8556658418  -14.9834627346
   O      -7.0955213525   19.6332212026  -12.8315589707
   O      -8.8625707556   22.5532255291  -18.2237198443
   O      -6.6746469278   21.4714830370  -19.1980308716
   O      -7.3255503497   22.1063549418  -13.7599497298
   H      -8.5130160627   22.3372455105  -19.1086915630
   S      -5.4605840648   19.9908255277  -10.7195175424
   C      -6.9647986552   19.2944272188   -9.9596291421
   H      -7.3817933561   19.9978936823   -9.2359767355
   H      -7.6764870986   19.1349885536  -10.7757498815
   H      -6.7400862735   18.3456921616   -9.4671426741
27
Converged     Job 115: Energy -1.1250228144242287e+03 @ (2.807563)
   H      -3.8759470448   20.1904336687  -12.9196941871
   H      -3.9451722717   20.6204754762  -15.2088616571
   H      -4.8651654390   20.6306655527  -17.2969462059
   H      -9.0245029418   22.7730182657  -15.6139189711
   H      -4.6173945841   21.4017495252  -19.5195014466
   H      -5.6858382865   20.8845094074  -20.8579974156
   H      -5.4351125710   19.8153655372  -19.4443254914
   C      -5.5345656707   20.8564849905  -19.7775846911
   C      -4.8582845927   20.3346212594  -13.3644470802
   C      -4.9070418413   20.6939175782  -14.6940683320
   C      -8.1203718376   22.2888440185  -15.9720409223
   C      -5.7789236990   21.0893367735  -16.9305981771
   C      -7.9253372876   22.1289759020  -17.3194730897
   C      -6.7273848635   21.5300457493  -17.8160289586
   C      -5.9680573689   19.9822981228  -12.5212220950
   C      -5.9667805730   21.1729278375  -15.5147764541
   C      -7.1512043305   21.8551035983  -14.9832589677
   O      -7.0950167020   19.6329305602  -12.8318466973
   O      -8.8626273024   22.5529380870  -18.2231203438
   O      -6.6751753698   21.4708039954  -19.1979861643
   O      -7.3246227982   22.1056097835  -13.7596464225
   H      -8.5132756009   22.3369313299  -19.1081653754
   S      -5.4607734597   19.9928081153  -10.7196737241
   C      -6.9649234926   19.2964924736   -9.9595610138
   H      -7.3820571706   20.0002248983   -9.2362597422
   H      -7.6765205355   19.1365656065  -10.7756563246
   H      -6.7400787780   18.3480212000   -9.4666397093
27
Converged     Job 116: Energy -1.1250228058885639e+03 @ (2.806027)
   H      -3.8756329671   20.1907439580  -12.9196204982
   H      -3.9444912872   20.6198302317  -15.2086650829
   H      -4.8650638662   20.6300859874  -17.2974364767
   H      -9.0239596310   22.7724761451  -15.6130020739
   H      -4.6179470369   21.4014837615  -19.5200714260
   H      -5.6867567775   20.8844178607  -20.8583535664
   H      -5.4356909797   19.8151038586  -19.4448568938
   C      -5.5352112984   20.8562721884  -19.7779722108
   C      -4.8579723623   20.3345689724  -13.3644811733
   C      -4.9065252598   20.6933656365  -14.6942070672
   C      -8.1200123792   22.2883463773  -15.9716452183
   C      -5.7787683257   21.0887699175  -16.9309503602
   C      -7.9253109137   22.1286162136  -17.3191524939
   C      -6.7275014574   21.5296597194  -17.8160337729
   C      -5.9679181367   19.9824765677  -12.5213488579
   C      -5.9662403582   21.1722149834  -15.5150669178
   C      -7.1505693169   21.8543074025  -14.9832682903
   O      -7.0945458368   19.6321945430  -12.8320763807
   O      -8.8628199281   22.5527308874  -18.2225123888
   O      -6.6756550872   21.4705644022  -19.1980118425
   O      -7.3236778719   22.1044208960  -13.7595246477
   H      -8.5137019421   22.3368033200  -19.1076671455
   S      -5.4612648110   19.9947269188  -10.7196398823
   C      -6.9652819456   19.2981858591   -9.9594701955
   H      -7.3829257895   20.0021945165   -9.2367423072
   H      -7.6765753033   19.1373953399  -10.7756511492
   H      -6.7401357581   18.3501432586   -9.4658709733
27
Converged     Job 117: Energy -1.1250227988627357e+03 @ (2.804492)
   H      -3.8752657986   20.1904683130  -12.9200590722
   H      -3.9443297284   20.6183435554  -15.2091251866
   H      -4.8654457422   20.6288716605  -17.2980673592
   H      -9.0236549136   22.7718571525  -15.6125766714
   H      -4.6183556653   21.4008309338  -19.5204376063
   H      -5.6874492301   20.8846011705  -20.8587949325
   H      -5.4366360431   19.8147161446  -19.4456988769
   C      -5.5358168895   20.8560228497  -19.7784479018
   C      -4.8576811692   20.3338299291  -13.3649098363
   C      -4.9064062251   20.6920056256  -14.6947699541
   C      -8.1198353067   22.2876285789  -15.9714389080
   C      -5.7790075827   21.0876383491  -16.9313442672
   C      -7.9252768458   22.1283125652  -17.3190176876
   C      -6.7277138311   21.5291213878  -17.8161701347
   C      -5.9675799303   19.9822354982  -12.5214264367
   C      -5.9663159975   21.1707516867  -15.5154594039
   C      -7.1505326053   21.8527652882  -14.9833301835
   O      -7.0936892569   19.6301551063  -12.8319477048
   O      -8.8627310891   22.5529961138  -18.2221696086
   O      -6.6760027990   21.4705050902  -19.1981734484
   O      -7.3237059093   22.1020196199  -13.7594119853
   H      -8.5137437568   22.3372509804  -19.1074211735
   S      -5.4615791066   19.9984139348  -10.7195742926
   C      -6.9649830806   19.3014764738   -9.9585500862
   H      -7.3834144742   20.0061516275   -9.2369142338
   H      -7.6760312276   19.1387405792  -10.7745695902
   H      -6.7389726501   18.3543889231   -9.4634917018
27
Converged     Job 118: Energy -1.1250227905441511e+03 @ (2.802956)
   H      -3.8747428955   20.1901935298  -12.9203115089
   H      -3.9440781880   20.6174031470  -15.2100582584
   H      -4.8657709306   20.6277203274  -17.2985864070
   H      -9.0231431346   22.7713254855  -15.6119590768
   H      -4.6190309879   21.3997015952  -19.5210148661
   H      -5.6885536961   20.8837286181  -20.8591288606
   H      -5.4376025125   19.8137454551  -19.4461317211
   C      -5.5366684434   20.8550862367  -19.7788172842
   C      -4.8571013802   20.3333391405  -13.3653576348
   C      -4.9059444068   20.6910249781  -14.6953005442
   C      -8.1194585373   22.2869742653  -15.9709932753
   C      -5.7791576424   21.0866044993  -16.9315746066
   C      -7.9252241612   22.1276930439  -17.3186418987
   C      -6.7279567310   21.5283067020  -17.8162101304
   C      -5.9671287172   19.9823801822  -12.5216604303
   C      -5.9661502753   21.1697045770  -15.5156763087
   C      -7.1501325353   21.8517226094  -14.9830888568
   O      -7.0927893943   19.6288679528  -12.8320939916
   O      -8.8628439632   22.5526143295  -18.2215207486
   O      -6.6765859728   21.4697678475  -19.1982430108
   O      -7.3230835887   22.1006022113  -13.7590313299
   H      -8.5141120623   22.3368833934  -19.1068737880
   S      -5.4619275879   20.0021227585  -10.7197153565
   C      -6.9649393282   19.3049704276   -9.9580826225
   H      -7.3839061346   20.0101939599   -9.2372979106
   H      -7.6757744630   19.1408239846  -10.7740022618
   H      -6.7383492282   18.3585975570   -9.4619245153
27
Converged     Job 119: Energy -1.1250227825531040e+03 @ (2.801420)
   H      -3.8743602244   20.1906717472  -12.9197043223
   H      -3.9433646967   20.6173072511  -15.2104158063
   H      -4.8657071669   20.6273162093  -17.2990855536
   H      -9.0224534569   22.7708491426  -15.6111011917
   H      -4.6197512880   21.3991286371  -19.5215327247
   H      -5.6897190280   20.8830213945  -20.8592336680
   H      -5.4382632110   19.8131656629  -19.4462366379
   C      -5.5374640283   20.8544745357  -19.7789747064
   C      -4.8564803249   20.3335071556  -13.3653852528
   C      -4.9051082731   20.6908010224  -14.6954201690
   C      -8.1188609796   22.2864894430  -15.9703544620
   C      -5.7789548959   21.0861819728  -16.9317130869
   C      -7.9251824619   22.1272042850  -17.3180897133
   C      -6.7280827395   21.5278177906  -17.8160285636
   C      -5.9668306131   19.9826604287  -12.5220479188
   C      -5.9654135077   21.1692989759  -15.5157458283
   C      -7.1492223870   21.8512393968  -14.9827405985
   O      -7.0921456412   19.6282504238  -12.8326632657
   O      -8.8631517563   22.5520842600  -18.2206365813
   O      -6.6771961737   21.4691843023  -19.1980680539
   O      -7.3217070779   22.1000300580  -13.7585878487
   H      -8.5147438459   22.3363471649  -19.1061171701
   S      -5.4625730515   20.0041641902  -10.7199020738
   C      -6.9655541473   19.3066120640   -9.9585850844
   H      -7.3851849616   20.0119876614   -9.2383253056
   H      -7.6759506936   19.1417167349  -10.7747431678
   H      -6.7387302291   18.3605868109   -9.4618579972
27
Converged     Job 120: Energy -1.1250227738349577e+03 @ (2.799885)
   H      -3.8739425163   20.1903481645  -12.9200439501
   H      -3.9432600642   20.6159908862  -15.2112119796
   H      -4.8660631929   20.6261299164  -17.2996100266
   H      -9.0221921679   22.7701216142  -15.6107080610
   H      -4.6201262352   21.3984137610  -19.5218240580
   H      -5.6903633466   20.8830494557  -20.8596068732
   H      -5.4391298026   19.8126762860  -19.4469455547
   C      -5.5380321193   20.8541207172  -19.7793622450
   C      -4.8560531085   20.3327656251  -13.3658681907
   C      -4.9049011375   20.6894895577  -14.6960274146
   C      -8.1186893912   22.2856787656  -15.9700474838
   C      -5.7791873711   21.0850551058  -16.9319855935
   C      -7.9251543389   22.1267723348  -17.3178556935
   C      -6.7282851380   21.5272030263  -17.8160977416
   C      -5.9664062402   19.9824426187  -12.5222293840
   C      -5.9655217610   21.1678850890  -15.5160246765
   C      -7.1492082101   21.8497249873  -14.9826254403
   O      -7.0912180059   19.6262855095  -12.8326238536
   O      -8.8631134284   22.5521437684  -18.2201966405
   O      -6.6775278331   21.4690086436  -19.1981779057
   O      -7.3217419099   22.0977536780  -13.7583067835
   H      -8.5148583597   22.3365738793  -19.1057771266
   S      -5.4628803993   20.0078789936  -10.7199771455
   C      -6.9653538778   19.3100852871   -9.9578659688
   H      -7.3856014443   20.0160943491   -9.2386042400
   H      -7.6755378478   19.1434852605  -10.7738518820
   H      -6.7378082672   18.3649212200   -9.4598398058
27
Converged     Job 121: Energy -1.1250227648351595e+03 @ (2.798349)
   H      -3.8735523851   20.1901850769  -12.9203953619
   H      -3.9431038040   20.6149846937  -15.2119501207
   H      -4.8663062761   20.6249984236  -17.2999060360
   H      -9.0218653834   22.7695815553  -15.6102749208
   H      -4.6206111417   21.3973272326  -19.5221949271
   H      -5.6911737950   20.8823179573  -20.8598496646
   H      -5.4399962696   19.8117929626  -19.4473001381
   C      -5.5386933364   20.8532831758  -19.7796298915
   C      -4.8556450333   20.3322974508  -13.3663636615
   C      -4.9046536491   20.6885009001  -14.6965932762
   C      -8.1184636554   22.2850368618  -15.9697381011
   C      -5.7793421406   21.0840463288  -16.9322072187
   C      -7.9251237362   22.1262474596  -17.3176063884
   C      -6.7284875654   21.5264810961  -17.8161357144
   C      -5.9660955034   19.9825666089  -12.5224999184
   C      -5.9655493197   21.1668393194  -15.5162747217
   C      -7.1490348714   21.8486485367  -14.9824584575
   O      -7.0904473596   19.6248570030  -12.8326784903
   O      -8.8631367532   22.5519379516  -18.2197558112
   O      -6.6779452574   21.4684111106  -19.1982341870
   O      -7.3214027823   22.0962048189  -13.7579926895
   H      -8.5150420163   22.3364339530  -19.1054142414
   S      -5.4632217276   20.0115281712  -10.7202033713
   C      -6.9651715294   19.3133904089   -9.9573457717
   H      -7.3858926420   20.0198642614   -9.2388147454
   H      -7.6752445512   19.1454260438  -10.7731490179
   H      -6.7369550445   18.3689081457   -9.4583279460
27
Converged     Job 122: Energy -1.1250227565401642e+03 @ (2.796813)
   H      -3.8731600820   20.1905321046  -12.9202545502
   H      -3.9421765785   20.6144325442  -15.2115088787
   H      -4.8661611467   20.6245185773  -17.3007476505
   H      -9.0211876152   22.7688073817  -15.6091218544
   H      -4.6212998073   21.3971953881  -19.5231242067
   H      -5.6923362403   20.8822255940  -20.8604211608
   H      -5.4405122053   19.8115717621  -19.4480744340
   C      -5.5394427790   20.8530955714  -19.7802539338
   C      -4.8553097646   20.3322753559  -13.3662030855
   C      -4.9039257585   20.6879979140  -14.6965465724
   C      -8.1180038234   22.2843902063  -15.9693181376
   C      -5.7790811384   21.0834872099  -16.9326698297
   C      -7.9250653569   22.1256833586  -17.3172570398
   C      -6.7285879015   21.5259864845  -17.8162262983
   C      -5.9659553787   19.9827802857  -12.5224159065
   C      -5.9646758439   21.1661132765  -15.5166218235
   C      -7.1481191932   21.8477989602  -14.9826139688
   O      -7.0899710599   19.6242329187  -12.8328170654
   O      -8.8634055142   22.5514035220  -18.2190514968
   O      -6.6785303328   21.4680612002  -19.1983599636
   O      -7.3201552820   22.0950247589  -13.7580335363
   H      -8.5155844061   22.3359648610  -19.1048299462
   S      -5.4639025460   20.0136067358  -10.7199569095
   C      -6.9657758417   19.3152547899   -9.9571423570
   H      -7.3869568414   20.0219505919   -9.2391111848
   H      -7.6755458707   19.1465744865  -10.7730520666
   H      -6.7373290663   18.3711314358   -9.4575609825
27
Converged     Job 123: Energy -1.1250227467433565e+03 @ (2.795278)
   H      -3.8728094329   20.1902509675  -12.9207927430
   H      -3.9420883919   20.6129328740  -15.2120163738
   H      -4.8665528972   20.6232506310  -17.3013757539
   H      -9.0209638578   22.7680327676  -15.6087918023
   H      -4.6216321500   21.3964114399  -19.5235288033
   H      -5.6929101894   20.8821901955  -20.8609036468
   H      -5.4413427189   19.8110327126  -19.4489010818
   C      -5.5399553388   20.8526799259  -19.7807633525
   C      -4.8550746228   20.3315287534  -13.3666390037
   C      -4.9038596470   20.6866084552  -14.6971140716
   C      -8.1178892090   22.2835397212  -15.9691861203
   C      -5.7793408517   21.0822863355  -16.9330645271
   C      -7.9250184638   22.1252069609  -17.3171849362
   C      -6.7287789481   21.5253116980  -17.8164429903
   C      -5.9656689678   19.9826200682  -12.5224394092
   C      -5.9648178787   21.1646100897  -15.5170178461
   C      -7.1481676472   21.8462003364  -14.9826970895
   O      -7.0891719584   19.6222170890  -12.8324862159
   O      -8.8632992217   22.5514585107  -18.2187891270
   O      -6.6788105093   21.4678317876  -19.1986029600
   O      -7.3203102791   22.0926028453  -13.7579507813
   H      -8.5155864993   22.3361947071  -19.1046538457
   S      -5.4642408379   20.0176692106  -10.7199252331
   C      -6.9654313478   19.3189534493   -9.9560897466
   H      -7.3871746010   20.0262437005   -9.2389649832
   H      -7.6751125386   19.1485421110  -10.7717231670
   H      -6.7361472961   18.3756896565   -9.4552489698
27
Converged     Job 124: Energy -1.1250227382765552e+03 @ (2.793742)
   H      -3.8721676797   20.1902680019  -12.9209530339
   H      -3.9417266899   20.6119572467  -15.2128230837
   H      -4.8668721079   20.6218563239  -17.3018732480
   H      -9.0204500581   22.7674310591  -15.6083378360
   H      -4.6223923287   21.3948723439  -19.5240727905
   H      -5.6941047364   20.8808447045  -20.8611633188
   H      -5.4424409639   19.8096891493  -19.4491873949
   C      -5.5408997138   20.8513426980  -19.7810631791
   C      -4.8543627038   20.3311896635  -13.3670744298
   C      -4.9033569148   20.6856322666  -14.6976599149
   C      -8.1175173003   22.2827723572  -15.9688760203
   C      -5.7795012994   21.0810378354  -16.9333543601
   C      -7.9250504044   22.1244312308  -17.3169455225
   C      -6.7290925207   21.5242677173  -17.8164801540
   C      -5.9650544015   19.9829387972  -12.5226062637
   C      -5.9646265580   21.1634405580  -15.5173116694
   C      -7.1477602864   21.8450516637  -14.9826084915
   O      -7.0879212336   19.6207239622  -12.8327605751
   O      -8.8634907488   22.5509035703  -18.2182996811
   O      -6.6794710793   21.4667721668  -19.1986570867
   O      -7.3196897846   22.0911174042  -13.7577353968
   H      -8.5160502794   22.3355985959  -19.1042596945
   S      -5.4647261020   20.0222404611  -10.7199664358
   C      -6.9653993491   19.3230899299   -9.9554846965
   H      -7.3876936935   20.0308369431   -9.2391285613
   H      -7.6748972713   19.1512665286  -10.7709835771
   H      -6.7354401986   18.3805238546   -9.4536268867
27
Converged     Job 125: Energy -1.1250227297999329e+03 @ (2.792206)
   H      -3.8716897121   20.1906641187  -12.9211320450
   H      -3.9412967241   20.6111143064  -15.2132034881
   H      -4.8670437845   20.6206982806  -17.3022985859
   H      -9.0199744646   22.7668981592  -15.6078455137
   H      -4.6230372940   21.3935422182  -19.5246287660
   H      -5.6951436560   20.8796073685  -20.8614596805
   H      -5.4433265281   19.8084858030  -19.4494727001
   C      -5.5417016325   20.8501461705  -19.7813810789
   C      -4.8538900494   20.3311492466  -13.3673645954
   C      -4.9029347066   20.6849054137  -14.6980715397
   C      -8.1171936611   22.2821328894  -15.9685948829
   C      -5.7795630156   21.0800154827  -16.9336452666
   C      -7.9250357194   22.1237344902  -17.3167168513
   C      -6.7293154226   21.5233616788  -17.8165604145
   C      -5.9646893340   19.9834307303  -12.5227390875
   C      -5.9643934407   21.1625415281  -15.5175940152
   C      -7.1473237058   21.8441878682  -14.9825394400
   O      -7.0870411727   19.6197397815  -12.8329548068
   O      -8.8636243285   22.5503558520  -18.2178577029
   O      -6.6800418164   21.4657889839  -19.1987537974
   O      -7.3189375528   22.0900088719  -13.7575482869
   H      -8.5164129676   22.3350035827  -19.1038928569
   S      -5.4651850972   20.0258730477  -10.7200030127
   C      -6.9654481930   19.3263859802   -9.9550102156
   H      -7.3880923912   20.0344275325   -9.2391704993
   H      -7.6748373333   19.1535843038  -10.7703798353
   H      -6.7349831169   18.3843119328   -9.4524742558
27
Converged     Job 126: Energy -1.1250227207460218e+03 @ (2.790670)
   H      -3.8712232662   20.1905896678  -12.9213375499
   H      -3.9410771616   20.6098346100  -15.2138836588
   H      -4.8674540746   20.6191078244  -17.3029030986
   H      -9.0195360748   22.7661817151  -15.6076003309
   H      -4.6236706210   21.3920438216  -19.5251910504
   H      -5.6961097336   20.8784264572  -20.8618631563
   H      -5.4442910318   19.8071685241  -19.4499894071
   C      -5.5424933958   20.8488660082  -19.7818183336
   C      -4.8534150380   20.3306534400  -13.3677382130
   C      -4.9026200230   20.6836909576  -14.6985905732
   C      -8.1169017749   22.2812311522  -15.9684804855
   C      -5.7798018688   21.0785806429  -16.9340288475
   C      -7.9250529523   22.1228944706  -17.3166688455
   C      -6.7296157588   21.5222207059  -17.8167514916
   C      -5.9642787866   19.9836415709  -12.5227849931
   C      -5.9643281405   21.1611135103  -15.5179689771
   C      -7.1470870651   21.8427929361  -14.9826145742
   O      -7.0861872355   19.6181416927  -12.8324158953
   O      -8.8637184566   22.5498260430  -18.2175987656
   O      -6.6805992780   21.4647239459  -19.1989636782
   O      -7.3186426968   22.0881679564  -13.7574955650
   H      -8.5167313397   22.3344565249  -19.1037174425
   S      -5.4654730718   20.0306803957  -10.7200884351
   C      -6.9651527454   19.3310065022   -9.9541007949
   H      -7.3881744187   20.0396557402   -9.2390800320
   H      -7.6745095506   19.1567034819  -10.7691864165
   H      -6.7340112689   18.3896956620   -9.4504325404
27
Converged     Job 127: Energy -1.1250227128648676e+03 @ (2.789135)
   H      -3.8707060487   20.1911021448  -12.9204286371
   H      -3.9401941351   20.6099669341  -15.2143422496
   H      -4.8672863951   20.6187149608  -17.3034171392
   H      -9.0187553218   22.7655280278  -15.6065662073
   H      -4.6245363653   21.3915095918  -19.5259291132
   H      -5.6975112077   20.8775005093  -20.8620268806
   H      -5.4448224636   19.8064871242  -19.4501187114
   C      -5.5433838592   20.8481241615  -19.7820449563
   C      -4.8525565561   20.3309457563  -13.3676445430
   C      -4.9015112961   20.6836074733  -14.6986040163
   C      -8.1162261646   22.2806144626  -15.9677361508
   C      -5.7794914570   21.0781283766  -16.9341228372
   C      -7.9250169519   22.1221448479  -17.3160037352
   C      -6.7297392850   21.5215374424  -17.8165159374
   C      -5.9638161511   19.9840840079  -12.5231271467
   C      -5.9633481831   21.1607659613  -15.5179681349
   C      -7.1459630982   21.8423458742  -14.9822318982
   O      -7.0853881947   19.6179350771  -12.8331630152
   O      -8.8641468959   22.5488580638  -18.2165648137
   O      -6.6813329379   21.4638492723  -19.1987457371
   O      -7.3170033254   22.0877985754  -13.7570484849
   H      -8.5175532102   22.3334254695  -19.1028209936
   S      -5.4661964485   20.0327153517  -10.7202008358
   C      -6.9660839778   19.3328681045   -9.9547899116
   H      -7.3896596816   20.0416426950   -9.2402307916
   H      -7.6749525756   19.1581169323  -10.7702002185
   H      -6.7349746973   18.3917784127   -9.4506998533
27
Converged     Job 128: Energy -1.1250227025595941e+03 @ (2.787599)
   H      -3.8702738678   20.1910966594  -12.9206950319
   H      -3.9400730180   20.6087189698  -15.2151027166
   H      -4.8676475971   20.6173866544  -17.3039105753
   H      -9.0185190550   22.7647332304  -15.6062721512
   H      -4.6248870974   21.3905193517  -19.5262061117
   H      -5.6980892243   20.8771845739  -20.8623800781
   H      -5.4456460748   19.8057241434  -19.4507625580
   C      -5.5439096305   20.8474755874  -19.7824146880
   C      -4.8521202974   20.3303750843  -13.3680932935
   C      -4.9013036097   20.6823488051  -14.6992035840
   C      -8.1160748517   22.2797110541  -15.9675141540
   C      -5.7797326783   21.0768646625  -16.9343972668
   C      -7.9249717234   22.1215469467  -17.3158429827
   C      -6.7299322748   21.5207250719  -17.8166275602
   C      -5.9633699095   19.9840081338  -12.5232771834
   C      -5.9634805871   21.1593062081  -15.5182605243
   C      -7.1459818822   21.8407993582  -14.9821658698
   O      -7.0843222867   19.6158624738  -12.8331376325
   O      -8.8640726918   22.5487217756  -18.2162254002
   O      -6.6816406289   21.4633888189  -19.1988889612
   O      -7.3170899746   22.0855556780  -13.7568318139
   H      -8.5176107263   22.3334150570  -19.1025656171
   S      -5.4666388161   20.0369375334  -10.7202646676
   C      -6.9659417210   19.3367527442   -9.9540030095
   H      -7.3901488532   20.0461287387   -9.2404141866
   H      -7.6746181676   19.1602705147  -10.7692073598
   H      -6.7340590449   18.3965378721   -9.4486280026
27
Converged     Job 129: Energy -1.1250226940799391e+03 @ (2.786063)
   H      -3.8698086938   20.1912789234  -12.9209288495
   H      -3.9398581347   20.6078730498  -15.2158314480
   H      -4.8678787009   20.6161211367  -17.3041714714
   H      -9.0181718925   22.7641217697  -15.6059089426
   H      -4.6253921581   21.3890981902  -19.5266043566
   H      -5.6989080384   20.8759674133  -20.8626026726
   H      -5.4464709449   19.8044796934  -19.4510121740
   C      -5.5445712391   20.8462468441  -19.7826609094
   C      -4.8516200606   20.3301370161  -13.3685394042
   C      -4.9009894038   20.6814826624  -14.6997400039
   C      -8.1158328412   22.2789769441  -15.9672512820
   C      -5.7798750633   21.0757370462  -16.9346001477
   C      -7.9249278916   22.1207982886  -17.3156254928
   C      -6.7301314784   21.5197629743  -17.8166939517
   C      -5.9629690616   19.9843366461  -12.5235096011
   C      -5.9634809074   21.1582684175  -15.5184953147
   C      -7.1457838417   21.8397399868  -14.9820073968
   O      -7.0833097453   19.6143811213  -12.8333229321
   O      -8.8641077666   22.5481880350  -18.2158339673
   O      -6.6820789985   21.4624043820  -19.1989698849
   O      -7.3167060759   22.0841429100  -13.7565431796
   H      -8.5178131130   22.3328748388  -19.1022362863
   S      -5.4671597677   20.0411556993  -10.7204481899
   C      -6.9659089369   19.3405260759   -9.9534833477
   H      -7.3906098934   20.0503093955   -9.2405929175
   H      -7.6744539812   19.1627034721  -10.7685073680
   H      -6.7333375760   18.4009821051   -9.4471716544
27
Converged     Job 130: Energy -1.1250226848344448e+03 @ (2.784528)
   H      -3.8693113503   20.1912747058  -12.9212387467
   H      -3.9394707987   20.6064731741  -15.2160540372
   H      -4.8682172963   20.6145661396  -17.3049222680
   H      -9.0177777097   22.7632012820  -15.6057067853
   H      -4.6259996517   21.3877361020  -19.5272061418
   H      -5.6997890014   20.8748502144  -20.8630755931
   H      -5.4472995226   19.8032343546  -19.4515930049
   C      -5.5452970046   20.8450371208  -19.7831594552
   C      -4.8512084655   20.3296764062  -13.3688086844
   C      -4.9006874290   20.6802477827  -14.7001571666
   C      -8.1155874794   22.2779429526  -15.9672746435
   C      -5.7800639955   21.0742824112  -16.9351064967
   C      -7.9250034771   22.1198666354  -17.3157171999
   C      -6.7304376631   21.5185857486  -17.8169666099
   C      -5.9625834927   19.9846305935  -12.5233675366
   C      -5.9633121639   21.1567808996  -15.5189776297
   C      -7.1455133027   21.8382416956  -14.9822975884
   O      -7.0824341414   19.6128871284  -12.8327604612
   O      -8.8642697940   22.5475498771  -18.2157155975
   O      -6.6826250986   21.4613254143  -19.1992606015
   O      -7.3164044425   22.0821616123  -13.7567079421
   H      -8.5181865003   22.3322457730  -19.1022013594
   S      -5.4675313088   20.0459940751  -10.7203654074
   C      -6.9657015224   19.3452413128   -9.9523636288
   H      -7.3906629131   20.0555993023   -9.2402030898
   H      -7.6742764348   19.1660599414  -10.7670620640
   H      -6.7325049024   18.4064028846   -9.4450241782
27
Converged     Job 131: Energy -1.1250226756384527e+03 @ (2.782992)
   H      -3.8688506198   20.1917371267  -12.9213233104
   H      -3.9391899409   20.6056372848  -15.2166803242
   H      -4.8684118958   20.6131662643  -17.3051423448
   H      -9.0173896175   22.7625965521  -15.6054206728
   H      -4.6265924549   21.3860727357  -19.5276927419
   H      -5.7007323129   20.8732391560  -20.8633051498
   H      -5.4481262245   19.8017066148  -19.4517811601
   C      -5.5460312667   20.8434991168  -19.7834139152
   C      -4.8506917773   20.3296622304  -13.3691637318
   C      -4.9003261632   20.6794841005  -14.7006448917
   C      -8.1153218133   22.2771801582  -15.9670751363
   C      -5.7801788100   21.0730531171  -16.9353250272
   C      -7.9249866035   22.1189708283  -17.3155531085
   C      -6.7306607844   21.5174295942  -17.8170403897
   C      -5.9621850611   19.9852113990  -12.5235445383
   C      -5.9632336301   21.1557843145  -15.5192260032
   C      -7.1452288307   21.8372856353  -14.9822057376
   O      -7.0815044369   19.6117858907  -12.8327576323
   O      -8.8643564533   22.5467716750  -18.2153997252
   O      -6.6831454540   21.4600141833  -19.1993450854
   O      -7.3158612010   22.0810166363  -13.7565160324
   H      -8.5184687896   22.3313699592  -19.1019368363
   S      -5.4679635071   20.0502932170  -10.7205280404
   C      -6.9656625279   19.3492393388   -9.9518661916
   H      -7.3909421553   20.0599516251   -9.2402526421
   H      -7.6741831274   19.1689994539  -10.7663738345
   H      -6.7319309448   18.4109364647   -9.4437792329
27
Converged     Job 132: Energy -1.1250226666637668e+03 @ (2.781456)
   H      -3.8682370590   20.1920760672  -12.9214908180
   H      -3.9386882390   20.6044361597  -15.2169583899
   H      -4.8687709189   20.6115170518  -17.3059760533
   H      -9.0168680318   22.7616984069  -15.6051514927
   H      -4.6273314407   21.3844361884  -19.5284449006
   H      -5.7018221659   20.8716937248  -20.8638038885
   H      -5.4490243330   19.8001661449  -19.4523147294
   C      -5.5468860453   20.8419607475  -19.7839488510
   C      -4.8501497531   20.3294479251  -13.3693468910
   C      -4.8998573098   20.6783995175  -14.7010117823
   C      -8.1149791223   22.2761342140  -15.9670673707
   C      -5.7803399670   21.0715248702  -16.9358328048
   C      -7.9250349343   22.1178918768  -17.3156060738
   C      -6.7309796547   21.5160720244  -17.8173232695
   C      -5.9616713248   19.9856975234  -12.5233503447
   C      -5.9629227877   21.1543321668  -15.5196921400
   C      -7.1447986853   21.8358628751  -14.9824917312
   O      -7.0803773416   19.6103688340  -12.8324160259
   O      -8.8645521190   22.5458907112  -18.2152168590
   O      -6.6838012494   21.4586150563  -19.1996429754
   O      -7.3153415558   22.0792435762  -13.7566964148
   H      -8.5189284060   22.3304196984  -19.1018387832
   S      -5.4684737398   20.0554226396  -10.7203161201
   C      -6.9656392123   19.3541833804   -9.9507701408
   H      -7.3912839221   20.0654513472   -9.2399299685
   H      -7.6740951026   19.1725552864  -10.7650239050
   H      -6.7313013896   18.4165964606   -9.4416309669
27
Converged     Job 133: Energy -1.1250226565764301e+03 @ (2.779920)
   H      -3.8677438452   20.1926117715  -12.9214540083
   H      -3.9382817639   20.6036633089  -15.2174542907
   H      -4.8689008794   20.6101601463  -17.3062502353
   H      -9.0164498162   22.7610084200  -15.6048175791
   H      -4.6279631720   21.3828418403  -19.5289659441
   H      -5.7028012182   20.8700943786  -20.8640525168
   H      -5.4497950896   19.7986565778  -19.4525318360
   C      -5.5476348979   20.8404394529  -19.7842233325
   C      -4.8495821930   20.3295058530  -13.3696185603
   C      -4.8994028402   20.6776983871  -14.7014241523
   C      -8.1146873109   22.2753169349  -15.9668590182
   C      -5.7803943758   21.0703085267  -16.9360723587
   C      -7.9250361090   22.1169227722  -17.3154347661
   C      -6.7312000553   21.5148805389  -17.8173898470
   C      -5.9612447431   19.9863376056  -12.5234850199
   C      -5.9627201531   21.1533611276  -15.5199444712
   C      -7.1444130003   21.8349216990  -14.9824363428
   O      -7.0794239637   19.6094417094  -12.8324846135
   O      -8.8646922482   22.5449877758  -18.2148771801
   O      -6.6843593859   21.4572513596  -19.1997218832
   O      -7.3146673706   22.0781725254  -13.7565480462
   H      -8.5192866745   22.3294147089  -19.1015548807
   S      -5.4689523396   20.0595766927  -10.7204287430
   C      -6.9657504056   19.3581414903   -9.9503255258
   H      -7.3916898028   20.0697785910   -9.2400489835
   H      -7.6741103342   19.1755320771  -10.7644308694
   H      -6.7309709034   18.4210686946   -9.4404573965
27
Converged     Job 134: Energy -1.1250226479006483e+03 @ (2.778385)
   H      -3.8671903308   20.1928413434  -12.9217254481
   H      -3.9379433411   20.6023949408  -15.2179084883
   H      -4.8693062694   20.6083815346  -17.3070184791
   H      -9.0160138823   22.7600357055  -15.6046827244
   H      -4.6286097537   21.3811300636  -19.5296901881
   H      -5.7037318958   20.8684720185  -20.8645718368
   H      -5.4505773457   19.7970285330  -19.4530896742
   C      -5.5483759655   20.8388138063  -19.7847748974
   C      -4.8491257587   20.3291968199  -13.3698474484
   C      -4.8990305654   20.6765065064  -14.7018379362
   C      -8.1144099519   22.2741851586  -15.9669323662
   C      -5.7806122537   21.0686609020  -16.9365623549
   C      -7.9250611338   22.1157471808  -17.3155585582
   C      -6.7315041564   21.5134102570  -17.8177285788
   C      -5.9608035603   19.9867970139  -12.5232784089
   C      -5.9625466811   21.1518007887  -15.5204071744
   C      -7.1441349797   21.8333835987  -14.9827306927
   O      -7.0784275467   19.6079537608  -12.8318214861
   O      -8.8648230481   22.5440304323  -18.2148031086
   O      -6.6849357026   21.4557419852  -19.2000762491
   O      -7.3144002638   22.0762386526  -13.7567401819
   H      -8.5196414598   22.3283787250  -19.1015513348
   S      -5.4693800200   20.0650066011  -10.7202969523
   C      -6.9655887794   19.3635143277   -9.9490944317
   H      -7.3918191452   20.0758018063   -9.2396315103
   H      -7.6739709761   19.1794329988  -10.7628554305
   H      -6.7301903726   18.4272099677   -9.4380756127
27
Converged     Job 135: Energy -1.1250226386048616e+03 @ (2.776849)
   H      -3.8667350946   20.1934785925  -12.9216843166
   H      -3.9375471727   20.6016041145  -15.2183342038
   H      -4.8694401806   20.6069791182  -17.3073007929
   H      -9.0156124072   22.7593175089  -15.6044043445
   H      -4.6292290899   21.3794696554  -19.5302460394
   H      -5.7046953961   20.8667716234  -20.8648477899
   H      -5.4513108539   19.7954393559  -19.4533192782
   C      -5.5491027406   20.8372069148  -19.7850760515
   C      -4.8486118252   20.3293114580  -13.3700899860
   C      -4.8986085228   20.6758140488  -14.7022306777
   C      -8.1141329334   22.2733371657  -15.9667778176
   C      -5.7806678511   21.0674034480  -16.9368140912
   C      -7.9250642773   22.1147200912  -17.3154349050
   C      -6.7317190476   21.5121524230  -17.8178250993
   C      -5.9604264364   19.9874899650  -12.5233799914
   C      -5.9623479299   21.1508190652  -15.5206760936
   C      -7.1437576925   21.8324416312  -14.9827262317
   O      -7.0775534905   19.6070518750  -12.8317113335
   O      -8.8649624930   22.5430493458  -18.2145264309
   O      -6.6854819414   21.4542799148  -19.2001849495
   O      -7.3137425534   22.0751866390  -13.7566516796
   H      -8.5199881280   22.3272884829  -19.1013270362
   S      -5.4698364863   20.0692713784  -10.7204186885
   C      -6.9656503988   19.3676004983   -9.9485963505
   H      -7.3921385568   20.0802580147   -9.2396693910
   H      -7.6739826123   19.1825530568  -10.7621740304
   H      -6.7298087816   18.4318002661   -9.4368633126
27
Converged     Job 136: Energy -1.1250226293294645e+03 @ (2.775313)
   H      -3.8660286491   20.1939758267  -12.9218188903
   H      -3.9370813163   20.6005305897  -15.2188784654
   H      -4.8698167031   20.6051483521  -17.3080420403
   H      -9.0150890846   22.7583533734  -15.6041907602
   H      -4.6299897678   21.3775556997  -19.5309895390
   H      -5.7057963439   20.8648424085  -20.8653052971
   H      -5.4521819690   19.7936014492  -19.4537515243
   C      -5.5499668822   20.8353507752  -19.7855666162
   C      -4.8479524210   20.3291887697  -13.3703077264
   C      -4.8980668332   20.6747577800  -14.7026451183
   C      -8.1137858902   22.2721911595  -15.9667689000
   C      -5.7808510511   21.0657152327  -16.9372671839
   C      -7.9251067127   22.1134435940  -17.3154782284
   C      -6.7320532343   21.5105672409  -17.8180951305
   C      -5.9597922168   19.9880776654  -12.5232034634
   C      -5.9620712620   21.1493117046  -15.5211012958
   C      -7.1433526049   21.8309754420  -14.9829569388
   O      -7.0761769515   19.6055044936  -12.8314839471
   O      -8.8651655794   22.5419139103  -18.2143504401
   O      -6.6861624871   21.4525619225  -19.2004709165
   O      -7.3132569202   22.0734457807  -13.7567900319
   H      -8.5204721581   22.3260099280  -19.1012244569
   S      -5.4704357184   20.0749445090  -10.7202350008
   C      -6.9657103007   19.3731063479   -9.9475000629
   H      -7.3926318157   20.0863901190   -9.2394657710
   H      -7.6739239898   19.1865196095  -10.7608237293
   H      -6.7292348669   18.4381114228   -9.4345784848
27
Converged     Job 137: Energy -1.1250226188767142e+03 @ (2.773778)
   H      -3.8655030741   20.1946807419  -12.9217352887
   H      -3.9366195701   20.5998725891  -15.2193042989
   H      -4.8699189410   20.6038120147  -17.3083391523
   H      -9.0146844899   22.7575956165  -15.6038728556
   H      -4.6306463053   21.3758783332  -19.5315494500
   H      -5.7067988063   20.8630627623  -20.8655510234
   H      -5.4529163610   19.7919833577  -19.4539282637
   C      -5.5507179997   20.8337001398  -19.7858443390
   C      -4.8473616498   20.3293926808  -13.3705194930
   C      -4.8975677909   20.6741624401  -14.7030093340
   C      -8.1134978954   22.2713249911  -15.9665958060
   C      -5.7808765034   21.0644988482  -16.9375143404
   C      -7.9251166175   22.1123835018  -17.3153359721
   C      -6.7322696026   21.5093007314  -17.8181765102
   C      -5.9593364203   19.9888522269  -12.5232792823
   C      -5.9618073471   21.1483846569  -15.5213586075
   C      -7.1429323957   21.8300555980  -14.9829467114
   O      -7.0751710716   19.6047388098  -12.8315927669
   O      -8.8653396232   22.5408597450  -18.2140428428
   O      -6.6867377452   21.4510496685  -19.2005602110
   O      -7.3125514505   22.0724410689  -13.7566970119
   H      -8.5208560505   22.3248457278  -19.1009703508
   S      -5.4709511650   20.0791426706  -10.7202937822
   C      -6.9658811006   19.3771164444   -9.9470506218
   H      -7.3930954328   20.0907522989   -9.2395496352
   H      -7.6739984225   19.1896011185  -10.7602405448
   H      -6.7290007748   18.4426062828   -9.4334301037
27
Converged     Job 138: Energy -1.1250226099464619e+03 @ (2.772242)
   H      -3.8649849803   20.1950461849  -12.9219594816
   H      -3.9363590351   20.5985830292  -15.2198410696
   H      -4.8703429426   20.6018620337  -17.3090035924
   H      -9.0143146668   22.7565364139  -15.6038756368
   H      -4.6312347245   21.3739876098  -19.5321768868
   H      -5.7076174253   20.8612753377  -20.8660317101
   H      -5.4536635718   19.7901824774  -19.4544312090
   C      -5.5514012394   20.8319072614  -19.7863434254
   C      -4.8469148247   20.3290788541  -13.3707948357
   C      -4.8972597308   20.6729019186  -14.7034720176
   C      -8.1132777156   22.2700818558  -15.9667234926
   C      -5.7811403429   21.0626998070  -16.9379754279
   C      -7.9251637608   22.1110847675  -17.3155089557
   C      -6.7325875104   21.5076846800  -17.8185183275
   C      -5.9589085393   19.9892671765  -12.5231279143
   C      -5.9617561066   21.1467118358  -15.5218146451
   C      -7.1427715557   21.8284111231  -14.9832348194
   O      -7.0741341437   19.6028683105  -12.8306960005
   O      -8.8654495931   22.5397901180  -18.2140569311
   O      -6.6872763076   21.4493847517  -19.2009192414
   O      -7.3124207998   22.0704141858  -13.7568856873
   H      -8.5211693884   22.3236877671  -19.1010403119
   S      -5.4714064296   20.0851207673  -10.7203338839
   C      -6.9656365107   19.3829976773   -9.9458076973
   H      -7.3931849836   20.0973582917   -9.2392466926
   H      -7.6737781492   19.1937775110  -10.7585761996
   H      -6.7279995862   18.4493911228   -9.4308903885
27
Converged     Job 139: Energy -1.1250226009084263e+03 @ (2.770706)
   H      -3.8645641313   20.1955357512  -12.9219288522
   H      -3.9359968063   20.5978286630  -15.2202609082
   H      -4.8704282298   20.6005513198  -17.3092730341
   H      -9.0140135891   22.7556586142  -15.6036409294
   H      -4.6317840780   21.3724791399  -19.5326986102
   H      -5.7084360693   20.8596666654  -20.8662950802
   H      -5.4542191287   19.7886955359  -19.4546590579
   C      -5.5520101330   20.8303944223  -19.7866364142
   C      -4.8464416627   20.3291495916  -13.3710106486
   C      -4.8968579637   20.6722201220  -14.7038266760
   C      -8.1130662923   22.2691308830  -15.9666216619
   C      -5.7811747532   21.0614809166  -16.9382275285
   C      -7.9251834825   22.1099805912  -17.3154338170
   C      -6.7327787597   21.5064247223  -17.8186371214
   C      -5.9585820626   19.9899880987  -12.5231871081
   C      -5.9615641250   21.1457351808  -15.5220801166
   C      -7.1424565477   21.8274116963  -14.9832635230
   O      -7.0734102899   19.6022429613  -12.8304555907
   O      -8.8656035819   22.5386955217  -18.2138430193
   O      -6.6877596073   21.4479365492  -19.2010447120
   O      -7.3118954065   22.0692873561  -13.7568321380
   H      -8.5214910688   22.3225127696  -19.1008707884
   S      -5.4717943382   20.0891971046  -10.7204819492
   C      -6.9656942287   19.3870829154   -9.9452957504
   H      -7.3933566798   20.1018419110   -9.2392050362
   H      -7.6738629514   19.1970458207  -10.7578501842
   H      -6.7277279800   18.4539170340   -9.4297249030
27
Converged     Job 140: Energy -1.1250225908810164e+03 @ (2.769171)
   H      -3.8638036338   20.1964573474  -12.9218926562
   H      -3.9354477327   20.5969186556  -15.2207690716
   H      -4.8707935198   20.5986272481  -17.3099684872
   H      -9.0134534424   22.7547068486  -15.6034591831
   H      -4.6325946002   21.3702946666  -19.5334458173
   H      -5.7096180652   20.8574178423  -20.8667148433
   H      -5.4551687359   19.7866048690  -19.4550027611
   C      -5.5529360537   20.8282698360  -19.7870906335
   C      -4.8456907068   20.3292523829  -13.3711949555
   C      -4.8962490613   20.6712800036  -14.7042308240
   C      -8.1126902684   22.2679624603  -15.9666130957
   C      -5.7813496656   21.0597131108  -16.9386588265
   C      -7.9252287315   22.1086128258  -17.3154755895
   C      -6.7331264442   21.5047080419  -17.8188872574
   C      -5.9578551496   19.9906609878  -12.5230358368
   C      -5.9612617193   21.1442353350  -15.5224928933
   C      -7.1420185307   21.8259603074  -14.9834839005
   O      -7.0717368209   19.6003488016  -12.8303902977
   O      -8.8658188469   22.5374357223  -18.2136724940
   O      -6.6884822502   21.4460019292  -19.2013064474
   O      -7.3113367687   22.0676335202  -13.7569659318
   H      -8.5220091159   22.3210615622  -19.1007705359
   S      -5.4725992339   20.0953818448  -10.7203154933
   C      -6.9658482961   19.3928168361   -9.9442700035
   H      -7.3941701135   20.1081618780   -9.2391730652
   H      -7.6737901844   19.2010006726  -10.7565972889
   H      -6.7270760887   18.4605661835   -9.4274070361
27
Converged     Job 141: Energy -1.1250225814837002e+03 @ (2.767635)
   H      -3.8632714050   20.1970951225  -12.9217957678
   H      -3.9349913352   20.5962913004  -15.2212041640
   H      -4.8708521800   20.5973543313  -17.3102644302
   H      -9.0131179212   22.7537935482  -15.6031278120
   H      -4.6332327998   21.3687980137  -19.5340240462
   H      -5.7105719357   20.8557486869  -20.8669830040
   H      -5.4557550554   19.7850953232  -19.4552128389
   C      -5.5536303297   20.8267276493  -19.7873870929
   C      -4.8450900172   20.3294412589  -13.3713751616
   C      -4.8957336420   20.6706963114  -14.7045593095
   C      -8.1124543200   22.2669946202  -15.9664453476
   C      -5.7813571005   21.0585170824  -16.9389052308
   C      -7.9252788426   22.1074661925  -17.3153366676
   C      -6.7333447724   21.5034239753  -17.8189705386
   C      -5.9573905233   19.9914538935  -12.5230721924
   C      -5.9609787892   21.1432984882  -15.5227378649
   C      -7.1416227200   21.8249846932  -14.9834858308
   O      -7.0707787804   19.5997624697  -12.8304178300
   O      -8.8660538873   22.5362435550  -18.2133717857
   O      -6.6890501385   21.4444975119  -19.2014015174
   O      -7.3106935707   22.0665624849  -13.7568913054
   H      -8.5224399852   22.3197860133  -19.1005239530
   S      -5.4730520434   20.0994421766  -10.7203818818
   C      -6.9660251632   19.3968348064   -9.9438331087
   H      -7.3945166152   20.1125276240   -9.2392037996
   H      -7.6739161542   19.2042529205  -10.7560121875
   H      -6.7269548547   18.4650018484   -9.4263611074
27
Converged     Job 142: Energy -1.1250225723880210e+03 @ (2.766099)
   H      -3.8626961597   20.1975218707  -12.9220733756
   H      -3.9347474986   20.5949997809  -15.2217701157
   H      -4.8713158986   20.5952694602  -17.3109289919
   H      -9.0128305389   22.7525766437  -15.6032448500
   H      -4.6338124880   21.3667088440  -19.5346356234
   H      -5.7113415480   20.8537624402  -20.8674768554
   H      -5.4565052515   19.7831026160  -19.4557163133
   C      -5.5543006525   20.8247421112  -19.7878949941
   C      -4.8446041842   20.3291234801  -13.3716815376
   C      -4.8954461801   20.6693835826  -14.7050528507
   C      -8.1122980741   22.2655972896  -15.9666485987
   C      -5.7816688756   21.0565719739  -16.9393782777
   C      -7.9253606066   22.1060027749  -17.3155852015
   C      -6.7336935365   21.5016453576  -17.8193591710
   C      -5.9568973606   19.9919121559  -12.5228739021
   C      -5.9610020721   21.1415038965  -15.5232188607
   C      -7.1415594793   21.8231895553  -14.9838181110
   O      -7.0695817407   19.5976854004  -12.8294180714
   O      -8.8661886915   22.5350068752  -18.2134783757
   O      -6.6895872121   21.4426502436  -19.2018078925
   O      -7.3107226814   22.0643728139  -13.7571215098
   H      -8.5227724576   22.3184395669  -19.1006788869
   S      -5.4735336221   20.1059961694  -10.7204608905
   C      -6.9657076430   19.4032825192   -9.9424456884
   H      -7.3945224944   20.1197577504   -9.2388128348
   H      -7.6736691926   19.2088511695  -10.7541175854
   H      -6.7257876778   18.4724363560   -9.4235857945
27
Converged     Job 143: Energy -1.1250225623491551e+03 @ (2.764563)
   H      -3.8622533758   20.1981068693  -12.9220523972
   H      -3.9343948553   20.5942922788  -15.2222049822
   H      -4.8714030399   20.5939290081  -17.3111808407
   H      -9.0125843657   22.7516196800  -15.6030555531
   H      -4.6343862725   21.3651067770  -19.5351602859
   H      -5.7121673730   20.8519683098  -20.8677220665
   H      -5.4570343209   19.7815008655  -19.4558805583
   C      -5.5549158051   20.8230961604  -19.7881690785
   C      -4.8441143999   20.3292685035  -13.3719013114
   C      -4.8950490035   20.6687450919  -14.7054124225
   C      -8.1121287601   22.2645796559  -15.9665811196
   C      -5.7817172728   21.0553120851  -16.9396304181
   C      -7.9254154665   22.1047960551  -17.3155371658
   C      -6.7339102516   21.5002890303  -17.8194885290
   C      -5.9565441030   19.9927250264  -12.5229122734
   C      -5.9608257374   21.1405323108  -15.5234909623
   C      -7.1412734204   21.8221792524  -14.9838734198
   O      -7.0688295236   19.5971305127  -12.8291081633
   O      -8.8663817018   22.5337716283  -18.2133052700
   O      -6.6900964932   21.4410551366  -19.2019418281
   O      -7.3102271715   22.0632641286  -13.7571045372
   H      -8.5231240010   22.3171025376  -19.1005406842
   S      -5.4738879409   20.1102464693  -10.7206438433
   C      -6.9657080644   19.4075592207   -9.9419100659
   H      -7.3945727291   20.1244219051   -9.2386996600
   H      -7.6737462922   19.2123635016  -10.7533318445
   H      -6.7254618329   18.4771300939   -9.4224449776
27
Converged     Job 144: Energy -1.1250225529311610e+03 @ (2.763028)
   H      -3.8611086511   20.1991151797  -12.9221147375
   H      -3.9338308874   20.5931061730  -15.2231936801
   H      -4.8721634267   20.5908825066  -17.3125285439
   H      -9.0119202387   22.7499560658  -15.6033046451
   H      -4.6356693933   21.3615587870  -19.5364954619
   H      -5.7138501907   20.8477370297  -20.8684639018
   H      -5.4580894863   19.7778865894  -19.4562687672
   C      -5.5562207830   20.8193309621  -19.7889552213
   C      -4.8430823974   20.3293737732  -13.3719795591
   C      -4.8941756004   20.6674176659  -14.7058197584
   C      -8.1117142594   22.2625945444  -15.9670386193
   C      -5.7821129699   21.0524705006  -16.9403824364
   C      -7.9256740886   22.1022364690  -17.3160393033
   C      -6.7345678082   21.4972297376  -17.8201315685
   C      -5.9554601032   19.9939445695  -12.5222011321
   C      -5.9603354404   21.1382648985  -15.5241653853
   C      -7.1407112864   21.8200615660  -14.9846108550
   O      -7.0667467605   19.5951917842  -12.8278027326
   O      -8.8669457775   22.5310946148  -18.2135649581
   O      -6.6912708545   21.4373906109  -19.2025921793
   O      -7.3097362953   22.0611882663  -13.7578184200
   H      -8.5241220314   22.3139871477  -19.1008599568
   S      -5.4745415193   20.1198557219  -10.7202526166
   C      -6.9654826951   19.4172322491   -9.9397594467
   H      -7.3945800295   20.1350855475   -9.2377054977
   H      -7.6736530409   19.2199769584  -10.7505582848
   H      -6.7243859518   18.4879216494   -9.4186749281
27
Converged     Job 145: Energy -1.1250225444904338e+03 @ (2.761492)
   H      -3.8607777030   20.1998905313  -12.9222718700
   H      -3.9335109789   20.5924613845  -15.2234770032
   H      -4.8722254871   20.5897931848  -17.3128014416
   H      -9.0118065875   22.7490529143  -15.6032887081
   H      -4.6361441236   21.3601034291  -19.5369011651
   H      -5.7144810370   20.8460426149  -20.8686680413
   H      -5.4584760984   19.7763993704  -19.4563582452
   C      -5.5567057187   20.8177986773  -19.7891715931
   C      -4.8427953639   20.3297635083  -13.3721433227
   C      -4.8938668582   20.6669926946  -14.7061409715
   C      -8.1116102437   22.2616738429  -15.9670085840
   C      -5.7821319157   21.0514352472  -16.9405977970
   C      -7.9257392911   22.1011030463  -17.3160164130
   C      -6.7347378075   21.4960081857  -17.8202785941
   C      -5.9552944820   19.9950372398  -12.5222041048
   C      -5.9601776677   21.1375837291  -15.5244028678
   C      -7.1404432290   21.8193586916  -14.9846385694
   O      -7.0664373920   19.5956070618  -12.8274410906
   O      -8.8671479003   22.5298439400  -18.2134606655
   O      -6.6917068988   21.4358752640  -19.2027385890
   O      -7.3092114590   22.0604828323  -13.7577913427
   H      -8.5244482014   22.3126326172  -19.1007781411
   S      -5.4746240635   20.1229543395  -10.7203941863
   C      -6.9653954144   19.4206684399   -9.9392573866
   H      -7.3941501444   20.1387785234   -9.2372659203
   H      -7.6738312219   19.2232863777  -10.7497846976
   H      -6.7242747524   18.4914638930   -9.4179999405
27
Converged     Job 146: Energy -1.1250225338585196e+03 @ (2.759956)
   H      -3.8600343926   20.2009843149  -12.9223106964
   H      -3.9330726160   20.5915509211  -15.2239960415
   H      -4.8726505820   20.5877504374  -17.3133933406
   H      -9.0114092213   22.7480154157  -15.6032827278
   H      -4.6368665316   21.3578208254  -19.5374892653
   H      -5.7154678615   20.8437884013  -20.8690437093
   H      -5.4593986776   19.7742400535  -19.4566805263
   C      -5.5575401182   20.8156215927  -19.7895703783
   C      -4.8420850602   20.3299052869  -13.3723876231
   C      -4.8933995943   20.6660102379  -14.7066089550
   C      -8.1113700956   22.2604093319  -15.9670983238
   C      -5.7824019659   21.0495535683  -16.9410176105
   C      -7.9258302736   22.0996858690  -17.3161510715
   C      -6.7351159786   21.4942259655  -17.8205579997
   C      -5.9545564180   19.9957045332  -12.5220653333
   C      -5.9600884582   21.1359577943  -15.5248305533
   C      -7.1402407094   21.8177563632  -14.9848766736
   O      -7.0646759986   19.5934490395  -12.8271882077
   O      -8.8673369855   22.5285937483  -18.2134321372
   O      -6.6923657616   21.4339035237  -19.2030259727
   O      -7.3089776717   22.0585978229  -13.7579380581
   H      -8.5248819892   22.3112205756  -19.1008030545
   S      -5.4753394433   20.1293994662  -10.7203559065
   C      -6.9653523611   19.4266777717   -9.9381410322
   H      -7.3948129276   20.1454672028   -9.2372730015
   H      -7.6735814116   19.2272676116  -10.7483473450
   H      -6.7232991963   18.4985334601   -9.4154150241
27
Converged     Job 147: Energy -1.1250225239639994e+03 @ (2.758421)
   H      -3.8595769845   20.2017910717  -12.9225472758
   H      -3.9327639552   20.5908843608  -15.2243831907
   H      -4.8728049896   20.5864080317  -17.3137061493
   H      -9.0111807049   22.7470729108  -15.6032117259
   H      -4.6374299073   21.3561385350  -19.5380337465
   H      -5.7162585238   20.8418813803  -20.8693271354
   H      -5.4599257329   19.7725568459  -19.4568428243
   C      -5.5581418637   20.8138885400  -19.7898744495
   C      -4.8417092136   20.3301664200  -13.3726017199
   C      -4.8930713744   20.6654230088  -14.7069660587
   C      -8.1112091069   22.2593919638  -15.9670816031
   C      -5.7825017111   21.0482994487  -16.9412920595
   C      -7.9258942715   22.0984546519  -17.3161541058
   C      -6.7353502957   21.4928415572  -17.8207596794
   C      -5.9542517337   19.9965954372  -12.5220175106
   C      -5.9599685246   21.1350145790  -15.5251188206
   C      -7.1400001259   21.8167699441  -14.9849269293
   O      -7.0638927163   19.5927886593  -12.8267933176
   O      -8.8675353634   22.5273261070  -18.2133149068
   O      -6.6928752770   21.4322433343  -19.2032319935
   O      -7.3085165381   22.0575219357  -13.7579079320
   H      -8.5252417783   22.3098453047  -19.1007207582
   S      -5.4757162410   20.1337938964  -10.7205010278
   C      -6.9652439971   19.4309514510   -9.9374631361
   H      -7.3948160555   20.1501058779   -9.2370426606
   H      -7.6735564352   19.2306427420  -10.7473664114
   H      -6.7227191110   18.5032931893   -9.4140926600
27
Converged     Job 148: Energy -1.1250225144304843e+03 @ (2.756885)
   H      -3.8588072356   20.2027184535  -12.9223075866
   H      -3.9321850608   20.5900720019  -15.2248251232
   H      -4.8730444574   20.5845868604  -17.3141615098
   H      -9.0108376156   22.7459049544  -15.6030021286
   H      -4.6382262052   21.3541163879  -19.5386614756
   H      -5.7173820254   20.8397889129  -20.8696666753
   H      -5.4607890384   19.7705809346  -19.4571364623
   C      -5.5590303817   20.8118919794  -19.7902408400
   C      -4.8408330058   20.3302947887  -13.3728188304
   C      -4.8924741357   20.6645506207  -14.7073791457
   C      -8.1110116573   22.2580901025  -15.9670481199
   C      -5.7826624272   21.0465744183  -16.9416613048
   C      -7.9260615016   22.0970018067  -17.3161733009
   C      -6.7357357387   21.4911404925  -17.8209244195
   C      -5.9534325965   19.9972815322  -12.5219701849
   C      -5.9597514748   21.1335390819  -15.5254891992
   C      -7.1397146584   21.8152496350  -14.9851083654
   O      -7.0621633680   19.5910133299  -12.8266731709
   O      -8.8678791388   22.5259262502  -18.2131503838
   O      -6.6936014545   21.4303635878  -19.2034079301
   O      -7.3081430558   22.0557802754  -13.7579978944
   H      -8.5258475270   22.3083046510  -19.1006209628
   S      -5.4763502906   20.1397611821  -10.7205849354
   C      -6.9652940011   19.4366375093   -9.9366748814
   H      -7.3954499302   20.1564143828   -9.2372629258
   H      -7.6734040690   19.2346085891  -10.7463142056
   H      -6.7220397228   18.5098975200   -9.4120186418
27
Converged     Job 149: Energy -1.1250225044264273e+03 @ (2.755349)
   H      -3.8582151808   20.2037426337  -12.9224913022
   H      -3.9318044833   20.5894394789  -15.2252561846
   H      -4.8732652392   20.5830456902  -17.3145623543
   H      -9.0105582659   22.7448919948  -15.6029197766
   H      -4.6389116944   21.3521717459  -19.5392770468
   H      -5.7183566825   20.8376906110  -20.8699776440
   H      -5.4615150547   19.7686896861  -19.4573535387
   C      -5.5597829398   20.8099500274  -19.7905874824
   C      -4.8403222287   20.3306021417  -13.3730386598
   C      -4.8920695862   20.6639125176  -14.7077655261
   C      -8.1108200773   22.2569651476  -15.9670504630
   C      -5.7827995163   21.0451309727  -16.9419862335
   C      -7.9261540596   22.0956715728  -17.3161972150
   C      -6.7360317736   21.4896008138  -17.8211263607
   C      -5.9529443780   19.9981297830  -12.5218820406
   C      -5.9595977227   21.1324073212  -15.5258318009
   C      -7.1394441036   21.8140717383  -14.9852362094
   O      -7.0609479682   19.5897407321  -12.8263592342
   O      -8.8681150868   22.5245882024  -18.2130358074
   O      -6.6942082387   21.4285472421  -19.2036143594
   O      -7.3076734311   22.0544734965  -13.7580483516
   H      -8.5262770135   22.3068300598  -19.1005472077
   S      -5.4768943992   20.1449985137  -10.7206710834
   C      -6.9651957744   19.4414994059   -9.9358612114
   H      -7.3956830075   20.1616663587   -9.2370430524
   H      -7.6733066780   19.2382296744  -10.7451907917
   H      -6.7212570422   18.5154019090   -9.4103697529
27
Converged     Job 150: Energy -1.1250224938405679e+03 @ (2.753813)
   H      -3.8576003885   20.2044144334  -12.9227678883
   H      -3.9315157915   20.5886476052  -15.2258820312
   H      -4.8734902825   20.5815160764  -17.3149467330
   H      -9.0103858110   22.7436969114  -15.6027767991
   H      -4.6394628027   21.3505689055  -19.5398037443
   H      -5.7191250946   20.8360984603  -20.8703415093
   H      -5.4621124945   19.7671131178  -19.4577287630
   C      -5.5604003578   20.8083773067  -19.7909657121
   C      -4.8397846232   20.3306122733  -13.3733187643
   C      -4.8916870796   20.6630381659  -14.7082071943
   C      -8.1107335904   22.2557111733  -15.9670199618
   C      -5.7829759108   21.0436462568  -16.9422946349
   C      -7.9262530321   22.0943608638  -17.3162028607
   C      -6.7363155265   21.4881481783  -17.8213355684
   C      -5.9524106277   19.9987644238  -12.5217910372
   C      -5.9595584573   21.1310760585  -15.5261499578
   C      -7.1393487875   21.8126300917  -14.9853208443
   O      -7.0597069780   19.5883738454  -12.8260457754
   O      -8.8683186690   22.5233741798  -18.2128950300
   O      -6.6947160054   21.4270270806  -19.2038416811
   O      -7.3075378080   22.0527388459  -13.7580365266
   H      -8.5266410214   22.3055777807  -19.1004564301
   S      -5.4773618016   20.1500653673  -10.7207806373
   C      -6.9650977344   19.4464446910   -9.9349897042
   H      -7.3958255700   20.1671272525   -9.2368671305
   H      -7.6732301769   19.2418930631  -10.7439585226
   H      -6.7205545382   18.5210462325   -9.4085555119
27
Converged     Job 151: Energy -1.1250224843565175e+03 @ (2.752278)
   H      -3.8568792526   20.2051872812  -12.9226689530
   H      -3.9310656990   20.5876374146  -15.2263180827
   H      -4.8738752845   20.5794405499  -17.3155323572
   H      -9.0101841969   22.7422605027  -15.6028052328
   H      -4.6402672275   21.3482903129  -19.5404955202
   H      -5.7201773561   20.8336553334  -20.8707714151
   H      -5.4629133450   19.7648499222  -19.4580661975
   C      -5.5612610794   20.8060758322  -19.7914161795
   C      -4.8390033807   20.3305774189  -13.3735848541
   C      -4.8912388755   20.6619667238  -14.7086511224
   C      -8.1106531289   22.2541446867  -15.9671762398
   C      -5.7832616354   21.0416626755  -16.9427460207
   C      -7.9264985877   22.0926112439  -17.3164037827
   C      -6.7367793923   21.4861472145  -17.8216526089
   C      -5.9516676415   19.9994366731  -12.5216496542
   C      -5.9594804477   21.1293681502  -15.5266085560
   C      -7.1392234812   21.8108590936  -14.9856504280
   O      -7.0581286819   19.5862998974  -12.8251282837
   O      -8.8687147417   22.5216697090  -18.2129456147
   O      -6.6954635452   21.4248085333  -19.2041706076
   O      -7.3074127007   22.0507190084  -13.7582739588
   H      -8.5272613290   22.3037268686  -19.1005549792
   S      -5.4778625561   20.1570836705  -10.7210631391
   C      -6.9647606956   19.4532501368   -9.9338533909
   H      -7.3958254300   20.1746379308   -9.2366766082
   H      -7.6729597516   19.2468963909  -10.7422948727
   H      -6.7193330056   18.5288253124   -9.4061208046
27
Converged     Job 152: Energy -1.1250224743870538e+03 @ (2.750742)
   H      -3.8560196649   20.2065049817  -12.9225544246
   H      -3.9305865658   20.5869376360  -15.2269393874
   H      -4.8742365475   20.5773072189  -17.3159914184
   H      -9.0099649567   22.7409119869  -15.6028815845
   H      -4.6412478350   21.3454420358  -19.5412911199
   H      -5.7214857210   20.8303388083  -20.8711078550
   H      -5.4638194387   19.7620110843  -19.4581308967
   C      -5.5622871439   20.8031218281  -19.7917917733
   C      -4.8380918408   20.3310850577  -13.3738226089
   C      -4.8906712347   20.6612760911  -14.7091140672
   C      -8.1105464979   22.2526293683  -15.9673330215
   C      -5.7835192363   21.0396651208  -16.9431307826
   C      -7.9267531442   22.0906391968  -17.3165711807
   C      -6.7372722197   21.4838793337  -17.8219417663
   C      -5.9507767918   20.0007353966  -12.5214646772
   C      -5.9593273569   21.1279549069  -15.5270173267
   C      -7.1389797261   21.8094494667  -14.9859310215
   O      -7.0563998923   19.5851562484  -12.8245982765
   O      -8.8691767146   22.5195305004  -18.2129845293
   O      -6.6963545955   21.4220071717  -19.2044551507
   O      -7.3070195436   22.0493724731  -13.7585091244
   H      -8.5279842075   22.3012777649  -19.1006172908
   S      -5.4782759690   20.1640437686  -10.7211988739
   C      -6.9644753305   19.4600633954   -9.9327819029
   H      -7.3956457102   20.1819840219   -9.2362138516
   H      -7.6728369263   19.2524486717  -10.7407550384
   H      -6.7183987128   18.5363144908   -9.4041500272
27
Converged     Job 153: Energy -1.1250224645661613e+03 @ (2.749206)
   H      -3.8553813206   20.2077542320  -12.9225177283
   H      -3.9300932331   20.5865085947  -15.2273368390
   H      -4.8743967071   20.5757737775  -17.3163227147
   H      -9.0096639755   22.7398708482  -15.6027210042
   H      -4.6420356334   21.3433678194  -19.5419365954
   H      -5.7225761491   20.8278858740  -20.8713663730
   H      -5.4645202996   19.7599242041  -19.4581871980
   C      -5.5631196822   20.8009515432  -19.7920786284
   C      -4.8374462247   20.3316113302  -13.3739999884
   C      -4.8901476431   20.6608250932  -14.7094589258
   C      -8.1103550811   22.2514879297  -15.9672981985
   C      -5.7836212854   21.0382288061  -16.9434262580
   C      -7.9268998923   22.0891575276  -17.3165530838
   C      -6.7376100355   21.4822190319  -17.8221084567
   C      -5.9502135584   20.0017898482  -12.5214281439
   C      -5.9590886383   21.1269494861  -15.5273288470
   C      -7.1386127400   21.8084258969  -14.9860279288
   O      -7.0551406403   19.5842808849  -12.8243717169
   O      -8.8695429896   22.5179077285  -18.2128173862
   O      -6.6970659967   21.4199326324  -19.2046259184
   O      -7.3063517780   22.0483903063  -13.7585450608
   H      -8.5285778832   22.2994518577  -19.1004859407
   S      -5.4787446258   20.1691271655  -10.7213625593
   C      -6.9644481225   19.4649483573   -9.9321693837
   H      -7.3958068837   20.1872468266   -9.2361163680
   H      -7.6728322947   19.2563325237  -10.7398524915
   H      -6.7178594074   18.5417372923   -9.4028351331
27
Converged     Job 154: Energy -1.1250224547072762e+03 @ (2.747671)
   H      -3.8546004985   20.2086767174  -12.9227289576
   H      -3.9298271346   20.5853947920  -15.2280290104
   H      -4.8749071549   20.5734099476  -17.3169135772
   H      -9.0095774412   22.7382924916  -15.6029813904
   H      -4.6428274786   21.3407655286  -19.5426219097
   H      -5.7235498542   20.8251114061  -20.8718381372
   H      -5.4653266396   19.7573462635  -19.4585392978
   C      -5.5639565251   20.7983302393  -19.7925642809
   C      -4.8367327195   20.3316257765  -13.3743197704
   C      -4.8897994354   20.6596411838  -14.7099993889
   C      -8.1103774619   22.2497460060  -15.9676088455
   C      -5.7840288397   21.0359821226  -16.9439120732
   C      -7.9271830968   22.0872031248  -17.3168979393
   C      -6.7381297636   21.4799541133  -17.8225291253
   C      -5.9494317904   20.0026281256  -12.5211472558
   C      -5.9591827329   21.1250421181  -15.5278335610
   C      -7.1386807584   21.8064625106  -14.9864373802
   O      -7.0535126157   19.5822450887  -12.8231045752
   O      -8.8699211051   22.5160201464  -18.2130522214
   O      -6.6978168089   21.4174125004  -19.2050559448
   O      -7.3065388924   22.0461532991  -13.7588706830
   H      -8.5291573217   22.2973828454  -19.1007514491
   S      -5.4790679017   20.1767106179  -10.7216288405
   C      -6.9638452838   19.4725230888   -9.9306785652
   H      -7.3954051768   20.1956636322   -9.2356320221
   H      -7.6724287243   19.2619920201  -10.7376773822
   H      -6.7163386935   18.5503713766   -9.3999233897
27
Converged     Job 155: Energy -1.1250224454715756e+03 @ (2.746135)
   H      -3.8540791457   20.2095247040  -12.9227724424
   H      -3.9294631421   20.5848264580  -15.2284549952
   H      -4.8750221665   20.5720177384  -17.3171890740
   H      -9.0094637004   22.7370981994  -15.6028880115
   H      -4.6434959902   21.3389870053  -19.5431845507
   H      -5.7244409794   20.8230192931  -20.8720963269
   H      -5.4658464309   19.7555192980  -19.4586763219
   C      -5.5646318649   20.7964392214  -19.7928514365
   C      -4.8362057400   20.3319601398  -13.3745246646
   C      -4.8893930170   20.6591091385  -14.7103489209
   C      -8.1103126829   22.2485278601  -15.9676125511
   C      -5.7841258577   21.0346305546  -16.9441867813
   C      -7.9273601221   22.0857322178  -17.3169137190
   C      -6.7384353403   21.4783865248  -17.8226971595
   C      -5.9490031203   20.0036423379  -12.5211055739
   C      -5.9590263373   21.1240539542  -15.5281309269
   C      -7.1384536737   21.8053874315  -14.9865493972
   O      -7.0526740913   19.5818386374  -12.8225447986
   O      -8.8702743057   22.5144169577  -18.2129536081
   O      -6.6984224717   21.4155244592  -19.2052242956
   O      -7.3061041427   22.0450507089  -13.7589230338
   H      -8.5296683019   22.2956517525  -19.1006809662
   S      -5.4792640812   20.1812652032  -10.7219004614
   C      -6.9636420403   19.4772247998   -9.9300560244
   H      -7.3950871243   20.2007765642   -9.2353657077
   H      -7.6724319228   19.2660071638  -10.7366907477
   H      -6.7158240185   18.5554682515   -9.3987541309
27
Converged     Job 156: Energy -1.1250224374429017e+03 @ (2.744599)
   H      -3.8459361167   20.2333858050  -12.9227849525
   H      -3.9280393477   20.5833836993  -15.2331994005
   H      -4.8813119630   20.5455701640  -17.3188670904
   H      -9.0086555441   22.7316936400  -15.6148550368
   H      -4.6562222119   21.2948955126  -19.5527504847
   H      -5.7393629653   20.7639081672  -20.8740362097
   H      -5.4742490535   19.7101757016  -19.4515965201
   C      -5.5766182769   20.7477604109  -19.7950156158
   C      -4.8292056350   20.3493780629  -13.3737574577
   C      -4.8863964660   20.6617891746  -14.7128095975
   C      -8.1110981866   22.2384273298  -15.9771728279
   C      -5.7889189331   21.0127053024  -16.9478904664
   C      -7.9323853693   22.0614910610  -17.3253273686
   C      -6.7457519200   21.4475915881  -17.8282195908
   C      -5.9399246681   20.0305894124  -12.5135651563
   C      -5.9590396056   21.1175024937  -15.5323446100
   C      -7.1369539419   21.8043331959  -14.9944150258
   O      -7.0418685097   19.5994540502  -12.8078963855
   O      -8.8773358047   22.4825427804  -18.2228956601
   O      -6.7104518259   21.3693086932  -19.2101111297
   O      -7.3019267167   22.0560510066  -13.7686711024
   H      -8.5395794386   22.2543542157  -19.1093347931
   S      -5.4707637018   20.2420509153  -10.7185403389
   C      -6.9522786697   19.5468292941   -9.9136609088
   H      -7.3746648832   20.2752956691   -9.2185869322
   H      -7.6678783086   19.3358625210  -10.7142264346
   H      -6.7053419144   18.6257518264   -9.3807389269
27
Converged     Job 157: Energy -1.1250224279498223e+03 @ (2.743064)
   H      -3.8455373012   20.2314937949  -12.9232838788
   H      -3.9278485583   20.5818727701  -15.2339398247
   H      -4.8816693249   20.5443701945  -17.3193440051
   H      -9.0079602121   22.7312743189  -15.6138281497
   H      -4.6565189505   21.2951579094  -19.5526961256
   H      -5.7396681261   20.7649597859  -20.8742933112
   H      -5.4746613912   19.7104472865  -19.4524277620
   C      -5.5769516229   20.7482258180  -19.7952797805
   C      -4.8287335378   20.3475576393  -13.3744172413
   C      -4.8861137276   20.6600112376  -14.7133471150
   C      -8.1106147779   22.2378928634  -15.9765301891
   C      -5.7890974405   21.0116474519  -16.9480996972
   C      -7.9321419422   22.0614835674  -17.3248131035
   C      -6.7458877057   21.4472970567  -17.8281346133
   C      -5.9395971596   20.0292526702  -12.5139833127
   C      -5.9590345861   21.1159163933  -15.5325504226
   C      -7.1367510870   21.8025650313  -14.9940794054
   O      -7.0407594939   19.5960378530  -12.8080014951
   O      -8.8770872206   22.4833055136  -18.2220472201
   O      -6.7107468390   21.3695416803  -19.2100708744
   O      -7.3018291156   22.0531148030  -13.7680560240
   H      -8.5394465890   22.2555837470  -19.1086481481
   S      -5.4713402293   20.2446443123  -10.7193539936
   C      -6.9528035897   19.5504270596   -9.9134982395
   H      -7.3778050995   20.2812893221   -9.2225299888
   H      -7.6667475173   19.3343146090  -10.7141749813
   H      -6.7048067579   18.6323952534   -9.3758390099
27
Converged     Job 158: Energy -1.1250224178481537e+03 @ (2.741528)
   H      -3.8453445108   20.2322800706  -12.9229393351
   H      -3.9271258302   20.5818556077  -15.2338548220
   H      -4.8814837388   20.5442562902  -17.3197535218
   H      -9.0073519230   22.7309231061  -15.6129650235
   H      -4.6570441883   21.2948654067  -19.5531828704
   H      -5.7406053563   20.7646964245  -20.8744181633
   H      -5.4751591481   19.7101826589  -19.4526771546
   C      -5.5775402056   20.7479501927  -19.7954801628
   C      -4.8284613138   20.3479377140  -13.3743768027
   C      -4.8854601009   20.6599880699  -14.7133807580
   C      -8.1100635144   22.2375842700  -15.9759247180
   C      -5.7887926855   21.0114882595  -16.9482025842
   C      -7.9319551973   22.0611901544  -17.3242499316
   C      -6.7458438336   21.4470569611  -17.8279632990
   C      -5.9396185969   20.0296077286  -12.5143116409
   C      -5.9583224021   21.1157761655  -15.5326219807
   C      -7.1358545948   21.8023417756  -14.9937827760
   O      -7.0404634057   19.5957672224  -12.8086257354
   O      -8.8771562573   22.4829934829  -18.2212097828
   O      -6.7111401031   21.3692612799  -19.2098998754
   O      -7.3003926224   22.0528169727  -13.7676718952
   H      -8.5397398615   22.2553108468  -19.1079078013
   S      -5.4720820217   20.2455732033  -10.7195485210
   C      -6.9535454213   19.5509743983   -9.9140151852
   H      -7.3791721378   20.2819030161   -9.2234643708
   H      -7.6670749613   19.3342654066  -10.7149268221
   H      -6.7053659817   18.6332329918   -9.3759125608
27
Converged     Job 159: Energy -1.1250224077472626e+03 @ (2.739992)
   H      -3.8450389385   20.2318715360  -12.9232857456
   H      -3.9269889512   20.5806474461  -15.2343534967
   H      -4.8817109436   20.5434665865  -17.3202459961
   H      -9.0071359567   22.7300828044  -15.6123171016
   H      -4.6570975698   21.2949971370  -19.5532730696
   H      -5.7407962532   20.7658036052  -20.8748182373
   H      -5.4756676737   19.7104734677  -19.4535831914
   C      -5.5777570117   20.7484563009  -19.7958657016
   C      -4.8281912984   20.3470355879  -13.3747398054
   C      -4.8852991662   20.6586436088  -14.7138233362
   C      -8.1099320040   22.2367710250  -15.9754645808
   C      -5.7889427764   21.0106389308  -16.9483967760
   C      -7.9318095898   22.0610315531  -17.3238873160
   C      -6.7458888323   21.4468610779  -17.8279832361
   C      -5.9393506841   20.0289809387  -12.5144969212
   C      -5.9584403177   21.1143472067  -15.5327900493
   C      -7.1359371356   21.8006718869  -14.9935302877
   O      -7.0395313579   19.5933399563  -12.8085791233
   O      -8.8769405282   22.4834890208  -18.2206246589
   O      -6.7111964182   21.3697903900  -19.2099884406
   O      -7.3006459941   22.0501499527  -13.7672188108
   H      -8.5395971463   22.2561644675  -19.1074414366
   S      -5.4726583754   20.2481279427  -10.7199234549
   C      -6.9537278712   19.5534730428   -9.9136997867
   H      -7.3801643538   20.2850871933   -9.2244104905
   H      -7.6668619588   19.3348647048  -10.7144169805
   H      -6.7048514864   18.6368116263   -9.3741087540
27
Converged     Job 160: Energy -1.1250223982519624e+03 @ (2.738456)
   H      -3.8445752457   20.2312270194  -12.9235631943
   H      -3.9266130158   20.5796046490  -15.2347713191
   H      -4.8818942260   20.5426062406  -17.3207681740
   H      -9.0068174932   22.7291579406  -15.6115821114
   H      -4.6574497037   21.2948060095  -19.5534819049
   H      -5.7413793628   20.7662887611  -20.8750997049
   H      -5.4763542088   19.7104316912  -19.4542407495
   C      -5.5782536035   20.7485499777  -19.7961674724
   C      -4.8277030127   20.3460259309  -13.3751722001
   C      -4.8849415912   20.6573508325  -14.7142440591
   C      -8.1096966851   22.2358780380  -15.9749914928
   C      -5.7890425029   21.0097247323  -16.9486478969
   C      -7.9317922074   22.0606709855  -17.3235344008
   C      -6.7460600576   21.4464666987  -17.8279404361
   C      -5.9389619594   20.0283053744  -12.5147483708
   C      -5.9583422458   21.1129583812  -15.5330297054
   C      -7.1357716069   21.7990152701  -14.9933572278
   O      -7.0383277391   19.5904894893  -12.8085255077
   O      -8.8769869025   22.4836563612  -18.2199869618
   O      -6.7115011708   21.3699334760  -19.2099859027
   O      -7.3005336372   22.0475987902  -13.7668347982
   H      -8.5397931513   22.2566588136  -19.1069423122
   S      -5.4734084537   20.2516427476  -10.7205410837
   C      -6.9539018097   19.5567225056   -9.9134560922
   H      -7.3811117571   20.2889952422   -9.2253411045
   H      -7.6667454580   19.3361765422  -10.7138961467
   H      -6.7042017469   18.6411358969   -9.3724169903
27
Converged     Job 161: Energy -1.1250223883291364e+03 @ (2.736921)
   H      -3.8441991803   20.2316023703  -12.9229159709
   H      -3.9258613856   20.5796269256  -15.2350507218
   H      -4.8816243221   20.5423999883  -17.3210536381
   H      -9.0062264528   22.7285179351  -15.6103727160
   H      -4.6580974082   21.2946640745  -19.5539525831
   H      -5.7424389691   20.7660392144  -20.8751661112
   H      -5.4768067660   19.7102210649  -19.4544131149
   C      -5.5789314562   20.7483230196  -19.7963013343
   C      -4.8270591995   20.3461241353  -13.3752008695
   C      -4.8840930239   20.6571719430  -14.7143201634
   C      -8.1092258147   22.2353418913  -15.9742577971
   C      -5.7887392137   21.0094252180  -16.9487476791
   C      -7.9317415087   22.0601883367  -17.3228710033
   C      -6.7461255522   21.4461080519  -17.8276750364
   C      -5.9386537554   20.0284172439  -12.5151841753
   C      -5.9575914480   21.1125831488  -15.5330747227
   C      -7.1349215945   21.7984474350  -14.9930117553
   O      -7.0376136155   19.5897532581  -12.8091665226
   O      -8.8772786447   22.4831104382  -18.2189880459
   O      -6.7120313267   21.3695995597  -19.2097234530
   O      -7.2992433374   22.0468468315  -13.7663797391
   H      -8.5403428990   22.2561745676  -19.1060552460
   S      -5.4741785741   20.2533207198  -10.7209640907
   C      -6.9546902213   19.5580349468   -9.9142329365
   H      -7.3824874410   20.2904022613   -9.2265651948
   H      -7.6671230467   19.3368824530  -10.7148835588
   H      -6.7048347306   18.6427507549   -9.3727381548
27
Converged     Job 162: Energy -1.1250223785208791e+03 @ (2.735385)
   H      -3.8435788492   20.2311228666  -12.9235373112
   H      -3.9257092622   20.5782605012  -15.2357177370
   H      -4.8821089015   20.5411338386  -17.3217626014
   H      -9.0060591758   22.7273172439  -15.6097981420
   H      -4.6584409164   21.2942082974  -19.5542142455
   H      -5.7429871139   20.7665642166  -20.8756479260
   H      -5.4777071965   19.7100067825  -19.4553679345
   C      -5.5794750705   20.7482991225  -19.7967893216
   C      -4.8265506635   20.3449527910  -13.3757487929
   C      -4.8839147589   20.6554916882  -14.7149114438
   C      -8.1091621955   22.2341296869  -15.9739140614
   C      -5.7891086203   21.0080963635  -16.9490981547
   C      -7.9317768784   22.0596611068  -17.3226506981
   C      -6.7464168871   21.4454822466  -17.8278038132
   C      -5.9380421977   20.0275954134  -12.5152461390
   C      -5.9578200912   21.1106438422  -15.5334089104
   C      -7.1351336839   21.7961850001  -14.9929271927
   O      -7.0358524508   19.5857689732  -12.8086985845
   O      -8.8772686199   22.4833135483  -18.2184924367
   O      -6.7123476024   21.3697097520  -19.2099203896
   O      -7.2997547060   22.0434189295  -13.7660550092
   H      -8.5404455266   22.2567451282  -19.1056945635
   S      -5.4749850422   20.2584365395  -10.7215778335
   C      -6.9544421621   19.5625073630   -9.9134273655
   H      -7.3830171590   20.2955294232   -9.2269500170
   H      -7.6667542734   19.3390077957  -10.7135159328
   H      -6.7033012180   18.6484888400   -9.3703893063
27
Converged     Job 163: Energy -1.1250223668897777e+03 @ (2.733849)
   H      -3.8431839159   20.2312445339  -12.9236271992
   H      -3.9252829843   20.5777293233  -15.2360706258
   H      -4.8821169172   20.5405315262  -17.3220697895
   H      -9.0058992173   22.7264272520  -15.6091823823
   H      -4.6588918005   21.2936773934  -19.5544834138
   H      -5.7436867315   20.7662186370  -20.8758071841
   H      -5.4782418797   19.7095106676  -19.4556586634
   C      -5.5800050038   20.7478467838  -19.7969677217
   C      -4.8260824024   20.3447720850  -13.3760619597
   C      -4.8834973213   20.6548826754  -14.7152577704
   C      -8.1090264075   22.2333307009  -15.9734641572
   C      -5.7890920225   21.0074248117  -16.9492289071
   C      -7.9318311665   22.0590204696  -17.3222560006
   C      -6.7465767135   21.4448974404  -17.8277217227
   C      -5.9377462581   20.0278300013  -12.5155214916
   C      -5.9576211933   21.1099071071  -15.5335537187
   C      -7.1348407567   21.7952494617  -14.9927084732
   O      -7.0350835498   19.5847857042  -12.8088627935
   O      -8.8774788475   22.4828052305  -18.2178861917
   O      -6.7127441894   21.3692648603  -19.2098616422
   O      -7.2992271737   22.0421146992  -13.7657089496
   H      -8.5407961067   22.2563907326  -19.1051789130
   S      -5.4754457643   20.2610706312  -10.7220713574
   C      -6.9545581192   19.5649352458   -9.9134459531
   H      -7.3832129190   20.2980965319   -9.2271850962
   H      -7.6669254105   19.3409105831  -10.7133203574
   H      -6.7030660119   18.6512017371   -9.3701022883
27
Converged     Job 164: Energy -1.1250223582954557e+03 @ (2.732314)
   H      -3.8425198057   20.2313484856  -12.9240759580
   H      -3.9250081144   20.5767177477  -15.2366812099
   H      -4.8825526518   20.5391862944  -17.3226939422
   H      -9.0057117873   22.7252861393  -15.6087098728
   H      -4.6594730328   21.2926373297  -19.5548875744
   H      -5.7445331847   20.7657160328  -20.8761952824
   H      -5.4792069287   19.7086598702  -19.4562851935
   C      -5.5807493007   20.7470872576  -19.7973774949
   C      -4.8254981733   20.3441578310  -13.3765252566
   C      -4.8831947626   20.6536174786  -14.7157905566
   C      -8.1089443432   22.2321443528  -15.9732035207
   C      -5.7894183712   21.0060662815  -16.9495767734
   C      -7.9319606290   22.0581965079  -17.3220942412
   C      -6.7469474897   21.4439456577  -17.8278562931
   C      -5.9371078568   20.0275889688  -12.5155753123
   C      -5.9577095218   21.1082625230  -15.5338961001
   C      -7.1348789199   21.7933642977  -14.9926847944
   O      -7.0333734039   19.5816005617  -12.8083461971
   O      -8.8776645122   22.4824430540  -18.2174661968
   O      -6.7132684690   21.3686715955  -19.2100303823
   O      -7.2993799611   22.0394166930  -13.7654948560
   H      -8.5411634287   22.2562039050  -19.1048711394
   S      -5.4761330072   20.2664259723  -10.7226754894
   C      -6.9542022037   19.5695881344   -9.9127189054
   H      -7.3833486922   20.3031745127   -9.2272158837
   H      -7.6666349444   19.3437765043  -10.7120232787
   H      -6.7015772960   18.6567927779   -9.3683123436
27
Converged     Job 165: Energy -1.1250223469871837e+03 @ (2.730778)
   H      -3.8420847744   20.2317958573  -12.9241050522
   H      -3.9245666790   20.5763417291  -15.2370080959
   H      -4.8825471375   20.5385131485  -17.3229153917
   H      -9.0054922064   22.7244539744  -15.6081093376
   H      -4.6600590034   21.2918533391  -19.5552815153
   H      -5.7454103489   20.7648969987  -20.8763451797
   H      -5.4797743963   19.7078773368  -19.4564660444
   C      -5.5813945424   20.7463005524  -19.7975581563
   C      -4.8249995576   20.3442472856  -13.3767816071
   C      -4.8827472698   20.6531928119  -14.7160986337
   C      -8.1087797143   22.2313663986  -15.9727974036
   C      -5.7894092004   21.0053615032  -16.9497251636
   C      -7.9320563889   22.0574334018  -17.3217370007
   C      -6.7471607314   21.4432047974  -17.8277932242
   C      -5.9367683585   20.0280576244  -12.5158127667
   C      -5.9574713359   21.1076168468  -15.5340496150
   C      -7.1345317983   21.7925504890  -14.9924773344
   O      -7.0325612517   19.5808280009  -12.8084252611
   O      -8.8779655152   22.4816881721  -18.2168987720
   O      -6.7137847954   21.3678997126  -19.2099818142
   O      -7.2987279801   22.0383637736  -13.7651703024
   H      -8.5416448588   22.2554962132  -19.1043826771
   S      -5.4765446980   20.2693030326  -10.7231538767
   C      -6.9542383456   19.5721507070   -9.9127680413
   H      -7.3834731678   20.3058246012   -9.2274233080
   H      -7.6667275553   19.3458557445  -10.7118729736
   H      -6.7012385201   18.6596024094   -9.3681249960
27
Converged     Job 166: Energy -1.1250223371266502e+03 @ (2.729242)
   H      -3.8413425861   20.2320548916  -12.9244507175
   H      -3.9241738454   20.5755144003  -15.2375687661
   H      -4.8829440725   20.5372606341  -17.3236248773
   H      -9.0052960514   22.7232007529  -15.6075997939
   H      -4.6607535966   21.2908769285  -19.5557942930
   H      -5.7463779923   20.7642602425  -20.8767593751
   H      -5.4806499896   19.7069905620  -19.4570801431
   C      -5.5822007977   20.7454787617  -19.7979990506
   C      -4.8243291131   20.3438567698  -13.3771320057
   C      -4.8823036287   20.6521251772  -14.7165422765
   C      -8.1086779360   22.2301141384  -15.9725247186
   C      -5.7896880144   21.0040538147  -16.9500863140
   C      -7.9322413856   22.0564581959  -17.3215587126
   C      -6.7475631464   21.4421657103  -17.8279278796
   C      -5.9360543269   20.0280741958  -12.5157765113
   C      -5.9573963635   21.1060941945  -15.5343817153
   C      -7.1344351317   21.7907750339  -14.9924777980
   O      -7.0308845087   19.5783098763  -12.8080070950
   O      -8.8782937383   22.4810276568  -18.2164402400
   O      -6.7144167182   21.3671294761  -19.2101516493
   O      -7.2987033725   22.0359022246  -13.7650054919
   H      -8.5421897255   22.2549677579  -19.1040382867
   S      -5.4771091249   20.2742821458  -10.7235991348
   C      -6.9539730036   19.5766424304   -9.9120888683
   H      -7.3836288651   20.3107461956   -9.2274713229
   H      -7.6664831153   19.3487782174  -10.7107155256
   H      -6.7000502074   18.6649362129   -9.3664605647
27
Converged     Job 167: Energy -1.1250223269999010e+03 @ (2.727707)
   H      -3.8408904948   20.2325886810  -12.9239605193
   H      -3.9233686109   20.5756318218  -15.2378349811
   H      -4.8827137524   20.5370235798  -17.3241232532
   H      -9.0047345328   22.7222989673  -15.6065204112
   H      -4.6615354195   21.2906717046  -19.5565673398
   H      -5.7476329130   20.7637924869  -20.8770193672
   H      -5.4810399872   19.7066193390  -19.4574513374
   C      -5.5829693223   20.7450738929  -19.7983406981
   C      -4.8237323098   20.3440916011  -13.3770430082
   C      -4.8813650256   20.6520140393  -14.7165321413
   C      -8.1081954489   22.2293601585  -15.9718744104
   C      -5.7893811048   21.0036670764  -16.9502502222
   C      -7.9322429772   22.0556812000  -17.3209736399
   C      -6.7476685506   21.4415700294  -17.8277667532
   C      -5.9357590131   20.0283780912  -12.5159897887
   C      -5.9565100232   21.1056941623  -15.5344647508
   C      -7.1334907110   21.7901499978  -14.9922375836
   O      -7.0303061978   19.5779741578  -12.8082619965
   O      -8.8787089557   22.4800684393  -18.2155047479
   O      -6.7150587911   21.3664915631  -19.2100004368
   O      -7.2973453372   22.0351794852  -13.7646818461
   H      -8.5429082980   22.2540319994  -19.1032236072
   S      -5.4777451859   20.2761724989  -10.7238571195
   C      -6.9546424211   19.5783539586   -9.9125702990
   H      -7.3846447157   20.3125476978   -9.2282491757
   H      -7.6668996960   19.3501143839  -10.7113297027
   H      -6.7006703580   18.6668354890   -9.3666342003
27
Converged     Job 168: Energy -1.1250223172311814e+03 @ (2.726171)
   H      -3.8403794330   20.2327841591  -12.9243997052
   H      -3.9232255088   20.5746747673  -15.2385167979
   H      -4.8830664485   20.5359108994  -17.3246307169
   H      -9.0047362701   22.7211137822  -15.6060952207
   H      -4.6618849357   21.2900492742  -19.5567827337
   H      -5.7481428874   20.7638481318  -20.8773927202
   H      -5.4817617865   19.7061447599  -19.4581521229
   C      -5.5834607056   20.7447395897  -19.7987107925
   C      -4.8232908173   20.3435622689  -13.3774850633
   C      -4.8811620770   20.6508300642  -14.7170753526
   C      -8.1082455871   22.2282080982  -15.9715759754
   C      -5.7896741720   21.0024823212  -16.9504963082
   C      -7.9323339615   22.0549788980  -17.3207524007
   C      -6.7479387879   21.4408234444  -17.8278547839
   C      -5.9352625921   20.0281815813  -12.5160891448
   C      -5.9567178167   21.1041759345  -15.5347181476
   C      -7.1336914598   21.7883557561  -14.9921325662
   O      -7.0289395895   19.5753086019  -12.8077620949
   O      -8.8787913008   22.4798322546  -18.2150864158
   O      -6.7153929257   21.3662298175  -19.2101446469
   O      -7.2977131722   22.0325404993  -13.7644009455
   H      -8.5430812476   22.2540430845  -19.1029013890
   S      -5.4782565316   20.2804602726  -10.7244260125
   C      -6.9543109740   19.5821728083   -9.9119787280
   H      -7.3848364214   20.3168262769   -9.2285081121
   H      -7.6665236932   19.3521946917  -10.7102513524
   H      -6.6993391722   18.6716043304   -9.3649408287
27
Converged     Job 169: Energy -1.1250223054690262e+03 @ (2.724635)
   H      -3.8399146974   20.2329374062  -12.9249802882
   H      -3.9231334204   20.5740800815  -15.2392526481
   H      -4.8833317724   20.5349411654  -17.3249063296
   H      -9.0047675355   22.7200482168  -15.6057025602
   H      -4.6623432637   21.2890882608  -19.5570753929
   H      -5.7487719066   20.7631079917  -20.8776257041
   H      -5.4823906044   19.7052773717  -19.4584896447
   C      -5.5840049469   20.7439074631  -19.7989606495
   C      -4.8229186243   20.3432685781  -13.3779865691
   C      -4.8809753736   20.6500165941  -14.7175976272
   C      -8.1082964205   22.2271811252  -15.9713007285
   C      -5.7899194856   21.0014759901  -16.9506737012
   C      -7.9324572392   22.0540986080  -17.3205301853
   C      -6.7482253102   21.4399386769  -17.8279392561
   C      -5.9349210214   20.0283599241  -12.5162693191
   C      -5.9569014635   21.1030983169  -15.5349353329
   C      -7.1337974081   21.7870244427  -14.9919572574
   O      -7.0279322869   19.5734870262  -12.8072246506
   O      -8.8789908685   22.4791656250  -18.2146903755
   O      -6.7158077944   21.3654805556  -19.2102509212
   O      -7.2977874634   22.0306645658  -13.7640706509
   H      -8.5433812558   22.2534974752  -19.1025719295
   S      -5.4786016871   20.2845860207  -10.7251561897
   C      -6.9538219761   19.5858701977   -9.9115272814
   H      -7.3845308905   20.3208379535   -9.2285046199
   H      -7.6662260618   19.3546921127  -10.7092779635
   H      -6.6980096330   18.6759446614   -9.3638024420
27
Converged     Job 170: Energy -1.1250222957746576e+03 @ (2.723099)
   H      -3.8392791761   20.2336470044  -12.9242238601
   H      -3.9220214067   20.5738975970  -15.2388286442
   H      -4.8831726817   20.5345758102  -17.3255167172
   H      -9.0042325607   22.7191600973  -15.6047382928
   H      -4.6632154265   21.2887565270  -19.5576284127
   H      -5.7500610435   20.7626458068  -20.8777755628
   H      -5.4830717895   19.7048683374  -19.4587186628
   C      -5.5849077917   20.7434805183  -19.7991721745
   C      -4.8220256380   20.3435708986  -13.3778960828
   C      -4.8800790924   20.6498227491  -14.7175961011
   C      -8.1078715883   22.2264112774  -15.9707676172
   C      -5.7897004494   21.0009797684  -16.9509755284
   C      -7.9326444246   22.0534602730  -17.3200963172
   C      -6.7484862138   21.4394007773  -17.8277648595
   C      -5.9342554484   20.0287524154  -12.5164272745
   C      -5.9560488639   21.1025055874  -15.5351543013
   C      -7.1329291309   21.7861900394  -14.9919030746
   O      -7.0266067630   19.5727054839  -12.8079970601
   O      -8.8795648707   22.4784694154  -18.2138940642
   O      -6.7165662898   21.3649567726  -19.2100779512
   O      -7.2965363798   22.0295724728  -13.7639026664
   H      -8.5442807796   22.2528670828  -19.1019150650
   S      -5.4793375944   20.2869169531  -10.7252670566
   C      -6.9545011696   19.5877190764   -9.9119605987
   H      -7.3858305554   20.3227443056   -9.2293858151
   H      -7.6664807866   19.3558708577  -10.7098935598
   H      -6.6984521900   18.6781282963   -9.3637827039
27
Converged     Job 171: Energy -1.1250222856903667e+03 @ (2.721564)
   H      -3.8384111937   20.2340454677  -12.9247968926
   H      -3.9217921424   20.5730210046  -15.2396802189
   H      -4.8837542471   20.5329643958  -17.3261432127
   H      -9.0042185126   22.7177493751  -15.6043239445
   H      -4.6640082402   21.2873146594  -19.5581740016
   H      -5.7511614497   20.7616475152  -20.8782462097
   H      -5.4842142539   19.7035961578  -19.4593721764
   C      -5.5858686942   20.7422857977  -19.7996606971
   C      -4.8212596220   20.3431132338  -13.3784470947
   C      -4.8797530203   20.6485826387  -14.7182311757
   C      -8.1079600571   22.2249659887  -15.9705500890
   C      -5.7901911872   20.9993391867  -16.9513398275
   C      -7.9329344902   22.0522768914  -17.3199690144
   C      -6.7490410201   21.4380849465  -17.8279580723
   C      -5.9333605456   20.0287068446  -12.5163992931
   C      -5.9562870689   21.1006838078  -15.5355270150
   C      -7.1331531857   21.7840739942  -14.9919171459
   O      -7.0244372120   19.5691486389  -12.8070945184
   O      -8.8799447171   22.4776745397  -18.2135127853
   O      -6.7173015377   21.3639343177  -19.2103192749
   O      -7.2969486563   22.0266334906  -13.7637255262
   H      -8.5448621598   22.2521900452  -19.1016368337
   S      -5.4799115481   20.2934890972  -10.7260368936
   C      -6.9537272865   19.5933847378   -9.9110301864
   H      -7.3857135837   20.3289125460   -9.2294264975
   H      -7.6657648684   19.3592355398  -10.7082173169
   H      -6.6961787812   18.6850215473   -9.3615223700
27
Converged     Job 172: Energy -1.1250222745522190e+03 @ (2.720028)
   H      -3.8375970073   20.2350279055  -12.9251303689
   H      -3.9213355323   20.5726673918  -15.2403278264
   H      -4.8840884520   20.5316806821  -17.3265838029
   H      -9.0041676833   22.7165794689  -15.6039342616
   H      -4.6650378327   21.2854969135  -19.5588184279
   H      -5.7525847887   20.7596710175  -20.8785016101
   H      -5.4852949451   19.7018406773  -19.4595338318
   C      -5.5869965928   20.7404811367  -19.7999582112
   C      -4.8204844481   20.3434601819  -13.3788466086
   C      -4.8792303976   20.6481044013  -14.7187331063
   C      -8.1079642945   22.2237880121  -15.9702945104
   C      -5.7904524569   20.9980517409  -16.9515990134
   C      -7.9332689113   22.0509207426  -17.3197520737
   C      -6.7495705682   21.4366478772  -17.8280310247
   C      -5.9325995558   20.0295978719  -12.5164455356
   C      -5.9561863023   21.0996994689  -15.5358172881
   C      -7.1329469369   21.7829400823  -14.9918866205
   O      -7.0228953037   19.5679246883  -12.8066668862
   O      -8.8805337034   22.4762442845  -18.2130774517
   O      -6.7182297835   21.3622740928  -19.2104033697
   O      -7.2964959685   22.0253349958  -13.7635921215
   H      -8.5457067771   22.2506447933  -19.1012667317
   S      -5.4801178349   20.2985454914  -10.7266294066
   C      -6.9530966422   19.5979271980   -9.9105161887
   H      -7.3851177857   20.3336260898   -9.2291216620
   H      -7.6654018519   19.3628695381  -10.7071859505
   H      -6.6947563221   18.6900297562   -9.3606044815
27
Converged     Job 173: Energy -1.1250222646232110e+03 @ (2.718492)
   H      -3.8351487025   20.2376344063  -12.9268217068
   H      -3.9212651014   20.5722350418  -15.2427538277
   H      -4.8858521626   20.5273707819  -17.3275498902
   H      -9.0044412580   22.7142891992  -15.6044875255
   H      -4.6682855413   21.2788309148  -19.5608862883
   H      -5.7566333204   20.7511685722  -20.8791642927
   H      -5.4881565522   19.6951449126  -19.4590915809
   C      -5.5903032681   20.7333458993  -19.8007160614
   C      -4.8185034951   20.3450258640  -13.3797914117
   C      -4.8785093934   20.6475454920  -14.7199683678
   C      -8.1085132970   22.2210573415  -15.9709388367
   C      -5.7919632839   20.9941322352  -16.9524517190
   C      -7.9347950582   22.0467083740  -17.3203851745
   C      -6.7516579793   21.4317157798  -17.8288238571
   C      -5.9299924053   20.0329102856  -12.5154739456
   C      -5.9566339150   21.0974221323  -15.5367226188
   C      -7.1332252940   21.7807355444  -14.9926393649
   O      -7.0189638697   19.5668032656  -12.8034420474
   O      -8.8826637608   22.4712954794  -18.2134465658
   O      -6.7212528432   21.3556392842  -19.2111517994
   O      -7.2966122828   22.0236251238  -13.7643126966
   H      -8.5485173944   22.2447074213  -19.1016385381
   S      -5.4785585714   20.3127877273  -10.7275235846
   C      -6.9492435074   19.6118205139   -9.9075529599
   H      -7.3801911442   20.3481742473   -9.2261832288
   H      -7.6631024847   19.3751615384  -10.7023314717
   H      -6.6891741802   18.7047870657   -9.3570050216
27
Converged     Job 174: Energy -1.1250222540727393e+03 @ (2.716957)
   H      -3.8347994620   20.2395251740  -12.9259334386
   H      -3.9200746527   20.5726672885  -15.2421654175
   H      -4.8855336878   20.5271981000  -17.3278841243
   H      -9.0038264986   22.7140085283  -15.6036124088
   H      -4.6693015650   21.2779008412  -19.5615349616
   H      -5.7581799108   20.7496047428  -20.8791464218
   H      -5.4888288781   19.6940866400  -19.4588573481
   C      -5.5913365011   20.7321669288  -19.8007630946
   C      -4.8178956436   20.3463619152  -13.3795883889
   C      -4.8775899060   20.6481804247  -14.7198921330
   C      -8.1079980184   22.2208173170  -15.9703503434
   C      -5.7915633199   20.9939691143  -16.9525688778
   C      -7.9348899964   22.0460095271  -17.3198030958
   C      -6.7518244785   21.4310591472  -17.8285632321
   C      -5.9297796091   20.0342043974  -12.5158776057
   C      -5.9556270828   21.0977780522  -15.5368103259
   C      -7.1319813222   21.7811694626  -14.9924400533
   O      -7.0185655263   19.5679725051  -12.8043765821
   O      -8.8832180849   22.4701447778  -18.2126011736
   O      -6.7221271141   21.3544267734  -19.2108712230
   O      -7.2944026756   22.0245849894  -13.7641001333
   H      -8.5494284849   22.2433349933  -19.1008697664
   S      -5.4789890428   20.3135516303  -10.7276717641
   C      -6.9498978462   19.6122138422   -9.9084079938
   H      -7.3810712649   20.3483035366   -9.2269120941
   H      -7.6634635338   19.3758454642  -10.7035245512
   H      -6.6899654196   18.7049877139   -9.3581280856
27
Converged     Job 175: Energy -1.1250222429706234e+03 @ (2.715421)
   H      -3.8344231134   20.2400539149  -12.9260509319
   H      -3.9198948579   20.5717110683  -15.2425624383
   H      -4.8858457110   20.5261546969  -17.3282696426
   H      -9.0037957444   22.7131011297  -15.6032589874
   H      -4.6696835787   21.2772832678  -19.5617080867
   H      -5.7586765715   20.7496035752  -20.8794638555
   H      -5.4894950707   19.6935868925  -19.4595137677
   C      -5.5918179504   20.7317914680  -19.8010912181
   C      -4.8175203143   20.3462875767  -13.3798434217
   C      -4.8774193836   20.6472971099  -14.7203306785
   C      -8.1080238559   22.2198962818  -15.9701193547
   C      -5.7918175852   20.9929114412  -16.9528044671
   C      -7.9349724801   22.0454078433  -17.3196315531
   C      -6.7520709480   21.4303585511  -17.8286388580
   C      -5.9293717877   20.0345379406  -12.5159438084
   C      -5.9557632712   21.0965339647  -15.5370435315
   C      -7.1320871205   21.7797816311  -14.9923718627
   O      -7.0176837689   19.5669312541  -12.8039618449
   O      -8.8832980973   22.4698885990  -18.2122672546
   O      -6.7224839835   21.3540732210  -19.2109739875
   O      -7.2945791981   22.0225783114  -13.7639127708
   H      -8.5496173677   22.2431964960  -19.1006067074
   S      -5.4790240218   20.3164109614  -10.7279631261
   C      -6.9495483511   19.6150750153   -9.9080045827
   H      -7.3812453383   20.3516590376   -9.2273702354
   H      -7.6629216208   19.3773196319  -10.7028823624
   H      -6.6890796236   18.7086429489   -9.3566648720
27
Converged     Job 176: Energy -1.1250222324329852e+03 @ (2.713885)
   H      -3.8339013626   20.2407678623  -12.9258897361
   H      -3.9191907983   20.5719167606  -15.2431447858
   H      -4.8857557892   20.5258004728  -17.3287989347
   H      -9.0032201572   22.7123917385  -15.6022826293
   H      -4.6704237200   21.2769426328  -19.5622187990
   H      -5.7598026543   20.7490669754  -20.8795847524
   H      -5.4900066252   19.6931475605  -19.4596711261
   C      -5.5925813645   20.7313293058  -19.8012610673
   C      -4.8169439476   20.3465415548  -13.3798923054
   C      -4.8765011567   20.6471512914  -14.7204603245
   C      -8.1075353769   22.2192629423  -15.9694521646
   C      -5.7916086837   20.9924696954  -16.9529384959
   C      -7.9349806985   22.0447880124  -17.3190434674
   C      -6.7522218884   21.4298228667  -17.8284511612
   C      -5.9290300419   20.0347557888  -12.5162219257
   C      -5.9550269156   21.0960683063  -15.5371165396
   C      -7.1312487750   21.7791324463  -14.9920589348
   O      -7.0168023747   19.5660370732  -12.8043715284
   O      -8.8836715156   22.4692055453  -18.2113388444
   O      -6.7231232276   21.3534970372  -19.2107960606
   O      -7.2933603147   22.0217386446  -13.7634962749
   H      -8.5502959928   22.2425448844  -19.0997981368
   S      -5.4797533340   20.3184605466  -10.7282883596
   C      -6.9501681118   19.6167701398   -9.9084265542
   H      -7.3825964395   20.3535701277   -9.2284998767
   H      -7.6630634730   19.3779898383  -10.7034157837
   H      -6.6893464263   18.7109034827   -9.3563353268
27
Converged     Job 177: Energy -1.1250222219405282e+03 @ (2.712349)
   H      -3.8334069927   20.2409375373  -12.9264666487
   H      -3.9191417458   20.5710960137  -15.2439671874
   H      -4.8861397362   20.5247255599  -17.3291867537
   H      -9.0031912143   22.7114456817  -15.6018985521
   H      -4.6708436234   21.2762291005  -19.5624057113
   H      -5.7603848613   20.7489627258  -20.8798712101
   H      -5.4907798680   19.6925957736  -19.4602586405
   C      -5.5931270953   20.7308888430  -19.8015638744
   C      -4.8165546864   20.3461624551  -13.3803682647
   C      -4.8763232263   20.6461479290  -14.7210244509
   C      -8.1075483272   22.2183030394  -15.9691578198
   C      -5.7919259736   20.9913744132  -16.9531450100
   C      -7.9350758214   22.0441758685  -17.3188199574
   C      -6.7525180747   21.4291111680  -17.8285034412
   C      -5.9285792407   20.0347915332  -12.5163134200
   C      -5.9552569951   21.0947434665  -15.5373482951
   C      -7.1314302035   21.7775720514  -14.9919177179
   O      -7.0155335665   19.5638622085  -12.8039094118
   O      -8.8837639783   22.4690092661  -18.2109237970
   O      -6.7235058822   21.3531530002  -19.2108843325
   O      -7.2936746941   22.0193967077  -13.7631877482
   H      -8.5505040753   22.2425235513  -19.0994719367
   S      -5.4801243754   20.3223612624  -10.7288556603
   C      -6.9496987708   19.6201823818   -9.9078848935
   H      -7.3829048973   20.3574936695   -9.2289968827
   H      -7.6623989257   19.3794112654  -10.7024497212
   H      -6.6878230863   18.7154176362   -9.3544722538
27
Converged     Job 178: Energy -1.1250222116140646e+03 @ (2.710814)
   H      -3.8327059593   20.2411701280  -12.9266691659
   H      -3.9186077172   20.5705126115  -15.2442420333
   H      -4.8864764254   20.5237269833  -17.3297662283
   H      -9.0030288388   22.7104039974  -15.6013034623
   H      -4.6717304005   21.2752337446  -19.5629319440
   H      -5.7615892969   20.7480214737  -20.8801506102
   H      -5.4917168008   19.6916436537  -19.4606015867
   C      -5.5940981784   20.7299426848  -19.8018798166
   C      -4.8158225915   20.3460188800  -13.3807337246
   C      -4.8758588905   20.6454506786  -14.7214219462
   C      -8.1074671360   22.2172912406  -15.9688121574
   C      -5.7921670489   20.9903378583  -16.9534485181
   C      -7.9353548465   22.0432646443  -17.3185559273
   C      -6.7529925516   21.4281615427  -17.8285479939
   C      -5.9279082774   20.0351201490  -12.5164113568
   C      -5.9551133259   21.0936655446  -15.5376461645
   C      -7.1312167038   21.7762633422  -14.9918708186
   O      -7.0140981846   19.5622073859  -12.8035346185
   O      -8.8842698416   22.4682405630  -18.2103761994
   O      -6.7243106126   21.3522549878  -19.2109493931
   O      -7.2933401438   22.0175844848  -13.7629848583
   H      -8.5512539605   22.2418197027  -19.0990294649
   S      -5.4804048915   20.3265263176  -10.7294925945
   C      -6.9492586056   19.6239277441   -9.9075597882
   H      -7.3830086807   20.3616626330   -9.2294780825
   H      -7.6618494560   19.3815761595  -10.7017347038
   H      -6.6865094329   18.7200447897   -9.3531183881
27
Converged     Job 179: Energy -1.1250222004447457e+03 @ (2.709278)
   H      -3.8322333828   20.2419490850  -12.9260669127
   H      -3.9177440470   20.5705287363  -15.2441220456
   H      -4.8863042934   20.5233831596  -17.3300770635
   H      -9.0025160835   22.7097280496  -15.6001716424
   H      -4.6725703875   21.2747371480  -19.5636166052
   H      -5.7629260292   20.7473557672  -20.8803538103
   H      -5.4923829990   19.6910849842  -19.4608572594
   C      -5.5949960838   20.7293585587  -19.8021481504
   C      -4.8151143339   20.3463950023  -13.3807467756
   C      -4.8750948448   20.6453942023  -14.7214898997
   C      -8.1070998816   22.2167109001  -15.9681664988
   C      -5.7919711807   20.9899286784  -16.9536145733
   C      -7.9354019809   22.0426294752  -17.3179666499
   C      -6.7531831861   21.4276123827  -17.8283829826
   C      -5.9274693768   20.0355161954  -12.5167374007
   C      -5.9544501626   21.0932974538  -15.5377619293
   C      -7.1304516732   21.7757070977  -14.9916169160
   O      -7.0131734043   19.5615660000  -12.8039416665
   O      -8.8846737788   22.4674868468  -18.2094636532
   O      -6.7250220985   21.3516120243  -19.2107941658
   O      -7.2920861187   22.0168798785  -13.7626199340
   H      -8.5519414786   22.2410563298  -19.0982184284
   S      -5.4809941063   20.3286484039  -10.7299149589
   C      -6.9497157643   19.6255723061   -9.9081602473
   H      -7.3840709480   20.3633766540   -9.2305453706
   H      -7.6619168137   19.3824826947  -10.7024554764
   H      -6.6866537172   18.7220755596   -9.3532398458
27
Converged     Job 180: Energy -1.1250221896550765e+03 @ (2.707742)
   H      -3.8316598376   20.2422458390  -12.9262994366
   H      -3.9174687429   20.5696134270  -15.2445835970
   H      -4.8867547729   20.5222342574  -17.3305904971
   H      -9.0024599999   22.7087452180  -15.5996179697
   H      -4.6731987542   21.2739340857  -19.5639818145
   H      -5.7638236510   20.7471296620  -20.8807246580
   H      -5.4933603007   19.6904427753  -19.4615179620
   C      -5.5957749118   20.7288232671  -19.8025421549
   C      -4.8145146808   20.3460873689  -13.3811704236
   C      -4.8748509204   20.6443935370  -14.7220110995
   C      -8.1071350027   22.2157127516  -15.9678246536
   C      -5.7923287468   20.9887591045  -16.9538792916
   C      -7.9355706394   22.0419426256  -17.3176957713
   C      -6.7535815550   21.4268178965  -17.8284466261
   C      -5.9268404341   20.0356082481  -12.5168429153
   C      -5.9546090506   21.0919142723  -15.5380357280
   C      -7.1305606466   21.7741085183  -14.9915363565
   O      -7.0116545083   19.5592746228  -12.8034292534
   O      -8.8848870001   22.4672042028  -18.2089594055
   O      -6.7255920123   21.3511871036  -19.2109024958
   O      -7.2922620800   22.0145362533  -13.7623738642
   H      -8.5523171053   22.2409280192  -19.0978139492
   S      -5.4813500871   20.3329213928  -10.7305569051
   C      -6.9491598525   19.6291898240   -9.9077133243
   H      -7.3842657081   20.3673973440   -9.2310198117
   H      -7.6611932477   19.3841837509  -10.7015635247
   H      -6.6849841151   18.7267378324   -9.3516172552
27
Converged     Job 181: Energy -1.1250221780151990e+03 @ (2.706207)
   H      -3.8308915369   20.2426780304  -12.9269006708
   H      -3.9171163447   20.5692833681  -15.2454397786
   H      -4.8871046525   20.5212502051  -17.3310902059
   H      -9.0022867185   22.7078388510  -15.5990770027
   H      -4.6741797431   21.2727750720  -19.5644975080
   H      -5.7651623471   20.7459082685  -20.8809194117
   H      -5.4943833253   19.6893298788  -19.4616919414
   C      -5.5968455441   20.7276884384  -19.8027753762
   C      -4.8138578160   20.3461443213  -13.3816103293
   C      -4.8743213881   20.6438577377  -14.7225066202
   C      -8.1070306188   22.2147990366  -15.9674398838
   C      -5.7925808720   20.9877689239  -16.9541309615
   C      -7.9358871264   22.0410320798  -17.3173900579
   C      -6.7540961565   21.4258380606  -17.8284393127
   C      -5.9261893403   20.0361450620  -12.5169331494
   C      -5.9544699282   21.0909999029  -15.5382890034
   C      -7.1303118796   21.7730060782  -14.9913978649
   O      -7.0102793160   19.5579781427  -12.8030998370
   O      -8.8854600386   22.4663600165  -18.2083738561
   O      -6.7264829145   21.3501480976  -19.2109031970
   O      -7.2918343494   22.0130456054  -13.7620951391
   H      -8.5531760537   22.2400741344  -19.0973308753
   S      -5.4815236015   20.3369529486  -10.7311488174
   C      -6.9485455065   19.6326871202   -9.9073327915
   H      -7.3840217533   20.3711384894   -9.2311442780
   H      -7.6606072336   19.3864260662  -10.7007585282
   H      -6.6835113985   18.7309191496   -9.3505340585
27
Converged     Job 182: Energy -1.1250221678265225e+03 @ (2.704671)
   H      -3.8304162885   20.2433905264  -12.9268246944
   H      -3.9164567968   20.5693887919  -15.2457984513
   H      -4.8871130361   20.5209738619  -17.3317005717
   H      -9.0017920416   22.7071292028  -15.5982420427
   H      -4.6749712229   21.2722957867  -19.5650003522
   H      -5.7663047197   20.7452202373  -20.8810310740
   H      -5.4950079691   19.6888031368  -19.4617997366
   C      -5.5976585202   20.7271153860  -19.8029469898
   C      -4.8133635526   20.3464704037  -13.3816760340
   C      -4.8735534427   20.6437706274  -14.7226427805
   C      -8.1065969567   22.2141703048  -15.9668720535
   C      -5.7924595163   20.9873923732  -16.9543267440
   C      -7.9359709173   22.0404186766  -17.3168984626
   C      -6.7543173965   21.4253191677  -17.8283245712
   C      -5.9258978834   20.0365346116  -12.5171565099
   C      -5.9538022893   21.0906239394  -15.5384283931
   C      -7.1295247168   21.7724457574  -14.9911526541
   O      -7.0095947642   19.5574627667  -12.8032707118
   O      -8.8859123588   22.4656543446  -18.2075398502
   O      -6.7271620070   21.3495329985  -19.2107876869
   O      -7.2906242009   22.0123322366  -13.7617476834
   H      -8.5539276663   22.2393875736  -19.0966125474
   S      -5.4820235028   20.3389523132  -10.7314982061
   C      -6.9488313168   19.6342773745   -9.9076410056
   H      -7.3847440829   20.3727979451   -9.2317938654
   H      -7.6606624444   19.3873745475  -10.7010834774
   H      -6.6834674130   18.7328375117   -9.3504531770
27
Converged     Job 183: Energy -1.1250221553831132e+03 @ (2.703135)
   H      -3.8298180306   20.2436823746  -12.9274232267
   H      -3.9162951654   20.5685829116  -15.2465720912
   H      -4.8875987485   20.5198746699  -17.3322548013
   H      -9.0017283902   22.7062026020  -15.5977817024
   H      -4.6756224857   21.2714992257  -19.5653289832
   H      -5.7672115060   20.7449401902  -20.8813739498
   H      -5.4959937908   19.6881504577  -19.4623805283
   C      -5.5984594029   20.7265646210  -19.8032985352
   C      -4.8128738783   20.3461824988  -13.3821459461
   C      -4.8732879769   20.6428117471  -14.7232076454
   C      -8.1066014405   22.2132186299  -15.9665162512
   C      -5.7928339861   20.9862794040  -16.9545769190
   C      -7.9361703452   22.0397654192  -17.3166237780
   C      -6.7547428302   21.4245566273  -17.8283805826
   C      -5.9253453586   20.0366670275  -12.5172282290
   C      -5.9539630360   21.0893201147  -15.5386827133
   C      -7.1296103418   21.7709435708  -14.9910145987
   O      -7.0082107833   19.5553287745  -12.8026475648
   O      -8.8861837101   22.4653788995  -18.2070251204
   O      -6.7277688015   21.3490989224  -19.2108906013
   O      -7.2907547872   22.0101208608  -13.7614449207
   H      -8.5543951648   22.2392426609  -19.0962042753
   S      -5.4822822914   20.3430247440  -10.7321311286
   C      -6.9481483488   19.6377249128   -9.9071102860
   H      -7.3846848143   20.3765992393   -9.2320727877
   H      -7.6598923715   19.3890455196  -10.7000544204
   H      -6.6816779801   18.7372655320   -9.3488780768
27
Converged     Job 184: Energy -1.1250221445199734e+03 @ (2.701600)
   H      -3.8292490163   20.2439114914  -12.9280819293
   H      -3.9161287448   20.5681385450  -15.2473382522
   H      -4.8879372014   20.5189938690  -17.3325429717
   H      -9.0016853614   22.7054099931  -15.5972711108
   H      -4.6763968066   21.2705218423  -19.5657338649
   H      -5.7682757760   20.7440443070  -20.8815607179
   H      -5.4968903570   19.6872577517  -19.4626077043
   C      -5.5993297173   20.7256743708  -19.8035192311
   C      -4.8124042760   20.3461265610  -13.3826623075
   C      -4.8730107446   20.6422366972  -14.7237463575
   C      -8.1066065813   22.2124275331  -15.9661387827
   C      -5.7931202447   20.9854112884  -16.9547547294
   C      -7.9364009071   22.0390213290  -17.3163048390
   C      -6.7551700378   21.4237588569  -17.8283845279
   C      -5.9248962644   20.0371296603  -12.5174189008
   C      -5.9540605044   21.0884879602  -15.5388945004
   C      -7.1295748209   21.7699225334  -14.9907981356
   O      -7.0071868024   19.5541869726  -12.8022148017
   O      -8.8865715422   22.4647773132  -18.2064848868
   O      -6.7284659876   21.3483156130  -19.2109080591
   O      -7.2905564279   22.0086546689  -13.7610805110
   H      -8.5549738612   22.2386859270  -19.0957447865
   S      -5.4823155291   20.3465116606  -10.7328494640
   C      -6.9473975216   19.6407527894   -9.9067969042
   H      -7.3841985855   20.3798601868   -9.2321775260
   H      -7.6592468021   19.3909375833  -10.6992875954
   H      -6.6801046316   18.7409147844   -9.3479471578
27
Converged     Job 185: Energy -1.1250221334109972e+03 @ (2.700064)
   H      -3.8285815638   20.2445688368  -12.9270639480
   H      -3.9149448200   20.5681217359  -15.2470590038
   H      -4.8877295142   20.5186515739  -17.3330293839
   H      -9.0010647128   22.7045732801  -15.5957775662
   H      -4.6774685690   21.2702525546  -19.5665585481
   H      -5.7699607326   20.7436459565  -20.8818322332
   H      -5.4977036775   19.6868708096  -19.4630297158
   C      -5.6004641432   20.7252879214  -19.8038676857
   C      -4.8113340920   20.3464127684  -13.3825965518
   C      -4.8719736318   20.6421234020  -14.7237487815
   C      -8.1061889386   22.2117448382  -15.9653387893
   C      -5.7928678214   20.9849527373  -16.9549770190
   C      -7.9365283654   22.0383523453  -17.3155820127
   C      -6.7554435007   21.4232135518  -17.8281278806
   C      -5.9241396927   20.0374008587  -12.5177452878
   C      -5.9531426595   21.0879849208  -15.5390326632
   C      -7.1286047443   21.7691955615  -14.9906039350
   O      -7.0058514003   19.5533919602  -12.8028871473
   O      -8.8871485489   22.4639942028  -18.2053467213
   O      -6.7293840512   21.3477770436  -19.2106746962
   O      -7.2891024967   22.0077100990  -13.7607705557
   H      -8.5559139898   22.2379311979  -19.0947448954
   S      -5.4829687343   20.3486841656  -10.7332234852
   C      -6.9480815022   19.6425097638   -9.9075875846
   H      -7.3856436024   20.3817353780   -9.2336100688
   H      -7.6593571925   19.3918527654  -10.7003138489
   H      -6.6805614840   18.7431318904   -9.3481204394
27
Converged     Job 186: Energy -1.1250221223535377e+03 @ (2.698528)
   H      -3.8276280638   20.2450292213  -12.9277517685
   H      -3.9146489807   20.5674933759  -15.2480194329
   H      -4.8884390475   20.5172446340  -17.3336782933
   H      -9.0008700615   22.7037293689  -15.5950997776
   H      -4.6786943376   21.2687896816  -19.5672159565
   H      -5.7716654305   20.7424784097  -20.8821947536
   H      -5.4992702869   19.6856037389  -19.4634988153
   C      -5.6018815735   20.7240508780  -19.8042805523
   C      -4.8104825805   20.3462986887  -13.3831929236
   C      -4.8715279711   20.6412809851  -14.7244190094
   C      -8.1061523738   22.2107884424  -15.9649139117
   C      -5.7934089118   20.9836094609  -16.9553143841
   C      -7.9369026868   22.0374937195  -17.3152491040
   C      -6.7561645819   21.4221251068  -17.8281830490
   C      -5.9231699791   20.0377386162  -12.5177897653
   C      -5.9532455307   21.0866238196  -15.5393766906
   C      -7.1285652819   21.7676741022  -14.9905045244
   O      -7.0037525966   19.5508337386  -12.8021977225
   O      -8.8877214267   22.4634346645  -18.2046766051
   O      -6.7304920894   21.3467886706  -19.2107617106
   O      -7.2890027304   22.0055413634  -13.7604893935
   H      -8.5568187252   22.2373768674  -19.0941992012
   S      -5.4831576568   20.3540929259  -10.7340143510
   C      -6.9469805428   19.6468641013   -9.9069628022
   H      -7.3854164961   20.3864278618   -9.2339149984
   H      -7.6581289289   19.3939662084  -10.6990870157
   H      -6.6779657339   18.7486921755   -9.3462625258
27
Converged     Job 187: Energy -1.1250221106584472e+03 @ (2.696992)
   H      -3.8270140439   20.2457833356  -12.9279039802
   H      -3.9141544154   20.5672454129  -15.2484647720
   H      -4.8886701105   20.5165081767  -17.3340236806
   H      -9.0006581625   22.7031009104  -15.5943339961
   H      -4.6797311834   21.2677465194  -19.5677495655
   H      -5.7731269795   20.7413271320  -20.8823326532
   H      -5.5003164842   19.6845978245  -19.4636160602
   C      -5.6030053820   20.7230105734  -19.8044718955
   C      -4.8098114443   20.3466831666  -13.3835569009
   C      -4.8710270799   20.6410483437  -14.7248503005
   C      -8.1060396586   22.2101595304  -15.9643998527
   C      -5.7935638741   20.9828953167  -16.9554955811
   C      -7.9371673893   22.0367485604  -17.3147765895
   C      -6.7566216470   21.4213250522  -17.8280804398
   C      -5.9225984689   20.0385012404  -12.5180721981
   C      -5.9530266590   21.0861135386  -15.5395713866
   C      -7.1281678154   21.7670585789  -14.9902842217
   O      -7.0026857230   19.5503761850  -12.8022445907
   O      -8.8882518803   22.4626653316  -18.2039358990
   O      -6.7314106588   21.3458350149  -19.2106616488
   O      -7.2881621718   22.0047747762  -13.7601603341
   H      -8.5576211754   22.2365549214  -19.0935447515
   S      -5.4831624345   20.3569033152  -10.7346013063
   C      -6.9464730343   19.6492188385   -9.9070179048
   H      -7.3851474348   20.3888466664   -9.2341923389
   H      -7.6576283801   19.3956332701  -10.6989126545
   H      -6.6769114434   18.7514097187   -9.3459937129
27
Converged     Job 188: Energy -1.1250220995142149e+03 @ (2.695457)
   H      -3.8263332214   20.2462587924  -12.9282709801
   H      -3.9138507382   20.5667058278  -15.2491172761
   H      -4.8890928516   20.5155331332  -17.3343969208
   H      -9.0004927025   22.7024181325  -15.5936206965
   H      -4.6806776044   21.2667059123  -19.5682084476
   H      -5.7744481100   20.7405098087  -20.8825708152
   H      -5.5014894760   19.6836801693  -19.4639534653
   C      -5.6040956489   20.7221260790  -19.8047440277
   C      -4.8091225989   20.3467466929  -13.3840289964
   C      -4.8706603260   20.6404751119  -14.7253942676
   C      -8.1060007670   22.2094350761  -15.9639236583
   C      -5.7939042159   20.9819648290  -16.9557111611
   C      -7.9374269246   22.0360884638  -17.3143687482
   C      -6.7571327952   21.4205440802  -17.8280562610
   C      -5.9219056368   20.0389999905  -12.5182770255
   C      -5.9530704672   21.0851981652  -15.5397941545
   C      -7.1280547363   21.7660151163  -14.9900544121
   O      -7.0012897501   19.5491085053  -12.8020085411
   O      -8.8887008794   22.4621792082  -18.2032526455
   O      -6.7322709414   21.3451064943  -19.2106613299
   O      -7.2878323726   22.0032827336  -13.7597824687
   H      -8.5583258027   22.2360746184  -19.0929558727
   S      -5.4831633886   20.3604038515  -10.7352393866
   C      -6.9457474288   19.6521624147   -9.9068321261
   H      -7.3849130176   20.3920104795   -9.2345768932
   H      -7.6568125368   19.3972686584  -10.6983755589
   H      -6.6753397990   18.7550686930   -9.3450724751
27
Converged     Job 189: Energy -1.1250220874786178e+03 @ (2.693921)
   H      -3.8257852167   20.2467251774  -12.9283468876
   H      -3.9131026613   20.5667249981  -15.2494805993
   H      -4.8891812826   20.5153236479  -17.3353479728
   H      -8.9999239760   22.7016030816  -15.5927832669
   H      -4.6815691253   21.2665691563  -19.5688469632
   H      -5.7757140291   20.7401482342  -20.8828036575
   H      -5.5020831730   19.6834173811  -19.4642439996
   C      -5.6049805613   20.7218323931  -19.8050382957
   C      -4.8086488158   20.3468995655  -13.3840095568
   C      -4.8697653278   20.6402647491  -14.7254539127
   C      -8.1054722702   22.2087270626  -15.9633325948
   C      -5.7937776398   20.9816025608  -16.9559904741
   C      -7.9375545102   22.0354938274  -17.3138816639
   C      -6.7573970756   21.4200796256  -17.8279729077
   C      -5.9216110072   20.0392399038  -12.5183550008
   C      -5.9522208573   21.0847138490  -15.5399674785
   C      -7.1271203672   21.7653212939  -14.9898625984
   O      -7.0006881919   19.5486375365  -12.8019838647
   O      -8.8892533628   22.4615330154  -18.2023537513
   O      -6.7330457375   21.3446464073  -19.2105830979
   O      -7.2865431447   22.0023461930  -13.7594847548
   H      -8.5592497147   22.2354996261  -19.0922137567
   S      -5.4835951598   20.3621885193  -10.7354596848
   C      -6.9460315682   19.6537085392   -9.9069914206
   H      -7.3856263272   20.3936949472   -9.2351588411
   H      -7.6568497675   19.3981423678  -10.6985461725
   H      -6.6753633085   18.7569876199   -9.3447559764
27
Converged     Job 190: Energy -1.1250220753868462e+03 @ (2.692385)
   H      -3.8250995495   20.2471869397  -12.9289358013
   H      -3.9128413343   20.5660773601  -15.2502403085
   H      -4.8897417361   20.5142898302  -17.3359559957
   H      -8.9997205874   22.7009449279  -15.5921509217
   H      -4.6824850018   21.2656276050  -19.5692936972
   H      -5.7770010322   20.7396286280  -20.8831127047
   H      -5.5033466157   19.6826514222  -19.4647347951
   C      -5.6060658018   20.7211330358  -19.8053811391
   C      -4.8080587025   20.3468343948  -13.3844949193
   C      -4.8694092777   20.6395232487  -14.7260326980
   C      -8.1053855857   22.2079942831  -15.9628736517
   C      -5.7941779648   20.9806025797  -16.9562543451
   C      -7.9377878810   22.0349478551  -17.3135040804
   C      -6.7579152076   21.4193683554  -17.8279853780
   C      -5.9209593354   20.0395545142  -12.5184669239
   C      -5.9522783797   21.0836215643  -15.5402314352
   C      -7.1270279865   21.7640954868  -14.9896858922
   O      -6.9991464172   19.5467303064  -12.8016033277
   O      -8.8896280827   22.4613073125  -18.2016796912
   O      -6.7338741733   21.3441325229  -19.2106279681
   O      -7.2863380894   22.0005214951  -13.7591460088
   H      -8.5598922924   22.2353505808  -19.0916583838
   S      -5.4837912316   20.3660175747  -10.7360618294
   C      -6.9452527141   19.6567004524   -9.9065730590
   H      -7.3856060363   20.3969173599   -9.2354958576
   H      -7.6558978859   19.3993741100  -10.6977012184
   H      -6.6734256843   18.7609377928   -9.3433677261
27
Converged     Job 191: Energy -1.1250220648068680e+03 @ (2.690850)
   H      -3.8243942301   20.2474612187  -12.9295798719
   H      -3.9125641688   20.5657089529  -15.2510244899
   H      -4.8901395426   20.5134831142  -17.3363342420
   H      -8.9995563601   22.7003197714  -15.5914247836
   H      -4.6834801684   21.2646604369  -19.5697820892
   H      -5.7783783662   20.7387113751  -20.8833027316
   H      -5.5044643934   19.6817696396  -19.4649523236
   C      -5.6071779938   20.7202486946  -19.8056111126
   C      -4.8074277454   20.3468890594  -13.3850242526
   C      -4.8690136206   20.6390657709  -14.7265851251
   C      -8.1053170417   22.2073501229  -15.9623546047
   C      -5.7944822590   20.9798283818  -16.9564417844
   C      -7.9380539419   22.0343067387  -17.3130496911
   C      -6.7584268047   21.4186452796  -17.8279373259
   C      -5.9203360579   20.0401244296  -12.5186784619
   C      -5.9522710288   21.0829150278  -15.5404348559
   C      -7.1268372794   21.7632397530  -14.9894022877
   O      -6.9978872043   19.5458116056  -12.8015472581
   O      -8.8901232058   22.4607843523  -18.2009363903
   O      -6.7347713158   21.3433746363  -19.2105973521
   O      -7.2858588646   21.9992879116  -13.7587150209
   H      -8.5606529825   22.2348386494  -19.0910137088
   S      -5.4837387279   20.3691264821  -10.7366881793
   C      -6.9445124424   19.6593230152   -9.9063741321
   H      -7.3852156281   20.3997219870   -9.2357265197
   H      -7.6551497389   19.4009147129  -10.6971479900
   H      -6.6719238286   18.7641600500   -9.3425815996
27
Converged     Job 192: Energy -1.1250220530207448e+03 @ (2.689314)
   H      -3.8238761129   20.2478771590  -12.9287716657
   H      -3.9116190794   20.5655445253  -15.2509783866
   H      -4.8899956279   20.5131027773  -17.3367375975
   H      -8.9990348808   22.6995164322  -15.5900344639
   H      -4.6844794239   21.2644943963  -19.5704335100
   H      -5.7799075378   20.7385392389  -20.8834997013
   H      -5.5052695228   19.6815208704  -19.4653537771
   C      -5.6082318007   20.7200160372  -19.8058867340
   C      -4.8065562380   20.3469597671  -13.3850744426
   C      -4.8681451014   20.6387948338  -14.7266899500
   C      -8.1049718786   22.2066804428  -15.9615903667
   C      -5.7943062487   20.9793515207  -16.9566519251
   C      -7.9382100199   22.0337373761  -17.3123667462
   C      -6.7587183350   21.4181801155  -17.8276622355
   C      -5.9197755970   20.0401813537  -12.5190970886
   C      -5.9515260447   21.0823387111  -15.5405857289
   C      -7.1260216485   21.7624445658  -14.9891994493
   O      -6.9969974113   19.5449556414  -12.8016180048
   O      -8.8906585061   22.4601956428  -18.1998665362
   O      -6.7356256724   21.3429988455  -19.2103379902
   O      -7.2846072568   21.9981934082  -13.7583884095
   H      -8.5615044774   22.2343150038  -19.0900752355
   S      -5.4841284461   20.3711748755  -10.7373448625
   C      -6.9448253685   19.6610833366   -9.9071485948
   H      -7.3861974918   20.4016890397   -9.2371652565
   H      -7.6550148523   19.4017428929  -10.6980281393
   H      -6.6719510820   18.7664426014   -9.3426615363
27
Converged     Job 193: Energy -1.1250220407006773e+03 @ (2.687778)
   H      -3.8231819863   20.2481403777  -12.9292106084
   H      -3.9112974339   20.5647744775  -15.2516165955
   H      -4.8905739285   20.5119917753  -17.3372621439
   H      -8.9988392256   22.6989089820  -15.5892785987
   H      -4.6854824786   21.2635728654  -19.5708616845
   H      -5.7813083004   20.7380722775  -20.8837805008
   H      -5.5066481839   19.6807890102  -19.4658302728
   C      -5.6094246614   20.7193594476  -19.8061996023
   C      -4.8058509276   20.3467420228  -13.3856356444
   C      -4.8678131247   20.6379518228  -14.7273081130
   C      -8.1049273106   22.2059844768  -15.9610766757
   C      -5.7947473740   20.9783044866  -16.9569142833
   C      -7.9384910069   22.0332403686  -17.3119406868
   C      -6.7593029492   21.4174915594  -17.8276260734
   C      -5.9190519777   20.0403607668  -12.5193338805
   C      -5.9516451242   21.0811790467  -15.5408619206
   C      -7.1259664747   21.7611727296  -14.9890107568
   O      -6.9953499861   19.5427696188  -12.8011420272
   O      -8.8910843147   22.4600649015  -18.1991271751
   O      -6.7365395052   21.3425423876  -19.2103361411
   O      -7.2844138834   21.9962753747  -13.7580210984
   H      -8.5622185764   22.2342594607  -19.0894581993
   S      -5.4842655362   20.3751896921  -10.7381891678
   C      -6.9439189621   19.6642272158   -9.9068783113
   H      -7.3861392352   20.4051178861   -9.2377797854
   H      -7.6538894285   19.4029104308  -10.6972892064
   H      -6.6697832760   18.7706782960   -9.3412796494
27
Converged     Job 194: Energy -1.1250220289004781e+03 @ (2.686242)
   H      -3.8225300738   20.2482279396  -12.9296815859
   H      -3.9109747060   20.5642530153  -15.2522006508
   H      -4.8909674428   20.5112104032  -17.3376433403
   H      -8.9986916691   22.6982749584  -15.5885127722
   H      -4.6865343797   21.2627108806  -19.5713595469
   H      -5.7827564518   20.7372685895  -20.8839719806
   H      -5.5077973401   19.6799963297  -19.4660743060
   C      -5.6105851099   20.7185684169  -19.8064360801
   C      -4.8051944493   20.3467017564  -13.3861534852
   C      -4.8674570392   20.6374438099  -14.7278363623
   C      -8.1048823795   22.2053479308  -15.9605560987
   C      -5.7950594425   20.9775580460  -16.9571307044
   C      -7.9388158789   22.0326407883  -17.3114918001
   C      -6.7598545768   21.4168175435  -17.8275601709
   C      -5.9184376542   20.0408624562  -12.5195878729
   C      -5.9516223641   21.0804709938  -15.5410879017
   C      -7.1257682818   21.7603102461  -14.9887647627
   O      -6.9942808196   19.5420116868  -12.8008500443
   O      -8.8916420243   22.4595853454  -18.1983809932
   O      -6.7374889264   21.3418520597  -19.2102838734
   O      -7.2839097614   21.9950040196  -13.7576205142
   H      -8.5630504058   22.2338121527  -19.0888198974
   S      -5.4840179655   20.3781101166  -10.7389256995
   C      -6.9430397755   19.6668057692   -9.9067796845
   H      -7.3855243917   20.4079077640   -9.2380897808
   H      -7.6530434594   19.4045013717  -10.6968285604
   H      -6.6682283974   18.7738177165   -9.3406206932
27
Converged     Job 195: Energy -1.1250220168501685e+03 @ (2.684707)
   H      -3.8215060486   20.2490188209  -12.9303565300
   H      -3.9104136760   20.5640326460  -15.2531709450
   H      -4.8916479616   20.5101659710  -17.3385452404
   H      -8.9981363059   22.6978058343  -15.5874864805
   H      -4.6881451302   21.2613726466  -19.5722423542
   H      -5.7850087056   20.7358883640  -20.8842921230
   H      -5.5095331857   19.6787694925  -19.4663879774
   C      -5.6123610458   20.7173073373  -19.8068340706
   C      -4.8043192911   20.3469850401  -13.3866068138
   C      -4.8666726723   20.6370522214  -14.7283823487
   C      -8.1045387519   22.2047457780  -15.9598740958
   C      -5.7954554291   20.9765968989  -16.9574817937
   C      -7.9391841795   22.0319344541  -17.3109077993
   C      -6.7606172618   21.4158968717  -17.8275192431
   C      -5.9175160278   20.0414215096  -12.5197019374
   C      -5.9512481344   21.0796498224  -15.5413906342
   C      -7.1251247029   21.7594608992  -14.9885339692
   O      -6.9924718612   19.5404909334  -12.8005689020
   O      -8.8924173061   22.4589826307  -18.1973278004
   O      -6.7389257389   21.3407878378  -19.2102542010
   O      -7.2828170074   21.9938803301  -13.7572453544
   H      -8.5643233192   22.2331007416  -19.0879215816
   S      -5.4840433149   20.3820605159  -10.7395171390
   C      -6.9421454795   19.6698608893   -9.9065095960
   H      -7.3854023274   20.4111225792   -9.2384965310
   H      -7.6519342102   19.4059286542  -10.6962093918
   H      -6.6662449631   18.7777511579   -9.3394837847
27
Converged     Job 196: Energy -1.1250220049056531e+03 @ (2.683171)
   H      -3.8208230128   20.2495397898  -12.9306498248
   H      -3.9099758437   20.5636621827  -15.2537823198
   H      -4.8919870474   20.5094076859  -17.3389525941
   H      -8.9978283489   22.6972927254  -15.5865660507
   H      -4.6893026503   21.2604628663  -19.5728142189
   H      -5.7866545802   20.7350367397  -20.8844905390
   H      -5.5107779966   19.6779186271  -19.4666586353
   C      -5.6136429569   20.7164632882  -19.8070860486
   C      -4.8036042855   20.3471946250  -13.3870351022
   C      -4.8661664934   20.6366976705  -14.7288708632
   C      -8.1043762433   22.2041998103  -15.9592433985
   C      -5.7956902030   20.9758887072  -16.9576781711
   C      -7.9394635909   22.0313541922  -17.3103362671
   C      -6.7611488614   21.4152153177  -17.8273853424
   C      -5.9168625827   20.0420166335  -12.5199863269
   C      -5.9510532657   21.0790571888  -15.5415832341
   C      -7.1247064176   21.7587905976  -14.9882404340
   O      -6.9913610849   19.5399162690  -12.8005206058
   O      -8.8929767398   22.4584648638  -18.1964294433
   O      -6.7399586364   21.3400407722  -19.2101389127
   O      -7.2819398899   21.9929698824  -13.7568223813
   H      -8.5652020961   22.2325687245  -19.0871350342
   S      -5.4838679189   20.3846323113  -10.7401426121
   C      -6.9414891245   19.6720710754   -9.9065899012
   H      -7.3850770144   20.4134827975   -9.2389773124
   H      -7.6511926251   19.4072693397  -10.6960615032
   H      -6.6650244216   18.7804557507   -9.3390716535
27
Converged     Job 197: Energy -1.1250219923799793e+03 @ (2.681635)
   H      -3.8201098221   20.2495907560  -12.9312478536
   H      -3.9097951106   20.5629154113  -15.2546440455
   H      -4.8925444656   20.5084002037  -17.3393472955
   H      -8.9976697339   22.6967291710  -15.5857616064
   H      -4.6903909414   21.2596042806  -19.5733196998
   H      -5.7881514876   20.7344722330  -20.8847584149
   H      -5.5120829450   19.6771846032  -19.4671012725
   C      -5.6148727743   20.7157734305  -19.8074037202
   C      -4.8029196558   20.3470450120  -13.3876190110
   C      -4.8658567090   20.6359805034  -14.7295112670
   C      -8.1043576005   22.2035626957  -15.9586934533
   C      -5.7961313077   20.9749617166  -16.9579020718
   C      -7.9397641626   22.0308285466  -17.3098616162
   C      -6.7617473079   21.4145276655  -17.8273358229
   C      -5.9161381797   20.0424502452  -12.5202071083
   C      -5.9511762071   21.0781005583  -15.5418137832
   C      -7.1246362319   21.7577304631  -14.9879666893
   O      -6.9900980845   19.5388964178  -12.8001298160
   O      -8.8934537820   22.4582042918  -18.1956445301
   O      -6.7409386961   21.3394736091  -19.2101095136
   O      -7.2816693453   21.9913854319  -13.7563917892
   H      -8.5659636530   22.2323367420  -19.0864620877
   S      -5.4835126658   20.3877557180  -10.7408506554
   C      -6.9404339815   19.6748564574   -9.9063538253
   H      -7.3844384261   20.4165595978   -9.2393288532
   H      -7.6501042150   19.4087734416  -10.6954286395
   H      -6.6631958601   18.7839709350   -9.3380547647
27
Converged     Job 198: Energy -1.1250219801561084e+03 @ (2.680100)
   H      -3.8194981186   20.2495367427  -12.9313626878
   H      -3.9090515240   20.5627398775  -15.2550498711
   H      -4.8926254374   20.5082572977  -17.3403871606
   H      -8.9971535375   22.6956988796  -15.5846832111
   H      -4.6913252918   21.2598410816  -19.5740635958
   H      -5.7894753364   20.7345447455  -20.8851188027
   H      -5.5125966580   19.6772124493  -19.4676423310
   C      -5.6157724222   20.7158060286  -19.8078277902
   C      -4.8023626674   20.3469243935  -13.3876155444
   C      -4.8649389834   20.6356084360  -14.7295733399
   C      -8.1039096174   22.2027310598  -15.9580324925
   C      -5.7960050915   20.9746064094  -16.9582136257
   C      -7.9399272818   22.0302014937  -17.3093059638
   C      -6.7620337700   21.4141114627  -17.8272511739
   C      -5.9157505641   20.0425879865  -12.5202227294
   C      -5.9502916433   21.0775089463  -15.5420012543
   C      -7.1237212660   21.7568620283  -14.9878144998
   O      -6.9896411756   19.5388427392  -12.8000671280
   O      -8.8940519856   22.4575568174  -18.1946455950
   O      -6.7417551251   21.3391868733  -19.2100478909
   O      -7.2804718554   21.9901544230  -13.7561275619
   H      -8.5669121348   22.2318428242  -19.0856301966
   S      -5.4836405250   20.3890329357  -10.7410035266
   C      -6.9406890296   19.6764440322   -9.9064577047
   H      -7.3848397109   20.4184285893   -9.2398505704
   H      -7.6501984023   19.4099738154  -10.6955409571
   H      -6.6635135446   18.7858276519   -9.3377121305
27
Converged     Job 199: Energy -1.1250219673103597e+03 @ (2.678564)
   H      -3.8191274010   20.2503906480  -12.9314260193
   H      -3.9086252137   20.5623547080  -15.2553556319
   H      -4.8928531432   20.5075487351  -17.3406024442
   H      -8.9967822761   22.6955080221  -15.5838869433
   H      -4.6920398699   21.2590783681  -19.5743051997
   H      -5.7905695143   20.7342061355  -20.8852118366
   H      -5.5137182533   19.6766621800  -19.4678904458
   C      -5.6166757683   20.7153165338  -19.8079548862
   C      -4.8019131049   20.3471271284  -13.3879900364
   C      -4.8645899153   20.6351995103  -14.7300191495
   C      -8.1036799901   22.2024385266  -15.9574428920
   C      -5.7961534754   20.9739919645  -16.9583378716
   C      -7.9399707769   22.0300069961  -17.3087765610
   C      -6.7623283507   21.4137484188  -17.8270942810
   C      -5.9154229799   20.0428401454  -12.5206720015
   C      -5.9502263349   21.0768925593  -15.5421521766
   C      -7.1234139609   21.7562170314  -14.9874828268
   O      -6.9884534315   19.5371062826  -12.8001822728
   O      -8.8942246393   22.4576172751  -18.1938602834
   O      -6.7423794446   21.3389434750  -19.2099076130
   O      -7.2797661566   21.9891446627  -13.7556525597
   H      -8.5673211642   22.2319422203  -19.0849398233
   S      -5.4841862099   20.3916817767  -10.7417416442
   C      -6.9404312100   19.6779816429   -9.9067290442
   H      -7.3855685287   20.4199867177   -9.2408010684
   H      -7.6495284322   19.4099368161  -10.6956476738
   H      -6.6622032525   18.7882013790   -9.3371860860
27
Converged     Job 200: Energy -1.1250219544553245e+03 @ (2.677028)
   H      -3.8184650869   20.2508386700  -12.9312057103
   H      -3.9077630014   20.5622796229  -15.2556887941
   H      -4.8929886700   20.5071334681  -17.3413974967
   H      -8.9960875077   22.6948870332  -15.5826327794
   H      -4.6931161954   21.2588375273  -19.5750258858
   H      -5.7921826075   20.7339815186  -20.8854790454
   H      -5.5146854250   19.6763884695  -19.4683247630
   C      -5.6178338499   20.7150536290  -19.8082978363
   C      -4.8011463507   20.3471868555  -13.3880779914
   C      -4.8636423830   20.6348898735  -14.7301730814
   C      -8.1031522566   22.2018660775  -15.9566672472
   C      -5.7960925156   20.9735014466  -16.9585968371
   C      -7.9400739576   22.0295528067  -17.3081061756
   C      -6.7626681317   21.4133206028  -17.8269145412
   C      -5.9148530255   20.0428742336  -12.5209115894
   C      -5.9494464825   21.0762548586  -15.5423256611
   C      -7.1224992048   21.7554121554  -14.9872352452
   O      -6.9872243809   19.5357560068  -12.8003708906
   O      -8.8947332074   22.4572325706  -18.1927311002
   O      -6.7433060849   21.3386102202  -19.2097430186
   O      -7.2784581347   21.9879801706  -13.7552693482
   H      -8.5682375947   22.2316237270  -19.0839737520
   S      -5.4848161285   20.3940395558  -10.7421897494
   C      -6.9407227139   19.6797069155   -9.9071237429
   H      -7.3868046178   20.4218732222   -9.2420058831
   H      -7.6492655287   19.4103095866  -10.6960781696
   H      -6.6618873844   18.7906785884   -9.3367024774
27
Converged     Job 201: Energy -1.1250219422992766e+03 @ (2.675493)
   H      -3.8177907594   20.2506447188  -12.9318860593
   H      -3.9075248378   20.5614872534  -15.2564625430
   H      -4.8935753119   20.5062178877  -17.3420253446
   H      -8.9958547043   22.6943012366  -15.5818119541
   H      -4.6941470486   21.2582291649  -19.5755287189
   H      -5.7936115395   20.7337306653  -20.8857957600
   H      -5.5159500993   19.6758976666  -19.4688464622
   C      -5.6190090294   20.7146258204  -19.8086559454
   C      -4.8005364927   20.3468163925  -13.3886451712
   C      -4.8633027274   20.6340546996  -14.7307677418
   C      -8.1030583995   22.2012330640  -15.9561063702
   C      -5.7965108379   20.9726260125  -16.9588697041
   C      -7.9403474891   22.0291442031  -17.3076372946
   C      -6.7632439272   21.4127678757  -17.8268823604
   C      -5.9142228156   20.0430334701  -12.5210818095
   C      -5.9494868176   21.0752195426  -15.5425911201
   C      -7.1223656616   21.7542326005  -14.9870214418
   O      -6.9859243651   19.5341367669  -12.7998598218
   O      -8.8951844967   22.4571727735  -18.1919144436
   O      -6.7442379270   21.3382848007  -19.2097485595
   O      -7.2781831812   21.9861310935  -13.7548743040
   H      -8.5689832654   22.2316809425  -19.0832952778
   S      -5.4847245987   20.3972924427  -10.7429382220
   C      -6.9397747210   19.6824375269   -9.9068091907
   H      -7.3864803078   20.4249176177   -9.2424644356
   H      -7.6481827648   19.4114015412  -10.6953153734
   H      -6.6599381178   18.7943506879   -9.3354124874
27
Converged     Job 202: Energy -1.1250219294039634e+03 @ (2.673957)
   H      -3.8165335200   20.2507974494  -12.9329030949
   H      -3.9070578431   20.5608299827  -15.2576447271
   H      -4.8946388758   20.5047900176  -17.3429594099
   H      -8.9953639578   22.6940006842  -15.5806334141
   H      -4.6961998824   21.2565791515  -19.5764774629
   H      -5.7964274143   20.7322508012  -20.8861587027
   H      -5.5183380792   19.6744682231  -19.4692672460
   C      -5.6213102352   20.7131927779  -19.8091058000
   C      -4.7993965305   20.3467201656  -13.3894626676
   C      -4.8626496897   20.6333324189  -14.7316118399
   C      -8.1028510687   22.2007002313  -15.9553207370
   C      -5.7972384909   20.9713966147  -16.9592698809
   C      -7.9409194492   22.0285177226  -17.3069644146
   C      -6.7643444760   21.4117615279  -17.8268094746
   C      -5.9129699398   20.0435455449  -12.5212754649
   C      -5.9494082686   21.0741627192  -15.5429853458
   C      -7.1219058073   21.7532234079  -14.9867794902
   O      -6.9836993201   19.5322235686  -12.7992691901
   O      -8.8961520908   22.4568167802  -18.1907096272
   O      -6.7460861280   21.3371726369  -19.2096984666
   O      -7.2772458861   21.9847050200  -13.7544407864
   H      -8.5705257240   22.2312197655  -19.0822703595
   S      -5.4842028315   20.4019167794  -10.7439319648
   C      -6.9380364040   19.6862361812   -9.9063535872
   H      -7.3855179610   20.4290578748   -9.2429038651
   H      -7.6463195158   19.4131172836  -10.6942493008
   H      -6.6568131825   18.7993330352   -9.3337913390
27
Converged     Job 203: Energy -1.1250219169104282e+03 @ (2.672421)
   H      -3.8158861037   20.2512175082  -12.9333272031
   H      -3.9066172484   20.5605276410  -15.2582173707
   H      -4.8949232576   20.5042558303  -17.3433938415
   H      -8.9950012029   22.6936027926  -15.5796786582
   H      -4.6973712715   21.2558222661  -19.5770259232
   H      -5.7980516682   20.7313529681  -20.8862891479
   H      -5.5194712602   19.6737145055  -19.4693810580
   C      -5.6225660228   20.7124102625  -19.8092874742
   C      -4.7987743848   20.3469942161  -13.3898624777
   C      -4.8621325709   20.6331175828  -14.7320529611
   C      -8.1026311790   22.2002869626  -15.9546647875
   C      -5.7974090218   20.9709124253  -16.9594703449
   C      -7.9412005251   22.0280180025  -17.3063691273
   C      -6.7648522771   21.4112042607  -17.8266699632
   C      -5.9124197340   20.0442516043  -12.5215801888
   C      -5.9491080648   21.0738232917  -15.5431630111
   C      -7.1213512094   21.7528305605  -14.9864394809
   O      -6.9829237577   19.5323993318  -12.7994385495
   O      -8.8967585867   22.4563131861  -18.1897719548
   O      -6.7471375442   21.3364470037  -19.2095604106
   O      -7.2761083067   21.9841918277  -13.7539851309
   H      -8.5714663800   22.2306860891  -19.0814461558
   S      -5.4838295855   20.4035660880  -10.7444339951
   C      -6.9374435208   19.6878340545   -9.9065122295
   H      -7.3849612195   20.4307616263   -9.2432161560
   H      -7.6457514061   19.4143912274  -10.6942614835
   H      -6.6560057969   18.8011342553   -9.3337485441
27
Converged     Job 204: Energy -1.1250219034406530e+03 @ (2.670885)
   H      -3.8151488837   20.2514669964  -12.9339767309
   H      -3.9063682886   20.5598488018  -15.2590844328
   H      -4.8955103832   20.5032674289  -17.3438645471
   H      -8.9946453149   22.6932894420  -15.5787777178
   H      -4.6985280965   21.2549258729  -19.5775546186
   H      -5.7996784547   20.7308005172  -20.8865563356
   H      -5.5209237487   19.6729791884  -19.4698207949
   C      -5.6239000934   20.7117268906  -19.8096044197
   C      -4.7981084622   20.3469669828  -13.3904087211
   C      -4.8617419850   20.6324816732  -14.7326769990
   C      -8.1024633790   22.1998404175  -15.9540347879
   C      -5.7978305177   20.9700494189  -16.9597020384
   C      -7.9414399701   22.0276532156  -17.3058202042
   C      -6.7654438079   21.4106097647  -17.8265966716
   C      -5.9117101317   20.0447104634  -12.5217962365
   C      -5.9491221792   21.0729595355  -15.5433886113
   C      -7.1211026819   21.7519484149  -14.9861234835
   O      -6.9815732179   19.5313423065  -12.7992690918
   O      -8.8972042314   22.4562266898  -18.1888706891
   O      -6.7481741628   21.3359467016  -19.2095084324
   O      -7.2755434330   21.9828671052  -13.7535158336
   H      -8.5722528473   22.2306090866  -19.0806690278
   S      -5.4836035815   20.4064131272  -10.7450250459
   C      -6.9365359260   19.6901800445   -9.9063436380
   H      -7.3846385929   20.4333166724   -9.2436728573
   H      -7.6446678540   19.4154039700  -10.6937840932
   H      -6.6542924400   18.8042369314   -9.3328011841
27
Converged     Job 205: Energy -1.1250218903825419e+03 @ (2.669350)
   H      -3.8145388500   20.2516910459  -12.9333101537
   H      -3.9054194116   20.5597715679  -15.2593100573
   H      -4.8954269696   20.5029985055  -17.3444390263
   H      -8.9939932408   22.6925284289  -15.5772733684
   H      -4.6996696891   21.2549256203  -19.5783223703
   H      -5.8014094658   20.7306894390  -20.8867740370
   H      -5.5217399880   19.6728366623  -19.4702526229
   C      -5.6250697415   20.7115858269  -19.8099178729
   C      -4.7971917859   20.3469678189  -13.3904654056
   C      -4.8607280742   20.6322336342  -14.7327771855
   C      -8.1019818221   22.1992113396  -15.9531347225
   C      -5.7976340645   20.9696684760  -16.9598910816
   C      -7.9415721783   22.0271097705  -17.3050067200
   C      -6.7657488958   21.4101889593  -17.8262800952
   C      -5.9111049894   20.0446913788  -12.5222141869
   C      -5.9482294518   21.0724616905  -15.5434948120
   C      -7.1200994400   21.7512395788  -14.9858149577
   O      -6.9807458039   19.5307394882  -12.7994600773
   O      -8.8977795295   22.4556504974  -18.1876021952
   O      -6.7491430000   21.3355804716  -19.2092062447
   O      -7.2740521237   21.9818951499  -13.7530891802
   H      -8.5732081804   22.2301122730  -19.0795588038
   S      -5.4839128315   20.4080204573  -10.7456370298
   C      -6.9369333712   19.6917299093   -9.9071622589
   H      -7.3856575131   20.4351292730   -9.2452002062
   H      -7.6445848575   19.4161222932  -10.6947547503
   H      -6.6545764685   18.8062875406   -9.3328980347
27
Converged     Job 206: Energy -1.1250218778610588e+03 @ (2.667814)
   H      -3.8138793977   20.2519094409  -12.9337455399
   H      -3.9050712445   20.5589954712  -15.2600006721
   H      -4.8960498027   20.5019347863  -17.3449936055
   H      -8.9935801563   22.6922826604  -15.5763530080
   H      -4.7007822589   21.2540830083  -19.5787731722
   H      -5.8029855658   20.7303452116  -20.8870348426
   H      -5.5232566272   19.6722012677  -19.4707406572
   C      -5.6263887156   20.7110307929  -19.8102228659
   C      -4.7965145092   20.3467933265  -13.3910127563
   C      -4.8603322364   20.6314595371  -14.7333882811
   C      -8.1017739579   22.1988061455  -15.9524919552
   C      -5.7980563206   20.9687427739  -16.9601343944
   C      -7.9417791307   22.0268507548  -17.3044528844
   C      -6.7663287220   21.4096540393  -17.8261837233
   C      -5.9104453001   20.0448829287  -12.5225163373
   C      -5.9482387521   21.0714698595  -15.5437416987
   C      -7.1198370303   21.7502529185  -14.9855451307
   O      -6.9792092930   19.5288285542  -12.7991645140
   O      -8.8981569318   22.4557780936  -18.1866879058
   O      -6.7501415296   21.3352426908  -19.2091362647
   O      -7.2735050891   21.9803616818  -13.7526494652
   H      -8.5739386834   22.2302785936  -19.0787804189
   S      -5.4840086495   20.4113197723  -10.7464424430
   C      -6.9361046600   19.6942017919   -9.9070602539
   H      -7.3857847678   20.4378364217   -9.2460160538
   H      -7.6434046021   19.4166788646  -10.6942870768
   H      -6.6525971459   18.8098460156   -9.3316917245
27
Converged     Job 207: Energy -1.1250218642130687e+03 @ (2.666278)
   H      -3.8131772203   20.2519931159  -12.9341796574
   H      -3.9046629640   20.5584928929  -15.2606575736
   H      -4.8965064687   20.5011392222  -17.3454250933
   H      -8.9931649499   22.6920009742  -15.5753150637
   H      -4.7020207026   21.2532423926  -19.5793345973
   H      -5.8047361150   20.7296002568  -20.8872086566
   H      -5.5246427292   19.6714587548  -19.4709855936
   C      -5.6277748084   20.7102953870  -19.8104529371
   C      -4.7957743826   20.3467490692  -13.3915589839
   C      -4.8598610502   20.6309760983  -14.7339404994
   C      -8.1015483151   22.1984358380  -15.9517811284
   C      -5.7983638477   20.9680594040  -16.9603348106
   C      -7.9420351192   22.0264774938  -17.3038185732
   C      -6.7669098739   21.4091084738  -17.8260293039
   C      -5.9097716186   20.0452823499  -12.5228720998
   C      -5.9481017184   21.0708465965  -15.5439440033
   C      -7.1194141496   21.7495873983  -14.9851948658
   O      -6.9779729105   19.5278857460  -12.7991443053
   O      -8.8986860380   22.4555888400  -18.1856814487
   O      -6.7512474877   21.3346506998  -19.2089997174
   O      -7.2726186339   21.9793454762  -13.7521402541
   H      -8.5748222827   22.2301009727  -19.0779026199
   S      -5.4838372022   20.4138879538  -10.7472227116
   C      -6.9353505612   19.6963464996   -9.9071746555
   H      -7.3855661673   20.4402079981   -9.2467542579
   H      -7.6424562884   19.4175971328  -10.6941353549
   H      -6.6511257309   18.8127086262   -9.3310596608
27
Converged     Job 208: Energy -1.1250218509453723e+03 @ (2.664743)
   H      -3.8124877903   20.2517192125  -12.9348373978
   H      -3.9044871137   20.5575877190  -15.2615035278
   H      -4.8971028801   20.5001596919  -17.3458567787
   H      -8.9929042488   22.6916020088  -15.5744077412
   H      -4.7031404894   21.2525333345  -19.5798071481
   H      -5.8062707221   20.7292736813  -20.8874806060
   H      -5.5260085510   19.6708782735  -19.4714855774
   C      -5.6290470217   20.7097826356  -19.8107725717
   C      -4.7951077858   20.3464282542  -13.3921795355
   C      -4.8595682536   20.6301654874  -14.7345939884
   C      -8.1014621533   22.1979301930  -15.9511523871
   C      -5.7988176311   20.9671887452  -16.9605593844
   C      -7.9423054996   22.0261112794  -17.3032726736
   C      -6.7675185435   21.4085426699  -17.8259519232
   C      -5.9090875496   20.0456242460  -12.5231213735
   C      -5.9482062831   21.0699203107  -15.5441711333
   C      -7.1192701912   21.7486070156  -14.9848781303
   O      -6.9768156460   19.5269651339  -12.7988090300
   O      -8.8991315105   22.4555537451  -18.1847911771
   O      -6.7522590175   21.3342476392  -19.2089473212
   O      -7.2722077561   21.9778417203  -13.7516574310
   H      -8.5755729946   22.2301274876  -19.0771376650
   S      -5.4834056824   20.4165749221  -10.7479642680
   C      -6.9343072784   19.6988489055   -9.9070082029
   H      -7.3849363845   20.4430458637   -9.2472441978
   H      -7.6413326257   19.4188329358  -10.6935887848
   H      -6.6493876024   18.8159716694   -9.3300680367
27
Converged     Job 209: Energy -1.1250218368946944e+03 @ (2.663207)
   H      -3.8116523308   20.2519594385  -12.9355295757
   H      -3.9038943246   20.5570579610  -15.2622119960
   H      -4.8977433921   20.4992776509  -17.3468895178
   H      -8.9922189503   22.6912657177  -15.5733242400
   H      -4.7046854448   21.2517430241  -19.5806184584
   H      -5.8084048923   20.7285181848  -20.8878069400
   H      -5.5275854520   19.6701349892  -19.4719167910
   C      -5.6307181221   20.7090383708  -19.8111763416
   C      -4.7944393841   20.3463967018  -13.3925620544
   C      -4.8588325140   20.6296108330  -14.7350450313
   C      -8.1010043520   22.1974750713  -15.9504561118
   C      -5.7991339667   20.9663981092  -16.9609626776
   C      -7.9426326349   22.0256815429  -17.3026866015
   C      -6.7682207748   21.4079018297  -17.8258771487
   C      -5.9084360835   20.0459243104  -12.5232457124
   C      -5.9476879572   21.0691360603  -15.5445066962
   C      -7.1184613278   21.7478404365  -14.9847183493
   O      -6.9756880625   19.5259546288  -12.7982630280
   O      -8.8998524365   22.4553102011  -18.1837060531
   O      -6.7536365639   21.3335685609  -19.2088768720
   O      -7.2709091143   21.9767470782  -13.7513536243
   H      -8.5768016583   22.2298777146  -19.0762319351
   S      -5.4832030687   20.4193210057  -10.7485517423
   C      -6.9334814634   19.7012278318   -9.9068280904
   H      -7.3847159711   20.4457050074   -9.2477906223
   H      -7.6402969698   19.4198243037  -10.6931026648
   H      -6.6478112617   18.8191670754   -9.3290080195
27
Converged     Job 210: Energy -1.1250218238845682e+03 @ (2.661671)
   H      -3.8110109411   20.2527364476  -12.9353058540
   H      -3.9029990640   20.5572036619  -15.2625622260
   H      -4.8978046002   20.4989890221  -17.3475711929
   H      -8.9914012758   22.6908798028  -15.5719646970
   H      -4.7058761875   21.2513332270  -19.5813864317
   H      -5.8102061920   20.7279481364  -20.8879795009
   H      -5.5286051461   19.6696836682  -19.4721734811
   C      -5.6319835564   20.7085536066  -19.8114427927
   C      -4.7937022669   20.3467550912  -13.3926351028
   C      -4.8578310799   20.6295818703  -14.7351845880
   C      -8.1003746455   22.1971083928  -15.9495819583
   C      -5.7989898611   20.9660798866  -16.9611557513
   C      -7.9426769043   22.0252576879  -17.3018863984
   C      -6.7685265500   21.4074851009  -17.8256231110
   C      -5.9079286839   20.0461690659  -12.5235976773
   C      -5.9467942846   21.0688509158  -15.5446252452
   C      -7.1173392021   21.7474731223  -14.9843607339
   O      -6.9746794042   19.5252632692  -12.7987418143
   O      -8.9003518869   22.4548226314  -18.1824434565
   O      -6.7546438939   21.3330412157  -19.2086254772
   O      -7.2691507114   21.9762816303  -13.7508912471
   H      -8.5777297716   22.2293630149  -19.0751167364
   S      -5.4837241890   20.4209670003  -10.7489798074
   C      -6.9338809677   19.7023854928   -9.9074640605
   H      -7.3858811429   20.4469393963   -9.2490259507
   H      -7.6401777165   19.4200822486  -10.6938896742
   H      -6.6478780896   18.8208284740   -9.3290316966
27
Converged     Job 211: Energy -1.1250218109457312e+03 @ (2.660135)
   H      -3.8104158946   20.2523850913  -12.9359941732
   H      -3.9028479470   20.5561680222  -15.2633917148
   H      -4.8984035064   20.4979960210  -17.3481616617
   H      -8.9911279737   22.6904021861  -15.5711243656
   H      -4.7067985064   21.2508834633  -19.5818098684
   H      -5.8114853349   20.7280400559  -20.8883435247
   H      -5.5298236096   19.6693526330  -19.4728402116
   C      -5.6330618842   20.7083365432  -19.8118329706
   C      -4.7931732444   20.3462625046  -13.3931901069
   C      -4.8575548741   20.6285881483  -14.7357971552
   C      -8.1002667286   22.1965460361  -15.9489952549
   C      -5.7994151634   20.9651674946  -16.9614089771
   C      -7.9428774044   22.0249699099  -17.3013932401
   C      -6.7690458986   21.4070130209  -17.8255926033
   C      -5.9073861418   20.0462929736  -12.5237617635
   C      -5.9468922801   21.0677415015  -15.5448629332
   C      -7.1172288939   21.7463030769  -14.9841072899
   O      -6.9736000363   19.5239061978  -12.7982072766
   O      -8.9006744317   22.4549796545  -18.1816126838
   O      -6.7554887794   21.3328970635  -19.2086434567
   O      -7.2688927840   21.9744592613  -13.7504632200
   H      -8.5783327916   22.2296684895  -19.0744246092
   S      -5.4835112754   20.4236829853  -10.7496686943
   C      -6.9329966708   19.7048855977   -9.9071608097
   H      -7.3855383500   20.4498237410   -9.2495506971
   H      -7.6391281329   19.4210586081  -10.6931691549
   H      -6.6461791173   18.8242525844   -9.3277384900
27
Converged     Job 212: Energy -1.1250217979573781e+03 @ (2.658600)
   H      -3.8098627206   20.2526195832  -12.9358211879
   H      -3.9020990246   20.5559246085  -15.2635177163
   H      -4.8984783203   20.4975960616  -17.3485514689
   H      -8.9905823723   22.6900521213  -15.5700468405
   H      -4.7078050313   21.2505003001  -19.5822417252
   H      -5.8129240223   20.7275944119  -20.8883818331
   H      -5.5307724289   19.6689675196  -19.4729391289
   C      -5.6341452446   20.7079400308  -19.8119292379
   C      -4.7924422455   20.3463644762  -13.3934386350
   C      -4.8568730890   20.6283493704  -14.7360557386
   C      -8.0998730592   22.1962012005  -15.9482872557
   C      -5.7993926518   20.9647859810  -16.9615879014
   C      -7.9430392028   22.0246605551  -17.3007705891
   C      -6.7694070761   21.4066692148  -17.8253427642
   C      -5.9068771563   20.0466175988  -12.5241743383
   C      -5.9463670533   21.0673546861  -15.5450161328
   C      -7.1164969340   21.7458191833  -14.9838037497
   O      -6.9726062168   19.5233330708  -12.7986911874
   O      -8.9011752754   22.4547139820  -18.1806231901
   O      -6.7563735946   21.3325075461  -19.2083908818
   O      -7.2676433030   21.9737306169  -13.7500289912
   H      -8.5791772535   22.2294266987  -19.0735616415
   S      -5.4837653910   20.4253423945  -10.7502417884
   C      -6.9330633514   19.7061849150   -9.9077074604
   H      -7.3861999862   20.4512501466   -9.2506475304
   H      -7.6388148171   19.4215034061  -10.6937463703
   H      -6.6458903885   18.8260525606   -9.3277008700
27
Converged     Job 213: Energy -1.1250217832433814e+03 @ (2.657064)
   H      -3.8089910688   20.2522275986  -12.9367121760
   H      -3.9018715575   20.5548713101  -15.2645761336
   H      -4.8993984879   20.4962566255  -17.3493044044
   H      -8.9900535660   22.6898664270  -15.5689598811
   H      -4.7092794643   21.2495167086  -19.5829286754
   H      -5.8149711128   20.7270986102  -20.8887797310
   H      -5.5326332510   19.6681860798  -19.4735845183
   C      -5.6358432474   20.7072380987  -19.8123861586
   C      -4.7916576668   20.3458478028  -13.3941601878
   C      -4.8564651304   20.6273159986  -14.7368044997
   C      -8.0996282720   22.1957805275  -15.9475609565
   C      -5.8000236373   20.9636543276  -16.9619169401
   C      -7.9433349073   22.0243729303  -17.3001562849
   C      -6.7702082672   21.4060026435  -17.8252971647
   C      -5.9060271099   20.0467176389  -12.5243657283
   C      -5.9464347380   21.0661455762  -15.5453324316
   C      -7.1162227702   21.7446565139  -14.9835249688
   O      -6.9709564810   19.5213238698  -12.7979318205
   O      -8.9016879398   22.4549136869  -18.1795491021
   O      -6.7577054232   21.3320197788  -19.2083844170
   O      -7.2670910777   21.9719246150  -13.7495463991
   H      -8.5801355866   22.2296675102  -19.0726562607
   S      -5.4834663351   20.4291050546  -10.7511912092
   C      -6.9317409154   19.7093896683   -9.9073581174
   H      -7.3858354292   20.4549157309   -9.2514861379
   H      -7.6371620191   19.4224403305  -10.6928630780
   H      -6.6433199920   18.8306063308   -9.3259276790
27
Converged     Job 214: Energy -1.1250217693621255e+03 @ (2.655528)
   H      -3.8083374397   20.2524053960  -12.9370738025
   H      -3.9014039335   20.5542495238  -15.2651372711
   H      -4.8998560500   20.4954212086  -17.3498007239
   H      -8.9895892276   22.6896439308  -15.5679520539
   H      -4.7105568894   21.2486659923  -19.5834830768
   H      -5.8167801234   20.7264346480  -20.8889512851
   H      -5.5340839290   19.6674508824  -19.4738981420
   C      -5.6372686068   20.7065219906  -19.8126299416
   C      -4.7909676907   20.3458424832  -13.3946518562
   C      -4.8559747903   20.6267978852  -14.7373367482
   C      -8.0993503568   22.1954404236  -15.9468581407
   C      -5.8002959754   20.9629460644  -16.9621356187
   C      -7.9435749030   22.0240348022  -17.2995204672
   C      -6.7707737840   21.4054527548  -17.8251157954
   C      -5.9054284091   20.0471552933  -12.5247286434
   C      -5.9462072285   21.0655370457  -15.5455551074
   C      -7.1156844143   21.7440710550  -14.9832291594
   O      -6.9699274317   19.5206762664  -12.7978621154
   O      -8.9021847371   22.4547861001  -18.1785392450
   O      -6.7588274030   21.3314344213  -19.2082068973
   O      -7.2660255481   21.9710795576  -13.7491185726
   H      -8.5810008236   22.2295461964  -19.0717801450
   S      -5.4831917458   20.4313190727  -10.7519252596
   C      -6.9310056636   19.7113803936   -9.9074787838
   H      -7.3855505003   20.4571598544   -9.2521945433
   H      -7.6362665331   19.4233660180  -10.6927440413
   H      -6.6420305751   18.8332439397   -9.3253378825
27
Converged     Job 215: Energy -1.1250217552952249e+03 @ (2.653993)
   H      -3.8076705261   20.2521471978  -12.9376289177
   H      -3.9011171764   20.5533189652  -15.2658580547
   H      -4.9004390263   20.4944049857  -17.3502926284
   H      -8.9891587607   22.6893774398  -15.5669851299
   H      -4.7117281423   21.2479466059  -19.5839442324
   H      -5.8183863814   20.7260598905  -20.8891894095
   H      -5.5354945711   19.6668540850  -19.4743360980
   C      -5.6385998907   20.7059895020  -19.8129105602
   C      -4.7902986909   20.3455118349  -13.3952223095
   C      -4.8556052067   20.6259823683  -14.7379380239
   C      -8.0991372259   22.1950353398  -15.9462077074
   C      -5.8007022649   20.9620803128  -16.9623845635
   C      -7.9438222973   22.0237481996  -17.2989610222
   C      -6.7713776386   21.4049216803  -17.8250031079
   C      -5.9047881843   20.0474214510  -12.5250130507
   C      -5.9461816494   21.0646212362  -15.5457979582
   C      -7.1153686097   21.7431744458  -14.9829451114
   O      -6.9688263184   19.5196987260  -12.7974956932
   O      -8.9026368440   22.4548372231  -18.1776092311
   O      -6.7598905184   21.3310229489  -19.2081198272
   O      -7.2653672491   21.9697042728  -13.7486704806
   H      -8.5818077630   22.2296362186  -19.0709845311
   S      -5.4828405763   20.4338780278  -10.7527074736
   C      -6.9301068922   19.7138048471   -9.9074218166
   H      -7.3851727109   20.4599688823   -9.2529462720
   H      -7.6351687384   19.4243889068  -10.6923413085
   H      -6.6404503919   18.8365282877   -9.3243306549
27
Converged     Job 216: Energy -1.1250217421759869e+03 @ (2.652457)
   H      -3.8070306340   20.2525188488  -12.9376774650
   H      -3.9003367539   20.5533726853  -15.2664700915
   H      -4.9005535175   20.4941570878  -17.3511774758
   H      -8.9883493894   22.6888272728  -15.5656455599
   H      -4.7128347533   21.2478369756  -19.5847630496
   H      -5.8200398403   20.7257751137  -20.8894590740
   H      -5.5362939415   19.6666244989  -19.4747502616
   C      -5.6397293011   20.7057386490  -19.8132738280
   C      -4.7896793214   20.3456409620  -13.3952691198
   C      -4.8545726415   20.6258065308  -14.7380579157
   C      -8.0984902400   22.1945472367  -15.9453530984
   C      -5.8005574258   20.9617484642  -16.9626068867
   C      -7.9438292708   22.0232749956  -17.2981885393
   C      -6.7716449562   21.4045074379  -17.8248179051
   C      -5.9043685425   20.0475738737  -12.5252171270
   C      -5.9452370746   21.0642256576  -15.5459210187
   C      -7.1142415514   21.7426540493  -14.9826200877
   O      -6.9680698782   19.5192391985  -12.7977871623
   O      -8.9031001766   22.4543281225  -18.1763539425
   O      -6.7608226606   21.3305927056  -19.2079392537
   O      -7.2637349413   21.9689974721  -13.7482449059
   H      -8.5826916978   22.2291617071  -19.0698867272
   S      -5.4832798702   20.4352907289  -10.7529935267
   C      -6.9305448711   19.7150710673   -9.9078334057
   H      -7.3862198685   20.4614134056   -9.2539727652
   H      -7.6351676731   19.4248689683  -10.6928648547
   H      -6.6407233349   18.8382703633   -9.3241000669
27
Converged     Job 217: Energy -1.1250217277535869e+03 @ (2.650921)
   H      -3.8064693738   20.2523023121  -12.9384000598
   H      -3.9001474081   20.5523415067  -15.2672597891
   H      -4.9012505106   20.4930124146  -17.3518052600
   H      -8.9879013890   22.6886350446  -15.5648212191
   H      -4.7138644456   21.2471168973  -19.5851681800
   H      -5.8214601758   20.7256007846  -20.8897644019
   H      -5.5377218533   19.6660930414  -19.4753089921
   C      -5.6409479428   20.7053041743  -19.8136120793
   C      -4.7892037659   20.3451917633  -13.3958468220
   C      -4.8542878631   20.6248189600  -14.7386870597
   C      -8.0982567628   22.1941621452  -15.9447691431
   C      -5.8010196595   20.9607743457  -16.9628807086
   C      -7.9439935648   22.0230928650  -17.2976999965
   C      -6.7722051879   21.4040108882  -17.8247779963
   C      -5.9039088102   20.0476526910  -12.5254399639
   C      -5.9453105957   21.0631311808  -15.5461940529
   C      -7.1140197281   21.7416063908  -14.9823867088
   O      -6.9669500281   19.5175056021  -12.7970701192
   O      -8.9033837284   22.4546412658  -18.1755074730
   O      -6.7617593132   21.3303369520  -19.2079367121
   O      -7.2632777318   21.9673530343  -13.7478334097
   H      -8.5833055829   22.2295614467  -19.0691810360
   S      -5.4832008887   20.4383260653  -10.7538445737
   C      -6.9295915619   19.7176348670   -9.9075658498
   H      -7.3860945738   20.4643692567   -9.2547393331
   H      -7.6339164726   19.4254795758  -10.6921329228
   H      -6.6386944767   18.8420083343   -9.3226123721
27
Converged     Job 218: Energy -1.1250217130508227e+03 @ (2.649386)
   H      -3.8056239873   20.2521925816  -12.9389689380
   H      -3.8996863020   20.5516185412  -15.2680388108
   H      -4.9019138067   20.4919665770  -17.3524624283
   H      -8.9872612119   22.6885546604  -15.5637014916
   H      -4.7153590374   21.2461109041  -19.5858265737
   H      -5.8235350108   20.7247464805  -20.8899855867
   H      -5.5393957583   19.6652094317  -19.4756451978
   C      -5.6426068852   20.7044324711  -19.8139070185
   C      -4.7883620470   20.3450554050  -13.3964175545
   C      -4.8537137993   20.6241919111  -14.7392821712
   C      -8.0978787027   22.1938835329  -15.9440169339
   C      -5.8014170290   20.9599214026  -16.9631571579
   C      -7.9442563424   22.0227765512  -17.2970355180
   C      -6.7729034844   21.4033745653  -17.8246302376
   C      -5.9030991988   20.0480942584  -12.5257063605
   C      -5.9450712289   21.0623766867  -15.5464575203
   C      -7.1134189572   21.7409281327  -14.9820903025
   O      -6.9655075081   19.5165534783  -12.7970528528
   O      -8.9039510957   22.4545878251  -18.1743934499
   O      -6.7630900593   21.3296256362  -19.2077981680
   O      -7.2621669008   21.9663474437  -13.7473807809
   H      -8.5843356177   22.2294700089  -19.0682197909
   S      -5.4829436002   20.4410476832  -10.7545580896
   C      -6.9287669158   19.7200698310   -9.9075377867
   H      -7.3859790270   20.4671609553   -9.2556085880
   H      -7.6327672303   19.4263839564  -10.6918237023
   H      -6.6371324853   18.8453823737   -9.3215424859
27
Converged     Job 219: Energy -1.1250216993268218e+03 @ (2.647850)
   H      -3.8049528524   20.2527238280  -12.9384537027
   H      -3.8987387366   20.5515980730  -15.2682555489
   H      -4.9018680174   20.4915853495  -17.3528475706
   H      -8.9864433672   22.6882068511  -15.5621900762
   H      -4.7165695119   21.2457184052  -19.5866033128
   H      -5.8254076405   20.7242071182  -20.8901524178
   H      -5.5404191047   19.6647460623  -19.4759199896
   C      -5.6439082693   20.7039576863  -19.8141587176
   C      -4.7874199369   20.3453002684  -13.3965385765
   C      -4.8527323064   20.6240934124  -14.7394403541
   C      -8.0972961245   22.1935454223  -15.9430542430
   C      -5.8012579470   20.9595591683  -16.9632874064
   C      -7.9443052459   22.0223570091  -17.2961493620
   C      -6.7732142352   21.4029460292  -17.8243044086
   C      -5.9024352407   20.0483178793  -12.5261766211
   C      -5.9442547763   21.0620722226  -15.5465215763
   C      -7.1123583456   21.7405534891  -14.9816332371
   O      -6.9643469901   19.5159317960  -12.7977337256
   O      -8.9044486079   22.4541092864  -18.1730573817
   O      -6.7641225164   21.3290862586  -19.2074805015
   O      -7.2604255829   21.9658819909  -13.7468056430
   H      -8.5852603741   22.2289699852  -19.0670291145
   S      -5.4833981346   20.4426587885  -10.7551178037
   C      -6.9292536925   19.7213598309   -9.9084354137
   H      -7.3872803056   20.4686005821   -9.2572624287
   H      -7.6326217962   19.4267338157  -10.6929271367
   H      -6.6374037383   18.8472426972   -9.3217092739
27
Converged     Job 220: Energy -1.1250216839068385e+03 @ (2.646314)
   H      -3.8043565836   20.2524330633  -12.9388922807
   H      -3.8985039329   20.5505008590  -15.2689642753
   H      -4.9025293693   20.4904500819  -17.3533975164
   H      -8.9860138855   22.6879696371  -15.5612875293
   H      -4.7175984403   21.2450632194  -19.5870419584
   H      -5.8268569410   20.7241344522  -20.8904584939
   H      -5.5418068847   19.6642687905  -19.4765483751
   C      -5.6451147000   20.7035819230  -19.8145160167
   C      -4.7867847637   20.3448799672  -13.3970876032
   C      -4.8524268784   20.6231224409  -14.7400513854
   C      -8.0970803668   22.1931336595  -15.9424376917
   C      -5.8016983184   20.9585801267  -16.9635214693
   C      -7.9444423971   22.0221501507  -17.2956125990
   C      -6.7737468836   21.4024341357  -17.8242198338
   C      -5.9018250399   20.0485044372  -12.5264083440
   C      -5.9443134799   21.0609740937  -15.5467611222
   C      -7.1121463997   21.7394824108  -14.9813937621
   O      -6.9630835089   19.5144976494  -12.7973609076
   O      -8.9046954804   22.4543758470  -18.1721686803
   O      -6.7650370202   21.3288409871  -19.2074295231
   O      -7.2600090421   21.9642120032  -13.7464041658
   H      -8.5858268331   22.2293192887  -19.0662739093
   S      -5.4832867981   20.4454938931  -10.7558599601
   C      -6.9284561664   19.7238677527   -9.9082720765
   H      -7.3872992070   20.4715049156   -9.2581235353
   H      -7.6314758880   19.4274448177  -10.6924011007
   H      -6.6357281790   18.8508423180   -9.3203521554
27
Converged     Job 221: Energy -1.1250216696227512e+03 @ (2.644778)
   H      -3.8037115606   20.2521876802  -12.9394209888
   H      -3.8981619456   20.5496951578  -15.2696106651
   H      -4.9031259421   20.4894463227  -17.3538865015
   H      -8.9854989386   22.6878889021  -15.5603112468
   H      -4.7187942310   21.2441760885  -19.5875327152
   H      -5.8285109511   20.7234673085  -20.8906550177
   H      -5.5432288786   19.6635126742  -19.4768599930
   C      -5.6464706131   20.7028579283  -19.8147596171
   C      -4.7861163275   20.3446333389  -13.3976695988
   C      -4.8520407719   20.6224199379  -14.7406351635
   C      -8.0967945547   22.1928719989  -15.9417607069
   C      -5.8020801943   20.9577678813  -16.9637328486
   C      -7.9446171108   22.0218859671  -17.2950134618
   C      -6.7743227622   21.4018803709  -17.8241095833
   C      -5.9012303571   20.0488653627  -12.5267398861
   C      -5.9442567114   21.0602201636  -15.5469825450
   C      -7.1117415491   21.7387932875  -14.9810689299
   O      -6.9618906122   19.5134905745  -12.7972477479
   O      -8.9050830052   22.4544271421  -18.1711996353
   O      -6.7661120709   21.3282775394  -19.2073350322
   O      -7.2591706637   21.9631442552  -13.7459188397
   H      -8.5865706370   22.2293839588  -19.0654311067
   S      -5.4830987078   20.4480502673  -10.7566697407
   C      -6.9276883984   19.7261837770   -9.9082736207
   H      -7.3872100205   20.4741974695   -9.2590422932
   H      -7.6304040686   19.4282117076  -10.6920796235
   H      -6.6342118512   18.8541252066   -9.3192987012
27
Converged     Job 222: Energy -1.1250216559379264e+03 @ (2.643243)
   H      -3.8029701878   20.2519744615  -12.9402365329
   H      -3.8977936734   20.5487984703  -15.2705214022
   H      -4.9038062148   20.4882991324  -17.3546912148
   H      -8.9847869557   22.6877433218  -15.5593182898
   H      -4.7202091640   21.2433135225  -19.5881636104
   H      -5.8304479639   20.7227927765  -20.8909197917
   H      -5.5447861762   19.6627389655  -19.4772776445
   C      -5.6480257651   20.7021120728  -19.8150911152
   C      -4.7855257195   20.3443075173  -13.3981801341
   C      -4.8514718789   20.6215906393  -14.7411986989
   C      -8.0963445625   22.1925121931  -15.9410953656
   C      -5.8024599257   20.9568157778  -16.9640797588
   C      -7.9448665419   22.0215802845  -17.2944527403
   C      -6.7749933327   21.4012330962  -17.8240048807
   C      -5.9006637719   20.0490755628  -12.5269114071
   C      -5.9439513584   21.0592852744  -15.5472963484
   C      -7.1110879771   21.7379663131  -14.9808736599
   O      -6.9609075437   19.5124303568  -12.7965345367
   O      -8.9056176797   22.4544511292  -18.1701828739
   O      -6.7673800969   21.3276340964  -19.2072395946
   O      -7.2580780036   21.9619351389  -13.7455702485
   H      -8.5875816720   22.2294023955  -19.0645820510
   S      -5.4827994245   20.4508033474  -10.7574294935
   C      -6.9267949283   19.7288581378   -9.9080853495
   H      -7.3870408195   20.4773672959   -9.2599359342
   H      -7.6291931185   19.4291403470  -10.6915121066
   H      -6.6325598380   18.8579005082   -9.3178607738
27
Converged     Job 223: Energy -1.1250216413097087e+03 @ (2.641707)
   H      -3.8023716532   20.2518784364  -12.9407513238
   H      -3.8974921022   20.5479152994  -15.2712123210
   H      -4.9043868100   20.4872028371  -17.3551202777
   H      -8.9842290252   22.6877027254  -15.5583613513
   H      -4.7214382586   21.2423528442  -19.5886345307
   H      -5.8321356207   20.7220868960  -20.8910877431
   H      -5.5462422199   19.6619206497  -19.4775988744
   C      -5.6494086193   20.7013252710  -19.8153202463
   C      -4.7849268083   20.3441098478  -13.3987330403
   C      -4.8510976332   20.6208663804  -14.7417843226
   C      -8.0960250284   22.1922556387  -15.9404371063
   C      -5.8028308370   20.9559440699  -16.9643015788
   C      -7.9450364718   22.0213020757  -17.2938659933
   C      -6.7755680311   21.4006273007  -17.8238725366
   C      -5.9001383883   20.0494504286  -12.5272569881
   C      -5.9438671878   21.0585191076  -15.5475280204
   C      -7.1106291324   21.7373229450  -14.9805636204
   O      -6.9599623203   19.5116575918  -12.7961889809
   O      -8.9059891304   22.4544767235  -18.1692329478
   O      -6.7684752818   21.3270020457  -19.2071128263
   O      -7.2571287004   21.9609990146  -13.7451169066
   H      -8.5883210134   22.2293982922  -19.0637524348
   S      -5.4824802020   20.4532452525  -10.7582771165
   C      -6.9259664960   19.7311991826   -9.9081337174
   H      -7.3868302619   20.4801272420   -9.2608922494
   H      -7.6280907429   19.4300031661  -10.6912493787
   H      -6.6310755955   18.8611703767   -9.3168582059
27
Converged     Job 224: Energy -1.1250216259662127e+03 @ (2.640171)
   H      -3.8014227590   20.2519995393  -12.9412138600
   H      -3.8968298113   20.5472550050  -15.2720004866
   H      -4.9050835394   20.4860079474  -17.3559878775
   H      -8.9832633030   22.6877675739  -15.5571042388
   H      -4.7231000431   21.2412080518  -19.5894656796
   H      -5.8344832091   20.7210048025  -20.8913779271
   H      -5.5480274679   19.6608632007  -19.4779728347
   C      -5.6512464805   20.7002729646  -19.8156865506
   C      -4.7839938446   20.3440846080  -13.3991694046
   C      -4.8502675513   20.6202707537  -14.7422880798
   C      -8.0954050199   22.1920491667  -15.9396118427
   C      -5.8031649986   20.9549943139  -16.9646228211
   C      -7.9452264107   22.0209635403  -17.2931376724
   C      -6.7762706005   21.3998810495  -17.8237237734
   C      -5.8992699789   20.0498982025  -12.5274556577
   C      -5.9433526476   21.0577257092  -15.5477977292
   C      -7.1096998427   21.7367208076  -14.9802839081
   O      -6.9583368920   19.5105695526  -12.7962453769
   O      -8.9065631774   22.4543794196  -18.1679856069
   O      -6.7699541533   21.3261003121  -19.2069748439
   O      -7.2555949328   21.9601929684  -13.7446923348
   H      -8.5894691242   22.2291843917  -19.0626771219
   S      -5.4824547406   20.4561097618  -10.7588589598
   C      -6.9254731441   19.7337802107   -9.9081514186
   H      -7.3873465666   20.4831306027   -9.2621322180
   H      -7.6269992073   19.4307340238  -10.6910752522
   H      -6.6298434918   18.8649135642   -9.3155493490
27
Converged     Job 225: Energy -1.1250216115086878e+03 @ (2.638636)
   H      -3.8007778059   20.2520956205  -12.9415688298
   H      -3.8964441088   20.5464937235  -15.2726671341
   H      -4.9055562054   20.4850124184  -17.3564339421
   H      -8.9826399789   22.6876862248  -15.5560908253
   H      -4.7243206908   21.2403477739  -19.5900397989
   H      -5.8362194180   20.7202932663  -20.8915687854
   H      -5.5493624599   19.6600822347  -19.4783081405
   C      -5.6525952660   20.6995105043  -19.8159483144
   C      -4.7833225103   20.3440615075  -13.3996116896
   C      -4.8497767929   20.6196832848  -14.7427928198
   C      -8.0950242597   22.1917799077  -15.9389270570
   C      -5.8034340335   20.9541918644  -16.9648280430
   C      -7.9453618552   22.0206603756  -17.2925147828
   C      -6.7767829945   21.3992773376  -17.8235575751
   C      -5.8986629000   20.0503993985  -12.5277294106
   C      -5.9431134012   21.0570383439  -15.5479957340
   C      -7.1091273809   21.7361265805  -14.9799827981
   O      -6.9572825990   19.5100525538  -12.7962609323
   O      -8.9069250749   22.4543196555  -18.1669925804
   O      -6.7710254557   21.3254300020  -19.2068146265
   O      -7.2545292420   21.9593435169  -13.7442674772
   H      -8.5902106607   22.2291054952  -19.0618133478
   S      -5.4822738071   20.4582943784  -10.7594594666
   C      -6.9249511336   19.7358659128   -9.9082598565
   H      -7.3874748887   20.4855608627   -9.2630987512
   H      -7.6261179452   19.4315325076  -10.6910090848
   H      -6.6288301806   18.8678171148   -9.3147004637
27
Converged     Job 226: Energy -1.1250215974731850e+03 @ (2.637100)
   H      -3.8001270078   20.2514014676  -12.9422708518
   H      -3.8963053353   20.5453438694  -15.2735510926
   H      -4.9061779083   20.4838258273  -17.3568335402
   H      -8.9822205049   22.6874586204  -15.5552292564
   H      -4.7253712500   21.2395950409  -19.5904175173
   H      -5.8376329536   20.7199619449  -20.8918068815
   H      -5.5506591436   19.6594502549  -19.4787983342
   C      -5.6537918992   20.6989607073  -19.8162250578
   C      -4.7826900863   20.3435424948  -13.4002327582
   C      -4.8494882490   20.6187006261  -14.7434384080
   C      -8.0948192044   22.1913730126  -15.9383271336
   C      -5.8038702316   20.9532025007  -16.9650324589
   C      -7.9455246010   22.0203576194  -17.2919931430
   C      -6.7773353758   21.3986727299  -17.8234657524
   C      -5.8980546634   20.0507603638  -12.5279467506
   C      -5.9432008928   21.0560296010  -15.5482136084
   C      -7.1089086782   21.7351777736  -14.9796946274
   O      -6.9562682462   19.5094081943  -12.7959973616
   O      -8.9072270404   22.4544160529  -18.1661369818
   O      -6.7719816986   21.3249649123  -19.2067472874
   O      -7.2540551085   21.9579059450  -13.7438236280
   H      -8.5908218063   22.2292515083  -19.0610758159
   S      -5.4818204617   20.4607106397  -10.7601637415
   C      -6.9241207022   19.7385522803   -9.9080733792
   H      -7.3871534641   20.4888191012   -9.2639456883
   H      -7.6250379722   19.4327297582  -10.6904604036
   H      -6.6274780333   18.8714884427   -9.3133404637
27
Converged     Job 227: Energy -1.1250215819839227e+03 @ (2.635564)
   H      -3.7995996714   20.2511683113  -12.9422215373
   H      -3.8954991075   20.5450246545  -15.2739077523
   H      -4.9062939693   20.4836100928  -17.3579369774
   H      -8.9814753391   22.6866049245  -15.5539853254
   H      -4.7263477047   21.2398760228  -19.5911825792
   H      -5.8390218279   20.7200791853  -20.8921512823
   H      -5.5511841989   19.6595138418  -19.4793614832
   C      -5.6547239532   20.6990275179  -19.8166506113
   C      -4.7821615463   20.3432412815  -13.4001992071
   C      -4.8485072951   20.6182171247  -14.7434602433
   C      -8.0942011726   22.1906586087  -15.9375699241
   C      -5.8037050091   20.9528285218  -16.9653377686
   C      -7.9455657507   22.0198276532  -17.2913390518
   C      -6.7775758129   21.3982848461  -17.8233505963
   C      -5.8977802594   20.0506145614  -12.5280733647
   C      -5.9422036572   21.0554086662  -15.5483888554
   C      -7.1078107401   21.7343668306  -14.9794977280
   O      -6.9560443965   19.5091349206  -12.7956735630
   O      -8.9077119040   22.4539100949  -18.1649880044
   O      -6.7728164663   21.3246888261  -19.2066436110
   O      -7.2525979606   21.9567544805  -13.7435134020
   H      -8.5916995994   22.2288892636  -19.0601024475
   S      -5.4820378844   20.4619047316  -10.7605461505
   C      -6.9245419117   19.7402076990   -9.9084086465
   H      -7.3879876995   20.4909264726   -9.2651010133
   H      -7.6250874785   19.4335860859  -10.6908239534
   H      -6.6279598611   18.8737057683   -9.3128267011
27
Converged     Job 228: Energy -1.1250215672671800e+03 @ (2.634029)
   H      -3.7993511577   20.2517868830  -12.9423671245
   H      -3.8952038416   20.5443594659  -15.2742027980
   H      -4.9065956923   20.4826696957  -17.3580169140
   H      -8.9809746789   22.6867496110  -15.5532863119
   H      -4.7269881920   21.2389998660  -19.5913363008
   H      -5.8400201979   20.7197290647  -20.8922161224
   H      -5.5523324322   19.6588946143  -19.4795969296
   C      -5.6555761621   20.6984855854  -19.8167414981
   C      -4.7818343099   20.3433265915  -13.4006216377
   C      -4.8483082394   20.6176518984  -14.7439444688
   C      -8.0938971064   22.1905775460  -15.9370248141
   C      -5.8039080848   20.9521089104  -16.9654279380
   C      -7.9454997625   22.0198071549  -17.2908429077
   C      -6.7778356613   21.3979361520  -17.8231920093
   C      -5.8975925661   20.0509081306  -12.5285292592
   C      -5.9422684487   21.0547445376  -15.5485312523
   C      -7.1075410284   21.7338164433  -14.9791676203
   O      -6.9549535784   19.5074664003  -12.7956807857
   O      -8.9076809913   22.4542755014  -18.1642675844
   O      -6.7733742304   21.3244437025  -19.2064994175
   O      -7.2519135322   21.9558669790  -13.7430480366
   H      -8.5919046292   22.2292598166  -19.0594639862
   S      -5.4825935862   20.4644093054  -10.7613707176
   C      -6.9242705887   19.7417175131   -9.9086652643
   H      -7.3888818974   20.4925294108   -9.2663112605
   H      -7.6242386398   19.4332245882  -10.6908576927
   H      -6.6266027693   18.8763155379   -9.3120300258
27
Converged     Job 229: Energy -1.1250215517161289e+03 @ (2.632493)
   H      -3.7986894339   20.2519371958  -12.9421470378
   H      -3.8943266527   20.5441223633  -15.2745945069
   H      -4.9067674570   20.4821125735  -17.3588041482
   H      -8.9800658377   22.6863334151  -15.5519433349
   H      -4.7281001317   21.2387561135  -19.5920469804
   H      -5.8416792781   20.7194815816  -20.8924513399
   H      -5.5532946878   19.6585960837  -19.4800160590
   C      -5.6567608835   20.6981999917  -19.8170580681
   C      -4.7810420720   20.3432410078  -13.4007219617
   C      -4.8473042833   20.6172384064  -14.7440966240
   C      -8.0932157367   22.1901336321  -15.9361826404
   C      -5.8038279857   20.9515533306  -16.9656595316
   C      -7.9454972047   22.0194369687  -17.2901011050
   C      -6.7781455088   21.3974952436  -17.8229684876
   C      -5.8970434967   20.0508796342  -12.5287973101
   C      -5.9414213902   21.0540810179  -15.5486836997
   C      -7.1064833400   21.7330891281  -14.9788853260
   O      -6.9537652375   19.5062042496  -12.7959158000
   O      -8.9080823975   22.4540274152  -18.1630375754
   O      -6.7743237235   21.3240584764  -19.2062890222
   O      -7.2504079246   21.9548308831  -13.7426360870
   H      -8.5927555852   22.2290556276  -19.0584014621
   S      -5.4832803489   20.4665527419  -10.7618934143
   C      -6.9247733641   19.7435092561   -9.9091712360
   H      -7.3905459667   20.4946440271   -9.2680347316
   H      -7.6239403567   19.4333440627  -10.6914200414
   H      -6.6266016368   18.8791462666   -9.3112830113
27
Converged     Job 230: Energy -1.1250215363203652e+03 @ (2.630957)
   H      -3.7981174954   20.2513216993  -12.9428019217
   H      -3.8941060396   20.5429993618  -15.2753828509
   H      -4.9074697793   20.4808362306  -17.3594173100
   H      -8.9794438891   22.6862234890  -15.5510755137
   H      -4.7291585918   21.2379350468  -19.5924958231
   H      -5.8431364796   20.7190850639  -20.8927286464
   H      -5.5546382679   19.6579216993  -19.4805307602
   C      -5.6579764114   20.6975985921  -19.8173816179
   C      -4.7805065916   20.3426405899  -13.4012955314
   C      -4.8469601068   20.6161870839  -14.7446827192
   C      -8.0928441372   22.1897824667  -15.9355834575
   C      -5.8042550314   20.9504957732  -16.9659067659
   C      -7.9455655184   22.0192039532  -17.2895879501
   C      -6.7786738062   21.3968806193  -17.8229082540
   C      -5.8965766064   20.0509477469  -12.5289995666
   C      -5.9414057163   21.0529711241  -15.5489424061
   C      -7.1061309621   21.7320671262  -14.9786593504
   O      -6.9526169333   19.5045272869  -12.7952566348
   O      -8.9082804682   22.4542857701  -18.1621485279
   O      -6.7752705234   21.3235828948  -19.2062588064
   O      -7.2497953429   21.9532601693  -13.7422357536
   H      -8.5933091252   22.2293693449  -19.0576488633
   S      -5.4833251800   20.4697134385  -10.7628122224
   C      -6.9240715286   19.7464705656   -9.9089745520
   H      -7.3910264896   20.4982415967   -9.2694449850
   H      -7.6226253417   19.4338054825  -10.6907759278
   H      -6.6248550943   18.8837062936   -9.3093029182
27
Converged     Job 231: Energy -1.1250215237521065e+03 @ (2.629421)
   H      -3.7828408425   20.2526476786  -12.9566083787
   H      -3.8937936144   20.5265873171  -15.2911278708
   H      -4.9268899699   20.4496099753  -17.3672491360
   H      -8.9654910423   22.7033971112  -15.5442992611
   H      -4.7612528853   21.1987160665  -19.6057722695
   H      -5.8851427521   20.6739875148  -20.8952842812
   H      -5.5881134192   19.6205246906  -19.4792535986
   C      -5.6923567519   20.6584763518  -19.8211667686
   C      -4.7677527074   20.3462142210  -13.4092256896
   C      -4.8423347850   20.6092379270  -14.7541443260
   C      -8.0862799406   22.1962153510  -15.9317309066
   C      -5.8165429582   20.9298916225  -16.9703966486
   C      -7.9517488424   22.0130017925  -17.2854740750
   C      -6.7948559929   21.3761804118  -17.8231588096
   C      -5.8799157031   20.0676828370  -12.5273522776
   C      -5.9406862156   21.0460791666  -15.5533640904
   C      -7.0957350448   21.7381434686  -14.9790681990
   O      -6.9395612830   19.5231340799  -12.7830723667
   O      -8.9180897905   22.4491829495  -18.1535204190
   O      -6.8044390507   21.2895360856  -19.2057580788
   O      -7.2280671037   21.9698269465  -13.7431687218
   H      -8.6120659215   22.2156394345  -19.0498915935
   S      -5.4546230870   20.4995856934  -10.7674456191
   C      -6.8967193680   19.7955473298   -9.9000347457
   H      -7.3661941800   20.5610981147   -9.2789469349
   H      -7.5930225095   19.4647832144  -10.6764248459
   H      -6.5976285157   18.9471184256   -9.2802805743
27
Converged     Job 232: Energy -1.1250215082500902e+03 @ (2.627886)
   H      -3.7829172783   20.2534279671  -12.9560327167
   H      -3.8933060582   20.5267551258  -15.2914050058
   H      -4.9265968394   20.4492553382  -17.3672345690
   H      -8.9648930785   22.7033446721  -15.5435043025
   H      -4.7614782525   21.1985826153  -19.6056637092
   H      -5.8854558892   20.6737988230  -20.8950507982
   H      -5.5881956493   19.6203442551  -19.4791085598
   C      -5.6925441664   20.6582808323  -19.8209788932
   C      -4.7675887949   20.3465740136  -13.4092941939
   C      -4.8417883833   20.6092008797  -14.7542734468
   C      -8.0858069464   22.1961407724  -15.9312663459
   C      -5.8162205707   20.9296076703  -16.9704139239
   C      -7.9514972301   22.0129195468  -17.2850303849
   C      -6.7947363719   21.3759746220  -17.8228712249
   C      -5.8801262199   20.0678708358  -12.5279276748
   C      -5.9402058342   21.0458426061  -15.5534192283
   C      -7.0951259942   21.7378339766  -14.9788725571
   O      -6.9392014519   19.5222613632  -12.7836656865
   O      -8.9179388921   22.4491858535  -18.1529064823
   O      -6.8046027503   21.2892417955  -19.2054275102
   O      -7.2271493484   21.9692423227  -13.7428840490
   H      -8.6119992135   22.2157047956  -19.0493196502
   S      -5.4558722127   20.5009804500  -10.7680251224
   C      -6.8975858942   19.7959735384   -9.9007626084
   H      -7.3676227572   20.5612167088   -9.2796768974
   H      -7.5936286506   19.4647846592  -10.6772281859
   H      -6.5980598790   18.9477000660   -9.2809758754
27
Converged     Job 233: Energy -1.1250214932996410e+03 @ (2.626350)
   H      -3.7830396854   20.2529442931  -12.9560486342
   H      -3.8932910411   20.5258252501  -15.2917056451
   H      -4.9265798071   20.4484245050  -17.3671616678
   H      -8.9646220820   22.7029346779  -15.5432197704
   H      -4.7611565302   21.1988527004  -19.6053548657
   H      -5.8849864924   20.6747283534  -20.8951737765
   H      -5.5880213039   19.6205994953  -19.4796397403
   C      -5.6922439702   20.6587116478  -19.8210593251
   C      -4.7676247214   20.3459760527  -13.4094844336
   C      -4.8417363333   20.6082135182  -14.7545097534
   C      -8.0856034705   22.1956769340  -15.9310080903
   C      -5.8162180083   20.9288445962  -16.9704091072
   C      -7.9511973908   22.0128569784  -17.2848390237
   C      -6.7945865448   21.3757635422  -17.8227964093
   C      -5.8803971636   20.0677553489  -12.5281046593
   C      -5.9403708825   21.0447800588  -15.5534522603
   C      -7.0952469091   21.7366441451  -14.9786785671
   O      -6.9388106729   19.5206464085  -12.7833951411
   O      -8.9174851726   22.4496463410  -18.1526421849
   O      -6.8043559941   21.2894879279  -19.2054073752
   O      -7.2274986999   21.9672809511  -13.7425345927
   H      -8.6115413499   22.2164317614  -19.0491217527
   S      -5.4570042536   20.5032988108  -10.7686350395
   C      -6.8980946072   19.7976047501   -9.9008865404
   H      -7.3686607301   20.5628036476   -9.2801880584
   H      -7.5939271474   19.4654039540  -10.6770820583
   H      -6.5978429851   18.9499089422   -9.2806805540
27
Converged     Job 234: Energy -1.1250214777880763e+03 @ (2.624814)
   H      -3.7828473175   20.2533632751  -12.9553994400
   H      -3.8922362126   20.5256820380  -15.2908580054
   H      -4.9265442679   20.4483772958  -17.3680598877
   H      -8.9638150948   22.7024435443  -15.5424648019
   H      -4.7616265880   21.1990289127  -19.6060590685
   H      -5.8857963976   20.6748971794  -20.8955707897
   H      -5.5882471052   19.6206629369  -19.4802464111
   C      -5.6927175343   20.6587983163  -19.8215191631
   C      -4.7673127780   20.3461015325  -13.4091627498
   C      -4.8409952077   20.6080315509  -14.7542251313
   C      -8.0848588457   22.1952450410  -15.9304791855
   C      -5.8159243476   20.9286720317  -16.9706211100
   C      -7.9509183885   22.0125612085  -17.2843876626
   C      -6.7945081863   21.3755610068  -17.8228102493
   C      -5.8804280035   20.0678266113  -12.5281504878
   C      -5.9394682897   21.0443976949  -15.5535657561
   C      -7.0942382639   21.7360897436  -14.9784931953
   O      -6.9382035085   19.5196551768  -12.7837433487
   O      -8.9175154894   22.4494202479  -18.1518282903
   O      -6.8047070522   21.2893635209  -19.2054399450
   O      -7.2261461744   21.9664324554  -13.7422367319
   H      -8.6118695370   22.2163369089  -19.0484449301
   S      -5.4582995979   20.5047731813  -10.7687612770
   C      -6.8992223700   19.7983650895   -9.9013047658
   H      -7.3705929650   20.5634814970   -9.2811061824
   H      -7.5944980863   19.4653390568  -10.6776505306
   H      -6.5986059201   18.9511382374   -9.2806297435
27
Converged     Job 235: Energy -1.1250214629184461e+03 @ (2.623279)
   H      -3.7829589252   20.2525470088  -12.9554516859
   H      -3.8921040180   20.5245568038  -15.2907582801
   H      -4.9267172162   20.4477179505  -17.3684509703
   H      -8.9635597644   22.7018855037  -15.5422062332
   H      -4.7613773709   21.1992640884  -19.6059776761
   H      -5.8854433798   20.6757817418  -20.8958468295
   H      -5.5882102219   19.6209506512  -19.4808965862
   C      -5.6925074592   20.6592326485  -19.8217746292
   C      -4.7673734196   20.3453462044  -13.4093047369
   C      -4.8409959483   20.6069594461  -14.7543801642
   C      -8.0846397340   22.1946792761  -15.9302847028
   C      -5.8159908366   20.9279932555  -16.9707493502
   C      -7.9506249385   22.0124651498  -17.2842681976
   C      -6.7943980325   21.3753880498  -17.8229083109
   C      -5.8806966197   20.0676965362  -12.5281795464
   C      -5.9395595237   21.0433032837  -15.5536997500
   C      -7.0943015392   21.7348136585  -14.9784155255
   O      -6.9378331711   19.5180779304  -12.7833274278
   O      -8.9171030226   22.4498620539  -18.1515722488
   O      -6.8044949101   21.2896948509  -19.2055903129
   O      -7.2264504072   21.9643227077  -13.7419930402
   H      -8.6114746378   22.2170591838  -19.0482668652
   S      -5.4593039528   20.5070930347  -10.7692880994
   C      -6.8995934943   19.8002164684   -9.9011418756
   H      -7.3717460829   20.5655295945   -9.2817886300
   H      -7.5945007254   19.4656585168  -10.6771521929
   H      -6.5981831142   18.9539489983   -9.2795449687
27
Converged     Job 236: Energy -1.1250214474245251e+03 @ (2.621743)
   H      -3.7828855431   20.2519460181  -12.9553806451
   H      -3.8917989415   20.5239575737  -15.2912093334
   H      -4.9265042704   20.4470321090  -17.3683690803
   H      -8.9630452051   22.7015182842  -15.5415863886
   H      -4.7614027634   21.1991713292  -19.6058605691
   H      -5.8855570097   20.6759842281  -20.8957680909
   H      -5.5883099964   19.6208788206  -19.4810328854
   C      -5.6925766510   20.6592316917  -19.8217065929
   C      -4.7671516561   20.3447992463  -13.4095418194
   C      -4.8405738834   20.6062053814  -14.7546008428
   C      -8.0842199403   22.1942750138  -15.9298391417
   C      -5.8157844043   20.9273708939  -16.9707435199
   C      -7.9503594010   22.0122889348  -17.2838962899
   C      -6.7942806840   21.3751099197  -17.8226646215
   C      -5.8808083094   20.0675643007  -12.5285218664
   C      -5.9393186693   21.0425263571  -15.5537440625
   C      -7.0939397670   21.7339310729  -14.9781799809
   O      -6.9372160171   19.5164979318  -12.7834954833
   O      -8.9168758590   22.4500010516  -18.1510294006
   O      -6.8045000500   21.2896403711  -19.2053619266
   O      -7.2260196208   21.9629157336  -13.7416114127
   H      -8.6113626444   22.2173515512  -19.0477992212
   S      -5.4605567428   20.5094122430  -10.7700692648
   C      -6.9004308721   19.8020790545   -9.9015812263
   H      -7.3737576295   20.5676905039   -9.2834927568
   H      -7.5945999515   19.4656454144  -10.6774411878
   H      -6.5983060385   18.9570189040   -9.2786909476
27
Converged     Job 237: Energy -1.1250214307326437e+03 @ (2.620207)
   H      -3.7826892011   20.2524586219  -12.9547960818
   H      -3.8910958875   20.5239823601  -15.2913416224
   H      -4.9262131311   20.4467720749  -17.3685174423
   H      -8.9623218411   22.7011986968  -15.5404676471
   H      -4.7618145358   21.1989406763  -19.6061218333
   H      -5.8863107444   20.6757874861  -20.8957352002
   H      -5.5886913445   19.6206536097  -19.4811123561
   C      -5.6930478101   20.6590134138  -19.8217295488
   C      -4.7667134970   20.3449481124  -13.4095696142
   C      -4.8398431314   20.6060520545  -14.7546615809
   C      -8.0836526090   22.1939863733  -15.9291373107
   C      -5.8154434600   20.9270999667  -16.9707669836
   C      -7.9500967704   22.0120328227  -17.2832419472
   C      -6.7941935004   21.3748699259  -17.8223872167
   C      -5.8807417547   20.0676029687  -12.5290013520
   C      -5.9386609535   21.0422191723  -15.5537589876
   C      -7.0931151017   21.7335147905  -14.9778218368
   O      -6.9365231924   19.5154084305  -12.7840889410
   O      -8.9168476931   22.4497893832  -18.1500881012
   O      -6.8048061770   21.2894103935  -19.2050824647
   O      -7.2247528708   21.9622885411  -13.7411488549
   H      -8.6115393630   22.2171902327  -19.0469380765
   S      -5.4617640803   20.5109978057  -10.7706921845
   C      -6.9015005759   19.8030340083   -9.9024848620
   H      -7.3759690342   20.5687303153   -9.2853670212
   H      -7.5948536199   19.4652485906  -10.6784957179
   H      -6.5989405600   18.9588127834   -9.2786636281
27
Converged     Job 238: Energy -1.1250214147492136e+03 @ (2.618671)
   H      -3.7826729927   20.2517553164  -12.9548445316
   H      -3.8910092740   20.5228983986  -15.2916778987
   H      -4.9263081550   20.4458943436  -17.3686208053
   H      -8.9619711390   22.7007233316  -15.5399823165
   H      -4.7616934819   21.1989356232  -19.6060904640
   H      -5.8862321358   20.6764336880  -20.8959357474
   H      -5.5888294533   19.6207303194  -19.4816852874
   C      -5.6930093302   20.6592337913  -19.8219245542
   C      -4.7665985136   20.3442007761  -13.4098267684
   C      -4.8397217454   20.6049486077  -14.7549422258
   C      -8.0833961203   22.1934490175  -15.9287744389
   C      -5.8154831532   20.9262738766  -16.9707966312
   C      -7.9497777298   22.0118730470  -17.2829446318
   C      -6.7940964945   21.3745704109  -17.8223359922
   C      -5.8808501720   20.0674123047  -12.5291846385
   C      -5.9387648867   21.0410793815  -15.5538188428
   C      -7.0931224947   21.7322673476  -14.9776020640
   O      -6.9358928693   19.5135535617  -12.7837575590
   O      -8.9164257332   22.4501557540  -18.1496439281
   O      -6.8046855214   21.2895900551  -19.2050847865
   O      -7.2249086504   21.9602982106  -13.7407692177
   H      -8.6111765326   22.2177829181  -19.0465715819
   S      -5.4627933139   20.5136037107  -10.7714311670
   C      -6.9019584964   19.8052687428   -9.9025628962
   H      -7.3778578240   20.5714323638   -9.2871409510
   H      -7.5944343633   19.4650012244  -10.6782679396
   H      -6.5984708932   18.9626770971   -9.2770002877
27
Converged     Job 239: Energy -1.1250213991777562e+03 @ (2.617136)
   H      -3.7825313868   20.2510610206  -12.9547793996
   H      -3.8904994016   20.5220187141  -15.2915816328
   H      -4.9263502366   20.4450958828  -17.3690178124
   H      -8.9613448472   22.7003216670  -15.5395275907
   H      -4.7618410947   21.1986539224  -19.6061692739
   H      -5.8864855133   20.6764643757  -20.8960440581
   H      -5.5890987001   19.6205003408  -19.4819929854
   C      -5.6932165061   20.6590713560  -19.8220451451
   C      -4.7663683217   20.3435862926  -13.4099407959
   C      -4.8393187656   20.6040540045  -14.7550425039
   C      -8.0828725827   22.1929632902  -15.9284498429
   C      -5.8153810117   20.9255303870  -16.9709430724
   C      -7.9495181589   22.0116373505  -17.2827077321
   C      -6.7940578066   21.3741787784  -17.8222773161
   C      -5.8809185616   20.0673472060  -12.5292904400
   C      -5.9384297243   21.0401388065  -15.5539759227
   C      -7.0926523358   21.7312568139  -14.9775214334
   O      -6.9351666123   19.5119158047  -12.7836730604
   O      -8.9162251091   22.4503038236  -18.1491807521
   O      -6.8048032969   21.2894122536  -19.2050473134
   O      -7.2243796682   21.9587477518  -13.7405352086
   H      -8.6111550839   22.2180823411  -19.0462059748
   S      -5.4639629846   20.5161752958  -10.7720496858
   C      -6.9027415244   19.8076296078   -9.9026804832
   H      -7.3804537204   20.5744627201   -9.2894940239
   H      -7.5939935822   19.4643998702  -10.6781779166
   H      -6.5983761390   18.9670328464   -9.2748658303
27
Converged     Job 240: Energy -1.1250213837594088e+03 @ (2.615600)
   H      -3.7824379346   20.2504945289  -12.9547124796
   H      -3.8901235380   20.5209219059  -15.2916116137
   H      -4.9264577045   20.4439879120  -17.3693148341
   H      -8.9606562834   22.7000172533  -15.5391091186
   H      -4.7619321414   21.1980956679  -19.6062723834
   H      -5.8867026031   20.6762745404  -20.8961947545
   H      -5.5893811105   19.6200196919  -19.4823436896
   C      -5.6933899692   20.6586682656  -19.8222025100
   C      -4.7661895854   20.3429725153  -13.4100656850
   C      -4.8389996361   20.6030108257  -14.7551878091
   C      -8.0823377297   22.1924892678  -15.9281518080
   C      -5.8153306122   20.9245657394  -16.9710522458
   C      -7.9491649834   22.0113443932  -17.2824777132
   C      -6.7939851534   21.3736151156  -17.8222487608
   C      -5.8810199967   20.0673073625  -12.5293931216
   C      -5.9382080371   21.0390542050  -15.5541046615
   C      -7.0922516229   21.7302030039  -14.9774202753
   O      -6.9344809685   19.5101749667  -12.7832994168
   O      -8.9158601619   22.4504496583  -18.1487639080
   O      -6.8048670709   21.2890390926  -19.2050440627
   O      -7.2239342634   21.9571906153  -13.7402944948
   H      -8.6109589244   22.2183283412  -19.0458703245
   S      -5.4651224938   20.5190947672  -10.7727615066
   C      -6.9035110687   19.8104974150   -9.9027725948
   H      -7.3835474664   20.5782572384   -9.2925751319
   H      -7.5931591552   19.4634495324  -10.6779997604
   H      -6.5981320961   18.9725180598   -9.2719728956
27
Converged     Job 241: Energy -1.1250213778553923e+03 @ (2.614064)
   H      -3.7845670621   20.2563245445  -12.9445621616
   H      -3.8884523862   20.5030074570  -15.2848694747
   H      -4.9266218654   20.4046070127  -17.3627117684
   H      -8.9457320318   22.7072519699  -15.5585770316
   H      -4.7559494720   21.1490411165  -19.6057933304
   H      -5.8784839168   20.6171588878  -20.8937307532
   H      -5.5821149938   19.5711058204  -19.4723116007
   C      -5.6866256658   20.6073346133  -19.8193811550
   C      -4.7672345437   20.3475169321  -13.4026553626
   C      -4.8375092524   20.5935741162  -14.7501440828
   C      -8.0708868055   22.1893661004  -15.9417578566
   C      -5.8124066864   20.8952735028  -16.9699059243
   C      -7.9384983888   21.9930657548  -17.2941508034
   C      -6.7879717725   21.3413353707  -17.8264515876
   C      -5.8851212608   20.0868469019  -12.5203213288
   C      -5.9347748816   21.0261587711  -15.5544913276
   C      -7.0849163383   21.7298681404  -14.9856420590
   O      -6.9367127310   19.5238762458  -12.7692312234
   O      -8.9016870971   22.4303559511  -18.1653876097
   O      -6.7994957428   21.2409679977  -19.2082435949
   O      -7.2167732982   21.9699629944  -13.7507315672
   H      -8.5973784881   22.1881346547  -19.0600186643
   S      -5.4756625834   20.5682844664  -10.7707227280
   C      -6.9290364769   19.8962303726   -9.8967304712
   H      -7.4683060787   20.6992398552   -9.3901338550
   H      -7.5676479339   19.4464974050  -10.6630640674
   H      -6.6215803816   19.1396561578   -9.1714849116
27
Converged     Job 242: Energy -1.1250213628641202e+03 @ (2.612529)
   H      -3.7844838265   20.2573353254  -12.9438378323
   H      -3.8876093725   20.5031440794  -15.2846034917
   H      -4.9261327827   20.4045008037  -17.3629290534
   H      -8.9451918774   22.7066220074  -15.5577409807
   H      -4.7561051860   21.1488981984  -19.6060607991
   H      -5.8788927398   20.6169787233  -20.8937916547
   H      -5.5821417738   19.5708909642  -19.4724586067
   C      -5.6868038106   20.6071365287  -19.8194688657
   C      -4.7669538766   20.3479752598  -13.4024445083
   C      -4.8367615814   20.5935701486  -14.7500232164
   C      -8.0704118934   22.1888793380  -15.9412458562
   C      -5.8119162266   20.8950472368  -16.9699521203
   C      -7.9382486313   21.9925984734  -17.2936726841
   C      -6.7877513783   21.3410151777  -17.8262685158
   C      -5.8852411360   20.0871636564  -12.5206356829
   C      -5.9340042003   21.0259151489  -15.5545098353
   C      -7.0841105943   21.7294527938  -14.9854417031
   O      -6.9362259128   19.5231744343  -12.7697605803
   O      -8.9016814400   22.4297859920  -18.1646991851
   O      -6.7995850707   21.2406761917  -19.2080658005
   O      -7.2155994954   21.9694447903  -13.7504677560
   H      -8.5975139488   22.1876248083  -19.0593912022
   S      -5.4770245610   20.5697251247  -10.7710707401
   C      -6.9303513582   19.8970381031   -9.8974831984
   H      -7.4702535254   20.6998574222   -9.3912804159
   H      -7.5684139439   19.4467762211  -10.6639491533
   H      -6.6227374344   19.1408155173   -9.1719526158
27
Converged     Job 243: Energy -1.1250213475794712e+03 @ (2.610993)
   H      -3.7847102069   20.2571746211  -12.9436177118
   H      -3.8874867028   20.5024087761  -15.2844856251
   H      -4.9259587598   20.4039209629  -17.3629495828
   H      -8.9451143394   22.7058311147  -15.5576689431
   H      -4.7555789193   21.1489539030  -19.6059190784
   H      -5.8782161972   20.6174596480  -20.8939352843
   H      -5.5817182327   19.5709629800  -19.4728596899
   C      -5.6862721314   20.6073023461  -19.8195978051
   C      -4.7670945136   20.3476862567  -13.4024337449
   C      -4.8367268144   20.5928320481  -14.7500696846
   C      -8.0702948550   22.1881609899  -15.9411993558
   C      -5.8117853427   20.8943890847  -16.9699795031
   C      -7.9379256248   21.9922092504  -17.2936672632
   C      -6.7874621494   21.3406678690  -17.8263265909
   C      -5.8856360308   20.0873803270  -12.5206653374
   C      -5.9340654421   21.0249730795  -15.5545681393
   C      -7.0842446589   21.7282849451  -14.9854151623
   O      -6.9359712740   19.5220081486  -12.7694232793
   O      -8.9012320320   22.4296846796  -18.1646808239
   O      -6.7990969755   21.2407414616  -19.2081651094
   O      -7.2160207050   21.9676242772  -13.7503172152
   H      -8.5969960357   22.1877027336  -19.0593993885
   S      -5.4782653050   20.5721602601  -10.7715194645
   C      -6.9310548303   19.8989032653   -9.8974725587
   H      -7.4716696966   20.7016457772   -9.3918982104
   H      -7.5686946188   19.4474934246  -10.6636225924
   H      -6.6228543305   19.1434797264   -9.1713478832
27
Converged     Job 244: Energy -1.1250213322257785e+03 @ (2.609457)
   H      -3.7845791313   20.2575817243  -12.9429482775
   H      -3.8867147954   20.5024548970  -15.2843305377
   H      -4.9256353661   20.4038183055  -17.3632378757
   H      -8.9445976403   22.7052115984  -15.5571853271
   H      -4.7557418957   21.1489072891  -19.6059485611
   H      -5.8785070459   20.6172870630  -20.8937986006
   H      -5.5817133128   19.5708454983  -19.4727500137
   C      -5.6864180550   20.6071704463  -19.8194881983
   C      -4.7667236678   20.3478175430  -13.4023402484
   C      -4.8360137616   20.5926936924  -14.7499944794
   C      -8.0697329579   22.1876304813  -15.9407237054
   C      -5.8114061342   20.8941674974  -16.9699956788
   C      -7.9377632620   21.9918244746  -17.2932705893
   C      -6.7873305544   21.3404103168  -17.8260951500
   C      -5.8856692074   20.0874846765  -12.5210248561
   C      -5.9333873780   21.0246356372  -15.5545657907
   C      -7.0834990428   21.7277425954  -14.9851151951
   O      -6.9354040725   19.5210872039  -12.7698903577
   O      -8.9013234834   22.4292656807  -18.1640538762
   O      -6.7992143567   21.2405129974  -19.2079240244
   O      -7.2150077680   21.9668395859  -13.7499131881
   H      -8.5972833601   22.1873664494  -19.0588592602
   S      -5.4795565285   20.5738065729  -10.7720651027
   C      -6.9322410210   19.8999845313   -9.8982702738
   H      -7.4736565870   20.7026297333   -9.3933896209
   H      -7.5692145161   19.4476710991  -10.6644458628
   H      -6.6238122982   19.1451944208   -9.1715800459
27
Converged     Job 245: Energy -1.1250213161293607e+03 @ (2.607922)
   H      -3.7847272962   20.2571321212  -12.9427178294
   H      -3.8864845805   20.5016360068  -15.2842242399
   H      -4.9255120194   20.4031614983  -17.3633467172
   H      -8.9444524843   22.7044229057  -15.5571986639
   H      -4.7553010920   21.1489498383  -19.6056805101
   H      -5.8779011507   20.6177376178  -20.8938457978
   H      -5.5813890268   19.5708999072  -19.4730213912
   C      -5.6859767451   20.6073210195  -19.8195067636
   C      -4.7667405920   20.3473144443  -13.4023921133
   C      -4.8358837541   20.5918258130  -14.7500704802
   C      -8.0695269100   22.1868832465  -15.9406343111
   C      -5.8112910179   20.8934450293  -16.9700259665
   C      -7.9375211762   21.9914782297  -17.2932563509
   C      -6.7871218222   21.3400652776  -17.8260747579
   C      -5.8859869766   20.0875213642  -12.5210983368
   C      -5.9333848283   21.0236076941  -15.5546361593
   C      -7.0835420447   21.7264920224  -14.9850766375
   O      -6.9349448236   19.5194475049  -12.7694708672
   O      -8.9009932444   22.4292692436  -18.1639852967
   O      -6.7988268164   21.2405755988  -19.2079483667
   O      -7.2153170729   21.9649137524  -13.7497300680
   H      -8.5969559719   22.1875834909  -19.0588508484
   S      -5.4808739589   20.5765271331  -10.7727237211
   C      -6.9329745945   19.9021760802   -9.8983564704
   H      -7.4753158278   20.7048191767   -9.3944779609
   H      -7.5693497574   19.4482886368  -10.6640946422
   H      -6.6238517997   19.1485471980   -9.1707589834
27
Converged     Job 246: Energy -1.1250213018630782e+03 @ (2.606386)
   H      -3.7848966322   20.2565975289  -12.9425756307
   H      -3.8862166842   20.5009457004  -15.2840458018
   H      -4.9252316578   20.4026091163  -17.3632757465
   H      -8.9443023048   22.7037153189  -15.5570978771
   H      -4.7549448338   21.1488574998  -19.6054563776
   H      -5.8774121218   20.6178590636  -20.8938211439
   H      -5.5810549072   19.5707949378  -19.4731373828
   C      -5.6856073622   20.6072743936  -19.8194621166
   C      -4.7667986798   20.3468973838  -13.4024712002
   C      -4.8357476241   20.5911262581  -14.7501284020
   C      -8.0693335369   22.1862407300  -15.9405296572
   C      -5.8110791348   20.8928498797  -16.9700467495
   C      -7.9372908660   21.9910707511  -17.2932102884
   C      -6.7869008712   21.3396946141  -17.8260262996
   C      -5.8863785402   20.0877160447  -12.5212484001
   C      -5.9333105571   21.0228490133  -15.5547138754
   C      -7.0834710334   21.7255402672  -14.9850243905
   O      -6.9347590676   19.5184439863  -12.7692381764
   O      -8.9007369859   22.4290625040  -18.1638988470
   O      -6.7985098548   21.2404386158  -19.2079213890
   O      -7.2153337891   21.9634563165  -13.7495474093
   H      -8.5966867086   22.1875247627  -19.0587963571
   S      -5.4820041575   20.5788066133  -10.7733966444
   C      -6.9337007508   19.9041891973   -9.8985413913
   H      -7.4766992819   20.7069096867   -9.3954901481
   H      -7.5696492680   19.4490831108  -10.6639119168
   H      -6.6240905545   19.1514881521   -9.1701890097
27
Converged     Job 247: Energy -1.1250212857529546e+03 @ (2.604850)
   H      -3.7849741817   20.2563021659  -12.9421293428
   H      -3.8856659518   20.5005317529  -15.2838400925
   H      -4.9248383704   20.4018443417  -17.3633764771
   H      -8.9436339007   22.7029904577  -15.5563680104
   H      -4.7547478513   21.1484153483  -19.6059214338
   H      -5.8773667673   20.6173910016  -20.8941283464
   H      -5.5806503426   19.5702525313  -19.4735870610
   C      -5.6853927647   20.6067498751  -19.8198006575
   C      -4.7667533579   20.3466367118  -13.4022748947
   C      -4.8352122886   20.5905725344  -14.7499390760
   C      -8.0688220931   22.1855706430  -15.9402743870
   C      -5.8106583196   20.8920742572  -16.9700950995
   C      -7.9366983890   21.9903186040  -17.2929672480
   C      -6.7865070750   21.3389473933  -17.8260945937
   C      -5.8867523840   20.0878751289  -12.5211995155
   C      -5.9327793064   21.0220576509  -15.5547753245
   C      -7.0829255651   21.7246156102  -14.9850244275
   O      -6.9343264797   19.5170285040  -12.7689394442
   O      -8.9002375645   22.4283601035  -18.1635139113
   O      -6.7982608937   21.2397432207  -19.2080244416
   O      -7.2147831257   21.9621779145  -13.7494327211
   H      -8.5962508291   22.1868183920  -19.0584284016
   S      -5.4838693411   20.5820015901  -10.7739774469
   C      -6.9352349444   19.9070399552   -9.8988246391
   H      -7.4793568577   20.7098785427   -9.3971730566
   H      -7.5703182345   19.4501240851  -10.6638374203
   H      -6.6251293362   19.1557223077   -9.1692536647
27
Converged     Job 248: Energy -1.1250212703598952e+03 @ (2.603314)
   H      -3.7847800217   20.2575762680  -12.9413343461
   H      -3.8848188184   20.5007587828  -15.2836745726
   H      -4.9246545187   20.4016413445  -17.3637159601
   H      -8.9428774224   22.7028123565  -15.5557443942
   H      -4.7551385551   21.1477950864  -19.6061528026
   H      -5.8780938379   20.6166836495  -20.8940423442
   H      -5.5810825047   19.5696828080  -19.4734576747
   C      -5.6858595741   20.6061491695  -19.8197579073
   C      -4.7663004258   20.3472922325  -13.4021528054
   C      -4.8344404079   20.5907045465  -14.7498926153
   C      -8.0681175602   22.1853472322  -15.9396853532
   C      -5.8103211820   20.8918649535  -16.9700744432
   C      -7.9364296795   21.9900219367  -17.2924153961
   C      -6.7864015385   21.3386203940  -17.8258628523
   C      -5.8866779645   20.0883336131  -12.5216100047
   C      -5.9320408044   21.0219592716  -15.5547393978
   C      -7.0819790551   21.7244857717  -14.9846274537
   O      -6.9333926237   19.5161277127  -12.7698273879
   O      -8.9002327502   22.4280088098  -18.1627079177
   O      -6.7985500740   21.2392518456  -19.2077817382
   O      -7.2133086783   21.9620744975  -13.7489685266
   H      -8.5965129941   22.1864293280  -19.0577042960
   S      -5.4852802118   20.5836303461  -10.7743895984
   C      -6.9364742238   19.9076945254   -9.8997012593
   H      -7.4816190669   20.7102516658   -9.3987134795
   H      -7.5707103466   19.4498353478  -10.6648492555
   H      -6.6260518760   19.1570069055   -9.1696171311
27
Converged     Job 249: Energy -1.1250212549480741e+03 @ (2.601779)
   H      -3.7848112985   20.2570275968  -12.9412376435
   H      -3.8846757433   20.4998362037  -15.2837718808
   H      -4.9246936180   20.4008985335  -17.3638414575
   H      -8.9426437366   22.7022053193  -15.5555558947
   H      -4.7548804204   21.1476874458  -19.6060271201
   H      -5.8777494822   20.6170112197  -20.8941734870
   H      -5.5809712697   19.5696083015  -19.4738311704
   C      -5.6856288905   20.6061759587  -19.8198690220
   C      -4.7662159317   20.3468038957  -13.4022790073
   C      -4.8343213983   20.5898271283  -14.7500513196
   C      -8.0678919239   22.1847251196  -15.9394796338
   C      -5.8103146119   20.8911188539  -16.9700866025
   C      -7.9361455029   21.9896943172  -17.2922678730
   C      -6.7862598773   21.3382301798  -17.8258710342
   C      -5.8868441238   20.0885316405  -12.5216977083
   C      -5.9321014962   21.0209757683  -15.5547784361
   C      -7.0819958190   21.7233748370  -14.9844675856
   O      -6.9329030769   19.5150062555  -12.7696562450
   O      -8.8998792943   22.4280305363  -18.1624670680
   O      -6.7983209619   21.2392179953  -19.2078382759
   O      -7.2135038675   21.9603653116  -13.7486748821
   H      -8.5961960221   22.1866034195  -19.0575161963
   S      -5.4862381206   20.5859553187  -10.7749248456
   C      -6.9370644773   19.9098315454   -9.8997605340
   H      -7.4829228292   20.7124878768   -9.3997205017
   H      -7.5707967888   19.4506468634  -10.6645241685
   H      -6.6261762348   19.1601634865   -9.1688300595
27
Converged     Job 250: Energy -1.1250212391557916e+03 @ (2.600243)
   H      -3.7849002016   20.2561823400  -12.9412668009
   H      -3.8846003042   20.4988759703  -15.2838616022
   H      -4.9246608733   20.4001374849  -17.3638302462
   H      -8.9424537000   22.7016360300  -15.5553885879
   H      -4.7546218828   21.1474759828  -19.6059542604
   H      -5.8774078329   20.6170954465  -20.8942850526
   H      -5.5807727269   19.5694037161  -19.4741372953
   C      -5.6853733090   20.6060426034  -19.8199706575
   C      -4.7662148460   20.3462564804  -13.4024478333
   C      -4.8342751524   20.5889615684  -14.7502111172
   C      -8.0677082253   22.1841404250  -15.9393268038
   C      -5.8102713951   20.8903853553  -16.9700916171
   C      -7.9358445347   21.9893027827  -17.2921627078
   C      -6.7860956261   21.3377728461  -17.8259014902
   C      -5.8870959727   20.0888428049  -12.5217718834
   C      -5.9321922243   21.0201016649  -15.5548309396
   C      -7.0820356091   21.7223699635  -14.9843320222
   O      -6.9325865859   19.5142092823  -12.7695039186
   O      -8.8994963773   22.4279404016  -18.1623092608
   O      -6.7980853412   21.2390033188  -19.2078980467
   O      -7.2136885223   21.9588139957  -13.7484013312
   H      -8.5958049221   22.1866365881  -19.0573870630
   S      -5.4871015059   20.5882468362  -10.7754859528
   C      -6.9375895680   19.9121178689   -9.8997494823
   H      -7.4840048261   20.7149480389   -9.4005823340
   H      -7.5709621594   19.4517443228  -10.6640993520
   H      -6.6263028414   19.1633975538   -9.1680114314
27
Converged     Job 251: Energy -1.1250212235839217e+03 @ (2.598707)
   H      -3.7848410932   20.2562152260  -12.9408836529
   H      -3.8838832662   20.4983447221  -15.2836417889
   H      -4.9244328157   20.3994067781  -17.3641249540
   H      -8.9417191169   22.7011264045  -15.5547141166
   H      -4.7548449019   21.1471933100  -19.6061435997
   H      -5.8778175783   20.6168858546  -20.8943479157
   H      -5.5809056814   19.5690682944  -19.4743468484
   C      -5.6856138393   20.6057407445  -19.8200597632
   C      -4.7660357403   20.3460078574  -13.4023717212
   C      -4.8336561036   20.5883431088  -14.7501622930
   C      -8.0671150296   22.1836097338  -15.9389400633
   C      -5.8099609467   20.8896860412  -16.9702287522
   C      -7.9355972174   21.9888798658  -17.2918445792
   C      -6.7859988894   21.3372695634  -17.8257470009
   C      -5.8873205432   20.0887389195  -12.5219754800
   C      -5.9315576150   21.0193180909  -15.5549668315
   C      -7.0812845284   21.7215454806  -14.9842954375
   O      -6.9322086603   19.5126908522  -12.7689524056
   O      -8.8994139222   22.4276791079  -18.1617555311
   O      -6.7982563555   21.2385967310  -19.2077545474
   O      -7.2127013313   21.9576673708  -13.7482461886
   H      -8.5959410267   22.1864407450  -19.0569226956
   S      -5.4884424638   20.5908231558  -10.7763289062
   C      -6.9385870230   19.9143341283   -9.9002928693
   H      -7.4860126396   20.7172348441   -9.4023618183
   H      -7.5711886811   19.4523307790  -10.6642966860
   H      -6.6268102032   19.1668630308   -9.1674932712
27
Converged     Job 252: Energy -1.1250212079788548e+03 @ (2.597172)
   H      -3.7845336042   20.2568966459  -12.9403047544
   H      -3.8829425003   20.4984351564  -15.2836020806
   H      -4.9240969219   20.3990852977  -17.3644745959
   H      -8.9408451366   22.7007080547  -15.5535529562
   H      -4.7554089845   21.1469333987  -19.6066512885
   H      -5.8788174950   20.6165205663  -20.8944248520
   H      -5.5812820129   19.5687400389  -19.4745358779
   C      -5.6862135287   20.6054021390  -19.8202097709
   C      -4.7655554657   20.3462816284  -13.4022378647
   C      -4.8327086247   20.5882513767  -14.7500870689
   C      -8.0664196346   22.1832372883  -15.9382679068
   C      -5.8095260585   20.8893356774  -16.9703309068
   C      -7.9353440278   21.9884752817  -17.2912207086
   C      -6.7859204994   21.3368855461  -17.8254905338
   C      -5.8872199823   20.0888882432  -12.5222718236
   C      -5.9306150113   21.0189694477  -15.5550342430
   C      -7.0802024326   21.7211154336  -14.9840815999
   O      -6.9314224838   19.5117004496  -12.7694687753
   O      -8.8994864201   22.4272339097  -18.1607977714
   O      -6.7986815149   21.2381661422  -19.2074944411
   O      -7.2111461713   21.9571125018  -13.7479440908
   H      -8.5963022490   22.1859941957  -19.0560605292
   S      -5.4897912373   20.5925830808  -10.7767921038
   C      -6.9398724799   19.9155140491   -9.9010953723
[truncated: 1,181,923 more chars]
