# Supplementary material for: Emergence of a proton exchange-based isomerization and lactonization mechanism in the plant coumarin synthase COSY
Source: Nat Commun. 2023 Feb 3;14:597. doi: 10.1038/s41467-023-36299-1 (PMC9898226; doi:10.1038/s41467-023-36299-1)
Supplement: Supplementary file 4 — Source Data [file 41467_2023_36299_MOESM4_ESM.zip › Source Data/Supplementary Figure 29/IM3.xyz]

395
-1.2039688315501087e+04 frame 320   xyz file generated by TeraChem
     N    -9.4189993246   25.1720016076  -21.0809999329
     C    -8.0910091440   24.8839858564  -20.7659989431
     C    -7.4100147585   24.2140005227  -21.9690035824
     O    -7.9178565339   23.2175805369  -22.5018721608
     C    -7.9198336699   23.9508126155  -19.5048800476
     C    -6.6771064563   24.1696894279  -18.6729220662
     C    -6.7976910456   24.4098309354  -17.2966915710
     C    -5.3854779047   24.1366965932  -19.2225514570
     C    -5.6746884147   24.5973492853  -16.4884509304
     C    -4.2608557275   24.3537954741  -18.4267811863
     C    -4.4005499137   24.5828480155  -17.0560090429
     H    -7.5621510338   25.8212137364  -20.5442060539
     H    -7.9945409169   22.9059951490  -19.8360642802
     H    -8.7951705406   24.1294389521  -18.8694066654
     H    -7.7886261402   24.4206896668  -16.8518101357
     H    -5.2491715107   23.9496671374  -20.2810958145
     H    -5.7777786270   24.7219006846  -15.4145308212
     H    -3.2722303055   24.3153981528  -18.8758769169
     H    -3.5287037827   24.7174743185  -16.4247729087
     H    -9.8779761089   25.6000484310  -20.2785899693
     H    -9.9350669866   24.3107369337  -21.2641905706
     N    -6.2560002169   24.7379981099  -22.3670006028
     C    -5.6059995481   24.2540019356  -23.5730006087
     C    -4.2180017941   23.7269991801  -23.2119889947
     O    -3.3897652712   24.4887249906  -22.7008134941
     H    -5.9013954927   25.5834382741  -21.9410806870
     H    -6.2475355430   23.4898270387  -24.0092009230
     H    -5.4806223555   25.0765356045  -24.2846475588
     N    -3.9949999102   22.4250020856  -23.4090121747
     C    -2.6220136935   21.9929750493  -23.2749905640
     C    -2.2559923038   20.9289975166  -24.2930010701
     C    -2.3642437300   21.4513864477  -21.8299280314
     C    -3.3793328116   20.3984538527  -21.4517744966
     C    -4.6591426810   20.7687346653  -21.0123981582
     C    -3.1233918792   19.0342517418  -21.6447580367
     C    -5.6597878310   19.8226033911  -20.8101660603
     C    -4.1072696105   18.0715660059  -21.4213778451
     C    -5.3850860938   18.4664222071  -21.0117167993
     O    -6.3160856940   17.4840455003  -20.8031518863
     O    -3.0390081606   20.4673126577  -25.0997105371
     H    -4.6223583153   21.8590862666  -23.9683571754
     H    -1.9604757785   22.8520398436  -23.4316161162
     H    -2.4303657151   22.3134275777  -21.1596557331
     H    -1.3424915540   21.0607582932  -21.7661526875
     H    -4.8841828913   21.8142427455  -20.8340478818
     H    -2.1387780810   18.7158875153  -21.9792367968
     H    -6.6502585959   20.1392551542  -20.4931909655
     H    -3.8998793593   17.0156843239  -21.5652951542
     H    -7.1617375726   17.8853978783  -20.5430557560
     H    -1.2060395467   20.5832855849  -24.2363961375
     N   -10.2910003178   21.4869988586  -23.3369994509
     C   -11.4180014250   21.0960008568  -22.4819998578
     C   -11.9100011549   22.3049985851  -21.6719988485
     O   -11.1547443872   22.9080707560  -20.8941433072
     C   -11.1103114947   19.9822859740  -21.4148001920
     C   -10.2680553048   18.8313361658  -21.9885268092
     C   -12.4107763094   19.4689031394  -20.7814261646
     C    -9.8179599959   17.8247555992  -20.9230944049
     H   -12.2225837347   20.7310945787  -23.1327178887
     H   -10.5030830067   20.4656529158  -20.6360424005
     H    -9.3703657153   19.2465001417  -22.4591504254
     H   -10.8324593805   18.3144943332  -22.7779744891
     H   -13.0308461098   18.9698921807  -21.5382947355
     H   -13.0013329592   20.2750765606  -20.3382008597
     H   -12.2077604193   18.7473160581  -19.9856114738
     H   -10.6548544016   17.2649914046  -20.4941035610
     H    -9.3194448278   18.3428646173  -20.0920823928
     H    -9.1183395630   17.0949038454  -21.3465925611
     H    -9.9013344052   20.6621397623  -23.7848750343
     H    -9.5505162164   21.9070438666  -22.7726851583
     N   -13.2069993806   22.5950010182  -21.7440001841
     C   -13.9489996111   23.5530016561  -20.8580003323
     C   -13.7720013670   23.1630002461  -19.3719987005
     O   -14.0322066997   22.0250675227  -18.9616563431
     H   -13.7859617113   22.0295914942  -22.3511711880
     H   -13.6070055539   24.5733003169  -21.0488611222
     H   -15.0035386653   23.4703954058  -21.1235421725
     N   -13.3409980293   24.1270015063  -18.5819992385
     C   -12.8539947297   23.8289934764  -17.2500001165
     C   -14.0050031069   23.4660011331  -16.3050034255
     O   -13.7788851398   22.8670128214  -15.2512484246
     C   -12.0900255726   25.0657353287  -16.7366944644
     C   -10.9974734810   24.7631615954  -15.7695435936
     C   -10.4458273248   23.6013319323  -15.3009201655
     N   -10.2084110491   25.7874476396  -15.2636932072
     C    -9.2109130004   25.2736623393  -14.5343958744
     N    -9.3434759936   23.9513933798  -14.5402947526
     H   -13.0325912957   24.9904690710  -19.0117496383
     H   -12.2042978510   22.9501712163  -17.2967330205
     H   -12.7944195377   25.7896581322  -16.3099279551
     H   -11.6212061247   25.5594203407  -17.5980475285
     H   -10.3526444596   26.7780593609  -15.4265797242
     H   -10.7552792052   22.5726801184  -15.4267260097
     H    -8.4291243556   25.8337535651  -14.0456714430
     N   -15.2269993428   23.8480026017  -16.6619980249
     C   -16.3629998894   23.4180003982  -15.9419994457
     C   -16.5679999441   21.8990003425  -15.9979999118
     O   -17.1686554100   21.3605558927  -15.0585915723
     H   -15.3501178987   24.3264932508  -17.5447169534
     H   -16.2864856215   23.6701568255  -14.8820611998
     H   -17.2534548693   23.9026585464  -16.3507282355
     N   -16.1719999525   21.1950002207  -17.0630001484
     C   -16.3930000484   19.7330001295  -17.1389998034
     C   -15.5320001212   19.0090003852  -16.0969992751
     O   -15.9437107726   17.9856145014  -15.5440707493
     H   -15.6028564288   21.6255242014  -17.7893727601
     H   -17.4388398990   19.4938303568  -16.9457024384
     H   -16.1100888208   19.4046159037  -18.1415786830
     N   -14.3080000356   19.5120002433  -15.9009998199
     C   -13.4140001343   18.7560005076  -15.1219994818
     C   -12.1359996180   19.5319989736  -14.8500005073
     O   -11.8861303142   20.5498919904  -15.5080861570
     C   -13.0164014071   17.3974751614  -15.7738593215
     S   -11.9264952854   17.5294462154  -17.2454416201
     H   -13.9714556816   20.3550983292  -16.3502624358
     H   -13.8921977296   18.4946382833  -14.1688970227
     H   -13.9234504283   16.8945912260  -16.1060934344
     H   -12.5324192373   16.7600678007  -15.0312712642
     H   -10.7936560268   17.8199976362  -16.5694645314
     N   -11.2660006558   19.0340013321  -13.9459990856
     C    -9.9969998480   19.6750034369  -13.5650022174
     C    -8.8770022030   18.8250002843  -14.1419967094
     O    -9.1035109002   17.9100784217  -14.9462803348
     H   -11.5231449172   18.2060076046  -13.4237752793
     H    -9.9684651759   20.6793745008  -13.9918674251
     H    -9.9189749349   19.7461357222  -12.4770134295
     N    -7.6400037871   19.1359998434  -13.7360059131
     C    -6.4499987974   18.3769952468  -14.0490000299
     C    -6.6059902067   16.9180027094  -13.7169996513
     O    -6.3277186518   16.0436959384  -14.5444066592
     H    -7.5522770468   19.8497827161  -13.0146764395
     H    -5.6182769536   18.8011556913  -13.4867229846
     H    -6.2169404475   18.4293599955  -15.1096724374
     N    -7.0430012565   16.6470009074  -12.5000012525
     C    -6.9540019726   15.2350026479  -12.1039979407
     C    -8.0129995725   14.5059989603  -12.9029993994
     O    -7.9056073525   13.3164621798  -13.2191888000
     C    -7.1386647984   15.0605836811  -10.5934028495
     C    -6.0962207425   15.7942327163   -9.7243857662
     C    -6.3991687280   15.5394878923   -8.2426730509
     C    -4.6533244376   15.3977661658  -10.0624110565
     H    -7.0761336219   17.3764526538  -11.7975715927
     H    -5.9855347337   14.8392465824  -12.4167213291
     H    -7.0923684808   13.9843925300  -10.3861622305
     H    -8.1452956653   15.3976148635  -10.3142562997
     H    -6.1951045713   16.8755727662   -9.9004288256
     H    -6.2917194844   14.4732020391   -8.0072291374
     H    -7.4215365969   15.8407515464   -7.9862970873
     H    -5.7077853921   16.0975082162   -7.6013527618
     H    -4.3875766833   15.6554623363  -11.0908177096
     H    -4.5046998315   14.3175349432   -9.9361442627
     H    -3.9463490313   15.9137878236   -9.4016780487
     N    -9.0819991652   15.2379998867  -13.1510016037
     C   -10.2720000059   14.6660006395  -13.8400003294
     C    -9.9460002089   14.2889997798  -15.2639995308
     O   -10.2557733557   13.1932977636  -15.7450640639
     H    -9.0956997811   16.2134508571  -12.8968922582
     H   -11.0537768789   15.4286334235  -13.8157826729
     H   -10.6144525172   13.7723951320  -13.3160169787
     N    -9.3230001787   15.2379997995  -15.9659996879
     C    -8.8440006376   14.9340001389  -17.2510000120
     C    -7.8750002506   13.7870000745  -17.1999996129
     C    -8.0876486550   16.1500450426  -17.8309948380
     O    -7.6118182837   13.0834038821  -18.1548857268
     H    -9.0349632862   16.1019881456  -15.5125429822
     H    -9.6615740101   14.6599314719  -17.9286762271
     H    -7.2418787696   16.4143192731  -17.1863107160
     H    -8.7544028818   17.0147999650  -17.8958953372
     H    -7.7108050375   15.9194083457  -18.8299102638
     H    -7.3599706957   13.6614116510  -16.2241323960
     N    -0.0460004645   27.4609999912  -10.4829981781
     C    -0.4700014883   26.0980012571  -10.6400053726
     C     0.7739984879   25.2319995723  -10.7609972528
     O     1.6708513317   25.4808281183  -11.5792851346
     C    -1.4454163259   25.9108993040  -11.8182583319
     C    -0.8549792742   26.2722394444  -13.1851756636
     O    -1.8935528525   24.5699792270  -11.7702775360
     H    -1.0263836585   25.8056402829   -9.7423734872
     H    -2.2780414658   26.6091438150  -11.6158814496
     H    -2.5716360051   24.4434909581  -12.5469269317
     H    -0.0079915870   25.6254163564  -13.4242448525
     H    -0.5201779600   27.3158480606  -13.2115420317
     H    -1.6197705152   26.1406357141  -13.9561193000
     H     0.4366558598   27.5663569159   -9.5913412889
     H     0.6562604472   27.6634801161  -11.1944690111
     N     0.8720025365   24.2610010570   -9.8590038260
     C     1.9740006239   23.3390006018   -9.8359989822
     C     1.5779964090   22.1319991193  -10.6869986892
     O     0.6327582934   21.4148208875  -10.3388369076
     C     2.2212317663   22.8787721066   -8.3987727226
     C     3.3640453441   21.8800466442   -8.2541871832
     O     4.1449274892   21.7265720158   -9.2367141439
     O     3.4894320346   21.2989530567   -7.1347788185
     H     0.0511141910   24.0134889682   -9.3211535918
     H     2.8502045012   23.8391155187  -10.2455433035
     H     1.3092736819   22.4350654393   -7.9890186241
     H     2.4531670674   23.7499431821   -7.7751571513
     N     2.2720012415   21.9670026224  -11.8140011907
     C     2.0200031962   20.8880015044  -12.7430003827
     C     3.0910026102   19.8129988062  -12.6270014185
     O     3.1213084055   18.8893672624  -13.4470917990
     C     1.9214246835   21.3719343330  -14.2021494183
     C     0.5549669232   21.8269194388  -14.6178352248
     C    -0.3727784154   22.5796741555  -13.9223265686
     C    -0.0608709796   21.4989128494  -15.8759399711
     C    -1.3626546575   22.0910134128  -15.8622279894
     C     0.3476467265   20.7591465375  -17.0021710442
     N    -1.5274305221   22.7380976771  -14.6590218712
     C    -2.2356877504   21.9507788511  -16.9483419512
     C    -0.5235379993   20.6260056161  -18.0785334652
     C    -1.8041895502   21.2216364231  -18.0518283744
     H     2.9914370594   22.6419799307  -12.0411082017
     H     1.0708150616   20.4306918147  -12.4504476344
     H     2.2109242292   20.5265523108  -14.8306084604
     H     2.6859913132   22.1479991957  -14.3586100162
     H    -0.3129092112   23.0256512336  -12.9388957709
     H    -2.3753105312   23.3403010539  -14.3409151057
     H     1.3321004046   20.2979122731  -17.0315791193
     H    -3.2235302418   22.3892013258  -16.9287359185
     H    -0.2201437736   20.0567806153  -18.9536760864
     H    -2.4724692075   21.0948480005  -18.8989190422
     N     4.0319997752   19.9730004371  -11.6849984515
     C     5.2169980691   19.0819988139  -11.5679980754
     C     4.8020001378   17.6169994140  -11.3269990264
     O     5.6280217241   16.7240857186  -11.5425301397
     C     6.1448835867   19.5167643962  -10.4343572324
     C     6.8621652446   20.8503569109  -10.6631991331
     C     7.6574956972   21.2794247207   -9.4261384977
     N     6.7386032593   21.4334679708   -8.2980231991
     C     7.0841296143   21.4423195747   -7.0166519540
     N     8.3528105030   21.5638867770   -6.6243567043
     N     6.1144335163   21.2780518701   -6.0745302694
     H     3.9432636590   20.6991101250  -10.9758236309
     H     5.7439527793   19.0792894839  -12.5271859443
     H     6.8881393559   18.7226986615  -10.3073503151
     H     5.5581099041   19.5512712925   -9.5134248484
     H     6.1451179552   21.6388422259  -10.9155972749
     H     7.5567860004   20.7654365174  -11.5062655900
     H     8.1870573136   22.2204610636   -9.6203355549
     H     8.4043487733   20.5166885832   -9.1734122902
     H     5.7332720265   21.4850540398   -8.5378561437
     H     9.0893161330   21.6831429868   -7.3051651263
     H     8.6167374937   21.3626150341   -5.6515302474
     H     5.1424277142   21.2570639573   -6.4228657059
     H     6.2267917339   21.7314201817   -5.1679522227
     N     3.5720002939   17.3819997746  -10.8430018552
     C     2.9829980541   16.0190009804  -10.6040019199
     C     1.7689981896   15.8829981485  -11.5350019970
     O     1.9769641163   16.0045785362  -12.7473447081
     C     2.7757058106   15.7768007687   -9.0976742054
     C     4.0633413992   16.0138653415   -8.3483242829
     C     5.0242792609   15.0048821502   -8.2385730179
     C     4.3819439554   17.2843965540   -7.8538609893
     C     6.2626428303   15.2471275857   -7.6479730990
     C     5.6163176869   17.5471004928   -7.2687833877
     C     6.5568542383   16.5204541441   -7.1563349131
     O     7.7620444588   16.8020531933   -6.5581698666
     H     2.9524334829   18.1714051401  -10.7223465900
     H     3.7294027326   15.3186307794  -10.9852840340
     H     2.4287637330   14.7467165589   -8.9560487510
     H     1.9896985669   16.4404960441   -8.7220870361
     H     4.8023514370   14.0094183259   -8.6132475513
     H     3.6631469197   18.0939971470   -7.9338858506
     H     6.9935944470   14.4485203813   -7.5572853772
     H     5.8455952480   18.5300745389   -6.8841587280
     H     8.2859164369   15.9862910160   -6.4874488393
     N     0.6050005993   15.4529990599  -11.0480037764
     C    -0.6689974373   15.4829997212  -11.9100008220
     C    -0.7580016147   14.2470021206  -12.8440014731
     C    -0.7802485387   16.8351256195  -12.6619996601
     C    -1.7550065048   16.9251720510  -13.8471177601
     C    -3.2184278197   16.6744992491  -13.4750928156
     C    -1.5818910968   18.3007528117  -14.5082401929
     O    -1.8034285298   13.6718345676  -13.0638201338
     H     0.4229180593   15.5300762214  -10.0537903677
     H    -1.4910096915   15.3862718615  -11.1978367543
     H     0.2086379340   17.0864885894  -13.0394008869
     H    -1.0350380811   17.5857487250  -11.9105483104
     H    -1.4609262290   16.1664501992  -14.5868597248
     H    -3.5707508190   17.4140234973  -12.7451339557
     H    -3.3595418599   15.6795912690  -13.0440636757
     H    -3.8590389440   16.7446604909  -14.3592913753
     H    -0.5413730708   18.4815374430  -14.7999230666
     H    -1.8763207577   19.1048658776  -13.8211910146
     H    -2.1993569371   18.3893112726  -15.4079885943
     H     0.1920511425   13.9252596093  -13.3108729595
     H    -5.4992430111   22.9073368808  -12.4192801051
     H    -3.5536087586   20.9427555101  -13.6425548836
     H    -3.7920079809   20.0659846963  -15.7082017798
     H    -8.4602455063   21.8324895880  -16.1055539968
     H    -3.2332829714   19.0400141425  -17.7521304148
     H    -4.1482857387   17.7353705203  -18.5602899838
     H    -4.1680377174   17.8612778572  -16.7700154299
     C    -4.1311922815   18.4181402087  -17.7126182879
     C    -4.8901901876   22.0144393907  -12.2705504074
     C    -4.5371657281   21.4048743438  -13.6009716864
     C    -7.4458460138   21.4715727072  -15.9976795019
     C    -4.7922120686   20.4644817940  -15.8076683320
     C    -6.9423036048   20.6179450482  -16.9363988846
     C    -5.5820185013   20.1092094350  -16.8471368932
     C    -5.7422185796   21.0429797926  -11.4511303102
     C    -5.3056159676   21.2841567644  -14.7213202781
     C    -6.6739563101   21.8602017308  -14.8548254029
     O    -6.9455100458   20.9184434289  -11.6268961465
     O    -7.6976069949   20.2070213577  -17.9676974857
     O    -5.3065757861   19.2272299253  -17.8421745188
     O    -7.1319052700   22.6410372173  -13.9793270270
     H    -7.1808023994   19.5378934081  -18.4609811026
     C     2.2917645592   20.5223494289   -4.0306926108
     O     2.8268831427   19.9331481877   -2.8493331206
     C     1.3973210364   21.7621878895   -3.7162195107
     C     0.0541843965   21.3716969255   -3.0711014973
     C     1.1564903366   22.5586575833   -5.0051003993
     P     4.1868824493   20.9004736621   -0.0928165314
     P     4.8018115800   22.5514153539   -2.5750620564
     P     9.4044248234   19.4484521256   -3.7946205686
     S    -5.1006316581   19.9736994767  -10.1723511383
     C    -3.3116746109   20.2590164898   -9.8915772343
     C    -2.4535209216   19.1308082435  -10.4784256224
     N    -1.0994655146   19.2455897774   -9.9742437134
     C    -0.5594791197   18.4115818147   -9.0495342351
     O    -1.0246666797   17.2992694858   -8.7688031024
     C     0.6722823748   18.9816243203   -8.3493563641
     C     0.7879751669   18.4848079188   -6.9048166482
     N     1.5748212196   19.4257494518   -6.1113294903
     C     1.5162159751   19.4264118961   -4.7714690113
     O     0.8647466453   18.6068898282   -4.1051681779
     C     6.1736481730   17.1254293008   -3.1130818850
     N     4.7032903962   12.8981311494   -5.6228535018
     O     5.0205153355   21.2755194530    1.2256825295
     C     5.8678691528   13.2391567337   -5.0487534377
     C     6.2882782575   18.6194856941   -3.4098809611
     O     2.7328741642   20.7150284604    0.1034591590
     O     6.7769581315   18.8470886157   -4.7032445229
     C     7.2456700579   19.0464213936   -2.2934957856
     N     6.1821239104   14.3647308506   -4.3958370801
     O     4.5587422370   22.1967534209   -1.0078257793
     O     8.6009752888   18.6630148827   -2.6375460390
     C     5.1409573424   15.2072476904   -4.3456808477
     C     6.7987680086   18.1605506644   -1.1213992286
     O     5.6052946444   23.9332799390   -2.4940202167
     O     6.0236656073   17.0835429916   -1.6950961501
     C     3.8715553284   14.9937764484   -4.8876198955
     C     5.9738251693   18.8962318121   -0.0863994317
     O     5.5082787933   21.4899027576   -3.3334406147
     O     4.9787270550   19.7018566628   -0.7739649893
     C     3.6785414850   13.7752151258   -5.5688074986
     N     2.4929780460   13.4369806988   -6.1344959866
     O     3.4160902938   23.0813159136   -3.1197898072
     N     3.0398318067   16.0765655430   -4.6386659624
     O     8.9733626855   20.8667589614   -3.9599022122
     C     3.7874221775   16.9223801100   -3.9661453423
     O    10.9245017565   19.3463732409   -3.2981579080
     N     5.0779482570   16.4591614935   -3.7580926315
     O     9.4308922304   18.5318615301   -5.1018570594
     C     2.0963826626   22.6445208796   -2.6779217312
     H    -0.5953281222   20.1090374780  -10.1655920237
     H     2.2011284086   20.0912763287   -6.5755446417
     H     2.1119042289   19.3760452704   -2.4841207105
     H     6.4167160139   19.6855598606   -5.0697791259
     H     3.1484061169   20.8503157808   -4.6206928250
     H    -3.1972301664   20.2890836995   -8.8045737395
     H    -3.0164805765   21.2335385475  -10.2872551375
     H     7.0807989268   16.6008539754   -3.4311587798
     H    -2.8404648011   18.1543532416  -10.1824524725
     H    -2.4697765771   19.1902057102  -11.5703931255
     H     6.6616330560   12.4994947533   -5.1295887020
     H     5.3296245288   19.1112845345   -3.2489736459
     H     7.2099406053   20.1131359984   -2.0834860238
     H     7.6761548770   17.7432185308   -0.6140103915
     H     1.5701236744   18.7275671450   -8.9243915798
     H     0.6081596410   20.0711377522   -8.3583200725
     H    -0.2029291219   18.4044990482   -6.4496782259
     H     1.2366640363   17.4862913702   -6.8577034638
     H     3.4664271991   17.8840074391   -3.5890803973
     H     1.5306664801   23.5686140301   -2.5442089732
     H     2.1846166586   22.1380008378   -1.7185962360
     H    -0.5629756030   20.7977314646   -3.7660889518
     H    -0.4995613862   22.2752659601   -2.7921894315
     H     0.2017174827   20.7715157976   -2.1675844003
     H     0.5838568152   21.9686317780   -5.7263134854
     H     2.1033143134   22.8322685507   -5.4763471034
     H     0.5889933653   23.4704162248   -4.7876143028
     H     6.6199551839   19.5428518296    0.5093125969
     H     5.4606665030   18.1848322280    0.5649268380
     H     2.4942367696   12.6646782071   -6.7883595059
     H     1.8251335448   14.1755611840   -6.3120367182
     H    -8.5533945874   23.3000263090  -14.2077612665
     H    11.2774529829   18.4380659343   -3.3292854104
     H     8.5219507227   18.2575329435   -5.3815356773
     H     4.4543270806   21.2655746018    2.0194173767
     H     6.5676983074   23.7891711976   -2.5606463906
     H    -3.4981715819   25.0395766826  -14.2243879543
     H    -3.9727973695   22.2865971650  -11.7501305675
     O    -3.5016736326   24.1993753707  -13.7394350949
