# Supplementary material for: Emergence of a proton exchange-based isomerization and lactonization mechanism in the plant coumarin synthase COSY
Source: Nat Commun. 2023 Feb 3;14:597. doi: 10.1038/s41467-023-36299-1 (PMC9898226; doi:10.1038/s41467-023-36299-1)
Supplement: Supplementary file 4 — Source Data [file 41467_2023_36299_MOESM4_ESM.zip › Source Data/Supplementary Figure 29/IM2.xyz]

395
-1.2039693959713448e+04 frame 89   xyz file generated by TeraChem
     N    -9.4189992616   25.1720018368  -21.0809969237
     C    -8.0910106119   24.8839816594  -20.7660046222
     C    -7.4100069677   24.2140046593  -21.9689987221
     O    -7.9172508613   23.2165693596  -22.5004465847
     C    -7.9326621387   23.9221857523  -19.5247268232
     C    -6.7204124224   24.1368459756  -18.6499920084
     C    -6.8937578282   24.2804088475  -17.2657027854
     C    -5.4139628392   24.2036686398  -19.1589962601
     C    -5.8062833408   24.4717168808  -16.4132215076
     C    -4.3247740182   24.4172395902  -18.3118536910
     C    -4.5146975016   24.5498651269  -16.9347582442
     H    -7.5602793742   25.8161964111  -20.5306169204
     H    -7.9797240275   22.8871659577  -19.8899157124
     H    -8.8282669976   24.0623755592  -18.9085808852
     H    -7.8972534394   24.2171437948  -16.8540626556
     H    -5.2354990047   24.0959806055  -20.2229968540
     H    -5.9552037584   24.5335028810  -15.3398016461
     H    -3.3229316890   24.4578784735  -18.7310737120
     H    -3.6755991545   24.6784948238  -16.2593299344
     H    -9.8798091576   25.5930252267  -20.2759131414
     H    -9.9331201666   24.3109327027  -21.2701669908
     N    -6.2559985150   24.7379993630  -22.3669976553
     C    -5.6060016835   24.2539981869  -23.5730004250
     C    -4.2179986318   23.7270009031  -23.2119897483
     O    -3.3907368303   24.4895796065  -22.7001004966
     H    -5.9077471647   25.5891650222  -21.9471801221
     H    -6.2475511561   23.4900372101  -24.0095835098
     H    -5.4807541025   25.0767588016  -24.2843417472
     N    -3.9950001177   22.4250004284  -23.4090125422
     C    -2.6220101915   21.9929779532  -23.2749925627
     C    -2.2559869110   20.9290036331  -24.2930001932
     C    -2.3887158715   21.4127705566  -21.8338249620
     C    -3.4905583686   20.4340827763  -21.5099957777
     C    -4.7186944716   20.8995683270  -21.0152460809
     C    -3.4014778148   19.0874813712  -21.8845738029
     C    -5.8360267762   20.0738433324  -20.9505412463
     C    -4.5047739296   18.2394840669  -21.8026903444
     C    -5.7299797119   18.7385486878  -21.3537469809
     O    -6.7853997273   17.8663919185  -21.3009845045
     O    -3.0398002444   20.4634874584  -25.0967195512
     H    -4.6237475831   21.8574180074  -23.9648920138
     H    -1.9567200071   22.8510942563  -23.4135323807
     H    -2.3981209438   22.2596645327  -21.1416807092
     H    -1.3974600363   20.9486958668  -21.7801119592
     H    -4.8084998009   21.9334832515  -20.6992644859
     H    -2.4604816910   18.6960070104  -22.2640217552
     H    -6.7793480491   20.4539822758  -20.5671633287
     H    -4.4323332032   17.1955057353  -22.0917387593
     H    -7.5736358883   18.3385834907  -20.9891183133
     H    -1.2057396311   20.5841456147  -24.2368666486
     N   -10.2909999820   21.4870000949  -23.3370000614
     C   -11.4179994902   21.0960000813  -22.4819997809
     C   -11.9100003300   22.3050001369  -21.6720002166
     O   -11.1541977050   22.9044251111  -20.8914707975
     C   -11.1388489813   19.9576565331  -21.4382412519
     C   -10.3530879290   18.7937961222  -22.0656326016
     C   -12.4535117096   19.4763015135  -20.8078105838
     C   -10.1034064724   17.6255222029  -21.1033790663
     H   -12.2237690224   20.7437291973  -23.1393063600
     H   -10.5086591254   20.3962902900  -20.6507302544
     H    -9.3835369046   19.1671344317  -22.4168662359
     H   -10.8864761446   18.4243247132  -22.9538400920
     H   -13.0845765850   18.9920975828  -21.5653661857
     H   -13.0246576076   20.2966846270  -20.3660373235
     H   -12.2702328121   18.7509642600  -20.0110416181
     H   -11.0254371086   17.0889721009  -20.8611424504
     H    -9.6805198274   17.9775598297  -20.1528467026
     H    -9.4058709103   16.9022479696  -21.5397552205
     H    -9.8941922398   20.6588761520  -23.7733901748
     H    -9.5542044716   21.9142441045  -22.7729659987
     N   -13.2070000457   22.5949998394  -21.7439998405
     C   -13.9489997995   23.5530000753  -20.8580000696
     C   -13.7720000319   23.1630000801  -19.3720000266
     O   -14.0327812569   22.0253766226  -18.9610779220
     H   -13.7853214162   22.0327431769  -22.3546413083
     H   -13.6072048995   24.5734021853  -21.0487335186
     H   -15.0035551248   23.4702687945  -21.1234609106
     N   -13.3409993667   24.1269999663  -18.5820001998
     C   -12.8540005173   23.8289993083  -17.2500002903
     C   -14.0050003437   23.4660009705  -16.3049994249
     O   -13.7773092803   22.8648902187  -15.2524543611
     C   -12.1030726161   25.0735811956  -16.7342812180
     C   -11.0357016285   24.7500486609  -15.7503417815
     C   -10.6056898223   23.5684264631  -15.2142148806
     N   -10.1431359224   25.7167391726  -15.3077875860
     C    -9.1968837779   25.1453373281  -14.5521770863
     N    -9.4684872225   23.8454555270  -14.4788290843
     H   -13.0302796335   24.9893940172  -19.0122611370
     H   -12.1982977878   22.9551342428  -17.2955434825
     H   -12.8164142307   25.7986243161  -16.3242900318
     H   -11.6166574744   25.5619077206  -17.5886091088
     H   -10.1855810455   26.7054766934  -15.5293299428
     H   -11.0215989117   22.5721694193  -15.2841659962
     H    -8.3529903612   25.6482353974  -14.1064741218
     N   -15.2270002850   23.8480006058  -16.6619994327
     C   -16.3630005250   23.4179994383  -15.9420009346
     C   -16.5680002350   21.8989998604  -15.9979997947
     O   -17.1681139821   21.3605164323  -15.0582885643
     H   -15.3495327774   24.3282445591  -17.5438736904
     H   -16.2865906672   23.6701956268  -14.8820485435
     H   -17.2534445397   23.9027076293  -16.3506783672
     N   -16.1719998090   21.1949999069  -17.0629997457
     C   -16.3929998662   19.7329999192  -17.1389999987
     C   -15.5319999699   19.0089999409  -16.0969999939
     O   -15.9413854514   17.9836183236  -15.5461515145
     H   -15.6036400012   21.6256451762  -17.7899459365
     H   -17.4388744127   19.4936494431  -16.9460853321
     H   -16.1095490722   19.4044586504  -18.1413743492
     N   -14.3080000077   19.5120000354  -15.9009999949
     C   -13.4140000742   18.7560000718  -15.1219998701
     C   -12.1359998807   19.5319998042  -14.8500000418
     O   -11.8867662630   20.5510294110  -15.5070091979
     C   -12.9965209104   17.4123950984  -15.7969734899
     S   -11.9141533001   17.5918305771  -17.2713629266
     H   -13.9718238097   20.3554871614  -16.3497249305
     H   -13.8913597480   18.4804483422  -14.1733012962
     H   -13.8956971872   16.8999658734  -16.1367426085
     H   -12.4976065393   16.7706936971  -15.0682338281
     H   -10.7825624547   17.9000471775  -16.6004654764
     N   -11.2659997827   19.0339993205  -13.9459999743
     C    -9.9969992996   19.6749979913  -13.5650004084
     C    -8.8769968540   18.8249969149  -14.1420011006
     O    -9.0996659424   17.9103890369  -14.9448596230
     H   -11.5226017666   18.2047580050  -13.4253329230
     H    -9.9697924455   20.6818267383  -13.9832470225
     H    -9.9209158096   19.7392091090  -12.4763368572
     N    -7.6399984834   19.1360076039  -13.7359961190
     C    -6.4500026175   18.3769999195  -14.0490005614
     C    -6.6060043017   16.9179984847  -13.7170012239
     O    -6.3367963576   16.0419631525  -14.5456044178
     H    -7.5489463579   19.8779844592  -13.0521331447
     H    -5.6137748116   18.8019772827  -13.4921212710
     H    -6.2221831566   18.4385286384  -15.1128634913
     N    -7.0429996074   16.6469993126  -12.5000002374
     C    -6.9539996924   15.2350006960  -12.1039995898
     C    -8.0130000619   14.5059996323  -12.9030000286
     O    -7.9065653341   13.3161823616  -13.2183403915
     C    -7.1603859045   15.0587904785  -10.5948886922
     C    -6.1622702687   15.8249611255   -9.7038068491
     C    -6.4764648236   15.5448553755   -8.2289067586
     C    -4.6998304041   15.4909263112  -10.0235507922
     H    -7.0587444127   17.3733172386  -11.7944566579
     H    -5.9830512694   14.8382237897  -12.4072183680
     H    -7.0838910734   13.9847836302  -10.3855859151
     H    -8.1826796206   15.3630067264  -10.3358987003
     H    -6.3040292587   16.9036801080   -9.8693001183
     H    -6.3259161632   14.4823603762   -8.0002451003
     H    -7.5149043109   15.7988405341   -7.9864197381
     H    -5.8198102996   16.1273221172   -7.5730900127
     H    -4.4293673896   15.7678203030  -11.0457107095
     H    -4.5110007354   14.4165607981   -9.9025830948
     H    -4.0285801547   16.0307843163   -9.3449835577
     N    -9.0820000826   15.2380001094  -13.1510001336
     C   -10.2720001338   14.6659998068  -13.8399997169
     C    -9.9459999277   14.2890001117  -15.2639999574
     O   -10.2565230296   13.1936267496  -15.7451203796
     H    -9.0956179487   16.2130510266  -12.8954892300
     H   -11.0539849178   15.4283370325  -13.8151255180
     H   -10.6143262531   13.7722382686  -13.3161550660
     N    -9.3230000036   15.2380000604  -15.9659999418
     C    -8.8439998874   14.9340001501  -17.2510000407
     C    -7.8749998581   13.7870000174  -17.1999998795
     C    -8.0887376648   16.1519020667  -17.8212798699
     O    -7.6121221864   13.0828007311  -18.1545200035
     H    -9.0318246839   16.1002384826  -15.5118520424
     H    -9.6617018465   14.6606763084  -17.9288075014
     H    -7.2353444056   16.3946902462  -17.1802347529
     H    -8.7527065209   17.0196195190  -17.8543639097
     H    -7.7282810497   15.9452604681  -18.8316834088
     H    -7.3589718084   13.6626188950  -16.2244878228
     N    -0.0459999632   27.4609999699  -10.4830002767
     C    -0.4700003473   26.0979999158  -10.6400001869
     C     0.7740009942   25.2320005539  -10.7609997331
     O     1.6696377108   25.4800373987  -11.5811568954
     C    -1.4365192239   25.9173332812  -11.8229728487
     C    -0.8520894397   26.3142400979  -13.1827859577
     O    -1.8554782319   24.5665223508  -11.7968834168
     H    -1.0288472023   25.8042462393   -9.7445085312
     H    -2.2845436199   26.5937663514  -11.6112516371
     H    -2.5228725601   24.4482316740  -12.5740992956
     H     0.0179820420   25.6999378650  -13.4243043524
     H    -0.5534042261   27.3688950537  -13.1949077562
     H    -1.6097398132   26.1632622466  -13.9572493479
     H     0.4361258044   27.5672545499   -9.5910964155
     H     0.6565275647   27.6628675420  -11.1942691542
     N     0.8719994904   24.2609997133   -9.8590001835
     C     1.9740006295   23.3390000474   -9.8360003804
     C     1.5779997681   22.1320003512  -10.6870004506
     O     0.6760830766   21.3599868231  -10.3288202642
     C     2.2849526240   22.9176268028   -8.4046882626
     C     3.5888494003   22.1390386136   -8.2524170111
     O     4.2888346367   21.9065743133   -9.2742984891
     O     3.8990746236   21.7958719374   -7.0701452595
     H     0.0511132552   24.0163437407   -9.3190627281
     H     2.8341663482   23.8445203916  -10.2739037137
     H     1.4608981362   22.3157535363   -8.0076788528
     H     2.3529764732   23.8096335881   -7.7729909203
     N     2.2719991117   21.9669992446  -11.8139983650
     C     2.0200009504   20.8879996876  -12.7429999455
     C     3.0909996146   19.8129996682  -12.6270001783
     O     3.1215785772   18.8878553682  -13.4449693319
     C     1.9258765033   21.3686631230  -14.2070136127
     C     0.5622105639   21.8174975922  -14.6418355347
     C    -0.3297668191   22.6543421084  -14.0002471414
     C    -0.0856301676   21.4022268564  -15.8594023838
     C    -1.3689253214   22.0333324432  -15.8801327889
     C     0.2786573418   20.5562461904  -16.9238998148
     N    -1.4885430506   22.7871944524  -14.7349612767
     C    -2.2695132186   21.8254220220  -16.9344340311
     C    -0.6198583145   20.3486746580  -17.9654482557
     C    -1.8842142408   20.9788797487  -17.9702665859
     H     2.9598633140   22.6663480580  -12.0646257015
     H     1.0715284755   20.4303534194  -12.4504334845
     H     2.2254283682   20.5222674146  -14.8288446577
     H     2.6871587995   22.1482545372  -14.3597762537
     H    -0.2467085978   23.1709637525  -13.0539833073
     H    -2.3048134723   23.4148481321  -14.4484994781
     H     1.2492581254   20.0658472284  -16.9304116548
     H    -3.2364711226   22.3128483588  -16.9458627650
     H    -0.3489386211   19.6937112764  -18.7896082658
     H    -2.5695486101   20.7993285305  -18.7946052716
     N     4.0319994418   19.9729996064  -11.6849995731
     C     5.2169999624   19.0820001018  -11.5680001165
     C     4.8020002450   17.6169999047  -11.3270003885
     O     5.6253195318   16.7236090284  -11.5514983727
     C     6.1508260704   19.5275809161  -10.4432224460
     C     6.9031265622   20.8317615644  -10.7220961077
     C     7.7802611449   21.2450816941   -9.5373076624
     N     6.9411477411   21.4471448863   -8.3546184585
     C     7.3853752049   21.4978807009   -7.1037930766
     N     8.6868629761   21.5569848408   -6.8144452965
     N     6.4842724623   21.4399741031   -6.0823996322
     H     3.9574698808   20.7226982083  -10.9997722969
     H     5.7417776842   19.0748188942  -12.5285441830
     H     6.8740993291   18.7198424871  -10.2881568733
     H     5.5659264506   19.6110730195   -9.5234576965
     H     6.2024118801   21.6415885559  -10.9502212532
     H     7.5510018910   20.7090616632  -11.5973764574
     H     8.3325538345   22.1631540914   -9.7739255709
     H     8.5114733265   20.4564045222   -9.3197592522
     H     5.9307514006   21.5597795878   -8.5357658773
     H     9.3728060332   21.5514036044   -7.5559565358
     H     9.0150033506   21.3418668818   -5.8640670578
     H     5.4981041718   21.5424154192   -6.3752944567
     H     6.7209624411   21.8981969664   -5.2011255033
     N     3.5719999801   17.3820000057  -10.8430001862
     C     2.9829998873   16.0190000431  -10.6039999428
     C     1.7689998680   15.8829996141  -11.5350001068
     O     1.9606034159   16.0348998154  -12.7461262718
     C     2.7640641672   15.8213800459   -9.0908665805
     C     4.0585814186   16.0468396181   -8.3486851539
     C     5.0165578274   15.0323974811   -8.2662605027
     C     4.3878617788   17.3092479837   -7.8415859448
     C     6.2690034368   15.2673982563   -7.7055420873
     C     5.6354215578   17.5643538383   -7.2776680907
     C     6.5792384989   16.5363586536   -7.2124120138
     O     7.8093877643   16.8051823341   -6.6586642804
     H     2.9601669401   18.1725624928  -10.6885411561
     H     3.7318450126   15.3126071295  -10.9683493826
     H     2.3875670450   14.8068186717   -8.9142775921
     H     1.9996566988   16.5261106587   -8.7395449220
     H     4.7835064035   14.0413525330   -8.6461682465
     H     3.6623765813   18.1159139606   -7.9020886541
     H     7.0020839927   14.4676145283   -7.6418110736
     H     5.8774566538   18.5410541153   -6.8811879702
     H     8.3352963179   15.9880806746   -6.6316436683
     N     0.6049996957   15.4530005156  -11.0480098312
     C    -0.6689996020   15.4829997737  -11.9100005115
     C    -0.7580001925   14.2470003457  -12.8439998903
     C    -0.8266740407   16.8369986960  -12.6490931977
     C    -1.7741900037   16.8456258315  -13.8622773108
     C    -3.2259552736   16.5293838013  -13.4952478449
     C    -1.6717985094   18.2078018794  -14.5634238194
     O    -1.7764192284   13.6011065241  -12.9759388479
     H     0.4539490276   15.4131078889  -10.0486017503
     H    -1.4862395786   15.3605766185  -11.1952555399
     H     0.1567664940   17.1553874178  -12.9906643111
     H    -1.1739471117   17.5687753110  -11.9107387383
     H    -1.4238397805   16.0806241759  -14.5713161807
     H    -3.6062391425   17.2672593954  -12.7807929395
     H    -3.3270367401   15.5346102669  -13.0524276952
     H    -3.8659483284   16.5611218092  -14.3820734923
     H    -0.6439143328   18.4268721711  -14.8722679216
     H    -2.0040117419   19.0103555736  -13.8960208681
     H    -2.3039841247   18.2401590246  -15.4594622617
     H     0.1685217533   13.9881526521  -13.3903091118
     H    -5.8807135749   21.9632659092  -12.7513672836
     H    -3.7190642418   20.9234621420  -14.6704956233
     H    -4.2946588841   20.0003613619  -16.6316471661
     H    -9.0452190074   21.5059722757  -16.1352400275
     H    -4.1122991166   18.7439048721  -18.6279081891
     H    -5.1161729968   17.3120543261  -18.9943263830
     H    -4.7634410885   17.7378924935  -17.2883014257
     C    -4.9523954359   18.1281918744  -18.2942652228
     C    -4.8344751708   21.8195793780  -13.0326131459
     C    -4.7063345366   21.3049724723  -14.4239276244
     C    -8.0096188871   21.2025828461  -16.2179836330
     C    -5.3196885192   20.3355120311  -16.5366671586
     C    -7.6545778722   20.3297444768  -17.2103555209
     C    -6.2876793785   19.8563607584  -17.3514649451
     C    -4.2167277292   20.8219794182  -12.0797914376
     C    -5.6588352729   21.1578418429  -15.3866414075
     C    -7.0650329346   21.6029818586  -15.2191823400
     O    -3.9247660290   19.6830882824  -12.4127324629
     O    -8.5704715159   19.8702429001  -18.0770068407
     O    -6.1648323636   18.8913434598  -18.2978949490
     O    -7.4056848489   22.2763177960  -14.2035164179
     H    -8.1285387935   19.2327504380  -18.6724234398
     C     2.9225707108   21.1487697982   -3.8220193702
     O     3.4997163939   20.5134936384   -2.6879732439
     C     2.1796067722   22.4735211676   -3.4625900094
     C     0.8492677188   22.2260544950   -2.7266914898
     C     1.9302359572   23.2813335855   -4.7449417358
     P     4.8255854929   20.9880728980   -0.0389876977
     P     5.6931160259   22.8068866176   -2.3594976620
     P     9.8260470262   19.3058640098   -4.0971857819
     S    -4.0254988375   21.3572242508  -10.3824094444
     C    -3.6494194876   19.7095095747   -9.6616977245
     C    -2.1875183831   19.2728955539   -9.8118657884
     N    -1.3120654691   19.8847162498   -8.8307565645
     C    -1.3119768476   19.4574583504   -7.5456409366
     O    -2.0579954110   18.5556605718   -7.1431774221
     C    -0.3051583323   20.1378535477   -6.6385002038
     C     1.0517128688   19.4068061374   -6.6386527044
     N     2.0260516900   20.1332273270   -5.8435316687
     C     1.9918999160   20.1431381032   -4.5026413618
     O     1.2754132622   19.4052669893   -3.8107945626
     C     6.4028679915   17.3052459660   -3.2152828815
     N     4.3208763645   13.2525472479   -5.5656810034
     O     5.6583516178   21.3218104703    1.2935639713
     C     5.5479515329   13.4656477483   -5.0657961049
     C     6.6589836988   18.7831961640   -3.5140306703
     O     3.3663040173   20.8276463336    0.1403491891
     O     7.0928597833   18.9650825221   -4.8354054103
     C     7.7299587678   19.0872892061   -2.4622941050
     N     6.0243464991   14.5558431573   -4.4528969829
     O     5.2509798392   22.3022809854   -0.8869789466
     O     9.0110944388   18.5825983511   -2.9114737314
     C     5.0890852134   15.5111364191   -4.3591593337
     C     7.2975084162   18.2178713844   -1.2732437404
     O     6.5523995819   24.1136468273   -2.0079156806
     O     6.3603433390   17.2500348730   -1.7898271848
     C     3.7738598438   15.4380739826   -4.8240169825
     C     6.6385721869   19.0059023773   -0.1623882081
     O     6.4004932571   21.8131101316   -3.2031076669
     O     5.5632084588   19.7751642774   -0.7566035890
     C     3.4055832536   14.2396713981   -5.4684138006
     N     2.1571762328   14.0251158339   -5.9549689256
     O     4.3964569857   23.4679935572   -2.9788973344
     N     3.0829291846   16.6082932375   -4.5369158655
     O     9.5733227132   20.7681641032   -4.2443064153
     C     3.9583848648   17.3671545064   -3.9170046627
     O    11.3511303705   19.0640451265   -3.6597600238
     N     5.1998016954   16.7646578667   -3.7813680846
     O     9.7057073189   18.3949012396   -5.4021927021
     C     3.0380028571   23.2823483036   -2.4844669092
     H    -0.6359079104   20.5771732941   -9.1461294896
     H     2.6573327499   20.7898727675   -6.3177996160
     H     2.7750411267   20.0892465631   -2.1918411772
     H     6.7594118047   19.8203318093   -5.1928188191
     H     3.7600088620   21.3915794654   -4.4762804920
     H    -3.9202273451   19.7682103464   -8.6064887849
     H    -4.3087909458   18.9938694211  -10.1569912419
     H     7.2241505145   16.6958595037   -3.6066281152
     H    -2.1517699015   18.1835471973   -9.6924494271
     H    -1.8064940755   19.5173611819  -10.8039399811
     H     6.2472573235   12.6399750915   -5.1785976889
     H     5.7759071147   19.3851268475   -3.2902366812
     H     7.8118098338   20.1472854561   -2.2337057701
     H     8.1696136313   17.7027946043   -0.8538194185
     H    -0.1486743173   21.1754121193   -6.9509553049
     H    -0.7055747323   20.1385558267   -5.6220283182
     H     0.9388610058   18.3956719964   -6.2381040887
     H     1.4421944143   19.3348339868   -7.6579306895
     H     3.7674130377   18.3554327667   -3.5221910001
     H     2.6299963887   24.2895467662   -2.3775566096
     H     3.0732722092   22.8076649388   -1.5059784798
     H     0.1152650521   21.7602958190   -3.3880519771
     H     0.4349197823   23.1794020748   -2.3788157993
     H     0.9850777176   21.5788845462   -1.8547515113
     H     1.2380099135   22.7548879229   -5.4077282462
     H     2.8589277597   23.4431579421   -5.2986996834
     H     1.4877204582   24.2525020194   -4.4972328877
     H     7.3630533031   19.6741555034    0.3076135440
     H     6.2165510675   18.3316395220    0.5868009166
     H     2.0399401143   13.2520524902   -6.5971993135
     H     1.5618120876   14.8286411925   -6.1062529564
     H    -8.7390883135   23.1110071576  -14.1830474465
     H    11.6005866744   18.1225293477   -3.6302695918
     H     8.7649155797   18.1930136432   -5.6350702919
     H     5.1907773663   21.0150146153    2.0927931278
     H     7.5051013240   23.9150423914   -1.9374405312
     H    -4.3620351444   22.7993349584  -12.9878387984
     H    -3.6013274975   25.1768595060  -14.1057553423
     O    -3.4634836462   24.2710387391  -13.7902324578
