# Supplementary material for: Emergence of a proton exchange-based isomerization and lactonization mechanism in the plant coumarin synthase COSY
Source: Nat Commun. 2023 Feb 3;14:597. doi: 10.1038/s41467-023-36299-1 (PMC9898226; doi:10.1038/s41467-023-36299-1)
Supplement: Supplementary file 4 — Source Data [file 41467_2023_36299_MOESM4_ESM.zip › Source Data/Supplementary Figure 26/dihedral.csv]

sp2-1	sp2-2	sp2-3	sp3-1	sp3-2	sp3-3
168.9985318	168.57981805	158.14861489999998	80.674373	85.0897892	81.39290265000001
170.49085545	170.13125215	157.54167925	80.142876	79.2005854	81.71071425000001
170.50225415	169.70412625	163.28332915000001	80.40975045	74.7901512	80.89146655
168.209236	169.35077040000002	166.3886298	82.059215	75.04129085000001	84.6631903
166.04325214999997	163.1328748	168.40064495	83.6743238	73.71595045000001	81.32895235000001
169.92082274999999	150.7705712	167.83418354999998	87.4709259	74.37577815	81.38822565
168.86755875	147.574488	168.59432015000002	85.51646240000001	78.20086075	80.60711255000001
169.056985	149.44720615	168.71734179999999	100.66967805	78.5605057	82.27998095
167.715495	153.64168195	169.20456539999998	104.59153585	77.77221225	85.7697357
168.23477165	153.1510213	167.0696256	95.48305825	76.57532785000001	83.11696935
167.6096384	148.34975355	167.30609594999999	94.8549323	81.52575485	74.74886195
167.53217135	149.84713215	164.35234635	84.9699136	75.8079256	74.089026
164.60130715	146.56550545	164.44129475	87.62967035	73.30425575	76.45592574999999
167.93977189999998	149.0500703	161.82951809999997	91.19332445	69.8295952	78.2194896
169.2032168	151.76933350000002	146.7822903	93.6669814	71.30707799999999	79.8963462
168.8059491	147.73944889999999	121.4859589	90.59968525	70.75430175	81.78238325
168.71393855	142.94597094999997	151.03293675	89.75697925	69.95338475	79.6536377
168.5870819	145.8034369	159.85332775	87.1653059	73.22074755	78.41529405
168.73363945	146.44062945000002	162.887108	85.77752795	83.85932765000001	74.9158805
168.06327025	156.2829834	155.1364696	84.80669830000001	77.28214025	79.7589821
167.38959695	165.91270459999998	161.8662429	91.63205975	80.08085464999999	79.47279125
169.63446965	165.05335535	162.3827188	96.1588455	75.5387216	83.39486095000001
168.8354243	164.08232925000002	164.5323688	87.56087445	76.8214897	85.1450021
169.67107195	160.8124116	164.9430306	80.35201235000001	79.42494885	81.9635582
169.9318703	162.00667865	166.2588752	73.1980003	82.64419865	74.44280365
169.32617915	158.84817379999998	165.609679	81.32364109999999	81.43908605	76.2433906
168.6345163	159.42748459999999	165.08969589999998	78.83625975	80.70352294999999	80.32574115
166.48186264999998	160.3152283	163.9081816	74.9411346	79.90702955	79.2298594
167.77637495	161.96624294999998	158.76023325	75.1617549	78.23097965	78.30971935
167.69821340000001	157.35075635	163.005647	74.78494400000001	79.12698255	79.6247865
167.42986955	159.34841630000003	163.02941205000002	80.66909910000001	78.72202455	82.33916959999999
166.83408125	163.12827915	161.52941990000002	80.26882490000001	76.39061245	83.8336798
166.83062520000001	166.7849918	156.13047880000002	79.98229055	76.0208763	77.79656969999999
166.67576245	166.49866745	158.25420855000002	75.0513134	78.0124258	76.92080495
166.32135905	165.14976805	163.07144845	77.25129415	76.89809290000001	76.66700405
164.2294906	166.44748130000002	163.30825595	75.62749654999999	76.29973704999999	76.66075115
163.29259195	163.77375515	163.76517875	74.67690739999999	74.1140611	79.1786813
165.64346055	165.4496486	162.0606304	77.1652246	72.70374725	75.3938341
164.70213329999999	166.65648525	161.64070495	78.99698475000001	73.9423269	75.5640777
166.54272459999999	156.35080965	160.00651975	79.92788499999999	72.083114	76.63825514999999
163.88322760000003	150.63015155000002	161.72302545	80.0567566	77.1974556	77.43262925
166.234949	149.87555845	158.9559093	75.94017285	80.98457105	78.18864795
165.32064455	149.3772978	160.15292675	74.11377515	77.95125505	76.59520429999999
164.8508717	160.4139356	162.56841655	75.26217795	77.3434133	78.37282730000001
166.2183227	161.4592229	164.34683235	71.60393015	77.63817329999999	79.5217216
162.80357075	158.5571569	162.0367033	76.4061454	76.02045045	77.20756734999999
164.07193765	156.02411575	160.62253745	77.36856829999999	76.53594684999999	77.54043875
164.34506455000002	147.62217925	159.15757885	75.5719133	77.5356012	79.18598895
167.33578115	156.26991454999998	161.8494497	73.85905795000001	74.37536545	72.4771374
164.94267000000002	154.51904645	165.90876855000002	75.38479889999999	76.35557945000001	77.14638120000001
167.86733420000002	157.4370809	166.46479585	77.5792624	74.54553505000001	76.44403999999999
167.0951653	159.57150835	165.853187	71.3208371	77.6292234	78.25484304999999
167.4604651	160.45515385000002	162.75598495000003	71.11338735000001	77.51232145	81.85111015
168.18772380000001	160.6660185	155.37674124999998	73.43886599999999	74.87730145	84.3154534
167.2961784	152.8810814	159.05913235	73.2812603	75.508657	77.35983325
168.2672011	144.61192295	165.81957855000002	72.8164679	74.4296695	79.8028303
168.1888614	145.06383194999998	165.243242	74.16090829999999	72.90442705	77.28891275000001
168.38325964999999	145.04446710000002	170.5987405	72.23452225	75.97495260000001	76.37641654999999
167.74792395	146.41818815	169.12659115	72.44770274999999	76.54982375	77.10095025
167.9682482	152.99345989999998	168.7384816	71.98101675	74.87219925000001	76.63055975
168.2465362	151.21387535	168.70834580000002	72.43648605000001	73.0961437	75.9599025
167.9599718	151.2979405	168.52742775000002	73.86538695	74.3512567	78.05001525
166.88675130000001	133.6060501	165.2543632	74.2601229	73.9655028	78.4292424
