# Supplementary material for: Emergence of a proton exchange-based isomerization and lactonization mechanism in the plant coumarin synthase COSY
Source: Nat Commun. 2023 Feb 3;14:597. doi: 10.1038/s41467-023-36299-1 (PMC9898226; doi:10.1038/s41467-023-36299-1)
Supplement: Supplementary file 4 — Source Data [file 41467_2023_36299_MOESM4_ESM.zip › Source Data/Supplementary Figure 32/oh_dissociation_scan.xyz]

197
Converged     Job 0: Energy -5.6398880179190601e+03 @ (1.456654)
   N      -9.4190000736   25.1719999850  -21.0810000619
   C      -8.0910101234   24.8839900275  -20.7660000173
   C      -7.4100099907   24.2140000036  -21.9689999909
   O      -7.9253546773   23.2258984991  -22.5117579847
   C      -7.9363499800   23.9288561087  -19.5385778869
   C      -6.5856814240   23.9160014065  -18.8744799071
   C      -6.4262860853   24.4990121593  -17.6099630800
   C      -5.4653609587   23.3313059541  -19.4832943253
   C      -5.1904667302   24.4957238707  -16.9632277231
   C      -4.2221614170   23.3501610406  -18.8505780752
   C      -4.0797188808   23.9249935026  -17.5858855582
   H      -7.5584772791   25.8170954516  -20.5350624815
   H      -8.2065110553   22.9295605541  -19.8863264583
   H      -8.6934764295   24.2306178273  -18.8064994903
   H      -7.2905856077   24.9395501801  -17.1191410343
   H      -5.5672908171   22.8346340524  -20.4438025591
   H      -5.0974691875   24.9310757603  -15.9720276564
   H      -3.3664690116   22.8994422746  -19.3388006517
   H      -3.1144785141   23.9149258496  -17.0871535061
   H      -9.8821118822   25.5827877252  -20.2715740174
   H      -9.9260857809   24.3080424279  -21.2725637541
   N      -6.2560000217   24.7380000525  -22.3670000182
   C      -5.6060000542   24.2539999643  -23.5729999817
   C      -4.2179999910   23.7270000064  -23.2119901042
   O      -3.3819328370   24.4903181211  -22.7186588123
   H      -5.8698670078   25.5488459332  -21.9034889518
   H      -6.2489168598   23.4901598148  -24.0075552345
   H      -5.4791149900   25.0757406511  -24.2855900108
   N      -3.9949900654   22.4249999485  -23.4090099353
   C      -2.6220100619   21.9929801712  -23.2749901754
   C      -2.2559999584   20.9290000236  -24.2929999131
   C      -2.2011261923   21.6115988228  -21.8387468364
   C      -2.9904763012   20.5338363957  -21.1212270517
   C      -3.9290485898   19.6984368701  -21.7385280158
   C      -2.7649406132   20.3531508856  -19.7482101702
   C      -4.6204583156   18.7243747380  -21.0161706135
   C      -3.4493031462   19.3912329352  -19.0095461393
   C      -4.3845619937   18.5698882634  -19.6483140536
   O      -5.0967628808   17.6064769559  -18.9808349694
   O      -3.0232969954   20.5036170837  -25.1350226265
   H      -4.6147869147   21.8754589341  -23.9932847272
   H      -1.9795373780   22.8490287724  -23.5298226303
   H      -2.2445236592   22.5365234970  -21.2551046389
   H      -1.1389448619   21.3321270470  -21.8766076998
   H      -4.1383341591   19.7915378642  -22.7979061883
   H      -2.0381986708   20.9810252792  -19.2394917023
   H      -5.3475106268   18.0850819745  -21.5061887868
   H      -3.2595710505   19.2788477720  -17.9443551497
   H      -4.9067430283   17.6663403699  -18.0289905087
   H      -1.2114383226   20.5698153638  -24.2216594539
   N     -10.2910000232   21.4869998753  -23.3369999609
   C     -11.4180002092   21.0959998999  -22.4820000501
   C     -11.9099999195   22.3049999284  -21.6719998602
   O     -11.1516722642   22.8892925482  -20.8751813806
   C     -11.2155399700   19.8587150361  -21.5536979677
   C     -10.8116812450   18.6456646746  -22.4208026719
   C     -12.4792076987   19.5686847494  -20.7348514245
   C     -10.7993657991   17.2886239241  -21.7056467705
   H     -12.2342079298   20.8112721109  -23.1629824244
   H     -10.3946109155   20.0874859895  -20.8665937856
   H      -9.8166485295   18.8233956663  -22.8457815044
   H     -11.5030901300   18.5791960690  -23.2741044736
   H     -13.3255774242   19.3380012629  -21.3965218570
   H     -12.7692040095   20.4110950006  -20.1041013158
   H     -12.3274940987   18.7102954518  -20.0752352620
   H     -11.8058946097   16.9773169247  -21.4099239104
   H     -10.1808354403   17.3072846452  -20.8022836811
   H     -10.3956027041   16.5159088099  -22.3704148958
   H      -9.9177866615   20.6627272691  -23.8011237002
   H      -9.5376527355   21.8752920862  -22.7659465396
   N     -13.2069998909   22.5950000879  -21.7440001515
   C     -13.9489999627   23.5529999911  -20.8580000539
   C     -13.7720000392   23.1629999455  -19.3720000049
   O     -14.0511385222   22.0261674177  -18.9685148736
   H     -13.7785949353   22.0478438704  -22.3739787704
   H     -13.6080010427   24.5729777130  -21.0518056618
   H     -15.0029529839   23.4681105801  -21.1248035618
   N     -13.3409999423   24.1269999821  -18.5820000470
   C     -12.8539999311   23.8289999953  -17.2500000911
   C     -14.0049998177   23.4660000172  -16.3050000535
   O     -13.7970790438   22.8482118900  -15.2569885105
   C     -11.9853035860   24.9539873265  -16.6903011619
   H     -11.5670187884   24.6333813649  -15.7304846860
   H     -13.0169057574   24.9870304848  -19.0077623105
   H     -12.2509789898   22.9173936741  -17.3108245668
   H     -12.5600591647   25.8760305959  -16.5516501866
   H     -11.1533009506   25.1511641894  -17.3755511766
   N     -15.2269999987   23.8480000598  -16.6619999033
   C     -16.3630000132   23.4180000684  -15.9420000731
   C     -16.5679999652   21.8990000387  -15.9979999924
   O     -17.1729866945   21.3592000529  -15.0612721368
   H     -15.3467747617   24.3489996488  -17.5322925300
   H     -16.2883387930   23.6694063395  -14.8814950317
   H     -17.2545654079   23.9006039556  -16.3513660531
   N     -16.1719999652   21.1949999945  -17.0630000055
   C     -16.3930000164   19.7329999954  -17.1389999333
   C     -15.5320000257   19.0090000560  -16.0969998859
   O     -15.9400878828   17.9786832514  -15.5525135526
   H     -15.5907309817   21.6243973950  -17.7815177655
   H     -17.4390704546   19.4938190184  -16.9467406331
   H     -16.1085717711   19.4043148602  -18.1411077548
   N     -14.3079999677   19.5120000185  -15.9010000411
   C     -13.4140000987   18.7559999682  -15.1219999350
   C     -12.1360000620   19.5319998925  -14.8500000866
   O     -11.9041368417   20.5571809247  -15.4968277032
   C     -13.0133033794   17.4009589556  -15.7801097863
   S     -11.9056171650   17.5405571182  -17.2409659076
   H     -13.9767110995   20.3723131439  -16.3221928560
   H     -13.8915769675   18.4882937128  -14.1702788984
   H     -13.9155158128   16.8999202729  -16.1281519411
   H     -12.5370525186   16.7586015540  -15.0366814493
   H     -10.7906765454   17.8759367637  -16.5556026215
   N     -11.2659998743   19.0340002533  -13.9460000548
   C      -9.9969999422   19.6749998753  -13.5649998922
   C      -8.8770000275   18.8250099322  -14.1419999135
   O      -9.1106297720   17.8446705076  -14.8656029822
   H     -11.5163073834   18.1955391077  -13.4383119384
   H      -9.9839865810   20.7162060548  -13.8968112635
   H      -9.9146655905   19.6780937123  -12.4737386264
   N      -7.6399999232   19.1359998876  -13.7360099073
   C      -6.4499899328   18.3769901910  -14.0490001743
   C      -6.6059902241   16.9179998681  -13.7169999629
   O      -6.3019650782   16.0419279473  -14.5349553314
   H      -7.5066322902   20.0562999264  -13.3295036909
   H      -5.6253522834   18.8057573529  -13.4748019667
   H      -6.1965558992   18.4508533750  -15.1113723938
   N      -7.0429999212   16.6469999367  -12.4999999604
   C      -6.9540000343   15.2350002883  -12.1039997716
   C      -8.0129996568   14.5060001267  -12.9029999777
   O      -7.9059511180   13.3186613959  -13.2292166063
   C      -7.1617729210   15.0456029136  -10.5988204907
   C      -6.1063388193   15.7272552271   -9.7082957127
   C      -6.4202486930   15.4379302953   -8.2352176483
   C      -4.6777158387   15.2950502737  -10.0599557926
   H      -7.1226995005   17.3799612228  -11.8055370831
   H      -5.9856898295   14.8370716309  -12.4119134227
   H      -7.1503830382   13.9650781957  -10.4091419378
   H      -8.1614719952   15.4074442577  -10.3261095462
   H      -6.1759131104   16.8148463958   -9.8564328862
   H      -6.3424789165   14.3627316121   -8.0301249536
   H      -7.4353505144   15.7585452787   -7.9734845300
   H      -5.7174868311   15.9587076842   -7.5753512777
   H      -4.3963752102   15.5945704287  -11.0751277240
   H      -4.5717548184   14.2049584119   -9.9868083169
   H      -3.9589216265   15.7498607049   -9.3692770374
   N      -9.0819998206   15.2379992228  -13.1510001671
   C     -10.2720002897   14.6660007357  -13.8399994432
   C      -9.9460011582   14.2890008252  -15.2639992974
   O     -10.1829751586   13.1774880667  -15.7509820271
   H      -9.0957913829   16.2174698695  -12.9117401425
   H     -11.0536748303   15.4285008598  -13.8168444495
   H     -10.6153317100   13.7720148962  -13.3175743412
   N      -9.3230009852   15.2379991679  -15.9660007715
   C      -8.8439993785   14.9339996452  -17.2509991264
   C      -7.8749988482   13.7869997584  -17.2000006847
   C      -8.0301872713   16.1423903435  -17.7918106428
   O      -7.6090968517   13.0450992511  -18.1720235805
   H      -9.0634800497   16.1232629911  -15.5306504919
   H      -9.6538107114   14.6948615726  -17.9491269811
   H      -7.1878805917   16.3588975341  -17.1282072053
   H      -8.6902341047   17.0126134062  -17.8174753259
   H      -7.6597344055   15.9473841848  -18.7995711223
   H      -7.3016770920   13.6193609903  -16.2840902198
   H      -5.9239989742   22.0158152938  -13.9019316700
   H      -4.8189138187   20.6800442521  -16.4281663988
   H      -6.0853264622   20.3787787583  -18.2793160678
   H     -10.1182795478   22.2650714962  -16.1480082478
   H      -7.1341481566   18.7076788014  -19.6686343278
   H      -8.0639904104   18.9484885793  -21.1747300596
   H      -8.9099465313   18.5471159496  -19.6492514266
   C      -8.0663608767   19.0874031181  -20.0923770332
   C      -5.2251362436   21.5384358525  -14.5758501925
   C      -5.6029886878   21.1235239001  -15.8158167899
   C      -9.2417005824   21.8300512735  -16.6015226240
   C      -6.9786889498   20.7549727389  -17.7911649765
   C      -9.2946057161   21.3963570103  -17.9162657494
   C      -8.1473141398   20.8382868936  -18.5185572671
   C      -3.8507640444   21.3580217531  -14.1417091460
   C      -6.8885687838   21.1952620780  -16.4503677792
   C      -8.0640781595   21.7372997013  -15.8429398543
   O      -2.9347103808   20.8429503849  -14.7740105079
   O     -10.4745268660   21.5292609469  -18.5806046470
   O      -8.2052303720   20.4936371960  -19.8596002136
   O      -8.0454991465   22.1566654729  -14.5778850572
   H     -10.3408234066   21.7101755264  -19.5339654506
   S      -3.5829357139   21.9899017575  -12.4567572967
   C      -1.8092010375   21.6094815822  -12.2612578660
   H      -1.2173163721   22.1814808178  -12.9782548292
   H      -1.5363761015   21.8938152624  -11.2430217969
   H      -1.6356996035   20.5423998433  -12.4103713877
   H      -9.0486313876   22.5417503012  -14.3048318874
   O     -10.3770981100   23.0014465901  -13.9231307031
   H     -10.9851304204   22.4153369279  -14.3991227903
   O      -8.8517457318   13.4801205864  -20.2835821875
   H      -8.6852730976   14.3772914619  -20.6279995753
   H      -9.8183074511   13.4204177402  -20.1678836601
   H      -8.1780254860   13.2457877272  -19.0770439346
197
Converged     Job 1: Energy -5.6398882876307471e+03 @ (1.449586)
   N      -9.4190000643   25.1720000014  -21.0810000249
   C      -8.0910101236   24.8839899743  -20.7660000129
   C      -7.4100099838   24.2140000231  -21.9690000092
   O      -7.9253336681   23.2259142947  -22.5118035263
   C      -7.9362888152   23.9286851091  -19.5386753647
   C      -6.5856592033   23.9160489380  -18.8744910864
   C      -6.4262479965   24.4994845986  -17.6101657630
   C      -5.4653704304   23.3310614870  -19.4830861290
   C      -5.1905102494   24.4964342275  -16.9632697051
   C      -4.2222874432   23.3501582657  -18.8501511915
   C      -4.0797604666   23.9254272783  -17.5856641253
   H      -7.5584272230   25.8170554607  -20.5350189595
   H      -8.2060857533   22.9293420062  -19.8865782337
   H      -8.6935940169   24.2300765660  -18.8066304314
   H      -7.2905667902   24.9402278321  -17.1195620095
   H      -5.5672516633   22.8340353866  -20.4434213006
   H      -5.0975760935   24.9321480192  -15.9722213181
   H      -3.3665810045   22.8992277066  -19.3381521095
   H      -3.1145308006   23.9154788041  -17.0869068600
   H      -9.8822054272   25.5824461004  -20.2714518213
   H      -9.9259660517   24.3080330687  -21.2728413672
   N      -6.2559999957   24.7380000263  -22.3670000003
   C      -5.6060000691   24.2539999474  -23.5729999890
   C      -4.2180000069   23.7270000120  -23.2119900799
   O      -3.3819126158   24.4903107189  -22.7186844482
   H      -5.8698733586   25.5488486496  -21.9034904379
   H      -6.2489187867   23.4901648898  -24.0075613926
   H      -5.4791076864   25.0757431683  -24.2855848269
   N      -3.9949900380   22.4249999528  -23.4090099082
   C      -2.6220100320   21.9929801550  -23.2749901715
   C      -2.2559999866   20.9290000339  -24.2929999596
   C      -2.2010582061   21.6117489295  -21.8387357326
   C      -2.9904888624   20.5342127312  -21.1209825045
   C      -3.9290015629   19.6986564735  -21.7381618190
   C      -2.7650820762   20.3539284960  -19.7478922976
   C      -4.6204798165   18.7247892624  -21.0156120425
   C      -3.4495549896   19.3922325655  -19.0090452150
   C      -4.3847331722   18.5706895918  -19.6476826553
   O      -5.0969923188   17.6074647496  -18.9800179061
   O      -3.0234901513   20.5037726740  -25.1349235140
   H      -4.6148021438   21.8754330554  -23.9932442064
   H      -1.9795371512   22.8490119518  -23.5298893129
   H      -2.2442949461   22.5367605125  -21.2552232124
   H      -1.1389085878   21.3321530200  -21.8766559762
   H      -4.1381705509   19.7914892404  -22.7975891554
   H      -2.0383957707   20.9819516647  -19.2392760645
   H      -5.3474709425   18.0853433092  -21.5055228876
   H      -3.2599919746   19.2801872633  -17.9437862787
   H      -4.9066390159   17.6672283871  -18.0282333519
   H      -1.2114362497   20.5697900455  -24.2217921936
   N     -10.2910000491   21.4869999453  -23.3369999891
   C     -11.4180001362   21.0959999170  -22.4820000240
   C     -11.9099999542   22.3049999520  -21.6719999561
   O     -11.1516167734   22.8893214595  -20.8752586444
   C     -11.2155596283   19.8587951186  -21.5535828268
   C     -10.8111268863   18.6457774951  -22.4204256628
   C     -12.4794713652   19.5686908351  -20.7351455156
   C     -10.7984039924   17.2888469478  -21.7051019608
   H     -12.2341869741   20.8112428443  -23.1630013997
   H     -10.3949451678   20.0878075683  -20.8661750617
   H      -9.8160749045   18.8238120721  -22.8452245695
   H     -11.5023234511   18.5789354856  -23.2738771616
   H     -13.3258803283   19.3389631019  -21.3971170098
   H     -12.7691387926   20.4107894070  -20.1038202028
   H     -12.3283125501   18.7096965562  -20.0762050102
   H     -11.8047502948   16.9774966182  -21.4088044898
   H     -10.1793483701   17.3076445331  -20.8020883238
   H     -10.3949691525   16.5160871091  -22.3700184722
   H      -9.9179347708   20.6627617612  -23.8012984140
   H      -9.5375648583   21.8751302000  -22.7659567737
   N     -13.2069999597   22.5950000522  -21.7440000455
   C     -13.9489999753   23.5530000212  -20.8580000092
   C     -13.7720000208   23.1629999775  -19.3720000163
   O     -14.0511476339   22.0262161665  -18.9683918342
   H     -13.7785975375   22.0479082754  -22.3740316404
   H     -13.6080384460   24.5729872679  -21.0518286199
   H     -15.0029577454   23.4680720994  -21.1247783026
   N     -13.3409999778   24.1269999677  -18.5820000203
   C     -12.8539999470   23.8289999989  -17.2500000383
   C     -14.0049999593   23.4660000352  -16.3050000356
   O     -13.7970072881   22.8482866167  -15.2569537628
   C     -11.9852795950   24.9540808615  -16.6905421552
   H     -11.5671530113   24.6339064502  -15.7305389810
   H     -13.0168721651   24.9870084946  -19.0077815891
   H     -12.2509799069   22.9173936320  -17.3108229206
   H     -12.5599487874   25.8762491233  -16.5523760959
   H     -11.1531277109   25.1508721994  -17.3757200694
   N     -15.2269999947   23.8479999514  -16.6619999520
   C     -16.3630000191   23.4180000493  -15.9420000533
   C     -16.5679999801   21.8990000226  -15.9980000014
   O     -17.1729683312   21.3591913547  -15.0612671557
   H     -15.3467703257   24.3489074085  -17.5323475031
   H     -16.2883236906   23.6694074454  -14.8814968177
   H     -17.2545655639   23.9006103058  -16.3513572162
   N     -16.1719999782   21.1949999993  -17.0630000002
   C     -16.3930000173   19.7330000030  -17.1389999707
   C     -15.5320000117   19.0090000291  -16.0969999630
   O     -15.9400782937   17.9786783476  -15.5525168126
   H     -15.5907576531   21.6243978021  -17.7815390261
   H     -17.4390709193   19.4938195398  -16.9467412657
   H     -16.1085718197   19.4043153035  -18.1411074826
   N     -14.3079999911   19.5120000018  -15.9010000168
   C     -13.4140000662   18.7559999839  -15.1219999585
   C     -12.1360000646   19.5319999133  -14.8500000411
   O     -11.9042512892   20.5574268190  -15.4964894205
   C     -13.0132323815   17.4010000309  -15.7801878415
   S     -11.9057647304   17.5408390403  -17.2411551722
   H     -13.9767386907   20.3723349546  -16.3221664483
   H     -13.8915585747   18.4882425556  -14.1702883075
   H     -13.9154313027   16.8998090710  -16.1280458653
   H     -12.5367664038   16.7587353360  -15.0368145841
   H     -10.7907058684   17.8759224242  -16.5558396544
   N     -11.2659999058   19.0340001518  -13.9460000557
   C      -9.9969999405   19.6749999207  -13.5649999938
   C      -8.8769999041   18.8250098125  -14.1420000189
   O      -9.1106946128   17.8446172006  -14.8655063124
   H     -11.5160772577   18.1952847912  -13.4386220951
   H      -9.9837775306   20.7159227927  -13.8973115592
   H      -9.9146615207   19.6784170413  -12.4737518423
   N      -7.6399998909   19.1360001324  -13.7360097230
   C      -6.4499900746   18.3769902001  -14.0489999837
   C      -6.6059903194   16.9179999491  -13.7170001197
   O      -6.3020329301   16.0419627197  -14.5350152429
   H      -7.5065825989   20.0565666789  -13.3300904374
   H      -5.6253681696   18.8057578967  -13.4747767191
   H      -6.1965217392   18.4508727516  -15.1113644474
   N      -7.0429999427   16.6469999627  -12.5000000219
   C      -6.9539998990   15.2349999988  -12.1039999923
   C      -8.0129998900   14.5060000375  -12.9029998110
   O      -7.9058428356   13.3186561964  -13.2291730160
   C      -7.1618061360   15.0456228413  -10.5988239739
   C      -6.1062904934   15.7271709392   -9.7083162519
   C      -6.4201960769   15.4378674979   -8.2352326720
   C      -4.6777190765   15.2948341887  -10.0600198390
   H      -7.1222078418   17.3799356016  -11.8054485657
   H      -5.9856863067   14.8370398101  -12.4118764292
   H      -7.1505205798   13.9650976604  -10.4091369509
   H      -8.1614668692   15.4075685750  -10.3261108122
   H      -6.1757672522   16.8147725349   -9.8564373875
   H      -6.3425389361   14.3626577211   -8.0301530247
   H      -7.4352568044   15.7585928068   -7.9734715219
   H      -5.7173584858   15.9585632856   -7.5753814612
   H      -4.3963784167   15.5943461643  -11.0751951451
   H      -4.5718608992   14.2047301070   -9.9868962064
   H      -3.9588608083   15.7495625433   -9.3693527556
   N      -9.0819999415   15.2379995570  -13.1510000308
   C     -10.2720000254   14.6660002981  -13.8399999122
   C      -9.9460002584   14.2890000915  -15.2639999461
   O     -10.1829827131   13.1774782560  -15.7509540213
   H      -9.0958034918   16.2174513406  -12.9116535534
   H     -11.0536747656   15.4285021133  -13.8168634482
   H     -10.6153378198   13.7720171422  -13.3175745859
   N      -9.3230000264   15.2379996244  -15.9660002272
   C      -8.8440001206   14.9340001237  -17.2510005188
   C      -7.8749999649   13.7870001976  -17.1999993475
   C      -8.0297761656   16.1423004215  -17.7915605305
   O      -7.6089385198   13.0453368324  -18.1721388110
   H      -9.0637378521   16.1233903382  -15.5307565022
   H      -9.6537032760   14.6951290017  -17.9493368799
   H      -7.1874401545   16.3584480143  -17.1278835250
   H      -8.6895686256   17.0127310608  -17.8170054618
   H      -7.6594448969   15.9473548879  -18.7993743517
   H      -7.3016405102   13.6194406137  -16.2840942501
   H      -5.9270398734   22.0165293353  -13.9008404637
   H      -4.8201648798   20.6807084009  -16.4261890579
   H      -6.0855846465   20.3791026219  -18.2782106526
   H     -10.1202340134   22.2650187951  -16.1503340791
   H      -7.1338448539   18.7074864439  -19.6682441269
   H      -8.0634200237   18.9480738296  -21.1745364963
   H      -8.9097024822   18.5472183074  -19.6491051411
   C      -8.0659408909   19.0872671607  -20.0922133048
   C      -5.2276461157   21.5391581566  -14.5742155012
   C      -5.6047700861   21.1241281859  -15.8144531032
   C      -9.2429336713   21.8301455033  -16.6024592998
   C      -6.9792547862   20.7553040626  -17.7905954187
   C      -9.2951581929   21.3963505300  -17.9171070700
   C      -8.1474150638   20.8383918331  -18.5186997260
   C      -3.8536118029   21.3588512189  -14.1392594795
   C      -6.8899309499   21.1956765770  -16.4497072474
   C      -8.0658494494   21.7377422277  -15.8425449939
   O      -2.9373330313   20.8436159851  -14.7711474326
   O     -10.4748598055   21.5288219344  -18.5820590533
   O      -8.2045331521   20.4935732277  -19.8597853937
   O      -8.0483057572   22.1569028522  -14.5778903479
   H     -10.3407596755   21.7103943942  -19.5352326625
   S      -3.5864925578   21.9909072212  -12.4541442276
   C      -1.8128967809   21.6102955094  -12.2576640627
   H      -1.2203063000   22.1835049914  -12.9731144581
   H      -1.5410020524   21.8928735774  -11.2386889790
   H      -1.6392685272   20.5434747885  -12.4084729884
   H      -9.0545723463   22.5435492778  -14.3040604471
   O     -10.3759139205   23.0022224750  -13.9233031071
   H     -10.9846512500   22.4167737138  -14.3992540066
   O      -8.8519699560   13.4795560095  -20.2833578955
   H      -8.6866104453   14.3772506951  -20.6269936727
   H      -9.8184553003   13.4185722508  -20.1676217920
   H      -8.1788255559   13.2453212313  -19.0769136875
197
Converged     Job 2: Energy -5.6398885596856708e+03 @ (1.442519)
   N      -9.4190000735   25.1719999883  -21.0810000459
   C      -8.0910101440   24.8839899597  -20.7660000247
   C      -7.4100099811   24.2140000306  -21.9690000141
   O      -7.9252977766   23.2259268383  -22.5118584759
   C      -7.9363111434   23.9287683868  -19.5386121690
   C      -6.5857575485   23.9164555509  -18.8742785812
   C      -6.4265198525   24.5001141419  -17.6100412131
   C      -5.4653014177   23.3316209757  -19.4827055459
   C      -5.1907449904   24.4973253717  -16.9632170729
   C      -4.2221539342   23.3509795696  -18.8499119837
   C      -4.0798481652   23.9264715749  -17.5854994295
   H      -7.5584390237   25.8170694513  -20.5350400720
   H      -8.2059253753   22.9293511125  -19.8864475026
   H      -8.6937356348   24.2301080061  -18.8066701714
   H      -7.2909179205   24.9407588139  -17.1194885006
   H      -5.5671240042   22.8344439937  -20.4429639733
   H      -5.0978816116   24.9331784638  -15.9722246661
   H      -3.3663589485   22.9001915086  -19.3378926159
   H      -3.1146291069   23.9168433723  -17.0867161927
   H      -9.8822327902   25.5823467485  -20.2714153330
   H      -9.9259335509   24.3080343295  -21.2729248085
   N      -6.2559999851   24.7380000219  -22.3669999897
   C      -5.6060000687   24.2539999486  -23.5729999868
   C      -4.2180000052   23.7269999993  -23.2119900830
   O      -3.3819190129   24.4903260932  -22.7186960808
   H      -5.8698571137   25.5488281855  -21.9034680562
   H      -6.2489196953   23.4901684850  -24.0075641554
   H      -5.4791048743   25.0757453644  -24.2855812248
   N      -3.9949900464   22.4249999283  -23.4090099109
   C      -2.6220100188   21.9929801738  -23.2749901754
   C      -2.2559999694   20.9290000471  -24.2929999570
   C      -2.2009720653   21.6117844021  -21.8387404051
   C      -2.9904314288   20.5343533138  -21.1208636742
   C      -3.9286724852   19.6984803089  -21.7380266841
   C      -2.7652718309   20.3544433076  -19.7476859107
   C      -4.6201313903   18.7246308745  -21.0154352966
   C      -3.4497771737   19.3928024602  -19.0087997360
   C      -4.3846356875   18.5708942526  -19.6474242439
   O      -5.0968094868   17.6076653843  -18.9796668403
   O      -3.0232871910   20.5035607440  -25.1350043541
   H      -4.6148304013   21.8754005859  -23.9931794318
   H      -1.9795735018   22.8490308950  -23.5299237150
   H      -2.2440489134   22.5368250074  -21.2552621299
   H      -1.1388568512   21.3320648325  -21.8767454715
   H      -4.1376314833   19.7910481508  -22.7975194910
   H      -2.0387950502   20.9826981995  -19.2390615876
   H      -5.3469075355   18.0849471018  -21.5053531915
   H      -3.2604860670   19.2810465321  -17.9434616260
   H      -4.9069842801   17.6679638631  -18.0278122132
   H      -1.2114100017   20.5698904813  -24.2217085909
   N     -10.2910000047   21.4870000084  -23.3370000044
   C     -11.4180000033   21.0960000019  -22.4820000014
   C     -11.9099999958   22.3050000011  -21.6720000015
   O     -11.1516351269   22.8894575832  -20.8753579863
   C     -11.2155246801   19.8586796058  -21.5537214487
   C     -10.8109927844   18.6458257932  -22.4207657206
   C     -12.4794663737   19.5684026009  -20.7353892353
   C     -10.7982421979   17.2887325955  -21.7057358487
   H     -12.2342008138   20.8112750046  -23.1629916974
   H     -10.3949401770   20.0875972366  -20.8662496666
   H      -9.8159173810   18.8239960281  -22.8454523124
   H     -11.5021320914   18.5791207900  -23.2742733421
   H     -13.3258081423   19.3386894483  -21.3974505128
   H     -12.7692289937   20.4104072142  -20.1039896469
   H     -12.3283019286   18.7093531106  -20.0765255674
   H     -11.8045670849   16.9773178351  -21.4094406361
   H     -10.1791307161   17.3073404359  -20.8027720482
   H     -10.3948528294   16.5161118875  -22.3708432404
   H      -9.9179465025   20.6627651741  -23.8013108988
   H      -9.5375551239   21.8751359628  -22.7659765579
   N     -13.2069999939   22.5950000062  -21.7439999931
   C     -13.9490000125   23.5529999983  -20.8580000047
   C     -13.7719999974   23.1630000023  -19.3720000106
   O     -14.0511817296   22.0262161053  -18.9684195994
   H     -13.7786114327   22.0478043511  -22.3739283538
   H     -13.6080351079   24.5729874116  -21.0518258987
   H     -15.0029588078   23.4680763445  -21.1247766892
   N     -13.3410000043   24.1269999898  -18.5819999974
   C     -12.8539999758   23.8290000184  -17.2500000117
   C     -14.0049999780   23.4660000214  -16.3050000245
   O     -13.7969265010   22.8483763054  -15.2569126018
   C     -11.9854000996   24.9542588705  -16.6907081206
   H     -11.5673031404   24.6344618848  -15.7305916924
   H     -13.0168458370   24.9869970611  -19.0077863272
   H     -12.2509499573   22.9174165771  -17.3108075213
   H     -12.5601773918   25.8763990076  -16.5528043252
   H     -11.1532259607   25.1509758717  -17.3758762903
   N     -15.2270000084   23.8479999372  -16.6619999496
   C     -16.3630000363   23.4180000259  -15.9420000529
   C     -16.5679999924   21.8990000042  -15.9980000046
   O     -17.1729507696   21.3591843228  -15.0612610280
   H     -15.3467688856   24.3488036453  -17.5324079116
   H     -16.2883122214   23.6694062170  -14.8814978759
   H     -17.2545664596   23.9006157882  -16.3513468797
   N     -16.1719999820   21.1949999918  -17.0629999983
   C     -16.3930000097   19.7329999931  -17.1389999872
   C     -15.5320000044   19.0090000091  -16.0969999857
   O     -15.9400710288   17.9786764563  -15.5525192232
   H     -15.5907914928   21.6244014679  -17.7815631427
   H     -17.4390703908   19.4938167399  -16.9467428318
   H     -16.1085691471   19.4043157519  -18.1411057666
   N     -14.3079999948   19.5120000005  -15.9010000157
   C     -13.4140000466   18.7559999802  -15.1219999846
   C     -12.1360000594   19.5319999302  -14.8500000251
   O     -11.9043672856   20.5576755072  -15.4961424117
   C     -13.0132524789   17.4009844247  -15.7801609501
   S     -11.9057321320   17.5408250330  -17.2410878406
   H     -13.9767668813   20.3723626276  -16.3221284189
   H     -13.8915311301   18.4882939926  -14.1702610344
   H     -13.9154461113   16.8998099422  -16.1280524634
   H     -12.5368327451   16.7586976054  -15.0367755610
   H     -10.7906920039   17.8758897811  -16.5557363011
   N     -11.2659999208   19.0340001216  -13.9460000455
   C      -9.9969999701   19.6749999475  -13.5649999833
   C      -8.8769999512   18.8250098548  -14.1419999887
   O      -9.1107858957   17.8444793197  -14.8652847923
   H     -11.5157581740   18.1949348868  -13.4390494853
   H      -9.9836198781   20.7156510589  -13.8977538928
   H      -9.9146478736   19.6786766309  -12.4737633477
   N      -7.6399999038   19.1360000275  -13.7360097603
   C      -6.4499900211   18.3769902640  -14.0489999477
   C      -6.6059903062   16.9179999723  -13.7170001027
   O      -6.3020496918   16.0419569454  -14.5350163100
   H      -7.5065035290   20.0569282297  -13.3308895307
   H      -5.6253918540   18.8057547322  -13.4747397825
   H      -6.1964814601   18.4508817638  -15.1113598585
   N      -7.0429999936   16.6469999836  -12.4999999976
   C      -6.9539999153   15.2350000223  -12.1040000101
   C      -8.0129999131   14.5060001067  -12.9029999031
   O      -7.9058666192   13.3186512321  -13.2291653913
   C      -7.1618184842   15.0456248988  -10.5988210181
   C      -6.1063353889   15.7271763789   -9.7082677771
   C      -6.4202963512   15.4378564909   -8.2351981211
   C      -4.6777396702   15.2948658569  -10.0599050546
   H      -7.1222032406   17.3799418925  -11.8054525522
   H      -5.9856845898   14.8370407997  -12.4118734739
   H      -7.1505331497   13.9650988594  -10.4091339572
   H      -8.1614875078   15.4075677845  -10.3261300803
   H      -6.1758203321   16.8147797135   -9.8563805288
   H      -6.3426372938   14.3626449142   -8.0301232291
   H      -7.4353721752   15.7585705276   -7.9734759241
   H      -5.7174908357   15.9585542837   -7.5753113912
   H      -4.3963486775   15.5943923338  -11.0750623028
   H      -4.5718665106   14.2047622892   -9.9867845690
   H      -3.9589238240   15.7496012001   -9.3691957191
   N      -9.0820000710   15.2379997339  -13.1510000798
   C     -10.2720001514   14.6660001584  -13.8399999886
   C      -9.9459999994   14.2890000134  -15.2639999815
   O     -10.1830023965   13.1774964989  -15.7509839147
   H      -9.0957732632   16.2174691400  -12.9117209774
   H     -11.0536824209   15.4284935670  -13.8168617910
   H     -10.6153281685   13.7720134313  -13.3175730366
   N      -9.3229998634   15.2379999629  -15.9659999463
   C      -8.8440000727   14.9339999944  -17.2510000433
   C      -7.8749999768   13.7870000096  -17.1999999906
   C      -8.0298508712   16.1422655323  -17.7917217577
   O      -7.6092367797   13.0450303519  -18.1719829532
   H      -9.0636411447   16.1233394329  -15.5307139807
   H      -9.6537559681   14.6950408625  -17.9492468845
   H      -7.1874753569   16.3584962093  -17.1281211647
   H      -8.6896687637   17.0126712309  -17.8172108693
   H      -7.6595764772   15.9472281432  -18.7995396839
   H      -7.3015108520   13.6195690318  -16.2841486050
   H      -5.9309242575   22.0184372736  -13.8992462079
   H      -4.8219883518   20.6814978068  -16.4231627741
   H      -6.0862839751   20.3796892270  -18.2760671975
   H     -10.1223942602   22.2655542250  -16.1507867415
   H      -7.1345058003   18.7075528825  -19.6664682839
   H      -8.0634536394   18.9480745640  -21.1731673681
   H      -8.9104146501   18.5479073700  -19.6479475254
   C      -8.0663070768   19.0875608805  -20.0908753965
   C      -5.2308063596   21.5407387396  -14.5716466464
   C      -5.6069699639   21.1251955444  -15.8120776437
   C      -9.2446594212   21.8308374008  -16.6021292000
   C      -6.9802480869   20.7559541744  -17.7889973760
   C      -9.2961068287   21.3967640203  -17.9166049798
   C      -8.1480048127   20.8388633860  -18.5176995029
   C      -3.8572592176   21.3605014321  -14.1353945609
   C      -6.8916608812   21.1965252916  -16.4480709432
   C      -8.0679771612   21.7387230490  -15.8412306034
   O      -2.9402963697   20.8448107056  -14.7659669550
   O     -10.4756866896   21.5287501495  -18.5819452148
   O      -8.2045029671   20.4939338826  -19.8588038027
   O      -8.0515264924   22.1577968749  -14.5770798324
   H     -10.3413502207   21.7110641209  -19.5349300485
   S      -3.5917227917   21.9933358281  -12.4502311494
   C      -1.8184427412   21.6123062007  -12.2516851192
   H      -1.2246222010   22.1865433695  -12.9652974169
   H      -1.5480617418   21.8932181001  -11.2318472705
   H      -1.6447637425   20.5456998388  -12.4039432529
   H      -9.0611959791   22.5460438223  -14.3026176825
   O     -10.3755409099   23.0032920158  -13.9227726013
   H     -10.9850402330   22.4186593536  -14.3988009714
   O      -8.8520631989   13.4794136755  -20.2832946414
   H      -8.6874876608   14.3773021612  -20.6267922848
   H      -9.8184837343   13.4176241144  -20.1674239952
   H      -8.1785946492   13.2456374977  -19.0769820454
197
Converged     Job 3: Energy -5.6398888353395632e+03 @ (1.435451)
   N      -9.4190000771   25.1719999852  -21.0810000604
   C      -8.0910101533   24.8839899539  -20.7660000322
   C      -7.4100099817   24.2140000293  -21.9690000225
   O      -7.9253195607   23.2259448720  -22.5118702948
   C      -7.9363220886   23.9287766298  -19.5385978305
   C      -6.5858342941   23.9166973313  -18.8741435043
   C      -6.4267432243   24.5006622883  -17.6100253973
   C      -5.4652850884   23.3318566156  -19.4823977385
   C      -5.1909764561   24.4981228851  -16.9631878709
   C      -4.2221299086   23.3514815390  -18.8496298406
   C      -4.0799933651   23.9272748320  -17.5853301059
   H      -7.5584398300   25.8170688141  -20.5350329330
   H      -8.2057677672   22.9293044984  -19.8864164847
   H      -8.6938508225   24.2300348063  -18.8067314920
   H      -7.2912062181   24.9413189528  -17.1195930371
   H      -5.5670529825   22.8344652724  -20.4425537847
   H      -5.0981821471   24.9341843975  -15.9722806184
   H      -3.3662584039   22.9007225481  -19.3375145753
   H      -3.1147878311   23.9179078682  -17.0865163609
   H      -9.8822470762   25.5822777995  -20.2713897503
   H      -9.9259151123   24.3080408415  -21.2729868300
   N      -6.2559999822   24.7380000245  -22.3669999913
   C      -5.6060000692   24.2539999420  -23.5729999870
   C      -4.2180000041   23.7269999951  -23.2119900885
   O      -3.3819244959   24.4903339449  -22.7186977013
   H      -5.8698414781   25.5488124781  -21.9034521459
   H      -6.2489208527   23.4901698605  -24.0075658602
   H      -5.4791020420   25.0757471547  -24.2855806347
   N      -3.9949900470   22.4249999211  -23.4090099015
   C      -2.6220100192   21.9929801719  -23.2749901744
   C      -2.2559999633   20.9290000381  -24.2929999468
   C      -2.2009653730   21.6118142183  -21.8387328547
   C      -2.9905035013   20.5345050625  -21.1207683684
   C      -3.9286812821   19.6984952237  -21.7378415619
   C      -2.7654858268   20.3548824698  -19.7475299179
   C      -4.6201914892   18.7247905801  -21.0151034196
   C      -3.4500399912   19.3934395272  -19.0084411283
   C      -4.3847768729   18.5713854570  -19.6470416616
   O      -5.0969111084   17.6082344588  -18.9791346322
   O      -3.0233081323   20.5035850165  -25.1349973208
   H      -4.6148270372   21.8754034627  -23.9931879401
   H      -1.9795822275   22.8490352976  -23.5299390516
   H      -2.2439329664   22.5368907980  -21.2553010226
   H      -1.1388809546   21.3319772092  -21.8767514414
   H      -4.1375318587   19.7908312800  -22.7973773022
   H      -2.0390505767   20.9832571952  -19.2389977153
   H      -5.3469287189   18.0849935605  -21.5049324115
   H      -3.2609142413   19.2819301064  -17.9430453320
   H      -4.9075464208   17.6690679408  -18.0272241875
   H      -1.2114129587   20.5698779448  -24.2217159045
   N     -10.2909999498   21.4870000455  -23.3369999806
   C     -11.4179999560   21.0960000519  -22.4820000367
   C     -11.9100000150   22.3050000030  -21.6720000163
   O     -11.1517164985   22.8897796742  -20.8755304535
   C     -11.2153753804   19.8586830795  -21.5537269689
   C     -10.8105524622   18.6459308790  -22.4207798253
   C     -12.4793433883   19.5681818012  -20.7355114306
   C     -10.7976394350   17.2888086080  -21.7058045037
   H     -12.2342083917   20.8112127087  -23.1629561432
   H     -10.3948765936   20.0876979165  -20.8661791236
   H      -9.8154497576   18.8242933830  -22.8453290135
   H     -11.5015800643   18.5791468589  -23.2743717776
   H     -13.3255926054   19.3383826048  -21.3976620090
   H     -12.7692693373   20.4101099234  -20.1040881974
   H     -12.3281190886   18.7091192484  -20.0766791667
   H     -11.8039316068   16.9772196472  -21.4095822566
   H     -10.1785822054   17.3075031390  -20.8028098546
   H     -10.3940861237   16.5162741952  -22.3709153752
   H      -9.9178746564   20.6627491254  -23.8012226695
   H      -9.5375970568   21.8752689092  -22.7660171812
   N     -13.2070000225   22.5949999474  -21.7439999299
   C     -13.9490000478   23.5529999797  -20.8580000134
   C     -13.7719999793   23.1630000313  -19.3720000052
   O     -14.0512237077   22.0262119112  -18.9684625160
   H     -13.7786217259   22.0476952689  -22.3738225410
   H     -13.6080367110   24.5729849776  -21.0518265710
   H     -15.0029593140   23.4680764907  -21.1247711112
   N     -13.3410000141   24.1270000131  -18.5819999846
   C     -12.8539999778   23.8290000297  -17.2499999975
   C     -14.0049999875   23.4660000129  -16.3050000204
   O     -13.7968453487   22.8484546380  -15.2568774948
   C     -11.9854957784   24.9544016872  -16.6908525571
   H     -11.5675701161   24.6349888346  -15.7305607387
   H     -13.0168136420   24.9869810824  -19.0077931472
   H     -12.2509353102   22.9174302034  -17.3107973576
   H     -12.5603222620   25.8765636882  -16.5533064803
   H     -11.1532080290   25.1509452175  -17.3759270933
   N     -15.2270000158   23.8479999270  -16.6619999481
   C     -16.3630000449   23.4180000135  -15.9420000520
   C     -16.5679999979   21.8989999920  -15.9980000057
   O     -17.1729359902   21.3591848579  -15.0612524834
   H     -15.3467642314   24.3487284802  -17.5324520285
   H     -16.2883039656   23.6694077905  -14.8814990514
   H     -17.2545669948   23.9006196280  -16.3513404543
   N     -16.1719999838   21.1949999869  -17.0629999994
   C     -16.3930000066   19.7329999873  -17.1389999928
   C     -15.5319999983   19.0090000011  -16.0969999939
   O     -15.9400645781   17.9786759826  -15.5525179784
   H     -15.5908204136   21.6244040848  -17.7815846475
   H     -17.4390703305   19.4938158005  -16.9467425234
   H     -16.1085678982   19.4043149887  -18.1411059878
   N     -14.3079999904   19.5119999976  -15.9010000156
   C     -13.4140000446   18.7559999632  -15.1219999868
   C     -12.1360000711   19.5319999299  -14.8500000238
   O     -11.9045074153   20.5578994482  -15.4958465770
   C     -13.0132580090   17.4009783015  -15.7801556535
   S     -11.9056993157   17.5408422685  -17.2410586910
   H     -13.9767914858   20.3723851680  -16.3221012687
   H     -13.8915057674   18.4883301881  -14.1702386489
   H     -13.9154452630   16.8998089255  -16.1280693539
   H     -12.5368557719   16.7586746918  -15.0367716432
   H     -10.7906511904   17.8758457608  -16.5556876348
   N     -11.2659999077   19.0340001226  -13.9460000631
   C      -9.9969999644   19.6749999210  -13.5649999598
   C      -8.8769999245   18.8250098435  -14.1420000051
   O      -9.1108779595   17.8443934512  -14.8651362989
   H     -11.5155259699   18.1946803505  -13.4393576413
   H      -9.9834594929   20.7153976937  -13.8981434877
   H      -9.9146414708   19.6789109353  -12.4737733422
   N      -7.6399998925   19.1360001071  -13.7360097241
   C      -6.4499900420   18.3769902362  -14.0489999562
   C      -6.6059903202   16.9179999754  -13.7170000980
   O      -6.3020596915   16.0419408660  -14.5350025368
   H      -7.5064478363   20.0571846448  -13.3314558016
   H      -5.6254045628   18.8057721465  -13.4747400720
   H      -6.1964735244   18.4508769301  -15.1113645406
   N      -7.0430000289   16.6469999951  -12.4999999931
   C      -6.9539999203   15.2350000406  -12.1040000114
   C      -8.0129999164   14.5060001467  -12.9029999424
   O      -7.9058713231   13.3186482433  -13.2291543519
   C      -7.1618171467   15.0456270130  -10.5988206468
   C      -6.1063335226   15.7271840025   -9.7082714684
   C      -6.4202905483   15.4378704064   -8.2351999556
   C      -4.6777382723   15.2948732713  -10.0599105447
   H      -7.1221905664   17.3799458080  -11.8054566838
   H      -5.9856859244   14.8370408381  -12.4118723644
   H      -7.1505281066   13.9651026381  -10.4091318145
   H      -8.1614857082   15.4075673588  -10.3261299969
   H      -6.1758191663   16.8147849734   -9.8563890166
   H      -6.3426295476   14.3626610351   -8.0301204595
   H      -7.4353643073   15.7585836939   -7.9734762944
   H      -5.7174851704   15.9585709375   -7.5753184287
   H      -4.3963503983   15.5943959271  -11.0750680140
   H      -4.5718643832   14.2047710854   -9.9867867285
   H      -3.9589217855   15.7496107919   -9.3692062575
   N      -9.0820001508   15.2379998137  -13.1510000774
   C     -10.2720002229   14.6660000885  -13.8400000152
   C      -9.9459998905   14.2890000231  -15.2639999901
   O     -10.1830077128   13.1775021361  -15.7509927791
   H      -9.0957530163   16.2174800890  -12.9117658903
   H     -11.0536868955   15.4284890608  -13.8168584483
   H     -10.6153228288   13.7720128651  -13.3175733979
   N      -9.3229998971   15.2380002147  -15.9659998195
   C      -8.8439999347   14.9339998254  -17.2509995381
   C      -7.8749999463   13.7869998983  -17.2000005499
   C      -8.0298961088   16.1422286863  -17.7918115715
   O      -7.6095275710   13.0447097027  -18.1718236572
   H      -9.0636405416   16.1233370307  -15.5307117052
   H      -9.6537949532   14.6949884169  -17.9491852855
   H      -7.1874735101   16.3584991325  -17.1282848628
   H      -8.6897205610   17.0126258399  -17.8172944911
   H      -7.6596987824   15.9471430230  -18.7996473787
   H      -7.3013760084   13.6197130025  -16.2842085650
   H      -5.9345056464   22.0205887356  -13.8976905782
   H      -4.8237609842   20.6824915526  -16.4202604419
   H      -6.0869173320   20.3800702836  -18.2737311109
   H     -10.1245796803   22.2661479306  -16.1513885407
   H      -7.1358667543   18.7066467197  -19.6641496682
   H      -8.0640847871   18.9471092272  -21.1713151860
   H      -8.9119067168   18.5482867522  -19.6462431818
   C      -8.0672319041   19.0871365422  -20.0890827219
   C      -5.2337402318   21.5425952175  -14.5692130248
   C      -5.6090880210   21.1264625575  -15.8097781665
   C      -9.2463960899   21.8315534962  -16.6018941444
   C      -6.9812186100   20.7564657649  -17.7873283196
   C      -9.2970860952   21.3968936043  -17.9160858938
   C      -8.1486166084   20.8390186891  -18.5166142845
   C      -3.8605701626   21.3626176432  -14.1319022380
   C      -6.8933742808   21.1974623816  -16.4464248051
   C      -8.0701118119   21.7398995755  -15.8399891744
   O      -2.9428124182   20.8465634349  -14.7610728288
   O     -10.4766022802   21.5280913210  -18.5817796208
   O      -8.2045359932   20.4936907482  -19.8576733610
   O      -8.0548275530   22.1592243497  -14.5764692257
   H     -10.3421251185   21.7109943649  -19.5346212757
   S      -3.5964926929   21.9964809556  -12.4468117100
   C      -1.8234092919   21.6154427366  -12.2464551164
   H      -1.2287155785   22.1901973624  -12.9589273296
   H      -1.5542343701   21.8956111019  -11.2260943828
   H      -1.6495324332   20.5489559354  -12.3993007066
   H      -9.0680966937   22.5490556925  -14.3016517545
   O     -10.3755510920   23.0037876490  -13.9217792120
   H     -10.9855049173   22.4199278336  -14.3982346511
   O      -8.8520731714   13.4792205442  -20.2830806699
   H      -8.6878816730   14.3771416166  -20.6266866763
   H      -9.8184687536   13.4170604348  -20.1671670465
   H      -8.1783962377   13.2460105814  -19.0768212733
197
Converged     Job 4: Energy -5.6398891135133781e+03 @ (1.428384)
   N      -9.4190000694   25.1719999804  -21.0810000351
   C      -8.0910101255   24.8839899955  -20.7660000142
   C      -7.4100099783   24.2140000273  -21.9689999972
   O      -7.9253082902   23.2259520142  -22.5118969645
   C      -7.9362611440   23.9287106924  -19.5386375096
   C      -6.5858108537   23.9170361943  -18.8741062683
   C      -6.4269001730   24.5011068189  -17.6100201056
   C      -5.4650472351   23.3325624784  -19.4823018549
   C      -5.1911326499   24.4990183742  -16.9631803321
   C      -4.2218711109   23.3526734862  -18.8495898432
   C      -4.0799373096   23.9285688175  -17.5853094552
   H      -7.5584664684   25.8170705189  -20.5349888986
   H      -8.2054101299   22.9291720168  -19.8865233573
   H      -8.6939215461   24.2297006346  -18.8067979250
   H      -7.2915170560   24.9414735474  -17.1196001460
   H      -5.5666607747   22.8351064842  -20.4424414541
   H      -5.0984924643   24.9351376451  -15.9722835127
   H      -3.3658388158   22.9022621612  -19.3375017297
   H      -3.1147173710   23.9196081715  -17.0865148046
   H      -9.8822800388   25.5821555091  -20.2713492472
   H      -9.9258613851   24.3080352628  -21.2730894892
   N      -6.2559999902   24.7380000315  -22.3669999913
   C      -5.6060000699   24.2539999595  -23.5729999860
   C      -4.2180000054   23.7270000201  -23.2119900797
   O      -3.3819165468   24.4903334959  -22.7187074214
   H      -5.8698276236   25.5487934213  -21.9034325556
   H      -6.2489209738   23.4901655717  -24.0075637173
   H      -5.4791043053   25.0757445375  -24.2855833510
   N      -3.9949900430   22.4249999636  -23.4090099271
   C      -2.6220100411   21.9929801641  -23.2749901825
   C      -2.2559999536   20.9290000693  -24.2929999732
   C      -2.2009609942   21.6118503136  -21.8387144969
   C      -2.9907855826   20.5348329995  -21.1206140179
   C      -3.9291513083   19.6990601175  -21.7377185919
   C      -2.7659991984   20.3553558788  -19.7473126150
   C      -4.6211770251   18.7258126347  -21.0148447622
   C      -3.4510338798   19.3943400664  -19.0081145136
   C      -4.3860460972   18.5725900196  -19.6467113682
   O      -5.0986578596   17.6098477043  -18.9787274533
   O      -3.0232314855   20.5035329020  -25.1350418458
   H      -4.6148345267   21.8753928016  -23.9931723489
   H      -1.9795529763   22.8490048710  -23.5299865334
   H      -2.2437253037   22.5369716667  -21.2553379318
   H      -1.1389328930   21.3317961268  -21.8767651155
   H      -4.1378213168   19.7913183769  -22.7973035223
   H      -2.0393837835   20.9835460543  -19.2388119919
   H      -5.3481384993   18.0862310169  -21.5046280055
   H      -3.2621293988   19.2829528502  -17.9426634784
   H      -4.9096642589   17.6710206138  -18.0267654189
   H      -1.2114010391   20.5699156182  -24.2216839257
   N     -10.2910000316   21.4869999992  -23.3370000008
   C     -11.4180000366   21.0959999496  -22.4819999797
   C     -11.9099999733   22.3049999961  -21.6719999957
   O     -11.1515682734   22.8896587575  -20.8755787492
   C     -11.2153228164   19.8588268743  -21.5535624928
   C     -10.8101939416   18.6459882367  -22.4203508592
   C     -12.4793661675   19.5682796860  -20.7354843106
   C     -10.7971830328   17.2890192046  -21.7050967281
   H     -12.2341935119   20.8111475322  -23.1629464147
   H     -10.3949663621   20.0880977011  -20.8659301422
   H      -9.8150375521   18.8244038689  -22.8447515203
   H     -11.5010627840   18.5789470027  -23.2740531857
   H     -13.3254924348   19.3382691621  -21.3977204938
   H     -12.7694753634   20.4102780616  -20.1042323574
   H     -12.3281242842   18.7093313632  -20.0765027831
   H     -11.8034699584   16.9773464486  -21.4089409920
   H     -10.1782365308   17.3080122591  -20.8020258263
   H     -10.3934278419   16.5164086152  -22.3699963945
   H      -9.9177794714   20.6627402765  -23.8011248377
   H      -9.5376592900   21.8754132837  -22.7660353129
   N     -13.2069999907   22.5950000198  -21.7440000320
   C     -13.9490000039   23.5529999919  -20.8580000040
   C     -13.7720000061   23.1629999874  -19.3720000055
   O     -14.0512447273   22.0262328526  -18.9684207004
   H     -13.7786453063   22.0476161025  -22.3737347251
   H     -13.6080339909   24.5729811100  -21.0518314237
   H     -15.0029583542   23.4680756815  -21.1247715253
   N     -13.3409999969   24.1269999814  -18.5820000043
   C     -12.8539999625   23.8290000106  -17.2500000207
   C     -14.0049999778   23.4660000249  -16.3050000284
   O     -13.7967578373   22.8485346051  -15.2568411017
   C     -11.9855770028   24.9545383983  -16.6910107209
   H     -11.5678100721   24.6355074448  -15.7305510509
   H     -13.0167837598   24.9869605332  -19.0078090653
   H     -12.2509244711   22.9174454875  -17.3107728074
   H     -12.5604400732   25.8767294230  -16.5538166343
   H     -11.1531825717   25.1508975980  -17.3760038265
   N     -15.2270000075   23.8479999325  -16.6619999526
   C     -16.3630000354   23.4180000310  -15.9420000544
   C     -16.5679999903   21.8990000051  -15.9980000037
   O     -17.1729216374   21.3591896315  -15.0612415166
   H     -15.3467591857   24.3486524375  -17.5324971982
   H     -16.2882962984   23.6694101230  -14.8815006519
   H     -17.2545675083   23.9006225604  -16.3513353299
   N     -16.1719999821   21.1949999907  -17.0630000000
   C     -16.3930000125   19.7329999923  -17.1389999820
   C     -15.5320000047   19.0090000116  -16.0969999787
   O     -15.9400602520   17.9786767601  -15.5525160798
   H     -15.5908450974   21.6244051447  -17.7816046072
   H     -17.4390702787   19.4938142579  -16.9467437452
   H     -16.1085657836   19.4043150193  -18.1411063281
   N     -14.3079999928   19.5119999966  -15.9010000178
   C     -13.4140000585   18.7559999694  -15.1219999746
   C     -12.1360000734   19.5319999092  -14.8500000334
   O     -11.9046337518   20.5581654518  -15.4954766159
   C     -13.0132800165   17.4009863671  -15.7801776563
   S     -11.9057076930   17.5409180544  -17.2410687594
   H     -13.9768137423   20.3724055610  -16.3220763445
   H     -13.8914707295   18.4883523542  -14.1702142336
   H     -13.9154653737   16.8998322747  -16.1281181263
   H     -12.5368915238   16.7586497598  -15.0368122314
   H     -10.7906575170   17.8758688860  -16.5556739955
   N     -11.2659998975   19.0340001506  -13.9460000610
   C      -9.9969999434   19.6749999278  -13.5649999924
   C      -8.8769999061   18.8250098119  -14.1420000171
   O      -9.1109183416   17.8442902151  -14.8649839662
   H     -11.5153031134   18.1944362430  -13.4396543521
   H      -9.9832901650   20.7151351377  -13.8985352241
   H      -9.9146352911   19.6791487302  -12.4737843037
   N      -7.6399998957   19.1360001405  -13.7360096966
   C      -6.4499900756   18.3769902068  -14.0489999758
   C      -6.6059903255   16.9179999630  -13.7170001066
   O      -6.3020706555   16.0419500018  -14.5350170450
   H      -7.5064000508   20.0574506541  -13.3320398072
   H      -5.6254150949   18.8057859582  -13.4747422654
   H      -6.1964700860   18.4508753251  -15.1113689184
   N      -7.0429999862   16.6469999877  -12.4999999861
   C      -6.9539999052   15.2350000171  -12.1040000130
   C      -8.0129999036   14.5060001080  -12.9029999039
   O      -7.9058873476   13.3186470385  -13.2291516705
   C      -7.1618113058   15.0456282446  -10.5988226840
   C      -6.1063112936   15.7271903333   -9.7083024025
   C      -6.4202335536   15.4378867401   -8.2352220749
   C      -4.6777286558   15.2948710632  -10.0599814528
   H      -7.1221730003   17.3799489332  -11.8054593996
   H      -5.9856876117   14.8370402225  -12.4118727297
   H      -7.1505184480   13.9651058107  -10.4091313710
   H      -8.1614755522   15.4075685807  -10.3261213073
   H      -6.1757976499   16.8147885349   -9.8564273635
   H      -6.3425695766   14.3626793803   -8.0301391672
   H      -7.4352987521   15.7586028308   -7.9734752840
   H      -5.7174110944   15.9585890238   -7.5753635360
   H      -4.3963717792   15.5943897984  -11.0751477144
   H      -4.5718588276   14.2047690183   -9.9868590091
   H      -3.9588900749   15.7496058767   -9.3693011072
   N      -9.0820000486   15.2379997298  -13.1510000945
   C     -10.2720001459   14.6660001765  -13.8399999612
   C      -9.9460000183   14.2890000240  -15.2639999643
   O     -10.1830170683   13.1774966851  -15.7509739621
   H      -9.0957330606   16.2174912688  -12.9118113101
   H     -11.0536904479   15.4284856232  -13.8168585736
   H     -10.6153202812   13.7720131979  -13.3175739575
   N      -9.3229999387   15.2379999791  -15.9659999764
   C      -8.8440000532   14.9339999580  -17.2509999907
   C      -7.8749999543   13.7869999971  -17.2000000062
   C      -8.0298212561   16.1422361964  -17.7916756101
   O      -7.6094654887   13.0448792023  -18.1719310094
   H      -9.0636019293   16.1233182627  -15.5306970913
   H      -9.6537589426   14.6950414223  -17.9492424767
   H      -7.1874327070   16.3584343974  -17.1280833062
   H      -8.6896154978   17.0126537897  -17.8171340663
   H      -7.6595615023   15.9472289429  -18.7995043421
   H      -7.3013779253   13.6196548201  -16.2842205438
   H      -5.9380446470   22.0224795135  -13.8958219999
   H      -4.8255629224   20.6836769858  -16.4170061171
   H      -6.0874376232   20.3806400306  -18.2714039825
   H     -10.1270911261   22.2667307075  -16.1536265621
   H      -7.1348667377   18.7063285931  -19.6618652155
   H      -8.0622502726   18.9458317298  -21.1697242304
   H      -8.9109662252   18.5478806548  -19.6449232262
   C      -8.0660308602   19.0865114210  -20.0875708730
   C      -5.2367909887   21.5442665237  -14.5666690381
   C      -5.6114983670   21.1277802869  -15.8073854985
   C      -9.2480150873   21.8322975795  -16.6024306219
   C      -6.9820347903   20.7571829375  -17.7856428729
   C      -9.2976277619   21.3971707798  -17.9164568244
   C      -8.1486812298   20.8391906800  -18.5160585267
   C      -3.8639751377   21.3643761563  -14.1285654024
   C      -6.8953276265   21.1985584745  -16.4447465454
   C      -8.0724981667   21.7411470392  -15.8387512964
   O      -2.9460176342   20.8479493024  -14.7571837588
   O     -10.4767321043   21.5277101848  -18.5831551062
   O      -8.2034501818   20.4931806287  -19.8570524251
   O      -8.0583260812   22.1603484572  -14.5756751615
   H     -10.3415783276   21.7108907195  -19.5358487700
   S      -3.6005332605   21.9987408437  -12.4434452324
   C      -1.8276152898   21.6174083644  -12.2422398876
   H      -1.2323749529   22.1925836684  -12.9539176725
   H      -1.5590350240   21.8968025835  -11.2215115696
   H      -1.6537906652   20.5510136521  -12.3957671930
   H      -9.0750581207   22.5515967311  -14.2997028557
   O     -10.3757147200   23.0043992282  -13.9208317037
   H     -10.9860445059   22.4211765050  -14.3976319685
   O      -8.8525241882   13.4793157251  -20.2830278470
   H      -8.6883516274   14.3773021503  -20.6264724742
   H      -9.8189077658   13.4171100114  -20.1670950795
   H      -8.1787598103   13.2456896102  -19.0767999576
197
Converged     Job 5: Energy -5.6398893950051934e+03 @ (1.421317)
   N      -9.4190000621   25.1720000022  -21.0810000291
   C      -8.0910101219   24.8839899874  -20.7660000089
   C      -7.4100099813   24.2140000228  -21.9690000027
   O      -7.9253616333   23.2259666142  -22.5118753856
   C      -7.9362865946   23.9287026566  -19.5386300801
   C      -6.5858606030   23.9170409911  -18.8740678543
   C      -6.4272343055   24.5014254268  -17.6100947433
   C      -5.4650676477   23.3323954981  -19.4820677949
   C      -5.1915105736   24.4994454898  -16.9631854307
   C      -4.2219613934   23.3526207691  -18.8492444177
   C      -4.0802639851   23.9288502541  -17.5850916427
   H      -7.5584363149   25.8170604868  -20.5350082938
   H      -8.2053741943   22.9291366505  -19.8864782472
   H      -8.6939841395   24.2297012736  -18.8068328958
   H      -7.2919173054   24.9418960416  -17.1198815754
   H      -5.5666239382   22.8347058430  -20.4420902550
   H      -5.0989472364   24.9357824927  -15.9723794919
   H      -3.3658629089   22.9021047972  -19.3369495995
   H      -3.1151005189   23.9200548500  -17.0861867549
   H      -9.8822966869   25.5820780796  -20.2713109153
   H      -9.9258514873   24.3080329259  -21.2731345643
   N      -6.2559999943   24.7380000226  -22.3669999972
   C      -5.6060000634   24.2539999565  -23.5729999901
   C      -4.2180000026   23.7270000206  -23.2119900737
   O      -3.3819135086   24.4903349300  -22.7187232142
   H      -5.8698136063   25.5487740838  -21.9034122234
   H      -6.2489205831   23.4901751917  -24.0075625763
   H      -5.4791006236   25.0757475091  -24.2855746644
   N      -3.9949900384   22.4249999709  -23.4090099234
   C      -2.6220100534   21.9929801336  -23.2749901561
   C      -2.2559999760   20.9290000317  -24.2929999553
   C      -2.2009068665   21.6119514736  -21.8387089884
   C      -2.9908493588   20.5351638849  -21.1204145671
   C      -3.9290734911   19.6991174914  -21.7373486267
   C      -2.7663003305   20.3562200788  -19.7470140876
   C      -4.6211558469   18.7261112873  -21.0142203758
   C      -3.4514197103   19.3954765972  -19.0075509236
   C      -4.3862469557   18.5734149014  -19.6459952934
   O      -5.0988746605   17.6108606151  -18.9777520095
   O      -3.0235462641   20.5037967605  -25.1348831138
   H      -4.6148569324   21.8753722141  -23.9931151442
   H      -1.9795670293   22.8489983655  -23.5300377900
   H      -2.2434972806   22.5371527091  -21.2554527114
   H      -1.1389250024   21.3317397508  -21.8768006314
   H      -4.1375759258   19.7909721995  -22.7969962033
   H      -2.0397987118   20.9846403962  -19.2386453814
   H      -5.3480160541   18.0863181118  -21.5038708933
   H      -3.2627478807   19.2845223259  -17.9420129535
   H      -4.9103633249   17.6726937461  -18.0257404816
   H      -1.2114246561   20.5698149058  -24.2218532235
   N     -10.2910000113   21.4869999791  -23.3369999595
   C     -11.4180000927   21.0959999213  -22.4820000509
   C     -11.9099999781   22.3049999335  -21.6719999771
   O     -11.1516263710   22.8898927500  -20.8757005702
   C     -11.2151645103   19.8589086685  -21.5534638266
   C     -10.8096957802   18.6460870948  -22.4201051383
   C     -12.4792420974   19.5681969046  -20.7354968050
   C     -10.7964676233   17.2892065872  -21.7046868423
   H     -12.2341947007   20.8110608311  -23.1629100191
   H     -10.3949218879   20.0883854485  -20.8657617356
   H      -9.8145289628   18.8246624366  -22.8443937191
   H     -11.5004564365   18.5788179659  -23.2738757232
   H     -13.3252620982   19.3380215423  -21.3978087653
   H     -12.7695381708   20.4101799400  -20.1043127757
   H     -12.3279363507   18.7093087375  -20.0764578415
   H     -11.8027137328   16.9773511191  -21.4085841307
   H     -10.1776062525   17.3084603518  -20.8015688340
   H     -10.3924884449   16.5165991747  -22.3694517942
   H      -9.9176873628   20.6627300049  -23.8010209334
   H      -9.5377149078   21.8755617937  -22.7660651828
   N     -13.2069999787   22.5949999936  -21.7439999851
   C     -13.9489999947   23.5530000056  -20.8580000194
   C     -13.7720000069   23.1629999995  -19.3720000165
   O     -14.0512714820   22.0262421815  -18.9684261481
   H     -13.7786596195   22.0475124553  -22.3736339731
   H     -13.6080285778   24.5729866799  -21.0518401875
   H     -15.0029610145   23.4680844819  -21.1247734516
   N     -13.3409999922   24.1269999802  -18.5820000073
   C     -12.8539999499   23.8290000021  -17.2500000274
   C     -14.0049999727   23.4660000240  -16.3050000376
   O     -13.7966603315   22.8486047478  -15.2568191797
   C     -11.9857132804   24.9547250096  -16.6911810059
   H     -11.5681444729   24.6361381485  -15.7305139871
   H     -13.0167511274   24.9869464689  -19.0078213660
   H     -12.2508890430   22.9174793026  -17.3107538511
   H     -12.5606539887   25.8769316841  -16.5544142037
   H     -11.1531860612   25.1508960679  -17.3760604839
   N     -15.2269999988   23.8479999359  -16.6619999535
   C     -16.3630000246   23.4180000359  -15.9420000507
   C     -16.5679999839   21.8990000113  -15.9980000035
   O     -17.1729040137   21.3591902458  -15.0612319395
   H     -15.3467564880   24.3485724189  -17.5325436813
   H     -16.2882831134   23.6694088052  -14.8815015773
   H     -17.2545671852   23.9006296058  -16.3513229299
   N     -16.1719999785   21.1949999943  -17.0629999994
   C     -16.3930000128   19.7329999949  -17.1389999766
   C     -15.5320000065   19.0090000139  -16.0969999735
   O     -15.9400494529   17.9786717915  -15.5525240694
   H     -15.5908820974   21.6244116839  -17.7816274978
   H     -17.4390691571   19.4938173462  -16.9467401899
   H     -16.1085715918   19.4043152597  -18.1411014124
   N     -14.3079999947   19.5119999988  -15.9010000131
   C     -13.4140000545   18.7559999757  -15.1219999709
   C     -12.1360000710   19.5319999150  -14.8500000272
   O     -11.9047884397   20.5584127924  -15.4951381024
   C     -13.0132910063   17.4009873958  -15.7801875573
   S     -11.9056845163   17.5409675236  -17.2410536560
   H     -13.9768448485   20.3724285197  -16.3220430397
   H     -13.8914379589   18.4883903288  -14.1701931830
   H     -13.9154711061   16.8998489280  -16.1281561053
   H     -12.5369315929   16.7586225384  -15.0368313344
   H     -10.7906400446   17.8758594332  -16.5556312983
   N     -11.2659998955   19.0340001496  -13.9460000689
   C      -9.9969999376   19.6749999047  -13.5649999627
   C      -8.8769998871   18.8250098010  -14.1420000285
   O      -9.1110402435   17.8442119387  -14.8648245473
   H     -11.5150405316   18.1941602655  -13.4399954628
   H      -9.9830951362   20.7148504751  -13.8990118839
   H      -9.9146226813   19.6794336455  -12.4737959110
   N      -7.6399998783   19.1360001962  -13.7360096967
   C      -6.4499900846   18.3769901671  -14.0490000098
   C      -6.6059903376   16.9179999413  -13.7170001053
   O      -6.3020974443   16.0419357781  -14.5350106162
   H      -7.5063426101   20.0577151721  -13.3326198118
   H      -5.6254266310   18.8058020853  -13.4747288636
   H      -6.1964508167   18.4508746893  -15.1113705268
   N      -7.0430000007   16.6469999941  -12.4999999896
   C      -6.9539998910   15.2350000321  -12.1039999779
   C      -8.0129998796   14.5060000645  -12.9029998613
   O      -7.9058799467   13.3186412650  -13.2291435132
   C      -7.1617978961   15.0456270351  -10.5988225362
   C      -6.1062876698   15.7271876023   -9.7083168065
   C      -6.4201878718   15.4378916504   -8.2352315629
   C      -4.6777109525   15.2948733735  -10.0600189621
   H      -7.1221441073   17.3799533600  -11.8054531069
   H      -5.9856826164   14.8370329498  -12.4118750678
   H      -7.1505035339   13.9650978005  -10.4091284494
   H      -8.1614657414   15.4075678345  -10.3261071873
   H      -6.1757788703   16.8147934320   -9.8564423544
   H      -6.3425187570   14.3626816398   -8.0301363634
   H      -7.4352570501   15.7586119304   -7.9734688612
   H      -5.7173532659   15.9586064178   -7.5753807279
   H      -4.3963719227   15.5943978419  -11.0751948623
   H      -4.5718316672   14.2047680644   -9.9868985012
   H      -3.9588571656   15.7496160644   -9.3693472147
   N      -9.0819999873   15.2379996489  -13.1510000784
   C     -10.2720000930   14.6660002210  -13.8399999426
   C      -9.9460000998   14.2890000553  -15.2639999631
   O     -10.1830467745   13.1774941587  -15.7509686537
   H      -9.0957137708   16.2175016193  -12.9118451121
   H     -11.0537000260   15.4284725833  -13.8168514480
   H     -10.6153116212   13.7720046724  -13.3175697951
   N      -9.3230000487   15.2379999578  -15.9660000625
   C      -8.8440000929   14.9339999144  -17.2510000887
   C      -7.8749998982   13.7870000486  -17.1999998284
   C      -8.0298275308   16.1422305962  -17.7916648879
   O      -7.6093227729   13.0450406695  -18.1720280166
   H      -9.0635560610   16.1232903919  -15.5306752390
   H      -9.6537475622   14.6950338916  -17.9492483568
   H      -7.1874375586   16.3584184263  -17.1280722667
   H      -8.6896158751   17.0126430925  -17.8171196373
   H      -7.6595683865   15.9472268015  -18.7994899921
   H      -7.3014051134   13.6195871433  -16.2842113521
   H      -5.9418562828   22.0244283835  -13.8940365481
   H      -4.8274811759   20.6847947088  -16.4142581650
   H      -6.0879759003   20.3814093744  -18.2690716076
   H     -10.1293575747   22.2671848828  -16.1543903469
   H      -7.1356980607   18.7061078646  -19.6599745743
   H      -8.0623910146   18.9456514043  -21.1682422006
   H      -8.9118688155   18.5484858737  -19.6436896197
   C      -8.0665121365   19.0866320089  -20.0861287549
   C      -5.2399514973   21.5460259639  -14.5640864206
   C      -5.6136707847   21.1290824217  -15.8050534251
   C      -9.2496717290   21.8329808660  -16.6021194537
   C      -6.9829521338   20.7579557016  -17.7839693470
   C      -9.2985012972   21.3975194594  -17.9159445801
   C      -8.1491874390   20.8396226378  -18.5150071406
   C      -3.8675939087   21.3663064080  -14.1248062577
   C      -6.8970721440   21.1995847432  -16.4430265436
   C      -8.0746442265   21.7422568864  -15.8372389915
   O      -2.9491827193   20.8495462473  -14.7525368011
   O     -10.4774479287   21.5273974405  -18.5831189129
   O      -8.2033949812   20.4933966552  -19.8559961716
   O      -8.0615509137   22.1613255803  -14.5746540481
   H     -10.3420338619   21.7109638037  -19.5356946342
   S      -3.6053775340   22.0011643430  -12.4395369423
   C      -1.8326991802   21.6195356939  -12.2367173390
   H      -1.2365596993   22.1951911884  -12.9472617971
   H      -1.5651780786   21.8980447597  -11.2154644847
   H      -1.6588553087   20.5532386441  -12.3909439849
   H      -9.0820459129   22.5540732226  -14.2975408115
   O     -10.3758899943   23.0052867904  -13.9200300272
   H     -10.9867538238   22.4226547857  -14.3969284917
   O      -8.8526583341   13.4793868816  -20.2829351552
   H      -8.6885435261   14.3774061206  -20.6263192987
   H      -9.8190424394   13.4171150772  -20.1670567700
   H      -8.1789772027   13.2456925384  -19.0765961243
197
Converged     Job 6: Energy -5.6398896802342606e+03 @ (1.414249)
   N      -9.4190000641   25.1720000067  -21.0810000503
   C      -8.0910101490   24.8839899374  -20.7660000045
   C      -7.4100099917   24.2140000324  -21.9690000212
   O      -7.9253440376   23.2260142994  -22.5119754792
   C      -7.9363494490   23.9286478590  -19.5386391144
   C      -6.5859783087   23.9170736591  -18.8739699038
   C      -6.4272442909   24.5017303455  -17.6101317173
   C      -5.4652400462   23.3321798199  -19.4818277952
   C      -5.1915531121   24.4998314543  -16.9631491319
   C      -4.2221780156   23.3524479160  -18.8489141794
   C      -4.0803482233   23.9289801944  -17.5849011552
   H      -7.5583915700   25.8170295663  -20.5349836818
   H      -8.2053172505   22.9290449478  -19.8864967803
   H      -8.6941511323   24.2295632259  -18.8069156796
   H      -7.2918925127   24.9423821668  -17.1200195494
   H      -5.5668288739   22.8342455404  -20.4417233696
   H      -5.0989784226   24.9364058388  -15.9724470598
   H      -3.3661127223   22.9017419246  -19.3365125796
   H      -3.1151682600   23.9202473896  -17.0860238624
   H      -9.8823201778   25.5819786349  -20.2712775746
   H      -9.9258216810   24.3080455586  -21.2732390033
   N      -6.2559999733   24.7379999886  -22.3669999716
   C      -5.6060000468   24.2539999750  -23.5729999953
   C      -4.2180000096   23.7269999918  -23.2119900487
   O      -3.3819235661   24.4903636999  -22.7187414412
   H      -5.8697861442   25.5487473197  -21.9033852899
   H      -6.2489240262   23.4901757546  -24.0075677628
   H      -5.4790982692   25.0757503270  -24.2855748933
   N      -3.9949900360   22.4249999491  -23.4090099510
   C      -2.6220100609   21.9929800795  -23.2749900978
   C      -2.2559999779   20.9290000245  -24.2929999395
   C      -2.2008292202   21.6122121567  -21.8386613877
   C      -2.9908902671   20.5357677617  -21.1200070212
   C      -3.9289141269   19.6993719531  -21.7367810428
   C      -2.7666908809   20.3575945024  -19.7464454693
   C      -4.6211090078   18.7266858364  -21.0133202854
   C      -3.4519965695   19.3972192167  -19.0066838041
   C      -4.3865422085   18.5747124907  -19.6449557005
   O      -5.0991834097   17.6123905922  -18.9763878659
   O      -3.0228249448   20.5030929359  -25.1351950645
   H      -4.6148739523   21.8753386032  -23.9930705742
   H      -1.9796145749   22.8490089748  -23.5301408763
   H      -2.2432652141   22.5375656487  -21.2556332438
   H      -1.1388833819   21.3318499247  -21.8767459827
   H      -4.1371379014   19.7906831866  -22.7965372603
   H      -2.0403724272   20.9863413874  -19.2382168352
   H      -5.3478088115   18.0865945644  -21.5028219492
   H      -3.2636927431   19.2868489435  -17.9410191406
   H      -4.9114091342   17.6751493652  -18.0242934768
   H      -1.2113327971   20.5701574702  -24.2215567508
   N     -10.2910000069   21.4870000022  -23.3370000219
   C     -11.4179999718   21.0960000298  -22.4819999645
   C     -11.9100000035   22.3050000413  -21.6720000115
   O     -11.1515518650   22.8898394091  -20.8757487363
   C     -11.2150912097   19.8588287467  -21.5535540405
   C     -10.8094254789   18.6461571055  -22.4203239835
   C     -12.4792157744   19.5678931912  -20.7357338573
   C     -10.7961150406   17.2891654090  -21.7051058618
   H     -12.2342028463   20.8110648365  -23.1628914782
   H     -10.3949107357   20.0882751990  -20.8657587272
   H      -9.8142275834   18.8249061996  -22.8444802288
   H     -11.5000990787   18.5789442823  -23.2741696309
   H     -13.3251572697   19.3377772858  -21.3981674930
   H     -12.7696086630   20.4097467553  -20.1044252877
   H     -12.3279154594   18.7089008348  -20.0768280050
   H     -11.8023443537   16.9771678183  -21.4090971343
   H     -10.1772977883   17.3083798658  -20.8019657624
   H     -10.3920254095   16.5166912314  -22.3699621080
   H      -9.9176463691   20.6627247176  -23.8009784027
   H      -9.5377371484   21.8756543423  -22.7661046009
   N     -13.2070000147   22.5950000100  -21.7440000120
   C     -13.9490000090   23.5529999938  -20.8579999927
   C     -13.7719999987   23.1629999976  -19.3720000004
   O     -14.0513233046   22.0262491598  -18.9684415390
   H     -13.7786786004   22.0474232548  -22.3735395881
   H     -13.6080230156   24.5729815821  -21.0518333837
   H     -15.0029610697   23.4680893101  -21.1247704960
   N     -13.3410000121   24.1269999894  -18.5819999880
   C     -12.8539999657   23.8290000214  -17.2500000033
   C     -14.0049999870   23.4660000240  -16.3050000272
   O     -13.7965820585   22.8486933688  -15.2567741242
   C     -11.9858779503   24.9549241752  -16.6913282221
   H     -11.5686507277   24.6368448832  -15.7303743468
   H     -13.0167045019   24.9869228083  -19.0078307195
   H     -12.2508464689   22.9175122556  -17.3107312434
   H     -12.5608909232   25.8771700362  -16.5551269254
   H     -11.1531285455   25.1508323566  -17.3760067941
   N     -15.2270000119   23.8479999309  -16.6619999529
   C     -16.3630000399   23.4180000265  -15.9420000537
   C     -16.5679999940   21.8990000036  -15.9980000043
   O     -17.1728851541   21.3591755590  -15.0612277805
   H     -15.3467520170   24.3484717269  -17.5326033032
   H     -16.2882737818   23.6694091328  -14.8815025259
   H     -17.2545693536   23.9006338336  -16.3513146373
   N     -16.1719999806   21.1949999943  -17.0629999966
   C     -16.3930000075   19.7329999966  -17.1389999926
   C     -15.5320000030   19.0090000074  -16.0969999929
   O     -15.9400431548   17.9786689931  -15.5525270346
   H     -15.5909155352   21.6244141232  -17.7816539416
   H     -17.4390700366   19.4938133866  -16.9467437630
   H     -16.1085647347   19.4043140470  -18.1411020010
   N     -14.3079999961   19.5120000066  -15.9010000126
   C     -13.4140000561   18.7559999617  -15.1219999919
   C     -12.1360000892   19.5319999156  -14.8500000247
   O     -11.9049344783   20.5586976532  -15.4947465968
   C     -13.0133102839   17.4009753137  -15.7801696664
   S     -11.9056790299   17.5409725975  -17.2410196849
   H     -13.9768772954   20.3724704904  -16.3219865523
   H     -13.8914084412   18.4884357260  -14.1701633835
   H     -13.9154863497   16.8998373390  -16.1281508811
   H     -12.5369641441   16.7585949468  -15.0368139637
   H     -10.7906291290   17.8758354952  -16.5555875241
   N     -11.2659998920   19.0340001603  -13.9460000748
   C      -9.9969999545   19.6749999364  -13.5649999858
   C      -8.8769999299   18.8250098264  -14.1420000103
   O      -9.1110777530   17.8440921380  -14.8646526724
   H     -11.5146999628   18.1937782944  -13.4404617868
   H      -9.9829539100   20.7145413954  -13.8995126686
   H      -9.9146149789   19.6797464187  -12.4738089526
   N      -7.6399999159   19.1360000927  -13.7360097146
   C      -6.4499900594   18.3769902351  -14.0489999551
   C      -6.6059902905   16.9179999811  -13.7170000974
   O      -6.3021024070   16.0419519235  -14.5350328217
   H      -7.5062919800   20.0580173342  -13.3332801460
   H      -5.6254496470   18.8058070628  -13.4747074522
   H      -6.1964223284   18.4508819648  -15.1113709586
   N      -7.0429999792   16.6469999844  -12.4999999787
   C      -6.9539999234   15.2350000033  -12.1040000255
   C      -8.0129999231   14.5060001120  -12.9029999282
   O      -7.9059001939   13.3186359238  -13.2291288474
   C      -7.1618203150   15.0456314992  -10.5988227387
   C      -6.1063424783   15.7272043992   -9.7082839777
   C      -6.4202888220   15.4379018098   -8.2352088856
   C      -4.6777454895   15.2949101042  -10.0599305465
   H      -7.1221297432   17.3799573821  -11.8054578009
   H      -5.9856829186   14.8370357450  -12.4118667051
   H      -7.1505237882   13.9651059286  -10.4091258627
   H      -8.1614943853   15.4075660549  -10.3261332811
   H      -6.1758406609   16.8148066227   -9.8564075797
   H      -6.3426127423   14.3626942483   -8.0301149830
   H      -7.4353678671   15.7586065715   -7.9734812396
   H      -5.7174856631   15.9586215441   -7.5753351904
   H      -4.3963686686   15.5944349653  -11.0750927729
   H      -4.5718538946   14.2048081484   -9.9868024180
   H      -3.9589286049   15.7496633406   -9.3692328740
   N      -9.0820000667   15.2379997732  -13.1510001111
   C     -10.2720001603   14.6660001672  -13.8399999824
   C      -9.9460000089   14.2889999702  -15.2639999642
   O     -10.1830551392   13.1775161910  -15.7510030548
   H      -9.0956863138   16.2175178972  -12.9119100638
   H     -11.0537030471   15.4284709647  -13.8168487070
   H     -10.6153056141   13.7720044580  -13.3175724032
   N      -9.3229997116   15.2379997635  -15.9659999399
   C      -8.8440000737   14.9340001834  -17.2510002438
   C      -7.8750000978   13.7870000428  -17.1999998006
   C      -8.0297949470   16.1422133578  -17.7916087085
   O      -7.6092091752   13.0451231461  -18.1720510760
   H      -9.0634825385   16.1232542678  -15.5306463509
   H      -9.6537422290   14.6950735860  -17.9492702498
   H      -7.1874119577   16.3583689033  -17.1279963625
   H      -8.6895751343   17.0126289247  -17.8170485540
   H      -7.6595241385   15.9472354807  -18.7994359435
   H      -7.3014686605   13.6195692950  -16.2841752624
   H      -5.9461837260   22.0261066775  -13.8914628756
   H      -4.8295408899   20.6851972072  -16.4100858406
   H      -6.0887037178   20.3816244814  -18.2658877042
   H     -10.1315265934   22.2685471152  -16.1547675760
   H      -7.1374672342   18.7056647336  -19.6572244856
   H      -8.0630833265   18.9456463742  -21.1661001748
   H      -8.9138280932   18.5499802988  -19.6418786622
   C      -8.0676313549   19.0870544414  -20.0840285995
   C      -5.2435008120   21.5473449401  -14.5604445893
   C      -5.6161497270   21.1298472292  -15.8016404179
   C      -9.2514005859   21.8342998347  -16.6015138366
   C      -6.9839844962   20.7585514014  -17.7815792248
   C      -9.2993486464   21.3987001964  -17.9152070758
   C      -8.1496833266   20.8404686334  -18.5134217930
   C      -3.8716310686   21.3679262163  -14.1197821289
   C      -6.8989723801   21.2003427074  -16.4405723951
   C      -8.0769844186   21.7434249020  -15.8353387353
   O      -2.9522626066   20.8508165697  -14.7458857184
   O     -10.4779535494   21.5286064808  -18.5831051609
   O      -8.2031218114   20.4940235394  -19.8544216681
   O      -8.0652877363   22.1623374630  -14.5732909930
   H     -10.3419683956   21.7129733945  -19.5354271196
   S      -3.6112408836   22.0041318374  -12.4346569565
   C      -1.8387183257   21.6229056482  -12.2297021187
   H      -1.2417024814   22.1992550001  -12.9389504858
   H      -1.5726817015   21.9006849780  -11.2078636949
   H      -1.6644000957   20.5567793306  -12.3845369107
   H      -9.0898013843   22.5570537502  -14.2958558341
   O     -10.3766467410   23.0063441233  -13.9186714215
   H     -10.9879804721   22.4244481729  -14.3959295824
   O      -8.8525585531   13.4793059623  -20.2831075282
   H      -8.6884384996   14.3773833183  -20.6263397846
   H      -9.8189360619   13.4170289472  -20.1671549304
   H      -8.1788867215   13.2453722785  -19.0768967066
197
Converged     Job 7: Energy -5.6398899704022406e+03 @ (1.407182)
   N      -9.4190000624   25.1719999966  -21.0810000189
   C      -8.0910101140   24.8839899733  -20.7660000182
   C      -7.4100099847   24.2140000201  -21.9690000056
   O      -7.9253540361   23.2260060489  -22.5119562207
   C      -7.9363058812   23.9286688915  -19.5386206932
   C      -6.5860090288   23.9175833289  -18.8737844822
   C      -6.4272228864   24.5024430988  -17.6100500044
   C      -5.4650888822   23.3330452300  -19.4815991379
   C      -5.1915350911   24.5011968841  -16.9630570018
   C      -4.2220095709   23.3540310261  -18.8487419031
   C      -4.0801262383   23.9307681442  -17.5848231808
   H      -7.5584489620   25.8170593123  -20.5349740354
   H      -8.2049973298   22.9289768613  -19.8864663023
   H      -8.6942478101   24.2294301279  -18.8069839358
   H      -7.2919906723   24.9428396559  -17.1199371926
   H      -5.5665312186   22.8349316041  -20.4414130075
   H      -5.0991040095   24.9379581821  -15.9724233325
   H      -3.3657993920   22.9037060323  -19.3364203938
   H      -3.1148548298   23.9225617222  -17.0861087351
   H      -9.8823402761   25.5819272774  -20.2712560704
   H      -9.9258009913   24.3080315900  -21.2732637490
   N      -6.2559999933   24.7380000176  -22.3669999931
   C      -5.6060000677   24.2539999555  -23.5729999868
   C      -4.2180000088   23.7270000050  -23.2119900711
   O      -3.3819126195   24.4903524196  -22.7187466039
   H      -5.8697714271   25.5487266518  -21.9033637459
   H      -6.2489222255   23.4901792240  -24.0075609426
   H      -5.4791026380   25.0757489461  -24.2855722710
   N      -3.9949900373   22.4249999442  -23.4090099162
   C      -2.6220100297   21.9929801449  -23.2749901693
   C      -2.2559999840   20.9290000417  -24.2929999652
   C      -2.2007594364   21.6121340562  -21.8386944567
   C      -2.9912757063   20.5361800157  -21.1198201149
   C      -3.9294272096   19.6998701522  -21.7365003645
   C      -2.7673621267   20.3583775310  -19.7461722473
   C      -4.6221745607   18.7276910139  -21.0128880934
   C      -3.4531583720   19.3984945516  -19.0062403414
   C      -4.3878830070   18.5761343467  -19.6444343788
   O      -5.1009034646   17.6142454000  -18.9756527445
   O      -3.0233576508   20.5035364932  -25.1349258057
   H      -4.6148832628   21.8753213408  -23.9930315563
   H      -1.9795885616   22.8489863880  -23.5301486740
   H      -2.2425530394   22.5375247335  -21.2556837825
   H      -1.1389730987   21.3311929011  -21.8770045397
   H      -4.1373853915   19.7909364791  -22.7963277209
   H      -2.0408952563   20.9870180288  -19.2380351680
   H      -5.3490564548   18.0877305716  -21.5022923893
   H      -3.2651409035   19.2883806121  -17.9404957434
   H      -4.9138693169   17.6778009779  -18.0234690421
   H      -1.2113788803   20.5699619365  -24.2218080054
   N     -10.2910000077   21.4870000191  -23.3369999817
   C     -11.4180000192   21.0959999430  -22.4820000155
   C     -11.9099999879   22.3049999668  -21.6720000058
   O     -11.1515763995   22.8899886404  -20.8758326772
   C     -11.2148626559   19.8590252784  -21.5533443783
   C     -10.8088274889   18.6462879491  -22.4198567147
   C     -12.4789743788   19.5679769940  -20.7355485599
   C     -10.7951527266   17.2894523844  -21.7043505128
   H     -12.2342040166   20.8109086906  -23.1628241145
   H     -10.3947946128   20.0888319634  -20.8655341803
   H      -9.8136474673   18.8252161940  -22.8439630203
   H     -11.4994234195   18.5787176090  -23.2737369708
   H     -13.3248453177   19.3376404036  -21.3979944199
   H     -12.7695177199   20.4098742608  -20.1043648054
   H     -12.3275700095   18.7090970868  -20.0765256930
   H     -11.8012839998   16.9772702871  -21.4082028599
   H     -10.1762663607   17.3090437912  -20.8012807845
   H     -10.3909238705   16.5169362090  -22.3690707342
   H      -9.9174484736   20.6627085267  -23.8007729923
   H      -9.5378638858   21.8759563663  -22.7661465739
   N     -13.2069999831   22.5949999888  -21.7439999779
   C     -13.9490000165   23.5529999955  -20.8580000200
   C     -13.7720000001   23.1630000016  -19.3720000115
   O     -14.0513435402   22.0262667003  -18.9684170328
   H     -13.7786915905   22.0473486007  -22.3734673133
   H     -13.6080192108   24.5729890831  -21.0518437673
   H     -15.0029645618   23.4680908702  -21.1247695787
   N     -13.3410000139   24.1269999917  -18.5819999939
   C     -12.8539999613   23.8290000129  -17.2500000155
   C     -14.0049999784   23.4660000172  -16.3050000352
   O     -13.7964838793   22.8487634160  -15.2567490891
   C     -11.9860521687   24.9551299434  -16.6914811512
   H     -11.5691948439   24.6375677488  -15.7302230931
   H     -13.0166628813   24.9869041516  -19.0078487812
   H     -12.2508013415   22.9175558042  -17.3107028209
   H     -12.5611378596   25.8774194226  -16.5558674318
   H     -11.1530625774   25.1507649222  -17.3759385495
   N     -15.2270000083   23.8479999309  -16.6619999522
   C     -16.3630000362   23.4180000214  -15.9420000543
   C     -16.5679999929   21.8990000005  -15.9980000051
   O     -17.1728729731   21.3591930180  -15.0612097519
   H     -15.3467494321   24.3483813225  -17.5326559614
   H     -16.2882627298   23.6694096421  -14.8815029759
   H     -17.2545695403   23.9006387446  -16.3513045567
   N     -16.1719999830   21.1949999875  -17.0629999991
   C     -16.3930000086   19.7329999861  -17.1389999821
   C     -15.5320000026   19.0090000058  -16.0969999811
   O     -15.9400175642   17.9786584496  -15.5525334740
   H     -15.5909495933   21.6244178884  -17.7816764735
   H     -17.4390691369   19.4938123423  -16.9467446660
   H     -16.1085648648   19.4043165458  -18.1410964943
   N     -14.3079999915   19.5119999936  -15.9010000159
   C     -13.4140000458   18.7559999742  -15.1219999749
   C     -12.1360000564   19.5319999201  -14.8500000303
   O     -11.9051155567   20.5589735751  -15.4943715137
   C     -13.0133084653   17.4009942371  -15.7802053260
   S     -11.9056407493   17.5410935201  -17.2410275967
   H     -13.9769116297   20.3725024499  -16.3219392894
   H     -13.8913719857   18.4884579368  -14.1701441365
   H     -13.9154710618   16.8998673387  -16.1282302584
   H     -12.5369824133   16.7585750924  -15.0368732845
   H     -10.7906086958   17.8758980226  -16.5555480593
   N     -11.2659999163   19.0340001303  -13.9460000424
   C      -9.9969999643   19.6749999547  -13.5649999768
   C      -8.8769999526   18.8250098441  -14.1419999837
   O      -9.1111928893   17.8440264177  -14.8645182320
   H     -11.5143924037   18.1934498178  -13.4408686708
   H      -9.9827737222   20.7142433227  -13.9000111317
   H      -9.9146022250   19.6800535563  -12.4738205940
   N      -7.6399999033   19.1360000358  -13.7360097625
   C      -6.4499900243   18.3769902545  -14.0489999541
   C      -6.6059903138   16.9179999634  -13.7170000980
   O      -6.3021258443   16.0419385592  -14.5350285587
   H      -7.5062467204   20.0582423498  -13.3337632986
   H      -5.6254575517   18.8058397057  -13.4747079675
   H      -6.1964139486   18.4508742344  -15.1113781495
   N      -7.0430000095   16.6469999983  -12.4999999797
   C      -6.9539998865   15.2350000356  -12.1039999860
   C      -8.0129998894   14.5060000901  -12.9029998894
   O      -7.9058965784   13.3186307178  -13.2291266848
   C      -7.1618135670   15.0456278967  -10.5988211178
   C      -6.1063228440   15.7271810947   -9.7082838169
   C      -6.4202613588   15.4378677516   -8.2352088325
   C      -4.6777316327   15.2948820247  -10.0599449594
   H      -7.1220924433   17.3799620794  -11.8054492224
   H      -5.9856759885   14.8370308660  -12.4118687725
   H      -7.1505298634   13.9650940376  -10.4091249867
   H      -8.1614875445   15.4075793667  -10.3261226859
   H      -6.1758153624   16.8147934597   -9.8563971380
   H      -6.3425930992   14.3626520236   -8.0301212721
   H      -7.4353444673   15.7585837720   -7.9734690652
   H      -5.7174430673   15.9585822950   -7.5753303483
   H      -4.3963630878   15.5944141313  -11.0751148028
   H      -4.5718415030   14.2047745598   -9.9868216445
   H      -3.9589023110   15.7496360895   -9.3692465193
   N      -9.0820000229   15.2379997326  -13.1510001049
   C     -10.2720001389   14.6660002037  -13.8399999837
   C      -9.9460000282   14.2890000327  -15.2639999921
   O     -10.1830882033   13.1775053878  -15.7509764949
   H      -9.0956724352   16.2175266195  -12.9119337815
   H     -11.0537105043   15.4284612684  -13.8168473703
   H     -10.6153004615   13.7719970388  -13.3175655212
   N      -9.3230000759   15.2380001666  -15.9659999683
   C      -8.8440000312   14.9339998000  -17.2509998140
   C      -7.8749998050   13.7869999483  -17.2000001652
   C      -8.0298243452   16.1421843494  -17.7916690442
   O      -7.6093922608   13.0449421919  -18.1719754965
   H      -9.0634450245   16.1232347254  -15.5306335473
   H      -9.6537758082   14.6950257397  -17.9492112691
   H      -7.1874142304   16.3583621566  -17.1280976700
   H      -8.6896149201   17.0125742897  -17.8170867989
   H      -7.6595913749   15.9472113382  -18.7995067488
   H      -7.3014121443   13.6195950269  -16.2841994885
   H      -5.9504354675   22.0291979130  -13.8890465262
   H      -4.8313478222   20.6870580277  -16.4055916519
   H      -6.0894284045   20.3823271563  -18.2626931160
   H     -10.1342276020   22.2694846445  -16.1560629312
   H      -7.1380317307   18.7044880412  -19.6529312702
   H      -8.0625805595   18.9432784302  -21.1626690938
   H      -8.9145499772   18.5499709895  -19.6385474782
   C      -8.0676995497   19.0859733019  -20.0807716049
   C      -5.2470057778   21.5500618192  -14.5569753830
   C      -5.6187574997   21.1319080203  -15.7983075268
   C      -9.2532998286   21.8354084445  -16.6013002692
   C      -6.9849884151   20.7595157676  -17.7790820305
   C      -9.3002024677   21.3990765688  -17.9147086660
   C      -8.1500255015   20.8407406996  -18.5119333726
   C      -3.8755952030   21.3709532663  -14.1150987524
   C      -6.9010288154   21.2019352975  -16.4381671844
   C      -8.0795732181   21.7451578793  -15.8334913404
   O      -2.9558732646   20.8531876775  -14.7401936548
   O     -10.4784781372   21.5280569677  -18.5835098345
   O      -8.2023891951   20.4932736508  -19.8527601735
   O      -8.0691184554   22.1640396452  -14.5719836727
   H     -10.3419623809   21.7125987801  -19.5357185123
   S      -3.6162585252   22.0083976040  -12.4301259518
   C      -1.8439560555   21.6269787797  -12.2236525427
   H      -1.2461162696   22.2038166789  -12.9318200711
   H      -1.5789289734   21.9039160306  -11.2013193890
   H      -1.6696003050   20.5609537032  -12.3791813747
   H      -9.0977196836   22.5600523372  -14.2933339017
   O     -10.3777711065   23.0074289208  -13.9171918085
   H     -10.9892473022   22.4259819278  -14.3948788373
   O      -8.8523723994   13.4795564786  -20.2830956537
   H      -8.6884071550   14.3776153416  -20.6264395125
   H      -9.8187401319   13.4171500914  -20.1671306379
   H      -8.1785245431   13.2459499980  -19.0768381446
197
Converged     Job 8: Energy -5.6398902635538398e+03 @ (1.400114)
   N      -9.4190000587   25.1720000054  -21.0810000248
   C      -8.0910101271   24.8839899619  -20.7659999964
   C      -7.4100099904   24.2140000276  -21.9690000055
   O      -7.9253559586   23.2260246222  -22.5119874444
   C      -7.9362565321   23.9285970809  -19.5386507522
   C      -6.5860245549   23.9178968260  -18.8737107496
   C      -6.4277436708   24.5031364660  -17.6100952908
   C      -5.4648791734   23.3335096278  -19.4812666901
   C      -5.1921925534   24.5024370145  -16.9628504795
   C      -4.2219688340   23.3550699523  -18.8481131337
   C      -4.0805194755   23.9321940957  -17.5843150217
   H      -7.5584277296   25.8170401855  -20.5349563458
   H      -8.2045840965   22.9288177558  -19.8865448968
   H      -8.6943853347   24.2290815083  -18.8070937696
   H      -7.2927646237   24.9433616702  -17.1202730683
   H      -5.5660166740   22.8351225272  -20.4409733499
   H      -5.1000749706   24.9394607965  -15.9723037675
   H      -3.3655011966   22.9049333786  -19.3355151228
   H      -3.1153258078   23.9244581354  -17.0854430087
   H      -9.8823675309   25.5818160318  -20.2712132581
   H      -9.9257644940   24.3080289029  -21.2733510012
   N      -6.2559999849   24.7379999959  -22.3669999779
   C      -5.6060000532   24.2539999776  -23.5729999955
   C      -4.2180000112   23.7270000131  -23.2119900471
   O      -3.3819013642   24.4903529106  -22.7187647027
   H      -5.8697451309   25.5486962683  -21.9033328039
   H      -6.2489241660   23.4901842893  -24.0075613735
   H      -5.4791018543   25.0757512884  -24.2855675910
   N      -3.9949900361   22.4249999839  -23.4090099606
   C      -2.6220100854   21.9929800669  -23.2749901120
   C      -2.2559999751   20.9290000331  -24.2929999581
   C      -2.2007213777   21.6123003071  -21.8386607414
   C      -2.9914515523   20.5366759978  -21.1195346346
   C      -3.9296344977   19.7002858842  -21.7360459895
   C      -2.7677986451   20.3593725255  -19.7457823197
   C      -4.6227058209   18.7285372177  -21.0121641150
   C      -3.4538932817   19.3999370092  -19.0055555706
   C      -4.3886465337   18.5775108450  -19.6436146594
   O      -5.1018840910   17.6159741944  -18.9745581535
   O      -3.0234222591   20.5035679817  -25.1348804719
   H      -4.6149091955   21.8753010259  -23.9929787046
   H      -1.9795971787   22.8489705389  -23.5302423437
   H      -2.2423458911   22.5378064588  -21.2558233190
   H      -1.1389851184   21.3311725321  -21.8769648089
   H      -4.1373903029   19.7909946050  -22.7959447100
   H      -2.0413020157   20.9880932396  -19.2377947522
   H      -5.3496545913   18.0885312054  -21.5014111881
   H      -3.2661255302   19.2902042551  -17.9397250399
   H      -4.9154532062   17.6802818255  -18.0223094885
   H      -1.2113658844   20.5699851327  -24.2218704003
   N     -10.2909999901   21.4870000437  -23.3369999886
   C     -11.4179999768   21.0959999802  -22.4819999993
   C     -11.9099999894   22.3050000000  -21.6720000158
   O     -11.1516027328   22.8901469899  -20.8759312307
   C     -11.2147084930   19.8590998115  -21.5532693344
   C     -10.8084626151   18.6463756959  -22.4197106780
   C     -12.4788072622   19.5679282248  -20.7354977002
   C     -10.7946179812   17.2895684221  -21.7041504369
   H     -12.2342053290   20.8108202287  -23.1627813782
   H     -10.3946923826   20.0890807656  -20.8654515203
   H      -9.8132785542   18.8254239298  -22.8437529369
   H     -11.4989985826   18.5786766874  -23.2736288997
   H     -13.3246345850   19.3374902926  -21.3979628711
   H     -12.7694459113   20.4098095333  -20.1043379590
   H     -12.3273320959   18.7090802557  -20.0764523730
   H     -11.8007011621   16.9772775483  -21.4079550401
   H     -10.1756950484   17.3092935858  -20.8011193860
   H     -10.3903216449   16.5170740095  -22.3688544464
   H      -9.9173074644   20.6626953054  -23.8006261274
   H      -9.5379549440   21.8761724330  -22.7661783475
   N     -13.2070000155   22.5949999666  -21.7439999815
   C     -13.9490000277   23.5529999766  -20.8580000098
   C     -13.7719999896   23.1630000116  -19.3720000066
   O     -14.0513951692   22.0262792145  -18.9684248433
   H     -13.7787081914   22.0472360068  -22.3733557094
   H     -13.6080124314   24.5729890233  -21.0518477726
   H     -15.0029662202   23.4680966635  -21.1247684565
   N     -13.3410000055   24.1269999958  -18.5819999975
   C     -12.8539999707   23.8290000199  -17.2500000113
   C     -14.0049999907   23.4660000211  -16.3050000214
   O     -13.7963957120   22.8488414095  -15.2567160251
   C     -11.9862442529   24.9553477053  -16.6916299217
   H     -11.5698126493   24.6383321630  -15.7300363067
   H     -13.0166113610   24.9868795722  -19.0078632050
   H     -12.2507491454   22.9176036258  -17.3106736938
   H     -12.5614030985   25.8776884329  -16.5566658408
   H     -11.1529779810   25.1506793843  -17.3758297289
   N     -15.2270000125   23.8479999253  -16.6619999520
   C     -16.3630000412   23.4180000146  -15.9420000534
   C     -16.5679999955   21.8989999907  -15.9980000050
   O     -17.1728539868   21.3591788400  -15.0612064857
   H     -15.3467451927   24.3482882728  -17.5327103985
   H     -16.2882521274   23.6694094082  -14.8815040739
   H     -17.2545703904   23.9006436758  -16.3512949095
   N     -16.1719999815   21.1949999850  -17.0630000018
   C     -16.3930000095   19.7329999842  -17.1389999860
   C     -15.5319999993   19.0090000009  -16.0969999868
   O     -15.9400076019   17.9786529686  -15.5525415046
   H     -15.5909814360   21.6244221125  -17.7816989752
   H     -17.4390689225   19.4938105968  -16.9467467259
   H     -16.1085632280   19.4043168393  -18.1410937962
   N     -14.3079999890   19.5119999875  -15.9010000255
   C     -13.4140000446   18.7559999746  -15.1219999739
   C     -12.1360000516   19.5319999212  -14.8500000323
   O     -11.9052693039   20.5592537178  -15.4939819556
   C     -13.0133259701   17.4009920915  -15.7802092368
   S     -11.9056117230   17.5411283862  -17.2409991692
   H     -13.9769454119   20.3725387880  -16.3218872436
   H     -13.8913364494   18.4884976434  -14.1701171260
   H     -13.9154826733   16.8998840774  -16.1282718489
   H     -12.5370379876   16.7585399886  -15.0368810395
   H     -10.7905853510   17.8758803123  -16.5554880831
   N     -11.2659999178   19.0340001228  -13.9460000333
   C      -9.9969999689   19.6749999633  -13.5649999850
   C      -8.8769999562   18.8250098485  -14.1419999697
   O      -9.1112513361   17.8439529396  -14.8643945926
   H     -11.5140927771   18.1931244741  -13.4412695312
   H      -9.9825938295   20.7139269601  -13.9005513505
   H      -9.9145949914   19.6803894687  -12.4738340156
   N      -7.6399998952   19.1360000228  -13.7360097465
   C      -6.4499900104   18.3769902618  -14.0489999507
   C      -6.6059903180   16.9179999757  -13.7170001085
   O      -6.3021409218   16.0419263562  -14.5350214646
   H      -7.5062124205   20.0584677015  -13.3342473517
   H      -5.6254697991   18.8058618708  -13.4747047494
   H      -6.1964047906   18.4508737060  -15.1113833103
   N      -7.0430000330   16.6470000041  -12.4999999929
   C      -6.9539999083   15.2350000506  -12.1040000058
   C      -8.0129999080   14.5060001506  -12.9029999386
   O      -7.9058932827   13.3186279927  -13.2291200703
   C      -7.1618206068   15.0456261071  -10.5988212703
   C      -6.1063581030   15.7272071675   -9.7082722319
   C      -6.4203066599   15.4378883556   -8.2352001967
   C      -4.6777512564   15.2949466640  -10.0599152597
   H      -7.1220670544   17.3799661453  -11.8054474583
   H      -5.9856722502   14.8370291761  -12.4118646353
   H      -7.1505106302   13.9650904946  -10.4091224231
   H      -8.1615087023   15.4075531824  -10.3261318062
   H      -6.1758776571   16.8148205762   -9.8563866481
   H      -6.3426097654   14.3626733969   -8.0301072471
   H      -7.4354052016   15.7585771890   -7.9734728924
   H      -5.7175093824   15.9586269499   -7.5753125108
   H      -4.3963780038   15.5944891051  -11.0750831848
   H      -4.5718319216   14.2048403721   -9.9867917302
   H      -3.9589413515   15.7497212736   -9.3692053914
   N      -9.0820001348   15.2379998407  -13.1510000885
   C     -10.2720002197   14.6660000981  -13.8399999975
   C      -9.9459998963   14.2889999969  -15.2639999626
   O     -10.1830803450   13.1775194834  -15.7510110637
   H      -9.0956611913   16.2175324544  -12.9119531950
   H     -11.0537152684   15.4284558295  -13.8168418421
   H     -10.6152958810   13.7719917602  -13.3175671029
   N      -9.3229998547   15.2380000968  -15.9659998316
   C      -8.8439998842   14.9339999031  -17.2509996017
   C      -7.8750000470   13.7869999034  -17.2000004602
   C      -8.0297968631   16.1421566705  -17.7916444664
   O      -7.6097904288   13.0447232065  -18.1718969155
   H      -9.0634501779   16.1232357744  -15.5306332951
   H      -9.6537872864   14.6950399510  -17.9492003520
   H      -7.1873762002   16.3583079634  -17.1280794260
   H      -8.6895704177   17.0125511780  -17.8170399127
   H      -7.6595835669   15.9471959563  -18.7994895032
   H      -7.3012296281   13.6197121108  -16.2842897035
   H      -5.9546557289   22.0314869410  -13.8864279637
   H      -4.8336236385   20.6881312782  -16.4016704644
   H      -6.0900240701   20.3829270114  -18.2592651255
   H     -10.1366916911   22.2706810929  -16.1568236883
   H      -7.1384015127   18.7040346036  -19.6495382407
   H      -8.0619977481   18.9422682077  -21.1599598402
   H      -8.9150308837   18.5503947665  -19.6360838158
   C      -8.0676476976   19.0856968963  -20.0781572264
   C      -5.2506124901   21.5519915612  -14.5534615615
   C      -5.6213632716   21.1333222340  -15.7950180063
   C      -9.2551311923   21.8366536782  -16.6007803183
   C      -6.9859613065   20.7603582774  -17.7765029950
   C      -9.3009270669   21.3997445690  -17.9139408154
   C      -8.1503463071   20.8412214639  -18.5103206089
   C      -3.8797214901   21.3729337852  -14.1103331428
   C      -6.9031200701   21.2032128526  -16.4356133765
   C      -8.0820910293   21.7467747149  -15.8314217854
   O      -2.9596123363   20.8545923479  -14.7344380067
   O     -10.4788281387   21.5281220881  -18.5836071067
   O      -8.2017827072   20.4931776423  -19.8510756723
   O      -8.0728642705   22.1657151387  -14.5705122250
   H     -10.3416806046   21.7128610750  -19.5356797805
   S      -3.6215483727   22.0112214981  -12.4253678956
   C      -1.8495451391   21.6293253997  -12.2172486024
   H      -1.2507325964   22.2066419289  -12.9242102915
   H      -1.5855999944   21.9052792756  -11.1943682523
   H      -1.6752763270   20.5633998624  -12.3735607902
   H      -9.1056202544   22.5636742095  -14.2909648993
   O     -10.3790350229   23.0085302458  -13.9156807226
   H     -10.9906953964   22.4275539764  -14.3937725195
   O      -8.8527617123   13.4793710052  -20.2832429401
   H      -8.6888404512   14.3774898535  -20.6264490066
   H      -9.8190790075   13.4170033297  -20.1668705004
   H      -8.1783023276   13.2454251957  -19.0774586975
197
Converged     Job 9: Energy -5.6398905613921779e+03 @ (1.393047)
   N      -9.4190000735   25.1719999895  -21.0810000583
   C      -8.0910101450   24.8839899675  -20.7660000216
   C      -7.4100099844   24.2140000253  -21.9690000171
   O      -7.9253983680   23.2260554065  -22.5120043031
   C      -7.9362898198   23.9286579491  -19.5385967483
   C      -6.5861262467   23.9181671934  -18.8735200537
   C      -6.4278624862   24.5037558307  -17.6100573685
   C      -5.4649384580   23.3336686814  -19.4808956978
   C      -5.1922783812   24.5032507006  -16.9628708429
   C      -4.2219861213   23.3554130468  -18.8478303039
   C      -4.0805717824   23.9329036276  -17.5841906560
   H      -7.5584227801   25.8170470875  -20.5349827958
   H      -8.2044827544   22.9288149493  -19.8864176509
   H      -8.6945094071   24.2291401669  -18.8071345601
   H      -7.2928842206   24.9440917489  -17.1203292565
   H      -5.5660973718   22.8350207626  -20.4404677581
   H      -5.1001533303   24.9405455698  -15.9724437038
   H      -3.3655086277   22.9052036485  -19.3351618046
   H      -3.1153656038   23.9253955716  -17.0853394822
   H      -9.8823631502   25.5817990524  -20.2712061834
   H      -9.9257676745   24.3080433994  -21.2733751760
   N      -6.2559999830   24.7380000231  -22.3669999887
   C      -5.6060000632   24.2539999546  -23.5729999854
   C      -4.2180000054   23.7269999979  -23.2119900826
   O      -3.3818988948   24.4903607319  -22.7187796319
   H      -5.8697283668   25.5486806817  -21.9033173319
   H      -6.2489255001   23.4901846369  -24.0075668721
   H      -5.4790949822   25.0757523630  -24.2855688889
   N      -3.9949900414   22.4249999283  -23.4090099082
   C      -2.6220100194   21.9929801676  -23.2749901636
   C      -2.2559999700   20.9290000404  -24.2929999460
   C      -2.2006545210   21.6123833933  -21.8386542311
   C      -2.9913850831   20.5368831870  -21.1193602967
   C      -3.9292498759   19.7000897404  -21.7358190229
   C      -2.7679863666   20.3600902919  -19.7454983646
   C      -4.6221858470   18.7283876325  -21.0117430733
   C      -3.4540385267   19.4007450143  -19.0051187067
   C      -4.3883971881   18.5778228686  -19.6430965156
   O      -5.1014732813   17.6162757636  -18.9738769643
   O      -3.0234878954   20.5035974767  -25.1348367589
   H      -4.6149295577   21.8752754578  -23.9929391400
   H      -1.9796253392   22.8489818483  -23.5302820696
   H      -2.2421501443   22.5379403207  -21.2558868340
   H      -1.1389430107   21.3311563606  -21.8770212109
   H      -4.1368021378   19.7904044554  -22.7957970810
   H      -2.0417333661   20.9891379067  -19.2375658492
   H      -5.3488715590   18.0880413824  -21.5009347458
   H      -3.2665400749   19.2914253875  -17.9391991477
   H      -4.9156577310   17.6812645363  -18.0215557575
   H      -1.2113660833   20.5699730257  -24.2219067583
   N     -10.2909999604   21.4870000138  -23.3369999889
   C     -11.4179999947   21.0960000495  -22.4820000328
   C     -11.9099999917   22.3050000230  -21.6720000043
   O     -11.1516191036   22.8903609143  -20.8760954781
   C     -11.2145566878   19.8590938231  -21.5532736150
   C     -10.8080743617   18.6464537326  -22.4197160450
   C     -12.4786522084   19.5677118304  -20.7355719510
   C     -10.7940499927   17.2896359588  -21.7041724545
   H     -12.2342108583   20.8107634541  -23.1627452796
   H     -10.3945966207   20.0891557992  -20.8654052730
   H      -9.8128812217   18.8256721379  -22.8436782516
   H     -11.4985438549   18.5786647043  -23.2736798571
   H     -13.3244202704   19.3372189855  -21.3980942289
   H     -12.7694079056   20.4095108000  -20.1043597252
   H     -12.3271070107   18.7088359833  -20.0765769260
   H     -11.8000942908   16.9771732572  -21.4080254764
   H     -10.1751718356   17.3094808177  -20.8011141534
   H     -10.3895895528   16.5172096064  -22.3688593325
   H      -9.9172316450   20.6626773121  -23.8005349448
   H      -9.5379972898   21.8763038152  -22.7662154369
   N     -13.2070000289   22.5949999692  -21.7439999624
   C     -13.9490000421   23.5529999772  -20.8580000012
   C     -13.7719999841   23.1630000265  -19.3719999996
   O     -14.0514244589   22.0262862936  -18.9684247631
   H     -13.7787219630   22.0471289099  -22.3732469892
   H     -13.6080196278   24.5729852360  -21.0518467507
   H     -15.0029657706   23.4680907670  -21.1247599862
   N     -13.3409999945   24.1270000062  -18.5819999930
   C     -12.8539999549   23.8290000255  -17.2500000047
   C     -14.0049999908   23.4660000294  -16.3050000190
   O     -13.7962980821   22.8489210617  -15.2566819083
   C     -11.9864282942   24.9555685738  -16.6917962923
   H     -11.5703148314   24.6390752939  -15.7299253515
   H     -13.0165611693   24.9868524166  -19.0078735852
   H     -12.2506898881   22.9176458833  -17.3106456762
   H     -12.5616801773   25.8779325624  -16.5573928119
   H     -11.1529572356   25.1506555335  -17.3758109755
   N     -15.2270000087   23.8479999318  -16.6619999482
   C     -16.3630000376   23.4180000256  -15.9420000515
   C     -16.5679999936   21.8990000000  -15.9980000041
   O     -17.1728364799   21.3591808093  -15.0611957476
   H     -15.3467400870   24.3482108540  -17.5327564520
   H     -16.2882442263   23.6694115511  -14.8815055836
   H     -17.2545714430   23.9006473261  -16.3512888555
   N     -16.1719999824   21.1949999939  -17.0629999995
   C     -16.3930000102   19.7329999973  -17.1389999878
   C     -15.5319999997   19.0090000088  -16.0969999899
   O     -15.9400043750   17.9786546246  -15.5525379495
   H     -15.5910105449   21.6244241199  -17.7817224217
   H     -17.4390688294   19.4938085869  -16.9467473377
   H     -16.1085592751   19.4043154494  -18.1410954118
   N     -14.3079999898   19.5119999996  -15.9010000232
   C     -13.4140000557   18.7559999695  -15.1219999794
   C     -12.1360000743   19.5319999160  -14.8500000270
   O     -11.9054030489   20.5595251245  -15.4936064262
   C     -13.0133486923   17.4009776563  -15.7801935173
   S     -11.9055935835   17.5411212347  -17.2409571449
   H     -13.9769768321   20.3725704029  -16.3218490031
   H     -13.8913041362   18.4885457652  -14.1700854502
   H     -13.9155043326   16.8998842770  -16.1282802737
   H     -12.5370894605   16.7585038237  -15.0368620138
   H     -10.7905569430   17.8758119175  -16.5554269134
   N     -11.2659998988   19.0340001437  -13.9460000593
   C      -9.9969999463   19.6749999375  -13.5649999959
   C      -8.8769999112   18.8250098141  -14.1420000153
   O      -9.1113034013   17.8438822886  -14.8642791085
   H     -11.5138425751   18.1928512562  -13.4416001171
   H      -9.9823818243   20.7135855951  -13.9011254847
   H      -9.9145928928   19.6807465024  -12.4738493573
   N      -7.6399999018   19.1360001368  -13.7360096845
   C      -6.4499900710   18.3769902054  -14.0489999746
   C      -6.6059902949   16.9179999751  -13.7170001000
   O      -6.3021549655   16.0419338859  -14.5350332804
   H      -7.5061920750   20.0586862041  -13.3347182515
   H      -5.6254826518   18.8058823096  -13.4747160281
   H      -6.1964091885   18.4508743466  -15.1113896559
   N      -7.0429999906   16.6469999802  -12.4999999939
   C      -6.9539999343   15.2350000050  -12.1040000011
   C      -8.0129998921   14.5060000726  -12.9029998996
   O      -7.9058944306   13.3186276002  -13.2291096644
   C      -7.1618243488   15.0456300836  -10.5988212212
   C      -6.1063714834   15.7272274955   -9.7082711328
   C      -6.4203246618   15.4379127124   -8.2351994446
   C      -4.6777588971   15.2949774158  -10.0599048065
   H      -7.1220351256   17.3799661641  -11.8054481949
   H      -5.9856764618   14.8370292185  -12.4118618750
   H      -7.1505039472   13.9650994303  -10.4091197090
   H      -8.1615132281   15.4075466692  -10.3261384325
   H      -6.1758992555   16.8148345211   -9.8563910946
   H      -6.3426153619   14.3627031240   -8.0301026287
   H      -7.4354237592   15.7585877381   -7.9734804529
   H      -5.7175410362   15.9586599079   -7.5753138827
   H      -4.3963813988   15.5945177187  -11.0750676132
   H      -4.5718328634   14.2048749448   -9.9867775331
   H      -3.9589599781   15.7497566617   -9.3691949426
   N      -9.0820000067   15.2379996628  -13.1510000781
   C     -10.2720000952   14.6660002044  -13.8399999643
   C      -9.9460000702   14.2890000759  -15.2639999829
   O     -10.1831049424   13.1775064078  -15.7509656274
   H      -9.0956495133   16.2175369329  -12.9119769151
   H     -11.0537179066   15.4284535338  -13.8168424588
   H     -10.6152936912   13.7719950678  -13.3175681170
   N      -9.3230001440   15.2380000517  -15.9660000698
   C      -8.8439999490   14.9339998656  -17.2509998715
   C      -7.8749999097   13.7870000780  -17.2000000475
   C      -8.0297619862   16.1421421523  -17.7915813644
   O      -7.6094647326   13.0448883256  -18.1719513128
   H      -9.0634073236   16.1232143533  -15.5306196933
   H      -9.6537570463   14.6950755733  -17.9492466838
   H      -7.1873459854   16.3582548589  -17.1280000235
   H      -8.6895147450   17.0125541486  -17.8169703987
   H      -7.6595451141   15.9471881665  -18.7994273336
   H      -7.3013129342   13.6196958401  -16.2842435780
   H      -5.9582770225   22.0337075140  -13.8846931443
   H      -4.8351215544   20.6894878634  -16.3985668342
   H      -6.0907851806   20.3839516624  -18.2572109379
   H     -10.1389186854   22.2711779489  -16.1569800753
   H      -7.1397847480   18.7042662530  -19.6477303532
   H      -8.0629867439   18.9426208604  -21.1583785059
   H      -8.9164725256   18.5513778154  -19.6346109048
   C      -8.0687753366   19.0862723702  -20.0765891816
   C      -5.2535515951   21.5539141943  -14.5507994426
   C      -5.6233364272   21.1348560882  -15.7926207921
   C      -9.2568576505   21.8374642645  -16.6001729267
   C      -6.9870217330   20.7613968075  -17.7749495821
   C      -9.3022877573   21.4003642711  -17.9131503566
   C      -8.1512579108   20.8420482635  -18.5090099410
   C      -3.8832180493   21.3747133339  -14.1063244659
   C      -6.9046169916   21.2044274062  -16.4340049248
   C      -8.0840573193   21.7479723319  -15.8299730878
   O      -2.9625429850   20.8558287955  -14.7291966052
   O     -10.4802061382   21.5280951594  -18.5830337549
   O      -8.2023710591   20.4938242157  -19.8497576154
   O      -8.0759400741   22.1666613791  -14.5695934716
   H     -10.3430270728   21.7132732687  -19.5349977722
   S      -3.6265046747   22.0135060995  -12.4211980039
   C      -1.8549446464   21.6306831348  -12.2109533895
   H      -1.2548498698   22.2082130789  -12.9166524761
   H      -1.5922471926   21.9057395264  -11.1875108806
   H      -1.6809810359   20.5647970566  -12.3678328813
   H      -9.1133045298   22.5659906117  -14.2888183454
   O     -10.3796962126   23.0096229456  -13.9146238688
   H     -10.9918480018   22.4291496800  -14.3927668852
   O      -8.8529151451   13.4792888077  -20.2829276160
   H      -8.6889114490   14.3773683411  -20.6262070464
   H      -9.8192710641   13.4169514492  -20.1668452644
   H      -8.1789201714   13.2455276694  -19.0767818149
197
Converged     Job 10: Energy -5.6398908646666969e+03 @ (1.385979)
   N      -9.4190000698   25.1719999963  -21.0810000681
   C      -8.0910101604   24.8839899670  -20.7660000075
   C      -7.4100099801   24.2140000384  -21.9690000097
   O      -7.9254061803   23.2260805768  -22.5120422908
   C      -7.9362818617   23.9286038427  -19.5385951597
   C      -6.5861813806   23.9184396445  -18.8733980815
   C      -6.4283025120   24.5044824791  -17.6101028619
   C      -5.4648018631   23.3339659065  -19.4804585199
   C      -5.1927348249   24.5043876807  -16.9628857498
   C      -4.2218592707   23.3561314069  -18.8473981630
   C      -4.0808327528   23.9341125014  -17.5839359193
   H      -7.5584143676   25.8170360881  -20.5349594796
   H      -8.2042131737   22.9286796493  -19.8864165097
   H      -8.6946439745   24.2289070187  -18.8072067580
   H      -7.2934716894   24.9447843425  -17.1205978793
   H      -5.5658131495   22.8349951685  -20.4398772286
   H      -5.1007608042   24.9420087266  -15.9725888115
   H      -3.3652253615   22.9059980418  -19.3345237548
   H      -3.1156756657   23.9270639164  -17.0849844072
   H      -9.8823935560   25.5816683506  -20.2711579277
   H      -9.9257258911   24.3080480855  -21.2734892595
   N      -6.2559999762   24.7380000024  -22.3669999777
   C      -5.6060000530   24.2539999662  -23.5729999984
   C      -4.2180000047   23.7270000111  -23.2119900632
   O      -3.3818959061   24.4903733522  -22.7188008560
   H      -5.8696953780   25.5486458409  -21.9032844398
   H      -6.2489263599   23.4901839528  -24.0075662272
   H      -5.4790955687   25.0757514895  -24.2855703159
   N      -3.9949900347   22.4249999706  -23.4090099514
   C      -2.6220100711   21.9929800906  -23.2749901026
   C      -2.2559999606   20.9290000357  -24.2929999363
   C      -2.2005623435   21.6125060662  -21.8386474964
   C      -2.9915219589   20.5373737874  -21.1190609282
   C      -3.9294867772   19.7005545402  -21.7353314972
   C      -2.7683202374   20.3610597774  -19.7451043552
   C      -4.6227721159   18.7293175510  -21.0109567771
   C      -3.4546953300   19.4021962411  -19.0044104566
   C      -4.3891592165   18.5792696942  -19.6422237552
   O      -5.1024792649   17.6181188828  -18.9726991828
   O      -3.0234275975   20.5035095414  -25.1348471536
   H      -4.6149473315   21.8752574804  -23.9929039572
   H      -1.9796362666   22.8489690605  -23.5303721525
   H      -2.2417727362   22.5381637466  -21.2560209918
   H      -1.1389215503   21.3310197088  -21.8771010894
   H      -4.1368781915   19.7905332996  -22.7953744165
   H      -2.0419798465   20.9901450330  -19.2373472919
   H      -5.3495886984   18.0889710899  -21.4999591623
   H      -3.2674079076   19.2932424225  -17.9384142081
   H      -4.9172313004   17.6838580028  -18.0203209817
   H      -1.2113408316   20.5700438846  -24.2219103554
   N     -10.2909999828   21.4870000444  -23.3370000527
   C     -11.4179998601   21.0960001073  -22.4819999189
   C     -11.9100000296   22.3050000946  -21.6720000412
   O     -11.1514880262   22.8902097388  -20.8761189716
   C     -11.2144712630   19.8591132446  -21.5532487491
   C     -10.8078215073   18.6465162782  -22.4196773101
   C     -12.4785848195   19.5675965461  -20.7356258937
   C     -10.7937015107   17.2896905798  -21.7041471630
   H     -12.2342134371   20.8107381092  -23.1627213722
   H     -10.3945755488   20.0892706039  -20.8653289768
   H      -9.8126119636   18.8258373796  -22.8435620617
   H     -11.4982300236   18.5786760712  -23.2736859966
   H     -13.3243014166   19.3370909325  -21.3982088629
   H     -12.7694107442   20.4093408607  -20.1043736341
   H     -12.3270185491   18.7086890985  -20.0766761101
   H     -11.7997184893   16.9771513104  -21.4079861991
   H     -10.1748040545   17.3096026951  -20.8011141946
   H     -10.3891942391   16.5173010420  -22.3688494264
   H      -9.9171316828   20.6626742777  -23.8004417841
   H      -9.5380591515   21.8764688305  -22.7662514041
   N     -13.2070000437   22.5949999873  -21.7439999948
   C     -13.9490000449   23.5529999700  -20.8579999818
   C     -13.7719999835   23.1630000088  -19.3719999902
   O     -14.0514707903   22.0263030650  -18.9684135204
   H     -13.7787461571   22.0470391638  -22.3731489711
   H     -13.6080115728   24.5729823063  -21.0518435584
   H     -15.0029657650   23.4680978884  -21.1247603286
   N     -13.3410000247   24.1270000032  -18.5819999713
   C     -12.8539999714   23.8290000333  -17.2499999800
   C     -14.0050000057   23.4660000219  -16.3050000207
   O     -13.7962077653   22.8490121572  -15.2566395989
   C     -11.9866233177   24.9557832362  -16.6919378938
   H     -11.5709722374   24.6398464211  -15.7297157802
   H     -13.0165139654   24.9868269712  -19.0078883046
   H     -12.2506359535   22.9176927402  -17.3106128976
   H     -12.5619411233   25.8782047386  -16.5582055721
   H     -11.1528555214   25.1505500933  -17.3756736499
   N     -15.2270000234   23.8479999224  -16.6619999493
   C     -16.3630000535   23.4180000095  -15.9420000534
   C     -16.5680000063   21.8989999882  -15.9980000057
   O     -17.1728189535   21.3591838998  -15.0611836903
   H     -15.3467362920   24.3480955650  -17.5328237961
   H     -16.2882338931   23.6694117073  -14.8815069363
   H     -17.2545732491   23.9006513978  -16.3512792878
   N     -16.1719999887   21.1949999893  -17.0629999962
   C     -16.3930000026   19.7329999898  -17.1390000013
   C     -15.5319999952   19.0089999913  -16.0970000096
   O     -15.9399900496   17.9786474718  -15.5525454233
   H     -15.5910431601   21.6244252308  -17.7817478103
   H     -17.4390687604   19.4938045587  -16.9467511515
   H     -16.1085540854   19.4043157956  -18.1410944179
   N     -14.3079999987   19.5120000005  -15.9010000143
   C     -13.4140000400   18.7559999608  -15.1220000116
   C     -12.1360000857   19.5319999328  -14.8500000148
   O     -11.9056018785   20.5598235248  -15.4932082199
   C     -13.0133505547   17.4009804782  -15.7801959350
   S     -11.9055435828   17.5411940147  -17.2409188629
   H     -13.9770142806   20.3726135311  -16.3217889873
   H     -13.8912707339   18.4885825339  -14.1700589057
   H     -13.9154908839   16.8998874544  -16.1283208486
   H     -12.5371110794   16.7584795181  -15.0368731835
   H     -10.7905226040   17.8758363108  -16.5553381414
   N     -11.2659998941   19.0340001391  -13.9460000844
   C      -9.9969999678   19.6749999290  -13.5649999325
   C      -8.8769999547   18.8250098586  -14.1420000057
   O      -9.1114484826   17.8437921798  -14.8641096330
   H     -11.5134923681   18.1924654356  -13.4420750709
   H      -9.9821905150   20.7132618822  -13.9016686243
   H      -9.9145841209   19.6810824073  -12.4738639052
   N      -7.6399999119   19.1360000582  -13.7360097524
   C      -6.4499900281   18.3769902607  -14.0489999383
   C      -6.6059902857   16.9179999964  -13.7170000872
   O      -6.3021678033   16.0419309834  -14.5350358942
   H      -7.5061501048   20.0589850599  -13.3353660371
   H      -5.6255027963   18.8058954082  -13.4747036654
   H      -6.1963878835   18.4508837702  -15.1113901935
   N      -7.0430000214   16.6469999882  -12.4999999874
   C      -6.9539999275   15.2350000206  -12.1040000231
   C      -8.0129999033   14.5060001214  -12.9029999462
   O      -7.9059055006   13.3186238974  -13.2290992006
   C      -7.1618467228   15.0456311400  -10.5988230417
   C      -6.1064265416   15.7272404560   -9.7082419473
   C      -6.4204191598   15.4379114552   -8.2351809145
   C      -4.6777948272   15.2950182739  -10.0598317126
   H      -7.1220178307   17.3799709799  -11.8054513292
   H      -5.9856738939   14.8370302380  -12.4118532442
   H      -7.1505232857   13.9651013900  -10.4091188054
   H      -8.1615441075   15.4075407970  -10.3261635256
   H      -6.1759682901   16.8148468304   -9.8563558621
   H      -6.3426975891   14.3627021443   -8.0300883251
   H      -7.4355315185   15.7585668383   -7.9734910050
   H      -5.7176650129   15.9586663882   -7.5752710640
   H      -4.3963876652   15.5945697225  -11.0749824768
   H      -4.5718509640   14.2049174441   -9.9867062840
   H      -3.9590284162   15.7498071688   -9.3690949763
   N      -9.0820000956   15.2379997673  -13.1510000895
   C     -10.2720001752   14.6660001341  -13.8400000109
   C      -9.9459999565   14.2890000460  -15.2640000052
   O     -10.1831089110   13.1775221407  -15.7509940096
   H      -9.0956252468   16.2175509237  -12.9120318976
   H     -11.0537222803   15.4284490395  -13.8168400966
   H     -10.6152881103   13.7719933674  -13.3175686370
   N      -9.3230000025   15.2380001934  -15.9659999112
   C      -8.8439999339   14.9339998461  -17.2509996495
   C      -7.8749998686   13.7869999558  -17.2000004083
   C      -8.0297813506   16.1421165924  -17.7916316999
   O      -7.6096671660   13.0446930090  -18.1718576969
   H      -9.0633501696   16.1231847418  -15.5305978872
   H      -9.6537896210   14.6950460629  -17.9491976182
   H      -7.1873475478   16.3582480303  -17.1280792783
   H      -8.6895452489   17.0125111123  -17.8170102082
   H      -7.6595893488   15.9471604496  -18.7994870570
   H      -7.3012520927   13.6197459245  -16.2842742268
   H      -5.9620010611   22.0359564288  -13.8824222541
   H      -4.8369487173   20.6908777537  -16.3947317171
   H      -6.0913461722   20.3848562774  -18.2541982471
   H     -10.1412788154   22.2723037320  -16.1578102806
   H      -7.1403223777   18.7036987640  -19.6443365545
   H      -8.0627872898   18.9412171289  -21.1555818465
   H      -8.9171264741   18.5518737306  -19.6318282369
   C      -8.0689178090   19.0858868228  -20.0739205774
   C      -5.2566069459   21.5558580951  -14.5476029011
   C      -5.6256879187   21.1364983773  -15.7896235030
   C      -9.2585573919   21.8387611322  -16.5997819613
   C      -6.9878954679   20.7625305184  -17.7726598335
   C      -9.3029246620   21.4011901523  -17.9125453482
   C      -8.1515154661   20.8427194071  -18.5076520017
   C      -3.8867521372   21.3765267114  -14.1019927900
   C      -6.9064970810   21.2059419406  -16.4317180042
   C      -8.0864096259   21.7496436811  -15.8280407405
   O      -2.9652611052   20.8571449973  -14.7233112462
   O     -10.4805179821   21.5283437764  -18.5832392815
   O      -8.2017894961   20.4936991561  -19.8482885920
   O      -8.0795747891   22.1681276523  -14.5682001188
   H     -10.3427866261   21.7138725154  -19.5350457222
   S      -3.6315811955   22.0160703484  -12.4168233570
   C      -1.8603759257   21.6326927039  -12.2046177004
   H      -1.2591735378   22.2105977579  -12.9090691701
   H      -1.5989129455   21.9068539545  -11.1806193047
   H      -1.6865205541   20.5668843796  -12.3621384519
   H      -9.1216039266   22.5691595949  -14.2863174968
   O     -10.3811740211   23.0106811019  -13.9128466026
   H     -10.9933335465   22.4306715483  -14.3916247819
   O      -8.8527971518   13.4794626036  -20.2829997610
   H      -8.6889624738   14.3775602312  -20.6263061823
   H      -9.8191294490   13.4169994622  -20.1667720612
   H      -8.1785128365   13.2458208881  -19.0769572951
197
Converged     Job 11: Energy -5.6398911729032625e+03 @ (1.378912)
   N      -9.4190000656   25.1719999833  -21.0810000427
   C      -8.0910101238   24.8839899815  -20.7660000220
   C      -7.4100099838   24.2140000227  -21.9690000073
   O      -7.9254501326   23.2261140857  -22.5120634613
   C      -7.9362347452   23.9286036540  -19.5385912944
   C      -6.5861898701   23.9188339330  -18.8732765935
   C      -6.4283217673   24.5051932190  -17.6101186729
   C      -5.4646837827   23.3345128271  -19.4802474829
   C      -5.1927525419   24.5056086966  -16.9628919569
   C      -4.2217404913   23.3572141310  -18.8471977266
   C      -4.0807145522   23.9355179594  -17.5838717817
   H      -7.5584222266   25.8170381696  -20.5349507633
   H      -8.2038957890   22.9285980680  -19.8864077839
   H      -8.6947305325   24.2287428145  -18.8072762613
   H      -7.2935828309   24.9453862087  -17.1206750440
   H      -5.5655986619   22.8353035599  -20.4395600315
   H      -5.1008760230   24.9434856041  -15.9726967492
   H      -3.3649968414   22.9072581607  -19.3343026132
   H      -3.1155035269   23.9288951068  -17.0850160342
   H      -9.8823968681   25.5816135431  -20.2711417343
   H      -9.9257061241   24.3080597302  -21.2735456285
   N      -6.2559999903   24.7380000233  -22.3669999956
   C      -5.6060000635   24.2539999509  -23.5729999910
   C      -4.2180000041   23.7270000114  -23.2119900750
   O      -3.3818828560   24.4903753292  -22.7188198551
   H      -5.8696754185   25.5486267125  -21.9032660727
   H      -6.2489282773   23.4901767970  -24.0075705901
   H      -5.4790905498   25.0757483731  -24.2855791428
   N      -3.9949900399   22.4249999546  -23.4090099278
   C      -2.6220100471   21.9929801256  -23.2749901533
   C      -2.2559999592   20.9290000476  -24.2929999592
   C      -2.2005346910   21.6125521955  -21.8386394534
   C      -2.9917754368   20.5377809008  -21.1188307113
   C      -3.9296971192   19.7008072818  -21.7349732836
   C      -2.7688671216   20.3619648606  -19.7447579430
   C      -4.6232532471   18.7299390376  -21.0103469786
   C      -3.4555108886   19.4034815279  -19.0038214117
   C      -4.3899221187   18.5804001980  -19.6415088778
   O      -5.1033871845   17.6195250173  -18.9717448601
   O      -3.0233259873   20.5033972362  -25.1348873803
   H      -4.6149695234   21.8752276904  -23.9928673739
   H      -1.9796373193   22.8489656077  -23.5303985874
   H      -2.2413719839   22.5382840246  -21.2561002417
   H      -1.1389821448   21.3307105430  -21.8771811637
   H      -4.1368471147   19.7904003691  -22.7951059232
   H      -2.0425432403   20.9911626990  -19.2371131904
   H      -5.3500647135   18.0894904226  -21.4992325346
   H      -3.2684924059   19.2949159439  -17.9377376212
   H      -4.9187955168   17.6860266293  -18.0192939676
   H      -1.2113200038   20.5701058920  -24.2218766029
   N     -10.2910000183   21.4869999894  -23.3369999633
   C     -11.4180000791   21.0959999421  -22.4820000264
   C     -11.9099999894   22.3049999426  -21.6719999893
   O     -11.1515043900   22.8904394205  -20.8762889719
   C     -11.2141858966   19.8593036529  -21.5530512532
   C     -10.8072099923   18.6466444653  -22.4192468706
   C     -12.4782167598   19.5676400513  -20.7353564608
   C     -10.7926967935   17.2899685257  -21.7034395194
   H     -12.2342075204   20.8105554159  -23.1626490024
   H     -10.3943365973   20.0898118368  -20.8651771172
   H      -9.8120192324   18.8261506288  -22.8431280323
   H     -11.4975706423   18.5784534293  -23.2732673709
   H     -13.3239068930   19.3368741523  -21.3978863816
   H     -12.7691796548   20.4094197241  -20.1042113204
   H     -12.3264658219   18.7088510917  -20.0762890758
   H     -11.7986107098   16.9772112318  -21.4071585124
   H     -10.1737420995   17.3102780232  -20.8004460034
   H     -10.3880056757   16.5175484757  -22.3679992541
   H      -9.9169535968   20.6626364505  -23.8002358304
   H      -9.5381704219   21.8767517731  -22.7663043170
   N     -13.2069999990   22.5949999846  -21.7439999836
   C     -13.9489999899   23.5529999986  -20.8580000030
   C     -13.7720000028   23.1630000049  -19.3720000126
   O     -14.0515186055   22.0263277362  -18.9683715230
   H     -13.7787603202   22.0469297945  -22.3730353476
   H     -13.6080155611   24.5729693363  -21.0518460754
   H     -15.0029632657   23.4680928633  -21.1247505725
   N     -13.3409999865   24.1269999761  -18.5820000063
   C     -12.8539999504   23.8289999992  -17.2500000215
   C     -14.0049999826   23.4660000267  -16.3050000337
   O     -13.7961077697   22.8491048037  -15.2565955171
   C     -11.9868179741   24.9559978155  -16.6920837293
   H     -11.5716576046   24.6406317170  -15.7294976310
   H     -13.0164555893   24.9867903986  -19.0079030902
   H     -12.2505763914   22.9177396140  -17.3105771189
   H     -12.5621937691   25.8784838422  -16.5590549332
   H     -11.1527379431   25.1504182519  -17.3755294721
   N     -15.2270000004   23.8479999296  -16.6619999555
   C     -16.3630000269   23.4180000352  -15.9420000532
   C     -16.5679999854   21.8990000102  -15.9980000021
   O     -17.1727987251   21.3591776080  -15.0611763246
   H     -15.3467309133   24.3479969053  -17.5328822313
   H     -16.2882240552   23.6694145938  -14.8815093940
   H     -17.2545744367   23.9006559022  -16.3512736527
   N     -16.1719999800   21.1949999931  -17.0629999969
   C     -16.3930000100   19.7329999950  -17.1389999800
   C     -15.5320000021   19.0090000108  -16.0969999766
   O     -15.9399891520   17.9786517772  -15.5525362586
   H     -15.5910698314   21.6244264271  -17.7817721526
   H     -17.4390696164   19.4938024552  -16.9467526905
   H     -16.1085474748   19.4043128499  -18.1410991977
   N     -14.3079999929   19.5120000034  -15.9010000109
   C     -13.4140000499   18.7559999715  -15.1219999752
   C     -12.1360000693   19.5319999314  -14.8500000164
   O     -11.9057630073   20.5601231976  -15.4928015643
   C     -13.0133685992   17.4009782007  -15.7801937756
   S     -11.9055076811   17.5412506217  -17.2408751422
   H     -13.9770494550   20.3726552569  -16.3217390245
   H     -13.8912358231   18.4886211585  -14.1700257619
   H     -13.9155015362   16.8998995856  -16.1283623668
   H     -12.5371570762   16.7584414881  -15.0368773636
   H     -10.7904899438   17.8758383443  -16.5552498233
   N     -11.2659999001   19.0340001298  -13.9460000583
   C      -9.9969999574   19.6749999377  -13.5649999689
   C      -8.8769999438   18.8250098448  -14.1420000146
   O      -9.1115386621   17.8437200357  -14.8639847364
   H     -11.5131903519   18.1921276439  -13.4424840774
   H      -9.9819787366   20.7129299765  -13.9022359097
   H      -9.9145839346   19.6814378957  -12.4738805966
   N      -7.6399998976   19.1360000718  -13.7360097710
   C      -6.4499900417   18.3769902104  -14.0489999635
   C      -6.6059902955   16.9179999698  -13.7170000779
   O      -6.3021872835   16.0419302324  -14.5350400207
   H      -7.5061285394   20.0592270319  -13.3358888409
   H      -5.6255190188   18.8059186166  -13.4747208049
   H      -6.1963958106   18.4508857284  -15.1113978442
   N      -7.0429999985   16.6469999833  -12.4999999880
   C      -6.9539999171   15.2350000163  -12.1040000012
   C      -8.0129998961   14.5060001008  -12.9029998955
   O      -7.9059208319   13.3186262345  -13.2290911717
   C      -7.1618374880   15.0456414859  -10.5988234076
   C      -6.1064007571   15.7272766900   -9.7082815801
   C      -6.4203450414   15.4379664342   -8.2352074437
   C      -4.6777796432   15.2950523499  -10.0599159651
   H      -7.1219881140   17.3799707771  -11.8054585132
   H      -5.9856846409   14.8370334840  -12.4118536651
   H      -7.1504970025   13.9651232303  -10.4091133999
   H      -8.1615265576   15.4075388599  -10.3261569606
   H      -6.1759515379   16.8148691469   -9.8564121213
   H      -6.3426060904   14.3627678246   -8.0301075959
   H      -7.4354413225   15.7586101139   -7.9734932827
   H      -5.7175816250   15.9587297496   -7.5753357919
   H      -4.3964113909   15.5945875992  -11.0750725627
   H      -4.5718355971   14.2049583348   -9.9867830921
   H      -3.9589946518   15.7498428604   -9.3692181807
   N      -9.0820000423   15.2379997186  -13.1510000801
   C     -10.2720001416   14.6660001845  -13.8399999556
   C      -9.9460000382   14.2890000394  -15.2639999633
   O     -10.1831142042   13.1775232024  -15.7509808634
   H      -9.0956087019   16.2175571293  -12.9120698290
   H     -11.0537238447   15.4284493874  -13.8168416468
   H     -10.6152865719   13.7720013626  -13.3175734377
   N      -9.3229999892   15.2379999926  -15.9659999876
   C      -8.8439999971   14.9339999125  -17.2509999120
   C      -7.8749999683   13.7869999944  -17.2000000374
   C      -8.0297172467   16.1421065935  -17.7915026819
   O      -7.6093875947   13.0449714362  -18.1719933711
   H      -9.0633037790   16.1231608635  -15.5305824388
   H      -9.6537530417   14.6951080086  -17.9492633832
   H      -7.1873073499   16.3581690328  -17.1279007117
   H      -8.6894585681   17.0125194431  -17.8168467736
   H      -7.6594892523   15.9472170371  -18.7993606686
   H      -7.3013534883   13.6196545389  -16.2842377477
   H      -5.9659050681   22.0379640777  -13.8799307123
   H      -4.8388612464   20.6917236848  -16.3908318243
   H      -6.0919045705   20.3852366019  -18.2510748952
   H     -10.1435901476   22.2733127344  -16.1587168270
   H      -7.1414769811   18.7029143998  -19.6409797288
   H      -8.0628363810   18.9402172781  -21.1529607990
   H      -8.9184549786   18.5525304705  -19.6295093473
   C      -8.0695076539   19.0855937378  -20.0713789228
   C      -5.2599230816   21.5574924319  -14.5442201245
   C      -5.6280361982   21.1376551767  -15.7864728921
   C      -9.2602118062   21.8398386213  -16.5993757503
   C      -6.9888056397   20.7631849457  -17.7703415211
   C      -9.3037926704   21.4018508804  -17.9119274076
   C      -8.1519178331   20.8431866175  -18.5060887760
   C      -3.8905938392   21.3781378516  -14.0973864855
   C      -6.9083028583   21.2069684012  -16.4294049039
   C      -8.0886745568   21.7509604188  -15.8261424260
   O      -2.9688033368   20.8581099720  -14.7177679571
   O     -10.4810865453   21.5284575684  -18.5834072370
   O      -8.2013740486   20.4936301877  -19.8466544581
   O      -8.0830518895   22.1692705268  -14.5668652279
   H     -10.3428918781   21.7140887949  -19.5351205518
   S      -3.6364322459   22.0185361432  -12.4122512449
   C      -1.8655553226   21.6345192238  -12.1984803194
   H      -1.2634089356   22.2125663511  -12.9020043760
   H      -1.6050144616   21.9080401022  -11.1740795878
   H      -1.6919226655   20.5687472107  -12.3564088170
   H      -9.1298687706   22.5721490246  -14.2835937919
   O     -10.3826865867   23.0116429255  -13.9111823574
   H     -10.9949341277   22.4320718791  -14.3904576277
   O      -8.8529681658   13.4794480325  -20.2830023993
   H      -8.6889836632   14.3775743701  -20.6261718783
   H      -9.8193169396   13.4171035792  -20.1668476192
   H      -8.1788801484   13.2454313562  -19.0768806538
197
Converged     Job 12: Energy -5.6398914863989994e+03 @ (1.371844)
   N      -9.4190000649   25.1719999959  -21.0810000444
   C      -8.0910101197   24.8839899982  -20.7660000178
   C      -7.4100099864   24.2140000211  -21.9690000056
   O      -7.9254616723   23.2261153677  -22.5120676787
   C      -7.9362265639   23.9286252503  -19.5385787436
   C      -6.5862513520   23.9192846519  -18.8731157927
   C      -6.4283961769   24.5060084445  -17.6101245928
   C      -5.4646278342   23.3350468926  -19.4799379918
   C      -5.1927888762   24.5068491385  -16.9629768582
   C      -4.2216387321   23.3581713415  -18.8470121750
   C      -4.0806545527   23.9368562551  -17.5838615907
   H      -7.5584392744   25.8170480868  -20.5349512736
   H      -8.2035892853   22.9285391365  -19.8864032655
   H      -8.6948839009   24.2285959568  -18.8073687314
   H      -7.2937119701   24.9461549342  -17.1207477577
   H      -5.5655174591   22.8355745284  -20.4391109796
   H      -5.1009523666   24.9450130288  -15.9729060316
   H      -3.3648332353   22.9083119991  -19.3340906203
   H      -3.1154017161   23.9306391157  -17.0850835109
   H      -9.8824258340   25.5815403108  -20.2711071452
   H      -9.9256785974   24.3080397234  -21.2735810018
   N      -6.2559999920   24.7380000282  -22.3669999983
   C      -5.6060000601   24.2539999535  -23.5729999860
   C      -4.2179999989   23.7270000122  -23.2119900785
   O      -3.3818878106   24.4903749071  -22.7188194504
   H      -5.8696561661   25.5485952138  -21.9032319513
   H      -6.2489227615   23.4901886794  -24.0075716708
   H      -5.4790873945   25.0757503761  -24.2855660351
   N      -3.9949900397   22.4249999523  -23.4090099156
   C      -2.6220100370   21.9929801479  -23.2749901590
   C      -2.2559999754   20.9290000338  -24.2929999439
   C      -2.2004545755   21.6126519859  -21.8386291176
   C      -2.9918919533   20.5382007280  -21.1185715250
   C      -3.9297803905   19.7011172092  -21.7345903111
   C      -2.7692146057   20.3628609570  -19.7444044543
   C      -4.6235677824   18.7305981216  -21.0097369616
   C      -3.4561079725   19.4047330618  -19.0032531727
   C      -4.3904776956   18.5815234861  -19.6408148951
   O      -5.1040975413   17.6209283262  -18.9708104689
   O      -3.0235156573   20.5035245217  -25.1347762573
   H      -4.6149810535   21.8752149127  -23.9928203440
   H      -1.9796516459   22.8489564939  -23.5304648251
   H      -2.2410118738   22.5384655151  -21.2562051514
   H      -1.1389799804   21.3305530513  -21.8772482661
   H      -4.1367255227   19.7903812759  -22.7947839832
   H      -2.0428995011   20.9921542053  -19.2368785939
   H      -5.3503940991   18.0900763835  -21.4984950865
   H      -3.2693386138   19.2965188699  -17.9370885574
   H      -4.9201468909   17.6881758481  -18.0182913136
   H      -1.2113312140   20.5700612406  -24.2219859729
   N     -10.2910000026   21.4870000046  -23.3369999939
   C     -11.4180000162   21.0959999937  -22.4820000004
   C     -11.9099999853   22.3050000098  -21.6720000009
   O     -11.1514461699   22.8904809158  -20.8763718359
   C     -11.2140232272   19.8593828860  -21.5529646672
   C     -10.8068554002   18.6467336490  -22.4190723607
   C     -12.4780289854   19.5676165199  -20.7352728137
   C     -10.7921355008   17.2901211045  -21.7031539482
   H     -12.2342165891   20.8104904998  -23.1626062495
   H     -10.3942225053   20.0900765996  -20.8650934856
   H      -9.8116881999   18.8263519749  -22.8429326140
   H     -11.4971894012   18.5783840810  -23.2730994197
   H     -13.3236949333   19.3367701132  -21.3978002799
   H     -12.7690586364   20.4093824659  -20.1041391850
   H     -12.3262113779   18.7088596105  -20.0761905236
   H     -11.7979861369   16.9772585702  -21.4067703423
   H     -10.1731107413   17.3106060024  -20.8002311901
   H     -10.3874016435   16.5176960341  -22.3676780497
   H      -9.9168244646   20.6626320497  -23.8001043412
   H      -9.5382491287   21.8769540705  -22.7663406836
   N     -13.2070000050   22.5950000049  -21.7440000015
   C     -13.9490000099   23.5529999956  -20.8579999985
   C     -13.7720000023   23.1630000013  -19.3720000058
   O     -14.0515487669   22.0263423232  -18.9683610156
   H     -13.7787815054   22.0468348787  -22.3729418226
   H     -13.6080056999   24.5729822230  -21.0518539326
   H     -15.0029686894   23.4681000479  -21.1247544526
   N     -13.3409999999   24.1269999866  -18.5819999956
   C     -12.8539999448   23.8290000151  -17.2500000104
   C     -14.0049999880   23.4660000357  -16.3050000322
   O     -13.7959800052   22.8491760651  -15.2565787300
   C     -11.9870419274   24.9562412306  -16.6922394860
   H     -11.5723731001   24.6414638902  -15.7292784696
   H     -13.0164080204   24.9867719554  -19.0079224051
   H     -12.2505050622   22.9177988326  -17.3105436872
   H     -12.5625043517   25.8787787786  -16.5599236491
   H     -11.1526461281   25.1503377504  -17.3753830282
   N     -15.2270000065   23.8479999354  -16.6619999516
   C     -16.3630000339   23.4180000284  -15.9420000532
   C     -16.5679999918   21.8990000050  -15.9980000046
   O     -17.1727810171   21.3591842398  -15.0611613616
   H     -15.3467289735   24.3479028345  -17.5329376089
   H     -16.2882096226   23.6694125571  -14.8815090550
   H     -17.2545744176   23.9006625797  -16.3512607377
   N     -16.1719999817   21.1949999942  -17.0629999991
   C     -16.3930000101   19.7329999957  -17.1389999829
   C     -15.5320000026   19.0090000107  -16.0969999833
   O     -15.9399778620   17.9786387679  -15.5525546586
   H     -15.5911110704   21.6244347384  -17.7817975442
   H     -17.4390678893   19.4938019765  -16.9467527758
   H     -16.1085501434   19.4043156026  -18.1410902108
   N     -14.3079999930   19.5120000008  -15.9010000199
   C     -13.4140000491   18.7559999777  -15.1219999830
   C     -12.1360000618   19.5319999248  -14.8500000243
   O     -11.9059357634   20.5604173712  -15.4923941212
   C     -13.0133693763   17.4009869620  -15.7802130523
   S     -11.9054540992   17.5413418065  -17.2408542980
   H     -13.9770891233   20.3726874337  -16.3216880721
   H     -13.8911951752   18.4886585900  -14.1700040135
   H     -13.9154865739   16.8999197252  -16.1284284363
   H     -12.5371919905   16.7584161164  -15.0369103090
   H     -10.7904632556   17.8758630727  -16.5551664286
   N     -11.2659999039   19.0340001288  -13.9460000509
   C      -9.9969999608   19.6749999613  -13.5649999745
   C      -8.8769999531   18.8250098424  -14.1419999952
   O      -9.1115715949   17.8436326306  -14.8638373773
   H     -11.5128676830   18.1917932871  -13.4429045318
   H      -9.9817498494   20.7125832443  -13.9028424880
   H      -9.9145690265   19.6818170699  -12.4738936538
   N      -7.6399999029   19.1360000418  -13.7360097385
   C      -6.4499900264   18.3769902418  -14.0489999596
   C      -6.6059902939   16.9179999760  -13.7170001052
   O      -6.3022155577   16.0419289891  -14.5350497401
   H      -7.5060947188   20.0594928116  -13.3364513691
   H      -5.6255222065   18.8059482583  -13.4747179115
   H      -6.1963886415   18.4508862727  -15.1114048742
   N      -7.0430000012   16.6469999852  -12.5000000044
   C      -6.9539999207   15.2350000178  -12.1039999997
   C      -8.0129998904   14.5060000703  -12.9029998774
   O      -7.9058837652   13.3186166228  -13.2290743420
   C      -7.1618355059   15.0456343607  -10.5988212266
   C      -6.1064124695   15.7272744629   -9.7082662410
   C      -6.4203666997   15.4379533422   -8.2351952781
   C      -4.6777817071   15.2950767601  -10.0598902689
   H      -7.1219541686   17.3799765961  -11.8054449738
   H      -5.9856712547   14.8370246015  -12.4118538819
   H      -7.1504849673   13.9651026787  -10.4091085009
   H      -8.1615405351   15.4075258531  -10.3261537615
   H      -6.1759810930   16.8148801729   -9.8563897083
   H      -6.3426125945   14.3627460888   -8.0300919107
   H      -7.4354852918   15.7585878724   -7.9734875131
   H      -5.7176087028   15.9587367683   -7.5753060428
   H      -4.3964093353   15.5946314361  -11.0750519663
   H      -4.5718161062   14.2049765429   -9.9867630693
   H      -3.9590046650   15.7498848651   -9.3691728159
   N      -9.0820000130   15.2379996838  -13.1510000528
   C     -10.2720000885   14.6660002385  -13.8399999871
   C      -9.9460001060   14.2890000616  -15.2640000024
   O     -10.1831762584   13.1775211399  -15.7509792839
   H      -9.0955922221   16.2175673815  -12.9120932312
   H     -11.0537306545   15.4284382558  -13.8168363862
   H     -10.6152841931   13.7719887497  -13.3175678734
   N      -9.3230000421   15.2379999336  -15.9660000634
   C      -8.8439999469   14.9339999671  -17.2510000317
   C      -7.8749999484   13.7870000655  -17.1999999113
   C      -8.0297028264   16.1420880648  -17.7914668406
   O      -7.6093579521   13.0449901844  -18.1719971959
   H      -9.0632499518   16.1231260225  -15.5305536322
   H      -9.6537383424   14.6951152220  -17.9492791032
   H      -7.1872880987   16.3581185258  -17.1278619862
   H      -8.6894272654   17.0124931209  -17.8167848105
   H      -7.6594810376   15.9472258282  -18.7993262625
   H      -7.3013679910   13.6196355447  -16.2842184662
   H      -5.9695111015   22.0401568226  -13.8774674032
   H      -4.8406922798   20.6927824893  -16.3870070429
   H      -6.0926032283   20.3857810176  -18.2480694581
   H     -10.1458998716   22.2742941328  -16.1593972166
   H      -7.1424104656   18.7024037678  -19.6378484418
   H      -8.0629446698   18.9393458655  -21.1503770654
   H      -8.9194891277   18.5531010165  -19.6271179344
   C      -8.0700113552   19.0853980530  -20.0688941745
   C      -5.2630187843   21.5592811892  -14.5409378097
   C      -5.6303178593   21.1389956258  -15.7834064701
   C      -9.2618844868   21.8409185300  -16.5987991357
   C      -6.9897901808   20.7639558955  -17.7680186097
   C      -9.3046753469   21.4024857403  -17.9111000000
   C      -8.1524040914   20.8436789451  -18.5044920941
   C      -3.8942047181   21.3797975696  -14.0929796107
   C      -6.9100998295   21.2081220015  -16.4270808588
   C      -8.0909223559   21.7523736997  -15.8241601203
   O      -2.9720815865   20.8590909745  -14.7123568159
   O     -10.4816871638   21.5285904503  -18.5832734390
   O      -8.2011206427   20.4936228607  -19.8449930723
   O      -8.0864906297   22.1706051566  -14.5654939813
   H     -10.3430005866   21.7144238013  -19.5348626092
   S      -3.6410569156   22.0209482670  -12.4078103655
   C      -1.8705374633   21.6361797550  -12.1924162965
   H      -1.2673840633   22.2143266174  -12.8950073906
   H      -1.6109193801   21.9090397323  -11.1675966898
   H      -1.6971962372   20.5704072067  -12.3507494978
   H      -9.1382464820   22.5754813532  -14.2809641875
   O     -10.3843566931   23.0127046133  -13.9094777251
   H     -10.9966011884   22.4334813931  -14.3892552413
   O      -8.8527364680   13.4794094108  -20.2831428855
   H      -8.6887070470   14.3775363182  -20.6262855545
   H      -9.8190869988   13.4170832550  -20.1670259817
   H      -8.1787482809   13.2453341461  -19.0770838776
197
Converged     Job 13: Energy -5.6398918063502024e+03 @ (1.364777)
   N      -9.4190000928   25.1719999862  -21.0810000939
   C      -8.0910102108   24.8839899068  -20.7660000183
   C      -7.4100099965   24.2140000519  -21.9690000388
   O      -7.9254703617   23.2261615986  -22.5121345703
   C      -7.9362227470   23.9286163649  -19.5385665012
   C      -6.5862875893   23.9195276774  -18.8730280420
   C      -6.4284739738   24.5066716098  -17.6102343778
   C      -5.4646018077   23.3351928330  -19.4796366144
   C      -5.1928099517   24.5077878019  -16.9631866829
   C      -4.2215271868   23.3585410091  -18.8468781525
   C      -4.0806262379   23.9377018566  -17.5839236398
   H      -7.5584229521   25.8170359466  -20.5349391213
   H      -8.2034199826   22.9284675009  -19.8863506101
   H      -8.6949724727   24.2285004146  -18.8074164302
   H      -7.2938018412   24.9469110476  -17.1209544642
   H      -5.5655238635   22.8354113601  -20.4386458797
   H      -5.1009499304   24.9462848784  -15.9732632914
   H      -3.3647023285   22.9086102488  -19.3338730350
   H      -3.1153539269   23.9318032148  -17.0851785167
   H      -9.8824359370   25.5814656231  -20.2710863802
   H      -9.9256618501   24.3080629715  -21.2736714112
   N      -6.2559999648   24.7379999986  -22.3669999642
   C      -5.6060000560   24.2539999721  -23.5729999971
   C      -4.2180000220   23.7269999860  -23.2119900714
   O      -3.3818459372   24.4903532819  -22.7188484057
   H      -5.8696280399   25.5485723109  -21.9032123893
   H      -6.2489309601   23.4901837201  -24.0075723826
   H      -5.4790854317   25.0757494491  -24.2855753370
   N      -3.9949900396   22.4249999420  -23.4090099449
   C      -2.6220100522   21.9929801199  -23.2749901190
   C      -2.2559999611   20.9290000499  -24.2929999484
   C      -2.2003552837   21.6127824508  -21.8386226674
   C      -2.9919684668   20.5386765336  -21.1182581071
   C      -3.9297695291   19.7013688867  -21.7341219903
   C      -2.7695692270   20.3639390137  -19.7439674966
   C      -4.6237772499   18.7311795901  -21.0090173751
   C      -3.4566751681   19.4061753268  -19.0025506086
   C      -4.3909195300   18.5827264568  -19.6399854664
   O      -5.1046195995   17.6223963980  -18.9696955576
   O      -3.0236988157   20.5036317159  -25.1346615816
   H      -4.6150098806   21.8751894195  -23.9927818782
   H      -1.9796767459   22.8489558618  -23.5305499098
   H      -2.2406198800   22.5387006319  -21.2563448989
   H      -1.1389433373   21.3304285493  -21.8773340498
   H      -4.1364736734   19.7902064405  -22.7944101921
   H      -2.0433285087   20.9934266877  -19.2365735550
   H      -5.3505549482   18.0904845834  -21.4976327069
   H      -3.2701880584   19.2984040236  -17.9362917556
   H      -4.9213150780   17.6904565822  -18.0171108816
   H      -1.2113235013   20.5700447787  -24.2220996485
   N     -10.2910000641   21.4869999654  -23.3369999724
   C     -11.4180001146   21.0959998096  -22.4819999835
   C     -11.9099999295   22.3049999518  -21.6719999970
   O     -11.1513397589   22.8904832985  -20.8764921465
   C     -11.2137272096   19.8596172207  -21.5527031152
   C     -10.8061371481   18.6468519070  -22.4184431617
   C     -12.4776668586   19.5676786112  -20.7349710556
   C     -10.7908817084   17.2905065294  -21.7020347007
   H     -12.2342040272   20.8103000646  -23.1625401613
   H     -10.3940086840   20.0907259703  -20.8648610083
   H      -9.8110101895   18.8266849626  -22.8423347873
   H     -11.4964323121   18.5779827600  -23.2724627149
   H     -13.3232657073   19.3364833986  -21.3974669233
   H     -12.7689040075   20.4094975471  -20.1040026183
   H     -12.3256316877   18.7090795445  -20.0757231585
   H     -11.7965926913   16.9773969685  -21.4054308385
   H     -10.1717511235   17.3115944744  -20.7991818630
   H     -10.3859323340   16.5179812135  -22.3663138612
   H      -9.9166449305   20.6625963083  -23.7999002232
   H      -9.5383586772   21.8772359001  -22.7663943187
   N     -13.2069999694   22.5950000172  -21.7440000344
   C     -13.9489999858   23.5529999931  -20.8580000127
   C     -13.7720000142   23.1629999762  -19.3720000144
   O     -14.0515754942   22.0263669510  -18.9683095091
   H     -13.7788037152   22.0467441855  -22.3728382814
   H     -13.6080161127   24.5729715244  -21.0518539123
   H     -15.0029647910   23.4680876808  -21.1247450882
   N     -13.3409999807   24.1269999605  -18.5820000212
   C     -12.8539999263   23.8289999875  -17.2500000435
   C     -14.0049999727   23.4660000377  -16.3050000445
   O     -13.7958895325   22.8492850948  -15.2565214606
   C     -11.9872428299   24.9564676304  -16.6924025572
   H     -11.5730391850   24.6422699465  -15.7290894423
   H     -13.0163515066   24.9867350964  -19.0079386610
   H     -12.2504382913   22.9178479068  -17.3105057930
   H     -12.5627753747   25.8790594423  -16.5607799229
   H     -11.1525537670   25.1502306939  -17.3752753178
   N     -15.2269999934   23.8479999324  -16.6619999602
   C     -16.3630000196   23.4180000412  -15.9420000574
   C     -16.5679999787   21.8990000130  -15.9980000044
   O     -17.1727620073   21.3591835307  -15.0611511831
   H     -15.3467218868   24.3477993463  -17.5329981068
   H     -16.2882015869   23.6694176915  -14.8815124098
   H     -17.2545756244   23.9006661154  -16.3512556390
   N     -16.1719999756   21.1949999890  -17.0630000051
   C     -16.3930000152   19.7329999888  -17.1389999657
   C     -15.5320000040   19.0090000240  -16.0969999543
   O     -15.9399645578   17.9786434511  -15.5525418919
   H     -15.5911383770   21.6244329413  -17.7818229115
   H     -17.4390689597   19.4937991720  -16.9467547268
   H     -16.1085436745   19.4043139156  -18.1410954137
   N     -14.3079999763   19.5119999961  -15.9010000253
   C     -13.4140000637   18.7559999711  -15.1219999382
   C     -12.1360000464   19.5319999010  -14.8500000377
   O     -11.9061002830   20.5607324364  -15.4919689105
   C     -13.0134042228   17.4009817344  -15.7802159569
   S     -11.9054678030   17.5413880715  -17.2408436647
   H     -13.9771230107   20.3727283902  -16.3216396813
   H     -13.8911583333   18.4887057435  -14.1699667235
   H     -13.9155236899   16.8999335493  -16.1284561863
   H     -12.5372431522   16.7583743319  -15.0369277671
   H     -10.7904583468   17.8758422534  -16.5551434195
   N     -11.2659999068   19.0340001273  -13.9460000144
   C      -9.9969999495   19.6750000139  -13.5650000465
   C      -8.8769999593   18.8250098272  -14.1419999997
   O      -9.1116036050   17.8435377516  -14.8637113577
   H     -11.5125623621   18.1914543381  -13.4433142190
   H      -9.9815111612   20.7122199266  -13.9034655789
   H      -9.9145743246   19.6822066957  -12.4739129744
   N      -7.6399999243   19.1360000151  -13.7360097343
   C      -6.4499900484   18.3769902156  -14.0489999594
   C      -6.6059902625   16.9179999726  -13.7170000971
   O      -6.3022304915   16.0419437110  -14.5350720853
   H      -7.5060828183   20.0597484080  -13.3370062280
   H      -5.6255333129   18.8059706926  -13.4747451724
   H      -6.1964016574   18.4508859832  -15.1114118407
   N      -7.0429999380   16.6469999921  -12.4999999908
   C      -6.9539999082   15.2350000269  -12.1039999841
   C      -8.0129999199   14.5060000930  -12.9029998498
   O      -7.9059321166   13.3186194641  -13.2290773135
   C      -7.1618237196   15.0456518589  -10.5988226603
   C      -6.1063701864   15.7273180383   -9.7083301994
   C      -6.4202494431   15.4380279171   -8.2352382427
   C      -4.6777599779   15.2951091962  -10.0600252475
   H      -7.1219204579   17.3799771973  -11.8054538259
   H      -5.9856832409   14.8370275110  -12.4118539182
   H      -7.1504636269   13.9651338932  -10.4090960363
   H      -8.1615144749   15.4075419111  -10.3261410563
   H      -6.1759452129   16.8149095366   -9.8564759990
   H      -6.3424810314   14.3628325087   -8.0301214196
   H      -7.4353441351   15.7586590652   -7.9734872248
   H      -5.7174652181   15.9588193186   -7.5754050284
   H      -4.3964483352   15.5946355482  -11.0752031317
   H      -4.5717963305   14.2050159412   -9.9868814743
   H      -3.9589470127   15.7499231961   -9.3693676219
   N      -9.0820000293   15.2379997326  -13.1510000904
   C     -10.2720001373   14.6660002103  -13.8399999397
   C      -9.9460000654   14.2889999937  -15.2639999374
   O     -10.1831580191   13.1775424305  -15.7510058124
   H      -9.0955747553   16.2175746103  -12.9121342585
   H     -11.0537317147   15.4284406662  -13.8168384608
   H     -10.6152816476   13.7719971270  -13.3175722061
   N      -9.3229998282   15.2379997784  -15.9659999871
   C      -8.8440000769   14.9340000705  -17.2510002051
   C      -7.8750000729   13.7870000370  -17.1999997508
   C      -8.0296727551   16.1420728932  -17.7914092733
   O      -7.6094118995   13.0452697382  -18.1722348548
   H      -9.0631980421   16.1231056037  -15.5305398317
   H      -9.6537300776   14.6951477949  -17.9493040786
   H      -7.1872639388   16.3580660801  -17.1277864137
   H      -8.6893912993   17.0124860260  -17.8167017109
   H      -7.6594454562   15.9472438210  -18.7992759377
   H      -7.3013873006   13.6194805628  -16.2842429420
   H      -5.9728699032   22.0419002221  -13.8755897297
   H      -4.8422646597   20.6935413670  -16.3835016319
   H      -6.0933163522   20.3861236630  -18.2455227971
   H     -10.1479526790   22.2752483936  -16.1602507263
   H      -7.1441911769   18.7012881094  -19.6354710794
   H      -8.0635506187   18.9387372149  -21.1486523307
   H      -8.9214854668   18.5539980752  -19.6258052248
   C      -8.0711034229   19.0852046210  -20.0672047909
   C      -5.2657527108   21.5606651920  -14.5381143916
   C      -5.6324249129   21.1399772030  -15.7807345252
   C      -9.2633162108   21.8419298872  -16.5984224296
   C      -6.9906950028   20.7645683058  -17.7659970836
   C      -9.3052511528   21.4032648544  -17.9105919521
   C      -8.1527133187   20.8441408534  -18.5033357798
   C      -3.8974233459   21.3811940104  -14.0890412257
   C      -6.9117725534   21.2089989395  -16.4250370465
   C      -8.0929642622   21.7534834889  -15.8222726059
   O      -2.9746973148   20.8599122764  -14.7071066939
   O     -10.4819322729   21.5291859661  -18.5835361941
   O      -8.2007029920   20.4936456695  -19.8438359075
   O      -8.0896254626   22.1713250116  -14.5641140519
   H     -10.3426963323   21.7154302583  -19.5349557436
   S      -3.6455859488   22.0233437475  -12.4039226630
   C      -1.8753748168   21.6382187273  -12.1867005833
   H      -1.2713055023   22.2164452055  -12.8884324195
   H      -1.6168226859   21.9107050976  -11.1615159960
   H      -1.7020805730   20.5724741608  -12.3451871580
   H      -9.1465575124   22.5782221271  -14.2778605439
   O     -10.3859289951   23.0137111363  -13.9078287459
   H     -10.9982047850   22.4348375251  -14.3880645251
   O      -8.8525658171   13.4794450154  -20.2830576839
   H      -8.6884519870   14.3775362903  -20.6262687351
   H      -9.8189513719   13.4171617740  -20.1671644723
   H      -8.1789130877   13.2455036227  -19.0767430880
197
Converged     Job 14: Energy -5.6398921318520843e+03 @ (1.357710)
   N      -9.4190000600   25.1720000338  -21.0810000623
   C      -8.0910101589   24.8839898961  -20.7659999972
   C      -7.4100100167   24.2140000351  -21.9690000443
   O      -7.9255025372   23.2261795942  -22.5121375297
   C      -7.9361046068   23.9285555061  -19.5385948351
   C      -6.5861418193   23.9197240844  -18.8731453083
   C      -6.4287429621   24.5073404285  -17.6105182016
   C      -5.4643450937   23.3354388347  -19.4796207164
   C      -5.1931812271   24.5090698734  -16.9632825191
   C      -4.2214564015   23.3594846228  -18.8465397590
   C      -4.0807890860   23.9391240927  -17.5837697616
   H      -7.5584105288   25.8170342103  -20.5349546455
   H      -8.2030667874   22.9283302070  -19.8863591089
   H      -8.6949078819   24.2282645075  -18.8074237423
   H      -7.2942835239   24.9474809051  -17.1215150176
   H      -5.5650137418   22.8353122634  -20.4384876279
   H      -5.1015646669   24.9479311813  -15.9734972376
   H      -3.3644073275   22.9097003397  -19.3332695925
   H      -3.1155344037   23.9337321500  -17.0849813289
   H      -9.8824388607   25.5814080607  -20.2710584932
   H      -9.9256485692   24.3080643151  -21.2737104283
   N      -6.2559999637   24.7379999742  -22.3669999616
   C      -5.6060000179   24.2539999997  -23.5729999963
   C      -4.2180000122   23.7269999746  -23.2119900231
   O      -3.3818738098   24.4903990906  -22.7188694276
   H      -5.8696043572   25.5485456316  -21.9031850051
   H      -6.2489305808   23.4901839323  -24.0075716704
   H      -5.4790865707   25.0757509222  -24.2855739475
   N      -3.9949900308   22.4249999646  -23.4090099727
   C      -2.6220100967   21.9929800041  -23.2749900434
   C      -2.2559999862   20.9289999916  -24.2929999166
   C      -2.2003098081   21.6128999430  -21.8386050035
   C      -2.9922553562   20.5392594409  -21.1179248732
   C      -3.9301398079   19.7018598274  -21.7335334615
   C      -2.7701180313   20.3651157558  -19.7435198383
   C      -4.6245348870   18.7322110608  -21.0080684829
   C      -3.4576042262   19.4078821693  -19.0017723925
   C      -4.3919616324   18.5843455833  -19.6389257596
   O      -5.1059516040   17.6244791758  -18.9682739985
   O      -3.0234002725   20.5033517567  -25.1347959913
   H      -4.6150276939   21.8751526850  -23.9927268307
   H      -1.9796729926   22.8489383002  -23.5306092281
   H      -2.2401782421   22.5389332673  -21.2564844332
   H      -1.1389967852   21.3301722712  -21.8774028058
   H      -4.1366484232   19.7902595030  -22.7938990962
   H      -2.0437996823   20.9946665682  -19.2363172427
   H      -5.3514238468   18.0914875660  -21.4964833236
   H      -3.2713485934   19.3005761888  -17.9354252881
   H      -4.9232127761   17.6933443233  -18.0156412890
   H      -1.2112816877   20.5701949450  -24.2219904829
   N     -10.2910000007   21.4870000109  -23.3369999505
   C     -11.4180000905   21.0959999068  -22.4820000637
   C     -11.9099999535   22.3049999532  -21.6719999924
   O     -11.1515261842   22.8908259585  -20.8765841463
   C     -11.2136117554   19.8596498865  -21.5526765371
   C     -10.8058972917   18.6469207191  -22.4184235246
   C     -12.4775433784   19.5676140402  -20.7349678864
   C     -10.7903495041   17.2905621302  -21.7020323478
   H     -12.2342056272   20.8102240308  -23.1625029218
   H     -10.3939357556   20.0908696295  -20.8648163962
   H      -9.8108265070   18.8269111620  -22.8423843829
   H     -11.4962482421   18.5779391155  -23.2723880983
   H     -13.3231209416   19.3364083184  -21.3974874059
   H     -12.7688162874   20.4093922293  -20.1039646029
   H     -12.3254805188   18.7089978145  -20.0757518328
   H     -11.7959590425   16.9773209855  -21.4052269869
   H     -10.1710309340   17.3117368018  -20.7993270751
   H     -10.3854430833   16.5180913979  -22.3664029219
   H      -9.9165414294   20.6625886010  -23.7997969974
   H      -9.5384289786   21.8773914161  -22.7664108681
   N     -13.2069999808   22.5949999866  -21.7439999788
   C     -13.9490000154   23.5529999926  -20.8580000244
   C     -13.7720000007   23.1630000074  -19.3720000135
   O     -14.0516452664   22.0263615842  -18.9683779763
   H     -13.7788069144   22.0466511491  -22.3727530774
   H     -13.6080135581   24.5729711177  -21.0518526197
   H     -15.0029669190   23.4680927208  -21.1247392211
   N     -13.3409999969   24.1269999912  -18.5820000078
   C     -12.8539999583   23.8290000123  -17.2500000299
   C     -14.0049999675   23.4660000219  -16.3050000275
   O     -13.7957856142   22.8493641264  -15.2564883899
   C     -11.9875015197   24.9567351857  -16.6925513241
   H     -11.5738798530   24.6431746421  -15.7288146263
   H     -13.0162863639   24.9867061331  -19.0079504478
   H     -12.2503564639   22.9179171581  -17.3104672888
   H     -12.5631263325   25.8793869698  -16.5617422941
   H     -11.1524424231   25.1501281179  -17.3750676745
   N     -15.2270000001   23.8479999354  -16.6619999505
   C     -16.3630000287   23.4180000302  -15.9420000533
   C     -16.5679999872   21.8990000061  -15.9980000041
   O     -17.1727414900   21.3591833186  -15.0611387885
   H     -15.3467166754   24.3476932081  -17.5330605195
   H     -16.2881898813   23.6694171505  -14.8815133436
   H     -17.2545772553   23.9006716521  -16.3512442074
   N     -16.1719999828   21.1949999888  -17.0630000007
   C     -16.3930000117   19.7329999895  -17.1389999767
   C     -15.5320000009   19.0090000117  -16.0969999738
   O     -15.9399568751   17.9786375866  -15.5525517542
   H     -15.5911759264   21.6244375075  -17.7818503997
   H     -17.4390687383   19.4937971641  -16.9467562788
   H     -16.1085407722   19.4043136609  -18.1410938960
   N     -14.3079999863   19.5120000015  -15.9010000150
   C     -13.4140000493   18.7559999654  -15.1219999729
   C     -12.1360000625   19.5319999275  -14.8500000236
   O     -11.9063063287   20.5610577732  -15.4915241471
   C     -13.0134100254   17.4009868617  -15.7802250519
   S     -11.9054282610   17.5414619431  -17.2408153943
   H     -13.9771624454   20.3727716457  -16.3215795392
   H     -13.8911198505   18.4887376072  -14.1699392472
   H     -13.9155176591   16.8999461270  -16.1285034241
   H     -12.5372721061   16.7583479721  -15.0369475997
   H     -10.7904275815   17.8758498492  -16.5550689674
   N     -11.2659999159   19.0340001342  -13.9460000363
   C      -9.9969999650   19.6749999776  -13.5649999872
   C      -8.8769999802   18.8250098636  -14.1419999771
   O      -9.1117664777   17.8434556326  -14.8635437252
   H     -11.5122193179   18.1910767638  -13.4437825173
   H      -9.9812628431   20.7118461008  -13.9041409937
   H      -9.9145643959   19.6826257687  -12.4739309641
   N      -7.6399999019   19.1359999568  -13.7360097864
   C      -6.4499900000   18.3769902666  -14.0489999439
   C      -6.6059902993   16.9179999703  -13.7170000948
   O      -6.3022558281   16.0419200962  -14.5350558547
   H      -7.5060520688   20.0600653698  -13.3376864623
   H      -5.6255500964   18.8059992529  -13.4747401062
   H      -6.1963848412   18.4508912850  -15.1114153604
   N      -7.0429999940   16.6469999856  -12.5000000000
   C      -6.9539998977   15.2350000250  -12.1039999867
   C      -8.0129998958   14.5060000800  -12.9029998679
   O      -7.9059287542   13.3186154754  -13.2290642005
   C      -7.1618333442   15.0456498322  -10.5988220776
   C      -6.1063938763   15.7273056273   -9.7083001203
   C      -6.4203046015   15.4379945505   -8.2352187388
   C      -4.6777716621   15.2951098350  -10.0599627637
   H      -7.1218842278   17.3799815493  -11.8054528084
   H      -5.9856815977   14.8370269843  -12.4118498393
   H      -7.1504831429   13.9651304672  -10.4090986468
   H      -8.1615261528   15.4075460259  -10.3261533657
   H      -6.1759688645   16.8148997161   -9.8564316919
   H      -6.3425382088   14.3627960571   -8.0301141706
   H      -7.4354065607   15.7586202130   -7.9734855951
   H      -5.7175364383   15.9587792069   -7.5753618514
   H      -4.3964342244   15.5946446352  -11.0751310260
   H      -4.5718002160   14.2050167221   -9.9868215482
   H      -3.9589799056   15.7499270812   -9.3692839616
   N      -9.0820000115   15.2379996804  -13.1510000836
   C     -10.2720001129   14.6660002066  -13.8399999654
   C      -9.9460000546   14.2890000498  -15.2639999855
   O     -10.1831887484   13.1775385787  -15.7509819077
   H      -9.0955527079   16.2175869943  -12.9121812584
   H     -11.0537387025   15.4284327794  -13.8168358773
   H     -10.6152736708   13.7719944193  -13.3175699526
   N      -9.3230000895   15.2380001084  -15.9660000163
   C      -8.8440000749   14.9339998205  -17.2509999222
   C      -7.8749998418   13.7870000099  -17.2000000294
   C      -8.0297004641   16.1420621693  -17.7914507296
   O      -7.6093718914   13.0449076006  -18.1719434818
   H      -9.0631515214   16.1230817338  -15.5305234511
   H      -9.6537551238   14.6951125938  -17.9492616621
   H      -7.1872800339   16.3580801144  -17.1278497874
   H      -8.6894353858   17.0124557842  -17.8167379756
   H      -7.6594885152   15.9472339445  -18.7993227804
   H      -7.3013924953   13.6196543174  -16.2842083952
   H      -5.9768385469   22.0435738002  -13.8731329849
   H      -4.8442219207   20.6948659135  -16.3802097974
   H      -6.0939383615   20.3870891460  -18.2428755651
   H     -10.1501367917   22.2762305894  -16.1606732835
   H      -7.1443744776   18.7014893662  -19.6325806864
   H      -8.0634267789   18.9379823646  -21.1461199626
   H      -8.9217155007   18.5545346364  -19.6231575139
   C      -8.0711406041   19.0852663070  -20.0647792596
   C      -5.2690555718   21.5622868616  -14.5349430240
   C      -5.6347081059   21.1414334000  -15.7779178054
   C      -9.2649941649   21.8430752985  -16.5979134144
   C      -6.9916248394   20.7656532835  -17.7639710562
   C      -9.3061514767   21.4039243925  -17.9098244596
   C      -8.1532058140   20.8448322930  -18.5019329737
   C      -3.9011915906   21.3828082308  -14.0848314804
   C      -6.9134967201   21.2103280860  -16.4229740849
   C      -8.0951297089   21.7550070681  -15.8204851814
   O      -2.9782449763   20.8612563183  -14.7024043494
   O     -10.4826519383   21.5290608168  -18.5833378472
   O      -8.2005466747   20.4938505139  -19.8423623915
   O      -8.0930368730   22.1728031221  -14.5629955236
   H     -10.3430691582   21.7152513489  -19.5347067488
   S      -3.6500619246   22.0251704643  -12.3995368050
   C      -1.8800591827   21.6395576770  -12.1814093513
   H      -1.2753411365   22.2181640774  -12.8822756610
   H      -1.6221205681   21.9111860527  -11.1558419357
   H      -1.7068970533   20.5738985821  -12.3406190418
   H      -9.1555061373   22.5821814441  -14.2758375253
   O     -10.3881087754   23.0149775103  -13.9060346571
   H     -11.0003521955   22.4363551954  -14.3867251180
   O      -8.8522969036   13.4795966224  -20.2830496799
   H      -8.6882462518   14.3776516199  -20.6263778850
   H      -9.8186804421   13.4172507852  -20.1671765605
   H      -8.1785966252   13.2459578522  -19.0767241620
197
Converged     Job 15: Energy -5.6398924659712102e+03 @ (1.350642)
   N      -9.4190000786   25.1719999777  -21.0810000741
   C      -8.0910101506   24.8839899475  -20.7660000267
   C      -7.4100100078   24.2140000228  -21.9690000326
   O      -7.9254920733   23.2261755316  -22.5121524517
   C      -7.9360656461   23.9286222558  -19.5385379851
   C      -6.5861831027   23.9203711161  -18.8729065082
   C      -6.4288338461   24.5084371094  -17.6104849482
   C      -5.4641820253   23.3362811639  -19.4791802633
   C      -5.1931960221   24.5107740128  -16.9633942706
   C      -4.2211824318   23.3609331416  -18.8463506242
   C      -4.0806381983   23.9410579239  -17.5837935390
   H      -7.5584540443   25.8170648140  -20.5349721833
   H      -8.2026771170   22.9282774948  -19.8862494131
   H      -8.6950449350   24.2281671851  -18.8074877012
   H      -7.2944643369   24.9484589217  -17.1215426176
   H      -5.5647994263   22.8358329606  -20.4378787343
   H      -5.1016353013   24.9499918499  -15.9737621680
   H      -3.3640291224   22.9113484649  -19.3330752291
   H      -3.1153271709   23.9362513427  -17.0851103195
   H      -9.8824528871   25.5813566329  -20.2710315802
   H      -9.9256287469   24.3080483625  -21.2737254808
   N      -6.2559999838   24.7380000229  -22.3669999871
   C      -5.6060000553   24.2539999638  -23.5729999881
   C      -4.2180000150   23.7269999924  -23.2119900718
   O      -3.3818623598   24.4903919909  -22.7188830931
   H      -5.8695896737   25.5485207343  -21.9031580515
   H      -6.2489273806   23.4901891789  -24.0075700460
   H      -5.4790838614   25.0757489297  -24.2855688581
   N      -3.9949900426   22.4249999438  -23.4090099366
   C      -2.6220100517   21.9929801129  -23.2749901409
   C      -2.2559999575   20.9290000478  -24.2929999569
   C      -2.2002256994   21.6129175996  -21.8386150254
   C      -2.9923789826   20.5395619343  -21.1177437602
   C      -3.9302203599   19.7020948630  -21.7333107588
   C      -2.7704687038   20.3657603506  -19.7432588574
   C      -4.6248675350   18.7327405400  -21.0077045908
   C      -3.4581957330   19.4088308004  -19.0013506113
   C      -4.3925250395   18.5852550326  -19.6384843491
   O      -5.1066995335   17.6256290112  -18.9676866914
   O      -3.0234730707   20.5033884388  -25.1347477012
   H      -4.6150448371   21.8751314218  -23.9926741955
   H      -1.9796759504   22.8489300793  -23.5306490080
   H      -2.2397509407   22.5389938930  -21.2565423232
   H      -1.1390006510   21.3298888829  -21.8775485437
   H      -4.1365192953   19.7902593352  -22.7937345668
   H      -2.0441442386   20.9953531683  -19.2361279530
   H      -5.3517754575   18.0919805824  -21.4960417852
   H      -3.2721804457   19.3017819948  -17.9349332819
   H      -4.9245235370   17.6950870374  -18.0149919379
   H      -1.2112830855   20.5701867210  -24.2220404412
   N     -10.2910000201   21.4869999924  -23.3369999751
   C     -11.4180000729   21.0959999275  -22.4820000158
   C     -11.9099999638   22.3049999765  -21.6719999918
   O     -11.1514427028   22.8907720134  -20.8766252818
   C     -11.2134787511   19.8597078406  -21.5526123343
   C     -10.8055857088   18.6470018747  -22.4183053947
   C     -12.4773933212   19.5675629687  -20.7349177071
   C     -10.7898462913   17.2906704673  -21.7018637297
   H     -12.2342117867   20.8101757203  -23.1624677635
   H     -10.3938555023   20.0910868255  -20.8647405245
   H      -9.8105337084   18.8271110127  -22.8422431606
   H     -11.4959130240   18.5778976871  -23.2722768160
   H     -13.3229433545   19.3362930317  -21.3974459985
   H     -12.7687331923   20.4093157202  -20.1039116541
   H     -12.3252750315   18.7089648765  -20.0756984473
   H     -11.7954002455   16.9773065648  -21.4050019212
   H     -10.1704898379   17.3119780584  -20.7992038468
   H     -10.3848706642   16.5182239417  -22.3662192364
   H      -9.9164366973   20.6625815872  -23.7996873807
   H      -9.5384944970   21.8775570095  -22.7664393261
   N     -13.2069999935   22.5950000006  -21.7440000111
   C     -13.9489999999   23.5529999915  -20.8580000058
   C     -13.7720000038   23.1629999981  -19.3720000100
   O     -14.0516893991   22.0263944399  -18.9683226230
   H     -13.7788278279   22.0465686142  -22.3726678763
   H     -13.6080001175   24.5729764346  -21.0518585484
   H     -15.0029708454   23.4681053803  -21.1247419867
   N     -13.3409999885   24.1269999803  -18.5820000097
   C     -12.8539999533   23.8290000073  -17.2500000265
   C     -14.0049999767   23.4660000298  -16.3050000284
   O     -13.7956745294   22.8494500295  -15.2564570401
   C     -11.9877633765   24.9570082717  -16.6927107429
   H     -11.5747315665   24.6441043727  -15.7285408834
   H     -13.0162268112   24.9866777358  -19.0079726070
   H     -12.2502666170   22.9179883391  -17.3104231905
   H     -12.5634829442   25.8797205341  -16.5627264827
   H     -11.1523293408   25.1500266372  -17.3748643985
   N     -15.2270000010   23.8479999363  -16.6619999532
   C     -16.3630000275   23.4180000324  -15.9420000536
   C     -16.5679999867   21.8990000079  -15.9980000040
   O     -17.1727209936   21.3591768343  -15.0611301594
   H     -15.3467121354   24.3475847103  -17.5331248739
   H     -16.2881751118   23.6694153547  -14.8815134130
   H     -17.2545781744   23.9006783574  -16.3512308874
   N     -16.1719999798   21.1949999925  -17.0630000016
   C     -16.3930000127   19.7329999939  -17.1389999772
   C     -15.5320000034   19.0090000155  -16.0969999740
   O     -15.9399406517   17.9786272341  -15.5525604894
   H     -15.5912175817   21.6244454598  -17.7818775569
   H     -17.4390677042   19.4937965972  -16.9467570284
   H     -16.1085407002   19.4043141912  -18.1410876237
   N     -14.3079999879   19.5119999987  -15.9010000210
   C     -13.4140000480   18.7559999815  -15.1219999696
   C     -12.1360000474   19.5319999281  -14.8500000263
   O     -11.9065160116   20.5613941138  -15.4910628025
   C     -13.0134254280   17.4009854377  -15.7802310284
   S     -11.9053835408   17.5415140184  -17.2407792781
   H     -13.9772076538   20.3728140454  -16.3215181607
   H     -13.8910740935   18.4887850178  -14.1699087356
   H     -13.9155233997   16.8999642607  -16.1285549672
   H     -12.5373316735   16.7583089260  -15.0369606566
   H     -10.7903964664   17.8758297739  -16.5549818375
   N     -11.2659999218   19.0340001150  -13.9460000257
   C      -9.9969999684   19.6749999785  -13.5649999963
   C      -8.8769999694   18.8250098474  -14.1419999784
   O      -9.1118694273   17.8433736409  -14.8633862607
   H     -11.5118613135   18.1906997840  -13.4442534163
   H      -9.9809831099   20.7114558839  -13.9048427027
   H      -9.9145515282   19.6830649456  -12.4739481294
   N      -7.6399998986   19.1359999962  -13.7360097748
   C      -6.4499900102   18.3769902557  -14.0489999476
   C      -6.6059903036   16.9179999687  -13.7170001037
   O      -6.3022777077   16.0419170385  -14.5350608952
   H      -7.5060226931   20.0603719082  -13.3383368377
   H      -5.6255572246   18.8060313586  -13.4747429812
   H      -6.1963795502   18.4508964500  -15.1114219281
   N      -7.0429999971   16.6469999860  -12.5000000013
   C      -6.9539999073   15.2350000194  -12.1039999970
   C      -8.0129998993   14.5060000841  -12.9029998765
   O      -7.9059248982   13.3186083441  -13.2290561196
   C      -7.1618342471   15.0456441533  -10.5988202598
   C      -6.1064163038   15.7273121649   -9.7082797763
   C      -6.4203465850   15.4379929372   -8.2352037180
   C      -4.6777805565   15.2951452612  -10.0599202296
   H      -7.1218544294   17.3799876762  -11.8054459900
   H      -5.9856735856   14.8370203682  -12.4118491008
   H      -7.1504673131   13.9651163293  -10.4090969763
   H      -8.1615421544   15.4075258805  -10.3261557648
   H      -6.1760093723   16.8149136949   -9.8564080956
   H      -6.3425621501   14.3627904634   -8.0300940846
   H      -7.4354684245   15.7586027454   -7.9734862584
   H      -5.7175952847   15.9587981442   -7.5753284613
   H      -4.3964300986   15.5946987847  -11.0750861754
   H      -4.5717881854   14.2050489803   -9.9867855832
   H      -3.9590059084   15.7499762065   -9.3692188488
   N      -9.0820000208   15.2379997032  -13.1510000720
   C     -10.2720001109   14.6660002049  -13.8399999622
   C      -9.9460000754   14.2890000298  -15.2639999739
   O     -10.1832174986   13.1775444025  -15.7510053114
   H      -9.0955296003   16.2175987490  -12.9122170221
   H     -11.0537466650   15.4284220369  -13.8168295548
   H     -10.6152692403   13.7719849534  -13.3175681050
   N      -9.3229999541   15.2379998945  -15.9660000233
   C      -8.8440000235   14.9339999891  -17.2510000841
   C      -7.8749999983   13.7870000553  -17.1999998578
   C      -8.0296562475   16.1420477785  -17.7913839819
   O      -7.6093294671   13.0449957509  -18.1719929040
   H      -9.0631129380   16.1230554141  -15.5305011082
   H      -9.6537361292   14.6951449363  -17.9492910435
   H      -7.1872494662   16.3580221972  -17.1277526976
   H      -8.6893673657   17.0124462728  -17.8166607341
   H      -7.6594204595   15.9472497124  -18.7992499227
   H      -7.3013950303   13.6196250430  -16.2842045534
   H      -5.9802131584   22.0453932909  -13.8710373995
   H      -4.8458667379   20.6960539538  -16.3769123379
   H      -6.0944853081   20.3880358678  -18.2402021627
   H     -10.1523109711   22.2770961037  -16.1611043108
   H      -7.1449382158   18.7015748106  -19.6297632801
   H      -8.0634650858   18.9375158412  -21.1437059742
   H      -8.9223376579   18.5552622879  -19.6207990940
   C      -8.0714389399   19.0854517942  -20.0624561055
   C      -5.2718156156   21.5638476660  -14.5320192473
   C      -5.6367686375   21.1427837155  -15.7752511643
   C      -9.2665663670   21.8441582554  -16.5972767201
   C      -6.9924915325   20.7667086768  -17.7619413961
   C      -9.3070256620   21.4047749052  -17.9090149181
   C      -8.1536708550   20.8456300291  -18.5004482899
   C      -3.9044546167   21.3841642987  -14.0808493664
   C      -6.9151133151   21.2115802012  -16.4208992727
   C      -8.0971920082   21.7563385651  -15.8185115746
   O      -2.9809418448   20.8621109056  -14.6972195575
   O     -10.4832729383   21.5294386439  -18.5831890868
   O      -8.2003933153   20.4941808578  -19.8408145306
   O      -8.0962009301   22.1736768140  -14.5615570166
   H     -10.3432089443   21.7157397212  -19.5344507902
   S      -3.6545372807   22.0270708258  -12.3954288194
   C      -1.8848989979   21.6407237797  -12.1756271435
   H      -1.2791574634   22.2195053215  -12.8754733561
   H      -1.6279469519   21.9116070005  -11.1496103340
   H      -1.7119842926   20.5750890683  -12.3353251706
   H      -9.1644531070   22.5851792395  -14.2724249060
   O     -10.3903070321   23.0162789125  -13.9040923780
   H     -11.0024779220   22.4378751629  -14.3852303489
   O      -8.8524505901   13.4795355645  -20.2832255307
   H      -8.6882928035   14.3776324363  -20.6263884788
   H      -9.8188197448   13.4173168414  -20.1672013153
   H      -8.1785957449   13.2454755234  -19.0771122585
197
Converged     Job 16: Energy -5.6398928068959867e+03 @ (1.343575)
   N      -9.4190000254   25.1720000102  -21.0809999711
   C      -8.0910100402   24.8839900326  -20.7659999873
   C      -7.4100099815   24.2140000004  -21.9689999726
   O      -7.9255042384   23.2261786289  -22.5121325072
   C      -7.9360243022   23.9286184756  -19.5385158902
   C      -6.5862232181   23.9208805955  -18.8727373562
   C      -6.4290924395   24.5095219080  -17.6105757064
   C      -5.4640438914   23.3368724744  -19.4787118374
   C      -5.1934683268   24.5125298689  -16.9634761096
   C      -4.2210510138   23.3622129234  -18.8459188561
   C      -4.0807004454   23.9429529993  -17.5836213295
   H      -7.5584789879   25.8170758614  -20.5349730924
   H      -8.2022945445   22.9281703431  -19.8862100195
   H      -8.6951788136   24.2279569203  -18.8075685355
   H      -7.2948586854   24.9494966519  -17.1218417803
   H      -5.5644992898   22.8360051820  -20.4372006557
   H      -5.1020563641   24.9522153126  -15.9740396056
   H      -3.3637426471   22.9127579495  -19.3324713547
   H      -3.1153739128   23.9387623528  -17.0849647871
   H      -9.8824818800   25.5812762849  -20.2710027593
   H      -9.9256054108   24.3080428494  -21.2737799669
   N      -6.2560000057   24.7380000096  -22.3670000075
   C      -5.6060000536   24.2539999572  -23.5729999986
   C      -4.2179999955   23.7270000425  -23.2119900434
   O      -3.3818715686   24.4904051918  -22.7188933408
   H      -5.8695650110   25.5484941045  -21.9031378957
   H      -6.2489297645   23.4901995181  -24.0075617294
   H      -5.4790899259   25.0757517732  -24.2855605786
   N      -3.9949900310   22.4250000211  -23.4090099597
   C      -2.6220101114   21.9929800182  -23.2749901027
   C      -2.2559999838   20.9290000124  -24.2929999579
   C      -2.2001337226   21.6129846312  -21.8386204632
   C      -2.9925471515   20.5399932363  -21.1175062870
   C      -3.9305939610   19.7025910484  -21.7328217216
   C      -2.7707355885   20.3665531258  -19.7429769844
   C      -4.6256746705   18.7337072171  -21.0070067468
   C      -3.4588610700   19.4100954789  -19.0008542622
   C      -4.3934496880   18.5866308511  -19.6377333584
   O      -5.1079320458   17.6274625949  -18.9666110616
   O      -3.0232691638   20.5031740754  -25.1348199560
   H      -4.6150423218   21.8751220153  -23.9926493179
   H      -1.9796751137   22.8489122804  -23.5307190335
   H      -2.2393144681   22.5391357565  -21.2566517633
   H      -1.1389969478   21.3296561648  -21.8776785020
   H      -4.1367810115   19.7905074162  -22.7932827628
   H      -2.0442247156   20.9960523815  -19.2360114012
   H      -5.3528013287   18.0930657065  -21.4951679399
   H      -3.2729845998   19.3033107019  -17.9343884666
   H      -4.9262312035   17.6976123317  -18.0138817115
   H      -1.2112502713   20.5703064292  -24.2219685756
   N     -10.2910000480   21.4869999861  -23.3369999497
   C     -11.4180001611   21.0959998718  -22.4820000511
   C     -11.9099999465   22.3049999255  -21.6719999621
   O     -11.1514203207   22.8908366202  -20.8767048234
   C     -11.2132446316   19.8599166161  -21.5523833371
   C     -10.8051017449   18.6471093342  -22.4178249155
   C     -12.4770892246   19.5677037014  -20.7346015204
   C     -10.7889891959   17.2909551764  -21.7010523658
   H     -12.2342061567   20.8100198918  -23.1624064160
   H     -10.3936706098   20.0916460781  -20.8645727529
   H      -9.8101067034   18.8273502283  -22.8418181748
   H     -11.4954369750   18.5776553942  -23.2717607042
   H     -13.3226293524   19.3362255390  -21.3970660089
   H     -12.7685071924   20.4095049453  -20.1037048852
   H     -12.3248290388   18.7092226079  -20.0752715065
   H     -11.7944335600   16.9774468884  -21.4039771173
   H     -10.1695042328   17.3126534478  -20.7985043773
   H     -10.3839397349   16.5184364969  -22.3652726214
   H      -9.9162647835   20.6625650812  -23.7995015708
   H      -9.5386054489   21.8778143181  -22.7664740374
   N     -13.2069999633   22.5950000254  -21.7440000260
   C     -13.9489999593   23.5530000270  -20.8580000191
   C     -13.7720000205   23.1629999874  -19.3720000210
   O     -14.0517354776   22.0264185508  -18.9683151904
   H     -13.7788487214   22.0464785060  -22.3725712564
   H     -13.6079914687   24.5729808824  -21.0518642600
   H     -15.0029725045   23.4681147621  -21.1247426593
   N     -13.3409999806   24.1269999659  -18.5820000200
   C     -12.8539999478   23.8290000003  -17.2500000394
   C     -14.0049999629   23.4660000363  -16.3050000329
   O     -13.7955498519   22.8495269635  -15.2564331753
   C     -11.9880382447   24.9572827974  -16.6928585417
   H     -11.5756999882   24.6450606432  -15.7282076098
   H     -13.0161539748   24.9866424850  -19.0079962701
   H     -12.2501743492   22.9180695395  -17.3103823018
   H     -12.5638376653   25.8800742908  -16.5637834287
   H     -11.1521684737   25.1498757183  -17.3745846101
   N     -15.2269999912   23.8479999465  -16.6619999517
   C     -16.3630000170   23.4180000418  -15.9420000516
   C     -16.5679999798   21.8990000167  -15.9980000041
   O     -17.1726976165   21.3591811901  -15.0611162879
   H     -15.3467060679   24.3474776181  -17.5331846959
   H     -16.2881638269   23.6694176335  -14.8815165442
   H     -17.2545772594   23.9006847518  -16.3512173383
   N     -16.1719999771   21.1949999977  -17.0630000052
   C     -16.3930000180   19.7329999979  -17.1389999665
   C     -15.5320000112   19.0090000243  -16.0969999583
   O     -15.9399132828   17.9786181308  -15.5525781426
   H     -15.5912642122   21.6244474635  -17.7819071878
   H     -17.4390656702   19.4937962535  -16.9467601921
   H     -16.1085421099   19.4043188652  -18.1410802651
   N     -14.3079999920   19.5119999974  -15.9010000291
   C     -13.4140000602   18.7560000037  -15.1219999561
   C     -12.1360000386   19.5319999089  -14.8500000318
   O     -11.9067567242   20.5617407085  -15.4905923920
   C     -13.0134388500   17.4010058871  -15.7802723761
   S     -11.9053759218   17.5416426157  -17.2408015402
   H     -13.9772514263   20.3728586097  -16.3214466019
   H     -13.8910275922   18.4888189514  -14.1698820926
   H     -13.9155280425   16.9000055961  -16.1286324233
   H     -12.5373707178   16.7582822144  -15.0370317247
   H     -10.7903999309   17.8758908995  -16.5549732744
   N     -11.2659999204   19.0340001307  -13.9460000136
   C      -9.9969999677   19.6750000234  -13.5650000200
   C      -8.8770000001   18.8250098647  -14.1419999421
   O      -9.1119258357   17.8432766794  -14.8632348123
   H     -11.5114893199   18.1903024020  -13.4447561243
   H      -9.9807137027   20.7110591280  -13.9055511284
   H      -9.9145443079   19.6835124986  -12.4739694240
   N      -7.6399998989   19.1359998868  -13.7360097887
   C      -6.4499899659   18.3769902767  -14.0489999449
   C      -6.6059902957   16.9179999624  -13.7170001289
   O      -6.3023148589   16.0419065419  -14.5350627981
   H      -7.5060071407   20.0606677850  -13.3389697006
   H      -5.6255631441   18.8060539038  -13.4747461522
   H      -6.1963669581   18.4509004264  -15.1114225117
   N      -7.0430000013   16.6469999779  -12.5000000377
   C      -6.9539998939   15.2350000194  -12.1039999968
   C      -8.0129998901   14.5060000580  -12.9029998454
   O      -7.9059097894   13.3186038019  -13.2290394919
   C      -7.1618266086   15.0456430115  -10.5988210376
   C      -6.1064101557   15.7273217104   -9.7082935663
   C      -6.4203150994   15.4380056777   -8.2352118460
   C      -4.6777733779   15.2951766917  -10.0599505473
   H      -7.1218209339   17.3799935778  -11.8054437953
   H      -5.9856683591   14.8370171336  -12.4118483307
   H      -7.1504483134   13.9651105211  -10.4090895610
   H      -8.1615412288   15.4075182952  -10.3261473640
   H      -6.1760182447   16.8149299006   -9.8564209925
   H      -6.3425118687   14.3628008633   -8.0300917262
   H      -7.4354453823   15.7586057444   -7.9734779403
   H      -5.7175570461   15.9588303933   -7.5753432078
   H      -4.3964394565   15.5947367489  -11.0751254601
   H      -4.5717586305   14.2050786434   -9.9868158819
   H      -3.9589911991   15.7500247420   -9.3692551505
   N      -9.0819999961   15.2379996251  -13.1510000292
   C     -10.2720000639   14.6660002273  -13.8399999589
   C      -9.9460001225   14.2890000785  -15.2639999967
   O     -10.1832370611   13.1775495113  -15.7509931454
   H      -9.0955091168   16.2176119768  -12.9122695482
   H     -11.0537503872   15.4284137502  -13.8168227188
   H     -10.6152614572   13.7719785856  -13.3175628843
   N      -9.3230001233   15.2380000003  -15.9660001001
   C      -8.8440000757   14.9339998603  -17.2510000837
   C      -7.8749998953   13.7870000667  -17.1999998050
   C      -8.0296109899   16.1420334605  -17.7913117855
   O      -7.6091450670   13.0449821635  -18.1719431454
   H      -9.0630616468   16.1230318092  -15.5304868654
   H      -9.6537207306   14.6951709313  -17.9493083012
   H      -7.1872211288   16.3579544274  -17.1276441213
   H      -8.6892996697   17.0124320370  -17.8165627432
   H      -7.6593531065   15.9472731513  -18.7991714246
   H      -7.3014513058   13.6196484746  -16.2841610059
   H      -5.9836347520   22.0478942269  -13.8687280572
   H      -4.8475440363   20.6979380788  -16.3734684639
   H      -6.0949586742   20.3893425857  -18.2373179885
   H     -10.1546492088   22.2780587597  -16.1616590980
   H      -7.1453386204   18.7012154081  -19.6261241088
   H      -8.0633529516   18.9360541832  -21.1405491323
   H      -8.9228134650   18.5555141142  -19.6175765624
   C      -8.0715853284   19.0850115648  -20.0594447763
   C      -5.2747303209   21.5661004434  -14.5289968098
   C      -5.6389106191   21.1448343920  -15.7725078762
   C      -9.2682303172   21.8454128891  -16.5966964207
   C      -6.9933013590   20.7681142354  -17.7597430834
   C      -9.3078633093   21.4054651822  -17.9081655243
   C      -8.1540448826   20.8463384825  -18.4988587475
   C      -3.9079214737   21.3860916158  -14.0767368528
   C      -6.9167831974   21.2134007145  -16.4187547251
   C      -8.0993548989   21.7581513536  -15.8165170389
   O      -2.9842054727   20.8633554342  -14.6923109010
   O     -10.4838983596   21.5291684791  -18.5830399433
   O      -8.2001012183   20.4939697386  -19.8390647180
   O      -8.0995006347   22.1751297370  -14.5601363909
   H     -10.3434418498   21.7152545148  -19.5342739269
   S      -3.6588463356   22.0292281556  -12.3911075286
   C      -1.8896731836   21.6416026918  -12.1698273984
   H      -1.2828087165   22.2203889449  -12.8687018229
   H      -1.6335157843   21.9116366190  -11.1433837683
   H      -1.7173464463   20.5759459948  -12.3300582296
   H      -9.1738264717   22.5886094382  -14.2687606407
   O     -10.3931166150   23.0174847323  -13.9018964970
   H     -11.0050157687   22.4392283003  -14.3836587407
   O      -8.8524189396   13.4796797803  -20.2829958256
   H      -8.6882568885   14.3777356054  -20.6262594842
   H      -9.8188080816   13.4174348114  -20.1671820715
   H      -8.1788454569   13.2458661496  -19.0765745619
197
Converged     Job 17: Energy -5.6398931564314007e+03 @ (1.336507)
   N      -9.4190000897   25.1719999579  -21.0810000507
   C      -8.0910101444   24.8839900064  -20.7660000583
   C      -7.4100099794   24.2140000144  -21.9690000143
   O      -7.9255580451   23.2262655944  -22.5122493588
   C      -7.9360623654   23.9285683934  -19.5385403059
   C      -6.5863177011   23.9211027860  -18.8726315376
   C      -6.4286491876   24.5100182333  -17.6106429143
   C      -5.4642174508   23.3369598045  -19.4786189179
   C      -5.1928730791   24.5132026415  -16.9637949940
   C      -4.2210210657   23.3624219545  -18.8461941717
   C      -4.0802378269   23.9434786868  -17.5840681165
   H      -7.5584548146   25.8170589595  -20.5349320176
   H      -8.2021245766   22.9280575874  -19.8862554768
   H      -8.6953414495   24.2277647475  -18.8076653122
   H      -7.2942567249   24.9501679985  -17.1217735682
   H      -5.5649266612   22.8358911244  -20.4369908442
   H      -5.1012266971   24.9531718396  -15.9744975958
   H      -3.3638567105   22.9128595403  -19.3329368804
   H      -3.1147564949   23.9394582989  -17.0857031979
   H      -9.8824880719   25.5811906591  -20.2709792821
   H      -9.9255901319   24.3080830169  -21.2739038138
   N      -6.2560000083   24.7380000384  -22.3670000180
   C      -5.6060000923   24.2539999240  -23.5730000017
   C      -4.2180000087   23.7270000191  -23.2119901108
   O      -3.3818427032   24.4904004159  -22.7189175892
   H      -5.8695310425   25.5484665658  -21.9031079772
   H      -6.2489354909   23.4901861169  -24.0075756615
   H      -5.4790765586   25.0757514402  -24.2855747638
   N      -3.9949900519   22.4249999379  -23.4090099166
   C      -2.6220100326   21.9929801846  -23.2749902060
   C      -2.2559999635   20.9290000597  -24.2929999728
   C      -2.2000842584   21.6131966102  -21.8385650774
   C      -2.9924992775   20.5404087884  -21.1171491008
   C      -3.9303275097   19.7025952967  -21.7322834305
   C      -2.7708935508   20.3675991534  -19.7424885164
   C      -4.6253698520   18.7338710403  -21.0061844488
   C      -3.4590412780   19.4113549799  -19.0000969347
   C      -4.3933349297   18.5874159367  -19.6368024373
   O      -5.1076713537   17.6283393649  -18.9653927988
   O      -3.0231443963   20.5030170504  -25.1348643215
   H      -4.6150696176   21.8750956559  -23.9926310450
   H      -1.9797130384   22.8489252936  -23.5308057234
   H      -2.2391834956   22.5394596848  -21.2567521271
   H      -1.1389576938   21.3297861843  -21.8776193394
   H      -4.1363223840   19.7900273827  -22.7928407301
   H      -2.0445588921   20.9974290186  -19.2356613009
   H      -5.3523067252   18.0928910253  -21.4942024681
   H      -3.2733965780   19.3050590545  -17.9335405822
   H      -4.9265736721   17.6992743467  -18.0126048350
   H      -1.2112247066   20.5703773392  -24.2219085747
   N     -10.2910000308   21.4870000040  -23.3370000703
   C     -11.4179998984   21.0960000401  -22.4819998825
   C     -11.9100000112   22.3050000882  -21.6720000291
   O     -11.1511798353   22.8905585764  -20.8767491087
   C     -11.2132132753   19.8598112213  -21.5524853020
   C     -10.8050707965   18.6471042639  -22.4180576021
   C     -12.4770526963   19.5674404770  -20.7347575484
   C     -10.7888971424   17.2908675771  -21.7014403205
   H     -12.2342181573   20.8100648899  -23.1623958507
   H     -10.3936284424   20.0914599529  -20.8646321293
   H      -9.8100723052   18.8274237333  -22.8420684531
   H     -11.4954374214   18.5777306601  -23.2719756863
   H     -13.3225973631   19.3360985912  -21.3972706497
   H     -12.7684601549   20.4091123606  -20.1036789122
   H     -12.3247889605   18.7088134251  -20.0755997204
   H     -11.7943119767   16.9773312452  -21.4042805181
   H     -10.1692952674   17.3124969171  -20.7989625141
   H     -10.3839186344   16.5184182739  -22.3657960410
   H      -9.9162104309   20.6625573914  -23.7994617605
   H      -9.5386357128   21.8779086658  -22.7664994606
   N     -13.2070000261   22.5950000305  -21.7440000553
   C     -13.9490000061   23.5529999849  -20.8579999767
   C     -13.7720000024   23.1629999816  -19.3719999952
   O     -14.0518171914   22.0264291962  -18.9683142478
   H     -13.7788704172   22.0464142089  -22.3724917768
   H     -13.6079928669   24.5729595150  -21.0518448208
   H     -15.0029670810   23.4681119873  -21.1247367923
   N     -13.3410000191   24.1269999815  -18.5819999829
   C     -12.8539999715   23.8290000212  -17.2499999938
   C     -14.0049999966   23.4660000233  -16.3050000241
   O     -13.7954598038   22.8496607505  -15.2563550051
   C     -11.9883504457   24.9575868476  -16.6930048657
   H     -11.5766456904   24.6460511807  -15.7279039739
   H     -13.0160880596   24.9866003679  -19.0080057701
   H     -12.2500592734   22.9181465779  -17.3103165824
   H     -12.5642758274   25.8804201615  -16.5647951042
   H     -11.1520891127   25.1498119759  -17.3743487678
   N     -15.2270000170   23.8479999234  -16.6619999563
   C     -16.3630000480   23.4180000204  -15.9420000558
   C     -16.5680000015   21.8989999981  -15.9980000026
   O     -17.1726790954   21.3591658705  -15.0611126907
   H     -15.3466988506   24.3473545213  -17.5332593462
   H     -16.2881573211   23.6694193540  -14.8815179311
   H     -17.2545821711   23.9006854971  -16.3512150411
   N     -16.1719999890   21.1949999905  -17.0629999872
   C     -16.3930000007   19.7329999944  -17.1390000010
   C     -15.5319999943   19.0089999915  -16.0970000126
   O     -15.9399152536   17.9786236235  -15.5525596971
   H     -15.5912844931   21.6244465790  -17.7819337122
   H     -17.4390686044   19.4937887855  -16.9467632017
   H     -16.1085269968   19.4043113192  -18.1410918580
   N     -14.3080000002   19.5120000074  -15.9010000011
   C     -13.4140000288   18.7559999548  -15.1220000207
   C     -12.1360000818   19.5319999601  -14.8500000009
   O     -11.9069304165   20.5620898590  -15.4901237737
   C     -13.0134799099   17.4009699748  -15.7802323402
   S     -11.9053558742   17.5415708082  -17.2407270568
   H     -13.9772900477   20.3729074754  -16.3213990077
   H     -13.8909907017   18.4888842211  -14.1698335700
   H     -13.9155754153   16.8999888572  -16.1286210841
   H     -12.5374447314   16.7582176351  -15.0369802851
   H     -10.7903377344   17.8757162888  -16.5548828360
   N     -11.2659999146   19.0340001176  -13.9460000724
   C      -9.9969999800   19.6749999522  -13.5649999414
   C      -8.8769999918   18.8250099070  -14.1420000370
   O      -9.1120670131   17.8431923012  -14.8630907202
   H     -11.5111605756   18.1899284645  -13.4452011983
   H      -9.9804020285   20.7106296608  -13.9063318179
   H      -9.9145529363   19.6840005428  -12.4739921252
   N      -7.6399999437   19.1359999648  -13.7360098225
   C      -6.4499900220   18.3769902495  -14.0489999368
   C      -6.6059902162   16.9180000165  -13.7170000325
   O      -6.3023043669   16.0419303390  -14.5350862155
   H      -7.5060007400   20.0609947669  -13.3396766194
   H      -5.6255865723   18.8060767388  -13.4747697927
   H      -6.1963781841   18.4509156710  -15.1114302664
   N      -7.0429999716   16.6469999866  -12.4999999629
   C      -6.9539999316   15.2349999994  -12.1040000361
   C      -8.0129999222   14.5060001277  -12.9029999485
   O      -7.9059604989   13.3186059042  -13.2290342528
   C      -7.1618671025   15.0456524692  -10.5988250214
   C      -6.1064918497   15.7273582877   -9.7082635314
   C      -6.4204480734   15.4380256230   -8.2351959888
   C      -4.6778334285   15.2952380010  -10.0598691204
   H      -7.1217909552   17.3799917429  -11.8054562380
   H      -5.9856817690   14.8370250882  -12.4118335134
   H      -7.1504819904   13.9651382987  -10.4090963565
   H      -8.1615796140   15.4075106464  -10.3261930884
   H      -6.1761145752   16.8149452156   -9.8563916148
   H      -6.3426280698   14.3628339731   -8.0300916502
   H      -7.4355755807   15.7585893691   -7.9735054109
   H      -5.7177415419   15.9588463494   -7.5753108191
   H      -4.3964673922   15.5947943185  -11.0750186455
   H      -4.5718094916   14.2051522863   -9.9867299495
   H      -3.9590982248   15.7500864032   -9.3691593576
   N      -9.0820000932   15.2379997803  -13.1510001116
   C     -10.2720001810   14.6660001333  -13.8399999928
   C      -9.9459999446   14.2890000044  -15.2639999792
   O     -10.1832238233   13.1775589708  -15.7510021754
   H      -9.0954843327   16.2176210743  -12.9123192677
   H     -11.0537558332   15.4284151972  -13.8168297409
   H     -10.6152563218   13.7719911811  -13.3175725094
   N      -9.3229999059   15.2380000597  -15.9659999172
   C      -8.8439999977   14.9339999353  -17.2509998501
   C      -7.8749999675   13.7869999683  -17.2000001745
   C      -8.0296134900   16.1420258611  -17.7912876139
   O      -7.6092995827   13.0450543540  -18.1720168022
   H      -9.0629993172   16.1230043735  -15.5304652699
   H      -9.6537346331   14.6951814707  -17.9493071075
   H      -7.1872271071   16.3579474481  -17.1276159145
   H      -8.6893234067   17.0124227085  -17.8165232171
   H      -7.6593480707   15.9472950428  -18.7991576049
   H      -7.3014200756   13.6196098772  -16.2842039341
   H      -5.9866848532   22.0494469530  -13.8668312883
   H      -4.8490837307   20.6988482552  -16.3707407814
   H      -6.0953279826   20.3901620457  -18.2348494672
   H     -10.1563913491   22.2789726916  -16.1620400426
   H      -7.1463941303   18.7012342654  -19.6243284923
   H      -8.0638003651   18.9365222329  -21.1390788253
   H      -8.9239998398   18.5569226251  -19.6162796006
   C      -8.0722148353   19.0857156533  -20.0579740912
   C      -5.2771728623   21.5674371663  -14.5262883989
   C      -5.6406050605   21.1459425661  -15.7700676676
   C      -9.2693717395   21.8464879418  -16.5959892672
   C      -6.9939310831   20.7690496376  -17.7577833655
   C      -9.3082848606   21.4064834413  -17.9073577560
   C      -8.1541980612   20.8472413345  -18.4975774516
   C      -3.9108968102   21.3872314595  -14.0729345566
   C      -6.9181043920   21.2144475337  -16.4167048225
   C      -8.1010113684   21.7593905654  -15.8143922014
   O      -2.9870254850   20.8639036905  -14.6878284633
   O     -10.4839934749   21.5301207286  -18.5829276928
   O      -8.1997256050   20.4947853422  -19.8378462916
   O      -8.1022306840   22.1761040269  -14.5586625914
   H     -10.3428255124   21.7165734289  -19.5339681541
   S      -3.6626744271   22.0306243151  -12.3871087858
   C      -1.8938502334   21.6421897409  -12.1645297056
   H      -1.2861386569   22.2210965703  -12.8625592551
   H      -1.6384470784   21.9115539483  -11.1377287619
   H      -1.7218169763   20.5765759864  -12.3252139031
   H      -9.1830100012   22.5927945132  -14.2662280636
   O     -10.3957317545   23.0187017586  -13.8999488533
   H     -11.0074116151   22.4405563804  -14.3822321044
   O      -8.8524049909   13.4796582102  -20.2833548318
   H      -8.6882252830   14.3777780479  -20.6264470938
   H      -9.8187697072   13.4174572170  -20.1672733880
   H      -8.1784329463   13.2454005524  -19.0773225148
197
Converged     Job 18: Energy -5.6398935145845935e+03 @ (1.329440)
   N      -9.4190000614   25.1720000638  -21.0810000872
   C      -8.0910101743   24.8839899146  -20.7660000128
   C      -7.4100100116   24.2140000377  -21.9690000559
   O      -7.9255764287   23.2262644327  -22.5122365438
   C      -7.9359348416   23.9286266216  -19.5385058930
   C      -6.5861488702   23.9214964484  -18.8726869562
   C      -6.4287304352   24.5111258603  -17.6109979012
   C      -5.4639990441   23.3371491166  -19.4784093305
   C      -5.1930277207   24.5149044027  -16.9640185327
   C      -4.2209650491   23.3631956327  -18.8457061823
   C      -4.0802805019   23.9450032551  -17.5839133375
   H      -7.5584419385   25.8170619315  -20.5349840253
   H      -8.2017767804   22.9280317486  -19.8861310034
   H      -8.6952599702   24.2277301136  -18.8076416626
   H      -7.2944726931   24.9513797727  -17.1224582285
   H      -5.5645591824   22.8355268942  -20.4365113063
   H      -5.1015398492   24.9554395050  -15.9749587886
   H      -3.3636786061   22.9134815829  -19.3320846166
   H      -3.1148125860   23.9414372514  -17.0855179071
   H      -9.8824896119   25.5811514677  -20.2709554850
   H      -9.9255676592   24.3080609700  -21.2738918984
   N      -6.2559999759   24.7379999659  -22.3669999718
   C      -5.6060000175   24.2540000046  -23.5730000060
   C      -4.2179999963   23.7269999907  -23.2119900197
   O      -3.3818404319   24.4904102580  -22.7189402054
   H      -5.8695139633   25.5484425360  -21.9030828348
   H      -6.2489332847   23.4901898526  -24.0075761353
   H      -5.4790736587   25.0757506820  -24.2855712699
   N      -3.9949900325   22.4249999712  -23.4090099760
   C      -2.6220101120   21.9929799978  -23.2749900422
   C      -2.2559999780   20.9289999684  -24.2929998840
   C      -2.2000163627   21.6133310473  -21.8385623025
   C      -2.9926856316   20.5409235308  -21.1168791434
   C      -3.9304799001   19.7030273903  -21.7319315025
   C      -2.7714219771   20.3686568870  -19.7420919932
   C      -4.6257086938   18.7347878149  -21.0053704587
   C      -3.4597607579   19.4129022833  -18.9992570234
   C      -4.3940033539   18.5888524797  -19.6358757390
   O      -5.1085573520   17.6301004876  -18.9642354578
   O      -3.0235233805   20.5033279462  -25.1346723133
   H      -4.6150959968   21.8750756786  -23.9925767314
   H      -1.9797255780   22.8489124816  -23.5308827133
   H      -2.2388525804   22.5397122047  -21.2569278410
   H      -1.1389617098   21.3296599186  -21.8776481189
   H      -4.1362588503   19.7900183425  -22.7925699025
   H      -2.0451076995   20.9986491192  -19.2354474272
   H      -5.3526640474   18.0936852673  -21.4931941713
   H      -3.2743594351   19.3070705681  -17.9326098630
   H      -4.9280617985   17.7017369195  -18.0113875957
   H      -1.2112408181   20.5702817208  -24.2221314202
   N     -10.2909999610   21.4870000242  -23.3369999826
   C     -11.4179999690   21.0960000293  -22.4820000086
   C     -11.9099999838   22.3050000365  -21.6720000182
   O     -11.1513291272   22.8909886216  -20.8769381830
   C     -11.2129188771   19.8600080298  -21.5522942630
   C     -10.8045157451   18.6472451322  -22.4176804109
   C     -12.4766471386   19.5675526062  -20.7344319627
   C     -10.7879379950   17.2911239459  -21.7008445522
   H     -12.2342226907   20.8098720613  -23.1623086788
   H     -10.3933626931   20.0920087605  -20.8645244165
   H      -9.8095690537   18.8277408237  -22.8417319853
   H     -11.4948797597   18.5775619891  -23.2715745958
   H     -13.3222127619   19.3360040888  -21.3968449578
   H     -12.7681058673   20.4092758868  -20.1034431824
   H     -12.3242158447   18.7090459545  -20.0751637185
   H     -11.7932363142   16.9773684427  -21.4035294428
   H     -10.1682433741   17.3130896984  -20.7984478687
   H     -10.3828264054   16.5186648043  -22.3651080760
   H      -9.9160466864   20.6625269595  -23.7992668036
   H      -9.5387359902   21.8781630960  -22.7665453889
   N     -13.2070000252   22.5949999892  -21.7439999908
   C     -13.9490000262   23.5529999815  -20.8579999984
   C     -13.7720000006   23.1629999988  -19.3720000011
   O     -14.0518439876   22.0264504949  -18.9682775218
   H     -13.7788786404   22.0463159018  -22.3723988789
   H     -13.6079980236   24.5729654638  -21.0518550679
   H     -15.0029710234   23.4681077546  -21.1247265459
   N     -13.3410000052   24.1270000025  -18.5820000007
   C     -12.8539999684   23.8290000301  -17.2500000102
   C     -14.0049999875   23.4660000312  -16.3050000161
   O     -13.7953217587   22.8497570836  -15.2563197837
   C     -11.9886724739   24.9578984993  -16.6931540704
   H     -11.5776923194   24.6470859045  -15.7275484792
   H     -13.0160138529   24.9865652806  -19.0080264772
   H     -12.2499313244   22.9182409766  -17.3102698005
   H     -12.5647138448   25.8807937629  -16.5658971709
   H     -11.1519587173   25.1497058535  -17.3740491843
   N     -15.2270000075   23.8479999319  -16.6619999456
   C     -16.3630000387   23.4180000232  -15.9420000480
   C     -16.5679999950   21.8989999985  -15.9980000033
   O     -17.1726541291   21.3591679428  -15.0610967272
   H     -15.3466935671   24.3472335771  -17.5333306403
   H     -16.2881414797   23.6694193192  -14.8815188962
   H     -17.2545830346   23.9006931356  -16.3512017017
   N     -16.1719999878   21.1949999892  -17.0629999970
   C     -16.3930000095   19.7329999922  -17.1389999900
   C     -15.5319999966   19.0090000029  -16.0969999942
   O     -15.9399082195   17.9786177083  -15.5525674670
   H     -15.5913317897   21.6244540465  -17.7819668980
   H     -17.4390679605   19.4937873303  -16.9467640213
   H     -16.1085257746   19.4043117197  -18.1410879907
   N     -14.3079999910   19.5120000014  -15.9010000182
   C     -13.4140000350   18.7559999720  -15.1219999919
   C     -12.1360000584   19.5319999472  -14.8500000132
   O     -11.9071519422   20.5624510023  -15.4896353273
   C     -13.0134839173   17.4009794683  -15.7802398363
   S     -11.9052784858   17.5416951673  -17.2406658735
   H     -13.9773393640   20.3729563481  -16.3213306681
   H     -13.8909451423   18.4889292084  -14.1698016108
   H     -13.9155580948   16.9000110000  -16.1286958168
   H     -12.5374934890   16.7581842127  -15.0369968590
   H     -10.7903017504   17.8757792580  -16.5547283809
   N     -11.2659999219   19.0340001046  -13.9460000540
   C      -9.9969999791   19.6749999558  -13.5649999558
   C      -8.8769999679   18.8250098732  -14.1419999864
   O      -9.1121746207   17.8430707794  -14.8628821098
   H     -11.5107662206   18.1895090154  -13.4457251342
   H      -9.9800829187   20.7102059552  -13.9071422211
   H      -9.9145398425   19.6845061732  -12.4740136028
   N      -7.6399998968   19.1360000028  -13.7360097816
   C      -6.4499899990   18.3769902478  -14.0489999363
   C      -6.6059902777   16.9179999904  -13.7170000836
   O      -6.3023408880   16.0419092887  -14.5350765421
   H      -7.5059565674   20.0614036668  -13.3405607514
   H      -5.6255943989   18.8061213217  -13.4747816917
   H      -6.1963750994   18.4509171823  -15.1114380967
   N      -7.0430000315   16.6469999891  -12.5000000102
   C      -6.9539999415   15.2350000331  -12.1040000053
   C      -8.0129999017   14.5060001094  -12.9029999051
   O      -7.9059479881   13.3185990484  -13.2290150826
   C      -7.1618585274   15.0456521507  -10.5988226662
   C      -6.1064877929   15.7273785118   -9.7082687680
   C      -6.4204305274   15.4380537078   -8.2351965278
   C      -4.6778253631   15.2952769548  -10.0598813300
   H      -7.1217531450   17.3799977650  -11.8054529632
   H      -5.9856783628   14.8370205194  -12.4118349746
   H      -7.1504519210   13.9651342052  -10.4090897496
   H      -8.1615801706   15.4074944387  -10.3261865696
   H      -6.1761276874   16.8149673239   -9.8564045144
   H      -6.3425889341   14.3628625836   -8.0300801408
   H      -7.4355674741   15.7586037431   -7.9735033035
   H      -5.7177268641   15.9588977006   -7.5753176098
   H      -4.3964715250   15.5948362342  -11.0750368218
   H      -4.5717849010   14.2051905276   -9.9867390288
   H      -3.9590895649   15.7501412253   -9.3691755603
   N      -9.0820000682   15.2379997356  -13.1510000763
   C     -10.2720001484   14.6660001497  -13.8399999861
   C      -9.9459999880   14.2890000184  -15.2639999814
   O     -10.1832639385   13.1775616269  -15.7510030555
   H      -9.0954574823   16.2176359455  -12.9123719765
   H     -11.0537621904   15.4284069786  -13.8168240651
   H     -10.6152521373   13.7719855556  -13.3175709330
   N      -9.3229999206   15.2379999531  -15.9659999694
   C      -8.8439998920   14.9339999881  -17.2509998853
   C      -7.8750000788   13.7870000436  -17.2000001034
   C      -8.0295961781   16.1419900639  -17.7913048725
   O      -7.6092904162   13.0449988353  -18.1719797719
   H      -9.0629647452   16.1229815294  -15.5304484141
   H      -9.6537304419   14.6951826294  -17.9493108708
   H      -7.1871843183   16.3578914142  -17.1276610661
   H      -8.6892803217   17.0123969430  -17.8165287098
   H      -7.6593740849   15.9472413312  -18.7991870191
   H      -7.3014010860   13.6196540126  -16.2842022036
   H      -5.9896637797   22.0503419523  -13.8643802898
   H      -4.8506786459   20.6990298022  -16.3671948012
   H      -6.0961797110   20.3902853949  -18.2322127111
   H     -10.1583122889   22.2797695479  -16.1620941171
   H      -7.1475831841   18.7009114446  -19.6215151852
   H      -8.0642596899   18.9360201793  -21.1367480910
   H      -8.9252937613   18.5576570010  -19.6141246672
   C      -8.0730063998   19.0857415559  -20.0557148514
   C      -5.2797080965   21.5680376907  -14.5231635659
   C      -5.6426101073   21.1462884016  -15.7671478766
   C      -9.2708251372   21.8472979839  -16.5950781351
   C      -6.9949379484   20.7694115851  -17.7555792593
   C      -9.3091597991   21.4071013997  -17.9062579652
   C      -8.1547832991   20.8476323732  -18.4959204655
   C      -3.9137994133   21.3878643232  -14.0690910547
   C      -6.9196606332   21.2148629870  -16.4143955874
   C      -8.1029631328   21.7601101179  -15.8121476119
   O      -2.9890877584   20.8642374252  -14.6825458233
   O     -10.4846966911   21.5304450515  -18.5823387509
   O      -8.1997283064   20.4949493135  -19.8361978902
   O      -8.1053694852   22.1763227945  -14.5570013895
   H     -10.3433080705   21.7167729508  -19.5333583886
   S      -3.6667079360   22.0324446901  -12.3834101092
   C      -1.8980434301   21.6440516175  -12.1594142389
   H      -1.2897021663   22.2229623383  -12.8568985222
   H      -1.6434559749   21.9133443576  -11.1323889142
   H      -1.7258948110   20.5784398039  -12.3200281708
   H      -9.1930453927   22.5960337638  -14.2626591542
   O     -10.3989565914   23.0201800902  -13.8975738902
   H     -11.0101419228   22.4419875340  -14.3805634128
   O      -8.8522383965   13.4794975065  -20.2833131726
   H      -8.6879941747   14.3775800439  -20.6264786445
   H      -9.8186200486   13.4173490070  -20.1673392999
   H      -8.1784932671   13.2454548697  -19.0771646040
197
Converged     Job 19: Energy -5.6398938855880915e+03 @ (1.322372)
   N      -9.4190001024   25.1719999337  -21.0810000972
   C      -8.0910101638   24.8839899807  -20.7660000783
   C      -7.4100099990   24.2140000141  -21.9690000368
   O      -7.9256004335   23.2262952407  -22.5122711016
   C      -7.9359208446   23.9286681425  -19.5384655361
   C      -6.5862196012   23.9220967360  -18.8724570850
   C      -6.4284534967   24.5122177473  -17.6110480976
   C      -5.4640058697   23.3377882017  -19.4780375775
   C      -5.1926787435   24.5166516884  -16.9641897690
   C      -4.2208627352   23.3644522975  -18.8455637234
   C      -4.0798732324   23.9468203067  -17.5840485450
   H      -7.5584716085   25.8170822651  -20.5349891201
   H      -8.2014293455   22.9279621187  -19.8860508584
   H      -8.6954254887   24.2276134877  -18.8077270893
   H      -7.2941785392   24.9525049073  -17.1225210512
   H      -5.5646044472   22.8357751783  -20.4359277629
   H      -5.1011531561   24.9576678183  -15.9753435421
   H      -3.3635723139   22.9148104415  -19.3319965434
   H      -3.1142576850   23.9437875903  -17.0859305557
   H      -9.8824907766   25.5811315367  -20.2709438778
   H      -9.9255784434   24.3080680846  -21.2739017670
   N      -6.2560000038   24.7380000570  -22.3670000188
   C      -5.6060000882   24.2539999204  -23.5729999956
   C      -4.2180000141   23.7270000006  -23.2119901203
   O      -3.3818237327   24.4904147194  -22.7189722029
   H      -5.8694900443   25.5484184510  -21.9030600940
   H      -6.2489370868   23.4901923363  -24.0075734599
   H      -5.4790715643   25.0757528387  -24.2855694516
   N      -3.9949900534   22.4249999154  -23.4090099137
   C      -2.6220100192   21.9929801881  -23.2749902097
   C      -2.2559999431   20.9290000744  -24.2929999694
   C      -2.1998987426   21.6133983899  -21.8385617283
   C      -2.9928259694   20.5414034466  -21.1165560243
   C      -3.9305710955   19.7033206781  -21.7314281197
   C      -2.7718227789   20.3697010861  -19.7416590647
   C      -4.6260902264   18.7354607080  -21.0046272386
   C      -3.4604524844   19.4143438539  -18.9985876434
   C      -4.3946535013   18.5901107514  -19.6350245844
   O      -5.1093823433   17.6316961638  -18.9630851211
   O      -3.0234446352   20.5031928061  -25.1346757080
   H      -4.6151281895   21.8750329114  -23.9924988405
   H      -1.9797438713   22.8489128445  -23.5309422057
   H      -2.2382684852   22.5398655032  -21.2570351992
   H      -1.1389520812   21.3293316246  -21.8778233007
   H      -4.1361063686   19.7899042797  -22.7921511950
   H      -2.0455175445   20.9998067382  -19.2351476781
   H      -5.3530474395   18.0942467354  -21.4923073093
   H      -3.2753210353   19.3089324261  -17.9318514504
   H      -4.9295557552   17.7041670914  -18.0101763566
   H      -1.2112096945   20.5703720063  -24.2221268240
   N     -10.2910000118   21.4869999812  -23.3370000439
   C     -11.4180000085   21.0960000381  -22.4819999845
   C     -11.9099999700   22.3050000708  -21.6719999923
   O     -11.1513370219   22.8909148989  -20.8768906241
   C     -11.2127660826   19.8601322469  -21.5521420042
   C     -10.8041719217   18.6472961919  -22.4173349834
   C     -12.4764664934   19.5676013439  -20.7342681010
   C     -10.7871804819   17.2913266256  -21.7002133344
   H     -12.2342138100   20.8097715403  -23.1622697462
   H     -10.3932670549   20.0923783101  -20.8643818812
   H      -9.8093056256   18.8279314332  -22.8415132772
   H     -11.4946135346   18.5772910725  -23.2711398571
   H     -13.3220082505   19.3359425396  -21.3966732882
   H     -12.7679840411   20.4093370859  -20.1033238772
   H     -12.3239564687   18.7091440215  -20.0749527115
   H     -11.7923498257   16.9774317224  -21.4026041697
   H     -10.1672755703   17.3136522418  -20.7979798785
   H     -10.3820622548   16.5188052973  -22.3644010746
   H      -9.9159112979   20.6625207872  -23.7991375376
   H      -9.5388251721   21.8783628957  -22.7665656702
   N     -13.2070000103   22.5950000406  -21.7440000331
   C     -13.9490000118   23.5530000037  -20.8579999893
   C     -13.7720000056   23.1629999918  -19.3720000029
   O     -14.0518792093   22.0264898332  -18.9682008763
   H     -13.7788954600   22.0462404417  -22.3723181307
   H     -13.6079928546   24.5729652630  -21.0518593417
   H     -15.0029719514   23.4681163195  -21.1247239632
   N     -13.3409999981   24.1269999847  -18.5819999989
   C     -12.8539999539   23.8290000220  -17.2500000114
   C     -14.0049999899   23.4660000416  -16.3050000236
   O     -13.7951824195   22.8498628002  -15.2562749631
   C     -11.9890582424   24.9582609394  -16.6933122507
   H     -11.5790100527   24.6483017538  -15.7270785073
   H     -13.0159325187   24.9865224232  -19.0080521558
   H     -12.2497855809   22.9183531153  -17.3102062867
   H     -12.5652213877   25.8812473934  -16.5672488440
   H     -11.1517632356   25.1495303359  -17.3736319998
   N     -15.2270000082   23.8479999379  -16.6619999526
   C     -16.3630000362   23.4180000363  -15.9420000513
   C     -16.5679999903   21.8990000099  -15.9980000031
   O     -17.1726315764   21.3591604250  -15.0610865177
   H     -15.3466868274   24.3471007286  -17.5334084601
   H     -16.2881269128   23.6694184978  -14.8815201444
   H     -17.2545849726   23.9007005154  -16.3511867624
   N     -16.1719999813   21.1949999965  -17.0629999992
   C     -16.3930000106   19.7330000003  -17.1389999910
   C     -15.5320000054   19.0090000156  -16.0969999870
   O     -15.9398790336   17.9786081660  -15.5525722542
   H     -15.5913790465   21.6244596448  -17.7820007783
   H     -17.4390678717   19.4937869377  -16.9467630492
   H     -16.1085242649   19.4043093172  -18.1410857387
   N     -14.3079999933   19.5120000113  -15.9010000265
   C     -13.4140000588   18.7559999885  -15.1219999835
   C     -12.1360000622   19.5319999361  -14.8500000129
   O     -11.9074479568   20.5628580109  -15.4890943662
   C     -13.0135059513   17.4009829441  -15.7802533238
   S     -11.9052556418   17.5417898405  -17.2406431924
   H     -13.9773948181   20.3730187498  -16.3212452558
   H     -13.8908944528   18.4889801747  -14.1697630928
   H     -13.9155710231   16.9000310922  -16.1287532008
   H     -12.5375460817   16.7581410542  -15.0370292219
   H     -10.7902836462   17.8758061630  -16.5546669879
   N     -11.2659999071   19.0340001001  -13.9460000521
   C      -9.9969999917   19.6750000269  -13.5649999876
   C      -8.8770000364   18.8250099305  -14.1420000014
   O      -9.1122408846   17.8429478072  -14.8626987981
   H     -11.5103081573   18.1890125758  -13.4463443350
   H      -9.9797505991   20.7097134685  -13.9080588485
   H      -9.9145339407   19.6850823395  -12.4740403392
   N      -7.6399999447   19.1359998199  -13.7360098180
   C      -6.4499899715   18.3769903020  -14.0489999005
   C      -6.6059902231   16.9180000140  -13.7170000775
   O      -6.3023630036   16.0419128305  -14.5350928214
   H      -7.5059480206   20.0618039429  -13.3414182366
   H      -5.6256110182   18.8061463487  -13.4747787259
   H      -6.1963535616   18.4509315997  -15.1114391057
   N      -7.0429999650   16.6469999707  -12.4999999948
   C      -6.9539999290   15.2349999728  -12.1040000553
   C      -8.0129999421   14.5060001165  -12.9029999424
   O      -7.9059683852   13.3185911907  -13.2290025722
   C      -7.1618654361   15.0456522867  -10.5988258410
   C      -6.1064991488   15.7273690946   -9.7082656503
   C      -6.4204515414   15.4380376425   -8.2351980578
   C      -4.6778351062   15.2952747463  -10.0598726294
   H      -7.1217145857   17.3800031974  -11.8054529804
   H      -5.9856765556   14.8370172896  -12.4118298260
   H      -7.1504717151   13.9651331469  -10.4090926203
   H      -8.1615863702   15.4075036267  -10.3261929879
   H      -6.1761381249   16.8149614067   -9.8563924201
   H      -6.3426125717   14.3628453411   -8.0300818081
   H      -7.4355904475   15.7585885857   -7.9735070028
   H      -5.7177522540   15.9588802301   -7.5753111881
   H      -4.3964753391   15.5948394807  -11.0750261282
   H      -4.5717863222   14.2051882883   -9.9867315094
   H      -3.9591045048   15.7501433220   -9.3691621765
   N      -9.0820000790   15.2379997677  -13.1510001042
   C     -10.2720001611   14.6660001609  -13.8399999766
   C      -9.9460000036   14.2889999730  -15.2639999576
   O     -10.1832757173   13.1775762502  -15.7510261096
   H      -9.0954229444   16.2176546951  -12.9124425416
   H     -11.0537745863   15.4283941188  -13.8168167359
   H     -10.6152376283   13.7719792778  -13.3175704844
   N      -9.3229997376   15.2379997449  -15.9659999695
   C      -8.8440000574   14.9340001915  -17.2510002568
   C      -7.8750001568   13.7870000759  -17.1999997915
   C      -8.0295639985   16.1420022088  -17.7911958238
   O      -7.6090488990   13.0450995555  -18.1720051461
   H      -9.0628842651   16.1229418241  -15.5304143437
   H      -9.6537081362   14.6952147643  -17.9493445774
   H      -7.1871929764   16.3578597602  -17.1274849998
   H      -8.6892500363   17.0124014692  -17.8164064791
   H      -7.6592740001   15.9473159881  -18.7990637152
   H      -7.3014995818   13.6196083840  -16.2841482616
   H      -5.9932528408   22.0521281576  -13.8619029220
   H      -4.8520884137   20.7006025471  -16.3633174404
   H      -6.0968285732   20.3916182043  -18.2294289238
   H     -10.1604575902   22.2808410554  -16.1620742237
   H      -7.1486766950   18.7012080459  -19.6187988759
   H      -8.0648037493   18.9362040637  -21.1343870093
   H      -8.9264841850   18.5589991640  -19.6118566717
   C      -8.0737539996   19.0864177588  -20.0534125274
   C      -5.2825642208   21.5696888378  -14.5198034297
   C      -5.6446897043   21.1478602506  -15.7641204364
   C      -9.2723607955   21.8486603336  -16.5940755825
   C      -6.9958455464   20.7708346988  -17.7533113437
   C      -9.3100624517   21.4084283800  -17.9051613062
   C      -8.1552781929   20.8488761448  -18.4941845521
   C      -3.9172395656   21.3893618621  -14.0645458591
   C      -6.9212193486   21.2163174814  -16.4120407579
   C      -8.1049765984   21.7615490610  -15.8097237184
   O      -2.9921897080   20.8652293088  -14.6771492629
   O     -10.4853086898   21.5314478058  -18.5819950023
   O      -8.1996777094   20.4957753980  -19.8344437379
   O      -8.1084788504   22.1769774828  -14.5550981754
   H     -10.3433890678   21.7175847491  -19.5329556148
   S      -3.6712028757   22.0343248377  -12.3786549501
   C      -1.9028868193   21.6452406479  -12.1531665972
   H      -1.2936214211   22.2243847457  -12.8496520480
   H      -1.6492096853   21.9137466768  -11.1257080151
   H      -1.7309533468   20.5796788126  -12.3143429516
   H      -9.2038732787   22.5999082547  -14.2584902038
   O     -10.4031852172   23.0220119896  -13.8949692927
   H     -11.0139825458   22.4436937180  -14.3784254819
   O      -8.8522898003   13.4797188091  -20.2831573553
   H      -8.6879850698   14.3777859128  -20.6263400689
   H      -9.8186925704   13.4175965915  -20.1673577637
   H      -8.1787869525   13.2456430275  -19.0768011579
197
Converged     Job 20: Energy -5.6398942677201230e+03 @ (1.315305)
   N      -9.4190000820   25.1719999745  -21.0810000876
   C      -8.0910101538   24.8839899630  -20.7660000309
   C      -7.4100100091   24.2140000199  -21.9690000323
   O      -7.9255861784   23.2263030059  -22.5122981584
   C      -7.9357126261   23.9287166607  -19.5384457505
   C      -6.5859258123   23.9225058166  -18.8726503526
   C      -6.4287112242   24.5133570741  -17.6115217571
   C      -5.4635735442   23.3381798749  -19.4780208843
   C      -5.1928695480   24.5183671229  -16.9648089897
   C      -4.2204087343   23.3654331774  -18.8456418350
   C      -4.0799027519   23.9485626950  -17.5844219536
   H      -7.5584689453   25.8170991225  -20.5350567796
   H      -8.2009797914   22.9279126748  -19.8859205214
   H      -8.6952265172   24.2275343591  -18.8076588248
   H      -7.2946067427   24.9536223433  -17.1232526156
   H      -5.5640900667   22.8356907896  -20.4356771334
   H      -5.1014181745   24.9598816512  -15.9761786435
   H      -3.3629431000   22.9158138450  -19.3318021159
   H      -3.1143188656   23.9461577357  -17.0862437479
   H      -9.8824843698   25.5810944617  -20.2709239395
   H      -9.9255606075   24.3080609791  -21.2739100258
   N      -6.2559999934   24.7380000266  -22.3669999929
   C      -5.6060000570   24.2539999606  -23.5729999904
   C      -4.2180000113   23.7269999966  -23.2119900733
   O      -3.3818287041   24.4904333568  -22.7189897877
   H      -5.8694546913   25.5483797918  -21.9030215877
   H      -6.2489375966   23.4901902711  -24.0075729289
   H      -5.4790725041   25.0757520898  -24.2855716513
   N      -3.9949900436   22.4249999440  -23.4090099361
   C      -2.6220100525   21.9929801173  -23.2749901434
   C      -2.2559999722   20.9290000393  -24.2929999444
   C      -2.1998534608   21.6135082110  -21.8385497117
   C      -2.9929779185   20.5418280769  -21.1163105759
   C      -3.9306573922   19.7035811653  -21.7310587306
   C      -2.7722337906   20.3706180146  -19.7413108492
   C      -4.6264067743   18.7360361833  -21.0040567016
   C      -3.4610716707   19.4155830993  -18.9980212131
   C      -4.3952047392   18.5911969580  -19.6343599037
   O      -5.1100689369   17.6330404680  -18.9622028628
   O      -3.0234558850   20.5031982236  -25.1346690596
   H      -4.6151456567   21.8750064201  -23.9924578322
   H      -1.9797474756   22.8489006416  -23.5310023631
   H      -2.2379624893   22.5400624580  -21.2571467872
   H      -1.1389704895   21.3291976946  -21.8778705458
   H      -4.1359804833   19.7898196383  -22.7918552360
   H      -2.0459766146   21.0008634111  -19.2349050635
   H      -5.3533419842   18.0947087520  -21.4916252839
   H      -3.2761734524   19.3105299186  -17.9312089125
   H      -4.9307384061   17.7061389984  -18.0092498094
   H      -1.2112059893   20.5703777059  -24.2221409131
   N     -10.2910000432   21.4870000226  -23.3369999667
   C     -11.4180000795   21.0959998890  -22.4820000150
   C     -11.9099999759   22.3049999430  -21.6719999987
   O     -11.1514149000   22.8912904764  -20.8771107223
   C     -11.2124342262   19.8603654185  -21.5518954405
   C     -10.8035524027   18.6474250081  -22.4168060888
   C     -12.4760088195   19.5677283487  -20.7338609103
   C     -10.7859017226   17.2916759673  -21.6992756592
   H     -12.2342125302   20.8095482523  -23.1621768185
   H     -10.3929573003   20.0930035163  -20.8642310444
   H      -9.8088088539   18.8282928138  -22.8411828270
   H     -11.4940993113   18.5769266278  -23.2704854483
   H     -13.3215618363   19.3357845700  -21.3961527130
   H     -12.7676286895   20.4095198464  -20.1030393283
   H     -12.3232787486   18.7094221650  -20.0744013060
   H     -11.7908749857   16.9775039932  -21.4012997382
   H     -10.1657516126   17.3145369240  -20.7972237475
   H     -10.3806769765   16.5190935496  -22.3633285782
   H      -9.9157443627   20.6624879085  -23.7989429750
   H      -9.5389315665   21.8786103762  -22.7665980157
   N     -13.2069999855   22.5949999835  -21.7439999854
   C     -13.9489999853   23.5530000046  -20.8580000198
   C     -13.7720000029   23.1629999943  -19.3720000182
   O     -14.0519366575   22.0264781338  -18.9682716701
   H     -13.7789078516   22.0461428242  -22.3722199779
   H     -13.6079963140   24.5729639956  -21.0518535787
   H     -15.0029726165   23.4681114278  -21.1247170237
   N     -13.3409999937   24.1269999691  -18.5820000080
   C     -12.8539999573   23.8289999933  -17.2500000269
   C     -14.0049999840   23.4660000219  -16.3050000332
   O     -13.7950637737   22.8499798833  -15.2562195675
   C     -11.9894515169   24.9586330186  -16.6934720084
   H     -11.5801801580   24.6494571408  -15.7267010241
   H     -13.0158657874   24.9864916021  -19.0080619933
   H     -12.2496203869   22.9184721239  -17.3101421724
   H     -12.5657788118   25.8816586633  -16.5684324507
   H     -11.1516832651   25.1494944949  -17.3733129255
   N     -15.2270000001   23.8479999267  -16.6619999558
   C     -16.3630000294   23.4180000299  -15.9420000527
   C     -16.5679999858   21.8990000039  -15.9980000061
   O     -17.1726074082   21.3591631039  -15.0610708887
   H     -15.3466804323   24.3469534565  -17.5334943938
   H     -16.2881127232   23.6694217767  -14.8815226145
   H     -17.2545864876   23.9007067284  -16.3511753355
   N     -16.1719999776   21.1949999867  -17.0630000031
   C     -16.3930000096   19.7329999846  -17.1389999795
   C     -15.5320000026   19.0090000110  -16.0969999709
   O     -15.9398744648   17.9786075600  -15.5525742407
   H     -15.5914157427   21.6244611876  -17.7820302465
   H     -17.4390678131   19.4937846102  -16.9467642898
   H     -16.1085204631   19.4043090599  -18.1410854936
   N     -14.3079999880   19.5120000032  -15.9010000102
   C     -13.4140000506   18.7559999745  -15.1219999624
   C     -12.1360000492   19.5319999256  -14.8500000128
   O     -11.9076528324   20.5632511102  -15.4885540958
   C     -13.0135389762   17.4009734343  -15.7802448045
   S     -11.9052402592   17.5418326918  -17.2405995121
   H     -13.9774441087   20.3730708135  -16.3211757253
   H     -13.8908469308   18.4890456109  -14.1697200352
   H     -13.9156006181   16.9000428321  -16.1287806637
   H     -12.5376133901   16.7580936012  -15.0370289273
   H     -10.7902653964   17.8757419639  -16.5545733839
   N     -11.2659999143   19.0340000837  -13.9460000384
   C      -9.9969999581   19.6749999723  -13.5650000116
   C      -8.8769999427   18.8250098393  -14.1420000247
   O      -9.1124381063   17.8428224110  -14.8624682271
   H     -11.5099187349   18.1885913387  -13.4468683353
   H      -9.9793654177   20.7092271968  -13.9090158442
   H      -9.9145265088   19.6856793075  -12.4740691195
   N      -7.6399999081   19.1360000722  -13.7360097628
   C      -6.4499900531   18.3769901921  -14.0489999519
   C      -6.6059902599   16.9180000013  -13.7170000628
   O      -6.3023921516   16.0418903470  -14.5350803129
   H      -7.5059062007   20.0622813734  -13.3424618715
   H      -5.6256190816   18.8061874406  -13.4748025732
   H      -6.1963563812   18.4509320687  -15.1114469973
   N      -7.0430000049   16.6469999825  -12.5000000114
   C      -6.9539998968   15.2350000213  -12.1040000122
   C      -8.0129999037   14.5060000988  -12.9029998924
   O      -7.9059836844   13.3185881993  -13.2289925083
   C      -7.1618509783   15.0456623161  -10.5988221697
   C      -6.1064691696   15.7274022677   -9.7082941175
   C      -6.4203699952   15.4380780262   -8.2352135998
   C      -4.6778098306   15.2953230292  -10.0599428598
   H      -7.1216775372   17.3800107470  -11.8054585365
   H      -5.9856803142   14.8370166356  -12.4118325581
   H      -7.1504435644   13.9651474416  -10.4090769029
   H      -8.1615691430   15.4075097887  -10.3261810823
   H      -6.1761272497   16.8149896972   -9.8564286984
   H      -6.3425076037   14.3628895600   -8.0300937239
   H      -7.4355035051   15.7586151304   -7.9734940174
   H      -5.7176570995   15.9589348208   -7.5753561161
   H      -4.3964881978   15.5948812324  -11.0751068360
   H      -4.5717471353   14.2052392357   -9.9867958503
   H      -3.9590632322   15.7502055169   -9.3692615856
   N      -9.0820000544   15.2379996992  -13.1510000786
   C     -10.2720001319   14.6660001301  -13.8399999449
   C      -9.9459999828   14.2890000205  -15.2639999465
   O     -10.1832879661   13.1775852605  -15.7510355989
   H      -9.0953912149   16.2176726453  -12.9125150618
   H     -11.0537777529   15.4283912502  -13.8168168237
   H     -10.6152350889   13.7719809579  -13.3175695402
   N      -9.3229999368   15.2380000087  -15.9659999666
   C      -8.8440001302   14.9339998846  -17.2509999828
   C      -7.8749999950   13.7870000405  -17.1999999262
   C      -8.0295879872   16.1419731225  -17.7912858451
   O      -7.6093226903   13.0450021429  -18.1719956645
   H      -9.0628313798   16.1229159460  -15.5303975147
   H      -9.6537422140   14.6951828753  -17.9492941350
   H      -7.1872029326   16.3578756281  -17.1276079444
   H      -8.6892919121   17.0123553121  -17.8165268098
   H      -7.6593213549   15.9472440025  -18.7991553508
   H      -7.3013989775   13.6196245539  -16.2842112214
   H      -5.9957289942   22.0530287867  -13.8598937564
   H      -4.8535875041   20.7009660898  -16.3608744215
   H      -6.0972317762   20.3921553055  -18.2270586046
   H     -10.1620616060   22.2811693550  -16.1618044608
   H      -7.1491167744   18.7013287682  -19.6168799737
   H      -8.0648526407   18.9363852610  -21.1327110743
   H      -8.9269972304   18.5597519720  -19.6103063390
   C      -8.0739691705   19.0868046613  -20.0517564651
   C      -5.2846169454   21.5703858047  -14.5172098919
   C      -5.6462127351   21.1483752338  -15.7617671923
   C      -9.2734779711   21.8491583389  -16.5929685558
   C      -6.9964622057   20.7713603496  -17.7512806483
   C      -9.3104904177   21.4088225209  -17.9039036622
   C      -8.1554844839   20.8492607498  -18.4926722252
   C      -3.9197050827   21.3899203228  -14.0612250042
   C      -6.9224249849   21.2168422709  -16.4098957550
   C      -8.1065298261   21.7621808909  -15.8073029557
   O      -2.9941836895   20.8653632407  -14.6728370096
   O     -10.4855398607   21.5315709285  -18.5812385936
   O      -8.1994032081   20.4962067004  -19.8330227743
   O      -8.1111203530   22.1770852987  -14.5533164215
   H     -10.3431928553   21.7176412442  -19.5321348619
   S      -3.6744760261   22.0354993048  -12.3752805269
   C      -1.9064361361   21.6458302160  -12.1485989346
   H      -1.2964122479   22.2250054166  -12.8443986765
   H      -1.6534299969   21.9138720279  -11.1208533038
   H      -1.7347193731   20.5802750039  -12.3100428611
   H      -9.2145132364   22.6038706608  -14.2548900906
   O     -10.4072125430   23.0237205408  -13.8926447904
   H     -11.0172735848   22.4450615157  -14.3767810413
   O      -8.8522112875   13.4798324239  -20.2833364330
   H      -8.6879646710   14.3779219837  -20.6264766620
   H      -9.8185928952   13.4176911329  -20.1673597266
   H      -8.1783775674   13.2456695573  -19.0771595341
197
Converged     Job 21: Energy -5.6398946637084446e+03 @ (1.308237)
   N      -9.4190000742   25.1719999668  -21.0810000681
   C      -8.0910101249   24.8839899992  -20.7660000389
   C      -7.4100099942   24.2140000171  -21.9690000171
   O      -7.9256213995   23.2263238774  -22.5123065706
   C      -7.9356630561   23.9287767844  -19.5383804952
   C      -6.5859473613   23.9231524478  -18.8724344752
   C      -6.4287514491   24.5147691905  -17.6116649135
   C      -5.4634664359   23.3387518266  -19.4774789792
   C      -5.1928421215   24.5204834838  -16.9650811666
   C      -4.2202140047   23.3666583375  -18.8453093507
   C      -4.0797710962   23.9506320844  -17.5844687740
   H      -7.5584889969   25.8171191644  -20.5350853841
   H      -8.2005683710   22.9278399119  -19.8857693858
   H      -8.6953511925   24.2274440623  -18.8077164649
   H      -7.2947010611   24.9551363211  -17.1235850138
   H      -5.5639647146   22.8357106058  -20.4348447024
   H      -5.1014019855   24.9626428853  -15.9767357472
   H      -3.3626777197   22.9170067536  -19.3313158711
   H      -3.1141232417   23.9488807246  -17.0864137968
   H      -9.8824882797   25.5810720236  -20.2709112290
   H      -9.9255613678   24.3080629598  -21.2739216793
   N      -6.2559999945   24.7380000469  -22.3670000079
   C      -5.6060000671   24.2539999372  -23.5729999892
   C      -4.2180000032   23.7270000068  -23.2119900924
   O      -3.3818228900   24.4904403043  -22.7190090098
   H      -5.8694220094   25.5483455419  -21.9029898443
   H      -6.2489380803   23.4901947953  -24.0075725992
   H      -5.4790707116   25.0757525475  -24.2855696966
   N      -3.9949900419   22.4249999389  -23.4090099178
   C      -2.6220100316   21.9929801496  -23.2749901716
   C      -2.2559999510   20.9290000559  -24.2929999502
   C      -2.1997582861   21.6135880522  -21.8385530012
   C      -2.9930856604   20.5422435617  -21.1160556067
   C      -3.9307783919   19.7039215639  -21.7306673574
   C      -2.7725232726   20.3714654846  -19.7409730430
   C      -4.6266753730   18.7367827792  -21.0032634089
   C      -3.4615356229   19.4168243298  -18.9973503414
   C      -4.3956976674   18.5923341270  -19.6334881214
   O      -5.1107198072   17.6344710629  -18.9610748322
   O      -3.0233811618   20.5030820685  -25.1346786155
   H      -4.6151601837   21.8749852672  -23.9924159819
   H      -1.9797619007   22.8488965441  -23.5310669553
   H      -2.2375297539   22.5402208417  -21.2572560875
   H      -1.1389589295   21.3289824977  -21.8779944351
   H      -4.1359714382   19.7897952888  -22.7915219774
   H      -2.0462188582   21.0017917329  -19.2347434775
   H      -5.3536707691   18.0953852475  -21.4906436627
   H      -3.2767790908   19.3121356104  -17.9304776189
   H      -4.9319480741   17.7082519312  -18.0080711567
   H      -1.2111833719   20.5704491004  -24.2221318466
   N     -10.2909999535   21.4870000294  -23.3370001047
   C     -11.4179997711   21.0960002110  -22.4819998901
   C     -11.9100000518   22.3050001556  -21.6720000434
   O     -11.1513062341   22.8910675538  -20.8770646825
   C     -11.2124463540   19.8602922218  -21.5519658211
   C     -10.8037434053   18.6474131187  -22.4170562634
   C     -12.4759849419   19.5676399549  -20.7338878123
   C     -10.7861582781   17.2915355363  -21.6997523853
   H     -12.2342288631   20.8095972532  -23.1621624858
   H     -10.3929286923   20.0928633780  -20.8643209677
   H      -9.8090280517   18.8282563940  -22.8415071417
   H     -11.4943845084   18.5771063216  -23.2706722400
   H     -13.3216186051   19.3359271890  -21.3961546118
   H     -12.7674431399   20.4093380520  -20.1028718794
   H     -12.3232999452   18.7091913455  -20.0746056931
   H     -11.7911204322   16.9774397311  -21.4016567228
   H     -10.1658515200   17.3141855847  -20.7978287750
   H     -10.3811463834   16.5190148549  -22.3640072213
   H      -9.9156671509   20.6624913816  -23.7988781155
   H      -9.5389799357   21.8787186105  -22.7666073485
   N     -13.2070000694   22.5949999897  -21.7439999922
   C     -13.9490000614   23.5529999660  -20.8579999682
   C     -13.7719999762   23.1630000142  -19.3719999869
   O     -14.0520095893   22.0265232585  -18.9682019566
   H     -13.7789270789   22.0460873522  -22.3721570885
   H     -13.6079852547   24.5729652628  -21.0518513713
   H     -15.0029751396   23.4681209715  -21.1247148226
   N     -13.3410000273   24.1270000094  -18.5819999640
   C     -12.8539999722   23.8290000429  -17.2499999675
   C     -14.0050000212   23.4660000311  -16.3050000125
   O     -13.7949021189   22.8501003387  -15.2561692762
   C     -11.9899304038   24.9590514645  -16.6936044261
   H     -11.5817916312   24.6508194851  -15.7260983796
   H     -13.0157633603   24.9864411394  -19.0080900947
   H     -12.2494282051   22.9186166844  -17.3100640792
   H     -12.5664102915   25.8821718862  -16.5699393185
   H     -11.1514633096   25.1493219300  -17.3727347514
   N     -15.2270000250   23.8479999224  -16.6619999440
   C     -16.3630000586   23.4180000080  -15.9420000484
   C     -16.5680000115   21.8989999862  -15.9980000051
   O     -17.1725834152   21.3591631766  -15.0610562908
   H     -15.3466749683   24.3467887987  -17.5335904356
   H     -16.2880982145   23.6694204807  -14.8815237963
   H     -17.2545894886   23.9007121343  -16.3511603860
   N     -16.1719999943   21.1949999901  -17.0629999894
   C     -16.3929999963   19.7329999927  -17.1390000127
   C     -15.5319999886   19.0089999776  -16.0970000295
   O     -15.9398556585   17.9785925448  -15.5525951706
   H     -15.5914623076   21.6244641327  -17.7820652362
   H     -17.4390671709   19.4937775588  -16.9467719772
   H     -16.1085113487   19.4043112529  -18.1410811975
   N     -14.3080000075   19.5120000102  -15.9010000064
   C     -13.4140000121   18.7559999638  -15.1220000527
   C     -12.1360000702   19.5319999659  -14.8499999850
   O     -11.9079532315   20.5637057744  -15.4879393963
   C     -13.0135629663   17.4009689818  -15.7802472821
   S     -11.9051823608   17.5418936959  -17.2405438060
   H     -13.9775058737   20.3731427687  -16.3210716332
   H     -13.8907917869   18.4891094588  -14.1696764240
   H     -13.9156123614   16.9000643116  -16.1288451302
   H     -12.5376951472   16.7580342235  -15.0370407902
   H     -10.7902193450   17.8757201421  -16.5544606681
   N     -11.2659999188   19.0340000945  -13.9460000548
   C      -9.9969999970   19.6750000191  -13.5649999582
   C      -8.8770000359   18.8250099183  -14.1419999913
   O      -9.1125621318   17.8426603820  -14.8622098340
   H     -11.5093936284   18.1880213470  -13.4475866556
   H      -9.9789984763   20.7086946821  -13.9100556899
   H      -9.9145146482   19.6863294828  -12.4740992403
   N      -7.6399999440   19.1359998625  -13.7360098189
   C      -6.4499899606   18.3769902928  -14.0489998944
   C      -6.6059901863   16.9180000492  -13.7170000581
   O      -6.3024076548   16.0418862256  -14.5350843443
   H      -7.5058785683   20.0628232183  -13.3436362031
   H      -5.6256389732   18.8062160607  -13.4747911035
   H      -6.1963271974   18.4509549372  -15.1114458371
   N      -7.0430000344   16.6469999795  -12.5000000239
   C      -6.9539999485   15.2350000151  -12.1040000337
   C      -8.0129998982   14.5060001044  -12.9029999396
   O      -7.9059704989   13.3185762901  -13.2289538416
   C      -7.1618994518   15.0456514798  -10.5988254065
   C      -6.1066005064   15.7274131206   -9.7082124652
   C      -6.4206098297   15.4380520341   -8.2351606614
   C      -4.6778950662   15.2953937871  -10.0597457835
   H      -7.1216624184   17.3800203856  -11.8054626307
   H      -5.9856706160   14.8370178566  -12.4118155817
   H      -7.1504725726   13.9651327076  -10.4090855364
   H      -8.1616444447   15.4074702050  -10.3262331219
   H      -6.1762860142   16.8150036167   -9.8563322674
   H      -6.3427218771   14.3628605917   -8.0300509286
   H      -7.4357816552   15.7585452569   -7.9735184381
   H      -5.7179700761   15.9589276660   -7.5752335179
   H      -4.3964926801   15.5949867660  -11.0748795272
   H      -4.5717973427   14.2053106052   -9.9866107607
   H      -3.9592269469   15.7502915376   -9.3689869730
   N      -9.0820000838   15.2379997141  -13.1510000683
   C     -10.2720001402   14.6660001351  -13.8400000143
   C      -9.9459999832   14.2890000476  -15.2640000125
   O     -10.1833095590   13.1775815036  -15.7510203663
   H      -9.0953436194   16.2177024304  -12.9126279206
   H     -11.0537872733   15.4283802190  -13.8168112630
   H     -10.6152233734   13.7719743958  -13.3175675264
   N      -9.3229999526   15.2380000420  -15.9659999771
   C      -8.8439999470   14.9339999838  -17.2509998829
   C      -7.8749999367   13.7870000568  -17.2000001555
   C      -8.0295489370   16.1419709296  -17.7911953257
   O      -7.6094037452   13.0450812463  -18.1720812106
   H      -9.0627636308   16.1228813859  -15.5303700533
   H      -9.6537293289   14.6952116975  -17.9493153399
   H      -7.1871896042   16.3578242621  -17.1274694066
   H      -8.6892380044   17.0123569175  -17.8164154533
   H      -7.6592415579   15.9472952908  -18.7990571877
   H      -7.3013837314   13.6195650553  -16.2842281923
   H      -5.9985323468   22.0549565371  -13.8570667374
   H      -4.8550530988   20.7027171359  -16.3573157314
   H      -6.0976792350   20.3938205544  -18.2240429316
   H     -10.1643090125   22.2820842488  -16.1616399097
   H      -7.1491028358   18.7021754971  -19.6136459961
   H      -8.0646176540   18.9363153640  -21.1297564554
   H      -8.9269874040   18.5607859034  -19.6072192711
   C      -8.0738512448   19.0874777792  -20.0489014315
   C      -5.2870657017   21.5721466498  -14.5138901807
   C      -5.6481298037   21.1501227024  -15.7587583500
   C      -9.2750183942   21.8504788141  -16.5917446250
   C      -6.9972249174   20.7730046930  -17.7488039418
   C      -9.3112765316   21.4100931333  -17.9025558552
   C      -8.1558301095   20.8505674490  -18.4907196441
   C      -3.9226379464   21.3913148325  -14.0571652875
   C      -6.9239426324   21.2184835772  -16.4073093679
   C      -8.1085833914   21.7636782881  -15.8045242800
   O      -2.9969913942   20.8661256230  -14.6681398964
   O     -10.4860089624   21.5323806498  -18.5806894619
   O      -8.1991821597   20.4970034543  -19.8310169337
   O      -8.1143552470   22.1776642876  -14.5510678436
   H     -10.3430316258   21.7179701985  -19.5315646398
   S      -3.6779048429   22.0371124314  -12.3710306699
   C      -1.9102405326   21.6463430380  -12.1433393971
   H      -1.2993591035   22.2255316298  -12.8383795106
   H      -1.6577663788   21.9136344662  -11.1152639037
   H      -1.7390462684   20.5807787414  -12.3052953567
   H      -9.2266015964   22.6084170696  -14.2499434279
   O     -10.4129402612   23.0257862279  -13.8895431615
   H     -11.0220871076   22.4466848533  -14.3744733908
   O      -8.8524273573   13.4798948076  -20.2834446089
   H      -8.6881841838   14.3780241246  -20.6264852456
   H      -9.8187921126   13.4177848824  -20.1673259083
   H      -8.1783638566   13.2454847161  -19.0773959952
197
Converged     Job 22: Energy -5.6398950747989438e+03 @ (1.301170)
   N      -9.4190000844   25.1719999990  -21.0810000963
   C      -8.0910101770   24.8839899209  -20.7660000316
   C      -7.4100100248   24.2140000249  -21.9690000562
   O      -7.9256213124   23.2263468135  -22.5123500465
   C      -7.9355347106   23.9288006894  -19.5383704063
   C      -6.5857746054   23.9235764728  -18.8725288884
   C      -6.4285344012   24.5158374783  -17.6120699236
   C      -5.4633012340   23.3390580260  -19.4774684921
   C      -5.1925783228   24.5221763944  -16.9655761061
   C      -4.2200587339   23.3675919242  -18.8453179520
   C      -4.0794554282   23.9522611112  -17.5848067012
   H      -7.5584889761   25.8171321138  -20.5351278874
   H      -8.2001747307   22.9277693397  -19.8856914289
   H      -8.6952797289   24.2273268682  -18.8077068299
   H      -7.2945232493   24.9562871118  -17.1241307319
   H      -5.5638016561   22.8355306599  -20.4345845073
   H      -5.1011343585   24.9648910013  -15.9774770764
   H      -3.3624799276   22.9178826643  -19.3311933753
   H      -3.1137132952   23.9510307083  -17.0869288770
   H      -9.8824770214   25.5810704680  -20.2709021099
   H      -9.9255646115   24.3080571615  -21.2738997946
   N      -6.2559999815   24.7380000029  -22.3669999834
   C      -5.6060000400   24.2539999774  -23.5729999987
   C      -4.2180000161   23.7269999820  -23.2119900547
   O      -3.3818123457   24.4904486917  -22.7190383754
   H      -5.8693956382   25.5483154082  -21.9029595640
   H      -6.2489399704   23.4901975256  -24.0075714665
   H      -5.4790689879   25.0757535953  -24.2855676650
   N      -3.9949900423   22.4249999472  -23.4090099623
   C      -2.6220100821   21.9929800558  -23.2749900943
   C      -2.2559999700   20.9290000171  -24.2929999294
   C      -2.1996532810   21.6137399820  -21.8385389163
   C      -2.9932140197   20.5428182713  -21.1156838736
   C      -3.9308266746   19.7042338149  -21.7300624484
   C      -2.7729498156   20.3727313049  -19.7404726079
   C      -4.6270738123   18.7374785911  -21.0024848132
   C      -3.4622834168   19.4184994048  -18.9966253336
   C      -4.3963653920   18.5937788483  -19.6325867373
   O      -5.1115786986   17.6363020881  -18.9598333190
   O      -3.0234705373   20.5031338426  -25.1346224364
   H      -4.6151922148   21.8749462051  -23.9923413806
   H      -1.9797782583   22.8488848580  -23.5311573263
   H      -2.2370608067   22.5404954285  -21.2574179736
   H      -1.1389402956   21.3288170549  -21.8780874197
   H      -4.1357369198   19.7896543189  -22.7910094468
   H      -2.0467103685   21.0032359858  -19.2343746973
   H      -5.3540336067   18.0959262124  -21.4897234786
   H      -3.2778433243   19.3142898604  -17.9296510620
   H      -4.9333456772   17.7108732851  -18.0067919756
   H      -1.2111746971   20.5704568344  -24.2222039078
   N     -10.2910000019   21.4869999944  -23.3370000072
   C     -11.4180000387   21.0959999714  -22.4820000129
   C     -11.9099999446   22.3050000447  -21.6719999946
   O     -11.1513994627   22.8913403101  -20.8771928972
   C     -11.2119737586   19.8607089136  -21.5514995809
   C     -10.8027485350   18.6475817881  -22.4159790057
   C     -12.4753590389   19.5679423529  -20.7332248440
   C     -10.7842777313   17.2921586475  -21.6978378475
   H     -12.2342076530   20.8092610459  -23.1620461370
   H     -10.3925334781   20.0939584201  -20.8639775564
   H      -9.8081741338   18.8286996445  -22.8406388159
   H     -11.4934586219   18.5764231374  -23.2694687305
   H     -13.3209716223   19.3357224154  -21.3953402934
   H     -12.7670228476   20.4097811177  -20.1024884664
   H     -12.3223486195   18.7097832463  -20.0736435291
   H     -11.7890019707   16.9776787672  -21.3993428577
   H     -10.1637889821   17.3157718644  -20.7960572615
   H     -10.3789561798   16.5194489158  -22.3616829380
   H      -9.9154292454   20.6624530577  -23.7986112306
   H      -9.5391355369   21.8790615725  -22.7666389192
   N     -13.2070000024   22.5950000143  -21.7440000154
   C     -13.9490000198   23.5529999969  -20.8580000095
   C     -13.7720000014   23.1629999995  -19.3720000073
   O     -14.0520598661   22.0265241731  -18.9682373307
   H     -13.7789407464   22.0459988187  -22.3720676338
   H     -13.6079866502   24.5729679445  -21.0518510711
   H     -15.0029772979   23.4681201220  -21.1247091913
   N     -13.3409999957   24.1269999931  -18.5820000062
   C     -12.8539999585   23.8290000236  -17.2500000220
   C     -14.0049999800   23.4660000359  -16.3050000181
   O     -13.7947554812   22.8502278873  -15.2561112372
   C     -11.9904246918   24.9595029788  -16.6937753487
   H     -11.5833589304   24.6522347222  -15.7255587199
   H     -13.0156646900   24.9863943082  -19.0081133351
   H     -12.2492151749   22.9187722996  -17.3099779689
   H     -12.5670837382   25.8826958775  -16.5714613669
   H     -11.1513029479   25.1492153737  -17.3722404439
   N     -15.2270000029   23.8479999366  -16.6619999501
   C     -16.3630000339   23.4180000323  -15.9420000508
   C     -16.5679999914   21.8990000058  -15.9980000035
   O     -17.1725554495   21.3591595132  -15.0610409907
   H     -15.3466654460   24.3466325898  -17.5336823506
   H     -16.2880803052   23.6694234139  -14.8815259106
   H     -17.2545907841   23.9007213143  -16.3511447839
   N     -16.1719999839   21.1949999933  -17.0629999983
   C     -16.3930000118   19.7329999969  -17.1389999835
   C     -15.5320000018   19.0090000112  -16.0969999852
   O     -15.9398370157   17.9785871806  -15.5525980203
   H     -15.5915112154   21.6244697360  -17.7821010274
   H     -17.4390671353   19.4937778286  -16.9467710698
   H     -16.1085105528   19.4043104168  -18.1410785668
   N     -14.3079999910   19.5120000037  -15.9010000221
   C     -13.4140000386   18.7559999860  -15.1219999879
   C     -12.1360000401   19.5319999472  -14.8500000175
   O     -11.9082837494   20.5641709538  -15.4873218442
   C     -13.0136113727   17.4009657341  -15.7802603892
   S     -11.9051915113   17.5419643094  -17.2405285576
   H     -13.9775664843   20.3732076539  -16.3209825894
   H     -13.8907293431   18.4891771025  -14.1696274915
   H     -13.9156633387   16.9000991121  -16.1289011234
   H     -12.5377881627   16.7579711527  -15.0370758738
   H     -10.7902166001   17.8756668616  -16.5544062264
   N     -11.2659999334   19.0340000838  -13.9460000307
   C      -9.9969999810   19.6750000040  -13.5649999889
   C      -8.8769999920   18.8250098781  -14.1419999915
   O      -9.1127345082   17.8425061648  -14.8619502067
   H     -11.5089064980   18.1874954176  -13.4482479180
   H      -9.9785503002   20.7081240571  -13.9111986994
   H      -9.9145039876   19.6870429186  -12.4741334783
   N      -7.6399999076   19.1359999394  -13.7360098021
   C      -6.4499899955   18.3769902701  -14.0489999211
   C      -6.6059902716   16.9180000056  -13.7170000856
   O      -6.3024401221   16.0418757895  -14.5350884718
   H      -7.5058459361   20.0633911350  -13.3448749132
   H      -5.6256465343   18.8062573897  -13.4748098609
   H      -6.1963213136   18.4509591938  -15.1114529701
   N      -7.0430000094   16.6469999714  -12.5000000193
   C      -6.9539999136   15.2350000054  -12.1040000131
   C      -8.0129999123   14.5060000866  -12.9029998834
   O      -7.9059949251   13.3185696210  -13.2289442470
   C      -7.1618668209   15.0456594522  -10.5988237706
   C      -6.1065219294   15.7274363702   -9.7082822829
   C      -6.4204316155   15.4380995253   -8.2352055181
   C      -4.6778423380   15.2954126022  -10.0599144106
   H      -7.1216113624   17.3800298527  -11.8054646518
   H      -5.9856727257   14.8370119731  -12.4118222873
   H      -7.1504271908   13.9651411155  -10.4090715766
   H      -8.1616043107   15.4074799645  -10.3261978178
   H      -6.1762187066   16.8150263139   -9.8564161624
   H      -6.3425240398   14.3629108905   -8.0300808429
   H      -7.4355889729   15.7585942432   -7.9734992604
   H      -5.7177473937   15.9589923376   -7.5753354903
   H      -4.3965183124   15.5949958850  -11.0750748341
   H      -4.5717390892   14.2053286569   -9.9867767897
   H      -3.9591200700   15.7503190157   -9.3692148278
   N      -9.0820000311   15.2379996921  -13.1510000778
   C     -10.2720001155   14.6660001919  -13.8399999638
   C      -9.9460000611   14.2890000127  -15.2639999751
   O     -10.1833366688   13.1775885248  -15.7510246488
   H      -9.0953045265   16.2177245834  -12.9127108223
   H     -11.0537946757   15.4283725712  -13.8168075171
   H     -10.6152179518   13.7719714176  -13.3175653947
   N      -9.3229998948   15.2379998346  -15.9660000346
   C      -8.8440000696   14.9340000850  -17.2510002220
   C      -7.8750000365   13.7870000960  -17.1999997595
   C      -8.0295551781   16.1419644474  -17.7911922161
   O      -7.6093086999   13.0450707201  -18.1720576778
   H      -9.0626939405   16.1228448427  -15.5303395833
   H      -9.6537267115   14.6952082293  -17.9493161985
   H      -7.1872146008   16.3578370319  -17.1274491546
   H      -8.6892594145   17.0123343550  -17.8164519245
   H      -7.6592198627   15.9472700988  -18.7990399770
   H      -7.3014052949   13.6195799340  -16.2842098525
   H      -6.0012154001   22.0553187396  -13.8549451544
   H      -4.8562440722   20.7032359981  -16.3545787427
   H      -6.0980771273   20.3947301608  -18.2217261692
   H     -10.1658354200   22.2823783130  -16.1609994806
   H      -7.1501257108   18.7026564871  -19.6120694482
   H      -8.0652324991   18.9374183144  -21.1283369968
   H      -8.9281057050   18.5622424909  -19.6060096569
   C      -8.0745782207   19.0885226440  -20.0474658467
   C      -5.2890181218   21.5725323141  -14.5110138434
   C      -5.6495448781   21.1505881793  -15.7562323423
   C      -9.2760195130   21.8510733513  -16.5903150150
   C      -6.9978172489   20.7738194168  -17.7467250642
   C      -9.3117427154   21.4109374209  -17.9010908875
   C      -8.1560760085   20.8514094091  -18.4890333877
   C      -3.9250777455   21.3916045337  -14.0533449676
   C      -6.9250058874   21.2190116835  -16.4050213029
   C      -8.1100106563   21.7641450200  -15.8017160344
   O      -2.9986857849   20.8662233678  -14.6631267508
   O     -10.4862286315   21.5331837265  -18.5798094331
   O      -8.1991240737   20.4980737065  -19.8294775342
   O      -8.1168616663   22.1770991749  -14.5488053794
   H     -10.3427083281   21.7184036248  -19.5306576091
   S      -3.6816271999   22.0377976440  -12.3669701002
   C      -1.9142400336   21.6466698688  -12.1376763488
   H      -1.3025018285   22.2260771825  -12.8317857651
   H      -1.6627401322   21.9133846953  -11.1092091701
   H      -1.7430531099   20.5811587679  -12.3000064070
   H      -9.2391007607   22.6127561947  -14.2453856628
   O     -10.4188366240   23.0280575872  -13.8865097005
   H     -11.0269602679   22.4483500613  -14.3721895038
   O      -8.8524774080   13.4799304553  -20.2832215549
   H      -8.6882429375   14.3780391885  -20.6263240286
   H      -9.8188541767   13.4177998751  -20.1672239690
   H      -8.1786009841   13.2456713508  -19.0769818714
197
Converged     Job 23: Energy -5.6398955042474227e+03 @ (1.294102)
   N      -9.4190000997   25.1719999422  -21.0810000238
   C      -8.0910101276   24.8839900576  -20.7660000588
   C      -7.4100099829   24.2139999967  -21.9689999838
   O      -7.9256254339   23.2263914652  -22.5124291808
   C      -7.9355006462   23.9288440561  -19.5383354182
   C      -6.5857799465   23.9242028008  -18.8723679740
   C      -6.4277477536   24.5169692519  -17.6122414697
   C      -5.4633725633   23.3395842186  -19.4772586854
   C      -5.1915948097   24.5238455194  -16.9660972639
   C      -4.2198877105   23.3685726362  -18.8455785988
   C      -4.0785728522   23.9538219034  -17.5854040272
   H      -7.5585229989   25.8171468930  -20.5351096094
   H      -8.1998504243   22.9277108943  -19.8856156515
   H      -8.6953811151   24.2272135292  -18.8077580805
   H      -7.2935527929   24.9575905673  -17.1241439985
   H      -5.5641362841   22.8356372431  -20.4341268426
   H      -5.0998947446   24.9670826363  -15.9782507946
   H      -3.3624891164   22.9187405485  -19.3316544453
   H      -3.1125931156   23.9529834675  -17.0879788548
   H      -9.8824879834   25.5810173629  -20.2708893915
   H      -9.9255371810   24.3080567597  -21.2739396664
   N      -6.2560000464   24.7380000502  -22.3670000365
   C      -5.6060001340   24.2539999045  -23.5730000012
   C      -4.2180000178   23.7270000453  -23.2119901325
   O      -3.3817878150   24.4904389588  -22.7190611937
   H      -5.8693606249   25.5482790647  -21.9029259784
   H      -6.2489421111   23.4901899607  -24.0075739589
   H      -5.4790651581   25.0757496777  -24.2855766185
   N      -3.9949900657   22.4249999448  -23.4090099143
   C      -2.6220100380   21.9929802165  -23.2749902517
   C      -2.2559999979   20.9290000788  -24.2930000025
   C      -2.1995598099   21.6138587777  -21.8385275443
   C      -2.9932591719   20.5432027379  -21.1154264112
   C      -3.9309031302   19.7045522922  -21.7296717966
   C      -2.7731626659   20.3734925725  -19.7401358928
   C      -4.6274061280   18.7381201663  -21.0018940891
   C      -3.4627335936   19.4196052999  -18.9960682397
   C      -4.3968613099   18.5948497760  -19.6319220295
   O      -5.1122464825   17.6376596096  -18.9589531322
   O      -3.0238766476   20.5034589932  -25.1344119791
   H      -4.6152139904   21.8749355725  -23.9923213505
   H      -1.9797947111   22.8488792616  -23.5312424952
   H      -2.2367645061   22.5406979446  -21.2575231199
   H      -1.1388917865   21.3287600089  -21.8781396620
   H      -4.1356420369   19.7896901357  -22.7906840466
   H      -2.0468890968   21.0040528872  -19.2341522227
   H      -5.3544195512   18.0965269870  -21.4890081423
   H      -3.2784668738   19.3156852554  -17.9290343670
   H      -4.9345214249   17.7128478955  -18.0058653527
   H      -1.2111931936   20.5703407955  -24.2224070942
   N     -10.2910000207   21.4870000164  -23.3370000136
   C     -11.4179999815   21.0959999953  -22.4819999640
   C     -11.9100000020   22.3050000009  -21.6720000051
   O     -11.1512371860   22.8912024896  -20.8772616536
   C     -11.2118015381   19.8608234548  -21.5513867053
   C     -10.8026108068   18.6476374820  -22.4158220333
   C     -12.4750507389   19.5680675205  -20.7329019338
   C     -10.7837891464   17.2922545747  -21.6975989862
   H     -12.2342175527   20.8091645983  -23.1619826793
   H     -10.3923018438   20.0942554813  -20.8639818264
   H      -9.8081344542   18.8288461953  -22.8407018263
   H     -11.4934805456   18.5763234768  -23.2691700081
   H     -13.3207792497   19.3358481819  -21.3948720554
   H     -12.7665874549   20.4099209552  -20.1021260712
   H     -12.3219440870   18.7099178156  -20.0733270253
   H     -11.7883789219   16.9776873963  -21.3987481592
   H     -10.1629936394   17.3160218237  -20.7960421620
   H     -10.3786052139   16.5195368447  -22.3615233851
   H      -9.9153003421   20.6624296834  -23.7984701245
   H      -9.5392147135   21.8792561865  -22.7666696919
   N     -13.2069999968   22.5950000108  -21.7440000104
   C     -13.9489999942   23.5530000045  -20.8580000013
   C     -13.7720000013   23.1629999943  -19.3720000108
   O     -14.0521159128   22.0265834552  -18.9681062575
   H     -13.7789608556   22.0459628126  -22.3720147038
   H     -13.6079819499   24.5729557136  -21.0518474373
   H     -15.0029754038   23.4681244437  -21.1247018065
   N     -13.3410000096   24.1269999835  -18.5819999940
   C     -12.8539999580   23.8290000130  -17.2500000108
   C     -14.0049999985   23.4660000322  -16.3050000307
   O     -13.7945968983   22.8503712547  -15.2560423642
   C     -11.9909467625   24.9599617756  -16.6939230678
   H     -11.5849288817   24.6536318735  -15.7250233439
   H     -13.0155873923   24.9863478084  -19.0081325796
   H     -12.2489813055   22.9189371645  -17.3098796631
   H     -12.5678168856   25.8831948383  -16.5729005541
   H     -11.1511983104   25.1491817841  -17.3717355345
   N     -15.2270000059   23.8479999263  -16.6619999523
   C     -16.3630000374   23.4180000277  -15.9420000497
   C     -16.5679999897   21.8990000018  -15.9980000052
   O     -17.1725250245   21.3591466933  -15.0610321203
   H     -15.3466577757   24.3464648448  -17.5337801410
   H     -16.2880678299   23.6694262945  -14.8815295370
   H     -17.2545934361   23.9007257867  -16.3511346457
   N     -16.1719999762   21.1949999893  -17.0629999995
   C     -16.3930000079   19.7329999887  -17.1389999900
   C     -15.5320000047   19.0090000087  -16.0969999796
   O     -15.9398217335   17.9785886373  -15.5525885433
   H     -15.5915515687   21.6244697485  -17.7821368905
   H     -17.4390674968   19.4937729060  -16.9467750328
   H     -16.1085015407   19.4043078016  -18.1410821351
   N     -14.3079999945   19.5120000092  -15.9010000173
   C     -13.4140000534   18.7559999940  -15.1219999725
   C     -12.1360000388   19.5319999307  -14.8500000082
   O     -11.9086148662   20.5646410145  -15.4867101358
   C     -13.0136343994   17.4009628715  -15.7802584944
   S     -11.9051318727   17.5420531805  -17.2404627177
   H     -13.9776246798   20.3732691750  -16.3209066523
   H     -13.8906716795   18.4892402230  -14.1695767516
   H     -13.9156731007   16.9001158688  -16.1289615352
   H     -12.5378547258   16.7579176297  -15.0370837190
   H     -10.7901622637   17.8756505826  -16.5542703110
   N     -11.2659999040   19.0340000378  -13.9460000678
   C      -9.9969999740   19.6750000066  -13.5650000186
   C      -8.8769999396   18.8250098572  -14.1420000510
   O      -9.1128349350   17.8422896793  -14.8616322258
   H     -11.5084478789   18.1869970012  -13.4488675401
   H      -9.9780928454   20.7075430814  -13.9123509357
   H      -9.9145006356   19.6877621565  -12.4741711006
   N      -7.6399999420   19.1360000893  -13.7360097175
   C      -6.4499900763   18.3769901550  -14.0489999521
   C      -6.6059901928   16.9180000347  -13.7170000469
   O      -6.3024656338   16.0418858872  -14.5351084227
   H      -7.5058027106   20.0640725361  -13.3463796899
   H      -5.6256621567   18.8063004670  -13.4748375831
   H      -6.1963199794   18.4509693025  -15.1114581264
   N      -7.0429999973   16.6469999820  -12.4999999976
   C      -6.9539999284   15.2350000026  -12.1040000354
   C      -8.0129999242   14.5060001387  -12.9029999331
   O      -7.9060259267   13.3185657931  -13.2289207032
   C      -7.1618896528   15.0456677839  -10.5988245804
   C      -6.1065757239   15.7274694542   -9.7082591672
   C      -6.4205124663   15.4381198648   -8.2351901561
   C      -4.6778762844   15.2954777644  -10.0598536208
   H      -7.1215826526   17.3800369064  -11.8054783583
   H      -5.9856793044   14.8370158638  -12.4118122254
   H      -7.1504415397   13.9651596890  -10.4090667931
   H      -8.1616295213   15.4074763337  -10.3262270668
   H      -6.1762927527   16.8150480015   -9.8563921340
   H      -6.3425825381   14.3629385425   -8.0300725314
   H      -7.4356748122   15.7585826283   -7.9735100642
   H      -5.7178633925   15.9590203253   -7.5753074893
   H      -4.3965320665   15.5950582912  -11.0750002252
   H      -4.5717529481   14.2054018685   -9.9867071644
   H      -3.9591884414   15.7503985286   -9.3691432921
   N      -9.0820001047   15.2379997962  -13.1510001096
   C     -10.2720001993   14.6660001464  -13.8399999811
   C      -9.9459999520   14.2889999820  -15.2639999518
   O     -10.1833371870   13.1775989602  -15.7510325682
   H      -9.0952543267   16.2177524367  -12.9128326194
   H     -11.0538005775   15.4283676929  -13.8168076910
   H     -10.6152102002   13.7719773288  -13.3175683611
   N      -9.3229997999   15.2379999238  -15.9659998971
   C      -8.8439999974   14.9340000341  -17.2509999415
   C      -7.8750000721   13.7869999720  -17.2000001027
   C      -8.0295162755   16.1419476176  -17.7911516204
   O      -7.6092973735   13.0450786650  -18.1720713197
   H      -9.0626163679   16.1228065915  -15.5303111704
   H      -9.6537252839   14.6952287680  -17.9493247445
   H      -7.1871933191   16.3578004834  -17.1273816768
   H      -8.6892111247   17.0123262984  -17.8164149866
   H      -7.6591502715   15.9472755626  -18.7989951235
   H      -7.3014116912   13.6195723112  -16.2842164608
   H      -6.0030317393   22.0560633561  -13.8528020738
   H      -4.8567993113   20.7040465854  -16.3515587544
   H      -6.0983622523   20.3955009939  -18.2196526691
   H     -10.1671574986   22.2828252811  -16.1609229784
   H      -7.1502287294   18.7030197277  -19.6095939332
   H      -8.0650732537   18.9372890917  -21.1261367810
   H      -8.9282750832   18.5631185043  -19.6037313278
   C      -8.0745167082   19.0889370914  -20.0453273000
   C      -5.2904256194   21.5732106644  -14.5083779728
   C      -5.6506640704   21.1512717443  -15.7538343216
   C      -9.2767436068   21.8517714408  -16.5892628495
   C      -6.9981798006   20.7746384753  -17.7447949326
   C      -9.3120278578   21.4117847581  -17.8999887015
   C      -8.1560567861   20.8521798259  -18.4875175520
   C      -3.9268493972   21.3922209307  -14.0502523967
   C      -6.9257649377   21.2196361329  -16.4029412201
   C      -8.1111540453   21.7647146604  -15.7991661254
   O      -3.0002725515   20.8664263486  -14.6594853885
   O     -10.4862883095   21.5338171805  -18.5793712646
   O      -8.1986277570   20.4985870860  -19.8279842283
   O      -8.1189195320   22.1765638694  -14.5468034412
   H     -10.3423072791   21.7184571987  -19.5302459025
   S      -3.6836907703   22.0389507621  -12.3638235648
   C      -1.9164635727   21.6474367929  -12.1340127440
   H      -1.3043342315   22.2268486809  -12.8277707542
   H      -1.6652358028   21.9138596602  -11.1054057188
   H      -1.7454371819   20.5819387726  -12.2965387151
   H      -9.2516287620   22.6175876155  -14.2406392540
   O     -10.4250790849   23.0300941624  -13.8834925057
   H     -11.0318696011   22.4496794993  -14.3701901330
   O      -8.8523742324   13.4800352450  -20.2830199613
   H      -8.6881695635   14.3781040741  -20.6262479858
   H      -9.8187738677   13.4178490206  -20.1672142270
   H      -8.1787333926   13.2461175397  -19.0765211714
197
Converged     Job 24: Energy -5.6398959522671976e+03 @ (1.287035)
   N      -9.4190000100   25.1719999834  -21.0809999432
   C      -8.0910099823   24.8839900802  -20.7659999721
   C      -7.4100099707   24.2139999837  -21.9689999395
   O      -7.9256270792   23.2263772871  -22.5124040513
   C      -7.9352726463   23.9289792939  -19.5382496217
   C      -6.5855041276   23.9249328892  -18.8724286467
   C      -6.4282311716   24.5187490500  -17.6127147923
   C      -5.4628593849   23.3403010382  -19.4769232665
   C      -5.1920637634   24.5265363919  -16.9666310092
   C      -4.2194067524   23.3702111515  -18.8452700291
   C      -4.0787871133   23.9565538071  -17.5855280772
   H      -7.5585425649   25.8171904672  -20.5352276024
   H      -8.1992409265   22.9276922237  -19.8853515955
   H      -8.6952309394   24.2272148082  -18.8076903841
   H      -7.2943030474   24.9593582157  -17.1250598284
   H      -5.5634160654   22.8356710015  -20.4334543842
   H      -5.1005495403   24.9705327283  -15.9791089788
   H      -3.3617260196   22.9204342511  -19.3309022839
   H      -3.1128677783   23.9566249019  -17.0879952586
   H      -9.8824597736   25.5810761137  -20.2708929506
   H      -9.9255651433   24.3080446420  -21.2738506154
   N      -6.2560000178   24.7380000362  -22.3670000154
   C      -5.6060000729   24.2539999436  -23.5729999824
   C      -4.2179999889   23.7270000512  -23.2119900574
   O      -3.3818019606   24.4904618575  -22.7190740724
   H      -5.8693336055   25.5482471636  -21.9028950223
   H      -6.2489412082   23.4902002713  -24.0075707292
   H      -5.4790660211   25.0757531776  -24.2855665628
   N      -3.9949900341   22.4249999926  -23.4090099252
   C      -2.6220100587   21.9929800862  -23.2749901564
   C      -2.2559999780   20.9290000543  -24.2929999858
   C      -2.1995084321   21.6138808045  -21.8385326918
   C      -2.9933818254   20.5434746014  -21.1152688723
   C      -3.9309599125   19.7047187338  -21.7294489103
   C      -2.7734835246   20.3740987462  -19.7399095346
   C      -4.6275805167   18.7385563024  -21.0014387349
   C      -3.4631611024   19.4204813380  -18.9956046758
   C      -4.3972362199   18.5956347916  -19.6313972506
   O      -5.1127562474   17.6386519676  -18.9582758198
   O      -3.0234478004   20.5030628884  -25.1346071149
   H      -4.6152241568   21.8749066870  -23.9922645251
   H      -1.9797985938   22.8488746855  -23.5312688644
   H      -2.2364223010   22.5407645791  -21.2575886669
   H      -1.1389155918   21.3285254420  -21.8782495490
   H      -4.1355615376   19.7895890524  -22.7905053525
   H      -2.0472222117   21.0047476813  -19.2340334909
   H      -5.3545937983   18.0968820357  -21.4884402565
   H      -3.2790524797   19.3168359420  -17.9285164671
   H      -4.9354647449   17.7143459986  -18.0051497866
   H      -1.2111510900   20.5705201782  -24.2222250266
   N     -10.2910000078   21.4870000187  -23.3369999749
   C     -11.4180000382   21.0959999353  -22.4820000187
   C     -11.9099999713   22.3049999731  -21.6720000032
   O     -11.1514099975   22.8914603047  -20.8773100277
   C     -11.2115306812   19.8610253779  -21.5511500922
   C     -10.8021360755   18.6477184524  -22.4153032759
   C     -12.4746727374   19.5682029774  -20.7325256014
   C     -10.7828119587   17.2925613442  -21.6966606032
   H     -12.2342090069   20.8089831135  -23.1619110284
   H     -10.3920528888   20.0948088211  -20.8638352449
   H      -9.8077776263   18.8290637237  -22.8403757313
   H     -11.4931223737   18.5759815835  -23.2685181956
   H     -13.3204238970   19.3357813576  -21.3943908848
   H     -12.7662627517   20.4100956927  -20.1018302748
   H     -12.3213857468   18.7101689582  -20.0728517555
   H     -11.7872537039   16.9778072416  -21.3975067350
   H     -10.1618356696   17.3168106238  -20.7952531064
   H     -10.3775488070   16.5197496672  -22.3604234983
   H      -9.9151566248   20.6624173776  -23.7983175763
   H      -9.5393118525   21.8794465397  -22.7666711837
   N     -13.2069999909   22.5949999827  -21.7439999745
   C     -13.9490000079   23.5529999989  -20.8580000165
   C     -13.7719999987   23.1630000056  -19.3720000155
   O     -14.0521761169   22.0265717247  -18.9681917230
   H     -13.7789682470   22.0458842074  -22.3719421049
   H     -13.6079848220   24.5729706781  -21.0518446727
   H     -15.0029807785   23.4681218771  -21.1246966874
   N     -13.3409999997   24.1269999850  -18.5820000000
   C     -12.8539999390   23.8290000089  -17.2500000188
   C     -14.0049999881   23.4660000348  -16.3050000344
   O     -13.7944177122   22.8505097664  -15.2559838594
   C     -11.9915173324   24.9604577052  -16.6940711744
   H     -11.5867824997   24.6551746026  -15.7243514019
   H     -13.0154640003   24.9862962491  -19.0081599311
   H     -12.2487341027   22.9191191925  -17.3097907890
   H     -12.5685820780   25.8837779944  -16.5745959881
   H     -11.1509879978   25.1490452134  -17.3710767140
   N     -15.2269999985   23.8479999311  -16.6619999505
   C     -16.3630000296   23.4180000295  -15.9420000497
   C     -16.5679999890   21.8990000031  -15.9980000068
   O     -17.1724988215   21.3591586556  -15.0610086814
   H     -15.3466500981   24.3462716644  -17.5338930675
   H     -16.2880478764   23.6694274475  -14.8815307730
   H     -17.2545952494   23.9007351450  -16.3511149470
   N     -16.1719999805   21.1949999892  -17.0630000035
   C     -16.3930000088   19.7329999872  -17.1389999785
   C     -15.5319999999   19.0090000098  -16.0969999707
   O     -15.9397975130   17.9785711972  -15.5526128403
   H     -15.5916096965   21.6244765458  -17.7821762419
   H     -17.4390660413   19.4937695611  -16.9467788666
   H     -16.1084990367   19.4043122335  -18.1410737552
   N     -14.3079999885   19.5120000076  -15.9010000204
   C     -13.4140000443   18.7559999927  -15.1219999704
   C     -12.1360000302   19.5319999373  -14.8500000060
   O     -11.9089685767   20.5651417879  -15.4860353720
   C     -13.0136806587   17.4009509923  -15.7802533399
   S     -11.9051093132   17.5420991113  -17.2404070546
   H     -13.9776945241   20.3733469442  -16.3207885624
   H     -13.8906101127   18.4893257936  -14.1695277045
   H     -13.9157144600   16.9001393819  -16.1290080534
   H     -12.5379643017   16.7578484030  -15.0370904340
   H     -10.7901496998   17.8755735594  -16.5541505248
   N     -11.2659999088   19.0340000429  -13.9460000610
   C      -9.9969999647   19.6749999828  -13.5649999606
   C      -8.8769999359   18.8250098457  -14.1420000360
   O      -9.1131086702   17.8420730932  -14.8612510052
   H     -11.5078589135   18.1863598420  -13.4496837419
   H      -9.9776090362   20.7069313811  -13.9136249396
   H      -9.9144745832   19.6885493929  -12.4742099076
   N      -7.6399998931   19.1360001234  -13.7360097514
   C      -6.4499900484   18.3769901424  -14.0489999661
   C      -6.6059902453   16.9180000175  -13.7170000647
   O      -6.3024920466   16.0418472426  -14.5350817608
   H      -7.5057480110   20.0648668512  -13.3481365589
   H      -5.6256823798   18.8063349536  -13.4748122665
   H      -6.1962677665   18.4509882219  -15.1114545440
   N      -7.0430000620   16.6469999822  -12.5000000437
   C      -6.9539999174   15.2350000477  -12.1039999826
   C      -8.0129998804   14.5060000891  -12.9029998638
   O      -7.9060162269   13.3185470931  -13.2288746228
   C      -7.1618905642   15.0456590958  -10.5988248310
   C      -6.1065901119   15.7274725331   -9.7082552497
   C      -6.4205265866   15.4381205531   -8.2351860032
   C      -4.6778829770   15.2955054375  -10.0598462387
   H      -7.1215714599   17.3800559996  -11.8054854724
   H      -5.9856673453   14.8370125720  -12.4118096430
   H      -7.1504263187   13.9651411377  -10.4090639938
   H      -8.1616449994   15.4074576237  -10.3262270180
   H      -6.1763235905   16.8150604254   -9.8563884065
   H      -6.3425782156   14.3629337550   -8.0300600147
   H      -7.4357066947   15.7585718311   -7.9735063580
   H      -5.7178805565   15.9590432902   -7.5752958153
   H      -4.3965405751   15.5951048273  -11.0749970988
   H      -4.5717389748   14.2054245019   -9.9867079007
   H      -3.9591996532   15.7504401416   -9.3691225682
   N      -9.0820000488   15.2379996877  -13.1510000598
   C     -10.2720001309   14.6660001870  -13.8399999784
   C      -9.9460000413   14.2890000507  -15.2639999835
   O     -10.1833795729   13.1776007947  -15.7510303049
   H      -9.0951797138   16.2178010800  -12.9130113447
   H     -11.0538115699   15.4283535674  -13.8167975335
   H     -10.6151970839   13.7719654100  -13.3175612532
   N      -9.3229999910   15.2380000225  -15.9659999834
   C      -8.8440000060   14.9339998961  -17.2509999004
   C      -7.8749999392   13.7870000124  -17.2000000734
   C      -8.0295554319   16.1419363164  -17.7912242135
   O      -7.6094188658   13.0449690968  -18.1720091594
   H      -9.0625392924   16.1227645912  -15.5302770011
   H      -9.6537425874   14.6951932101  -17.9492897476
   H      -7.1872233907   16.3578283890  -17.1274786817
   H      -8.6892650223   17.0122930346  -17.8165251136
   H      -7.6592070052   15.9472166268  -18.7990616132
   H      -7.3013532236   13.6196184821  -16.2842352424
   H      -6.0053041570   22.0569155739  -13.8506076232
   H      -4.8581514693   20.7051543066  -16.3494455312
   H      -6.0987255419   20.3971431292  -18.2172965877
   H     -10.1689085872   22.2827366490  -16.1593419522
   H      -7.1507218407   18.7042849313  -19.6081465164
   H      -8.0656810295   18.9387844695  -21.1245646810
   H      -8.9287477022   18.5644840258  -19.6021389262
   C      -8.0750103425   19.0903422549  -20.0437394525
   C      -5.2922126971   21.5741029042  -14.5057248772
   C      -5.6519994702   21.1522289566  -15.7515277438
   C      -9.2780111012   21.8522346916  -16.5872520496
   C      -6.9988552425   20.7758950251  -17.7426688911
   C      -9.3127350790   21.4126112034  -17.8979510052
   C      -8.1565388317   20.8532641250  -18.4855460063
   C      -3.9290598170   21.3929633204  -14.0469496347
   C      -6.9268850116   21.2204913645  -16.4005595283
   C      -8.1127164954   21.7651572409  -15.7959662690
   O      -3.0019769320   20.8668938692  -14.6552938112
   O     -10.4868366071   21.5344880220  -18.5777397405
   O      -8.1990125276   20.4999510486  -19.8261710410
   O      -8.1215923956   22.1756436060  -14.5440899194
   H     -10.3423899456   21.7185935052  -19.5286221923
   S      -3.6867322925   22.0398807340  -12.3602586849
   C      -1.9198058118   21.6476716310  -12.1292223799
   H      -1.3068690581   22.2271054724  -12.8222596896
   H      -1.6692513086   21.9135650350  -11.1003066037
   H      -1.7490432937   20.5821672768  -12.2920591985
   H      -9.2655695038   22.6219259551  -14.2351090262
   O     -10.4325221828   23.0326348148  -13.8801462756
   H     -11.0381382557   22.4515204161  -14.3677021024
   O      -8.8523729624   13.4800086063  -20.2832665036
   H      -8.6881703803   14.3781159054  -20.6263835709
   H      -9.8187433160   13.4178606865  -20.1672307605
   H      -8.1783867408   13.2458232454  -19.0770286607
197
Converged     Job 25: Energy -5.6398964200140290e+03 @ (1.279968)
   N      -9.4190000429   25.1720000063  -21.0809999636
   C      -8.0910100788   24.8839899743  -20.7659999719
   C      -7.4100099960   24.2140000035  -21.9690000027
   O      -7.9256513502   23.2263984919  -22.5124230625
   C      -7.9351729549   23.9290438527  -19.5381932528
   C      -6.5853482644   23.9252853630  -18.8724970556
   C      -6.4281061191   24.5199509117  -17.6131835913
   C      -5.4627512079   23.3403121345  -19.4767692187
   C      -5.1918535960   24.5282962389  -16.9672664261
   C      -4.2192594654   23.3707406537  -18.8452373686
   C      -4.0785982722   23.9580185146  -17.5859309345
   H      -7.5585350487   25.8172060627  -20.5352912856
   H      -8.1989925786   22.9276649806  -19.8851443639
   H      -8.6951359092   24.2272766100  -18.8076343405
   H      -7.2941762583   24.9608298971  -17.1257586197
   H      -5.5633926638   22.8350542466  -20.4329634977
   H      -5.1002525506   24.9730013048  -15.9800695639
   H      -3.3615774024   22.9207025459  -19.3306256321
   H      -3.1126100745   23.9586088481  -17.0885334578
   H      -9.8824443958   25.5810917863  -20.2708870670
   H      -9.9255839442   24.3080421603  -21.2738116955
   N      -6.2559999839   24.7379999998  -22.3669999903
   C      -5.6060000550   24.2539999521  -23.5729999964
   C      -4.2180000161   23.7270000023  -23.2119900586
   O      -3.3817909233   24.4904665261  -22.7191011680
   H      -5.8693122042   25.5482228888  -21.9028711987
   H      -6.2489423676   23.4902049404  -24.0075698455
   H      -5.4790624692   25.0757544220  -24.2855630421
   N      -3.9949900396   22.4249999740  -23.4090099383
   C      -2.6220100821   21.9929800583  -23.2749901040
   C      -2.2560000099   20.9290000003  -24.2929999654
   C      -2.1994261947   21.6139636640  -21.8385380912
   C      -2.9933937476   20.5437853395  -21.1150568568
   C      -3.9308665448   19.7047971498  -21.7290836342
   C      -2.7736131716   20.3748340408  -19.7396295398
   C      -4.6275294596   18.7387856302  -21.0009160446
   C      -3.4633522040   19.4213598510  -18.9952032033
   C      -4.3973070246   18.5962457722  -19.6308179116
   O      -5.1127878658   17.6393845575  -18.9574801473
   O      -3.0235223309   20.5031149797  -25.1345642731
   H      -4.6152462674   21.8748798514  -23.9922099174
   H      -1.9798148107   22.8488706824  -23.5313244814
   H      -2.2360985336   22.5409156091  -21.2576939991
   H      -1.1388867048   21.3284176343  -21.8783512448
   H      -4.1353594561   19.7893791712  -22.7901839162
   H      -2.0474360072   21.0056518746  -19.2338448203
   H      -5.3544752862   18.0969569349  -21.4878151676
   H      -3.2793695812   19.3180014464  -17.9280678822
   H      -4.9358772199   17.7156182590  -18.0043271856
   H      -1.2111510215   20.5705097923  -24.2222781576
   N     -10.2909999535   21.4870000368  -23.3370000667
   C     -11.4179998523   21.0960001123  -22.4819999304
   C     -11.9099999754   22.3050001734  -21.6720000490
   O     -11.1513259484   22.8913243905  -20.8773020621
   C     -11.2113549138   19.8611078779  -21.5510492000
   C     -10.8018573528   18.6477784344  -22.4151133142
   C     -12.4744158658   19.5681930591  -20.7323316184
   C     -10.7822040102   17.2927062957  -21.6963089984
   H     -12.2342154545   20.8089049526  -23.1618603559
   H     -10.3918795716   20.0950622071  -20.8637808933
   H      -9.8075814257   18.8292462752  -22.8403200829
   H     -11.4929406794   18.5758346686  -23.2682304368
   H     -13.3202023471   19.3357235758  -21.3941323729
   H     -12.7660012582   20.4100580281  -20.1016015635
   H     -12.3210234126   18.7101673483  -20.0726743776
   H     -11.7865461038   16.9778138034  -21.3969642761
   H     -10.1610956078   17.3171986555  -20.7950106831
   H     -10.3769065591   16.5198802559  -22.3600345406
   H      -9.9150706935   20.6624082363  -23.7982267276
   H      -9.5393649383   21.8795705007  -22.7666853636
   N     -13.2070000574   22.5949999930  -21.7440000103
   C     -13.9490000861   23.5529999487  -20.8579999778
   C     -13.7719999790   23.1630000121  -19.3719999825
   O     -14.0522193377   22.0265909214  -18.9681722931
   H     -13.7789864627   22.0458445457  -22.3718935929
   H     -13.6079704734   24.5729717971  -21.0518363082
   H     -15.0029831457   23.4681388078  -21.1246990924
   N     -13.3410000228   24.1270000147  -18.5819999722
   C     -12.8539999237   23.8290000394  -17.2499999870
   C     -14.0050000363   23.4660000571  -16.3050000230
   O     -13.7942622679   22.8506501844  -15.2559187758
   C     -11.9920140128   24.9609023933  -16.6942256014
   H     -11.5882105657   24.6564911191  -15.7238912682
   H     -13.0154034737   24.9862682517  -19.0081748146
   H     -12.2485047815   22.9192782106  -17.3097002394
   H     -12.5692965954   25.8842402283  -16.5759132907
   H     -11.1509323522   25.1490722483  -17.3706477569
   N     -15.2270000190   23.8479999171  -16.6619999456
   C     -16.3630000561   23.4180000169  -15.9420000469
   C     -16.5680000108   21.8989999863  -15.9980000048
   O     -17.1724721048   21.3591569807  -15.0609935746
   H     -15.3466411382   24.3461242724  -17.5339795783
   H     -16.2880341815   23.6694300754  -14.8815321083
   H     -17.2545973802   23.9007409719  -16.3511015340
   N     -16.1719999900   21.1949999899  -17.0629999945
   C     -16.3930000028   19.7329999934  -17.1390000015
   C     -15.5319999911   19.0089999904  -16.0970000126
   O     -15.9397865149   17.9785688166  -15.5526164923
   H     -15.5916594429   21.6244824663  -17.7822118117
   H     -17.4390653233   19.4937686713  -16.9467782880
   H     -16.1084984490   19.4043118399  -18.1410704222
   N     -14.3079999987   19.5120000117  -15.9010000054
   C     -13.4140000184   18.7559999660  -15.1220000314
   C     -12.1360000285   19.5319999527  -14.8499999914
   O     -11.9092345863   20.5655865703  -15.4854355811
   C     -13.0137104888   17.4009351103  -15.7802398047
   S     -11.9050622838   17.5421200877  -17.2403396864
   H     -13.9777439320   20.3733904777  -16.3207311086
   H     -13.8905566853   18.4894007617  -14.1694822867
   H     -13.9157382590   16.9001499995  -16.1290419231
   H     -12.5380500445   16.7577922971  -15.0370755359
   H     -10.7901010257   17.8754760638  -16.5540287721
   N     -11.2659998921   19.0339999654  -13.9460000893
   C      -9.9969999148   19.6749999000  -13.5650000094
   C      -8.8769997315   18.8250097024  -14.1420002588
   O      -9.1132552466   17.8419031631  -14.8609813701
   H     -11.5074640915   18.1859401152  -13.4502145145
   H      -9.9770871283   20.7063601378  -13.9147928838
   H      -9.9144663772   19.6892791996  -12.4742460621
   N      -7.6399999108   19.1360007606  -13.7360095117
   C      -6.4499903412   18.3769898102  -14.0490001042
   C      -6.6059901812   16.9180000365  -13.7169999930
   O      -6.3025096257   16.0418538319  -14.5350996981
   H      -7.5057146715   20.0654932003  -13.3495196286
   H      -5.6256791805   18.8063863663  -13.4748549049
   H      -6.1962808283   18.4509842878  -15.1114651889
   N      -7.0429999716   16.6470000031  -12.4999999974
   C      -6.9539999704   15.2350000375  -12.1040000131
   C      -8.0129998872   14.5060000878  -12.9029999250
   O      -7.9060249059   13.3185362466  -13.2288512310
   C      -7.1618977803   15.0456570207  -10.5988259125
   C      -6.1066115195   15.7274733300   -9.7082419136
   C      -6.4205645385   15.4381166731   -8.2351772396
   C      -4.6778959203   15.2955220178  -10.0598137181
   H      -7.1215378894   17.3800660946  -11.8054884049
   H      -5.9856636197   14.8370081306  -12.4118055597
   H      -7.1504323079   13.9651356579  -10.4090632531
   H      -8.1616587590   15.4074538311  -10.3262347357
   H      -6.1763518870   16.8150649953   -9.8563719752
   H      -6.3426084281   14.3629283688   -8.0300478544
   H      -7.4357548629   15.7585598560   -7.9735088395
   H      -5.7179308906   15.9590487564   -7.5752742933
   H      -4.3965404101   15.5951309619  -11.0749607457
   H      -4.5717397071   14.2054399691   -9.9866775114
   H      -3.9592257187   15.7504645078   -9.3690756331
   N      -9.0820000536   15.2379997335  -13.1510001041
   C     -10.2720001572   14.6660002051  -13.8400000125
   C      -9.9460000325   14.2890000674  -15.2640000229
   O     -10.1834088426   13.1775936766  -15.7510095224
   H      -9.0951343599   16.2178274317  -12.9131092139
   H     -11.0538196339   15.4283439834  -13.8167942888
   H     -10.6151897050   13.7719609237  -13.3175575181
   N      -9.3230000772   15.2380001424  -15.9659999897
   C      -8.8439998686   14.9339998840  -17.2509997165
   C      -7.8749998274   13.7869999893  -17.2000003416
   C      -8.0295315731   16.1419290871  -17.7911900241
   O      -7.6093105269   13.0450294385  -18.1720299822
   H      -9.0624884729   16.1227390158  -15.5302547729
   H      -9.6537341159   14.6952099966  -17.9493021448
   H      -7.1872162740   16.3578043809  -17.1274174411
   H      -8.6892301463   17.0122901256  -17.8165090394
   H      -7.6591559004   15.9472082419  -18.7990154318
   H      -7.3013788306   13.6196095722  -16.2842180933
   H      -6.0069240813   22.0571170179  -13.8488384644
   H      -4.8585663105   20.7056810368  -16.3473802485
   H      -6.0985882717   20.3980957441  -18.2156561424
   H     -10.1697585188   22.2827546688  -16.1586472338
   H      -7.1512367210   18.7047803842  -19.6070891244
   H      -8.0659682641   18.9397700298  -21.1235615193
   H      -8.9293115180   18.5658553686  -19.6012103427
   C      -8.0752939503   19.0913370328  -20.0427283699
   C      -5.2933329328   21.5743801162  -14.5034851274
   C      -5.6526708552   21.1525782335  -15.7496224082
   C      -9.2784196179   21.8525974337  -16.5860066396
   C      -6.9988880224   20.7766714967  -17.7411629090
   C      -9.3126601524   21.4134403363  -17.8967316556
   C      -8.1562964389   20.8541203187  -18.4843088392
   C      -3.9305956424   21.3932250993  -14.0440799363
   C      -6.9272612724   21.2208208966  -16.3987909764
   C      -8.1134580474   21.7652416154  -15.7934716873
   O      -3.0031822917   20.8669231625  -14.6518186175
   O     -10.4865795817   21.5354343924  -18.5769800403
   O      -8.1985972549   20.5009777226  -19.8250738717
   O      -8.1233021977   22.1744195024  -14.5420841131
   H     -10.3416834509   21.7193327362  -19.5278081018
   S      -3.6888985213   22.0404023973  -12.3571505661
   C      -1.9221423629   21.6479192107  -12.1252671724
   H      -1.3087126277   22.2274230429  -12.8178139647
   H      -1.6720706292   21.9134893255  -11.0961457245
   H      -1.7514306786   20.5824327708  -12.2883050293
   H      -9.2779560785   22.6260665485  -14.2305619331
   O     -10.4384613745   23.0344707598  -13.8773621066
   H     -11.0429239682   22.4527812763  -14.3658653248
   O      -8.8525683645   13.4800114301  -20.2832141244
   H      -8.6883103134   14.3781216608  -20.6262951558
   H      -9.8189379103   13.4179303163  -20.1671528194
   H      -8.1785272822   13.2456970507  -19.0770031071
197
Converged     Job 26: Energy -5.6398969041291748e+03 @ (1.272900)
   N      -9.4190000345   25.1719999978  -21.0810000261
   C      -8.0910100764   24.8839900079  -20.7659999665
   C      -7.4100099851   24.2140000228  -21.9689999862
   O      -7.9256818115   23.2264386176  -22.5124692019
   C      -7.9350016134   23.9291073989  -19.5381589613
   C      -6.5851560752   23.9259822569  -18.8725109617
   C      -6.4278326862   24.5214940216  -17.6135997254
   C      -5.4625024757   23.3408954711  -19.4765702049
   C      -5.1914832531   24.5306016944  -16.9678636271
   C      -4.2189327233   23.3720521664  -18.8452204260
   C      -4.0781617383   23.9602221402  -17.5863281224
   H      -7.5585515380   25.8172263422  -20.5353281222
   H      -8.1984355237   22.9275988149  -19.8850270774
   H      -8.6950720793   24.2271397192  -18.8076314067
   H      -7.2939371526   24.9624917167  -17.1263298376
   H      -5.5631687996   22.8350532052  -20.4324645165
   H      -5.0998488709   24.9760127256  -15.9809831495
   H      -3.3612096109   22.9219364912  -19.3304784841
   H      -3.1120702796   23.9614617100  -17.0891289097
   H      -9.8824341288   25.5810554786  -20.2708736206
   H      -9.9255748425   24.3080527984  -21.2738368747
   N      -6.2559999819   24.7380000255  -22.3669999797
   C      -5.6060000417   24.2539999739  -23.5729999816
   C      -4.2179999924   23.7270000117  -23.2119900478
   O      -3.3817853847   24.4904802584  -22.7191248161
   H      -5.8692738582   25.5481852973  -21.9028354011
   H      -6.2489456919   23.4901959596  -24.0075720636
   H      -5.4790591694   25.0757516983  -24.2855730388
   N      -3.9949900287   22.4249999599  -23.4090099392
   C      -2.6220100486   21.9929800883  -23.2749901138
   C      -2.2559999473   20.9290000650  -24.2929999433
   C      -2.1993697331   21.6141372988  -21.8385016993
   C      -2.9936031541   20.5443913346  -21.1146801285
   C      -3.9311097534   19.7052944094  -21.7285180345
   C      -2.7741448365   20.3760799715  -19.7391151864
   C      -4.6281292215   18.7398271330  -20.9999504334
   C      -3.4642580161   19.4231660791  -18.9943154029
   C      -4.3982519465   18.5979382641  -19.6297220604
   O      -5.1140299649   17.6415339705  -18.9560531391
   O      -3.0232931486   20.5028720109  -25.1346553363
   H      -4.6152597688   21.8748577200  -23.9921919134
   H      -1.9798289575   22.8488645666  -23.5314061463
   H      -2.2357491057   22.5412190907  -21.2578404636
   H      -1.1389048275   21.3282986159  -21.8783563364
   H      -4.1353320419   19.7893769322  -22.7897233209
   H      -2.0479309817   21.0070083558  -19.2335139510
   H      -5.3551291059   18.0979052672  -21.4866548973
   H      -3.2805632190   19.3203184183  -17.9270804692
   H      -4.9377505331   17.7185867448  -18.0028501792
   H      -1.2111123456   20.5706379875  -24.2221906240
   N     -10.2909999963   21.4870000025  -23.3370000202
   C     -11.4179999671   21.0960000228  -22.4819999655
   C     -11.9099999869   22.3050000644  -21.6720000184
   O     -11.1513307045   22.8914947406  -20.8774546694
   C     -11.2110405560   19.8613666794  -21.5507634547
   C     -10.8012844356   18.6478893178  -22.4145011732
   C     -12.4739650103   19.5683749488  -20.7318662174
   C     -10.7809952463   17.2930583925  -21.6952490566
   H     -12.2342066082   20.8086814993  -23.1617686367
   H     -10.3915871992   20.0957725188  -20.8636053454
   H      -9.8071219983   18.8295523755  -22.8399231950
   H     -11.4924781546   18.5754467029  -23.2674865854
   H     -13.3197910389   19.3356714082  -21.3935371266
   H     -12.7656000394   20.4102949037  -20.1012296102
   H     -12.3203668195   18.7104760192  -20.0720857797
   H     -11.7851427151   16.9779206723  -21.3955092305
   H     -10.1596207630   17.3181190417  -20.7941446168
   H     -10.3756154462   16.5201414388  -22.3588234148
   H      -9.9148691839   20.6623701868  -23.7980021234
   H      -9.5394942780   21.8798623658  -22.7667169994
   N     -13.2070000330   22.5949999909  -21.7439999908
   C     -13.9490000294   23.5529999811  -20.8579999889
   C     -13.7719999953   23.1630000022  -19.3719999980
   O     -14.0523167386   22.0266288441  -18.9681273884
   H     -13.7790005785   22.0457662803  -22.3718070471
   H     -13.6079828417   24.5729618873  -21.0518354184
   H     -15.0029812798   23.4681269937  -21.1246829162
   N     -13.3410000056   24.1269999913  -18.5819999870
   C     -12.8539999382   23.8290000142  -17.2499999998
   C     -14.0050000057   23.4660000347  -16.3050000297
   O     -13.7941040240   22.8508282598  -15.2558244048
   C     -11.9925122133   24.9613130067  -16.6943288410
   H     -11.5900940600   24.6578969796  -15.7231555592
   H     -13.0152608368   24.9861895428  -19.0082083033
   H     -12.2483050700   22.9194296968  -17.3096131589
   H     -12.5698900793   25.8847952601  -16.5776037271
   H     -11.1505853397   25.1487499538  -17.3698874907
   N     -15.2270000099   23.8479999250  -16.6619999575
   C     -16.3630000389   23.4180000270  -15.9420000493
   C     -16.5679999942   21.8990000011  -15.9980000011
   O     -17.1724403145   21.3591454946  -15.0609822851
   H     -15.3466321296   24.3458964186  -17.5341120503
   H     -16.2880117663   23.6694308334  -14.8815364407
   H     -17.2546014061   23.9007503624  -16.3510835142
   N     -16.1719999853   21.1949999913  -17.0629999926
   C     -16.3930000025   19.7329999939  -17.1389999910
   C     -15.5319999912   19.0089999975  -16.0969999959
   O     -15.9397788200   17.9785646956  -15.5526192948
   H     -15.5917054013   21.6244829952  -17.7822528492
   H     -17.4390668280   19.4937640212  -16.9467825927
   H     -16.1084877879   19.4043077923  -18.1410750372
   N     -14.3079999907   19.5120000199  -15.9010000083
   C     -13.4140000202   18.7559999673  -15.1220000136
   C     -12.1360000376   19.5319999686  -14.8499999840
   O     -11.9096092854   20.5660879222  -15.4847652317
   C     -13.0137613328   17.4009283491  -15.7802448016
   S     -11.9050222961   17.5422020743  -17.2402764304
   H     -13.9778056358   20.3734766256  -16.3206108671
   H     -13.8904999409   18.4894683382  -14.1694302252
   H     -13.9157807706   16.9001809655  -16.1291252794
   H     -12.5381619267   16.7577063756  -15.0371014232
   H     -10.7900689279   17.8754582468  -16.5538912732
   N     -11.2659999245   19.0340000289  -13.9460000352
   C      -9.9969999790   19.6750000500  -13.5649999684
   C      -8.8770000125   18.8250098828  -14.1420000429
   O      -9.1134278350   17.8416901885  -14.8606504085
   H     -11.5068017841   18.1851973705  -13.4511597855
   H      -9.9766531852   20.7058122896  -13.9159396418
   H      -9.9144551319   19.6899859885  -12.4742841268
   N      -7.6399999292   19.1359999632  -13.7360098067
   C      -6.4499900145   18.3769902147  -14.0489999129
   C      -6.6059902112   16.9180000404  -13.7170000411
   O      -6.3025395831   16.0418419382  -14.5350979528
   H      -7.5057096612   20.0661933759  -13.3510743475
   H      -5.6257189089   18.8064134206  -13.4748306580
   H      -6.1962304195   18.4510189010  -15.1114597047
   N      -7.0430000231   16.6469999783  -12.5000000098
   C      -6.9539999335   15.2350000118  -12.1040000181
   C      -8.0129999179   14.5060001192  -12.9029999176
   O      -7.9060689271   13.3185271697  -13.2288113120
   C      -7.1619120822   15.0456667465  -10.5988287722
   C      -6.1066330703   15.7275109385   -9.7082570900
   C      -6.4205687444   15.4381592472   -8.2351885006
   C      -4.6779154245   15.2955746176  -10.0598421454
   H      -7.1215322114   17.3800760557  -11.8055100802
   H      -5.9856716648   14.8370137998  -12.4117959403
   H      -7.1504344519   13.9651577288  -10.4090606083
   H      -8.1616695989   15.4074510562  -10.3262526258
   H      -6.1763894220   16.8150880200   -9.8563974735
   H      -6.3425922969   14.3629812724   -8.0300583706
   H      -7.4357502317   15.7585804564   -7.9735163350
   H      -5.7179457405   15.9590987982   -7.5753036313
   H      -4.3965779339   15.5951756773  -11.0749862021
   H      -4.5717485704   14.2055006576   -9.9867009705
   H      -3.9592484339   15.7505228227   -9.3691243124
   N      -9.0820000910   15.2379997498  -13.1510000904
   C     -10.2720001740   14.6660001477  -13.8399999828
   C      -9.9459999795   14.2890000290  -15.2639999729
   O     -10.1834077881   13.1776166355  -15.7510429604
   H      -9.0950526024   16.2178745332  -12.9133092650
   H     -11.0538333726   15.4283314634  -13.8167852781
   H     -10.6151697407   13.7719635370  -13.3175628538
   N      -9.3229999193   15.2380000186  -15.9659999343
   C      -8.8439999586   14.9339999313  -17.2509998196
   C      -7.8750000090   13.7870000030  -17.2000001901
   C      -8.0295619986   16.1419267844  -17.7911961994
   O      -7.6093014310   13.0450558761  -18.1720407998
   H      -9.0623950569   16.1226913602  -15.5302178679
   H      -9.6537351095   14.6951946305  -17.9493007555
   H      -7.1872447063   16.3578165126  -17.1274347062
   H      -8.6892856687   17.0122725549  -17.8165103120
   H      -7.6591933467   15.9472179094  -18.7990306995
   H      -7.3013987293   13.6195924880  -16.2842196559
   H      -6.0100284583   22.0587079626  -13.8458190081
   H      -4.8603742669   20.7071852869  -16.3436732041
   H      -6.0995370466   20.3996294889  -18.2124920960
   H     -10.1722902514   22.2831997025  -16.1575585435
   H      -7.1519148410   18.7058917907  -19.6044098709
   H      -8.0663258406   18.9408182551  -21.1211170871
   H      -8.9300452212   18.5673188181  -19.5988659899
   C      -8.0758133942   19.0925756470  -20.0402924700
   C      -5.2959876144   21.5758593336  -14.4999044638
   C      -5.6548829057   21.1539259196  -15.7462857190
   C      -9.2803273000   21.8535174554  -16.5841235371
   C      -7.0000936625   20.7780452547  -17.7382975689
   C      -9.3138198609   21.4145965551  -17.8948164782
   C      -8.1570688446   20.8553535961  -18.4819691478
   C      -3.9336119044   21.3947772434  -14.0399308200
   C      -6.9291366259   21.2219608159  -16.3957205666
   C      -8.1158943013   21.7660679607  -15.7900433845
   O      -3.0057081942   20.8680694550  -14.6466661208
   O     -10.4873603985   21.5364278082  -18.5758921980
   O      -8.1988389782   20.5022493970  -19.8228409936
   O      -8.1271281049   22.1739868683  -14.5391294887
   H     -10.3417342003   21.7195924858  -19.5267330626
   S      -3.6926014410   22.0428080408  -12.3530576957
   C      -1.9260095264   21.6501303314  -12.1202496682
   H      -1.3121094341   22.2295728157  -12.8124280668
   H      -1.6764337326   21.9156078043  -11.0909876803
   H      -1.7553381593   20.5846470393  -12.2832706174
   H      -9.2920624689   22.6305493174  -14.2250634904
   O     -10.4462240720   23.0364889667  -13.8737816545
   H     -11.0498349212   22.4544841343  -14.3631741549
   O      -8.8524381594   13.4800162297  -20.2833563293
   H      -8.6881381838   14.3781266319  -20.6264222448
   H      -9.8188148805   13.4179534056  -20.1673289351
   H      -8.1784505830   13.2455859157  -19.0771672019
197
Converged     Job 27: Energy -5.6398974034721687e+03 @ (1.265833)
   N      -9.4190001020   25.1719999661  -21.0810001603
   C      -8.0910102036   24.8839899538  -20.7660000492
   C      -7.4100100186   24.2140000363  -21.9690000545
   O      -7.9256946015   23.2264555945  -22.5124937621
   C      -7.9349222368   23.9291855624  -19.5380911844
   C      -6.5850997443   23.9266181643  -18.8723921402
   C      -6.4277171967   24.5229537597  -17.6138825081
   C      -5.4623772286   23.3413986345  -19.4761840829
   C      -5.1912720053   24.5328012108  -16.9683324073
   C      -4.2187085581   23.3732308918  -18.8450753741
   C      -4.0778999324   23.9623169512  -17.5866108568
   H      -7.5585688821   25.8172508830  -20.5353777967
   H      -8.1980243836   22.9275474315  -19.8848491512
   H      -8.6951222234   24.2270935220  -18.8076487241
   H      -7.2938490774   24.9640902695  -17.1267866991
   H      -5.5630893690   22.8349539957  -20.4317532373
   H      -5.0995915272   24.9789182579  -15.9817725091
   H      -3.3609498204   22.9230270226  -19.3301876990
   H      -3.1117142845   23.9642199153  -17.0895984575
   H      -9.8824280125   25.5810589404  -20.2708673362
   H      -9.9255797402   24.3080470282  -21.2738151086
   N      -6.2559999818   24.7380000393  -22.3669999856
   C      -5.6060000472   24.2539999723  -23.5729999877
   C      -4.2180000095   23.7269999907  -23.2119900780
   O      -3.3817672880   24.4904768654  -22.7191517386
   H      -5.8692486324   25.5481559165  -21.9028070397
   H      -6.2489468831   23.4902007997  -24.0075705746
   H      -5.4790557012   25.0757514621  -24.2855705040
   N      -3.9949900409   22.4249999353  -23.4090099412
   C      -2.6220100466   21.9929801298  -23.2749901359
   C      -2.2559999267   20.9290000720  -24.2929999323
   C      -2.1992665761   21.6142117922  -21.8385087474
   C      -2.9936741460   20.5447711887  -21.1144358202
   C      -3.9310719810   19.7054374266  -21.7281119021
   C      -2.7744319678   20.3769570988  -19.7387791712
   C      -4.6282423901   18.7402384083  -20.9993349745
   C      -3.4646958279   19.4243123812  -18.9937797987
   C      -4.3985858399   18.5988467258  -19.6290205197
   O      -5.1144351930   17.6426679364  -18.9551058732
   O      -3.0234683681   20.5030019906  -25.1345600349
   H      -4.6152849983   21.8748311484  -23.9921330469
   H      -1.9798428670   22.8488581731  -23.5314713067
   H      -2.2353102245   22.5413671092  -21.2579486350
   H      -1.1388820608   21.3280896185  -21.8784944051
   H      -4.1351084778   19.7891584681  -22.7893818823
   H      -2.0482860891   21.0080476758  -19.2332898521
   H      -5.3551894387   18.0981638008  -21.4859175672
   H      -3.2812015264   19.3218328691  -17.9264762375
   H      -4.9386686826   17.7203866882  -18.0018638431
   H      -1.2111178834   20.5705992835  -24.2222939182
   N     -10.2910000045   21.4870000095  -23.3370000052
   C     -11.4179999788   21.0960000073  -22.4819999722
   C     -11.9100000051   22.3050000148  -21.6720000096
   O     -11.1513254974   22.8914840926  -20.8774628999
   C     -11.2108672994   19.8614935219  -21.5506137770
   C     -10.8009314107   18.6479594581  -22.4141796253
   C     -12.4737439496   19.5684329574  -20.7316709676
   C     -10.7802751403   17.2932578402  -21.6946886414
   H     -12.2342040005   20.8085768298  -23.1617203962
   H     -10.3914631677   20.0961471051  -20.8634738383
   H      -9.8068412264   18.8297540192  -22.8397070292
   H     -11.4921822188   18.5752332888  -23.2670935532
   H     -13.3195725416   19.3356363017  -21.3933042659
   H     -12.7654102280   20.4103603172  -20.1010588360
   H     -12.3200607645   18.7105802006  -20.0718535639
   H     -11.7843108928   16.9779677115  -21.3947339982
   H     -10.1587618206   17.3186360455  -20.7936993006
   H     -10.3748407731   16.5203000171  -22.3581820382
   H      -9.9147543304   20.6623606237  -23.7978833016
   H      -9.5395694990   21.8800266409  -22.7667306962
   N     -13.2070000187   22.5949999859  -21.7439999921
   C     -13.9490000112   23.5529999889  -20.8579999969
   C     -13.7719999965   23.1630000020  -19.3720000050
   O     -14.0523661366   22.0266602421  -18.9680777010
   H     -13.7790152233   22.0457053858  -22.3717422717
   H     -13.6079737308   24.5729638583  -21.0518349878
   H     -15.0029839877   23.4681365303  -21.1246807692
   N     -13.3410000043   24.1269999878  -18.5819999922
   C     -12.8539999577   23.8290000112  -17.2500000056
   C     -14.0049999980   23.4660000258  -16.3050000269
   O     -13.7939307018   22.8509688510  -15.2557611659
   C     -11.9929389963   24.9616896866  -16.6944579597
   H     -11.5914439615   24.6590705622  -15.7226958775
   H     -13.0151855647   24.9861531390  -19.0082292153
   H     -12.2481222680   22.9195611926  -17.3095335039
   H     -12.5704707840   25.8852200493  -16.5788491073
   H     -11.1504594232   25.1486820129  -17.3694382068
   N     -15.2270000084   23.8479999256  -16.6619999549
   C     -16.3630000380   23.4180000248  -15.9420000496
   C     -16.5679999943   21.8990000006  -15.9980000026
   O     -17.1724162332   21.3591409832  -15.0609706744
   H     -15.3466261297   24.3457334221  -17.5342071018
   H     -16.2879958950   23.6694320491  -14.8815381860
   H     -17.2546026782   23.9007573281  -16.3510699657
   N     -16.1719999836   21.1949999906  -17.0629999935
   C     -16.3930000039   19.7329999926  -17.1389999911
   C     -15.5319999958   19.0089999981  -16.0969999959
   O     -15.9397644019   17.9785588509  -15.5526246204
   H     -15.5917512027   21.6244877318  -17.7822858772
   H     -17.4390660784   19.4937620079  -16.9467840771
   H     -16.1084858262   19.4043090759  -18.1410715761
   N     -14.3079999946   19.5120000093  -15.9010000041
   C     -13.4140000171   18.7559999740  -15.1220000091
   C     -12.1360000307   19.5319999538  -14.8499999940
   O     -11.9099188229   20.5665224437  -15.4841852292
   C     -13.0137894155   17.4009290039  -15.7802559275
   S     -11.9049736572   17.5422863994  -17.2402299680
   H     -13.9778503744   20.3735196865  -16.3205504557
   H     -13.8904461004   18.4895222166  -14.1693908171
   H     -13.9157976856   16.9002094513  -16.1291989607
   H     -12.5382416537   16.7576532339  -15.0371261609
   H     -10.7900365617   17.8754407271  -16.5537703331
   N     -11.2659999514   19.0340000478  -13.9460000002
   C      -9.9969999681   19.6750000264  -13.5650000244
   C      -8.8769999630   18.8250098367  -14.1420000276
   O      -9.1135213958   17.8415553714  -14.8604460840
   H     -11.5063716522   18.1847331960  -13.4517545971
   H      -9.9761506671   20.7053086724  -13.9169848800
   H      -9.9144475895   19.6906348435  -12.4743159807
   N      -7.6399999100   19.1360000198  -13.7360097393
   C      -6.4499900311   18.3769902326  -14.0489999208
   C      -6.6059902622   16.9180000300  -13.7170000625
   O      -6.3025659130   16.0418353988  -14.5351037977
   H      -7.5057141059   20.0666939147  -13.3521672154
   H      -5.6257203212   18.8064651324  -13.4748626238
   H      -6.1962383785   18.4510209572  -15.1114697318
   N      -7.0430000291   16.6469999816  -12.5000000076
   C      -6.9539999279   15.2350000158  -12.1040000292
   C      -8.0129999295   14.5060001407  -12.9029999253
   O      -7.9060680245   13.3185178108  -13.2287877278
   C      -7.1619199043   15.0456645718  -10.5988291336
   C      -6.1066591898   15.7275178163   -9.7082418974
   C      -6.4206119696   15.4381557864   -8.2351786877
   C      -4.6779297554   15.2956051798  -10.0598068057
   H      -7.1214987363   17.3800851968  -11.8055116711
   H      -5.9856673857   14.8370099361  -12.4117921030
   H      -7.1504358919   13.9651523215  -10.4090575275
   H      -8.1616860856   15.4074426050  -10.3262620223
   H      -6.1764299787   16.8150980367   -9.8563776446
   H      -6.3426211098   14.3629758224   -8.0300489192
   H      -7.4358068256   15.7585616712   -7.9735199663
   H      -5.7180050534   15.9591078593   -7.5752790946
   H      -4.3965798219   15.5952185143  -11.0749465798
   H      -4.5717460455   14.2055304708   -9.9866687474
   H      -3.9592797103   15.7505642166   -9.3690722669
   N      -9.0820001332   15.2379998029  -13.1510000721
   C     -10.2720002044   14.6660001212  -13.8399999977
   C      -9.9459999369   14.2890000075  -15.2639999736
   O     -10.1834239879   13.1776237356  -15.7510605184
   H      -9.0950119512   16.2178981116  -12.9133963889
   H     -11.0538412809   15.4283224611  -13.8167806668
   H     -10.6151629172   13.7719582138  -13.3175608766
   N      -9.3229998478   15.2380000510  -15.9659998658
   C      -8.8439999708   14.9339999422  -17.2509997715
   C      -7.8750000099   13.7869999328  -17.2000002883
   C      -8.0295543333   16.1419222796  -17.7911808287
   O      -7.6093762186   13.0450475917  -18.1720633788
   H      -9.0623437722   16.1226648769  -15.5301941123
   H      -9.6537357838   14.6951966167  -17.9492972010
   H      -7.1872688289   16.3578252724  -17.1273834207
   H      -8.6892873458   17.0122536277  -17.8165347647
   H      -7.6591363075   15.9472107607  -18.7989950811
   H      -7.3013684578   13.6195738438  -16.2842393909
   H      -6.0125817131   22.0595290383  -13.8436522303
   H      -4.8612083585   20.7083799656  -16.3410053954
   H      -6.0996933035   20.4009489086  -18.2104960611
   H     -10.1737212535   22.2834266809  -16.1570944280
   H      -7.1523652348   18.7065493173  -19.6027157920
   H      -8.0665821688   18.9415463153  -21.1195321177
   H      -8.9305401183   18.5686361074  -19.5972842628
   C      -8.0760817799   19.0935215212  -20.0387319895
   C      -5.2979324234   21.5768086146  -14.4971881248
   C      -5.6561221170   21.1549060032  -15.7439510230
   C      -9.2812275388   21.8541709477  -16.5829850603
   C      -7.0004621041   20.7791992512  -17.7365307475
   C      -9.3142142667   21.4155179061  -17.8936495720
   C      -8.1571390028   20.8563916516  -18.4805343887
   C      -3.9360096446   21.3958429181  -14.0363989151
   C      -6.9299857258   21.2228012803  -16.3937409600
   C      -8.1171893320   21.7666161791  -15.7876048674
   O      -3.0077175432   20.8689442692  -14.6424634470
   O     -10.4875664042   21.5370706052  -18.5752735340
   O      -8.1985745089   20.5032501355  -19.8214796184
   O      -8.1295352878   22.1733648626  -14.5371704473
   H     -10.3415285678   21.7199040357  -19.5260967404
   S      -3.6958382345   22.0441981617  -12.3492942953
   C      -1.9294008456   21.6514177137  -12.1155011339
   H      -1.3150002010   22.2311018114  -12.8070382437
   H      -1.6804523909   21.9164533660  -11.0859690526
   H      -1.7586515934   20.5859960091  -12.2788658764
   H      -9.3041059408   22.6345496832  -14.2206926812
   O     -10.4518836855   23.0379524079  -13.8711138970
   H     -11.0548647666   22.4558153725  -14.3612940241
   O      -8.8524732273   13.4801656432  -20.2832991968
   H      -8.6882061763   14.3782831360  -20.6263623613
   H      -9.8188452484   13.4180909995  -20.1672457406
   H      -8.1784213946   13.2457450089  -19.0770687718
197
Converged     Job 28: Energy -5.6398979165333185e+03 @ (1.258765)
   N      -9.4190000243   25.1719999661  -21.0809999979
   C      -8.0910100196   24.8839900720  -20.7659999799
   C      -7.4100099723   24.2140000024  -21.9689999660
   O      -7.9256119444   23.2264351101  -22.5125368218
   C      -7.9347558349   23.9293429713  -19.5379824022
   C      -6.5849405266   23.9275504999  -18.8722863504
   C      -6.4278518814   24.5250789238  -17.6143172302
   C      -5.4620362763   23.3422197759  -19.4756397057
   C      -5.1913169104   24.5359803253  -16.9689625394
   C      -4.2182907839   23.3750770675  -18.8447660086
   C      -4.0777654187   23.9654343065  -17.5868660043
   H      -7.5586215538   25.8173092463  -20.5354745842
   H      -8.1974238663   22.9275350251  -19.8845722778
   H      -8.6950982010   24.2271026516  -18.8076268361
   H      -7.2941241222   24.9663387877  -17.1275767381
   H      -5.5626720590   22.8349522997  -20.4307770100
   H      -5.0996891741   24.9830604624  -15.9828329707
   H      -3.3603706811   22.9248361558  -19.3295508109
   H      -3.1115302839   23.9683257139  -17.0899607688
   H      -9.8824165338   25.5810739564  -20.2708532181
   H      -9.9255963344   24.3080278960  -21.2737469813
   N      -6.2559999765   24.7380000591  -22.3670000001
   C      -5.6060000492   24.2539999461  -23.5729999754
   C      -4.2179999860   23.7270000240  -23.2119900772
   O      -3.3817702192   24.4904935627  -22.7191790815
   H      -5.8692377663   25.5481349610  -21.9027837341
   H      -6.2489461809   23.4902102789  -24.0075630250
   H      -5.4790562459   25.0757535581  -24.2855592965
   N      -3.9949900260   22.4249999687  -23.4090099084
   C      -2.6220100302   21.9929801246  -23.2749901579
   C      -2.2559999244   20.9290000636  -24.2929999514
   C      -2.1991727825   21.6142202953  -21.8385268728
   C      -2.9937856166   20.5450619885  -21.1142741904
   C      -3.9311413096   19.7056629098  -21.7278965685
   C      -2.7747540924   20.3775715596  -19.7385486047
   C      -4.6284446663   18.7407943492  -20.9988211842
   C      -3.4651651641   19.4252543030  -18.9932760054
   C      -4.3990416679   18.5997262716  -19.6284316680
   O      -5.1150841511   17.6437974778  -18.9543614581
   O      -3.0234766406   20.5029804581  -25.1345360098
   H      -4.6153020546   21.8748042164  -23.9920667599
   H      -1.9798436356   22.8488485019  -23.5315128921
   H      -2.2348600574   22.5414172766  -21.2580195863
   H      -1.1388804527   21.3277959853  -21.8786688922
   H      -4.1350306367   19.7890978655  -22.7892140702
   H      -2.0485851864   21.0087193422  -19.2331789325
   H      -5.3554156538   18.0986590942  -21.4852777365
   H      -3.2818323667   19.3230660393  -17.9259157862
   H      -4.9397687037   17.7220227441  -18.0010795445
   H      -1.2111093289   20.5706241520  -24.2223188115
   N     -10.2909999658   21.4870000156  -23.3370000720
   C     -11.4179998589   21.0960001522  -22.4819999400
   C     -11.9100000324   22.3050001071  -21.6720000191
   O     -11.1513041198   22.8914657093  -20.8774739474
   C     -11.2107174322   19.8616268433  -21.5504512008
   C     -10.8005599241   18.6480450466  -22.4138456810
   C     -12.4735767465   19.5684871391  -20.7315070095
   C     -10.7795057554   17.2934633787  -21.6941237531
   H     -12.2342068897   20.8084815063  -23.1616666562
   H     -10.3914017434   20.0965493085  -20.8633020248
   H      -9.8065566493   18.8300017013  -22.8394715234
   H     -11.4918734941   18.5750222089  -23.2666793347
   H     -13.3193765911   19.3356002458  -21.3931381503
   H     -12.7653050320   20.4104114533  -20.1009239293
   H     -12.3198297666   18.7106815172  -20.0716551991
   H     -11.7834292020   16.9779761204  -21.3940043225
   H     -10.1579026281   17.3191705150  -20.7932308212
   H     -10.3739595833   16.5204889123  -22.3575262111
   H      -9.9146680508   20.6623605945  -23.7977961324
   H      -9.5396304059   21.8801443489  -22.7667286521
   N     -13.2070000498   22.5949999943  -21.7439999949
   C     -13.9490000404   23.5529999831  -20.8579999837
   C     -13.7719999907   23.1630000068  -19.3719999958
   O     -14.0524374789   22.0266845756  -18.9680794760
   H     -13.7790338822   22.0456379018  -22.3716726584
   H     -13.6079576776   24.5729754012  -21.0518377542
   H     -15.0029889856   23.4681574625  -21.1246867638
   N     -13.3410000224   24.1270000026  -18.5819999777
   C     -12.8539999742   23.8290000406  -17.2499999837
   C     -14.0050000051   23.4660000308  -16.3050000183
   O     -13.7938321865   22.8511311863  -15.2556734316
   C     -11.9933769097   24.9620734260  -16.6945864128
   H     -11.5929439302   24.6603052262  -15.7221582168
   H     -13.0150753433   24.9861046749  -19.0082622906
   H     -12.2479427798   22.9196992556  -17.3094543548
   H     -12.5710340347   25.8856905062  -16.5802455996
   H     -11.1502509381   25.1485210293  -17.3688969043
   N     -15.2270000246   23.8479999310  -16.6619999530
   C     -16.3630000542   23.4180000129  -15.9420000506
   C     -16.5680000087   21.8989999920  -15.9979999994
   O     -17.1723854554   21.3591184308  -15.0609630006
   H     -15.3466154286   24.3455428436  -17.5343186146
   H     -16.2879712646   23.6694292258  -14.8815380350
   H     -17.2546055107   23.9007689804  -16.3510436230
   N     -16.1719999873   21.1949999962  -17.0629999793
   C     -16.3929999981   19.7330000032  -17.1390000083
   C     -15.5319999908   19.0089999776  -16.0970000342
   O     -15.9397217559   17.9785438050  -15.5526311875
   H     -15.5918180521   21.6245001718  -17.7823275924
   H     -17.4390641252   19.4937649168  -16.9467792480
   H     -16.1084927749   19.4043090452  -18.1410621710
   N     -14.3080000047   19.5120000008  -15.9010000102
   C     -13.4139999858   18.7559999701  -15.1220000645
   C     -12.1360000365   19.5319999794  -14.8499999838
   O     -11.9102503294   20.5669554780  -15.4835948391
   C     -13.0138203180   17.4009291371  -15.7802748932
   S     -11.9049446786   17.5423667133  -17.2402025645
   H     -13.9779030685   20.3735770813  -16.3204596434
   H     -13.8903942381   18.4895830508  -14.1693558407
   H     -13.9158203721   16.9002402039  -16.1292715207
   H     -12.5383298260   16.7575925453  -15.0371648888
   H     -10.7900235465   17.8754384649  -16.5536897975
   N     -11.2659999919   19.0340000907  -13.9459999496
   C      -9.9970000105   19.6750001200  -13.5650000335
   C      -8.8770001100   18.8250099387  -14.1419999373
   O      -9.1136385475   17.8414108572  -14.8602171635
   H     -11.5058171214   18.1841354250  -13.4525326083
   H      -9.9756701008   20.7048107654  -13.9180516011
   H      -9.9144304334   19.6912950830  -12.4743470248
   N      -7.6399999566   19.1359996425  -13.7360098868
   C      -6.4499898927   18.3769903907  -14.0489998540
   C      -6.6059902272   16.9180000339  -13.7170000452
   O      -6.3025901598   16.0418296650  -14.5351121439
   H      -7.5057236804   20.0672308284  -13.3533401949
   H      -5.6257310063   18.8064941253  -13.4748443785
   H      -6.1961984529   18.4510418124  -15.1114677884
   N      -7.0430000494   16.6470000080  -12.4999999322
   C      -6.9539999343   15.2349999906  -12.1040000693
   C      -8.0129999556   14.5060002149  -12.9030000558
   O      -7.9061259255   13.3185011904  -13.2287802104
   C      -7.1619212059   15.0456546072  -10.5988290464
   C      -6.1066933697   15.7275142864   -9.7082110105
   C      -6.4206710518   15.4381333511   -8.2351574171
   C      -4.6779434338   15.2956556742  -10.0597458824
   H      -7.1214902979   17.3801003027  -11.8055118163
   H      -5.9856552609   14.8370018876  -12.4117913945
   H      -7.1504231122   13.9651284142  -10.4090602972
   H      -8.1617085061   15.4074167528  -10.3262647760
   H      -6.1764905918   16.8151095073   -9.8563307544
   H      -6.3426511167   14.3629467149   -8.0300192300
   H      -7.4358958645   15.7585135309   -7.9735148128
   H      -5.7180899379   15.9591161196   -7.5752271296
   H      -4.3965761777   15.5952995008  -11.0748830976
   H      -4.5717157578   14.2055766661   -9.9866178970
   H      -3.9593186091   15.7506417647   -9.3689803738
   N      -9.0820001990   15.2380000147  -13.1510001925
   C     -10.2720003123   14.6660000518  -13.8400000172
   C      -9.9459998049   14.2889998732  -15.2639999309
   O     -10.1834449540   13.1776460675  -15.7511205235
   H      -9.0949400577   16.2179396192  -12.9135412428
   H     -11.0538609210   15.4282980213  -13.8167603102
   H     -10.6151389727   13.7719375723  -13.3175570321
   N      -9.3229994162   15.2379997970  -15.9659996755
   C      -8.8439998860   14.9340002396  -17.2509998275
   C      -7.8750003469   13.7869999060  -17.2000003815
   C      -8.0295731540   16.1419267870  -17.7911911324
   O      -7.6093671483   13.0449992576  -18.1720161966
   H      -9.0622849208   16.1226323700  -15.5301612390
   H      -9.6537381192   14.6951830085  -17.9492860379
   H      -7.1873056231   16.3578463421  -17.1273761651
   H      -8.6893191590   17.0122346644  -17.8165816626
   H      -7.6591263597   15.9471977676  -18.7989871800
   H      -7.3013785265   13.6195851790  -16.2842185121
   H      -6.0157350353   22.0608269489  -13.8411643011
   H      -4.8626704768   20.7102098246  -16.3378899114
   H      -6.1001595420   20.4029814794  -18.2079787183
   H     -10.1759901987   22.2836133486  -16.1563601497
   H      -7.1522880010   18.7080064923  -19.6007366003
   H      -8.0662644991   18.9428047161  -21.1177294136
   H      -8.9304441375   18.5700732864  -19.5955785446
   C      -8.0759293634   19.0949214687  -20.0369561764
   C      -5.3004271229   21.5782120434  -14.4940808541
   C      -5.6580570365   21.1564673966  -15.7412268298
   C      -9.2828958657   21.8549634509  -16.5816081176
   C      -7.0012653841   20.7808854836  -17.7343459148
   C      -9.3150542726   21.4165672433  -17.8922419679
   C      -8.1575442017   20.8577398259  -18.4788160178
   C      -3.9389966610   21.3971019177  -14.0324449680
   C      -6.9315430864   21.2241781368  -16.3913307930
   C      -8.1193417503   21.7674706469  -15.7848239187
   O      -3.0103489005   20.8698920964  -14.6378004574
   O     -10.4881005393   21.5377269549  -18.5745747541
   O      -8.1984430773   20.5046480010  -19.8198531066
   O      -8.1330486050   22.1729682895  -14.5348172430
   H     -10.3414568302   21.7201085985  -19.5253732881
   S      -3.6996630277   22.0454564796  -12.3449882059
   C      -1.9335197757   21.6520095063  -12.1100979399
   H      -1.3183595957   22.2319565403  -12.8007489507
   H      -1.6852542717   21.9162169768  -11.0801810085
   H      -1.7629908404   20.5866377839  -12.2741059366
   H      -9.3169300836   22.6384652933  -14.2159459382
   O     -10.4582820514   23.0396842024  -13.8683416552
   H     -11.0607889563   22.4574881888  -14.3592133525
   O      -8.8525124075   13.4801391608  -20.2834452566
   H      -8.6882197793   14.3782810463  -20.6264234171
   H      -9.8188651732   13.4181122827  -20.1672526185
   H      -8.1783068487   13.2455148534  -19.0773892633
197
Converged     Job 29: Energy -5.6398984417875799e+03 @ (1.251698)
   N      -9.4190000689   25.1719999478  -21.0809999709
   C      -8.0910101862   24.8839899647  -20.7659999758
   C      -7.4100098754   24.2140000654  -21.9689999119
   O      -7.9257405467   23.2265106649  -22.5125597398
   C      -7.9346919728   23.9292174913  -19.5380694827
   C      -6.5848360950   23.9275777696  -18.8724581021
   C      -6.4273516903   24.5253090431  -17.6146214638
   C      -5.4620659530   23.3421061408  -19.4759199402
   C      -5.1907395714   24.5364056321  -16.9693932190
   C      -4.2182973842   23.3751078598  -18.8450823316
   C      -4.0772880246   23.9657173820  -17.5873392226
   H      -7.5585656138   25.8172656979  -20.5354306445
   H      -8.1971627679   22.9273807896  -19.8847434123
   H      -8.6950901621   24.2267449916  -18.8076798317
   H      -7.2935336494   24.9666715277  -17.1278037310
   H      -5.5628624386   22.8346529041  -20.4309590741
   H      -5.0989812248   24.9837186053  -15.9833760287
   H      -3.3604897244   22.9247106219  -19.3299377122
   H      -3.1109311648   23.9686977463  -17.0906628871
   H      -9.8824346642   25.5809706620  -20.2708296362
   H      -9.9255542614   24.3080514100  -21.2738806650
   N      -6.2559999969   24.7379999667  -22.3669999686
   C      -5.6060001392   24.2539999164  -23.5730000258
   C      -4.2180000124   23.7270000847  -23.2119900950
   O      -3.3817508162   24.4904906115  -22.7191971588
   H      -5.8692018781   25.5481035191  -21.9027557755
   H      -6.2489488851   23.4902019887  -24.0075774919
   H      -5.4790453916   25.0757520868  -24.2855696058
   N      -3.9949900496   22.4250000211  -23.4090099731
   C      -2.6220101101   21.9929801199  -23.2749901466
   C      -2.2559999490   20.9290000829  -24.2930000165
   C      -2.1991610719   21.6145345791  -21.8384479113
   C      -2.9937627449   20.5455552809  -21.1139099521
   C      -3.9310362396   19.7058467912  -21.7272692858
   C      -2.7748724671   20.3786308601  -19.7380858305
   C      -4.6285229536   18.7411374191  -20.9981381982
   C      -3.4654281449   19.4264924611  -18.9927089656
   C      -4.3991916461   18.6006704654  -19.6276747245
   O      -5.1152043203   17.6449367752  -18.9533098322
   O      -3.0237153481   20.5032037006  -25.1344356227
   H      -4.6153364753   21.8747859171  -23.9920401427
   H      -1.9798640194   22.8488315913  -23.5316487334
   H      -2.2349870858   22.5418778511  -21.2581734443
   H      -1.1388328461   21.3281999700  -21.8784568209
   H      -4.1347672540   19.7889502508  -22.7886536269
   H      -2.0488299086   21.0100103847  -19.2328085151
   H      -5.3554168311   18.0988177368  -21.4844871806
   H      -3.2822735647   19.3246533371  -17.9252858400
   H      -4.9402116186   17.7237404544  -18.0000153114
   H      -1.2111151026   20.5705646575  -24.2224500150
   N     -10.2910000151   21.4870000084  -23.3369999779
   C     -11.4180000200   21.0959999875  -22.4819999842
   C     -11.9100000112   22.3049999919  -21.6720000143
   O     -11.1513431388   22.8915506229  -20.8775284909
   C     -11.2105040217   19.8617352783  -21.5503349092
   C     -10.8001697807   18.6481001525  -22.4135475741
   C     -12.4732784052   19.5684899431  -20.7313037627
   C     -10.7787741519   17.2936663652  -21.6935674859
   H     -12.2341952330   20.8083561851  -23.1616240505
   H     -10.3911957116   20.0968606746  -20.8632245414
   H      -9.8062065367   18.8301764676  -22.8392638974
   H     -11.4915124136   18.5747922406  -23.2663356124
   H     -13.3190991664   19.3354612053  -21.3928649751
   H     -12.7650537004   20.4104201725  -20.1007436674
   H     -12.3193873815   18.7107324360  -20.0714087006
   H     -11.7826017924   16.9780282470  -21.3932772913
   H     -10.1570695494   17.3197143050  -20.7927335854
   H     -10.3731245879   16.5206406916  -22.3568535959
   H      -9.9145521749   20.6623344598  -23.7976688797
   H      -9.5397001689   21.8803227845  -22.7667644870
   N     -13.2070000214   22.5949999786  -21.7439999789
   C     -13.9490000057   23.5529999894  -20.8579999840
   C     -13.7719999921   23.1630000056  -19.3720000017
   O     -14.0524206573   22.0266679993  -18.9680893964
   H     -13.7790441372   22.0455581769  -22.3715854198
   H     -13.6079781417   24.5729614253  -21.0518228383
   H     -15.0029843475   23.4681320197  -21.1246716563
   N     -13.3410000012   24.1269999738  -18.5819999825
   C     -12.8539998929   23.8289999906  -17.2500000018
   C     -14.0050000323   23.4660000544  -16.3050000566
   O     -13.7936767356   22.8512723727  -15.2556030421
   C     -11.9937108609   24.9623833169  -16.6947168481
   H     -11.5937848538   24.6612004684  -15.7219428006
   H     -13.0150575229   24.9860872240  -19.0082588204
   H     -12.2477786126   22.9198001899  -17.3093830174
   H     -12.5715400014   25.8859722429  -16.5810501831
   H     -11.1502988050   25.1486260871  -17.3687165305
   N     -15.2270000042   23.8479999235  -16.6619999588
   C     -16.3630000308   23.4180000342  -15.9420000477
   C     -16.5679999932   21.8990000072  -15.9980000040
   O     -17.1723675091   21.3591432598  -15.0609423048
   H     -15.3466111230   24.3454091016  -17.5343964848
   H     -16.2879681173   23.6694386046  -14.8815436007
   H     -17.2546063589   23.9007676719  -16.3510481691
   N     -16.1719999794   21.1949999967  -17.0629999911
   C     -16.3930000044   19.7330000000  -17.1389999855
   C     -15.5319999962   19.0090000082  -16.0969999875
   O     -15.9397334388   17.9785557111  -15.5526129552
   H     -15.5918293123   21.6244930818  -17.7823478113
   H     -17.4390652703   19.4937561593  -16.9467858690
   H     -16.1084792882   19.4043094908  -18.1410729530
   N     -14.3079999904   19.5120000157  -15.9009999963
   C     -13.4140000208   18.7559999783  -15.1219999968
   C     -12.1359999938   19.5319999421  -14.8499999931
   O     -11.9104836102   20.5672870344  -15.4831831568
   C     -13.0138613441   17.4008989405  -15.7802364739
   S     -11.9048969098   17.5423191392  -17.2401085570
   H     -13.9779277819   20.3735921872  -16.3204575443
   H     -13.8903541595   18.4896517095  -14.1693088068
   H     -13.9158623395   16.9002366304  -16.1292776120
   H     -12.5384167105   16.7575351182  -15.0371121440
   H     -10.7899530860   17.8752352209  -16.5535316088
   N     -11.2659998883   19.0339998989  -13.9460000595
   C      -9.9969998794   19.6749998655  -13.5650000306
   C      -8.8769996090   18.8250096389  -14.1420004173
   O      -9.1137958019   17.8413382670  -14.8600882393
   H     -11.5056041001   18.1839006296  -13.4528152973
   H      -9.9751347690   20.7043815504  -13.9189362098
   H      -9.9144420268   19.6918411337  -12.4743775535
   N      -7.6399998699   19.1360010791  -13.7360093578
   C      -6.4499904838   18.3769896719  -14.0490002050
   C      -6.6059902950   16.9179999607  -13.7169999843
   O      -6.3026050825   16.0418154232  -14.5350992988
   H      -7.5057227303   20.0676032260  -13.3541714901
   H      -5.6257169976   18.8065676319  -13.4749610825
   H      -6.1962894837   18.4510161664  -15.1114956352
   N      -7.0429999284   16.6470000037  -12.4999999531
   C      -6.9539999477   15.2350000350  -12.1039999957
   C      -8.0129998860   14.5060000748  -12.9029999120
   O      -7.9061052141   13.3185056591  -13.2287503102
   C      -7.1619267723   15.0456680987  -10.5988297564
   C      -6.1066821375   15.7275564207   -9.7082477955
   C      -6.4206218799   15.4381891417   -8.2351826950
   C      -4.6779427436   15.2956802596  -10.0598186547
   H      -7.1214491462   17.3801004477  -11.8055266806
   H      -5.9856706046   14.8370081321  -12.4117864427
   H      -7.1504179436   13.9651614226  -10.4090497804
   H      -8.1616980813   15.4074274170  -10.3262730882
   H      -6.1764831793   16.8151282284   -9.8563897583
   H      -6.3425942424   14.3630152804   -8.0300522889
   H      -7.4358225095   15.7585597917   -7.9735237513
   H      -5.7180328226   15.9591634874   -7.5752910718
   H      -4.3966090312   15.5952942880  -11.0749580014
   H      -4.5717314578   14.2056111043   -9.9866746929
   H      -3.9593046656   15.7506610838   -9.3690942173
   N      -9.0820000283   15.2379997145  -13.1510001065
   C     -10.2720001362   14.6660001842  -13.8399999574
   C      -9.9460000434   14.2890000309  -15.2639999713
   O     -10.1834692866   13.1776223349  -15.7510392945
   H      -9.0949241537   16.2179453867  -12.9135874964
   H     -11.0538518839   15.4283116832  -13.8167785521
   H     -10.6151533848   13.7719601476  -13.3175597019
   N      -9.3229999495   15.2379999105  -15.9660000005
   C      -8.8439999338   14.9339999951  -17.2509999858
   C      -7.8750000565   13.7870000414  -17.1999999514
   C      -8.0295431594   16.1419127530  -17.7911456300
   O      -7.6092462099   13.0451027507  -18.1720636363
   H      -9.0622559569   16.1226202679  -15.5301572455
   H      -9.6537217209   14.6952076077  -17.9493202833
   H      -7.1872890287   16.3578309244  -17.1273165286
   H      -8.6892812801   17.0122372044  -17.8165530839
   H      -7.6590782586   15.9471879583  -18.7989427560
   H      -7.3014235724   13.6195786184  -16.2842053596
   H      -6.0168668794   22.0610345207  -13.8403032132
   H      -4.8628036712   20.7101327309  -16.3364638659
   H      -6.0998620933   20.4030660696  -18.2068043607
   H     -10.1763989642   22.2832819596  -16.1559725715
   H      -7.1527423953   18.7074811734  -19.5998628457
   H      -8.0665579323   18.9425748309  -21.1169177615
   H      -8.9309813176   18.5704492471  -19.5947592343
   C      -8.0761747517   19.0948722856  -20.0361367547
   C      -5.3010880704   21.5783129030  -14.4926195774
   C      -5.6583425764   21.1563700553  -15.7399432098
   C      -9.2830058454   21.8548045437  -16.5808091678
   C      -7.0010981304   20.7809052644  -17.7332999378
   C      -9.3148522522   21.4166299858  -17.8914167023
   C      -8.1571928334   20.8577842148  -18.4779666195
   C      -3.9400138545   21.3972758242  -14.0303823052
   C      -6.9316069653   21.2239783871  -16.3901183174
   C      -8.1196645252   21.7671842739  -15.7830456990
   O      -3.0109921110   20.8696738787  -14.6348868933
   O     -10.4878334929   21.5377706256  -18.5740516588
   O      -8.1979489825   20.5046660783  -19.8190972790
   O      -8.1341833404   22.1718243059  -14.5335926042
   H     -10.3409358959   21.7203751529  -19.5247508983
   S      -3.7013382307   22.0464605956  -12.3429626509
   C      -1.9353933023   21.6527427176  -12.1070745909
   H      -1.3197275370   22.2324398335  -12.7974780017
   H      -1.6876090144   21.9170703153  -11.0770771878
   H      -1.7649639606   20.5873321525  -12.2708204244
   H      -9.3267622670   22.6417374731  -14.2124639025
   O     -10.4617404474   23.0404698241  -13.8666531507
   H     -11.0637350322   22.4582531579  -14.3582663703
   O      -8.8524495391   13.4799644814  -20.2834687613
   H      -8.6880682467   14.3780909342  -20.6264620261
   H      -9.8188236785   13.4179967105  -20.1673756970
   H      -8.1784365970   13.2453949857  -19.0773410352
197
Converged     Job 30: Energy -5.6398989801874341e+03 @ (1.244630)
   N      -9.4190000815   25.1720000649  -21.0810001044
   C      -8.0910102601   24.8839897878  -20.7659999701
   C      -7.4100100371   24.2140000788  -21.9690000808
   O      -7.9257247876   23.2265245504  -22.5125934393
   C      -7.9345141312   23.9293631860  -19.5379817374
   C      -6.5845153415   23.9281138259  -18.8726819681
   C      -6.4266846507   24.5272693651  -17.6155748592
   C      -5.4619754677   23.3419028702  -19.4758523989
   C      -5.1898567947   24.5391072723  -16.9707622277
   C      -4.2180329153   23.3755790868  -18.8454046434
   C      -4.0765991824   23.9676973612  -17.5884063972
   H      -7.5585868179   25.8173067603  -20.5355266187
   H      -8.1968946186   22.9274274260  -19.8844158663
   H      -8.6948239357   24.2269682596  -18.8075254962
   H      -7.2926980233   24.9692716919  -17.1290226685
   H      -5.5630950595   22.8334323953  -20.4303222586
   H      -5.0977616647   24.9876278732  -15.9853209166
   H      -3.3603816273   22.9245871628  -19.3299788965
   H      -3.1100560872   23.9713423727  -17.0920950664
   H      -9.8824060466   25.5810269500  -20.2708430315
   H      -9.9255819625   24.3080548883  -21.2738193679
   N      -6.2559999162   24.7379999266  -22.3669999055
   C      -5.6059999923   24.2540000322  -23.5730000030
   C      -4.2180000335   23.7269999475  -23.2119899851
   O      -3.3817453673   24.4905078557  -22.7192291451
   H      -5.8691797793   25.5480835776  -21.9027383123
   H      -6.2489513576   23.4901976179  -24.0075703583
   H      -5.4790498204   25.0757502308  -24.2855758066
   N      -3.9949900274   22.4249999819  -23.4090100324
   C      -2.6220101569   21.9929799002  -23.2749899344
   C      -2.2559999837   20.9289999893  -24.2929998953
   C      -2.1990822514   21.6145335350  -21.8384691454
   C      -2.9939472388   20.5459312833  -21.1136904241
   C      -3.9311407414   19.7061347639  -21.7270424601
   C      -2.7753648883   20.3794450080  -19.7377605948
   C      -4.6288141268   18.7417843495  -20.9976102979
   C      -3.4661414494   19.4276985275  -18.9920930817
   C      -4.3998201449   18.6017706083  -19.6270365593
   O      -5.1160449488   17.6463044864  -18.9525250309
   O      -3.0238205623   20.5032273332  -25.1343497885
   H      -4.6153573760   21.8747507370  -23.9919869635
   H      -1.9798754560   22.8488348074  -23.5316572885
   H      -2.2344505766   22.5419398943  -21.2582740158
   H      -1.1388582334   21.3278078924  -21.8786295769
   H      -4.1346342210   19.7888776279  -22.7885080385
   H      -2.0493412508   21.0109287854  -19.2325884982
   H      -5.3556765749   18.0993493891  -21.4838546385
   H      -3.2832537877   19.3262388606  -17.9245868721
   H      -4.9415626919   17.7256713811  -17.9991839051
   H      -1.2111096167   20.5705599341  -24.2225142302
   N     -10.2910000686   21.4870000006  -23.3369998876
   C     -11.4180002094   21.0959996649  -22.4820000486
   C     -11.9099998883   22.3049998858  -21.6720000057
   O     -11.1513674493   22.8917726931  -20.8776906823
   C     -11.2101655856   19.8620390913  -21.5500058185
   C     -10.7994930896   18.6482311355  -22.4128268780
   C     -12.4727997956   19.5687096590  -20.7307831044
   C     -10.7773425398   17.2941013609  -21.6922838485
   H     -12.2341789563   20.8081045120  -23.1615357888
   H     -10.3908860740   20.0976553827  -20.8630254021
   H      -9.8056666332   18.8305469369  -22.8387659712
   H     -11.4909443419   18.5743080817  -23.2654745480
   H     -13.3186247082   19.3353132299  -21.3922108397
   H     -12.7647044065   20.4107371101  -20.1004166092
   H     -12.3186525424   18.7111614088  -20.0706762276
   H     -11.7809512075   16.9781517148  -21.3915922171
   H     -10.1553972263   17.3208444398  -20.7916344393
   H     -10.3715263805   16.5209689328  -22.3553434596
   H      -9.9143994919   20.6623006400  -23.7974849128
   H      -9.5398025100   21.8805406159  -22.7667783428
   N     -13.2069999429   22.5949999856  -21.7440000028
   C     -13.9489999806   23.5529999940  -20.8580000385
   C     -13.7720000103   23.1629999815  -19.3720000239
   O     -14.0525247701   22.0266898868  -18.9681082935
   H     -13.7790569724   22.0454975937  -22.3715190031
   H     -13.6079749991   24.5729587784  -21.0518200298
   H     -15.0029855518   23.4681375225  -21.1246645452
   N     -13.3409999808   24.1269999592  -18.5820000279
   C     -12.8539999098   23.8289999693  -17.2500000600
   C     -14.0049999811   23.4660000359  -16.3050000513
   O     -13.7935321949   22.8514531812  -15.2555044915
   C     -11.9941080388   24.9627412517  -16.6948531788
   H     -11.5951129967   24.6623415250  -15.7214957560
   H     -13.0149465768   24.9860326052  -19.0082828025
   H     -12.2476075768   22.9199284625  -17.3093089567
   H     -12.5720539720   25.8863997678  -16.5823282661
   H     -11.1501354673   25.1484924257  -17.3682754624
   N     -15.2269999831   23.8479999291  -16.6619999595
   C     -16.3630000131   23.4180000435  -15.9420000478
   C     -16.5679999787   21.8990000124  -15.9979999983
   O     -17.1723375132   21.3591456101  -15.0609223914
   H     -15.3466039711   24.3451878764  -17.5345242714
   H     -16.2879464331   23.6694426370  -14.8815474331
   H     -17.2546085396   23.9007785610  -16.3510293896
   N     -16.1719999800   21.1949999841  -17.0629999882
   C     -16.3930000083   19.7329999864  -17.1389999627
   C     -15.5319999936   19.0090000069  -16.0969999610
   O     -15.9397262219   17.9785609452  -15.5526082717
   H     -15.5918855033   21.6244943620  -17.7823914055
   H     -17.4390659444   19.4937545774  -16.9467872089
   H     -16.1084762200   19.4043094015  -18.1410729228
   N     -14.3079999807   19.5120000086  -15.9009999896
   C     -13.4140000088   18.7559999609  -15.1219999776
   C     -12.1360000036   19.5319999832  -14.8499999842
   O     -11.9108343126   20.5677331592  -15.4825908656
   C     -13.0139159255   17.4008972163  -15.7802441060
   S     -11.9049009654   17.5423963457  -17.2400733898
   H     -13.9779670871   20.3736399080  -16.3203896005
   H     -13.8903031822   18.4897128944  -14.1692640392
   H     -13.9159162906   16.9002738602  -16.1293377395
   H     -12.5385245801   16.7574666966  -15.0371394886
   H     -10.7899680520   17.8752378644  -16.5534439953
   N     -11.2659999422   19.0339999614  -13.9460000522
   C      -9.9969999261   19.6749998878  -13.5649999115
   C      -8.8769998061   18.8250098157  -14.1420002404
   O      -9.1140141957   17.8410861562  -14.8596942635
   H     -11.5050602621   18.1832968099  -13.4535953814
   H      -9.9746681866   20.7039195396  -13.9199223336
   H      -9.9144227824   19.6924322265  -12.4744131090
   N      -7.6399998757   19.1360005206  -13.7360097358
   C      -6.4499902235   18.3769898337  -14.0490000975
   C      -6.6059901893   16.9180000240  -13.7169999419
   O      -6.3026244555   16.0417904039  -14.5350848183
   H      -7.5056916088   20.0684320923  -13.3560482103
   H      -5.6257576404   18.8065663744  -13.4748951653
   H      -6.1961912962   18.4510497970  -15.1114777923
   N      -7.0430000264   16.6470000022  -12.5000000070
   C      -6.9539999115   15.2350000833  -12.1039999312
   C      -8.0129998821   14.5060000897  -12.9029998185
   O      -7.9061144929   13.3184896476  -13.2286967169
   C      -7.1619139800   15.0456778670  -10.5988285902
   C      -6.1066493667   15.7275772868   -9.7082803359
   C      -6.4205410728   15.4382293297   -8.2352014962
   C      -4.6779188339   15.2957023426  -10.0598891716
   H      -7.1214422295   17.3801177456  -11.8055460877
   H      -5.9856721757   14.8370106505  -12.4117859308
   H      -7.1504033335   13.9651749451  -10.4090374683
   H      -8.1616795901   15.4074414707  -10.3262620141
   H      -6.1764545871   16.8151460031   -9.8564330621
   H      -6.3425029743   14.3630596628   -8.0300581910
   H      -7.4357323916   15.7585995608   -7.9735136708
   H      -5.7179332056   15.9592140040   -7.5753402584
   H      -4.3966184336   15.5953041646  -11.0750402854
   H      -4.5716996269   14.2056350621   -9.9867355789
   H      -3.9592596318   15.7506939056   -9.3691955879
   N      -9.0820000741   15.2379996841  -13.1510000499
   C     -10.2720001761   14.6660001755  -13.8399999546
   C      -9.9460000024   14.2890001159  -15.2639999618
   O     -10.1834790322   13.1776246969  -15.7510254145
   H      -9.0948445733   16.2179983876  -12.9137976446
   H     -11.0538628293   15.4283006923  -13.8167713640
   H     -10.6151357862   13.7719580042  -13.3175556503
   N      -9.3230002862   15.2380004352  -15.9659999389
   C      -8.8439999422   14.9339994447  -17.2509992841
   C      -7.8749997417   13.7869998538  -17.2000006247
   C      -8.0296283151   16.1418848658  -17.7913283419
   O      -7.6095875996   13.0448445864  -18.1719826591
   H      -9.0621894804   16.1225907721  -15.5301358641
   H      -9.6537779365   14.6951236483  -17.9492264019
   H      -7.1873242210   16.3578843841  -17.1275883474
   H      -8.6893994064   17.0121849598  -17.8167665460
   H      -7.6592438185   15.9470724645  -18.7991398031
   H      -7.3012971892   13.6196440261  -16.2842738656
   H      -6.0193544855   22.0612098578  -13.8384283232
   H      -4.8642312115   20.7106009047  -16.3343725773
   H      -6.1002532147   20.4041609786  -18.2047466592
   H     -10.1780310417   22.2834249747  -16.1552284099
   H      -7.1538918333   18.7081902095  -19.5987896133
   H      -8.0671812422   18.9441763592  -21.1160392168
   H      -8.9322310225   18.5722776175  -19.5941755443
   C      -8.0769669271   19.0962589279  -20.0352205444
   C      -5.3030740798   21.5785559502  -14.4902680330
   C      -5.6599169941   21.1566938641  -15.7378882911
   C      -9.2842272202   21.8553165169  -16.5795957877
   C      -7.0017745702   20.7817968422  -17.7315662946
   C      -9.3153790810   21.4176821193  -17.8902782411
   C      -8.1574819246   20.8588395993  -18.4766396915
   C      -3.9423334898   21.3976136757  -14.0274809407
   C      -6.9329005412   21.2243972255  -16.3881288972
   C      -8.1213726229   21.7672054081  -15.7804772161
   O      -3.0127741749   20.8698738071  -14.6311474881
   O     -10.4880192534   21.5389986674  -18.5735987161
   O      -8.1978525559   20.5060628824  -19.8179461343
   O      -8.1371388413   22.1702904101  -14.5313325774
   H     -10.3404765023   21.7212753073  -19.5242452365
   S      -3.7043923685   22.0473656183  -12.3400138282
   C      -1.9385263370   21.6537576423  -12.1033269767
   H      -1.3225333450   22.2335986412  -12.7933205662
   H      -1.6912445407   21.9179185515  -11.0731654326
   H      -1.7679311972   20.5883920463  -12.2671863370
   H      -9.3389813704   22.6447352176  -14.2078267120
   O     -10.4674707384   23.0418686946  -13.8644603837
   H     -11.0693855936   22.4598412896  -14.3565646043
   O      -8.8522104341   13.4801233669  -20.2832548661
   H      -8.6879579564   14.3781594456  -20.6265462181
   H      -9.8186015350   13.4180435070  -20.1673055191
   H      -8.1782227587   13.2461860634  -19.0769319340
197
Converged     Job 31: Energy -5.6398995308721751e+03 @ (1.237563)
   N      -9.4190000063   25.1719999687  -21.0809999806
   C      -8.0910099587   24.8839901099  -20.7659999523
   C      -7.4100099990   24.2139999742  -21.9689999486
   O      -7.9257528451   23.2265245018  -22.5125738319
   C      -7.9343426375   23.9295763893  -19.5378443947
   C      -6.5843817279   23.9292937317  -18.8724733312
   C      -6.4265588426   24.5297687441  -17.6159974570
   C      -5.4616709898   23.3429493584  -19.4751890243
   C      -5.1895717350   24.5427578005  -16.9715003436
   C      -4.2175375917   23.3776831153  -18.8451857263
   C      -4.0762075981   23.9712049020  -17.5888327804
   H      -7.5586404753   25.8173658723  -20.5356323711
   H      -8.1961975591   22.9274414102  -19.8840924779
   H      -8.6948519041   24.2270016781  -18.8075242166
   H      -7.2926381458   24.9719611413  -17.1297305265
   H      -5.5628331735   22.8335663576  -20.4291654961
   H      -5.0974217088   24.9923616809  -15.9865541797
   H      -3.3598010168   22.9265893782  -19.3295155843
   H      -3.1095546507   23.9758818930  -17.0927497849
   H      -9.8823901465   25.5810556922  -20.2708454450
   H      -9.9255922608   24.3080450767  -21.2737603284
   N      -6.2560000004   24.7380000792  -22.3670000158
   C      -5.6060000506   24.2539999362  -23.5729999593
   C      -4.2179999875   23.7270000164  -23.2119900765
   O      -3.3817389883   24.4905140971  -22.7192515200
   H      -5.8691549944   25.5480569336  -21.9027142493
   H      -6.2489507797   23.4902009117  -24.0075714109
   H      -5.4790433045   25.0757507045  -24.2855734707
   N      -3.9949900225   22.4249999514  -23.4090098800
   C      -2.6220099961   21.9929801407  -23.2749901537
   C      -2.2559999913   20.9290000474  -24.2929999441
   C      -2.1990288454   21.6145405423  -21.8384773077
   C      -2.9940721626   20.5461621223  -21.1135697710
   C      -3.9312100491   19.7062329124  -21.7268220678
   C      -2.7756677641   20.3799875054  -19.7375787594
   C      -4.6290636481   18.7420949280  -20.9972840671
   C      -3.4666119301   19.4284622487  -18.9917863299
   C      -4.4002470582   18.6024277240  -19.6266482516
   O      -5.1165566162   17.6471380571  -18.9519756999
   O      -3.0235503213   20.5029707355  -25.1344699706
   H      -4.6153697523   21.8747306513  -23.9919484666
   H      -1.9798840434   22.8488377576  -23.5316848807
   H      -2.2341088525   22.5419838756  -21.2583260832
   H      -1.1388784511   21.3275537016  -21.8787384633
   H      -4.1345228404   19.7887260123  -22.7883410173
   H      -2.0496512258   21.0115265663  -19.2324710705
   H      -5.3559075275   18.0995872884  -21.4834611512
   H      -3.2838966327   19.3272288910  -17.9242299015
   H      -4.9425467966   17.7270427226  -17.9985944948
   H      -1.2110787291   20.5706837084  -24.2224043586
   N     -10.2910000496   21.4869999981  -23.3369999272
   C     -11.4180001823   21.0959997924  -22.4820000625
   C     -11.9099999109   22.3049999080  -21.6719999757
   O     -11.1513607142   22.8918813633  -20.8777923816
   C     -11.2100760032   19.8621345051  -21.5498936415
   C     -10.7993281343   18.6482690206  -22.4126072908
   C     -12.4726937801   19.5688054716  -20.7306518287
   C     -10.7769742376   17.2942062376  -21.6919303669
   H     -12.2341848320   20.8080359496  -23.1614956811
   H     -10.3908418460   20.0979312914  -20.8629151675
   H      -9.8055493717   18.8306405436  -22.8386269650
   H     -11.4908311993   18.5741895469  -23.2651983290
   H     -13.3185289724   19.3354085169  -21.3920655071
   H     -12.7645710521   20.4108404682  -20.1002843690
   H     -12.3185373091   18.7112645816  -20.0705409382
   H     -11.7805131987   16.9781870057  -21.3910799846
   H     -10.1549142046   17.3211216586  -20.7913781394
   H     -10.3711690317   16.5210440374  -22.3549624746
   H      -9.9142946977   20.6622931916  -23.7973791089
   H      -9.5398659066   21.8806851975  -22.7667921378
   N     -13.2069999465   22.5950000164  -21.7440000123
   C     -13.9489999710   23.5530000201  -20.8580000345
   C     -13.7720000188   23.1629999869  -19.3720000252
   O     -14.0525790988   22.0267392293  -18.9680085189
   H     -13.7790750433   22.0454142079  -22.3714306068
   H     -13.6079712017   24.5729596191  -21.0518274271
   H     -15.0029878787   23.4681426700  -21.1246575231
   N     -13.3409999855   24.1269999740  -18.5820000225
   C     -12.8539999263   23.8289999942  -17.2500000480
   C     -14.0049999687   23.4660000338  -16.3050000449
   O     -13.7933587833   22.8516273016  -15.2554173387
   C     -11.9944975854   24.9630719730  -16.6949561936
   H     -11.5964903671   24.6634327119  -15.7209965661
   H     -13.0148464909   24.9859802604  -19.0083132436
   H     -12.2474491360   22.9200466732  -17.3092313835
   H     -12.5725422496   25.8868121028  -16.5835865045
   H     -11.1499291763   25.1483157558  -17.3677585116
   N     -15.2269999891   23.8479999364  -16.6619999638
   C     -16.3630000163   23.4180000489  -15.9420000486
   C     -16.5679999789   21.8990000180  -15.9979999953
   O     -17.1723125521   21.3591424493  -15.0609111258
   H     -15.3466004223   24.3449781950  -17.5346457077
   H     -16.2879236923   23.6694428312  -14.8815500441
   H     -17.2546104005   23.9007886549  -16.3510113511
   N     -16.1719999793   21.1949999934  -17.0629999908
   C     -16.3930000103   19.7329999955  -17.1389999672
   C     -15.5319999966   19.0090000113  -16.0969999669
   O     -15.9397270424   17.9785565322  -15.5526225631
   H     -15.5919348132   21.6244979459  -17.7824285424
   H     -17.4390660638   19.4937544443  -16.9467882530
   H     -16.1084750589   19.4043094625  -18.1410703510
   N     -14.3079999845   19.5120000168  -15.9010000040
   C     -13.4140000101   18.7559999811  -15.1219999924
   C     -12.1359999910   19.5319999749  -14.8499999871
   O     -11.9111612628   20.5681364351  -15.4820559389
   C     -13.0139462591   17.4008961634  -15.7802513042
   S     -11.9048430711   17.5424792232  -17.2400140671
   H     -13.9780073094   20.3736873332  -16.3203182192
   H     -13.8902573558   18.4897693770  -14.1692273719
   H     -13.9159340420   16.9003034355  -16.1294150034
   H     -12.5386160023   16.7574030413  -15.0371603478
   H     -10.7899370355   17.8752597337  -16.5533122664
   N     -11.2659999658   19.0339999738  -13.9459999750
   C      -9.9969999642   19.6750000630  -13.5650000311
   C      -8.8769999574   18.8250098619  -14.1420000858
   O      -9.1140712594   17.8409306027  -14.8594772324
   H     -11.5045325936   18.1827199941  -13.4543446282
   H      -9.9742035543   20.7034923755  -13.9208617520
   H      -9.9144121192   19.6930020055  -12.4744416358
   N      -7.6399999052   19.1360000710  -13.7360097823
   C      -6.4499900657   18.3769901009  -14.0489999744
   C      -6.6059902360   16.9180000053  -13.7170000311
   O      -6.3026518032   16.0417859724  -14.5350945275
   H      -7.5057099278   20.0689402928  -13.3571697829
   H      -5.6257701300   18.8066047282  -13.4748955342
   H      -6.1961734376   18.4510667634  -15.1114812470
   N      -7.0430000042   16.6469999829  -12.5000000169
   C      -6.9539999066   15.2350000300  -12.1039999823
   C      -8.0129999006   14.5060000948  -12.9029998553
   O      -7.9061383899   13.3184763138  -13.2286654285
   C      -7.1619376983   15.0456710471  -10.5988326610
   C      -6.1067075545   15.7275820986   -9.7082561576
   C      -6.4206305414   15.4382184952   -8.2351876010
   C      -4.6779605332   15.2957397180  -10.0598340146
   H      -7.1214404111   17.3801294942  -11.8055548631
   H      -5.9856664850   14.8370101332  -12.4117755380
   H      -7.1504167709   13.9651654071  -10.4090447139
   H      -8.1617167716   15.4074194350  -10.3262861202
   H      -6.1765306597   16.8151533396   -9.8564018011
   H      -6.3425751820   14.3630479218   -8.0300458411
   H      -7.4358377938   15.7585668441   -7.9735222204
   H      -5.7180497503   15.9592163312   -7.5753033695
   H      -4.3966403564   15.5953637060  -11.0749751240
   H      -4.5717195100   14.2056722516   -9.9866925828
   H      -3.9593266137   15.7507384570   -9.3691149396
   N      -9.0820000427   15.2379997040  -13.1510000732
   C     -10.2720001424   14.6660002070  -13.8399999462
   C      -9.9460000600   14.2890000303  -15.2639999426
   O     -10.1834921212   13.1776342070  -15.7510489016
   H      -9.0947756251   16.2180391049  -12.9139574710
   H     -11.0538776068   15.4282841627  -13.8167595642
   H     -10.6151177317   13.7719496554  -13.3175542045
   N      -9.3229999594   15.2379999103  -15.9660000007
   C      -8.8440000106   14.9339999354  -17.2509999788
   C      -7.8750000374   13.7870000122  -17.1999999658
   C      -8.0295965173   16.1419119338  -17.7911986394
   O      -7.6092966768   13.0450630655  -18.1720529028
   H      -9.0621141358   16.1225520261  -15.5301023884
   H      -9.6537373777   14.6951681255  -17.9492878690
   H      -7.1873445968   16.3578672818  -17.1273805694
   H      -8.6893663812   17.0122086600  -17.8166376647
   H      -7.6591284422   15.9471683227  -18.7989899698
   H      -7.3014048976   13.6195680823  -16.2842209637
   H      -6.0224661464   22.0624495563  -13.8355601575
   H      -4.8655449535   20.7122641376  -16.3308904585
   H      -6.1009992740   20.4057376035  -18.2025807669
   H     -10.1802803466   22.2835237350  -16.1549361410
   H      -7.1536061263   18.7095596443  -19.5967413466
   H      -8.0668436643   18.9449704958  -21.1141432229
   H      -8.9319320958   18.5733420368  -19.5922257295
   C      -8.0767145564   19.0973359740  -20.0333630691
   C      -5.3057207909   21.5799028035  -14.4869912896
   C      -5.6618627303   21.1580625190  -15.7349915375
   C      -9.2858703567   21.8559268728  -16.5785498615
   C      -7.0026943137   20.7831383054  -17.7295118574
   C      -9.3163788712   21.4183984966  -17.8891288087
   C      -8.1580230841   20.8598715452  -18.4750715399
   C      -3.9453712275   21.3990349130  -14.0235373139
   C      -6.9343848705   21.2254717264  -16.3858452749
   C      -8.1234942516   21.7678857475  -15.7780714568
   O      -3.0155335412   20.8710982994  -14.6266959756
   O     -10.4887794572   21.5391950853  -18.5730803315
   O      -8.1978113195   20.5071380329  -19.8164522839
   O      -8.1407434416   22.1700712930  -14.5294490644
   H     -10.3407786325   21.7210353309  -19.5237257670
   S      -3.7079751704   22.0490102519  -12.3358730893
   C      -1.9422303731   21.6552332072  -12.0985378823
   H      -1.3258543154   22.2352837328  -12.7880175710
   H      -1.6953505967   21.9189438567  -11.0681612069
   H      -1.7716337113   20.5899252805  -12.2627778869
   H      -9.3515656794   22.6491711759  -14.2042310529
   O     -10.4737138119   23.0431680443  -13.8620134752
   H     -11.0752579625   22.4613128563  -14.3549502972
   O      -8.8524193555   13.4801463871  -20.2833187852
   H      -8.6880431202   14.3782261569  -20.6264328737
   H      -9.8188008156   13.4181903366  -20.1672883247
   H      -8.1784601692   13.2457302618  -19.0770199396
197
Converged     Job 32: Energy -5.6399000925677938e+03 @ (1.230495)
   N      -9.4190001370   25.1719999665  -21.0810002009
   C      -8.0910103063   24.8839899069  -20.7660000349
   C      -7.4100100194   24.2140000733  -21.9690000790
   O      -7.9257557177   23.2265395903  -22.5126026748
   C      -7.9342269951   23.9296736332  -19.5377823553
   C      -6.5841799048   23.9298162982  -18.8726024071
   C      -6.4260005061   24.5315321507  -17.6167676129
   C      -5.4616584868   23.3428388184  -19.4750350666
   C      -5.1888380704   24.5452310732  -16.9726187018
   C      -4.2174035025   23.3782121613  -18.8453233909
   C      -4.0756228333   23.9730661987  -17.5896466699
   H      -7.5586515390   25.8173911775  -20.5356915325
   H      -8.1959151097   22.9274437893  -19.8838740488
   H      -8.6947222908   24.2270886682  -18.8074440833
   H      -7.2919379191   24.9742753823  -17.1307419935
   H      -5.5630858993   22.8325553155  -20.4285078021
   H      -5.0964242848   24.9959230974  -15.9881917575
   H      -3.3598109932   22.9265944916  -19.3294102100
   H      -3.1088005940   23.9783476268  -17.0938975842
   H      -9.8823954589   25.5810313257  -20.2708303057
   H      -9.9255927208   24.3080435686  -21.2737704676
   N      -6.2559999379   24.7380000328  -22.3669999593
   C      -5.6060000339   24.2539999691  -23.5729999978
   C      -4.2180000234   23.7269999638  -23.2119901051
   O      -3.3817327995   24.4905188137  -22.7192690360
   H      -5.8691370033   25.5480347681  -21.9026916604
   H      -6.2489519893   23.4902052526  -24.0075671710
   H      -5.4790448013   25.0757516045  -24.2855693172
   N      -3.9949900400   22.4249999383  -23.4090099596
   C      -2.6220100657   21.9929801396  -23.2749900912
   C      -2.2559999288   20.9290000475  -24.2929998872
   C      -2.1989305564   21.6146140110  -21.8384848988
   C      -2.9940401073   20.5464268765  -21.1133759945
   C      -3.9311503701   19.7063712211  -21.7264957824
   C      -2.7757197731   20.3805843225  -19.7373330394
   C      -4.6290675969   18.7424099694  -20.9967910492
   C      -3.4667171329   19.4292561943  -18.9913496248
   C      -4.4002982841   18.6030955462  -19.6261130754
   O      -5.1166269132   17.6479562956  -18.9512568900
   O      -3.0235174195   20.5029345247  -25.1344808703
   H      -4.6153745987   21.8747176333  -23.9919235387
   H      -1.9798986790   22.8488344003  -23.5317370840
   H      -2.2338184423   22.5421077606  -21.2584076693
   H      -1.1388249816   21.3274825456  -21.8788475778
   H      -4.1343947482   19.7886393754  -22.7880446219
   H      -2.0497187149   21.0122311602  -19.2323430191
   H      -5.3559089446   18.0998040015  -21.4828434420
   H      -3.2840956388   19.3282605831  -17.9237551186
   H      -4.9429129695   17.7282995901  -17.9978587126
   H      -1.2110765123   20.5706947979  -24.2223888841
   N     -10.2909999936   21.4870000032  -23.3370000156
   C     -11.4179999666   21.0960000436  -22.4819999801
   C     -11.9100000139   22.3050000134  -21.6720000040
   O     -11.1513072139   22.8917859191  -20.8777833762
   C     -11.2099566092   19.8621846252  -21.5498238549
   C     -10.7990891795   18.6483207709  -22.4124679067
   C     -12.4725412130   19.5687666939  -20.7305623639
   C     -10.7764897839   17.2943202251  -21.6916766752
   H     -12.2341870736   20.8079849600  -23.1614600106
   H     -10.3907571670   20.0981154395  -20.8628457304
   H      -9.8053635458   18.8308004006  -22.8385555073
   H     -11.4906365769   18.5740871314  -23.2650071817
   H     -13.3183813737   19.3353501759  -21.3919591557
   H     -12.7644320170   20.4107663179  -20.1001558414
   H     -12.3183282725   18.7112200504  -20.0704763147
   H     -11.7799544767   16.9781806246  -21.3907043363
   H     -10.1543527042   17.3214307518  -20.7911957468
   H     -10.3706314085   16.5211558389  -22.3546729038
   H      -9.9142334090   20.6622896334  -23.7973149198
   H      -9.5399089384   21.8807764210  -22.7667984924
   N     -13.2070000133   22.5949999939  -21.7439999863
   C     -13.9489999978   23.5530000012  -20.8579999938
   C     -13.7719999945   23.1630000101  -19.3720000078
   O     -14.0526246521   22.0267645259  -18.9679804651
   H     -13.7790909161   22.0453610385  -22.3713723666
   H     -13.6079602616   24.5729627007  -21.0518252093
   H     -15.0029908703   23.4681526692  -21.1246574076
   N     -13.3410000044   24.1269999922  -18.5819999919
   C     -12.8539999607   23.8290000151  -17.2500000042
   C     -14.0049999987   23.4660000297  -16.3050000258
   O     -13.7931929596   22.8517857571  -15.2553406130
   C     -11.9948787481   24.9634172232  -16.6950849810
   H     -11.5975741514   24.6644512493  -15.7206677313
   H     -13.0147878725   24.9859555074  -19.0083266037
   H     -12.2472728591   22.9201694441  -17.3091556101
   H     -12.5730872690   25.8871648675  -16.5846039938
   H     -11.1498961575   25.1483444879  -17.3674441239
   N     -15.2270000043   23.8479999253  -16.6619999532
   C     -16.3630000349   23.4180000281  -15.9420000471
   C     -16.5679999923   21.8990000026  -15.9980000028
   O     -17.1722931340   21.3591437783  -15.0608969104
   H     -15.3465976806   24.3447985763  -17.5347496181
   H     -16.2879083091   23.6694446168  -14.8815517552
   H     -17.2546123535   23.9007941013  -16.3509979469
   N     -16.1719999813   21.1949999925  -17.0629999972
   C     -16.3930000059   19.7329999925  -17.1389999898
   C     -15.5319999977   19.0090000046  -16.0969999896
   O     -15.9397200873   17.9785535509  -15.5526275081
   H     -15.5919762463   21.6245003942  -17.7824586114
   H     -17.4390648513   19.4937514024  -16.9467905518
   H     -16.1084727191   19.4043116939  -18.1410660301
   N     -14.3079999928   19.5120000120  -15.9010000129
   C     -13.4140000220   18.7560000012  -15.1219999952
   C     -12.1360000063   19.5319999620  -14.8499999948
   O     -11.9114597989   20.5685079165  -15.4815721894
   C     -13.0139694210   17.4008908820  -15.7802512954
   S     -11.9047839183   17.5425306082  -17.2399528027
   H     -13.9780406307   20.3737145299  -16.3202798961
   H     -13.8902136799   18.4898261096  -14.1691930824
   H     -13.9159460072   16.9003232968  -16.1294734755
   H     -12.5386940316   16.7573521506  -15.0371652599
   H     -10.7898959467   17.8752109840  -16.5531756487
   N     -11.2659999531   19.0339999873  -13.9460000208
   C      -9.9969999921   19.6750000455  -13.5650000009
   C      -8.8769999743   18.8250099046  -14.1420000566
   O      -9.1141635452   17.8407805502  -14.8592571216
   H     -11.5041366310   18.1822943158  -13.4548975192
   H      -9.9736918562   20.7030687613  -13.9217703310
   H      -9.9144057845   19.6935530718  -12.4744698898
   N      -7.6399999289   19.1359999959  -13.7360097723
   C      -6.4499900203   18.3769901715  -14.0489999359
   C      -6.6059901804   16.9180000450  -13.7170000477
   O      -6.3026697251   16.0417788447  -14.5350969257
   H      -7.5057154488   20.0694698280  -13.3583542912
   H      -5.6257701339   18.8066412962  -13.4749176765
   H      -6.1961695815   18.4510694366  -15.1114862965
   N      -7.0430000476   16.6469999688  -12.5000000494
   C      -6.9539999279   15.2350000149  -12.1040000040
   C      -8.0129998756   14.5060000657  -12.9029998687
   O      -7.9061327780   13.3184626005  -13.2286277211
   C      -7.1619538938   15.0456669150  -10.5988328697
   C      -6.1067564104   15.7275915963   -9.7082238871
   C      -6.4207181881   15.4382132695   -8.2351654983
   C      -4.6779884485   15.2957820262  -10.0597565437
   H      -7.1214252603   17.3801402462  -11.8055595833
   H      -5.9856604113   14.8370063863  -12.4117692768
   H      -7.1504229420   13.9651569601  -10.4090416667
   H      -8.1617467716   15.4074050587  -10.3263051169
   H      -6.1765983315   16.8151663124   -9.8563642172
   H      -6.3426446579   14.3630399636   -8.0300245730
   H      -7.4359464504   15.7585396425   -7.9735300857
   H      -5.7181668677   15.9592276074   -7.5752532552
   H      -4.3966393083   15.5954205800  -11.0748885734
   H      -4.5717256942   14.2057137251   -9.9866162877
   H      -3.9593865646   15.7507963074   -9.3690064147
   N      -9.0820000127   15.2379996212  -13.1510000449
   C     -10.2720000799   14.6660002079  -13.8399999782
   C      -9.9460000915   14.2890000869  -15.2640000086
   O     -10.1835191974   13.1776313429  -15.7510365390
   H      -9.0947221125   16.2180729167  -12.9140814747
   H     -11.0538842806   15.4282760746  -13.8167560139
   H     -10.6151096725   13.7719440821  -13.3175506292
   N      -9.3230001220   15.2380000496  -15.9660000796
   C      -8.8440000215   14.9339998729  -17.2509999846
   C      -7.8749998588   13.7870000807  -17.1999999401
   C      -8.0295795102   16.1419049872  -17.7911819048
   O      -7.6092436737   13.0450874407  -18.1720646505
   H      -9.0620670108   16.1225301906  -15.5300813203
   H      -9.6537301320   14.6951768486  -17.9492961162
   H      -7.1873604711   16.3578688724  -17.1273243822
   H      -8.6893513552   17.0121933799  -17.8166695516
   H      -7.6590617465   15.9471458454  -18.7989504787
   H      -7.3014179172   13.6195567381  -16.2842095651
   H      -6.0243675075   22.0632347958  -13.8338015745
   H      -4.8660863055   20.7132482052  -16.3287113781
   H      -6.1009856013   20.4070074645  -18.2010729750
   H     -10.1813994912   22.2833363873  -16.1544057805
   H      -7.1538054581   18.7101822168  -19.5957100124
   H      -8.0669446307   18.9457861250  -21.1131302405
   H      -8.9321458548   18.5744967880  -19.5912124735
   C      -8.0767767985   19.0982459416  -20.0323572701
   C      -5.3071736915   21.5806987837  -14.4847675117
   C      -5.6627483888   21.1588635237  -15.7330910648
   C      -9.2865173074   21.8562109671  -16.5775109764
   C      -7.0028526673   20.7841508240  -17.7280939852
   C      -9.3165374493   21.4190638709  -17.8880948096
   C      -8.1579049391   20.8607348318  -18.4739563995
   C      -3.9472690606   21.3997372414  -14.0205956851
   C      -6.9349448270   21.2261041976  -16.3841904910
   C      -8.1244941673   21.7680428193  -15.7758731129
   O      -3.0172554147   20.8713628323  -14.6231875714
   O     -10.4887848110   21.5396983300  -18.5724801683
   O      -8.1974602529   20.5080719470  -19.8154440662
   O      -8.1428738827   22.1689847962  -14.5276515524
   H     -10.3404196825   21.7213390787  -19.5230865453
   S      -3.7104285300   22.0500113390  -12.3327431509
   C      -1.9449330573   21.6556551392  -12.0945107469
   H      -1.3279340451   22.2357996758  -12.7833595874
   H      -1.6985766557   21.9188314630  -11.0638676419
   H      -1.7745576875   20.5903652652  -12.2591267326
   H      -9.3629061027   22.6525242531  -14.2001907038
   O     -10.4786731799   23.0444099061  -13.8601778281
   H     -11.0799489078   22.4626848046  -14.3537521032
   O      -8.8523553835   13.4802320885  -20.2832787612
   H      -8.6879556989   14.3783105161  -20.6263866910
   H      -9.8187493315   13.4182714128  -20.1673599042
   H      -8.1785348475   13.2458456444  -19.0768731526
197
Converged     Job 33: Energy -5.6399006659679508e+03 @ (1.223428)
   N      -9.4190000644   25.1720000488  -21.0810001376
   C      -8.0910101516   24.8839899517  -20.7659999860
   C      -7.4100100586   24.2140000087  -21.9690000568
   O      -7.9257766222   23.2265504386  -22.5126078141
   C      -7.9340206560   23.9297369117  -19.5377694157
   C      -6.5838626992   23.9305044658  -18.8728338937
   C      -6.4250584609   24.5334162532  -17.6176496624
   C      -5.4615462195   23.3430769497  -19.4751738575
   C      -5.1876410849   24.5479745418  -16.9739963311
   C      -4.2170407753   23.3792317392  -18.8460122301
   C      -4.0746493686   23.9753468283  -17.5909931502
   H      -7.5586887234   25.8174257338  -20.5357335410
   H      -8.1953995802   22.9274006988  -19.8837815487
   H      -8.6945345073   24.2269749539  -18.8073796889
   H      -7.2908132089   24.9765897038  -17.1316869184
   H      -5.5633493441   22.8319551623  -20.4281661173
   H      -5.0948495060   24.9997153971  -15.9900800272
   H      -3.3596259565   22.9272430728  -19.3300592792
   H      -3.1075623677   23.9813088728  -17.0957684948
   H      -9.8823967340   25.5810145683  -20.2708196921
   H      -9.9255873409   24.3080362441  -21.2737696339
   N      -6.2559999976   24.7380000078  -22.3669999643
   C      -5.6060000054   24.2540000603  -23.5729999721
   C      -4.2179999916   23.7269999926  -23.2119899994
   O      -3.3817255434   24.4905224582  -22.7192869841
   H      -5.8691215107   25.5480161581  -21.9026738861
   H      -6.2489520101   23.4902083482  -24.0075655488
   H      -5.4790431513   25.0757526832  -24.2855660489
   N      -3.9949900415   22.4249999635  -23.4090099738
   C      -2.6220101147   21.9929799959  -23.2749900533
   C      -2.2559999379   20.9290000304  -24.2929998996
   C      -2.1989102049   21.6146852284  -21.8384646842
   C      -2.9941961605   20.5467406895  -21.1131979400
   C      -3.9313322768   19.7066981013  -21.7262792036
   C      -2.7760700722   20.3811605579  -19.7370895261
   C      -4.6294453485   18.7431042667  -20.9962762468
   C      -3.4673053231   19.4301849017  -18.9908755787
   C      -4.4009750957   18.6040398700  -19.6255212031
   O      -5.1175798892   17.6491941442  -18.9505383930
   O      -3.0235457115   20.5029619817  -25.1344680805
   H      -4.6153861170   21.8746978836  -23.9918872369
   H      -1.9798859966   22.8488167293  -23.5317747221
   H      -2.2336192340   22.5422338127  -21.2584634355
   H      -1.1388540053   21.3273796362  -21.8788609679
   H      -4.1344533397   19.7887260305  -22.7878729435
   H      -2.0500040499   21.0128057089  -19.2321940450
   H      -5.3563550896   18.1005052462  -21.4822288878
   H      -3.2848303767   19.3294534854  -17.9232310639
   H      -4.9442292422   17.7299441311  -17.9971094982
   H      -1.2110743317   20.5706949053  -24.2224052971
   N     -10.2910000224   21.4870000256  -23.3369999694
   C     -11.4180000522   21.0959998883  -22.4819999967
   C     -11.9099999436   22.3050000008  -21.6720000151
   O     -11.1513751809   22.8919346279  -20.8778449582
   C     -11.2096743738   19.8624163230  -21.5495688022
   C     -10.7985264163   18.6484210781  -22.4118861306
   C     -12.4721519490   19.5689241387  -20.7301684589
   C     -10.7753421917   17.2946793463  -21.6906224470
   H     -12.2341731817   20.8077922216  -23.1613930551
   H     -10.3905095515   20.0987343997  -20.8626768901
   H      -9.8049104928   18.8310827665  -22.8381459221
   H     -11.4901561042   18.5736891895  -23.2643142541
   H     -13.3179985920   19.3352456467  -21.3914629215
   H     -12.7641323418   20.4109882747  -20.0998902191
   H     -12.3177467718   18.7115249683  -20.0699389778
   H     -11.7786426216   16.9782886644  -21.3893670778
   H     -10.1530554090   17.3223630252  -20.7902627119
   H     -10.3693173011   16.5214207456  -22.3534059275
   H      -9.9141011372   20.6622695938  -23.7971657487
   H      -9.5399959240   21.8809647008  -22.7668132630
   N     -13.2070000005   22.5949999810  -21.7439999992
   C     -13.9490000182   23.5529999773  -20.8580000112
   C     -13.7719999986   23.1629999984  -19.3720000070
   O     -14.0526579366   22.0267669858  -18.9680007791
   H     -13.7791020107   22.0452984720  -22.3713079348
   H     -13.6079606127   24.5729669566  -21.0518209951
   H     -15.0029933012   23.4681530753  -21.1246533425
   N     -13.3409999950   24.1269999855  -18.5820000060
   C     -12.8539999398   23.8290000034  -17.2500000244
   C     -14.0049999968   23.4660000349  -16.3050000305
   O     -13.7930728477   22.8519612610  -15.2552435477
   C     -11.9952668773   24.9637702513  -16.6952217688
   H     -11.5987157498   24.6655033586  -15.7203207374
   H     -13.0147158125   24.9859223807  -19.0083431128
   H     -12.2470900285   22.9202955917  -17.3090757683
   H     -12.5736301757   25.8875375905  -16.5856919616
   H     -11.1498398113   25.1483420492  -17.3671099183
   N     -15.2270000025   23.8479999255  -16.6619999558
   C     -16.3630000334   23.4180000265  -15.9420000490
   C     -16.5679999925   21.8989999984  -15.9980000033
   O     -17.1722678253   21.3591481574  -15.0608796167
   H     -15.3465908662   24.3446046616  -17.5348623659
   H     -16.2878898228   23.6694489306  -14.8815545294
   H     -17.2546137421   23.9008021828  -16.3509831523
   N     -16.1719999826   21.1949999865  -17.0629999978
   C     -16.3930000085   19.7329999876  -17.1389999784
   C     -15.5319999958   19.0090000038  -16.0969999796
   O     -15.9397079985   17.9785560250  -15.5526200935
   H     -15.5920252016   21.6245046418  -17.7824942212
   H     -17.4390641771   19.4937508768  -16.9467907995
   H     -16.1084726082   19.4043132940  -18.1410637618
   N     -14.3079999860   19.5120000006  -15.9010000116
   C     -13.4140000138   18.7559999817  -15.1219999899
   C     -12.1359999935   19.5319999547  -14.8500000007
   O     -11.9117581886   20.5688995659  -15.4810534420
   C     -13.0140177565   17.4008802648  -15.7802513944
   S     -11.9047724546   17.5425545626  -17.2399102629
   H     -13.9780705635   20.3737398843  -16.3202445438
   H     -13.8901667974   18.4898868004  -14.1691542615
   H     -13.9159952845   16.9003507427  -16.1295199989
   H     -12.5388001114   16.7572890542  -15.0371736044
   H     -10.7898864787   17.8751290916  -16.5530806798
   N     -11.2659999639   19.0339999794  -13.9460000051
   C      -9.9969999532   19.6750000212  -13.5650000387
   C      -8.8769998833   18.8250098105  -14.1420001084
   O      -9.1143281185   17.8405972721  -14.8589684309
   H     -11.5037115561   18.1818330020  -13.4554981902
   H      -9.9731796761   20.7026460802  -13.9226904998
   H      -9.9143930335   19.6941048101  -12.4745007099
   N      -7.6399999157   19.1360002685  -13.7360097091
   C      -6.4499901369   18.3769900119  -14.0489999949
   C      -6.6059901868   16.9180000409  -13.7170000258
   O      -6.3026886987   16.0417676971  -14.5350961108
   H      -7.5056999541   20.0701167999  -13.3598154475
   H      -5.6257773172   18.8066764312  -13.4749258549
   H      -6.1961492854   18.4510738188  -15.1114896013
   N      -7.0430000237   16.6469999941  -12.5000000243
   C      -6.9539999229   15.2350000477  -12.1039999955
   C      -8.0129999068   14.5060001316  -12.9029998949
   O      -7.9061524020   13.3184497301  -13.2285969422
   C      -7.1619431020   15.0456687654  -10.5988323518
   C      -6.1067279302   15.7275999155   -9.7082519147
   C      -6.4206472891   15.4382304829   -8.2351828071
   C      -4.6779699364   15.2957911638  -10.0598255041
   H      -7.1214107947   17.3801541101  -11.8055692017
   H      -5.9856578995   14.8370043459  -12.4117697835
   H      -7.1504073531   13.9651569837  -10.4090344298
   H      -8.1617347559   15.4074101711  -10.3262924453
   H      -6.1765756054   16.8151760906   -9.8563986883
   H      -6.3425653119   14.3630565462   -8.0300358623
   H      -7.4358719128   15.7585581017   -7.9735186987
   H      -5.7180751795   15.9592529229   -7.5752930234
   H      -4.3966554342   15.5954264018  -11.0749706982
   H      -4.5717015443   14.2057216776   -9.9866826422
   H      -3.9593455548   15.7508136263   -9.3690995245
   N      -9.0820001238   15.2379998027  -13.1510000699
   C     -10.2720002161   14.6660001625  -13.8400000063
   C      -9.9459999548   14.2890000602  -15.2639999998
   O     -10.1835360346   13.1776333038  -15.7510386824
   H      -9.0946562371   16.2181145724  -12.9142405202
   H     -11.0538925419   15.4282671109  -13.8167520059
   H     -10.6151006077   13.7719403077  -13.3175461712
   N      -9.3230000929   15.2380003447  -15.9659998654
   C      -8.8439998865   14.9339996712  -17.2509993873
   C      -7.8749997989   13.7869998263  -17.2000006778
   C      -8.0295908746   16.1418917762  -17.7912276841
   O      -7.6093093616   13.0449501987  -18.1719758330
   H      -9.0620175618   16.1225053552  -15.5300591835
   H      -9.6537477833   14.6951570769  -17.9492679811
   H      -7.1873703410   16.3578857789  -17.1273815184
   H      -8.6893711744   17.0121695986  -17.8167502963
   H      -7.6590730663   15.9470995790  -18.7989895702
   H      -7.3013961022   13.6196116824  -16.2842108148
   H      -6.0263356250   22.0631335542  -13.8321577649
   H      -4.8667679138   20.7135922909  -16.3265482390
   H      -6.1010203667   20.4078439477  -18.1994146378
   H     -10.1825811069   22.2831897647  -16.1537872588
   H      -7.1541015502   18.7108929559  -19.5946431585
   H      -8.0670600468   18.9467701653  -21.1121372269
   H      -8.9324854504   18.5756810826  -19.5903042688
   C      -8.0769341336   19.0992274686  -20.0313583126
   C      -5.3085673465   21.5807055856  -14.4825881842
   C      -5.6637850015   21.1590015969  -15.7312138602
   C      -9.2873583252   21.8564020990  -16.5765373789
   C      -7.0031417356   20.7847877010  -17.7267073233
   C      -9.3169210820   21.4197310833  -17.8871595095
   C      -8.1579633100   20.8615156598  -18.4727758613
   C      -3.9489996019   21.3998128489  -14.0178447594
   C      -6.9356673156   21.2262589278  -16.3825464886
   C      -8.1256825382   21.7678200916  -15.7737663321
   O      -3.0183894620   20.8713456140  -14.6195346383
   O     -10.4889434481   21.5404095844  -18.5720848432
   O      -8.1971843088   20.5090662373  -19.8143905637
   O      -8.1452327098   22.1674255958  -14.5259300683
   H     -10.3400712211   21.7218219973  -19.5226333569
   S      -3.7129655655   22.0506272577  -12.3299008584
   C      -1.9475596975   21.6563784664  -12.0907741730
   H      -1.3301837144   22.2366968467  -12.7791454026
   H      -1.7017632157   21.9193365019  -11.0599387298
   H      -1.7770067173   20.5911374685  -12.2555436880
   H      -9.3747495305   22.6559491285  -14.1962370480
   O     -10.4841424381   23.0456794074  -13.8583990457
   H     -11.0851780180   22.4641530654  -14.3526584924
   O      -8.8523176633   13.4802569970  -20.2833296957
   H      -8.6879441936   14.3783322567  -20.6264512754
   H      -9.8187015054   13.4182905741  -20.1673404305
   H      -8.1783495090   13.2459306897  -19.0769859223
197
Converged     Job 34: Energy -5.6399012500878525e+03 @ (1.216361)
   N      -9.4190000132   25.1720001039  -21.0810000109
   C      -8.0910100822   24.8839899074  -20.7659998672
   C      -7.4100100883   24.2139999984  -21.9690000400
   O      -7.9257773488   23.2265511317  -22.5126044113
   C      -7.9338437392   23.9298689941  -19.5376781763
   C      -6.5835469340   23.9311101581  -18.8730642124
   C      -6.4245958991   24.5358387453  -17.6187866864
   C      -5.4614605767   23.3427552050  -19.4749198826
   C      -5.1870565905   24.5514601530  -16.9754006280
   C      -4.2169203049   23.3798595260  -18.8459279465
   C      -4.0742482923   23.9779257086  -17.5918668358
   H      -7.5586848676   25.8174551684  -20.5358478901
   H      -8.1950270930   22.9274120496  -19.8834590519
   H      -8.6943196262   24.2271207071  -18.8072517460
   H      -7.2902673281   24.9797708853  -17.1333621101
   H      -5.5634920576   22.8303224038  -20.4271855447
   H      -5.0940309573   25.0047634712  -15.9922232514
   H      -3.3595874836   22.9271346331  -19.3294079358
   H      -3.1070134244   23.9847609674  -17.0969500012
   H      -9.8823816652   25.5810567387  -20.2708217653
   H      -9.9256187959   24.3080333552  -21.2737098612
   N      -6.2559999660   24.7379999454  -22.3669999271
   C      -5.6059999589   24.2540000823  -23.5729999796
   C      -4.2180000151   23.7269999768  -23.2119899304
   O      -3.3817218158   24.4905286559  -22.7193137335
   H      -5.8691095057   25.5479960275  -21.9026575821
   H      -6.2489517542   23.4902191685  -24.0075577150
   H      -5.4790449616   25.0757519938  -24.2855580353
   N      -3.9949900271   22.4250000485  -23.4090100299
   C      -2.6220102335   21.9929797695  -23.2749898938
   C      -2.2560000294   20.9289999289  -24.2929998798
   C      -2.1988409119   21.6147297014  -21.8384821657
   C      -2.9942896214   20.5470340963  -21.1130498726
   C      -3.9314343080   19.7069763400  -21.7260644876
   C      -2.7762842019   20.3817126857  -19.7368991650
   C      -4.6296635413   18.7436592162  -20.9958280920
   C      -3.4676298459   19.4309924549  -18.9904807199
   C      -4.4013388987   18.6048391049  -19.6250287890
   O      -5.1181031381   17.6502191423  -18.9498981734
   O      -3.0233675537   20.5027878870  -25.1345400133
   H      -4.6153962072   21.8746769338  -23.9918339453
   H      -1.9798934280   22.8488061205  -23.5318159176
   H      -2.2332968554   22.5423347391  -21.2585731701
   H      -1.1388492580   21.3272101154  -21.8789647160
   H      -4.1344867021   19.7888073524  -22.7876803264
   H      -2.0501777842   21.0133856453  -19.2321140192
   H      -5.3566320448   18.1010467247  -21.4816626422
   H      -3.2852373699   19.3304618614  -17.9228061792
   H      -4.9450343903   17.7313384937  -17.9964522633
   H      -1.2110522876   20.5707863301  -24.2223521915
   N     -10.2910000154   21.4869999998  -23.3370000026
   C     -11.4180000071   21.0959999633  -22.4819999790
   C     -11.9099999822   22.3049999966  -21.6719999957
   O     -11.1512453931   22.8916795417  -20.8777872304
   C     -11.2096295918   19.8624786087  -21.5494763012
   C     -10.7984640227   18.6484336713  -22.4117009333
   C     -12.4720920013   19.5689977019  -20.7300488777
   C     -10.7751266036   17.2947764313  -21.6902797334
   H     -12.2341756013   20.8077787537  -23.1613742265
   H     -10.3904948122   20.0989128180  -20.8625913427
   H      -9.8049111505   18.8311116400  -22.8380665487
   H     -11.4901714054   18.5735703240  -23.2640503175
   H     -13.3179550213   19.3353304947  -21.3913182885
   H     -12.7640390095   20.4110599107  -20.0997608255
   H     -12.3176790787   18.7116043061  -20.0698248300
   H     -11.7783728899   16.9783578948  -21.3888774089
   H     -10.1527455399   17.3226144844  -20.7900077129
   H     -10.3691309167   16.5214672464  -22.3530160638
   H      -9.9140538226   20.6622785746  -23.7971263300
   H      -9.5400277177   21.8810225326  -22.7668104371
   N     -13.2069999976   22.5950000027  -21.7440000062
   C     -13.9489999920   23.5530000079  -20.8580000046
   C     -13.7720000031   23.1630000005  -19.3720000106
   O     -14.0526852801   22.0267907904  -18.9679755367
   H     -13.7791214336   22.0452641542  -22.3712635043
   H     -13.6079472807   24.5729755247  -21.0518179511
   H     -15.0029950294   23.4681684179  -21.1246601755
   N     -13.3409999985   24.1269999807  -18.5819999969
   C     -12.8539999280   23.8290000064  -17.2500000124
   C     -14.0049999975   23.4660000456  -16.3050000388
   O     -13.7929091989   22.8521285685  -15.2551640669
   C     -11.9956729638   24.9641388147  -16.6953631315
   H     -11.5998285892   24.6665646876  -15.7200000978
   H     -13.0146474125   24.9858915191  -19.0083634163
   H     -12.2468968821   22.9204343854  -17.3089892890
   H     -12.5742185683   25.8879033792  -16.5867461713
   H     -11.1498322206   25.1484012552  -17.3668021824
   N     -15.2269999984   23.8479999294  -16.6619999571
   C     -16.3630000296   23.4180000327  -15.9420000489
   C     -16.5679999918   21.8990000045  -15.9980000051
   O     -17.1722426009   21.3591523417  -15.0608647796
   H     -15.3465867902   24.3444110931  -17.5349719865
   H     -16.2878709447   23.6694506042  -14.8815573363
   H     -17.2546134872   23.9008110973  -16.3509647145
   N     -16.1719999796   21.1949999949  -17.0630000031
   C     -16.3930000091   19.7329999933  -17.1389999782
   C     -15.5320000004   19.0090000123  -16.0969999745
   O     -15.9396906965   17.9785494355  -15.5526357250
   H     -15.5920799001   21.6245085087  -17.7825290704
   H     -17.4390607880   19.4937502749  -16.9467927216
   H     -16.1084760687   19.4043194471  -18.1410547432
   N     -14.3079999916   19.5120000112  -15.9010000163
   C     -13.4140000222   18.7560000253  -15.1219999786
   C     -12.1359999660   19.5319999558  -14.8499999911
   O     -11.9120726647   20.5692683569  -15.4805683417
   C     -13.0140436108   17.4008784694  -15.7802613515
   S     -11.9047227660   17.5426154962  -17.2398634991
   H     -13.9781017668   20.3737595107  -16.3202079119
   H     -13.8901214133   18.4899455382  -14.1691236662
   H     -13.9160105634   16.9003818113  -16.1295862530
   H     -12.5388890985   16.7572357953  -15.0371940696
   H     -10.7898612443   17.8750922847  -16.5529648875
   N     -11.2659999363   19.0339998806  -13.9460000387
   C      -9.9969999398   19.6749999652  -13.5650000539
   C      -8.8769997636   18.8250097585  -14.1420002136
   O      -9.1144510336   17.8403916069  -14.8586549089
   H     -11.5032875777   18.1813844361  -13.4560917516
   H      -9.9726758638   20.7022309573  -13.9235996498
   H      -9.9143769285   19.6946454587  -12.4745315328
   N      -7.6399998996   19.1360005876  -13.7360095703
   C      -6.4499902707   18.3769898818  -14.0490000522
   C      -6.6059902177   16.9180000322  -13.7170000258
   O      -6.3027212021   16.0417602844  -14.5351010449
   H      -7.5056849426   20.0707974019  -13.3613652053
   H      -5.6257810411   18.8067044616  -13.4749262152
   H      -6.1961202585   18.4510787097  -15.1114867687
   N      -7.0429999956   16.6469999770  -12.5000000433
   C      -6.9539999275   15.2350000333  -12.1039999960
   C      -8.0129998855   14.5060000681  -12.9029998515
   O      -7.9061520854   13.3184345055  -13.2285583027
   C      -7.1619605136   15.0456600607  -10.5988355824
   C      -6.1067829405   15.7275980551   -9.7082192045
   C      -6.4207426529   15.4382145506   -8.2351614580
   C      -4.6780043380   15.2958269551  -10.0597463442
   H      -7.1214017650   17.3801690957  -11.8055752380
   H      -5.9856467418   14.8369996164  -12.4117613143
   H      -7.1504176846   13.9651389704  -10.4090348878
   H      -8.1617704732   15.4073911892  -10.3263108897
   H      -6.1766489673   16.8151842803   -9.8563571985
   H      -6.3426437785   14.3630351817   -8.0300085739
   H      -7.4359939068   15.7585233565   -7.9735247221
   H      -5.7181982069   15.9592579432   -7.5752373059
   H      -4.3966601322   15.5954836264  -11.0748846715
   H      -4.5717066478   14.2057545972   -9.9866079435
   H      -3.9594095516   15.7508686600   -9.3689847744
   N      -9.0820000362   15.2379996229  -13.1510000301
   C     -10.2720000993   14.6660002062  -13.8399999721
   C      -9.9460000886   14.2890001182  -15.2639999983
   O     -10.1835604281   13.1776373114  -15.7510448220
   H      -9.0945866655   16.2181574665  -12.9144063959
   H     -11.0539031319   15.4282503220  -13.8167401865
   H     -10.6150856040   13.7719291441  -13.3175395459
   N      -9.3230001990   15.2380001479  -15.9660000638
   C      -8.8439999644   14.9339997371  -17.2509997594
   C      -7.8749998366   13.7870000447  -17.2000001431
   C      -8.0295979056   16.1418826869  -17.7912525618
   O      -7.6092749472   13.0450305997  -18.1720312386
   H      -9.0619615053   16.1224745330  -15.5300338023
   H      -9.6537442448   14.6951460606  -17.9492617834
   H      -7.1873875060   16.3578880697  -17.1273992600
   H      -8.6893683419   17.0121549308  -17.8168199922
   H      -7.6590636933   15.9470531328  -18.7989965091
   H      -7.3014058164   13.6195692195  -16.2842047106
   H      -6.0278718637   22.0637372416  -13.8304231466
   H      -4.8672043587   20.7147395517  -16.3245624459
   H      -6.1008030770   20.4093890441  -18.1980548294
   H     -10.1838968206   22.2826675764  -16.1536901835
   H      -7.1532826618   18.7120444145  -19.5936561426
   H      -8.0663334340   18.9476039904  -21.1111335047
   H      -8.9316159313   18.5765728383  -19.5892210038
   C      -8.0761746852   19.1002056621  -20.0303813973
   C      -5.3097801784   21.5813986217  -14.4805816670
   C      -5.6646410854   21.1598515353  -15.7295338763
   C      -9.2880965907   21.8564777458  -16.5758189412
   C      -7.0031790224   20.7859374091  -17.7254974685
   C      -9.3170934318   21.4202754246  -17.8864622590
   C      -8.1577310499   20.8624216541  -18.4718475794
   C      -3.9505826293   21.4003052306  -14.0153658680
   C      -6.9362351593   21.2269260589  -16.3810715083
   C      -8.1268301631   21.7677898279  -15.7717837383
   O      -3.0198789060   20.8714543007  -14.6166683565
   O     -10.4888691289   21.5407296071  -18.5719796513
   O      -8.1965927169   20.5100312724  -19.8135456396
   O      -8.1476335478   22.1659901400  -14.5242963961
   H     -10.3394707559   21.7218535799  -19.5224805629
   S      -3.7148298718   22.0511103023  -12.3271513234
   C      -1.9496486412   21.6561914950  -12.0874534360
   H      -1.3317460375   22.2366046995  -12.7752785943
   H      -1.7041613209   21.9185426520  -11.0563833905
   H      -1.7793904941   20.5909662466  -12.2526886652
   H      -9.3867393758   22.6594369142  -14.1921463856
   O     -10.4898067301   23.0471683983  -13.8568261401
   H     -11.0904881311   22.4657160777  -14.3517750919
   O      -8.8523340504   13.4801897414  -20.2832809844
   H      -8.6879215281   14.3782469041  -20.6264264657
   H      -9.8187242394   13.4182545554  -20.1673398685
   H      -8.1784557863   13.2458923270  -19.0769089240
197
Converged     Job 35: Energy -5.6399018444867288e+03 @ (1.209293)
   N      -9.4190000525   25.1719999142  -21.0810000705
   C      -8.0910100644   24.8839900825  -20.7659999762
   C      -7.4100099625   24.2140000189  -21.9689999734
   O      -7.9257967684   23.2265580640  -22.5126112265
   C      -7.9335365112   23.9300495969  -19.5376112536
   C      -6.5830758431   23.9319840755  -18.8733528161
   C      -6.4236789778   24.5382311982  -17.6198437041
   C      -5.4611615114   23.3430492263  -19.4750240350
   C      -5.1856922137   24.5545863418  -16.9773074347
   C      -4.2162049247   23.3808035182  -18.8468822496
   C      -4.0730932557   23.9803967430  -17.5935859666
   H      -7.5587223495   25.8175037853  -20.5359418713
   H      -8.1944302689   22.9274620178  -19.8832137105
   H      -8.6939786650   24.2271940375  -18.8071070258
   H      -7.2891180944   24.9827384366  -17.1344862631
   H      -5.5637126751   22.8296236752  -20.4267243415
   H      -5.0921490520   25.0090941113  -15.9947282949
   H      -3.3591060831   22.9275019807  -19.3302793529
   H      -3.1056294702   23.9879670721  -17.0991203617
   H      -9.8823439479   25.5810865694  -20.2708333858
   H      -9.9256109330   24.3080315105  -21.2736596122
   N      -6.2559999645   24.7380001222  -22.3670000010
   C      -5.6060001004   24.2539998733  -23.5729999386
   C      -4.2179999983   23.7270000029  -23.2119901501
   O      -3.3817113312   24.4905279563  -22.7193166451
   H      -5.8690898195   25.5479840730  -21.9026421638
   H      -6.2489573868   23.4902081008  -24.0075750519
   H      -5.4790306512   25.0757563105  -24.2855651816
   N      -3.9949900373   22.4249998899  -23.4090097776
   C      -2.6220098808   21.9929803848  -23.2749902885
   C      -2.2559999879   20.9290000664  -24.2929999356
   C      -2.1988909799   21.6147377093  -21.8384639835
   C      -2.9942935691   20.5469760028  -21.1130693407
   C      -3.9312119139   19.7065091586  -21.7259413717
   C      -2.7763260937   20.3818829774  -19.7368776470
   C      -4.6292620782   18.7428889450  -20.9959058562
   C      -3.4674968257   19.4309189282  -18.9905867837
   C      -4.4008406261   18.6043045540  -19.6250967593
   O      -5.1171626547   17.6494130645  -18.9498909771
   O      -3.0230192402   20.5024871093  -25.1347166443
   H      -4.6154085845   21.8746639617  -23.9918427264
   H      -1.9799088458   22.8488367115  -23.5317704386
   H      -2.2333595719   22.5423336425  -21.2585192937
   H      -1.1388921687   21.3272117747  -21.8789250100
   H      -4.1341733275   19.7881867864  -22.7875963015
   H      -2.0504611080   21.0138179763  -19.2320426759
   H      -5.3559606589   18.0999924115  -21.4817920695
   H      -3.2851801747   19.3304897830  -17.9228903987
   H      -4.9443957976   17.7309038135  -17.9964192357
   H      -1.2110380867   20.5708683434  -24.2221327614
   N     -10.2910000350   21.4870000146  -23.3369999510
   C     -11.4180000631   21.0959998985  -22.4819999908
   C     -11.9099999841   22.3049999814  -21.6720000277
   O     -11.1511472260   22.8920043144  -20.8781375743
   C     -11.2093704747   19.8625760163  -21.5494002475
   C     -10.7981294319   18.6485307648  -22.4116154900
   C     -12.4716812879   19.5690162949  -20.7297637797
   C     -10.7743928680   17.2948836553  -21.6901664273
   H     -12.2342087691   20.8076373097  -23.1612711606
   H     -10.3901815291   20.0991829468  -20.8626164338
   H      -9.8046495675   18.8313879648  -22.8381346219
   H     -11.4899371002   18.5734979491  -23.2638730879
   H     -13.3176386334   19.3352734862  -21.3908961451
   H     -12.7635701031   20.4110821303  -20.0994470024
   H     -12.3171173847   18.7116522865  -20.0695242916
   H     -11.7775171837   16.9782440453  -21.3885923263
   H     -10.1518682691   17.3229218128  -20.7899917405
   H     -10.3683214202   16.5216304146  -22.3529342174
   H      -9.9139696348   20.6622342758  -23.7970034532
   H      -9.5400708543   21.8811675863  -22.7668545416
   N     -13.2070000016   22.5949999787  -21.7439999676
   C     -13.9489999857   23.5530000049  -20.8579999941
   C     -13.7719999987   23.1630000050  -19.3720000067
   O     -14.0527003480   22.0267978945  -18.9679350121
   H     -13.7791391694   22.0451794301  -22.3711683479
   H     -13.6079549703   24.5729562605  -21.0518073831
   H     -15.0029909029   23.4681591871  -21.1246503204
   N     -13.3410000033   24.1269999763  -18.5819999817
   C     -12.8539998683   23.8289999698  -17.2500000093
   C     -14.0050000536   23.4660000549  -16.3050000729
   O     -13.7927622732   22.8523498391  -15.2550369398
   C     -11.9960346277   24.9644667870  -16.6954868565
   H     -11.6007710273   24.6675045074  -15.7197420578
   H     -13.0146078088   24.9858629869  -19.0083644522
   H     -12.2467007542   22.9205536706  -17.3089071759
   H     -12.5747517230   25.8882100807  -16.5876271266
   H     -11.1498607923   25.1484847282  -17.3665656928
   N     -15.2269999997   23.8479999007  -16.6619999713
   C     -16.3630000263   23.4180000475  -15.9420000388
   C     -16.5679999898   21.8990000118  -15.9979999961
   O     -17.1722163271   21.3591422012  -15.0608546326
   H     -15.3465814242   24.3442296248  -17.5350789368
   H     -16.2878587368   23.6694557342  -14.8815616568
   H     -17.2546176329   23.9008138105  -16.3509603030
   N     -16.1719999758   21.1949999941  -17.0629999892
   C     -16.3930000073   19.7329999931  -17.1389999782
   C     -15.5319999976   19.0090000151  -16.0969999711
   O     -15.9397019177   17.9785673470  -15.5525990334
   H     -15.5921064736   21.6245069710  -17.7825609992
   H     -17.4390643212   19.4937461328  -16.9467899938
   H     -16.1084673993   19.4043112596  -18.1410689128
   N     -14.3079999852   19.5120000254  -15.9009999911
   C     -13.4140000305   18.7559999945  -15.1219999664
   C     -12.1359999657   19.5319999584  -14.8499999842
   O     -11.9122788954   20.5695680283  -15.4802033045
   C     -13.0140661809   17.4008487251  -15.7802128883
   S     -11.9046329983   17.5426068000  -17.2397338108
   H     -13.9781264495   20.3737816487  -16.3202013235
   H     -13.8900940535   18.4900217132  -14.1690783248
   H     -13.9160231437   16.9003636894  -16.1295975413
   H     -12.5389582489   16.7571784016  -15.0371259736
   H     -10.7897723269   17.8749789434  -16.5527488489
   N     -11.2659998489   19.0339997493  -13.9460001847
   C      -9.9969998557   19.6749997862  -13.5649999922
   C      -8.8769994287   18.8250095851  -14.1420006054
   O      -9.1146271249   17.8402070306  -14.8583775659
   H     -11.5029740687   18.1810381879  -13.4565193847
   H      -9.9721740564   20.7018527552  -13.9244399055
   H      -9.9143806352   19.6951500746  -12.4745604324
   N      -7.6399998913   19.1360016675  -13.7360092469
   C      -6.4499907293   18.3769891996  -14.0490004065
   C      -6.6059901238   16.9179999739  -13.7169998854
   O      -6.3027379984   16.0417428185  -14.5350931372
   H      -7.5056582551   20.0714194800  -13.3628060258
   H      -5.6257792432   18.8067532415  -13.4750012075
   H      -6.1961594545   18.4510607726  -15.1115038800
   N      -7.0429998783   16.6470000410  -12.4999999510
   C      -6.9539999709   15.2350000953  -12.1039999335
   C      -8.0129998646   14.5060000333  -12.9029998817
   O      -7.9061829380   13.3184290095  -13.2285222810
   C      -7.1619646210   15.0456740352  -10.5988329022
   C      -6.1067845015   15.7276355102   -9.7082236532
   C      -6.4207340811   15.4382596476   -8.2351618146
   C      -4.6780026853   15.2958659060  -10.0597509039
   H      -7.1213858073   17.3801752861  -11.8055986346
   H      -5.9856645698   14.8370057789  -12.4117584069
   H      -7.1504148078   13.9651720723  -10.4090291274
   H      -8.1617616165   15.4073976668  -10.3263233514
   H      -6.1766557529   16.8151993024   -9.8563745561
   H      -6.3426244755   14.3630949417   -8.0300134857
   H      -7.4359665749   15.7585513289   -7.9735297664
   H      -5.7182042347   15.9592982170   -7.5752579794
   H      -4.3966620923   15.5955065241  -11.0748775721
   H      -4.5717094518   14.2058044613   -9.9866044543
   H      -3.9594185728   15.7509026040   -9.3690078216
   N      -9.0820000001   15.2379996443  -13.1510001064
   C     -10.2720000975   14.6660001900  -13.8399999626
   C      -9.9460000595   14.2890000408  -15.2639999574
   O     -10.1835501468   13.1776494243  -15.7510621807
   H      -9.0945298944   16.2181883278  -12.9145433871
   H     -11.0539070046   15.4282523877  -13.8167436104
   H     -10.6150800380   13.7719424708  -13.3175481633
   N      -9.3229998942   15.2379998307  -15.9660000297
   C      -8.8440000969   14.9340000567  -17.2510002127
   C      -7.8750000224   13.7870000639  -17.1999997267
   C      -8.0295677836   16.1418855554  -17.7911748932
   O      -7.6093273888   13.0452398458  -18.1721900071
   H      -9.0618968967   16.1224458712  -15.5300084378
   H      -9.6537325399   14.6951917362  -17.9493006513
   H      -7.1873869703   16.3578700318  -17.1272782047
   H      -8.6893499810   17.0121652826  -17.8167376463
   H      -7.6589884776   15.9471060735  -18.7989186497
   H      -7.3014368179   13.6194596181  -16.2842195394
   H      -6.0282865609   22.0640818224  -13.8295730984
   H      -4.8672225049   20.7138091382  -16.3230242420
   H      -6.1005572335   20.4089429717  -18.1968523888
   H     -10.1842421980   22.2814976047  -16.1527179727
   H      -7.1544761214   18.7113424100  -19.5927112826
   H      -8.0667946395   18.9480609167  -21.1104975168
   H      -8.9329574076   18.5775718517  -19.5889231725
   C      -8.0768429666   19.1004757479  -20.0296936070
   C      -5.3100205953   21.5811679043  -14.4791118067
   C      -5.6646903787   21.1590546335  -15.7280816705
   C      -9.2881405394   21.8555621376  -16.5745275289
   C      -7.0029815263   20.7853234092  -17.7241800329
   C      -9.3168934755   21.4198148520  -17.8852027407
   C      -8.1573478585   20.8621000036  -18.4706783743
   C      -3.9512006893   21.3999361980  -14.0133511085
   C      -6.9361533011   21.2259702118  -16.3795427730
   C      -8.1270708845   21.7665313554  -15.7695484901
   O      -3.0201537710   20.8700904234  -14.6133162990
   O     -10.4886564631   21.5402943370  -18.5709232142
   O      -8.1959968470   20.5103316333  -19.8126056268
   O      -8.1487492462   22.1636065822  -14.5225072373
   H     -10.3391704663   21.7214347254  -19.5213962963
   S      -3.7160430972   22.0522519369  -12.3254603895
   C      -1.9512434935   21.6564632106  -12.0844594048
   H      -1.3325571768   22.2359874370  -12.7723229736
   H      -1.7061962233   21.9194074348  -11.0534413402
   H      -1.7815227585   20.5910345144  -12.2488246331
   H      -9.3977511260   22.6622013136  -14.1879964192
   O     -10.4944581169   23.0481586963  -13.8553402506
   H     -11.0945013077   22.4667395257  -14.3512823964
   O      -8.8524581946   13.4801630859  -20.2836533943
   H      -8.6879297810   14.3783105524  -20.6265155315
   H      -9.8188309276   13.4183641891  -20.1674899757
   H      -8.1783541023   13.2451579564  -19.0775884968
197
Converged     Job 36: Energy -5.6399024508913317e+03 @ (1.202226)
   N      -9.4190000231   25.1720001402  -21.0810000601
   C      -8.0910102331   24.8839897253  -20.7659997577
   C      -7.4100100539   24.2140000794  -21.9690000432
   O      -7.9258038546   23.2265931296  -22.5126704040
[truncated: 377,175 more chars]
