# Supplementary material for: Emergence of a proton exchange-based isomerization and lactonization mechanism in the plant coumarin synthase COSY
Source: Nat Commun. 2023 Feb 3;14:597. doi: 10.1038/s41467-023-36299-1 (PMC9898226; doi:10.1038/s41467-023-36299-1)
Supplement: Supplementary file 4 — Source Data [file 41467_2023_36299_MOESM4_ESM.zip › Source Data/Supplementary Figure 33/intramolecular_scan.xyz]

198
Converged     Job 0: Energy -5.7121508924712070e+03 @ (3.828000)
   N      -9.4190003993   25.1719997220  -21.0809991061
   C      -8.0910130605   24.8839863100  -20.7660041718
   C      -7.4100098091   24.2140048620  -21.9690028122
   O      -7.9251035489   23.2242742406  -22.5086905382
   C      -7.9256080932   23.9537421707  -19.5252138593
   C      -6.5458180995   23.9292075671  -18.9288583318
   C      -6.2377271589   24.7509023731  -17.8363342292
   C      -5.5388425424   23.1049836950  -19.4491245353
   C      -4.9684930185   24.7360834203  -17.2561896289
   C      -4.2678438251   23.0917272771  -18.8762145133
   C      -3.9786742450   23.8987603069  -17.7738385688
   H      -7.5599493327   25.8209678792  -20.5450296513
   H      -8.2323031777   22.9541358062  -19.8373241284
   H      -8.6445478819   24.3008771554  -18.7738254909
   H      -7.0078074755   25.4026617599  -17.4321361267
   H      -5.7629547129   22.4514717310  -20.2882498211
   H      -4.7566126932   25.3696632922  -16.3989360412
   H      -3.5095306509   22.4307070785  -19.2758218768
   H      -2.9923367097   23.8672362791  -17.3195601824
   H      -9.8801702783   25.5929394215  -20.2756244734
   H      -9.9297039788   24.3077006022  -21.2639945981
   N      -6.2559976329   24.7379978454  -22.3669976784
   C      -5.6060015049   24.2539958244  -23.5729996165
   C      -4.2180019731   23.7269954033  -23.2119987065
   O      -3.3838340516   24.4901404649  -22.7151510023
   H      -5.8749344226   25.5551435054  -21.9103833982
   H      -6.2487864108   23.4899135833  -24.0074994148
   H      -5.4797424070   25.0757618092  -24.2856276162
   N      -3.9950001682   22.4249946110  -23.4089978504
   C      -2.6219975106   21.9929983875  -23.2750031067
   C      -2.2559996163   20.9290016384  -24.2930007038
   C      -2.2133558041   21.5916636659  -21.8404945589
   C      -2.9652720283   20.4552911321  -21.1736662484
   C      -3.9524088133   19.6858368540  -21.8013316066
   C      -2.6707588852   20.1609339300  -19.8330918609
   C      -4.6305837428   18.6757638726  -21.1183881771
   C      -3.3459760242   19.1648142672  -19.1310806729
   C      -4.3392837133   18.4196320065  -19.7765501049
   O      -5.0583212204   17.4393503485  -19.1466264659
   O      -3.0220058202   20.5081606854  -25.1383639550
   H      -4.6105897036   21.8809336364  -24.0029836166
   H      -1.9777834025   22.8505241663  -23.5179044444
   H      -2.3165429746   22.4966316467  -21.2322505538
   H      -1.1389004525   21.3643647702  -21.8603867756
   H      -4.2114784033   19.8570442561  -22.8391087978
   H      -1.9007856879   20.7300554709  -19.3175990158
   H      -5.3925656971   18.0872109300  -21.6185323220
   H      -3.1070377584   18.9714259029  -18.0879416641
   H      -4.7978906899   17.3926487167  -18.2109375570
   H      -1.2140034659   20.5637226568  -24.2167693306
   N     -10.2909998980   21.4870000253  -23.3370001122
   C     -11.4179997609   21.0960001869  -22.4820001265
   C     -11.9100000793   22.3050001314  -21.6720001828
   O     -11.1577187807   22.8753327628  -20.8581977027
   C     -11.2145439618   19.8620002636  -21.5523457746
   C     -10.8439490408   18.6416722674  -22.4235364355
   C     -12.4616939175   19.5885671039  -20.7039193686
   C     -10.8246901830   17.2880491920  -21.7038647217
   H     -12.2343062049   20.8113555177  -23.1627351850
   H     -10.3772893260   20.0867680399  -20.8833681719
   H      -9.8598506061   18.8089174766  -22.8774873264
   H     -11.5590492088   18.5792167839  -23.2574202996
   H     -13.3287654138   19.3733480534  -21.3435370969
   H     -12.7222763078   20.4334218099  -20.0637282815
   H     -12.3055157849   18.7257894520  -20.0516915497
   H     -11.8254646528   16.9873844561  -21.3790198068
   H     -10.1803383530   17.3017744785  -20.8188790043
   H     -10.4471155544   16.5093810277  -22.3761283121
   H      -9.9231108300   20.6632018001  -23.8065805976
   H      -9.5348579990   21.8652268032  -22.7626752490
   N     -13.2070000822   22.5949998825  -21.7439996932
   C     -13.9489998708   23.5530000774  -20.8580000593
   C     -13.7720001670   23.1629998635  -19.3720001319
   O     -14.0445787587   22.0272045294  -18.9637125970
   H     -13.7770412827   22.0599759034  -22.3858020237
   H     -13.6086831235   24.5734739473  -21.0509758654
   H     -15.0032511307   23.4679781836  -21.1236495339
   N     -13.3409998495   24.1269997776  -18.5820000641
   C     -12.8539999614   23.8290005949  -17.2500000055
   C     -14.0050002600   23.4660007972  -16.3049996849
   O     -13.7921532090   22.8607160243  -15.2504493283
   C     -12.0732326485   25.0644696015  -16.7286075171
   C     -10.9487180592   24.7460976849  -15.7950701932
   C     -10.8062560650   23.9433925521  -14.6879042078
   N      -9.6921701101   25.2918890807  -15.9991611385
   C      -8.8565195740   24.8103101724  -15.0488239989
   N      -9.4961042712   23.9809933589  -14.2346030736
   H     -13.0275294316   24.9884198586  -19.0118875865
   H     -12.1980142249   22.9556500132  -17.2922252163
   H     -12.7772503346   25.7755081032  -16.2797251601
   H     -11.6345737056   25.5705029474  -17.5958411655
   H      -9.4380143485   25.9265561884  -16.7463061961
   H     -11.5579697040   23.3162803275  -14.2343272526
   H      -7.8059212973   25.0587543412  -15.0061898691
   N     -15.2269999656   23.8479990581  -16.6620004254
   C     -16.3630000995   23.4180000924  -15.9420001904
   C     -16.5679999185   21.8990001062  -15.9979997766
   O     -17.1706094483   21.3606116834  -15.0594733732
   H     -15.3492842567   24.3294992410  -17.5431682468
   H     -16.2868077543   23.6701283244  -14.8820262623
   H     -17.2537127805   23.9020712694  -16.3510564948
   N     -16.1720001974   21.1950000519  -17.0630003079
   C     -16.3929997596   19.7330000044  -17.1390000458
   C     -15.5320000136   19.0089999118  -16.0969999460
   O     -15.9423353003   17.9827431664  -15.5476481020
   H     -15.5975939006   21.6246304089  -17.7862035620
   H     -17.4389752880   19.4938475695  -16.9463877963
   H     -16.1091667640   19.4046408821  -18.1413630644
   N     -14.3080001020   19.5120000623  -15.9009999172
   C     -13.4139999832   18.7560000782  -15.1220000331
   C     -12.1359998988   19.5319998534  -14.8500001312
   O     -11.8971661890   20.5558760509  -15.4966465409
   C     -13.0083507608   17.4063623392  -15.7889391935
   S     -11.9204984830   17.5668723073  -17.2613213750
   H     -13.9721717939   20.3616140929  -16.3389709856
   H     -13.8921179631   18.4851820575  -14.1717886514
   H     -13.9108243663   16.8995599854  -16.1279902186
   H     -12.5169176988   16.7637213019  -15.0558184809
   H     -10.7897569707   17.8627418500  -16.5847997741
   N     -11.2659998397   19.0339996766  -13.9460002081
   C      -9.9969995869   19.6749994448  -13.5650005639
   C      -8.8769986132   18.8249990543  -14.1420006005
   O      -9.1146616013   17.8538347996  -14.8719444486
   H     -11.5111678034   18.1922576326  -13.4409669129
   H      -9.9810022053   20.6873122709  -13.9690357160
   H      -9.9151661072   19.7241990632  -12.4761865080
   N      -7.6400003574   19.1360041873  -13.7359988117
   C      -6.4500017022   18.3769972731  -14.0490016405
   C      -6.6059989544   16.9179999741  -13.7169998183
   O      -6.2903014169   16.0447212126  -14.5315495582
   H      -7.5076701321   20.0522763909  -13.3212435982
   H      -5.6240012336   18.8063059288  -13.4769523965
   H      -6.1988416555   18.4467177478  -15.1116477221
   N      -7.0429996554   16.6470003375  -12.4999999270
   C      -6.9540001792   15.2350005025  -12.1039997087
   C      -8.0129999747   14.5059996446  -12.9030000529
   O      -7.9071431969   13.3148994610  -13.2150612760
   C      -7.1622272821   15.0457578863  -10.5991533866
   C      -6.1085140592   15.7284739086   -9.7075207656
   C      -6.4230177782   15.4390260879   -8.2345733305
   C      -4.6790483410   15.2979525908  -10.0579262919
   H      -7.1268395473   17.3799904607  -11.8063976754
   H      -5.9851607710   14.8380218064  -12.4115250315
   H      -7.1498570692   13.9652620763  -10.4096527537
   H      -8.1626840080   15.4062305162  -10.3270917723
   H      -6.1790820407   16.8161071178   -9.8558723047
   H      -6.3442613623   14.3639215072   -8.0295069007
   H      -7.4387744982   15.7582698252   -7.9735224577
   H      -5.7213170456   15.9604230924   -7.5739607483
   H      -4.3976301757   15.5973015744  -11.0730630015
   H      -4.5720732730   14.2080136768   -9.9846867256
   H      -3.9610889906   15.7535384736   -9.3667892030
   N      -9.0819997238   15.2380000096  -13.1510004459
   C     -10.2719999658   14.6659999755  -13.8400000859
   C      -9.9459999338   14.2889999997  -15.2640000252
   O     -10.2550764209   13.1926669298  -15.7444163661
   H      -9.0916753405   16.2171288310  -12.9121084984
   H     -11.0538423224   15.4284532703  -13.8152403629
   H     -10.6138507173   13.7723590019  -13.3157889412
   N      -9.3230000218   15.2380001041  -15.9660000443
   C      -8.8439999612   14.9340000424  -17.2510000357
   C      -7.8749999497   13.7869999725  -17.2000000121
   C      -8.0932550412   16.1494397342  -17.8328540715
   O      -7.6125778548   13.0811221218  -18.1534135980
   H      -9.0361528050   16.1007673976  -15.5105491769
   H      -9.6625023323   14.6575533090  -17.9267607276
   H      -7.2348387676   16.4046898271  -17.2016844290
   H      -8.7592135888   17.0158969852  -17.8766659497
   H      -7.7362760237   15.9248790555  -18.8401106897
   H      -7.3582546185   13.6641229377  -16.2243855804
   H      -5.4172610940   21.6860812570  -14.0183463428
   H      -4.6055908587   20.5967986284  -16.7636548065
   H      -6.0131032027   20.2953181225  -18.4498838607
   H      -9.8973697623   22.0600923421  -15.9773438802
   H      -7.0777741607   18.7719475837  -19.8506683532
   H      -8.0783515619   19.0713024221  -21.2982208420
   H      -8.8420893892   18.5433940794  -19.7670420983
   C      -8.0398170029   19.1404523337  -20.2107541258
   C      -4.8118090381   21.2993951734  -14.8276777442
   C      -5.3257095446   20.9735776527  -16.0400279476
   C      -9.0267239509   21.6881999909  -16.4975535243
   C      -6.8646799568   20.6645446825  -17.8897745370
   C      -9.1681332494   21.3540762421  -17.8453497230
   C      -8.0758599525   20.8042263954  -18.5386291457
   C      -3.3815232614   21.1111477637  -14.6033587689
   C      -6.6728706940   21.0522001759  -16.5475425416
   C      -7.7983474943   21.5638969686  -15.8487514743
   O      -2.5625332851   20.7236767722  -15.4288050717
   O     -10.3619911449   21.5996045597  -18.4395824875
   O      -8.2199285315   20.5270732621  -19.8847377715
   O      -7.6498982869   21.9373925759  -14.5467071581
   H     -10.2714487812   21.6698114490  -19.4126576032
   S      -2.8821239494   21.5073534019  -12.9064717274
   C      -1.0978885933   21.1527767470  -13.0307027468
   H      -0.6429489880   21.7886960393  -13.7919260179
   H      -0.6644720900   21.3701370790  -12.0524862256
   H      -0.9401589308   20.1033842864  -13.2854507553
   H      -8.3857352461   22.5575127706  -14.2819897262
198
Converged     Job 1: Energy -5.7121508680109509e+03 @ (3.800388)
   N      -9.4190003950   25.1719997221  -21.0809991019
   C      -8.0910130480   24.8839863096  -20.7660041671
   C      -7.4100098185   24.2140048561  -21.9690028136
   O      -7.9250726898   23.2242717584  -22.5087145744
   C      -7.9254407913   23.9534992277  -19.5253188420
   C      -6.5457396501   23.9300906497  -18.9286825228
   C      -6.2374392712   24.7549373175  -17.8385687810
   C      -5.5389257262   23.1042401334  -19.4466647630
   C      -4.9681818648   24.7415574899  -17.2584591973
   C      -4.2679006439   23.0924006179  -18.8737039997
   C      -3.9784933239   23.9025828764  -17.7736930435
   H      -7.5599317989   25.8209263731  -20.5449073302
   H      -8.2312102379   22.9536646966  -19.8376206920
   H      -8.6448920199   24.2999740413  -18.7741138467
   H      -7.0072878145   25.4082250989  -17.4363867856
   H      -5.7632874316   22.4485107460  -20.2839945652
   H      -4.7561156598   25.3776046168  -16.4030849007
   H      -3.5097292594   22.4300730987  -19.2714543214
   H      -2.9921229536   23.8723320589  -17.3193997586
   H      -9.8802935733   25.5925161582  -20.2754732010
   H      -9.9295839643   24.3077072971  -21.2643658454
   N      -6.2559976346   24.7379978478  -22.3669976799
   C      -5.6060015005   24.2539958286  -23.5729996162
   C      -4.2180019739   23.7269953997  -23.2119987016
   O      -3.3838445778   24.4901313815  -22.7151191768
   H      -5.8750463279   25.5552657986  -21.9105051130
   H      -6.2487856372   23.4899097950  -24.0074968615
   H      -5.4797468751   25.0757608334  -24.2856288567
   N      -3.9950001669   22.4249946134  -23.4089978542
   C      -2.6219975174   21.9929983660  -23.2750030985
   C      -2.2559996182   20.9290016370  -24.2930007036
   C      -2.2135214929   21.5919409320  -21.8403971579
   C      -2.9659874919   20.4561869072  -21.1731663184
   C      -3.9537459046   19.6871325393  -21.8003139817
   C      -2.6714533615   20.1623257375  -19.8325071680
   C      -4.6325609635   18.6779217663  -21.1167375474
   C      -3.3474619154   19.1672464519  -19.1297762513
   C      -4.3412826233   18.4223402423  -19.7747784315
   O      -5.0607191819   17.4426632974  -19.1443563788
   O      -3.0222035283   20.5082319263  -25.1382200838
   H      -4.6105418921   21.8809960714  -24.0030937714
   H      -1.9777683842   22.8504921020  -23.5179998169
   H      -2.3165333316   22.4971371708  -21.2324472402
   H      -1.1391408881   21.3642799406  -21.8600870665
   H      -4.2127519965   19.8579519054  -22.8381740866
   H      -1.9006676780   20.7310190828  -19.3177700847
   H      -5.3949569622   18.0895681324  -21.6164812049
   H      -3.1085128922   18.9740588247  -18.0865588130
   H      -4.8000703224   17.3960201840  -18.2087272994
   H      -1.2139855748   20.5637396190  -24.2169253148
   N     -10.2909998966   21.4870000271  -23.3370001158
   C     -11.4179997531   21.0960002021  -22.4820001242
   C     -11.9100000874   22.3050001273  -21.6720001793
   O     -11.1576249745   22.8754723854  -20.8583941206
   C     -11.2143193036   19.8620980235  -21.5522287712
   C     -10.8430199472   18.6418553285  -22.4232408934
   C     -12.4616099170   19.5882139508  -20.7041387763
   C     -10.8237651283   17.2882393054  -21.7035507300
   H     -12.2342821444   20.8112285002  -23.1627027749
   H     -10.3772945730   20.0871538407  -20.8830417324
   H      -9.8587473737   18.8093411304  -22.8767266130
   H     -11.5577370108   18.5792060531  -23.2574414271
   H     -13.3282284012   19.3719976533  -21.3440301091
   H     -12.7231189421   20.4331948687  -20.0644938023
   H     -12.3050610802   18.7259030555  -20.0513729769
   H     -11.8245948539   16.9874179225  -21.3790188639
   H     -10.1796892806   17.3020591716  -20.8183682481
   H     -10.4458615129   16.5096350044  -22.3757048491
   H      -9.9231725009   20.6632181383  -23.8066496635
   H      -9.5348296430   21.8652083036  -22.7627092478
   N     -13.2070000807   22.5949998809  -21.7439996927
   C     -13.9489998761   23.5530000746  -20.8580000608
   C     -13.7720001573   23.1629998635  -19.3720001337
   O     -14.0446586531   22.0272277128  -18.9637080808
   H     -13.7770782762   22.0597576638  -22.3855894616
   H     -13.6086769042   24.5734687725  -21.0509934049
   H     -15.0032510635   23.4679833847  -21.1236480398
   N     -13.3409998640   24.1269997805  -18.5820000572
   C     -12.8539999600   23.8290006019  -17.2499999982
   C     -14.0050002762   23.4660007997  -16.3049996863
   O     -13.7919367409   22.8611974784  -15.2502243696
   C     -12.0744213496   25.0653612210  -16.7285071631
   C     -10.9485170912   24.7484372825  -15.7962300228
   C     -10.8049486650   23.9488648032  -14.6869349510
   N      -9.6918860342   25.2925896367  -16.0039816650
   C      -8.8551835975   24.8133023238  -15.0534122411
   N      -9.4941190220   23.9869765379  -14.2356651328
   H     -13.0273212089   24.9883002154  -19.0119689948
   H     -12.1975299803   22.9560254242  -17.2919854676
   H     -12.7791143184   25.7749059646  -16.2783813485
   H     -11.6374545338   25.5728107494  -17.5957546962
   H      -9.4384760260   25.9249768514  -16.7533109966
   H     -11.5563396304   23.3234756958  -14.2303613581
   H      -7.8043594707   25.0611797988  -15.0130253769
   N     -15.2269999645   23.8479990483  -16.6620004231
   C     -16.3630001017   23.4180000893  -15.9420001897
   C     -16.5679999229   21.8990001062  -15.9979997783
   O     -17.1705925796   21.3606022367  -15.0594680982
   H     -15.3493257273   24.3288668079  -17.5435068498
   H     -16.2867446048   23.6701169902  -14.8820317665
   H     -17.2537190603   23.9020994465  -16.3510035340
   N     -16.1720001971   21.1950000517  -17.0630003069
   C     -16.3929997595   19.7330000041  -17.1390000484
   C     -15.5320000140   19.0089999096  -16.0969999486
   O     -15.9423409627   17.9827539052  -15.5476366805
   H     -15.5976337391   21.6246234410  -17.7862346098
   H     -17.4389737754   19.4938450354  -16.9463870572
   H     -16.1091666165   19.4046437362  -18.1413625148
   N     -14.3080001053   19.5120000634  -15.9009999141
   C     -13.4139999780   18.7560000812  -15.1220000408
   C     -12.1359998959   19.5319998574  -14.8500001250
   O     -11.8976701436   20.5563532119  -15.4960703504
   C     -13.0085034354   17.4062783086  -15.7888256462
   S     -11.9205298112   17.5665907166  -17.2611496216
   H     -13.9721587218   20.3616161101  -16.3389562467
   H     -13.8920829946   18.4853169385  -14.1717298842
   H     -13.9110009987   16.8995456474  -16.1279093014
   H     -12.5171999936   16.7636050750  -15.0556419480
   H     -10.7898304312   17.8624693536  -16.5845604509
   N     -11.2659998461   19.0339996643  -13.9460002099
   C      -9.9969995916   19.6749994561  -13.5650005599
   C      -8.8769986203   18.8249990697  -14.1420006100
   O      -9.1148176158   17.8534950940  -14.8714731037
   H     -11.5105641822   18.1915529041  -13.4418646021
   H      -9.9807775890   20.6874232092  -13.9687037676
   H      -9.9151281516   19.7239142813  -12.4761730177
   N      -7.6400003634   19.1360041668  -13.7359988238
   C      -6.4500016982   18.3769972693  -14.0490016336
   C      -6.6059989387   16.9179999829  -13.7169998084
   O      -6.2902815338   16.0447147676  -14.5315425973
   H      -7.5076396027   20.0531486049  -13.3231962384
   H      -5.6240919637   18.8063663667  -13.4768531992
   H      -6.1987519212   18.4468603277  -15.1116655174
   N      -7.0429996603   16.6470003417  -12.4999999339
   C      -6.9540001841   15.2350005144  -12.1039997061
   C      -8.0129999712   14.5059996344  -12.9030000537
   O      -7.9071630724   13.3148768986  -13.2149899564
   C      -7.1622264650   15.0457648172  -10.5991543380
   C      -6.1084259004   15.7283588355   -9.7075312995
   C      -6.4229821965   15.4390017120   -8.2345784845
   C      -4.6790167424   15.2976186733  -10.0579043424
   H      -7.1269894696   17.3800160810  -11.8064437626
   H      -5.9851596751   14.8380311093  -12.4115246881
   H      -7.1499770161   13.9652685358  -10.4096566268
   H      -8.1626397543   15.4063500564  -10.3270825115
   H      -6.1788329320   16.8159955550   -9.8559254598
   H      -6.3444124318   14.3638896475   -8.0294850551
   H      -7.4386840519   15.7584267273   -7.9735357999
   H      -5.7211953718   15.9602954153   -7.5739755648
   H      -4.3975458447   15.5968924069  -11.0730477002
   H      -4.5721951503   14.2076684630   -9.9846232687
   H      -3.9610006973   15.7531303566   -9.3667768825
   N      -9.0819997207   15.2380000105  -13.1510004537
   C     -10.2719999660   14.6659999736  -13.8400000876
   C      -9.9459999324   14.2890000002  -15.2640000267
   O     -10.2550866026   13.1926692664  -15.7444194154
   H      -9.0915560972   16.2172072989  -12.9124297716
   H     -11.0538600285   15.4284333039  -13.8152299451
   H     -10.6138238977   13.7723520538  -13.3157867368
   N      -9.3230000222   15.2380001059  -15.9660000443
   C      -8.8439999595   14.9340000476  -17.2510000371
   C      -7.8749999460   13.7869999754  -17.2000000118
   C      -8.0933865363   16.1494463058  -17.8329171780
   O      -7.6125882690   13.0811499759  -18.1534375444
   H      -9.0360910673   16.1007293142  -15.5105183437
   H      -9.6625195061   14.6575046417  -17.9267219058
   H      -7.2348432349   16.4047226370  -17.2019378675
   H      -8.7593771709   17.0158784731  -17.8765485425
   H      -7.7366327109   15.9249344485  -18.8402605103
   H      -7.3582519975   13.6641004155  -16.2243899245
   H      -5.4471361736   21.7106898414  -14.0111765009
   H      -4.6094579470   20.6053081755  -16.7431620851
   H      -6.0147603066   20.2979100720  -18.4426998961
   H      -9.9065395544   22.0597968838  -15.9769314450
   H      -7.0791905365   18.7719107994  -19.8449821122
   H      -8.0778454849   19.0709737290  -21.2940048261
   H      -8.8437285272   18.5439968860  -19.7635910517
   C      -8.0406429443   19.1405555880  -20.2065113563
   C      -4.8341801833   21.3209983848  -14.8129354453
   C      -5.3364037369   20.9835016395  -16.0271037866
   C      -9.0346796873   21.6889626486  -16.4957599203
   C      -6.8680365837   20.6661840311  -17.8844869099
   C      -9.1725501856   21.3544283775  -17.8439172570
   C      -8.0785210063   20.8050427724  -18.5351402334
   C      -3.4043204158   21.1417557773  -14.5776303823
   C      -6.6804911084   21.0549255263  -16.5422819087
   C      -7.8073098763   21.5647676565  -15.8455996987
   O      -2.5776275222   20.7545038296  -15.3953644106
   O     -10.3655605462   21.5981769929  -18.4407341273
   O      -8.2207267941   20.5273881799  -19.8813480897
   O      -7.6579359357   21.9347573371  -14.5427619910
   H     -10.2730124190   21.6695462174  -19.4135352131
   S      -2.9181981822   21.5494708837  -12.8792710282
   C      -1.1314200440   21.2037555447  -12.9908382789
   H      -0.6757623775   21.8369525935  -13.7538830213
   H      -0.7046999919   21.4300694577  -12.0117081306
   H      -0.9665988664   20.1535753283  -13.2376487582
   H      -8.3860584907   22.5623824603  -14.2780763902
198
Converged     Job 2: Energy -5.7121507951012973e+03 @ (3.772776)
   N      -9.4190003963   25.1719997195  -21.0809991211
   C      -8.0910130439   24.8839863197  -20.7660041765
   C      -7.4100098289   24.2140048567  -21.9690028184
   O      -7.9251085754   23.2242852551  -22.5087122324
   C      -7.9252424292   23.9535358347  -19.5252233929
   C      -6.5455906655   23.9314098447  -18.9283884073
   C      -6.2372426966   24.7590074684  -17.8403728817
   C      -5.5386534103   23.1045421803  -19.4444605129
   C      -4.9678775759   24.7473929488  -17.2604790950
   C      -4.2674813464   23.0943566402  -18.8717080508
   C      -3.9780372905   23.9074127407  -17.7738089304
   H      -7.5599637495   25.8209470277  -20.5449138698
   H      -8.2302442606   22.9534200233  -19.8373911646
   H      -8.6450831100   24.2996679200  -18.7742302975
   H      -7.0070821433   25.4132952950  -17.4398122172
   H      -5.7630769461   22.4467818885  -20.2801772572
   H      -4.7557773637   25.3856342135  -16.4067514738
   H      -3.5092522181   22.4311868242  -19.2679632970
   H      -2.9915465934   23.8786915924  -17.3196804580
   H      -9.8803266055   25.5924239886  -20.2754409719
   H      -9.9295557985   24.3077119412  -21.2644604546
   N      -6.2559976334   24.7379978589  -22.3669976816
   C      -5.6060014931   24.2539958327  -23.5729996105
   C      -4.2180019719   23.7269953971  -23.2119986994
   O      -3.3838521383   24.4901318980  -22.7151028037
   H      -5.8750667764   25.5552880232  -21.9105260696
   H      -6.2487855566   23.4899090647  -24.0074957264
   H      -5.4797506269   25.0757602326  -24.2856294808
   N      -3.9950001645   22.4249946121  -23.4089978550
   C      -2.6219975156   21.9929983626  -23.2750030993
   C      -2.2559996017   20.9290016500  -24.2930006986
   C      -2.2136097574   21.5919142334  -21.8403975120
   C      -2.9669258912   20.4568975231  -21.1728836650
   C      -3.9547268698   19.6878199387  -21.7999419540
   C      -2.6729633203   20.1637158076  -19.8319687925
   C      -4.6340705321   18.6792037180  -21.1160042668
   C      -3.3496513859   19.1693631878  -19.1288638596
   C      -4.3433107778   18.4242121130  -19.7738127730
   O      -5.0629569197   17.4447817928  -19.1432334349
   O      -3.0220935290   20.5080393707  -25.1382265661
   H      -4.6105287090   21.8810126058  -24.0031226811
   H      -1.9777617284   22.8504954221  -23.5179762945
   H      -2.3158679355   22.4972645477  -21.2325474801
   H      -1.1394055402   21.3634060887  -21.8601867112
   H      -4.2132772216   19.8581080818  -22.8380071549
   H      -1.9018788589   20.7322966242  -19.3175749006
   H      -5.3964346451   18.0907514274  -21.6156890305
   H      -3.1110645600   18.9764291398  -18.0854901634
   H      -4.8024173108   17.3982278861  -18.2075725789
   H      -1.2139486338   20.5638460418  -24.2169146109
   N     -10.2909998942   21.4870000160  -23.3370001171
   C     -11.4179997589   21.0960001951  -22.4820001272
   C     -11.9100000794   22.3050001382  -21.6720001825
   O     -11.1575832522   22.8756209388  -20.8585617474
   C     -11.2140311670   19.8621976048  -21.5521006354
   C     -10.8417722693   18.6420896281  -22.4229064382
   C     -12.4615375312   19.5878312153  -20.7044818832
   C     -10.8228223958   17.2884017515  -21.7033437128
   H     -12.2342778052   20.8110535611  -23.1626212979
   H     -10.3773187031   20.0876393214  -20.8826174916
   H      -9.8571423873   18.8098223801  -22.8755236143
   H     -11.5557727220   18.5793437706  -23.2577162283
   H     -13.3277800318   19.3712071285  -21.3447421412
   H     -12.7236850319   20.4327471421  -20.0650026929
   H     -12.3049041695   18.7256369197  -20.0515833509
   H     -11.8238320128   16.9873938530  -21.3795423649
   H     -10.1793726098   17.3022209841  -20.8177116853
   H     -10.4443339369   16.5099315126  -22.3753264939
   H      -9.9229676522   20.6631866058  -23.8064274431
   H      -9.5349537873   21.8655294430  -22.7627593648
   N     -13.2070000843   22.5949998796  -21.7439996911
   C     -13.9489998790   23.5530000726  -20.8580000586
   C     -13.7720001565   23.1629998607  -19.3720001342
   O     -14.0447038667   22.0272327722  -18.9637218194
   H     -13.7771074253   22.0595367108  -22.3853830099
   H     -13.6086669941   24.5734645608  -21.0510028972
   H     -15.0032522858   23.4679934603  -21.1236490354
   N     -13.3409998647   24.1269997707  -18.5820000597
   C     -12.8539999494   23.8290005996  -17.2500000039
   C     -14.0050002858   23.4660008124  -16.3049996841
   O     -13.7918264118   22.8615737240  -15.2500377145
   C     -12.0752811291   25.0661098026  -16.7286820113
   C     -10.9483329569   24.7507712255  -15.7971546916
   C     -10.8036652763   23.9538891115  -14.6860605891
   N      -9.6918537880   25.2941862967  -16.0076638779
   C      -8.8542106438   24.8172635751  -15.0567284924
   N      -9.4923712238   23.9931578046  -14.2361776365
   H     -13.0272486469   24.9882468206  -19.0120144339
   H     -12.1971529982   22.9563155090  -17.2918054834
   H     -12.7805191992   25.7747673899  -16.2780378113
   H     -11.6394663824   25.5742328343  -17.5961065469
   H      -9.4392309671   25.9247794746  -16.7587637150
   H     -11.5545611372   23.3295697360  -14.2271237388
   H      -7.8033571019   25.0652971402  -15.0179232730
   N     -15.2269999600   23.8479990575  -16.6620004094
   C     -16.3630000971   23.4180000864  -15.9420001826
   C     -16.5679999209   21.8990001042  -15.9979997852
   O     -17.1705830094   21.3605839395  -15.0594737439
   H     -15.3493365075   24.3285143905  -17.5436967017
   H     -16.2867213718   23.6701157387  -14.8820349691
   H     -17.2537254948   23.9021030630  -16.3509816503
   N     -16.1720001963   21.1950000512  -17.0630003120
   C     -16.3929997608   19.7330000041  -17.1390000491
   C     -15.5320000150   19.0089999116  -16.0969999472
   O     -15.9423527205   17.9827548926  -15.5476420420
   H     -15.5976315728   21.6246160446  -17.7862373754
   H     -17.4389737585   19.4938495044  -16.9463855189
   H     -16.1091705686   19.4046454032  -18.1413628380
   N     -14.3080001041   19.5120000638  -15.9009999165
   C     -13.4139999799   18.7560000838  -15.1220000364
   C     -12.1359998930   19.5319998572  -14.8500001258
   O     -11.8981517173   20.5567519402  -15.4956050418
   C     -13.0085947896   17.4062176410  -15.7887294666
   S     -11.9204751819   17.5664057155  -17.2609652878
   H     -13.9721548990   20.3616403314  -16.3389061296
   H     -13.8920573902   18.4854118288  -14.1716889606
   H     -13.9110906280   16.8995217237  -16.1278640786
   H     -12.5173912492   16.7635293374  -15.0554910738
   H     -10.7898351867   17.8623162152  -16.5842899722
   N     -11.2659998490   19.0339996589  -13.9460002091
   C      -9.9969995918   19.6749994632  -13.5650005612
   C      -8.8769986204   18.8249990723  -14.1420006120
   O      -9.1148915921   17.8533382699  -14.8712758980
   H     -11.5100943865   18.1909903041  -13.4425905275
   H      -9.9805383537   20.6875020026  -13.9684689727
   H      -9.9151067320   19.7237171655  -12.4761602187
   N      -7.6400003616   19.1360041596  -13.7359988200
   C      -6.4500016976   18.3769972746  -14.0490016319
   C      -6.6059989444   16.9179999811  -13.7169998110
   O      -6.2902836148   16.0447001761  -14.5315303933
   H      -7.5076958958   20.0536084930  -13.3242362620
   H      -5.6241764654   18.8064919604  -13.4768124463
   H      -6.1987311759   18.4470350469  -15.1117023484
   N      -7.0429996566   16.6470003417  -12.4999999349
   C      -6.9540001822   15.2350005157  -12.1039997063
   C      -8.0129999728   14.5059996316  -12.9030000538
   O      -7.9071683349   13.3148708166  -13.2149631403
   C      -7.1622713872   15.0457653142  -10.5991594260
   C      -6.1084903885   15.7283221268   -9.7074861210
   C      -6.4231428310   15.4389873466   -8.2345491161
   C      -4.6790815343   15.2975110148  -10.0577728214
   H      -7.1270777242   17.3800332684  -11.8064690331
   H      -5.9851540729   14.8380339610  -12.4115106561
   H      -7.1500597690   13.9652667758  -10.4096705893
   H      -8.1626853016   15.4063761720  -10.3271216136
   H      -6.1788411447   16.8159605952   -9.8558941362
   H      -6.3446403236   14.3638722947   -8.0294451934
   H      -7.4388434702   15.7584667275   -7.9735615703
   H      -5.7213650879   15.9602492108   -7.5739102805
   H      -4.3975464678   15.5967488159  -11.0729079869
   H      -4.5723114846   14.2075588000   -9.9844603553
   H      -3.9610834816   15.7530083397   -9.3666170145
   N      -9.0819997202   15.2380000120  -13.1510004568
   C     -10.2719999665   14.6659999724  -13.8400000859
   C      -9.9459999315   14.2890000008  -15.2640000261
   O     -10.2550789497   13.1926745851  -15.7444351002
   H      -9.0915115705   16.2172406917  -12.9125538566
   H     -11.0538634664   15.4284285653  -13.8152263769
   H     -10.6138156848   13.7723517884  -13.3157844221
   N      -9.3230000235   15.2380001072  -15.9660000447
   C      -8.8439999612   14.9340000469  -17.2510000373
   C      -7.8749999467   13.7869999744  -17.2000000109
   C      -8.0935497577   16.1494612735  -17.8330082447
   O      -7.6125846346   13.0811856169  -18.1534634052
   H      -9.0360825135   16.1007244416  -15.5105045771
   H      -9.6625372738   14.6574347129  -17.9266769326
   H      -7.2348722900   16.4047934473  -17.2022363163
   H      -8.7595942990   17.0158541516  -17.8764611436
   H      -7.7370331763   15.9249905904  -18.8404428086
   H      -7.3582778411   13.6640567495  -16.2243823301
   H      -5.4763888304   21.7354585950  -14.0035709702
   H      -4.6126070773   20.6162551847  -16.7229997087
   H      -6.0155110987   20.3013831238  -18.4351807998
   H      -9.9153891178   22.0592994116  -15.9764556861
   H      -7.0804491251   18.7720884199  -19.8390787854
   H      -8.0766282939   19.0715194058  -21.2898115087
   H      -8.8453127769   18.5455942439  -19.7604646557
   C      -8.0410297223   19.1413710670  -20.2022698938
   C      -4.8559161166   21.3440378736  -14.7981724906
   C      -5.3463498470   20.9946001934  -16.0139306185
   C      -9.0421981908   21.6896198120  -16.4937466851
   C      -6.8706199465   20.6683170298  -17.8788216732
   C      -9.1762899518   21.3550662847  -17.8423428878
   C      -8.0803595069   20.8063376489  -18.5313850969
   C      -3.4260615470   21.1769115225  -14.5528050605
   C      -6.6875126940   21.0578559515  -16.5365163249
   C      -7.8159548518   21.5655124136  -15.8420224677
   O      -2.5915761174   20.7911803251  -15.3631838480
   O     -10.3682870262   21.5973410656  -18.4419021709
   O      -8.2205765964   20.5284382650  -19.8777567772
   O      -7.6661606088   21.9318441413  -14.5382946536
   H     -10.2735537538   21.6696920690  -19.4144012312
   S      -2.9528320574   21.5986438810  -12.8538672139
   C      -1.1627643737   21.2667392523  -12.9542038169
   H      -0.7079582322   21.9006167712  -13.7171906729
   H      -0.7431596085   21.5000157299  -11.9736344489
   H      -0.9884598166   20.2170210777  -13.1962835023
   H      -8.3861720505   22.5673282796  -14.2740626986
198
Converged     Job 3: Energy -5.7121506722375634e+03 @ (3.745163)
   N      -9.4190003726   25.1719997024  -21.0809990519
   C      -8.0910129483   24.8839863970  -20.7660041736
   C      -7.4100098313   24.2140048121  -21.9690027873
   O      -7.9251118673   23.2242771831  -22.5087051529
   C      -7.9248892389   23.9534262945  -19.5252596362
   C      -6.5452072315   23.9326779542  -18.9284132989
   C      -6.2367258419   24.7632533235  -17.8426989642
   C      -5.5382054861   23.1047530666  -19.4426283970
   C      -4.9671808897   24.7535440275  -17.2631997911
   C      -4.2667980260   23.0963427635  -18.8702882323
   C      -3.9772804269   23.9124849581  -17.7746840080
   H      -7.5600115117   25.8209627723  -20.5448725474
   H      -8.2289970414   22.9530476576  -19.8374629739
   H      -8.6451043968   24.2989869119  -18.7743617990
   H      -7.0065259242   25.4185854225  -17.4437817831
   H      -5.7627842510   22.4448761049  -20.2766341626
   H      -4.7549212331   25.3941132874  -16.4112636833
   H      -3.5085186681   22.4323144959  -19.2650496216
   H      -2.9906143416   23.8853959992  -17.3208507649
   H      -9.8803817983   25.5922447493  -20.2753726945
   H      -9.9295056955   24.3077111805  -21.2646154565
   N      -6.2559976660   24.7379978806  -22.3669977188
   C      -5.6060015072   24.2539958084  -23.5729996136
   C      -4.2180019660   23.7269954168  -23.2119987123
   O      -3.3838589091   24.4901253381  -22.7150763446
   H      -5.8751073175   25.5553270879  -21.9105608852
   H      -6.2487840776   23.4899042889  -24.0074931338
   H      -5.4797585631   25.0757582430  -24.2856315063
   N      -3.9950001647   22.4249946277  -23.4089978479
   C      -2.6219975220   21.9929983421  -23.2750031181
   C      -2.2559996364   20.9290016319  -24.2930007131
   C      -2.2139243861   21.5918821911  -21.8403436464
   C      -2.9679951378   20.4573602815  -21.1728625758
   C      -3.9558150355   19.6884815264  -21.8001411563
   C      -2.6747231054   20.1645175445  -19.8317349946
   C      -4.6357510643   18.6803129472  -21.1161348075
   C      -3.3521232992   19.1707547490  -19.1284876848
   C      -4.3455759596   18.4256194052  -19.7737530289
   O      -5.0655359746   17.4463163508  -19.1433402213
   O      -3.0220901862   20.5080911104  -25.1382589632
   H      -4.6104955779   21.8810515661  -24.0031949805
   H      -1.9776975764   22.8504653738  -23.5179177367
   H      -2.3159006645   22.4973178624  -21.2325696675
   H      -1.1398273870   21.3628563061  -21.8599256470
   H      -4.2138420524   19.8585102339  -22.8383828244
   H      -1.9034014568   20.7328755042  -19.3174716437
   H      -5.3980760283   18.0919061416  -21.6159500416
   H      -3.1140392668   18.9778110027  -18.0849840412
   H      -4.8051249379   17.3995279027  -18.2076580491
   H      -1.2139624480   20.5638006456  -24.2168892254
   N     -10.2909998966   21.4870000159  -23.3370001070
   C     -11.4179997855   21.0960001680  -22.4820001462
   C     -11.9100000666   22.3050001300  -21.6720001810
   O     -11.1574803284   22.8757917707  -20.8587861598
   C     -11.2135888318   19.8624189922  -21.5518525349
   C     -10.8405210431   18.6423021760  -22.4223037665
   C     -12.4611031139   19.5876696738  -20.7043697128
   C     -10.8214508935   17.2887448870  -21.7025055466
   H     -12.2342680895   20.8107960526  -23.1625207737
   H     -10.3770340516   20.0883501399  -20.8823054583
   H      -9.8556982302   18.8102843339  -22.8744162735
   H     -11.5540802381   18.5791768993  -23.2574693935
   H     -13.3270834286   19.3703617393  -21.3447539480
   H     -12.7238553405   20.4326661248  -20.0652369915
   H     -12.3041444548   18.7257887040  -20.0511329983
   H     -11.8224944817   16.9874972822  -21.3790257162
   H     -10.1783322625   17.3029077385  -20.8166353297
   H     -10.4424806028   16.5102758237  -22.3742231402
   H      -9.9227326238   20.6631388343  -23.8061617596
   H      -9.5350931849   21.8658992969  -22.7628180018
   N     -13.2070000819   22.5949998773  -21.7439996908
   C     -13.9489998830   23.5530000738  -20.8580000591
   C     -13.7720001661   23.1629998570  -19.3720001321
   O     -14.0447409797   22.0272395176  -18.9637251443
   H     -13.7771362297   22.0593250306  -22.3851892188
   H     -13.6086605582   24.5734633451  -21.0510187488
   H     -15.0032538579   23.4679969141  -21.1236501779
   N     -13.3409998741   24.1269997645  -18.5820000587
   C     -12.8539998986   23.8290005938  -17.2500000191
   C     -14.0050002944   23.4660008220  -16.3049997045
   O     -13.7915400977   22.8620009685  -15.2498567333
   C     -12.0761228233   25.0668797275  -16.7288933128
   C     -10.9477644737   24.7531664087  -15.7985669401
   C     -10.8015973997   23.9589225379  -14.6857837716
   N      -9.6915577336   25.2959674643  -16.0122145856
   C      -8.8526227875   24.8215404222  -15.0611776883
   N      -9.4897239221   23.9996235227  -14.2376462303
   H     -13.0271985462   24.9882041068  -19.0120548154
   H     -12.1967822471   22.9565973299  -17.2916402277
   H     -12.7818355059   25.7744693490  -16.2773496184
   H     -11.6418294889   25.5758894321  -17.5965539244
   H      -9.4400153454   25.9247947472  -16.7651500681
   H     -11.5517755645   23.3355519982  -14.2242920615
   H      -7.8017616431   25.0698467899  -15.0242428383
   N     -15.2269999570   23.8479990528  -16.6620004203
   C     -16.3630000902   23.4180000904  -15.9420001772
   C     -16.5679999191   21.8990001088  -15.9979997836
   O     -17.1705726473   21.3605876650  -15.0594662891
   H     -15.3493550322   24.3281162636  -17.5439099633
   H     -16.2866919829   23.6701147572  -14.8820397492
   H     -17.2537279247   23.9021115838  -16.3509570406
   N     -16.1720001972   21.1950000535  -17.0630003115
   C     -16.3929997615   19.7330000063  -17.1390000487
   C     -15.5320000145   19.0089999131  -16.0969999465
   O     -15.9423576869   17.9827623174  -15.5476295552
   H     -15.5976644458   21.6246165456  -17.7862612199
   H     -17.4389722337   19.4938518276  -16.9463880634
   H     -16.1091708852   19.4046520180  -18.1413616526
   N     -14.3080001033   19.5120000654  -15.9009999161
   C     -13.4139999752   18.7560000876  -15.1220000368
   C     -12.1359998835   19.5319998642  -14.8500001248
   O     -11.8986309306   20.5571756362  -15.4951013557
   C     -13.0087276543   17.4061365626  -15.7885970376
   S     -11.9204747512   17.5661204709  -17.2607571826
   H     -13.9721442140   20.3616435442  -16.3388890587
   H     -13.8920310974   18.4855358577  -14.1716384753
   H     -13.9112380567   16.8994990339  -16.1277661422
   H     -12.5176529531   16.7634356675  -15.0552847721
   H     -10.7898899442   17.8620966947  -16.5840178024
   N     -11.2659998600   19.0339996398  -13.9460002046
   C      -9.9969995949   19.6749994775  -13.5650005664
   C      -8.8769986176   18.8249990807  -14.1420006251
   O      -9.1149823946   17.8531791109  -14.8710770063
   H     -11.5096349448   18.1904365256  -13.4433121364
   H      -9.9803259923   20.6875752535  -13.9682418962
   H      -9.9150820989   19.7235249360  -12.4761486057
   N      -7.6400003593   19.1360041583  -13.7359988269
   C      -6.4500017017   18.3769972644  -14.0490016344
   C      -6.6059989463   16.9179999787  -13.7169998079
   O      -6.2903014808   16.0446962070  -14.5315354449
   H      -7.5077970579   20.0540398245  -13.3252135671
   H      -5.6242734364   18.8066277706  -13.4767616716
   H      -6.1987025319   18.4472290588  -15.1117343196
   N      -7.0429996499   16.6470003457  -12.4999999404
   C      -6.9540001784   15.2350005304  -12.1039997002
   C      -8.0129999752   14.5059996220  -12.9030000452
   O      -7.9071756217   13.3148681561  -13.2149441333
   C      -7.1622829008   15.0457646227  -10.5991618457
   C      -6.1084632184   15.7282534910   -9.7074834392
   C      -6.4231532412   15.4389592934   -8.2345462184
   C      -4.6790861230   15.2973192781  -10.0577509382
   H      -7.1271349230   17.3800490824  -11.8064884959
   H      -5.9851541225   14.8380361267  -12.4115102766
   H      -7.1501276838   13.9652645248  -10.4096824609
   H      -8.1626800701   15.4064268175  -10.3271262135
   H      -6.1787289310   16.8158956887   -9.8559086379
   H      -6.3447533339   14.3638395880   -8.0294324496
   H      -7.4388276368   15.7585373618   -7.9735663092
   H      -5.7213304442   15.9601630093   -7.5739067083
   H      -4.3975294111   15.5965015870  -11.0728942443
   H      -4.5724022596   14.2073635898   -9.9844033460
   H      -3.9610556304   15.7527842298   -9.3666077017
   N      -9.0819997176   15.2380000163  -13.1510004629
   C     -10.2719999681   14.6659999734  -13.8400000835
   C      -9.9459999315   14.2889999999  -15.2640000238
   O     -10.2550790097   13.1926729944  -15.7444290458
   H      -9.0914571166   16.2172785881  -12.9126948758
   H     -11.0538662780   15.4284226590  -13.8152267909
   H     -10.6138045901   13.7723532663  -13.3157795611
   N      -9.3230000248   15.2380001078  -15.9660000450
   C      -8.8439999654   14.9340000419  -17.2510000383
   C      -7.8749999496   13.7869999688  -17.2000000065
   C      -8.0936880326   16.1494710893  -17.8330885345
   O      -7.6125455854   13.0811640278  -18.1534375433
   H      -9.0360722906   16.1007205272  -15.5104928718
   H      -9.6625537145   14.6573773294  -17.9266374443
   H      -7.2349057750   16.4048563891  -17.2024801598
   H      -8.7597767159   17.0158323359  -17.8764086773
   H      -7.7373610659   15.9250238959  -18.8405948914
   H      -7.3583136614   13.6640515942  -16.2243662715
   H      -5.5049857999   21.7587863959  -13.9962979233
   H      -4.6151353592   20.6276885051  -16.7033333201
   H      -6.0159895399   20.3043293794  -18.4280622151
   H      -9.9239911675   22.0581504217  -15.9764530877
   H      -7.0810979974   18.7718291589  -19.8340194050
   H      -8.0748372296   19.0718559953  -21.2863904542
   H      -8.8462844073   18.5465686812  -19.7582348486
   C      -8.0408482146   19.1417304485  -20.1987829754
   C      -4.8771727196   21.3665512556  -14.7841398808
   C      -5.3559268570   21.0054851957  -16.0012736229
   C      -9.0495137671   21.6896088770  -16.4922642063
   C      -6.8729160247   20.6698773088  -17.8735191138
   C      -9.1797855316   21.3549016160  -17.8412524918
   C      -8.0818901852   20.8069270811  -18.5280716872
   C      -3.4473328518   21.2124740570  -14.5290555504
   C      -6.6942436262   21.0602513041  -16.5311224322
   C      -7.8244076697   21.5657497466  -15.8389334138
   O      -2.6048584710   20.8289989186  -15.3320487561
   O     -10.3708458596   21.5954444069  -18.4435197309
   O      -8.2199542377   20.5289486825  -19.8746588856
   O      -7.6743931408   21.9286805892  -14.5343579364
   H     -10.2740270110   21.6690283006  -19.4157081707
   S      -2.9875025441   21.6484494565  -12.8296861708
   C      -1.1940450992   21.3318734338  -12.9188112250
   H      -0.7404556750   21.9672749948  -13.6812558206
   H      -0.7819455258   21.5717195768  -11.9366523900
   H      -1.0094750583   20.2830044733  -13.1567753778
   H      -8.3853477485   22.5730500696  -14.2709941572
198
Converged     Job 4: Energy -5.7121504994470924e+03 @ (3.717551)
   N      -9.4190003717   25.1719996950  -21.0809990577
   C      -8.0910129284   24.8839864142  -20.7660041982
   C      -7.4100098386   24.2140048071  -21.9690028034
   O      -7.9251900812   23.2243155916  -22.5086888419
   C      -7.9245237095   23.9533890934  -19.5252616208
   C      -6.5447950184   23.9341466388  -18.9284150053
   C      -6.2361160782   24.7674899391  -17.8448587840
   C      -5.5376150416   23.1054079429  -19.4409562031
   C      -4.9663182396   24.7596993932  -17.2658792850
   C      -4.2659325620   23.0988519725  -18.8691156191
   C      -3.9762097572   23.9178438138  -17.7756727189
   H      -7.5600365897   25.8209734665  -20.5448553620
   H      -8.2277057663   22.9527187518  -19.8374303519
   H      -8.6451194369   24.2983704371  -18.7744664849
   H      -7.0059086632   25.4237182336  -17.4473954449
   H      -5.7623105522   22.4435197676  -20.2733232149
   H      -4.7539534677   25.4024654168  -16.4156173750
   H      -3.5075673823   22.4341449162  -19.2626136094
   H      -2.9893167715   23.8924123006  -17.3222214394
   H      -9.8804426815   25.5920233534  -20.2752966673
   H      -9.9294505986   24.3077384376  -21.2648416887
   N      -6.2559976658   24.7379978986  -22.3669977367
   C      -5.6060015023   24.2539958030  -23.5729996146
   C      -4.2180019623   23.7269954115  -23.2119987209
   O      -3.3838672211   24.4901229324  -22.7150543554
   H      -5.8750839030   25.5553110879  -21.9105474868
   H      -6.2487870704   23.4899109777  -24.0074925405
   H      -5.4797531716   25.0757616325  -24.2856294284
   N      -3.9950001623   22.4249946148  -23.4089978442
   C      -2.6219974988   21.9929983678  -23.2750031432
   C      -2.2559996227   20.9290016500  -24.2930007230
   C      -2.2142692038   21.5918169935  -21.8402732870
   C      -2.9691051943   20.4577293895  -21.1729086053
   C      -3.9566157114   19.6886821001  -21.8004744350
   C      -2.6767230160   20.1653573127  -19.8315007891
   C      -4.6369437965   18.6807027935  -21.1166093381
   C      -3.3546410004   19.1719011809  -19.1283036861
   C      -4.3474645050   18.4263406463  -19.7740212689
   O      -5.0674073133   17.4468317510  -19.1439028090
   O      -3.0219235302   20.5079656022  -25.1383436342
   H      -4.6104872991   21.8810882426  -24.0032318212
   H      -1.9776608211   22.8504574156  -23.5178343416
   H      -2.3159751845   22.4973351370  -21.2325705092
   H      -1.1402749278   21.3622701063  -21.8596149255
   H      -4.2139937831   19.8583404383  -22.8389253814
   H      -1.9055011529   20.7337589440  -19.3171381863
   H      -5.3989187392   18.0920997526  -21.6167121195
   H      -3.1171902163   18.9790112478  -18.0846369795
   H      -4.8071261481   17.3997702568  -18.2082003556
   H      -1.2139556361   20.5638514671  -24.2167999508
   N     -10.2909998986   21.4870000274  -23.3370001180
   C     -11.4179997459   21.0960001920  -22.4820000968
   C     -11.9100000676   22.3050001801  -21.6720001990
   O     -11.1574388298   22.8759500445  -20.8589744115
   C     -11.2131935264   19.8625614289  -21.5516837977
   C     -10.8393125202   18.6425166928  -22.4218982690
   C     -12.4607858813   19.5873815486  -20.7044519721
   C     -10.8202572732   17.2889826438  -21.7020458310
   H     -12.2342572449   20.8105687319  -23.1624080916
   H     -10.3768247658   20.0888505290  -20.8819913640
   H      -9.8542668517   18.8107635311  -22.8734139255
   H     -11.5523688123   18.5791474070  -23.2574657168
   H     -13.3264686614   19.3695567717  -21.3450514488
   H     -12.7241105988   20.4323732384  -20.0655494769
   H     -12.3036150225   18.7257029043  -20.0510022773
   H     -11.8213732764   16.9874998839  -21.3790249164
   H     -10.1775605208   17.3033387666  -20.8158771603
   H     -10.4407835474   16.5105910530  -22.3735617208
   H      -9.9225485483   20.6631168581  -23.8059501216
   H      -9.5352158858   21.8662119255  -22.7628875669
   N     -13.2070000954   22.5949998718  -21.7439996827
   C     -13.9489998930   23.5530000669  -20.8580000530
   C     -13.7720001429   23.1629998606  -19.3720001307
   O     -14.0447521626   22.0272464094  -18.9637158017
   H     -13.7771681116   22.0590990247  -22.3849617105
   H     -13.6086612739   24.5734552455  -21.0510233456
   H     -15.0032526295   23.4680011594  -21.1236453042
   N     -13.3409998718   24.1269997623  -18.5820000459
   C     -12.8539999052   23.8290006005  -17.2499999875
   C     -14.0050003239   23.4660008391  -16.3049996882
   O     -13.7913261674   22.8624911997  -15.2496267853
   C     -12.0770932594   25.0677426319  -16.7290573013
   C     -10.9470693796   24.7558906940  -15.8001310127
   C     -10.7986503115   23.9644516432  -14.6856336897
   N      -9.6914079036   25.2985954644  -16.0171267891
   C      -8.8508581868   24.8269798169  -15.0660739349
   N      -9.4862327792   24.0071093052  -14.2392484701
   H     -13.0271149981   24.9881389047  -19.0121047567
   H     -12.1963666506   22.9569172842  -17.2914429713
   H     -12.7833399991   25.7740450054  -16.2763723557
   H     -11.6446397697   25.5778792016  -17.5969708380
   H      -9.4413320010   25.9257472826  -16.7719492966
   H     -11.5477669204   23.3417926618  -14.2213860934
   H      -7.8001064248   25.0760736890  -15.0311835907
   N     -15.2269999629   23.8479990667  -16.6620003935
   C     -16.3630000964   23.4180000775  -15.9420001672
   C     -16.5679999233   21.8990001005  -15.9979997932
   O     -17.1705656265   21.3605960246  -15.0594548532
   H     -15.3493808968   24.3276550654  -17.5441602403
   H     -16.2866599147   23.6701178672  -14.8820419235
   H     -17.2537391689   23.9021225722  -16.3509335887
   N     -16.1720001966   21.1950000499  -17.0630003190
   C     -16.3929997634   19.7330000016  -17.1390000487
   C     -15.5320000153   19.0089999148  -16.0969999419
   O     -15.9424145816   17.9827816607  -15.5476317560
   H     -15.5976657241   21.6246038963  -17.7862720432
   H     -17.4389768566   19.4938547025  -16.9463820794
   H     -16.1091745132   19.4046476207  -18.1413669552
   N     -14.3080000995   19.5120000627  -15.9009999216
   C     -13.4139999826   18.7560000940  -15.1220000197
   C     -12.1359998815   19.5319998596  -14.8500001258
   O     -11.8991424807   20.5575458628  -15.4946902086
   C     -13.0088306476   17.4060420643  -15.7884402579
   S     -11.9203825254   17.5658162848  -17.2604785269
   H     -13.9721297219   20.3616498335  -16.3388695823
   H     -13.8920134893   18.4856599063  -14.1715871955
   H     -13.9113449887   16.8994447739  -16.1276647514
   H     -12.5178956795   16.7633409917  -15.0550216330
   H     -10.7898922624   17.8619064675  -16.5836249115
   N     -11.2659998564   19.0339996351  -13.9460002090
   C      -9.9969995994   19.6749994900  -13.5650005539
   C      -8.8769986324   18.8249990896  -14.1420006103
   O      -9.1150471498   17.8530947570  -14.8709882025
   H     -11.5091648066   18.1898527978  -13.4440650945
   H      -9.9801503662   20.6876241812  -13.9680705171
   H      -9.9150792461   19.7233807876  -12.4761343927
   N      -7.6400003606   19.1360041113  -13.7359988213
   C      -6.4500016830   18.3769973010  -14.0490016122
   C      -6.6059989492   16.9179999832  -13.7169998130
   O      -6.2902932655   16.0446781509  -14.5315215223
   H      -7.5079808004   20.0542833581  -13.3257708442
   H      -5.6243889906   18.8067784947  -13.4767035749
   H      -6.1986747565   18.4474556872  -15.1117590378
   N      -7.0429996536   16.6470003417  -12.4999999361
   C      -6.9540001758   15.2350005177  -12.1039997031
   C      -8.0129999754   14.5059996247  -12.9030000531
   O      -7.9071954042   13.3148498495  -13.2149052293
   C      -7.1623313320   15.0457495713  -10.5991683221
   C      -6.1085001972   15.7281407119   -9.7074335600
   C      -6.4232991465   15.4388751416   -8.2345149736
   C      -4.6791493086   15.2970522112  -10.0576221863
   H      -7.1272456803   17.3800616292  -11.8065163690
   H      -5.9851479831   14.8380336367  -12.4114948639
   H      -7.1502487987   13.9652411001  -10.4097150495
   H      -8.1627151789   15.4064631485  -10.3271574134
   H      -6.1786453369   16.8157865533   -9.8558689189
   H      -6.3450384281   14.3637417489   -8.0294063456
   H      -7.4389456329   15.7585707420   -7.9735817203
   H      -5.7214477892   15.9599881475   -7.5738376290
   H      -4.3975113099   15.5961933306  -11.0727580511
   H      -4.5725855204   14.2070805572   -9.9842590351
   H      -3.9611024189   15.7524451881   -9.3664481895
   N      -9.0819997198   15.2380000148  -13.1510004612
   C     -10.2719999674   14.6659999686  -13.8400000833
   C      -9.9459999299   14.2890000026  -15.2640000269
   O     -10.2550923150   13.1926544968  -15.7443913560
   H      -9.0914119631   16.2173122007  -12.9128269043
   H     -11.0538763911   15.4284187599  -13.8152268514
   H     -10.6137993858   13.7723494973  -13.3157753698
   N      -9.3230000243   15.2380001090  -15.9660000439
   C      -8.8439999594   14.9340000544  -17.2510000362
   C      -7.8749999423   13.7869999808  -17.2000000118
   C      -8.0938571917   16.1494794598  -17.8331976313
   O      -7.6125067228   13.0811992915  -18.1534549777
   H      -9.0360839115   16.1007300585  -15.5104920387
   H      -9.6625744848   14.6573031034  -17.9265869045
   H      -7.2349694228   16.4049566373  -17.2027754648
   H      -8.7600107974   17.0157865552  -17.8763917128
   H      -7.7377338013   15.9250439159  -18.8407710070
   H      -7.3583485377   13.6640061689  -16.2243500674
   H      -5.5332502109   21.7810901645  -13.9889878422
   H      -4.6174034964   20.6398466886  -16.6841846035
   H      -6.0160697926   20.3075429251  -18.4210015418
   H      -9.9322233491   22.0571032248  -15.9766635117
   H      -7.0818457713   18.7714713350  -19.8287510669
   H      -8.0730870742   19.0721729565  -21.2827839036
   H      -8.8473973644   18.5480372541  -19.7557028131
   C      -8.0406356992   19.1422286427  -20.1951329329
   C      -4.8980343728   21.3888669922  -14.7702653755
   C      -5.3650155813   21.0165177063  -15.9887073644
   C      -9.0564203511   21.6896866569  -16.4908989390
   C      -6.8747677714   20.6716491271  -17.8681863689
   C      -9.1828754049   21.3549626379  -17.8402798723
   C      -8.0829553768   20.8077859486  -18.5247962806
   C      -3.4682918627   21.2488231133  -14.5054190444
   C      -6.7005424924   21.0627098857  -16.5256361877
   C      -7.8325378542   21.5660146366  -15.8358422407
   O      -2.6173475699   20.8680261442  -15.3005578542
   O     -10.3729456605   21.5939268229  -18.4452805413
   O      -8.2187924078   20.5297096930  -19.8716033143
   O      -7.6827109688   21.9255884103  -14.5304143083
   H     -10.2739602321   21.6689893042  -19.4171090170
   S      -3.0227915586   21.7001604241  -12.8059195739
   C      -1.2258139811   21.4005249261  -12.8830894730
   H      -0.7736876469   22.0376572854  -13.6449788000
   H      -0.8218659309   21.6474747326  -11.8993024290
   H      -1.0299840837   20.3527147187  -13.1165391584
   H      -8.3837510561   22.5797394840  -14.2684799525
198
Converged     Job 5: Energy -5.7121502767496677e+03 @ (3.689939)
   N      -9.4190003802   25.1719997229  -21.0809991242
   C      -8.0910130032   24.8839863274  -20.7660041520
   C      -7.4100098599   24.2140048554  -21.9690028273
   O      -7.9251542765   23.2243560872  -22.5087755319
   C      -7.9240698139   23.9533062752  -19.5252930735
   C      -6.5441907380   23.9354264933  -18.9286996379
   C      -6.2355011717   24.7716397593  -17.8473335361
   C      -5.5368510974   23.1059108194  -19.4397026250
   C      -4.9654364684   24.7659931539  -17.2689400316
   C      -4.2649019297   23.1014755567  -18.8683586409
   C      -3.9750996656   23.9234452820  -17.7771550371
   H      -7.5600491390   25.8209777676  -20.5448413182
   H      -8.2264171042   22.9523580977  -19.8373812618
   H      -8.6448993471   24.2977636081  -18.7744833393
   H      -7.0053975993   25.4286327531  -17.4513318193
   H      -5.7616048623   22.4419520223  -20.2703971835
   H      -4.7529942771   25.4110078396  -16.4204004170
   H      -3.5063463683   22.4361998457  -19.2605676934
   H      -2.9879471725   23.8998434689  -17.3241661624
   H      -9.8805067438   25.5918233614  -20.2752341323
   H      -9.9293910960   24.3077631952  -21.2650743276
   N      -6.2559976196   24.7379978766  -22.3669976766
   C      -5.6060014654   24.2539958558  -23.5729995969
   C      -4.2180019722   23.7269953860  -23.2119986794
   O      -3.3838802905   24.4901234070  -22.7150289009
   H      -5.8750562263   25.5552853533  -21.9105243644
   H      -6.2487868364   23.4899091416  -24.0074901275
   H      -5.4797537437   25.0757595608  -24.2856339525
   N      -3.9950001555   22.4249946208  -23.4089978714
   C      -2.6219975137   21.9929983403  -23.2750030933
   C      -2.2559995823   20.9290016738  -24.2930006963
   C      -2.2146081753   21.5916267286  -21.8402428479
   C      -2.9703637905   20.4580683259  -21.1730322260
   C      -3.9576239814   19.6891601477  -21.8011846228
   C      -2.6789491348   20.1659299700  -19.8313748159
   C      -4.6385814176   18.6813970965  -21.1176612493
   C      -3.3575552462   19.1726996065  -19.1285181715
   C      -4.3498640370   18.4270586414  -19.7749102211
   O      -5.0700076730   17.4473550895  -19.1453252985
   O      -3.0220208513   20.5081059526  -25.1383171854
   H      -4.6104603540   21.8811362168  -24.0033040486
   H      -1.9775995900   22.8504343007  -23.5177169388
   H      -2.3157995671   22.4971961010  -21.2325368722
   H      -1.1407636680   21.3613412910  -21.8594595638
   H      -4.2142678196   19.8587213438  -22.8398281284
   H      -1.9077874277   20.7341621378  -19.3167354328
   H      -5.4003342292   18.0928547179  -21.6181751360
   H      -3.1207857861   18.9795183952  -18.0847485720
   H      -4.8097568144   17.3996297953  -18.2096512559
   H      -1.2139829026   20.5637679949  -24.2168131515
   N     -10.2909999055   21.4870000516  -23.3370001026
   C     -11.4179997776   21.0960001481  -22.4820001279
   C     -11.9100000497   22.3050001786  -21.6720002090
   O     -11.1573045591   22.8761117516  -20.8592516801
   C     -11.2124688773   19.8629211674  -21.5512730868
   C     -10.8374914546   18.6428321990  -22.4209514721
   C     -12.4599983978   19.5871837323  -20.7041173253
   C     -10.8179011807   17.2895759636  -21.7005790475
   H     -12.2342389671   20.8101403179  -23.1622205407
   H     -10.3762735333   20.0899072094  -20.8815531623
   H      -9.8523116953   18.8115192622  -22.8720043077
   H     -11.5501112087   18.5787335958  -23.2568299105
   H     -13.3253883364   19.3684897825  -21.3448072731
   H     -12.7240413403   20.4322417783  -20.0656016554
   H     -12.3023465637   18.7258856556  -20.0502793905
   H     -11.8189494503   16.9876226016  -21.3777913617
   H     -10.1755212362   17.3046848394  -20.8141888402
   H     -10.4377233146   16.5111598058  -22.3716642787
   H      -9.9222521291   20.6630692134  -23.8056116653
   H      -9.5354119100   21.8667021933  -22.7629754145
   N     -13.2070000947   22.5949998631  -21.7439996787
   C     -13.9489998899   23.5530000632  -20.8580000607
   C     -13.7720001430   23.1629998640  -19.3720001378
   O     -14.0447911802   22.0272499300  -18.9637331916
   H     -13.7772159600   22.0588662558  -22.3847198140
   H     -13.6086596213   24.5734498282  -21.0510269760
   H     -15.0032535564   23.4680028343  -21.1236376076
   N     -13.3409998775   24.1269997793  -18.5820000604
   C     -12.8539999540   23.8290006043  -17.2500000044
   C     -14.0050003439   23.4660008354  -16.3049996782
   O     -13.7908708374   22.8630269486  -15.2494165522
   C     -12.0781761108   25.0686994783  -16.7292932285
   C     -10.9463328023   24.7586734560  -15.8020647565
   C     -10.7960906420   23.9698349454  -14.6860098233
   N      -9.6911516408   25.3011735100  -16.0223219305
   C      -8.8489056026   24.8319668761  -15.0715802642
   N      -9.4829223526   24.0139676798  -14.2418934356
   H     -13.0270307516   24.9880745275  -19.0121527685
   H     -12.1958914702   22.9572799316  -17.2912285850
   H     -12.7849242317   25.7735874019  -16.2752348778
   H     -11.6477859965   25.5801012194  -17.5974827972
   H      -9.4425137236   25.9268694939  -16.7788245125
   H     -11.5442585908   23.3479468163  -14.2191086106
   H      -7.7981896794   25.0815191017  -15.0387323137
   N     -15.2269999626   23.8479990121  -16.6620004029
   C     -16.3630001118   23.4180000822  -15.9420001800
   C     -16.5679999406   21.8990001018  -15.9979997871
   O     -17.1705599858   21.3605960409  -15.0594501883
   H     -15.3494203390   24.3271402648  -17.5444349620
   H     -16.2866307212   23.6701287997  -14.8820484607
   H     -17.2537439287   23.9021350973  -16.3509143790
   N     -16.1720001949   21.1950000456  -17.0630003084
   C     -16.3929997605   19.7329999972  -17.1390000504
   C     -15.5320000170   19.0089999044  -16.0969999485
   O     -15.9424221672   17.9827908795  -15.5476175775
   H     -15.5976706592   21.6245912321  -17.7862833128
   H     -17.4389781741   19.4938533237  -16.9463809415
   H     -16.1091762741   19.4046522247  -18.1413710779
   N     -14.3080001068   19.5120000581  -15.9009999210
   C     -13.4139999759   18.7560000861  -15.1220000398
   C     -12.1359998836   19.5319998606  -14.8500001237
   O     -11.8996122203   20.5580098580  -15.4941178257
   C     -13.0090294439   17.4059378007  -15.7883351493
   S     -11.9205174048   17.5654171039  -17.2603665279
   H     -13.9721014537   20.3616404652  -16.3388666273
   H     -13.8919748167   18.4857830894  -14.1715264777
   H     -13.9116006099   16.8994316899  -16.1275470141
   H     -12.5182252642   16.7632067053  -15.0548467681
   H     -10.7900453756   17.8615715040  -16.5835026165
   N     -11.2659998767   19.0339996480  -13.9460001863
   C      -9.9969996017   19.6749995063  -13.5650005680
   C      -8.8769986517   18.8249990889  -14.1420005945
   O      -9.1150874414   17.8530582745  -14.8709733688
   H     -11.5086865436   18.1892434176  -13.4448652201
   H      -9.9800023117   20.6876473326  -13.9679420355
   H      -9.9150781860   19.7232732221  -12.4761239978
   N      -7.6400003651   19.1360040599  -13.7359988345
   C      -6.4500016649   18.3769973433  -14.0490016023
   C      -6.6059989575   16.9179999870  -13.7169998260
   O      -6.2902995619   16.0446675918  -14.5315221242
   H      -7.5082541059   20.0543758841  -13.3259732334
   H      -5.6245076029   18.8069186841  -13.4766330540
   H      -6.1986562103   18.4477124036  -15.1117829479
   N      -7.0429996647   16.6470003516  -12.4999999510
   C      -6.9540001827   15.2350005533  -12.1039996896
   C      -8.0129999679   14.5059996200  -12.9030000324
   O      -7.9072087322   13.3148343802  -13.2148777645
   C      -7.1623367076   15.0457514069  -10.5991676762
   C      -6.1084591486   15.7280809041   -9.7074436171
   C      -6.4232821686   15.4388855805   -8.2345177059
   C      -4.6791494794   15.2968385353  -10.0576153435
   H      -7.1273389245   17.3800710800  -11.8065391436
   H      -5.9851481289   14.8380308116  -12.4114890611
   H      -7.1502974921   13.9652405049  -10.4097222706
   H      -8.1627047179   15.4065019064  -10.3271511448
   H      -6.1784985179   16.8157270143   -9.8559172021
   H      -6.3451426339   14.3637457630   -8.0293914349
   H      -7.4388885337   15.7587000783   -7.9735828013
   H      -5.7213632598   15.9599270305   -7.5738577285
   H      -4.3974825706   15.5959099074  -11.0727652104
   H      -4.5726963108   14.2068551174   -9.9842191505
   H      -3.9610492953   15.7521756929   -9.3664598170
   N      -9.0819997127   15.2380000111  -13.1510004683
   C     -10.2719999662   14.6659999742  -13.8400000855
   C      -9.9459999309   14.2889999996  -15.2640000276
   O     -10.2550779909   13.1926548645  -15.7444144909
   H      -9.0913741964   16.2173384010  -12.9129346368
   H     -11.0538838014   15.4284154681  -13.8152274152
   H     -10.6137987501   13.7723500841  -13.3157729491
   N      -9.3230000229   15.2380001060  -15.9660000437
   C      -8.8439999568   14.9340000557  -17.2510000358
   C      -7.8749999377   13.7869999850  -17.2000000130
   C      -8.0940523159   16.1494912509  -17.8333243409
   O      -7.6125168634   13.0812539964  -18.1534989731
   H      -9.0361163477   16.1007481056  -15.5104948210
   H      -9.6625958765   14.6572161357  -17.9265313731
   H      -7.2350526864   16.4050836151  -17.2031054576
   H      -8.7602937274   17.0157282930  -17.8763785250
   H      -7.7381472485   15.9250681281  -18.8409718679
   H      -7.3583747704   13.6639373251  -16.2243429141
   H      -5.5620159000   21.8050962040  -13.9816488427
   H      -4.6188837368   20.6539691163  -16.6638799950
   H      -6.0153382036   20.3118524250  -18.4133683963
   H      -9.9406791535   22.0554758366  -15.9767424606
   H      -7.0815993027   18.7710318952  -19.8228627881
   H      -8.0705716761   19.0720206164  -21.2784912760
   H      -8.8475206279   18.5493701797  -19.7522683939
   C      -8.0395039967   19.1425167344  -20.1908191237
   C      -4.9189506899   21.4131222045  -14.7559905284
   C      -5.3738476526   21.0290771324  -15.9754706952
   C      -9.0634573029   21.6896188871  -16.4895599041
   C      -6.8760330139   20.6741918294  -17.8624224400
   C      -9.1857139360   21.3547986940  -17.8393327267
   C      -8.0834185063   20.8088189368  -18.5212542536
   C      -3.4896070591   21.2882549632  -14.4806567934
   C      -6.7065617032   21.0660054374  -16.5196791265
   C      -7.8408836246   21.5665319654  -15.8325514829
   O      -2.6298105545   20.9099557903  -15.2672178168
   O     -10.3748303754   21.5914877732  -18.4472420593
   O      -8.2167503074   20.5303470396  -19.8682380284
   O      -7.6921657636   21.9222895259  -14.5260246428
   H     -10.2736423199   21.6679713096  -19.4187073540
   S      -3.0600742576   21.7568207209  -12.7814054405
   C      -1.2595662051   21.4753218275  -12.8450052656
   H      -0.8087202479   22.1138092344  -13.6065422176
   H      -0.8648208885   21.7304332201  -11.8595711398
   H      -1.0516237857   20.4286246636  -13.0727667130
   H      -8.3827482647   22.5867413678  -14.2657104040
198
Converged     Job 6: Energy -5.7121500066783774e+03 @ (3.662327)
   N      -9.4190003874   25.1719997624  -21.0809991828
   C      -8.0910131041   24.8839862068  -20.7660040925
   C      -7.4100098608   24.2140049354  -21.9690028071
   O      -7.9250622713   23.2243421320  -22.5088727324
   C      -7.9235201243   23.9532477313  -19.5253060680
   C      -6.5434382389   23.9365917413  -18.9290769801
   C      -6.2345676927   24.7756351567  -17.8499536468
   C      -5.5361650072   23.1060057540  -19.4384868317
   C      -4.9642996591   24.7718539729  -17.2720373022
   C      -4.2640242143   23.1033420701  -18.8674910949
   C      -3.9739769818   23.9282491126  -17.7785462564
   H      -7.5600592642   25.8209975520  -20.5449012163
   H      -8.2251389791   22.9520101447  -19.8372362825
   H      -8.6445084045   24.2972641064  -18.7744452592
   H      -7.0043976129   25.4336175214  -17.4554953967
   H      -5.7610805632   22.4399178510  -20.2674339122
   H      -4.7516601103   25.4190823791  -16.4252502213
   H      -3.5054527030   22.4372012479  -19.2582828196
   H      -2.9866429615   23.9061469363  -17.3258956557
   H      -9.8805645291   25.5916338388  -20.2751547790
   H      -9.9293426582   24.3077440241  -21.2651983146
   N      -6.2559975619   24.7379978278  -22.3669975847
   C      -5.6060014382   24.2539959028  -23.5729995684
   C      -4.2180019825   23.7269953683  -23.2119986207
   O      -3.3839099833   24.4901176337  -22.7149720785
   H      -5.8750626332   25.5552785428  -21.9105075852
   H      -6.2487888935   23.4899086454  -24.0074939523
   H      -5.4797635820   25.0757638805  -24.2856265013
   N      -3.9950001554   22.4249946472  -23.4089978914
   C      -2.6219975636   21.9929982732  -23.2750030287
   C      -2.2559995409   20.9290016892  -24.2930006524
   C      -2.2151412451   21.5914362454  -21.8401641769
   C      -2.9716624393   20.4581232176  -21.1734322607
   C      -3.9586827142   19.6895374719  -21.8023957561
   C      -2.6809844970   20.1656496039  -19.8316918505
   C      -4.6399870027   18.6814957753  -21.1196551118
   C      -3.3599643944   19.1721141772  -19.1296348186
   C      -4.3516841756   18.4265066671  -19.7769457971
   O      -5.0716481204   17.4460346953  -19.1483613651
   O      -3.0219179071   20.5081414753  -25.1384404375
   H      -4.6104147647   21.8812079348  -24.0034201982
   H      -1.9775161112   22.8504180061  -23.5175328420
   H      -2.3162254403   22.4969866905  -21.2324128864
   H      -1.1413931492   21.3606970400  -21.8589923317
   H      -4.2147696863   19.8594508646  -22.8411190774
   H      -1.9099343952   20.7336174288  -19.3166059153
   H      -5.4014911086   18.0931248917  -21.6207867762
   H      -3.1236086343   18.9779862436  -18.0859508840
   H      -4.8109538359   17.3968189869  -18.2128927723
   H      -1.2140233395   20.5636647115  -24.2166837003
   N     -10.2909999321   21.4870000844  -23.3370000677
   C     -11.4179998432   21.0960000524  -22.4820001206
   C     -11.9099999843   22.3050002495  -21.6720002458
   O     -11.1571926983   22.8763600573  -20.8595437345
   C     -11.2113138437   19.8634703955  -21.5506687836
   C     -10.8352221704   18.6431977113  -22.4196216901
   C     -12.4584857407   19.5872586002  -20.7031536016
   C     -10.8149099454   17.2903403249  -21.6985054784
   H     -12.2342368795   20.8094697966  -23.1619176955
   H     -10.3750916562   20.0914019930  -20.8811978186
   H      -9.8499398020   18.8123275016  -22.8703069136
   H     -11.5474702778   18.5781549018  -23.2557581660
   H     -13.3237490340   19.3674244515  -21.3436232883
   H     -12.7231411147   20.4325684022  -20.0652073946
   H     -12.3000540326   18.7265767941  -20.0486994712
   H     -11.8158397518   16.9878618401  -21.3758342036
   H     -10.1727923833   17.3064325751  -20.8119495854
   H     -10.4339903180   16.5118231246  -22.3690626674
   H      -9.9217854988   20.6629889300  -23.8051074830
   H      -9.5356958258   21.8674455126  -22.7630928998
   N     -13.2070001034   22.5949998565  -21.7439996728
   C     -13.9489999284   23.5530000493  -20.8580000538
   C     -13.7720001374   23.1629998872  -19.3720001184
   O     -14.0448358456   22.0272403200  -18.9637960872
   H     -13.7772498249   22.0585989565  -22.3844841685
   H     -13.6086514480   24.5734543484  -21.0510448560
   H     -15.0032568110   23.4680115078  -21.1236395887
   N     -13.3409998968   24.1269998342  -18.5820000521
   C     -12.8539998790   23.8290006336  -17.2500000129
   C     -14.0050003793   23.4660008664  -16.3049996924
   O     -13.7903346922   22.8635860033  -15.2492162810
   C     -12.0797174574   25.0699334385  -16.7293928577
   C     -10.9460022534   24.7622535334  -15.8037683883
   C     -10.7934980787   23.9766118862  -14.6857745083
   N      -9.6914766414   25.3047190742  -16.0277016225
   C      -8.8473893791   24.8386007652  -15.0770880881
   N      -9.4795827565   24.0226377585  -14.2440564811
   H     -13.0267678319   24.9879268239  -19.0122480320
   H     -12.1952462688   22.9577647568  -17.2909477723
   H     -12.7873615392   25.7729627671  -16.2738995922
   H     -11.6516065231   25.5829953382  -17.5977232005
   H      -9.4445088767   25.9286518170  -16.7861939559
   H     -11.5405064268   23.3555495162  -14.2158376263
   H      -7.7968152787   25.0890086976  -15.0464669941
   N     -15.2269999569   23.8479988985  -16.6620004829
   C     -16.3630001184   23.4180001069  -15.9420002183
   C     -16.5679999464   21.8990001272  -15.9979997410
   O     -17.1705653545   21.3606332167  -15.0594369945
   H     -15.3494605867   24.3266022224  -17.5447183700
   H     -16.2865971902   23.6701264449  -14.8820570247
   H     -17.2537413833   23.9021431741  -16.3508856909
   N     -16.1720001968   21.1950000573  -17.0630002669
   C     -16.3929997533   19.7330000123  -17.1390000365
   C     -15.5320000095   19.0089998988  -16.0969999557
   O     -15.9424034078   17.9828040563  -15.5475872343
   H     -15.5977007035   21.6245875018  -17.7863018817
   H     -17.4389716820   19.4938588804  -16.9463785297
   H     -16.1091831277   19.4046600472  -18.1413668374
   N     -14.3080001107   19.5120000663  -15.9009999091
   C     -13.4139999389   18.7560000903  -15.1220000720
   C     -12.1359998579   19.5319999014  -14.8500001124
   O     -11.9000620394   20.5584877796  -15.4935119867
   C     -13.0091923249   17.4058052268  -15.7881105931
   S     -11.9204361980   17.5649384786  -17.2599898594
   H     -13.9720771553   20.3616214940  -16.3388747431
   H     -13.8919604066   18.4859554583  -14.1714723590
   H     -13.9117756952   16.8993765585  -16.1273788972
   H     -12.5185960328   16.7630848739  -15.0544820502
   H     -10.7900625329   17.8611818898  -16.5830003706
   N     -11.2659999348   19.0339996494  -13.9460000953
   C      -9.9969996102   19.6749995682  -13.5650006244
   C      -8.8769986934   18.8249990932  -14.1420005471
   O      -9.1150817724   17.8530530890  -14.8710188030
   H     -11.5082098004   18.1886311194  -13.4456918106
   H      -9.9798998954   20.6876231551  -13.9678845285
   H      -9.9150646859   19.7232233541  -12.4761218341
   N      -7.6400003697   19.1360039661  -13.7359988881
   C      -6.4500016255   18.3769973983  -14.0490015929
   C      -6.6059989510   16.9180000004  -13.7169998508
   O      -6.2903264149   16.0446741138  -14.5315347462
   H      -7.5085673517   20.0544042091  -13.3260049454
   H      -5.6246212828   18.8070625069  -13.4765641615
   H      -6.1986541628   18.4479972965  -15.1118196273
   N      -7.0429996723   16.6470003799  -12.4999999878
   C      -6.9540001717   15.2350006407  -12.1039996571
   C      -8.0129999516   14.5059996023  -12.9029999753
   O      -7.9072244752   13.3148454414  -13.2148786235
   C      -7.1623947536   15.0457302577  -10.5991786001
   C      -6.1083674720   15.7277270003   -9.7073805223
   C      -6.4233897353   15.4386258911   -8.2344786996
   C      -4.6791704207   15.2960169186  -10.0574474785
   H      -7.1274486668   17.3800805342  -11.8065572195
   H      -5.9851456926   14.8380422848  -12.4114786465
   H      -7.1506439537   13.9652090620  -10.4097897589
   H      -8.1626789778   15.4067252070  -10.3271663900
   H      -6.1780469694   16.8153946044   -9.8558732095
   H      -6.3456273222   14.3634619358   -8.0293518309
   H      -7.4389118506   15.7587785498   -7.9736028212
   H      -5.7213457728   15.9594325292   -7.5737606380
   H      -4.3973477551   15.5949934219  -11.0725756015
   H      -4.5730723105   14.2060081296   -9.9840323032
   H      -3.9609753975   15.7511367815   -9.3662472742
   N      -9.0819996954   15.2380000149  -13.1510004817
   C     -10.2719999692   14.6659999968  -13.8400000819
   C      -9.9459999353   14.2889999924  -15.2640000137
   O     -10.2550702047   13.1926493275  -15.7443901509
   H      -9.0913304491   16.2173673336  -12.9130473854
   H     -11.0538866267   15.4284019790  -13.8152252496
   H     -10.6137792039   13.7723495126  -13.3157719762
   N      -9.3230000265   15.2380001091  -15.9660000397
   C      -8.8439999610   14.9340000664  -17.2510000284
   C      -7.8749999366   13.7869999948  -17.2000000079
   C      -8.0942161361   16.1495050296  -17.8333996772
   O      -7.6124210212   13.0812609852  -18.1534779593
   H      -9.0361251657   16.1007612370  -15.5105031688
   H      -9.6626099094   14.6571604980  -17.9264932930
   H      -7.2351171048   16.4052111134  -17.2033545978
   H      -8.7605421686   17.0156734458  -17.8763136053
   H      -7.7384894021   15.9251315367  -18.8411249227
   H      -7.3584612161   13.6639017792  -16.2243079376
   H      -5.5922650471   21.8321794315  -13.9722627463
   H      -4.6203765395   20.6692020879  -16.6400916251
   H      -6.0137243931   20.3171303577  -18.4028896587
   H      -9.9493507488   22.0545231773  -15.9758535967
   H      -7.0806910257   18.7702626932  -19.8141177269
   H      -8.0667903840   19.0716120536  -21.2717837054
   H      -8.8471565061   18.5514107110  -19.7464738690
   C      -8.0373968376   19.1428906816  -20.1840849988
   C      -4.9406664404   21.4399601123  -14.7387316398
   C      -5.3825906890   21.0430797273  -15.9589668905
   C      -9.0703815365   21.6903436242  -16.4867676418
   C      -6.8764891024   20.6776396057  -17.8538975602
   C      -9.1875981793   21.3551827900  -17.8368760398
   C      -8.0826825502   20.8104160660  -18.5157515990
   C      -3.5121187933   21.3318507763  -14.4514500993
   C      -6.7123829306   21.0703305203  -16.5108698767
   C      -7.8495628692   21.5679540250  -15.8269965820
   O      -2.6421096892   20.9554254731  -15.2273461825
   O     -10.3756030113   21.5892152635  -18.4481810304
   O      -8.2129907390   20.5312555980  -19.8629218797
   O      -7.7033506827   21.9198645648  -14.5191825998
   H     -10.2719061351   21.6669041528  -19.4192382153
   S      -3.1017067562   21.8218630322  -12.7533424630
   C      -1.2974690355   21.5608450264  -12.8000118157
   H      -0.8476206704   22.1992655205  -13.5622080735
   H      -0.9138922394   21.8271716249  -11.8131601768
   H      -1.0756680016   20.5151147879  -13.0188479911
   H      -8.3830862048   22.5951955369  -14.2614323605
198
Converged     Job 7: Energy -5.7121496975817499e+03 @ (3.634715)
   N      -9.4190004013   25.1719997366  -21.0809991408
   C      -8.0910131078   24.8839862136  -20.7660041782
   C      -7.4100098201   24.2140049115  -21.9690028511
   O      -7.9251568194   23.2243982808  -22.5088885624
   C      -7.9229168917   23.9533439960  -19.5252206632
   C      -6.5426077380   23.9382116365  -18.9292764898
   C      -6.2336702341   24.7794342747  -17.8518363771
   C      -5.5349294674   23.1073678097  -19.4375214397
   C      -4.9630384629   24.7775607074  -17.2747108400
   C      -4.2624385293   23.1064324498  -18.8671826759
   C      -3.9722964811   23.9337400163  -17.7800673712
   H      -7.5601315495   25.8210492773  -20.5449532398
   H      -8.2238284476   22.9517865208  -19.8368835408
   H      -8.6439866910   24.2970095144  -18.7742617143
   H      -7.0037352835   25.4376251184  -17.4581532404
   H      -5.7598012373   22.4395861533  -20.2650789737
   H      -4.7503817014   25.4265111971  -16.4292470493
   H      -3.5036960713   22.4399245752  -19.2571320394
   H      -2.9847190026   23.9133020604  -17.3278493914
   H      -9.8805717732   25.5916588198  -20.2751731230
   H      -9.9293856926   24.3077902372  -21.2652527327
   N      -6.2559975926   24.7379978125  -22.3669976448
   C      -5.6060014833   24.2539958388  -23.5729996184
   C      -4.2180019809   23.7269953805  -23.2119986758
   O      -3.3839370647   24.4900883722  -22.7148813563
   H      -5.8749882518   25.5552098157  -21.9104446620
   H      -6.2487918790   23.4899127313  -24.0074955401
   H      -5.4797616335   25.0757676242  -24.2856253109
   N      -3.9950001590   22.4249946026  -23.4089978774
   C      -2.6219975086   21.9929983558  -23.2750030846
   C      -2.2559995760   20.9290016667  -24.2930007076
   C      -2.2159248825   21.5908576545  -21.8401374848
   C      -2.9733226466   20.4574746690  -21.1744844820
   C      -3.9604491590   19.6896456225  -21.8042394257
   C      -2.6829297119   20.1636244385  -19.8329988123
   C      -4.6418360652   18.6809148227  -21.1226530889
   C      -3.3618514913   19.1691697360  -19.1321593795
   C      -4.3533366120   18.4240459951  -19.7803684447
   O      -5.0727369569   17.4422106956  -19.1532463761
   O      -3.0219200249   20.5084858268  -25.1386063685
   H      -4.6103006473   21.8814035966  -24.0037218859
   H      -1.9774072621   22.8504213264  -23.5171641782
   H      -2.3169817545   22.4962103658  -21.2320893428
   H      -1.1422671264   21.3596481696  -21.8584569987
   H      -4.2164400807   19.8605449015  -22.8428010578
   H      -1.9117753305   20.7309397087  -19.3173461489
   H      -5.4033649330   18.0931696791  -21.6244810877
   H      -3.1251873163   18.9730239859  -18.0889248437
   H      -4.8106961075   17.3902355800  -18.2183071104
   H      -1.2141348969   20.5633848227  -24.2165253830
   N     -10.2909998954   21.4870000302  -23.3370001201
   C     -11.4179997690   21.0960001542  -22.4820001285
   C     -11.9100000320   22.3050002447  -21.6720002283
   O     -11.1570093733   22.8765181092  -20.8599015704
   C     -11.2094914157   19.8643532507  -21.5496946582
   C     -10.8316100036   18.6437748322  -22.4174710605
   C     -12.4560453284   19.5873797308  -20.7015548707
   C     -10.8103173984   17.2915519015  -21.6951571517
   H     -12.2342298560   20.8084466268  -23.1614221146
   H     -10.3732125126   20.0938330182  -20.8806798455
   H      -9.8460867028   18.8135610446  -22.8673858599
   H     -11.5430978641   18.5772774183  -23.2541301460
   H     -13.3213181080   19.3664584709  -21.3416247292
   H     -12.7212073173   20.4328320786  -20.0640086950
   H     -12.2966314247   18.7272202049  -20.0466653845
   H     -11.8111070573   16.9882774408  -21.3728057875
   H     -10.1687449594   17.3092100872  -20.8082437872
   H     -10.4281483305   16.5128562129  -22.3647911819
   H      -9.9207068219   20.6628057924  -23.8038968186
   H      -9.5363526189   21.8690395868  -22.7633197082
   N     -13.2070001207   22.5949998461  -21.7439996562
   C     -13.9489998693   23.5530000724  -20.8580000566
   C     -13.7720001578   23.1629998702  -19.3720001416
   O     -14.0448472792   22.0272618334  -18.9637482464
   H     -13.7773133771   22.0582307273  -22.3841155454
   H     -13.6086290775   24.5734436466  -21.0510536921
   H     -15.0032576998   23.4680353257  -21.1236391351
   N     -13.3409998697   24.1269997959  -18.5820000809
   C     -12.8540000177   23.8290006386  -17.2500000190
   C     -14.0050002852   23.4660008189  -16.3049996504
   O     -13.7902056155   22.8639735332  -15.2490265160
   C     -12.0811723282   25.0714014204  -16.7304378893
   C     -10.9467986660   24.7668046516  -15.8048221426
   C     -10.7932870865   23.9840529597  -14.6850342826
   N      -9.6928615832   25.3099174719  -16.0305902647
   C      -8.8479797747   24.8469674313  -15.0791747953
   N      -9.4793357735   24.0328463707  -14.2437035561
   H     -13.0267478698   24.9878816388  -19.0122930397
   H     -12.1945303720   22.9583058475  -17.2906813899
   H     -12.7897988864   25.7739126821  -16.2756884434
   H     -11.6539189206   25.5841455915  -17.5993768391
   H      -9.4467070653   25.9321207984  -16.7907662392
   H     -11.5393923103   23.3631070639  -14.2134483722
   H      -7.7976451841   25.0985156826  -15.0493899617
   N     -15.2269999457   23.8479989363  -16.6620004022
   C     -16.3630001247   23.4180001092  -15.9420002129
   C     -16.5679999353   21.8990001158  -15.9979997800
   O     -17.1705486764   21.3606012698  -15.0594429756
   H     -15.3494709602   24.3262730156  -17.5448952279
   H     -16.2865766950   23.6701390574  -14.8820610548
   H     -17.2537452397   23.9021490146  -16.3508734966
   N     -16.1720001917   21.1950000503  -17.0630003007
   C     -16.3929997628   19.7330000032  -17.1390000460
   C     -15.5320000174   19.0089999109  -16.0969999489
   O     -15.9424213432   17.9828112481  -15.5475887268
   H     -15.5977274099   21.6245835531  -17.7863243788
   H     -17.4389725335   19.4938574974  -16.9463744649
   H     -16.1091842304   19.4046604031  -18.1413689530
   N     -14.3080001069   19.5120000586  -15.9009999269
   C     -13.4140000000   18.7560000816  -15.1220000262
   C     -12.1359999237   19.5319998351  -14.8500001331
   O     -11.9008810251   20.5589914162  -15.4929935007
   C     -13.0094045484   17.4056374464  -15.7878512764
   S     -11.9202862274   17.5643404151  -17.2595005738
   H     -13.9720794794   20.3616724195  -16.3387835352
   H     -13.8919198903   18.4861583232  -14.1713858284
   H     -13.9120188414   16.8993470515  -16.1272369104
   H     -12.5191270320   16.7628933359  -15.0540180020
   H     -10.7900804499   17.8607423670  -16.5822876695
   N     -11.2659998313   19.0339997291  -13.9460002356
   C      -9.9969995786   19.6749994797  -13.5650005338
   C      -8.8769986488   18.8249990782  -14.1420005792
   O      -9.1150989492   17.8531012874  -14.8711314176
   H     -11.5075829976   18.1878142768  -13.4467747146
   H      -9.9798426462   20.6875131436  -13.9679448197
   H      -9.9150605080   19.7232533268  -12.4761185881
   N      -7.6400003681   19.1360040577  -13.7359988083
   C      -6.4500016572   18.3769973687  -14.0490016184
   C      -6.6059989683   16.9179999751  -13.7169998562
   O      -6.2903545948   16.0446216113  -14.5314989220
   H      -7.5089846868   20.0543099999  -13.3257268656
   H      -5.6247475170   18.8071976196  -13.4764760631
   H      -6.1986774992   18.4483414085  -15.1118632052
   N      -7.0429996665   16.6470003578  -12.4999999603
   C      -6.9540001773   15.2350005791  -12.1039996798
   C      -8.0129999673   14.5059995986  -12.9030000353
   O      -7.9072109407   13.3148393097  -13.2148808127
   C      -7.1624331597   15.0457362101  -10.5991794246
   C      -6.1084502994   15.7277420372   -9.7073385019
   C      -6.4235390698   15.4386547258   -8.2344490531
   C      -4.6792383282   15.2960215724  -10.0573279695
   H      -7.1274993559   17.3800847434  -11.8065700734
   H      -5.9851438427   14.8380302802  -12.4114579798
   H      -7.1506725992   13.9652158214  -10.4097872447
   H      -8.1627320192   15.4067150704  -10.3272037065
   H      -6.1781224060   16.8154091172   -9.8558371318
   H      -6.3458251517   14.3634881223   -8.0293159046
   H      -7.4390561193   15.7588485640   -7.9736130381
   H      -5.7215001584   15.9594365593   -7.5737075248
   H      -4.3973711060   15.5949481031  -11.0724602852
   H      -4.5731413908   14.2060140417   -9.9838596997
   H      -3.9610694088   15.7511702805   -9.3661189434
   N      -9.0819997120   15.2380000200  -13.1510004883
   C     -10.2719999713   14.6659999721  -13.8400000781
   C      -9.9459999280   14.2890000060  -15.2640000285
   O     -10.2550466409   13.1926472336  -15.7444158197
   H      -9.0913678466   16.2173475226  -12.9129769270
   H     -11.0538859706   15.4284090689  -13.8152398843
   H     -10.6138002546   13.7723549641  -13.3157732243
   N      -9.3230000282   15.2380001130  -15.9660000464
   C      -8.8439999546   14.9340000612  -17.2510000358
   C      -7.8749999397   13.7869999833  -17.2000000149
   C      -8.0944605111   16.1495089401  -17.8335482084
   O      -7.6125433911   13.0813894623  -18.1536076146
   H      -9.0361845804   16.1007948249  -15.5105170319
   H      -9.6626330248   14.6570674196  -17.9264351537
   H      -7.2352072943   16.4054064791  -17.2037906869
   H      -8.7609200088   17.0155637657  -17.8762625613
   H      -7.7390198842   15.9251923164  -18.8413843038
   H      -7.3584092982   13.6638136798  -16.2243424152
   H      -5.6293226776   21.8703128867  -13.9615551978
   H      -4.6219980735   20.6874432502  -16.6080563868
   H      -6.0102433485   20.3250305150  -18.3866959863
   H      -9.9606526309   22.0536870494  -15.9749757476
   H      -7.0785989612   18.7692804599  -19.8003357546
   H      -8.0602944709   19.0712982912  -21.2610603638
   H      -8.8459447500   18.5551987461  -19.7371090157
   C      -8.0333804933   19.1438484837  -20.1733527499
   C      -4.9662805310   21.4755381747  -14.7163121007
   C      -5.3926576772   21.0611702502  -15.9363241727
   C      -9.0790060345   21.6918891636  -16.4828358785
   C      -6.8760993083   20.6831504543  -17.8408829611
   C      -9.1895784057   21.3563742573  -17.8333073551
   C      -8.0805518262   20.8133827728  -18.5070941189
   C      -3.5396095295   21.3904234367  -14.4122553244
   C      -6.7191426253   21.0770374668  -16.4974001977
   C      -7.8608493894   21.5708378821  -15.8186025898
   O      -2.6554027112   21.0124197656  -15.1707649494
   O     -10.3758920648   21.5867776533  -18.4495340934
   O      -8.2060694458   20.5331269173  -19.8545119542
   O      -7.7207947216   21.9183058323  -14.5089509259
   H     -10.2685889962   21.6659368338  -19.4200003036
   S      -3.1576528474   21.9184429842  -12.7189319933
   C      -1.3485820133   21.6874792065  -12.7384729480
   H      -0.8995347518   22.3220380180  -13.5044255720
   H      -0.9824450255   21.9750662790  -11.7509859899
   H      -1.1061665631   20.6425326899  -12.9384215904
   H      -8.3902281253   22.6047318919  -14.2551642423
198
Converged     Job 8: Energy -5.7121493946697628e+03 @ (3.607102)
   N      -9.4190004272   25.1719996980  -21.0809991152
   C      -8.0910131172   24.8839863074  -20.7660041727
   C      -7.4100097719   24.2140047954  -21.9690028254
   O      -7.9251919004   23.2244507826  -22.5089449293
   C      -7.9233577375   23.9522333453  -19.5253874468
   C      -6.5434987443   23.9377149469  -18.9281758291
   C      -6.2345967351   24.7832767153  -17.8540283950
   C      -5.5360709421   23.1040600663  -19.4322812713
   C      -4.9638597304   24.7838727885  -17.2771115484
   C      -4.2635536739   23.1051322199  -18.8618043431
   C      -3.9731215638   23.9378445073  -17.7788777674
   H      -7.5600166056   25.8208037008  -20.5443128542
   H      -8.2235654926   22.9505808566  -19.8377653131
   H      -8.6451537284   24.2953005690  -18.7748175899
   H      -7.0046733437   25.4431077759  -17.4629882241
   H      -5.7611338981   22.4324272246  -20.2565927375
   H      -4.7510469171   25.4363368168  -16.4343945958
   H      -3.5050917745   22.4364084164  -19.2487298531
   H      -2.9854945399   23.9195703852  -17.3265998826
   H      -9.8807263382   25.5911964384  -20.2750281855
   H      -9.9292713304   24.3078516020  -21.2657886069
   N      -6.2559976398   24.7379978798  -22.3669977183
   C      -5.6060015506   24.2539958014  -23.5729996267
   C      -4.2180019549   23.7269953777  -23.2119987900
   O      -3.3839738601   24.4900817183  -22.7148012728
   H      -5.8750330193   25.5552666276  -21.9105022410
   H      -6.2487878064   23.4899108325  -24.0074935401
   H      -5.4797779927   25.0757633021  -24.2856322945
   N      -3.9950002167   22.4249945374  -23.4089976897
   C      -2.6219974984   21.9929984451  -23.2750030989
   C      -2.2559996381   20.9290015853  -24.2930007490
   C      -2.2164672056   21.5908477641  -21.8399992732
   C      -2.9737625052   20.4570726484  -21.1748672266
   C      -3.9619341068   19.6903872003  -21.8044210237
   C      -2.6816224804   20.1612179708  -19.8341991829
   C      -4.6424427777   18.6805919808  -21.1235428848
   C      -3.3593650819   19.1654013451  -19.1341302881
   C      -4.3514965272   18.4211111131  -19.7823085902
   O      -5.0690664448   17.4371946479  -19.1562551354
   O      -3.0218994944   20.5085627754  -25.1386529164
   H      -4.6102524480   21.8815200580  -24.0038769150
   H      -1.9773732231   22.8504330271  -23.5170026920
   H      -2.3180531372   22.4960988498  -21.2318574390
   H      -1.1427600997   21.3598552914  -21.8578431337
   H      -4.2192890173   19.8628937975  -22.8423710417
   H      -1.9096476710   20.7277177301  -19.3188390244
   H      -5.4047410733   18.0937028954  -21.6252228481
   H      -3.1205556027   18.9662114377  -18.0919359643
   H      -4.8038795196   17.3815384389  -18.2224071175
   H      -1.2141640168   20.5633137703  -24.2164769951
   N     -10.2909999244   21.4870000176  -23.3370000650
   C     -11.4179999097   21.0959999954  -22.4820001532
   C     -11.9099999316   22.3050001385  -21.6720001806
   O     -11.1567202241   22.8770164580  -20.8607023249
   C     -11.2054206589   19.8662990825  -21.5475823567
   C     -10.8253405347   18.6447528727  -22.4130681129
   C     -12.4498960245   19.5883258565  -20.6968021255
   C     -10.8013844733   17.2941019230  -21.6878233094
   H     -12.2341532781   20.8061780212  -23.1603986035
   H     -10.3682705227   20.0986972591  -20.8803131890
   H      -9.8399637332   18.8155361497  -22.8629697302
   H     -11.5365673788   18.5751678063  -23.2496835383
   H     -13.3157918820   19.3645397304  -21.3349985398
   H     -12.7155434702   20.4345425929  -20.0604808599
   H     -12.2876782862   18.7298218136  -20.0404632206
   H     -11.8016453016   16.9892596684  -21.3653131079
   H     -10.1603486174   17.3153535023  -20.8006336963
   H     -10.4170648895   16.5148103525  -22.3555237429
   H      -9.9191061151   20.6625682517  -23.8021371700
   H      -9.5373869417   21.8717274579  -22.7638616429
   N     -13.2070000578   22.5949999443  -21.7439997819
   C     -13.9490000113   23.5530000250  -20.8580000288
   C     -13.7720001504   23.1629998697  -19.3720000466
   O     -14.0448580220   22.0272784944  -18.9637054652
   H     -13.7774481945   22.0574135312  -22.3833038815
   H     -13.6085844994   24.5734272963  -21.0510359692
   H     -15.0032639320   23.4680908223  -21.1236310474
   N     -13.3409997977   24.1269997950  -18.5820000304
   C     -12.8539993736   23.8290003786  -17.2500001191
   C     -14.0050005499   23.4660010439  -16.3049997933
   O     -13.7901544368   22.8642720103  -15.2488632968
   C     -12.0840727348   25.0739845604  -16.7320328398
   C     -10.9511501362   24.7743452826  -15.8035110867
   C     -10.7990564813   23.9964023625  -14.6803309912
   N      -9.6971110116   25.3169037056  -16.0299108996
   C      -8.8533904029   24.8583094153  -15.0754832811
   N      -9.4858492867   24.0477503053  -14.2372830906
   H     -13.0268383612   24.9878944135  -19.0122918059
   H     -12.1932105995   22.9593125466  -17.2901140808
   H     -12.7950030335   25.7764330081  -16.2807904256
   H     -11.6560240375   25.5850673757  -17.6015502740
   H      -9.4500908361   25.9360625359  -16.7922951438
   H     -11.5453571922   23.3765924564  -14.2075488821
   H      -7.8031809092   25.1103716897  -15.0454222275
   N     -15.2269999397   23.8479991625  -16.6620003630
   C     -16.3630000763   23.4180000686  -15.9420001495
   C     -16.5679999805   21.8990000871  -15.9979998122
   O     -17.1705574383   21.3606124750  -15.0594442123
   H     -15.3495061865   24.3257760910  -17.5451617223
   H     -16.2865442520   23.6701434459  -14.8820673275
   H     -17.2537478856   23.9021626646  -16.3508520016
   N     -16.1720001431   21.1950000421  -17.0630003032
   C     -16.3929997271   19.7330000045  -17.1390000218
   C     -15.5320000322   19.0089999352  -16.0969998817
   O     -15.9424275184   17.9828280155  -15.5475544733
   H     -15.5976696762   21.6245589699  -17.7862939038
   H     -17.4389738234   19.4938655950  -16.9463695574
   H     -16.1091932645   19.4046722819  -18.1413767558
   N     -14.3080000736   19.5120000574  -15.9009999408
   C     -13.4139999942   18.7560001147  -15.1219999702
   C     -12.1359998156   19.5319998735  -14.8500001553
   O     -11.9016119501   20.5595791576  -15.4923381779
   C     -13.0095694684   17.4055151157  -15.7876305178
   S     -11.9198163781   17.5639172106  -17.2588454446
   H     -13.9720055917   20.3616230666  -16.3388244954
   H     -13.8919064714   18.4863298895  -14.1713229258
   H     -13.9121509326   16.8993746309  -16.1273213718
   H     -12.5197089051   16.7626906545  -15.0535845053
   H     -10.7898357395   17.8600223587  -16.5811442645
   N     -11.2659998866   19.0339995729  -13.9460001717
   C      -9.9969996129   19.6749995796  -13.5650005987
   C      -8.8769987055   18.8249991229  -14.1420005415
   O      -9.1155392189   17.8518258070  -14.8693245022
   H     -11.5070802339   18.1870762347  -13.4477956515
   H      -9.9801806948   20.6873846694  -13.9678420302
   H      -9.9148866010   19.7230434656  -12.4761358319
   N      -7.6400004205   19.1360040203  -13.7359990178
   C      -6.4500016263   18.3769970343  -14.0490015315
   C      -6.6059985420   16.9180001985  -13.7169996737
   O      -6.2903707767   16.0446248009  -14.5315112235
   H      -7.5082581027   20.0579665569  -13.3336970028
   H      -5.6247952778   18.8074384657  -13.4766628159
   H      -6.1988287209   18.4482887834  -15.1120403483
   N      -7.0429997270   16.6470003291  -12.4999999794
   C      -6.9540002926   15.2350003637  -12.1039998094
   C      -8.0129999928   14.5059997135  -12.9030000800
   O      -7.9072687135   13.3147787738  -13.2146921661
   C      -7.1625014053   15.0456640205  -10.5992015482
   C      -6.1082061047   15.7270356276   -9.7072551911
   C      -6.4236197837   15.4381400794   -8.2343988500
   C      -4.6792331200   15.2943690858  -10.0570754301
   H      -7.1280256195   17.3801613661  -11.8067127805
   H      -5.9851375087   14.8380568829  -12.4114622862
   H      -7.1512299840   13.9651128055  -10.4099428617
   H      -8.1626453807   15.4070525486  -10.3272039936
   H      -6.1771724724   16.8147367280   -9.8557965289
   H      -6.3466070400   14.3629202569   -8.0292727146
   H      -7.4389577097   15.7589681395   -7.9736439268
   H      -5.7213131421   15.9584646089   -7.5735822921
   H      -4.3970719629   15.5930445867  -11.0721985195
   H      -4.5738544708   14.2042937062   -9.9835387073
   H      -3.9608285455   15.7490771593   -9.3658202627
   N      -9.0819997294   15.2379999620  -13.1510003761
   C     -10.2719999677   14.6659999790  -13.8400000796
   C      -9.9459999726   14.2890000112  -15.2640000165
   O     -10.2550900160   13.1926703980  -15.7444507295
   H      -9.0910680824   16.2175657663  -12.9138461803
   H     -11.0539151889   15.4283775559  -13.8152205343
   H     -10.6137424696   13.7723448692  -13.3157586230
   N      -9.3230000139   15.2380000825  -15.9660000482
   C      -8.8440000120   14.9339999860  -17.2510000383
   C      -7.8749999750   13.7869999725  -17.2000000004
   C      -8.0945477661   16.1495192200  -17.8333905795
   O      -7.6122787131   13.0812914375  -18.1534666130
   H      -9.0359580294   16.1006508531  -15.5104024688
   H      -9.6626294438   14.6571014193  -17.9264488143
   H      -7.2351220225   16.4054800615  -17.2038880992
   H      -8.7610981569   17.0154737570  -17.8756464051
   H      -7.7393964330   15.9255224485  -18.8414056774
   H      -7.3585507268   13.6638491435  -16.2242652641
   H      -5.6741011778   21.9937786055  -13.9750540863
   H      -4.6323325636   20.6619816145  -16.5360746582
   H      -6.0067749677   20.3205908704  -18.3486901112
   H      -9.9742717833   22.0612050287  -15.9720467585
   H      -7.0733547705   18.7634134798  -19.7743214063
   H      -8.0494061380   19.0680535180  -21.2385179417
   H      -8.8421314920   18.5576094134  -19.7164077278
   C      -8.0253324778   19.1417650065  -20.1507661060
   C      -4.9980649422   21.5472977827  -14.6880653409
   C      -5.4079064787   21.0709825932  -15.8908450469
   C      -9.0889394966   21.6993232079  -16.4732720091
   C      -6.8760925845   20.6816972988  -17.8101349350
   C      -9.1887226384   21.3609583889  -17.8235390943
   C      -8.0750754534   20.8145823850  -18.4868434480
   C      -3.5774895865   21.4909201385  -14.3528305467
   C      -6.7295083284   21.0801946426  -16.4666386891
   C      -7.8768977486   21.5770983273  -15.7991540445
   O      -2.6828664684   21.0101397807  -15.0366680103
   O     -10.3708706633   21.5894106499  -18.4486740694
   O      -8.1927407415   20.5322415527  -19.8345000981
   O      -7.7510019450   21.9208868854  -14.4867806885
   H     -10.2576654105   21.6658804987  -19.4184664491
   S      -3.2230060878   22.2473103973  -12.7423178831
   C      -1.4148945461   22.0154500546  -12.6896056981
   H      -0.9606848215   22.4503051439  -13.5814444233
   H      -1.0562912621   22.5305721671  -11.7963373735
   H      -1.1688256125   20.9535945277  -12.6313868186
   H      -8.4135534456   22.6175814164  -14.2407203213
198
Converged     Job 9: Energy -5.7121490484397218e+03 @ (3.579490)
   N      -9.4190004026   25.1719996928  -21.0809991149
   C      -8.0910130010   24.8839864402  -20.7660041507
   C      -7.4100098502   24.2140047912  -21.9690028191
   O      -7.9251910590   23.2244913132  -22.5090424409
   C      -7.9225065938   23.9524191718  -19.5253118641
   C      -6.5422248976   23.9402404405  -18.9289444884
   C      -6.2326383271   24.7898129704  -17.8581360310
   C      -5.5345466852   23.1060351773  -19.4316142221
   C      -4.9610292942   24.7940199547  -17.2831834255
   C      -4.2611177779   23.1106446787  -18.8630976237
   C      -3.9699493295   23.9476347306  -17.7836738191
   H      -7.5601229412   25.8208955202  -20.5444419320
   H      -8.2215651661   22.9503247640  -19.8373572570
   H      -8.6444604660   24.2949055624  -18.7746352702
   H      -7.0027653652   25.4504101466  -17.4685256309
   H      -5.7600055711   22.4314619200  -20.2534043208
   H      -4.7477068619   25.4496725530  -16.4430864756
   H      -3.5023659716   22.4417227211  -19.2491273534
   H      -2.9815305204   23.9323770215  -17.3330277883
   H      -9.8807018654   25.5913073125  -20.2750661493
   H      -9.9293237285   24.3078665218  -21.2657202758
   N      -6.2559976698   24.7379978977  -22.3669977248
   C      -5.6060015115   24.2539958133  -23.5729996187
   C      -4.2180019742   23.7269954256  -23.2119987474
   O      -3.3839840051   24.4900849297  -22.7147852804
   H      -5.8749516298   25.5551756345  -21.9104057645
   H      -6.2487883731   23.4899065785  -24.0074930750
   H      -5.4797822230   25.0757638303  -24.2856330099
   N      -3.9950001694   22.4249946224  -23.4089978354
   C      -2.6219975193   21.9929984032  -23.2750031019
   C      -2.2559996561   20.9290015985  -24.2930006849
   C      -2.2166270646   21.5909552633  -21.8399132984
   C      -2.9747450350   20.4579093339  -21.1744646726
   C      -3.9623616011   19.6907588299  -21.8043337234
   C      -2.6837915111   20.1630289353  -19.8333214263
   C      -4.6432802943   18.6813070434  -21.1233678210
   C      -3.3619950487   19.1675492727  -19.1331979223
   C      -4.3533016148   18.4225254597  -19.7817870661
   O      -5.0709140033   17.4385411590  -19.1558733941
   O      -3.0218988416   20.5086437175  -25.1387002706
   H      -4.6101810139   21.8815800638  -24.0040155603
   H      -1.9773311013   22.8504012016  -23.5170303088
   H      -2.3175764530   22.4964429186  -21.2320333930
   H      -1.1430722955   21.3592271295  -21.8577301622
   H      -4.2188665151   19.8625777149  -22.8426132775
   H      -1.9122829584   20.7299086683  -19.3176824613
   H      -5.4051044785   18.0940021222  -21.6252974785
   H      -3.1239727614   18.9687499929  -18.0907513755
   H      -4.8061067827   17.3830142644  -18.2219115270
   H      -1.2141735681   20.5632784243  -24.2164659375
   N     -10.2909998600   21.4869999895  -23.3370001785
   C     -11.4179996308   21.0960004156  -22.4820000965
   C     -11.9100002014   22.3050000766  -21.6720001300
   O     -11.1565949489   22.8771344080  -20.8608904868
   C     -11.2051766961   19.8665004677  -21.5473005023
   C     -10.8232101056   18.6451490813  -22.4122369844
   C     -12.4502774860   19.5878221400  -20.6976475987
   C     -10.7992479703   17.2945731432  -21.6868615645
   H     -12.2341876618   20.8059519813  -23.1602647077
   H     -10.3687940112   20.0996264826  -20.8793068686
   H      -9.8373014496   18.8165296035  -22.8607402778
   H     -11.5332275569   18.5750359117  -23.2498411218
   H     -13.3155696046   19.3641460727  -21.3367096669
   H     -12.7166572093   20.4337064516  -20.0611707532
   H     -12.2884630589   18.7290433330  -20.0415694825
   H     -11.7996533055   16.9891629339  -21.3653407772
   H     -10.1591209817   17.3163138228  -20.7990149488
   H     -10.4137868747   16.5154581599  -22.3541142645
   H      -9.9182588772   20.6624146595  -23.8011852171
   H      -9.5378655643   21.8728681876  -22.7639838140
   N     -13.2070000885   22.5949998836  -21.7439996695
   C     -13.9489998442   23.5530001128  -20.8580000681
   C     -13.7720001894   23.1629998427  -19.3720001444
   O     -14.0448726992   22.0272809025  -18.9637131016
   H     -13.7774770937   22.0572353502  -22.3831395978
   H     -13.6085878586   24.5734290281  -21.0510691777
   H     -15.0032630173   23.4680774295  -21.1236341700
   N     -13.3409998734   24.1269997557  -18.5820000274
   C     -12.8539999645   23.8290006531  -17.2499999403
   C     -14.0050002083   23.4660007632  -16.3049996998
   O     -13.7897378501   22.8649497703  -15.2485732142
   C     -12.0853297623   25.0752147966  -16.7324240583
   C     -10.9497166595   24.7781001019  -15.8064255865
   C     -10.7944431688   24.0036945766  -14.6812697325
   N      -9.6963968933   25.3202632205  -16.0378043794
   C      -8.8500083809   24.8649358292  -15.0841752031
   N      -9.4801274310   24.0571078011  -14.2416519167
   H     -13.0266326191   24.9877518080  -19.0124025770
   H     -12.1926185812   22.9597691124  -17.2898565991
   H     -12.7968354039   25.7758086961  -16.2792701437
   H     -11.6602152769   25.5879332411  -17.6024185200
   H      -9.4515192178   25.9370819056  -16.8027655373
   H     -11.5392563992   23.3850701064  -14.2044985359
   H      -7.7998680041   25.1176146361  -15.0573225679
   N     -15.2269999880   23.8479990796  -16.6620004855
   C     -16.3630000967   23.4180001050  -15.9420001750
   C     -16.5679998917   21.8990001040  -15.9979997651
   O     -17.1705327016   21.3605933253  -15.0594403700
   H     -15.3495228778   24.3253305927  -17.5453974952
   H     -16.2865320478   23.6701620248  -14.8820751070
   H     -17.2537497325   23.9021592791  -16.3508429814
   N     -16.1720002183   21.1950000628  -17.0630003157
   C     -16.3929997629   19.7330000137  -17.1390000618
   C     -15.5320000031   19.0089999082  -16.0969999702
   O     -15.9424553808   17.9828263290  -15.5475816459
   H     -15.5977571466   21.6245695668  -17.7863523456
   H     -17.4389733247   19.4938626511  -16.9463819031
   H     -16.1091836267   19.4046746728  -18.1413711064
   N     -14.3080001124   19.5120000728  -15.9009998953
   C     -13.4139999750   18.7560000646  -15.1220000624
   C     -12.1359999326   19.5319998549  -14.8500001265
   O     -11.9023263081   20.5601128535  -15.4917058907
   C     -13.0097734441   17.4053989151  -15.7874790416
   S     -11.9197703862   17.5635212865  -17.2585502814
   H     -13.9720257225   20.3617130678  -16.3386666570
   H     -13.8918626129   18.4865046498  -14.1712500695
   H     -13.9123869032   16.8994031654  -16.1272851825
   H     -12.5201657350   16.7624818261  -15.0533419826
   H     -10.7898826795   17.8597252577  -16.5807313279
   N     -11.2659997815   19.0339996961  -13.9460002722
   C      -9.9969995670   19.6749993348  -13.5650005426
   C      -8.8769985166   18.8249990069  -14.1420006844
   O      -9.1156972170   17.8514291347  -14.8687952187
   H     -11.5062906415   18.1860621501  -13.4491599008
   H      -9.9802267806   20.6873386102  -13.9677170838
   H      -9.9148373133   19.7229157499  -12.4761332857
   N      -7.6400003555   19.1360044827  -13.7359987356
   C      -6.4500018223   18.3769971282  -14.0490017375
   C      -6.6059989664   16.9179999491  -13.7169997905
   O      -6.2904161200   16.0445809890  -14.5314837314
   H      -7.5081081573   20.0591201988  -13.3362998770
   H      -5.6248138023   18.8075131162  -13.4766486453
   H      -6.1988718860   18.4482929299  -15.1121232303
   N      -7.0429996307   16.6470003377  -12.4999999045
   C      -6.9540001656   15.2350005001  -12.1039997106
   C      -8.0129999728   14.5059996399  -12.9030000747
   O      -7.9072610591   13.3147824563  -13.2147076168
   C      -7.1625615211   15.0456622655  -10.5992074721
   C      -6.1082526828   15.7269385244   -9.7072104681
   C      -6.4237634298   15.4380723400   -8.2343689053
   C      -4.6793088246   15.2941234652  -10.0569709945
   H      -7.1280605834   17.3801857997  -11.8067397085
   H      -5.9851317590   14.8380494641  -12.4114299848
   H      -7.1513671902   13.9651091507  -10.4099642508
   H      -8.1626943057   15.4071103872  -10.3272413484
   H      -6.1771103794   16.8146479679   -9.8557589159
   H      -6.3469524959   14.3628360432   -8.0292593880
   H      -7.4390535322   15.7590794329   -7.9736375161
   H      -5.7213813369   15.9582591574   -7.5735208924
   H      -4.3970708230   15.5928024504  -11.0720704412
   H      -4.5740584032   14.2040359007   -9.9834708472
   H      -3.9608851236   15.7487243247   -9.3656639561
   N      -9.0819997238   15.2380000216  -13.1510004575
   C     -10.2719999606   14.6659999697  -13.8400000963
   C      -9.9459999271   14.2890000056  -15.2640000409
   O     -10.2550932372   13.1926665499  -15.7444450371
   H      -9.0910997263   16.2175599967  -12.9138190933
   H     -11.0539033660   15.4283885428  -13.8152457235
   H     -10.6137714724   13.7723603473  -13.3157537870
   N      -9.3230000189   15.2380001085  -15.9660000464
   C      -8.8439999450   14.9340000629  -17.2510000414
   C      -7.8749999432   13.7869999772  -17.2000000217
   C      -8.0946166471   16.1495227508  -17.8334202928
   O      -7.6123527584   13.0812548217  -18.1534603812
   H      -9.0359368345   16.1006364800  -15.5103787887
   H      -9.6626323466   14.6570761591  -17.9264371505
   H      -7.2351212132   16.4054768199  -17.2040081353
   H      -8.7611791242   17.0154725302  -17.8755757780
   H      -7.7395835352   15.9255676183  -18.8414867328
   H      -7.3585047372   13.6638764136  -16.2242860561
   H      -5.6998886907   22.0351793187  -13.9786938381
   H      -4.6370975754   20.6736700721  -16.5158785118
   H      -6.0076944832   20.3268110312  -18.3409360827
   H      -9.9850602022   22.0576173070  -15.9716046666
   H      -7.0733287959   18.7647496850  -19.7684928118
   H      -8.0466224585   19.0696638233  -21.2345618784
   H      -8.8423686801   18.5597573511  -19.7138746608
   C      -8.0244500177   19.1434564127  -20.1467604244
   C      -5.0177443665   21.5816096238  -14.6808734184
   C      -5.4179576215   21.0859265458  -15.8790889339
   C      -9.0980209530   21.6984777809  -16.4716379583
   C      -6.8790941292   20.6853624147  -17.8039798263
   C      -9.1934275675   21.3609527002  -17.8224574517
   C      -8.0771850130   20.8164244666  -18.4830890232
   C      -3.5980976072   21.5400973799  -14.3390236295
   C      -6.7372936703   21.0845923244  -16.4603545412
   C      -7.8874308855   21.5772481802  -15.7953177825
   O      -2.6985396745   21.0481984706  -15.0083680294
   O     -10.3746206002   21.5868683026  -18.4505196149
   O      -8.1917931318   20.5340477346  -19.8309833488
   O      -7.7647479790   21.9155078954  -14.4810560322
   H     -10.2590386340   21.6660719027  -19.4198235135
   S      -3.2522193677   22.3342267582  -12.7449039145
   C      -1.4431905162   22.1123890003  -12.6831529377
   H      -0.9858802725   22.5492315557  -13.5724638172
   H      -1.0919938425   22.6295137981  -11.7880993978
   H      -1.1926697548   21.0517012123  -12.6234938477
   H      -8.4126875098   22.6262184209  -14.2382646310
198
Converged     Job 10: Energy -5.7121486653944776e+03 @ (3.551878)
   N      -9.4190002369   25.1719996830  -21.0809987520
   C      -8.0910123844   24.8839867947  -20.7660041855
   C      -7.4100099565   24.2140045612  -21.9690027155
   O      -7.9251455292   23.2244942721  -22.5090725515
   C      -7.9215386256   23.9521829756  -19.5255744545
   C      -6.5409081399   23.9423962155  -18.9299059578
   C      -6.2306376100   24.7963753045  -17.8627897596
   C      -5.5331893323   23.1069916610  -19.4304603347
   C      -4.9584155001   24.8037102950  -17.2892321563
   C      -4.2590540628   23.1146274612  -18.8634785627
   C      -3.9673273557   23.9561067002  -17.7876883718
   H      -7.5601883820   25.8209336327  -20.5444239704
   H      -8.2190523770   22.9497057149  -19.8378260396
   H      -8.6438831510   24.2934092923  -18.7747229251
   H      -7.0005915555   25.4584117703  -17.4752879396
   H      -5.7590860923   22.4292811204  -20.2495228707
   H      -4.7445553798   25.4627659764  -16.4519358440
   H      -3.5001618067   22.4450061542  -19.2480851805
   H      -2.9783412913   23.9434452904  -17.3382054560
   H      -9.8808770726   25.5906870725  -20.2748407887
   H      -9.9291461684   24.3078831865  -21.2662550689
   N      -6.2559978248   24.7379980560  -22.3669979163
   C      -5.6060014923   24.2539957796  -23.5729995737
   C      -4.2180019314   23.7269954642  -23.2119987126
   O      -3.3840090129   24.4900772033  -22.7147283555
   H      -5.8750114210   25.5552322422  -21.9104576898
   H      -6.2487924581   23.4899187103  -24.0075006090
   H      -5.4797736742   25.0757722394  -24.2856219933
   N      -3.9950001566   22.4249946914  -23.4089978199
   C      -2.6219975473   21.9929981921  -23.2750032379
   C      -2.2559997421   20.9290015870  -24.2930007740
   C      -2.2171579726   21.5908921006  -21.8397422949
   C      -2.9761267178   20.4583571673  -21.1743495785
   C      -3.9637468913   19.6915271313  -21.8046229297
   C      -2.6859343861   20.1635976661  -19.8330035088
   C      -4.6452768881   18.6823020197  -21.1239461245
   C      -3.3647841879   19.1683329943  -19.1331850811
   C      -4.3557791612   18.4233675669  -19.7822992765
   O      -5.0734910241   17.4391594774  -19.1568592816
   O      -3.0218718023   20.5085226196  -25.1386566141
   H      -4.6100960001   21.8816825840  -24.0041962702
   H      -1.9772530357   22.8503787913  -23.5168571469
   H      -2.3179361670   22.4965127460  -21.2320287975
   H      -1.1437119458   21.3586391319  -21.8571206669
   H      -4.2196489191   19.8633161601  -22.8430493498
   H      -1.9144765978   20.7302789532  -19.3170553806
   H      -5.4070334872   18.0951777168  -21.6261856965
   H      -3.1272713622   18.9691928437  -18.0906923309
   H      -4.8086125498   17.3829807110  -18.2229579047
   H      -1.2141658623   20.5633138156  -24.2164474480
   N     -10.2909998997   21.4869999552  -23.3370001192
   C     -11.4179998353   21.0959999281  -22.4820000523
   C     -11.9099998128   22.3050004743  -21.6720002992
   O     -11.1565771822   22.8773624635  -20.8610926905
   C     -11.2047323135   19.8667223666  -21.5470210204
   C     -10.8210904242   18.6455465415  -22.4114444923
   C     -12.4502127006   19.5870940163  -20.6982112648
   C     -10.7965577693   17.2951792910  -21.6856898625
   H     -12.2341411531   20.8056549392  -23.1601635959
   H     -10.3689532008   20.1005173468  -20.8784823099
   H      -9.8349414612   18.8176514373  -22.8591297322
   H     -11.5303780005   18.5746691866  -23.2495955584
   H     -13.3145930246   19.3618096166  -21.3379251848
   H     -12.7182698641   20.4330774101  -20.0625725916
   H     -12.2878865104   18.7290244163  -20.0413258741
   H     -11.7969192821   16.9890901318  -21.3646942316
   H     -10.1570036875   17.3177134420  -20.7974586737
   H     -10.4100822984   16.5161699665  -22.3524731695
   H      -9.9182741386   20.6624409701  -23.8012111370
   H      -9.5378817290   21.8729751238  -22.7640655587
   N     -13.2070001509   22.5949998819  -21.7439996854
   C     -13.9489999954   23.5530000351  -20.8579999885
   C     -13.7720002062   23.1629998926  -19.3720000283
   O     -14.0449277957   22.0272886898  -18.9637241693
   H     -13.7775050464   22.0570002089  -22.3829098327
   H     -13.6085840457   24.5734182326  -21.0510726209
   H     -15.0032635256   23.4680920314  -21.1236288985
   N     -13.3409997442   24.1269997987  -18.5820000411
   C     -12.8539992976   23.8290004151  -17.2500000912
   C     -14.0050005011   23.4660010279  -16.3049997794
   O     -13.7891709436   22.8659061462  -15.2481583904
   C     -12.0871543018   25.0767604974  -16.7324157643
   C     -10.9477232949   24.7825875600  -15.8102043683
   C     -10.7886144276   24.0132797810  -14.6820891648
   N      -9.6951261595   25.3233900201  -16.0486643348
   C      -8.8455667503   24.8728486166  -15.0955916512
   N      -9.4728612949   24.0692572706  -14.2470025878
   H     -13.0264582180   24.9876206955  -19.0124973206
   H     -12.1918573665   22.9603656890  -17.2894969396
   H     -12.7994769405   25.7742258664  -16.2758283666
   H     -11.6664271068   25.5925427609  -17.6027217170
   H      -9.4529729493   25.9371005758  -16.8169852128
   H     -11.5317088339   23.3967640609  -14.1997958419
   H      -7.7954049785   25.1258492138  -15.0731224062
   N     -15.2269999219   23.8479990758  -16.6620003870
   C     -16.3630000474   23.4180001171  -15.9420001104
   C     -16.5679999227   21.8990001336  -15.9979997914
   O     -17.1705126233   21.3605878802  -15.0594310654
   H     -15.3495881939   24.3242298661  -17.5459854957
   H     -16.2864347622   23.6701454433  -14.8820814723
   H     -17.2537686797   23.9022005027  -16.3507629530
   N     -16.1720001685   21.1950000632  -17.0630003199
   C     -16.3929997609   19.7330000201  -17.1390000150
   C     -15.5320000135   19.0089999606  -16.0969998857
   O     -15.9424844274   17.9828522098  -15.5475465925
   H     -15.5977816518   21.6245505563  -17.7863829861
   H     -17.4389769746   19.4938681492  -16.9463732071
   H     -16.1091940281   19.4046785810  -18.1413797351
   N     -14.3080000512   19.5120000611  -15.9009999679
   C     -13.4139999838   18.7560001731  -15.1219999134
   C     -12.1359997360   19.5319998686  -14.8500001564
   O     -11.9032210260   20.5607235817  -15.4910170481
   C     -13.0099525528   17.4052968726  -15.7873288807
   S     -11.9196966619   17.5631830167  -17.2582503503
   H     -13.9719692019   20.3616656417  -16.3387145824
   H     -13.8918326848   18.4866619727  -14.1711831511
   H     -13.9125751716   16.8993891332  -16.1272432035
   H     -12.5205440318   16.7623140262  -15.0531050380
   H     -10.7899125357   17.8594019649  -16.5802727769
   N     -11.2659999485   19.0339994306  -13.9460001683
   C      -9.9969995439   19.6749996121  -13.5650006349
   C      -8.8769984957   18.8249990659  -14.1420007214
   O      -9.1159033001   17.8508044035  -14.8679522130
   H     -11.5054127413   18.1849429992  -13.4506570623
   H      -9.9802714738   20.6873086856  -13.9675129961
   H      -9.9147643249   19.7226953581  -12.4761233213
   N      -7.6400003842   19.1360044231  -13.7359987642
   C      -6.4500018352   18.3769968606  -14.0490016846
   C      -6.6059987116   16.9180000145  -13.7169997285
   O      -6.2903919890   16.0445876027  -14.5314848273
   H      -7.5078920175   20.0607868221  -13.3400489131
   H      -5.6248644327   18.8075363800  -13.4765442135
   H      -6.1988063247   18.4482767101  -15.1121737052
   N      -7.0429995453   16.6470003396  -12.4999998996
   C      -6.9540001879   15.2350003983  -12.1039997322
   C      -8.0130000330   14.5059996199  -12.9030001154
   O      -7.9073079454   13.3147379546  -13.2145686725
   C      -7.1625864737   15.0456446426  -10.5992156215
   C      -6.1082093872   15.7267688232   -9.7071836355
   C      -6.4238403284   15.4379825123   -8.2343535419
   C      -4.6793224399   15.2936901632  -10.0568620385
   H      -7.1283557852   17.3802302621  -11.8068214221
   H      -5.9851247522   14.8380669277  -12.4114330096
   H      -7.1515101331   13.9650810393  -10.4100079678
   H      -8.1626832890   15.4071898153  -10.3272552476
   H      -6.1768718510   16.8144803232   -9.8557732186
   H      -6.3472825261   14.3627270308   -8.0292379209
   H      -7.4390653750   15.7592187609   -7.9736597218
   H      -5.7213670038   15.9580110203   -7.5734808355
   H      -4.3969895796   15.5922798610  -11.0719626900
   H      -4.5742653104   14.2035826977   -9.9833141110
   H      -3.9608489504   15.7481924289   -9.3655424392
   N      -9.0819997191   15.2380000219  -13.1510004701
   C     -10.2719999720   14.6659999408  -13.8400000623
   C      -9.9459999359   14.2890000174  -15.2640000188
   O     -10.2551089601   13.1926704074  -15.7444486979
   H      -9.0908759025   16.2177136072  -12.9144269691
   H     -11.0539358303   15.4283584344  -13.8152188272
   H     -10.6137162046   13.7723438025  -13.3157452223
   N      -9.3230000376   15.2380001281  -15.9660000580
   C      -8.8440000190   14.9339999931  -17.2510000375
   C      -7.8749999754   13.7869999719  -17.2000000130
   C      -8.0947511836   16.1495137145  -17.8334836584
   O      -7.6123762636   13.0813683888  -18.1535505600
   H      -9.0358402671   16.1005809726  -15.5103266258
   H      -9.6626552259   14.6570203206  -17.9263912773
   H      -7.2351194561   16.4054771305  -17.2042651815
   H      -8.7613476273   17.0154303205  -17.8754364417
   H      -7.7399579385   15.9256349574  -18.8416443940
   H      -7.3585124288   13.6637974074  -16.2242879607
   H      -5.7261943436   22.0707609191  -13.9776216734
   H      -4.6428153539   20.6857861053  -16.4937734501
   H      -6.0092349173   20.3335186303  -18.3312433974
   H      -9.9964365955   22.0554553972  -15.9702636243
   H      -7.0746567066   18.7654513482  -19.7597945731
   H      -8.0451215880   19.0702174942  -21.2278670801
   H      -8.8441033015   18.5625373242  -19.7081531744
   C      -8.0246981936   19.1448593493  -20.1400868722
   C      -5.0382895678   21.6120119875  -14.6703248407
   C      -5.4289407809   21.1006771307  -15.8651564413
   C      -9.1076239690   21.6989292310  -16.4688710547
   C      -6.8826129094   20.6899570413  -17.7960637001
   C      -9.1985045030   21.3620636486  -17.8202047305
   C      -8.0796717027   20.8190199538  -18.4777914594
   C      -3.6200855150   21.5806973349  -14.3207379021
   C      -6.7456910977   21.0900815104  -16.4523651401
   C      -7.8986838099   21.5785419264  -15.7900795630
   O      -2.7155907149   21.0827255553  -14.9788748775
   O     -10.3785362164   21.5855745870  -18.4514442423
   O      -8.1910345524   20.5359428788  -19.8257899815
   O      -7.7797832553   21.9109154049  -14.4737413720
   H     -10.2605302285   21.6664521075  -19.4203125418
   S      -3.2840871718   22.3968220415  -12.7355956692
   C      -1.4749022595   22.1799305882  -12.6627747000
   H      -1.0131755174   22.6148027706  -13.5507868113
   H      -1.1301223338   22.7008079296  -11.7673955770
   H      -1.2226648111   21.1199567347  -12.5982652629
   H      -8.4110091350   22.6371983506  -14.2349054026
198
Converged     Job 11: Energy -5.7121482476595047e+03 @ (3.524266)
   N      -9.4190002711   25.1719997411  -21.0809989669
   C      -8.0910127781   24.8839864156  -20.7660039984
   C      -7.4100098693   24.2140048216  -21.9690027611
   O      -7.9252854399   23.2245585382  -22.5091089482
   C      -7.9203633059   23.9525569724  -19.5254544051
   C      -6.5391800365   23.9454105854  -18.9309138441
   C      -6.2287450120   24.8031416056  -17.8668443757
   C      -5.5308775653   23.1100315529  -19.4303723385
   C      -4.9557282847   24.8142266030  -17.2951468144
   C      -4.2559635016   23.1216442128  -18.8651392365
   C      -3.9638308866   23.9669096823  -17.7924403177
   H      -7.5603002502   25.8210833967  -20.5447621169
   H      -8.2165720650   22.9495193286  -19.8371541989
   H      -8.6427603834   24.2931381211  -18.7743745612
   H      -6.9990090456   25.4655576324  -17.4806836130
   H      -5.7567032593   22.4295799310  -20.2471847751
   H      -4.7417733296   25.4762032726  -16.4602154338
   H      -3.4964194739   22.4524302706  -19.2491561297
   H      -2.9740940163   23.9574713520  -17.3445612065
   H      -9.8808824180   25.5907182061  -20.2748434088
   H      -9.9291939829   24.3078826367  -21.2662234915
   N      -6.2559976057   24.7379978705  -22.3669976572
   C      -5.6060014396   24.2539958647  -23.5729995707
   C      -4.2180019674   23.7269954141  -23.2119986201
   O      -3.3839825964   24.4900894323  -22.7147889160
   H      -5.8748378249   25.5550451016  -21.9102713226
   H      -6.2487967113   23.4899236984  -24.0075091394
   H      -5.4797645147   25.0757783957  -24.2856117819
   N      -3.9950001190   22.4249946844  -23.4089978843
   C      -2.6219975229   21.9929982398  -23.2750030494
   C      -2.2559996419   20.9290016468  -24.2930006956
   C      -2.2172467824   21.5909109935  -21.8396984551
   C      -2.9774627558   20.4595097181  -21.1737735091
   C      -3.9645318827   19.6921405431  -21.8042789822
   C      -2.6887793106   20.1661185112  -19.8318040569
   C      -4.6468088537   18.6836423990  -21.1232741942
   C      -3.3682985899   19.1714910094  -19.1317062652
   C      -4.3584936964   18.4257780648  -19.7811603329
   O      -5.0764750634   17.4418070131  -19.1556478025
   O      -3.0218664563   20.5085971958  -25.1387167038
   H      -4.6101455135   21.8816384400  -24.0041061930
   H      -1.9772076543   22.8503418160  -23.5168886559
   H      -2.3168320309   22.4968424818  -21.2322822950
   H      -1.1440651272   21.3574267902  -21.8572610700
   H      -4.2193937754   19.8629446532  -22.8431368575
   H      -1.9177903884   20.7332083735  -19.3156224540
   H      -5.4081998488   18.0961192611  -21.6256502638
   H      -3.1317618547   18.9730648969  -18.0888655839
   H      -4.8123560218   17.3862896929  -18.2214959061
   H      -1.2141727542   20.5632739280  -24.2164466327
   N     -10.2909999230   21.4870001100  -23.3370000784
   C     -11.4179997673   21.0960000944  -22.4820000934
   C     -11.9100000251   22.3050002790  -21.6720002938
   O     -11.1565019293   22.8774836955  -20.8612418058
   C     -11.2041557385   19.8672043829  -21.5464441751
   C     -10.8184178153   18.6460342745  -22.4099184005
   C     -12.4500484663   19.5867516737  -20.6984994266
   C     -10.7926700352   17.2961685679  -21.6832537347
   H     -12.2341223499   20.8051975542  -23.1599927474
   H     -10.3691080676   20.1021515220  -20.8773550813
   H      -9.8320825337   18.8190636987  -22.8568499543
   H     -11.5269519225   18.5738129073  -23.2486062201
   H     -13.3137746250   19.3608656661  -21.3388941649
   H     -12.7191672474   20.4325946687  -20.0631016419
   H     -12.2876682337   18.7288193825  -20.0414477358
   H     -11.7928502776   16.9889581320  -21.3627543844
   H     -10.1537730678   17.3202618549  -20.7945873028
   H     -10.4046617776   16.5172215902  -22.3492287919
   H      -9.9176422471   20.6623418462  -23.8005389547
   H      -9.5382419697   21.8738670180  -22.7641626929
   N     -13.2070001288   22.5949998182  -21.7439996340
   C     -13.9489998123   23.5530000660  -20.8580000710
   C     -13.7720001320   23.1629998973  -19.3720001718
   O     -14.0450264200   22.0273063921  -18.9637521375
   H     -13.7775328185   22.0568790323  -22.3828055254
   H     -13.6085838232   24.5734271720  -21.0511155629
   H     -15.0032660625   23.4680834249  -21.1236291540
   N     -13.3409998380   24.1269998451  -18.5820001363
   C     -12.8540004058   23.8290007316  -17.2499999837
   C     -14.0050002133   23.4660007371  -16.3049994867
   O     -13.7885733478   22.8667064277  -15.2478435765
   C     -12.0882988869   25.0779522948  -16.7328116941
   C     -10.9458796764   24.7864935971  -15.8134400577
   C     -10.7832942521   24.0219653312  -14.6826035334
   N      -9.6940681905   25.3266030400  -16.0576650896
   C      -8.8415836722   24.8801706935  -15.1052470362
   N      -9.4662959338   24.0802696017  -14.2514031615
   H     -13.0261518083   24.9874254734  -19.0126438122
   H     -12.1913366071   22.9607701738  -17.2892383298
   H     -12.8010497348   25.7734684109  -16.2740027458
   H     -11.6708533088   25.5954956802  -17.6036591973
   H      -9.4544022180   25.9377505771  -16.8287831625
   H     -11.5247884195   23.4072299790  -14.1954775156
   H      -7.7914829266   25.1336698098  -15.0865218175
   N     -15.2269999252   23.8479988062  -16.6620004220
   C     -16.3630001543   23.4180000915  -15.9420002481
   C     -16.5679999551   21.8990001120  -15.9979997744
   O     -17.1705016149   21.3605960076  -15.0594246488
   H     -15.3496125638   24.3236532951  -17.5462829847
   H     -16.2864000213   23.6701566665  -14.8820942194
   H     -17.2537673198   23.9021999159  -16.3507302596
   N     -16.1720002012   21.1950000433  -17.0630002884
   C     -16.3929997637   19.7329999935  -17.1390000428
   C     -15.5320000097   19.0089998930  -16.0969999619
   O     -15.9424912343   17.9828422005  -15.5475902027
   H     -15.5978210818   21.6245449507  -17.7864055977
   H     -17.4389675928   19.4938741621  -16.9463715786
   H     -16.1092017012   19.4046810483  -18.1413681375
   N     -14.3080001087   19.5120000543  -15.9009999284
   C     -13.4139999731   18.7560000840  -15.1220000452
   C     -12.1359999022   19.5319998628  -14.8500001177
   O     -11.9039908670   20.5612989450  -15.4903137776
   C     -13.0101290800   17.4052278559  -15.7872963600
   S     -11.9196356196   17.5629818005  -17.2580732621
   H     -13.9719517137   20.3617070958  -16.3386098619
   H     -13.8917836513   18.4867529038  -14.1711458107
   H     -13.9127693919   16.8994649219  -16.1273414702
   H     -12.5209297120   16.7621332433  -15.0530437662
   H     -10.7899163890   17.8590256339  -16.5799090597
   N     -11.2659999147   19.0339997339  -13.9460001379
   C      -9.9969996414   19.6749996689  -13.5650005506
   C      -8.8769988791   18.8249991865  -14.1420004179
   O      -9.1160767262   17.8503401846  -14.8673244019
   H     -11.5047143126   18.1840259122  -13.4519299335
   H      -9.9801885729   20.6872558407  -13.9672964071
   H      -9.9147028962   19.7224869018  -12.4761232226
   N      -7.6400004268   19.1360034704  -13.7359990204
   C      -6.4500014027   18.3769976290  -14.0490014491
   C      -6.6059988289   16.9180000909  -13.7169998640
   O      -6.2904262317   16.0445811620  -14.5314867914
   H      -7.5077280773   20.0620824412  -13.3429612112
   H      -5.6248649182   18.8076915853  -13.4766028081
   H      -6.1988735277   18.4481612159  -15.1122788858
   N      -7.0429998081   16.6470003664  -12.5000000388
   C      -6.9540002086   15.2350006496  -12.1039996507
   C      -8.0129999336   14.5059995823  -12.9029999933
   O      -7.9073194441   13.3147358812  -13.2145385544
   C      -7.1626381972   15.0456471531  -10.5992216932
   C      -6.1082471111   15.7266830996   -9.7071484125
   C      -6.4239712389   15.4379473562   -8.2343284806
   C      -4.6793846001   15.2934645563  -10.0567543763
   H      -7.1285092918   17.3802616376  -11.8068730200
   H      -5.9851182569   14.8380802954  -12.4114023772
   H      -7.1516490571   13.9650884888  -10.4100215873
   H      -8.1627200520   15.4072652579  -10.3272919792
   H      -6.1768014984   16.8144023647   -9.8557586396
   H      -6.3475431731   14.3626929375   -8.0291891014
   H      -7.4391749677   15.7593035453   -7.9736741225
   H      -5.7214680578   15.9579119232   -7.5734302117
   H      -4.3969742544   15.5920436101  -11.0718301064
   H      -4.5744362778   14.2033571307   -9.9832161601
   H      -3.9609045563   15.7478911382   -9.3653908529
   N      -9.0819997035   15.2380000078  -13.1510004947
   C     -10.2719999776   14.6659999883  -13.8400000835
   C      -9.9459999323   14.2889999981  -15.2640000263
   O     -10.2551073196   13.1926719596  -15.7444446151
   H      -9.0908071325   16.2177703183  -12.9146730734
   H     -11.0539425119   15.4283354455  -13.8152120148
   H     -10.6137023399   13.7723470410  -13.3157464235
   N      -9.3230000248   15.2380001068  -15.9660000370
   C      -8.8439999300   14.9340000919  -17.2510000225
   C      -7.8749999211   13.7869999963  -17.2000000137
   C      -8.0948572442   16.1495227923  -17.8335299171
   O      -7.6124234570   13.0814086954  -18.1535924532
   H      -9.0357963439   16.1005529796  -15.5103048391
   H      -9.6626554679   14.6569755170  -17.9263716542
   H      -7.2351899236   16.4055335836  -17.2043751302
   H      -8.7615133451   17.0153931931  -17.8754383120
   H      -7.7401277859   15.9256774837  -18.8417239526
   H      -7.3585097824   13.6637582187  -16.2242999331
   H      -5.7509182978   22.1060698724  -13.9754379842
   H      -4.6475330129   20.7053078658  -16.4747249803
   H      -6.0096771552   20.3452077425  -18.3223155522
   H     -10.0081485660   22.0516432041  -15.9674168786
   H      -7.0744481486   18.7696324252  -19.7517555728
   H      -8.0423538570   19.0741432156  -21.2217010442
   H      -8.8441493557   18.5674839182  -19.7031405954
   C      -8.0236908149   19.1492238438  -20.1339003627
   C      -5.0574411678   21.6453455830  -14.6608604827
   C      -5.4389988655   21.1196524286  -15.8524301752
   C      -9.1173699955   21.6989963301  -16.4651129347
   C      -6.8854118691   20.6978041616  -17.7883920949
   C      -9.2035351690   21.3639432354  -17.8172777271
   C      -8.0817603479   20.8238196226  -18.4723216421
   C      -3.6398813591   21.6282670322  -14.3068817692
   C      -6.7535957510   21.0979194979  -16.4443092752
   C      -7.9098789767   21.5801708525  -15.7840967398
   O      -2.7301599415   21.1288651717  -14.9566924509
   O     -10.3824320925   21.5848811929  -18.4516038629
   O      -8.1899768387   20.5405442331  -19.8205159619
   O      -7.7953661309   21.9054090175  -14.4652653899
   H     -10.2620205001   21.6666040229  -19.4201180972
   S      -3.3130323367   22.4648286982  -12.7305517916
   C      -1.5026594997   22.2602397824  -12.6519618341
   H      -1.0398660335   22.7025734489  -13.5357306498
   H      -1.1649559892   22.7787625809  -11.7525440341
   H      -1.2441598310   21.2015472796  -12.5919211047
   H      -8.4086093948   22.6475560601  -14.2299450274
198
Converged     Job 12: Energy -5.7121477983935547e+03 @ (3.496654)
   N      -9.4190001736   25.1719997633  -21.0809988705
   C      -8.0910123849   24.8839866939  -20.7660039783
   C      -7.4100100155   24.2140046329  -21.9690026794
   O      -7.9253074430   23.2246163056  -22.5091650049
   C      -7.9191425516   23.9525374867  -19.5256288070
   C      -6.5374666055   23.9480069814  -18.9321132566
   C      -6.2262979423   24.8103855013  -17.8720058081
   C      -5.5291089411   23.1114255259  -19.4294158983
   C      -4.9525877519   24.8247542273  -17.3019186585
   C      -4.2534454631   23.1262605863  -18.8658443722
   C      -3.9606128877   23.9761952649  -17.7970152227
   H      -7.5603962990   25.8211882228  -20.5449135592
   H      -8.2137709586   22.9490536751  -19.8372814694
   H      -8.6417632396   24.2919335310  -18.7742539092
   H      -6.9963943455   25.4742592467  -17.4880079164
   H      -5.7553366343   22.4276688863  -20.2433270403
   H      -4.7380570362   25.4903315719  -16.4699924469
   H      -3.4937529187   22.4563405055  -19.2484018005
   H      -2.9702543612   23.9695158690  -17.3504451532
   H      -9.8809720161   25.5903597717  -20.2747098207
   H      -9.9291064860   24.3079241279  -21.2665708303
   N      -6.2559977201   24.7379980340  -22.3669977605
   C      -5.6060013570   24.2539959490  -23.5729994895
   C      -4.2180019193   23.7269953937  -23.2119985661
   O      -3.3840003736   24.4900828571  -22.7147416616
   H      -5.8747586014   25.5549530839  -21.9101753582
   H      -6.2487992701   23.4899280062  -24.0075014908
   H      -5.4797664960   25.0757755072  -24.2856186876
   N      -3.9950001216   22.4249946842  -23.4089978584
   C      -2.6219975452   21.9929980651  -23.2750030311
   C      -2.2559996716   20.9290016590  -24.2930006740
   C      -2.2178136768   21.5905207944  -21.8396259941
   C      -2.9791028386   20.4596045162  -21.1740389470
   C      -3.9660483080   19.6925181405  -21.8051224351
   C      -2.6913890264   20.1661580513  -19.8318668425
   C      -4.6490056106   18.6841797171  -21.1245803257
   C      -3.3714978701   19.1715775634  -19.1322667409
   C      -4.3613358032   18.4260185574  -19.7824015412
   O      -5.0794920184   17.4418094616  -19.1574949653
   O      -3.0219070011   20.5086396530  -25.1386849406
   H      -4.6100783941   21.8817331024  -24.0042579028
   H      -1.9771102307   22.8503337296  -23.5165822827
   H      -2.3169589673   22.4964694820  -21.2321701572
   H      -1.1447917913   21.3562644632  -21.8568787715
   H      -4.2202066812   19.8633523255  -22.8441316822
   H      -1.9205295253   20.7330097171  -19.3152172565
   H      -5.4102972125   18.0969146278  -21.6273949403
   H      -3.1355417136   18.9727013123  -18.0893907725
   H      -4.8157200727   17.3859434425  -18.2232667542
   H      -1.2141880863   20.5632419493  -24.2164451571
   N     -10.2909999344   21.4870000661  -23.3370000455
   C     -11.4179999969   21.0959998289  -22.4820002401
   C     -11.9099998094   22.3050003617  -21.6720002779
   O     -11.1564490075   22.8776640892  -20.8614200682
   C     -11.2041079975   19.8672823884  -21.5462710809
   C     -10.8161309340   18.6464733669  -22.4092206120
   C     -12.4509542650   19.5856768448  -20.7000552985
   C     -10.7896296969   17.2967772896  -21.6822552081
   H     -12.2340771701   20.8050618135  -23.1599599950
   H     -10.3701466126   20.1028248293  -20.8760513955
   H      -9.8294907687   18.8205180227  -22.8550539583
   H     -11.5236895615   18.5733730578  -23.2486421691
   H     -13.3133103717   19.3583543505  -21.3417689697
   H     -12.7221885488   20.4314316958  -20.0654362246
   H     -12.2885398960   18.7282597223  -20.0423318743
   H     -11.7897640797   16.9885290563  -21.3626426689
   H     -10.1516326598   17.3218438736  -20.7929746226
   H     -10.4001132507   16.5180995335  -22.3476529698
   H      -9.9177971028   20.6624010925  -23.8007224502
   H      -9.5381720538   21.8737876963  -22.7642378400
   N     -13.2070001349   22.5949998796  -21.7439997128
   C     -13.9490000123   23.5530000026  -20.8580000167
   C     -13.7720002179   23.1629998369  -19.3720000798
   O     -14.0449782745   22.0272744198  -18.9637933545
   H     -13.7775486755   22.0566928841  -22.3826215057
   H     -13.6085752489   24.5734101028  -21.0511085663
   H     -15.0032620433   23.4680956797  -21.1236370600
   N     -13.3409998521   24.1269997349  -18.5820000738
   C     -12.8539993808   23.8290004494  -17.2500001603
   C     -14.0050006532   23.4660010856  -16.3049998023
   O     -13.7880458345   22.8676632740  -15.2474201567
   C     -12.0900504245   25.0795195582  -16.7329685701
   C     -10.9439272867   24.7911998154  -15.8172416341
   C     -10.7773713298   24.0318339771  -14.6835209186
   N      -9.6928970154   25.3300509424  -16.0683023831
   C      -8.8371822175   24.8882916455  -15.1165828849
   N      -9.4589873729   24.0926238080  -14.2567739402
   H     -13.0263648173   24.9874779218  -19.0126377859
   H     -12.1905956293   22.9613588439  -17.2888498629
   H     -12.8035491416   25.7720906292  -16.2709598620
   H     -11.6769857915   25.5998393327  -17.6042506609
   H      -9.4558468049   25.9378766151  -16.8428478214
   H     -11.5171370695   23.4193102338  -14.1908460616
   H      -7.7871089706   25.1421854787  -15.1021421818
   N     -15.2269999906   23.8479989950  -16.6620004379
   C     -16.3630001104   23.4180000875  -15.9420001221
   C     -16.5679999699   21.8990000925  -15.9979997846
   O     -17.1704850862   21.3605834781  -15.0594174129
   H     -15.3496617648   24.3227112682  -17.5467891233
   H     -16.2863305772   23.6701555787  -14.8820979747
   H     -17.2537909205   23.9022253159  -16.3506764631
   N     -16.1720001923   21.1950000361  -17.0630003192
   C     -16.3929997705   19.7329999877  -17.1390000334
   C     -15.5320000179   19.0089999199  -16.0969999134
   O     -15.9425404420   17.9828927328  -15.5475089829
   H     -15.5978214474   21.6245271618  -17.7864234096
   H     -17.4389757020   19.4938810490  -16.9463602487
   H     -16.1092157955   19.4046843351  -18.1413840360
   N     -14.3080000744   19.5120000386  -15.9009999754
   C     -13.4139999664   18.7560001374  -15.1219999790
   C     -12.1359997275   19.5319998784  -14.8500001704
   O     -11.9049241875   20.5618561335  -15.4897026418
   C     -13.0103788158   17.4050762653  -15.7870433316
   S     -11.9197326505   17.5624177638  -17.2577541461
   H     -13.9718771961   20.3616280698  -16.3387106013
   H     -13.8917717132   18.4869623117  -14.1710618233
   H     -13.9130622412   16.8993763633  -16.1270827333
   H     -12.5213388152   16.7619771637  -15.0526691641
   H     -10.7900843593   17.8585978843  -16.5795416377
   N     -11.2660000226   19.0339993880  -13.9460001553
   C      -9.9969995791   19.6749996826  -13.5650006691
   C      -8.8769985165   18.8249990861  -14.1420007650
   O      -9.1162909505   17.8496698359  -14.8664184750
   H     -11.5039976922   18.1830555272  -13.4532530823
   H      -9.9800510308   20.6872170786  -13.9670985688
   H      -9.9146207008   19.7222548230  -12.4761108202
   N      -7.6400004578   19.1360044798  -13.7359988553
   C      -6.4500018890   18.3769967343  -14.0490017355
   C      -6.6059985677   16.9180000748  -13.7169997083
   O      -6.2904036973   16.0445636193  -14.5314660356
   H      -7.5074646778   20.0639283978  -13.3471624141
   H      -5.6249355862   18.8077590720  -13.4764793470
   H      -6.1987563068   18.4480558003  -15.1123258853
   N      -7.0429995793   16.6470004375  -12.4999999908
   C      -6.9540002528   15.2350006417  -12.1039996485
   C      -8.0129999847   14.5059995828  -12.9030000062
   O      -7.9073644490   13.3146878591  -13.2144090766
   C      -7.1626404551   15.0456507788  -10.5992246931
   C      -6.1081805121   15.7265946491   -9.7071593547
   C      -6.4239486032   15.4379324523   -8.2343341789
   C      -4.6793687211   15.2931824584  -10.0567396838
   H      -7.1287727081   17.3803117127  -11.8069541990
   H      -5.9851116971   14.8380926435  -12.4114139692
   H      -7.1517324262   13.9650824098  -10.4100379287
   H      -8.1626916895   15.4073422962  -10.3272918221
   H      -6.1766039414   16.8143104957   -9.8558134397
   H      -6.3476591137   14.3626662044   -8.0291778851
   H      -7.4391088602   15.7594205219   -7.9736916529
   H      -5.7213806935   15.9578149293   -7.5734451525
   H      -4.3969278877   15.5916506382  -11.0718441456
   H      -4.5745526438   14.2030578891   -9.9831245431
   H      -3.9608274559   15.7475673411   -9.3654126911
   N      -9.0819996618   15.2380000155  -13.1510005241
   C     -10.2719999533   14.6659999740  -13.8400000867
   C      -9.9459999390   14.2889999917  -15.2640000221
   O     -10.2551295235   13.1926735220  -15.7444516088
   H      -9.0906133322   16.2179105583  -12.9152115109
   H     -11.0539619858   15.4283277537  -13.8152054587
   H     -10.6136719977   13.7723404167  -13.3157303594
   N      -9.3230000290   15.2380001111  -15.9660000615
   C      -8.8440000106   14.9340000006  -17.2510000449
   C      -7.8749999519   13.7869999930  -17.2000000176
   C      -8.0949962425   16.1495176034  -17.8336265856
   O      -7.6123776959   13.0814310086  -18.1535985306
   H      -9.0357091164   16.1005004572  -15.5102449481
   H      -9.6626853216   14.6569076020  -17.9263149261
   H      -7.2352622459   16.4055864045  -17.2045896601
   H      -8.7617101690   17.0153372065  -17.8754596294
   H      -7.7404022563   15.9256879056  -18.8418620232
   H      -7.3585537008   13.6637178405  -16.2242758890
   H      -5.7775843463   22.1381370315  -13.9725497578
   H      -4.6542925555   20.7243162346  -16.4563373168
   H      -6.0115911493   20.3561838974  -18.3137544258
   H     -10.0215712422   22.0477309270  -15.9662956455
   H      -7.0754127332   18.7723558410  -19.7436006026
   H      -8.0406901496   19.0759769514  -21.2155560113
   H      -8.8454013516   18.5714747923  -19.6978567630
   C      -8.0237553252   19.1521401778  -20.1278045390
   C      -5.0786000142   21.6763407959  -14.6513030637
   C      -5.4509518869   21.1378880436  -15.8401355394
   C      -9.1287176005   21.6990398869  -16.4629028483
   C      -6.8896768269   20.7052799836  -17.7813659259
   C      -9.2099942254   21.3652487570  -17.8157254150
   C      -8.0851064357   20.8279452417  -18.4678467118
   C      -3.6621260688   21.6717836960  -14.2919826767
   C      -6.7632066634   21.1055504910  -16.4369389469
   C      -7.9229649317   21.5816418201  -15.7791899355
   O      -2.7469447017   21.1734471832  -14.9349176973
   O     -10.3879751340   21.5824889651  -18.4531922131
   O      -8.1896282436   20.5439339352  -19.8161328119
   O      -7.8137118668   21.8995611726  -14.4577614251
   H     -10.2650810376   21.6678663494  -19.4211117772
   S      -3.3458998897   22.5217854004  -12.7206771692
   C      -1.5346437648   22.3284707692  -12.6348695796
   H      -1.0705576840   22.7749631236  -13.5158889084
   H      -1.2039386965   22.8475828638  -11.7331782714
   H      -1.2703151169   21.2711972837  -12.5754995635
   H      -8.4075297321   22.6582719810  -14.2262879252
198
Converged     Job 13: Energy -5.7121473236722413e+03 @ (3.469041)
   N      -9.4190002860   25.1719998011  -21.0809989600
   C      -8.0910127806   24.8839862755  -20.7660039794
   C      -7.4100099946   24.2140048283  -21.9690028031
   O      -7.9253381477   23.2246762155  -22.5092615764
   C      -7.9177201007   23.9527558562  -19.5257013444
   C      -6.5354352109   23.9508024231  -18.9334079101
   C      -6.2238269420   24.8170130814  -17.8765359855
   C      -5.5267693613   23.1136534017  -19.4291750614
   C      -4.9495371229   24.8345069848  -17.3078444179
   C      -4.2504818480   23.1315933839  -18.8670202080
   C      -3.9572814965   23.9853206900  -17.8013102248
   H      -7.5605276423   25.8213452652  -20.5452131539
   H      -8.2109328215   22.9487701463  -19.8370295418
   H      -8.6403404920   24.2911865538  -18.7739149742
   H      -6.9939812960   25.4817838336  -17.4942425601
   H      -5.7530726035   22.4271464151  -20.2407265595
   H      -4.7347400152   25.5030312212  -16.4783609424
   H      -3.4904215290   22.4614740967  -19.2485724286
   H      -2.9663707392   23.9812274688  -17.3559468246
   H      -9.8810104616   25.5902321879  -20.2746574543
   H      -9.9291107537   24.3079537698  -21.2667075520
   N      -6.2559975678   24.7379978945  -22.3669976195
   C      -5.6060013759   24.2539959338  -23.5729995246
   C      -4.2180020089   23.7269953254  -23.2119985539
   O      -3.3840219204   24.4900740133  -22.7146885243
   H      -5.8746149739   25.5547954389  -21.9100168604
   H      -6.2488039234   23.4899313283  -24.0075016200
   H      -5.4797661178   25.0757787960  -24.2856158928
   N      -3.9950001354   22.4249946717  -23.4089979383
   C      -2.6219975752   21.9929981069  -23.2750029957
   C      -2.2559996425   20.9290016889  -24.2930006986
   C      -2.2184864311   21.5899384797  -21.8395866254
   C      -2.9810082571   20.4594620523  -21.1745959767
   C      -3.9678867024   19.6929607568  -21.8065449863
   C      -2.6943034864   20.1655269827  -19.8323140715
   C      -4.6516862654   18.6846773974  -21.1267804148
   C      -3.3750440311   19.1707402389  -19.1336042728
   C      -4.3646594625   18.4257037995  -19.7846357202
   O      -5.0831047171   17.4411476518  -19.1606283911
   O      -3.0219205081   20.5087519189  -25.1387299852
   H      -4.6100112909   21.8818433636  -24.0044309059
   H      -1.9769747957   22.8503100865  -23.5162278814
   H      -2.3171287806   22.4958236888  -21.2319690628
   H      -1.1456484484   21.3548105408  -21.8565124036
   H      -4.2213485628   19.8642057791  -22.8456486926
   H      -1.9235409644   20.7318959725  -19.3149893430
   H      -5.4130479113   18.0979861826  -21.6301832227
   H      -3.1396270539   18.9709419241  -18.0907988165
   H      -4.8197733516   17.3847521122  -18.2263079821
   H      -1.2142379497   20.5631116419  -24.2163718945
   N     -10.2909999546   21.4870001645  -23.3370000331
   C     -11.4179999198   21.0959998624  -22.4820001413
   C     -11.9099998344   22.3050004497  -21.6720003346
   O     -11.1564580781   22.8778149152  -20.8615277094
   C     -11.2034087629   19.8678496416  -21.5455554370
   C     -10.8125783418   18.6471229384  -22.4072706767
   C     -12.4509064950   19.5849865466  -20.7006854697
   C     -10.7842710200   17.2981425498  -21.6790224610
   H     -12.2340232757   20.8045002655  -23.1597564597
   H     -10.3705312422   20.1048108860  -20.8744539465
   H      -9.8257714950   18.8225173218  -22.8521989958
   H     -11.5192016254   18.5721469701  -23.2473118819
   H     -13.3121598082   19.3564254433  -21.3434331473
   H     -12.7239346669   20.4305985782  -20.0666338627
   H     -12.2882970713   18.7279670009  -20.0424879836
   H     -11.7841026883   16.9883192038  -21.3599942512
   H     -10.1471261369   17.3254200392  -20.7891962894
   H     -10.3926705159   16.5195469047  -22.3432893721
   H      -9.9173207715   20.6623505508  -23.8002239141
   H      -9.5384705298   21.8745391955  -22.7643593924
   N     -13.2070001876   22.5949998282  -21.7439996993
   C     -13.9489999422   23.5529999717  -20.8580000147
   C     -13.7720001556   23.1629998831  -19.3720001090
   O     -14.0450498018   22.0272809268  -18.9638230158
   H     -13.7775696827   22.0565602967  -22.3824956671
   H     -13.6085781162   24.5734086813  -21.0511306133
   H     -15.0032632536   23.4680927742  -21.1236314871
   N     -13.3409997673   24.1269998011  -18.5820001492
   C     -12.8539997771   23.8290005165  -17.2500001380
   C     -14.0050006745   23.4660010671  -16.3049995756
   O     -13.7874793636   22.8685794895  -15.2470323920
   C     -12.0918174987   25.0811060916  -16.7332083906
   C     -10.9422417004   24.7961229530  -15.8207921886
   C     -10.7719682362   24.0427497069  -14.6836396194
   N      -9.6920005750   25.3336227546  -16.0787541400
   C      -8.8331290413   24.8968933992  -15.1275302481
   N      -9.4521849217   24.1060594946  -14.2614141553
   H     -13.0261259929   24.9873114287  -19.0127599156
   H     -12.1898232593   22.9619686854  -17.2884546479
   H     -12.8060635894   25.7709637966  -16.2683935704
   H     -11.6828602919   25.6039128354  -17.6049436652
   H      -9.4575456777   25.9378964330  -16.8568525210
   H     -11.5100991081   23.4328755659  -14.1850908547
   H      -7.7830893851   25.1511092696  -15.1174596392
   N     -15.2269999582   23.8479988395  -16.6620003558
   C     -16.3630001563   23.4180000589  -15.9420001782
   C     -16.5679999949   21.8990000780  -15.9979997841
   O     -17.1704752270   21.3605771310  -15.0594136893
   H     -15.3497000476   24.3219547138  -17.5471870690
   H     -16.2862854289   23.6701647903  -14.8821064696
   H     -17.2538024510   23.9022340007  -16.3506376257
   N     -16.1720001809   21.1950000231  -17.0630003116
   C     -16.3929997709   19.7329999748  -17.1390000383
   C     -15.5320000251   19.0089999021  -16.0969999281
   O     -15.9425665236   17.9829004361  -15.5475141967
   H     -15.5978307880   21.6245140129  -17.7864360086
   H     -17.4389746598   19.4938843220  -16.9463545759
   H     -16.1092254737   19.4046869584  -18.1413860754
   N     -14.3080000888   19.5120000220  -15.9009999813
   C     -13.4140000066   18.7560000979  -15.1219999796
   C     -12.1359998616   19.5319998402  -14.8500001537
   O     -11.9057938005   20.5624235321  -15.4890373324
   C     -13.0106067223   17.4049644239  -15.7869280270
   S     -11.9197551042   17.5620195222  -17.2575342949
   H     -13.9718322384   20.3616262225  -16.3386781471
   H     -13.8917377671   18.4871025428  -14.1710030006
   H     -13.9133282759   16.8993875126  -16.1270394094
   H     -12.5217637388   16.7617906623  -15.0524844923
   H     -10.7901701662   17.8581355218  -16.5791847632
   N     -11.2659999757   19.0339996852  -13.9460001436
   C      -9.9969996277   19.6749997997  -13.5650005406
   C      -8.8769989189   18.8249992608  -14.1420004437
   O      -9.1163872269   17.8493360051  -14.8660017663
   H     -11.5033250272   18.1821362770  -13.4545326403
   H      -9.9797553937   20.6871301073  -13.9669633446
   H      -9.9145697451   19.7221102885  -12.4761044928
   N      -7.6400004744   19.1360033276  -13.7359991075
   C      -6.4500013911   18.3769974763  -14.0490014124
   C      -6.6059986140   16.9180001646  -13.7169998020
   O      -6.2904350693   16.0445453861  -14.5314611627
   H      -7.5074076740   20.0649041690  -13.3493314167
   H      -5.6249567033   18.8079356529  -13.4765208976
   H      -6.1987960107   18.4478800985  -15.1124181998
   N      -7.0429997527   16.6470004074  -12.5000000490
   C      -6.9540002888   15.2350006417  -12.1039996580
   C      -8.0129999706   14.5059995845  -12.9029999821
   O      -7.9073814990   13.3146695033  -13.2143570899
   C      -7.1626761959   15.0456409600  -10.5992309515
   C      -6.1081543677   15.7264391474   -9.7071314579
   C      -6.4240089764   15.4378185009   -8.2343178351
   C      -4.6793943563   15.2928142013  -10.0566650724
   H      -7.1289438932   17.3803407571  -11.8070054730
   H      -5.9851062744   14.8381018546  -12.4114025412
   H      -7.1518917506   13.9650672621  -10.4100706051
   H      -8.1626934218   15.4074337032  -10.3273070978
   H      -6.1764159316   16.8141633271   -9.8557970654
   H      -6.3478922346   14.3625397331   -8.0291652443
   H      -7.4391275033   15.7594603490   -7.9736998051
   H      -5.7213801218   15.9575887045   -7.5734043954
   H      -4.3968740748   15.5912598351  -11.0717536706
   H      -4.5747473168   14.2026727014   -9.9830693481
   H      -3.9608066768   15.7470748124   -9.3653040015
   N      -9.0819996777   15.2379999911  -13.1510005051
   C     -10.2719999678   14.6659999827  -13.8400000859
   C      -9.9459999362   14.2889999875  -15.2640000231
   O     -10.2551277000   13.1926716659  -15.7444567050
   H      -9.0905277458   16.2179762442  -12.9154794036
   H     -11.0539749890   15.4283132320  -13.8152005598
   H     -10.6136561222   13.7723377941  -13.3157275293
   N      -9.3230000289   15.2380001103  -15.9660000564
   C      -8.8439999832   14.9340000446  -17.2510000319
   C      -7.8749999189   13.7870000223  -17.2000000187
   C      -8.0951447360   16.1495185396  -17.8337181585
   O      -7.6122988892   13.0814283056  -18.1535765579
   H      -9.0356847405   16.1004861399  -15.5102243484
   H      -9.6626974149   14.6568342519  -17.9262732491
   H      -7.2353894882   16.4057003791  -17.2047531240
   H      -8.7619637461   17.0152470432  -17.8755317238
   H      -7.7406077589   15.9257058114  -18.8419741048
   H      -7.3586152928   13.6636868260  -16.2242478971
   H      -5.8046945676   22.1694678431  -13.9652018271
   H      -4.6605699605   20.7480000084  -16.4355775132
   H      -6.0123194112   20.3704701779  -18.3022596298
   H     -10.0353006298   22.0444216590  -15.9630941222
   H      -7.0748565535   18.7772556637  -19.7334001160
   H      -8.0375354193   19.0802355779  -21.2073000574
   H      -8.8451464748   18.5773893924  -19.6906158748
   C      -8.0223621058   19.1571991553  -20.1195688337
   C      -5.0998363387   21.7086731316  -14.6382773849
   C      -5.4628082908   21.1590383335  -15.8249281711
   C      -9.1401214131   21.7001055032  -16.4584172720
   C      -6.8931300030   20.7153208109  -17.7715606278
   C      -9.2159290792   21.3678882598  -17.8120034102
   C      -8.0875471052   20.8339650503  -18.4608825960
   C      -3.6844301422   21.7177467580  -14.2741207122
   C      -6.7726105392   21.1155014695  -16.4266369427
   C      -7.9363101145   21.5845909443  -15.7716303532
   O      -2.7631994019   21.2231023187  -14.9111970406
   O     -10.3926442628   21.5814856896  -18.4531324782
   O      -8.1880098476   20.5493776610  -19.8093242402
   O      -7.8332903241   21.8949592862  -14.4474618702
   H     -10.2669065297   21.6685850647  -19.4205513536
   S      -3.3797838666   22.5785713705  -12.7064326959
   C      -1.5673835570   22.3993302632  -12.6143141540
   H      -1.1027836782   22.8546599623  -13.4905420113
   H      -1.2445714007   22.9155446522  -11.7081081840
   H      -1.2954326775   21.3437289543  -12.5602382496
   H      -8.4065920175   22.6703084195  -14.2201000611
198
Converged     Job 14: Energy -5.7121468249256613e+03 @ (3.441429)
   N      -9.4190003211   25.1719997831  -21.0809991595
   C      -8.0910128426   24.8839862595  -20.7660040747
   C      -7.4100100586   24.2140048435  -21.9690028226
   O      -7.9253415118   23.2247177608  -22.5093407943
   C      -7.9162663154   23.9528836985  -19.5258487216
   C      -6.5334076844   23.9534132247  -18.9346620166
   C      -6.2209823108   24.8236874195  -17.8813522883
   C      -5.5247600058   23.1149698625  -19.4283075308
   C      -4.9462675252   24.8438121643  -17.3137056527
   C      -4.2480023377   23.1354257458  -18.8671956373
   C      -3.9541268780   23.9931325419  -17.8048577141
   H      -7.5606406029   25.8214881737  -20.5454989727
   H      -8.2079943324   22.9484124970  -19.8369602158
   H      -8.6389249869   24.2902335108  -18.7736414723
   H      -6.9909107091   25.4899189255  -17.5011849627
   H      -5.7513245351   22.4254995319  -20.2372427417
   H      -4.7310327580   25.5155049512  -16.4869024147
   H      -3.4879215376   22.4643958340  -19.2472367374
   H      -2.9628090811   23.9911313256  -17.3603910153
   H      -9.8810720025   25.5900278120  -20.2745797293
   H      -9.9290835803   24.3079787908  -21.2668968590
   N      -6.2559975872   24.7379979395  -22.3669976164
   C      -5.6060013321   24.2539960063  -23.5729994961
   C      -4.2180019834   23.7269952939  -23.2119985274
   O      -3.3840771028   24.4900513845  -22.7145610745
   H      -5.8745248872   25.5546961059  -21.9099170094
   H      -6.2488085620   23.4899344439  -24.0074986614
   H      -5.4797735540   25.0757815553  -24.2856160689
   N      -3.9950001494   22.4249946448  -23.4089979581
   C      -2.6219976019   21.9929980390  -23.2750029640
   C      -2.2559995260   20.9290017547  -24.2930006676
   C      -2.2195309113   21.5890682427  -21.8395394473
   C      -2.9831962229   20.4585813569  -21.1757982722
   C      -3.9703147068   19.6931690703  -21.8087526128
   C      -2.6970459510   20.1631551691  -19.8337324790
   C      -4.6548242895   18.6844956100  -21.1302930687
   C      -3.3782065219   19.1676655027  -19.1364289962
   C      -4.3679335304   18.4237296423  -19.7884934233
   O      -5.0864631763   17.4384349399  -19.1657757621
   O      -3.0218163990   20.5088298002  -25.1388617552
   H      -4.6098552215   21.8820711510  -24.0048049381
   H      -1.9768090542   22.8503136756  -23.5156461161
   H      -2.3181635490   22.4946930827  -21.2315360859
   H      -1.1468123826   21.3533576749  -21.8557719837
   H      -4.2234111826   19.8655174563  -22.8477428387
   H      -1.9261473354   20.7286192437  -19.3156161033
   H      -5.4164935715   18.0988196528  -21.6344309451
   H      -3.1429129928   18.9660816205  -18.0939605694
   H      -4.8233339372   17.3810073900  -18.2314600679
   H      -1.2143186290   20.5629304282  -24.2161797454
   N     -10.2910000312   21.4870001546  -23.3369998855
   C     -11.4180002679   21.0959994109  -22.4820002692
   C     -11.9099996258   22.3050003748  -21.6720003147
   O     -11.1563338259   22.8779575052  -20.8617544187
   C     -11.2025684239   19.8685573568  -21.5446878611
   C     -10.8086986944   18.6478278265  -22.4049621218
   C     -12.4506727612   19.5843864351  -20.7011226989
   C     -10.7783301891   17.2997196124  -21.6751537814
   H     -12.2339676787   20.8038354224  -23.1595031206
   H     -10.3708099342   20.1071340683  -20.8727388278
   H      -9.8217573768   18.8246554907  -22.8490151342
   H     -11.5143801495   18.5707001756  -23.2455939630
   H     -13.3107476728   19.3542316410  -21.3448697821
   H     -12.7256915639   20.4299562919  -20.0678646263
   H     -12.2876975634   18.7279700072  -20.0422276075
   H     -11.7777934689   16.9881899540  -21.3566457889
   H     -10.1420530573   17.3295338727  -20.7847899432
   H     -10.3844906183   16.5211490867  -22.3381195125
   H      -9.9168261116   20.6622977069  -23.7996976538
   H      -9.5387809267   21.8753402795  -22.7645085190
   N     -13.2070001199   22.5949998503  -21.7439996962
   C     -13.9490000227   23.5530000009  -20.8580000318
   C     -13.7720002796   23.1629998502  -19.3720000632
   O     -14.0450876747   22.0272873694  -18.9638277924
   H     -13.7776006379   22.0564065159  -22.3823396323
   H     -13.6085729550   24.5734014076  -21.0511510174
   H     -15.0032616154   23.4680959054  -21.1236357364
   N     -13.3409998036   24.1269997324  -18.5820001371
   C     -12.8539992422   23.8290003913  -17.2500002941
   C     -14.0050005699   23.4660011374  -16.3049997920
   O     -13.7869824137   22.8694160147  -15.2466798947
   C     -12.0935785422   25.0827430978  -16.7335750355
   C     -10.9408286935   24.8015230710  -15.8240172056
   C     -10.7669885451   24.0545107066  -14.6832117102
   N      -9.6913663818   25.3376220939  -16.0887711363
   C      -8.8295859248   24.9064671852  -15.1376060076
   N      -9.4459890245   24.1207829593  -14.2650702864
   H     -13.0261013987   24.9872402413  -19.0128324231
   H     -12.1890509652   22.9625875393  -17.2880664437
   H     -12.8086784003   25.7701102478  -16.2664724467
   H     -11.6884452122   25.6076285524  -17.6058525093
   H      -9.4593332969   25.9380150125  -16.8705827919
   H     -11.5035025132   23.4473469978  -14.1788010066
   H      -7.7796420157   25.1611716273  -15.1316934580
   N     -15.2269999210   23.8479989616  -16.6620003872
   C     -16.3630000816   23.4180001096  -15.9420001473
   C     -16.5679999461   21.8990001185  -15.9979997871
   O     -17.1704621749   21.3605736562  -15.0594073393
   H     -15.3497371655   24.3211901019  -17.5475890135
   H     -16.2862298725   23.6701696341  -14.8821138465
   H     -17.2538156184   23.9022492991  -16.3505901366
   N     -16.1720001751   21.1950000373  -17.0630003069
   C     -16.3929997766   19.7329999969  -17.1389999973
   C     -15.5320000199   19.0089999299  -16.0969998904
   O     -15.9426026589   17.9829177152  -15.5475088104
   H     -15.5978390078   21.6244991517  -17.7864494220
   H     -17.4389756024   19.4938914939  -16.9463461321
   H     -16.1092371660   19.4046880033  -18.1413893772
   N     -14.3080000622   19.5120000232  -15.9009999825
   C     -13.4139999631   18.7560001074  -15.1219999616
   C     -12.1359997827   19.5319998853  -14.8500001676
   O     -11.9066580118   20.5630182793  -15.4883184891
   C     -13.0108469142   17.4048491097  -15.7868006883
   S     -11.9197386314   17.5616198824  -17.2572643648
   H     -13.9717830488   20.3616238491  -16.3386451379
   H     -13.8917009106   18.4872572169  -14.1709359678
   H     -13.9136042378   16.8994103577  -16.1270158209
   H     -12.5222382252   16.7615862105  -15.0522720071
   H     -10.7902522579   17.8577225413  -16.5787416892
   N     -11.2660000805   19.0339997045  -13.9459999655
   C      -9.9969996497   19.6749999732  -13.5650006097
   C      -8.8769990852   18.8249993191  -14.1420003014
   O      -9.1164172900   17.8491626209  -14.8658227679
   H     -11.5026177031   18.1811692840  -13.4558802164
   H      -9.9793284118   20.6870402350  -13.9668414692
   H      -9.9145296383   19.7219878044  -12.4760954070
   N      -7.6400004461   19.1360028491  -13.7359993103
   C      -6.4500012023   18.3769976596  -14.0490013948
   C      -6.6059986739   16.9180001022  -13.7169998324
   O      -6.2904702473   16.0445265120  -14.5314542719
   H      -7.5074751198   20.0654661536  -13.3505084991
   H      -5.6249819001   18.8081274868  -13.4765764317
   H      -6.1988467632   18.4476892032  -15.1125091063
   N      -7.0429996684   16.6470003991  -12.5000000457
   C      -6.9540001850   15.2350006395  -12.1039996346
   C      -8.0129999984   14.5059995834  -12.9029999207
   O      -7.9073981219   13.3146546004  -13.2143157912
   C      -7.1626763118   15.0456420062  -10.5992319070
   C      -6.1081457777   15.7264396820   -9.7071485951
   C      -6.4239888783   15.4378501465   -8.2343268346
   C      -4.6793990806   15.2927766317  -10.0566910837
   H      -7.1290771861   17.3803632061  -11.8070468577
   H      -5.9851032721   14.8381066094  -12.4113974180
   H      -7.1518857496   13.9650689805  -10.4100696072
   H      -8.1626932995   15.4074312721  -10.3273070710
   H      -6.1763883456   16.8141613032   -9.8558330873
   H      -6.3479111361   14.3625709930   -8.0291610668
   H      -7.4390886237   15.7595365671   -7.9736950094
   H      -5.7213285177   15.9576012928   -7.5734329268
   H      -4.3968975030   15.5911688430  -11.0718011028
   H      -4.5747677582   14.2026359061   -9.9830480325
   H      -3.9607867830   15.7470557058   -9.3653678322
   N      -9.0819996830   15.2380000091  -13.1510004902
   C     -10.2719999820   14.6659999902  -13.8400000266
   C      -9.9459999500   14.2889999923  -15.2639999775
   O     -10.2551151678   13.1926664727  -15.7444602305
   H      -9.0904617551   16.2180267653  -12.9156868867
   H     -11.0539864641   15.4283030510  -13.8151944990
   H     -10.6136459392   13.7723355717  -13.3157247942
   N      -9.3230000395   15.2380000996  -15.9660000488
   C      -8.8440000402   14.9339999494  -17.2510000197
   C      -7.8749999854   13.7869999501  -17.1999999720
   C      -8.0953219625   16.1495045887  -17.8338458842
   O      -7.6121370261   13.0813043578  -18.1534425669
   H      -9.0357065159   16.1004984676  -15.5102242626
   H      -9.6627137834   14.6567417498  -17.9262198175
   H      -7.2355397525   16.4058329824  -17.2049759399
   H      -8.7622613416   17.0151245978  -17.8756511443
   H      -7.7408615186   15.9256929384  -18.8421225965
   H      -7.3587156630   13.6637147560  -16.2241924126
   H      -5.8329505917   22.2001576863  -13.9559695647
   H      -4.6674459530   20.7733627676  -16.4135323681
   H      -6.0131959055   20.3856667024  -18.2892582324
   H     -10.0497684029   22.0414908219  -15.9594354934
   H      -7.0746262297   18.7819806053  -19.7214202652
   H      -8.0344132971   19.0840522936  -21.1974909322
   H      -8.8452881435   18.5836035374  -19.6817897132
   C      -8.0211401218   19.1621882599  -20.1098118272
   C      -5.1220001718   21.7411918549  -14.6236504080
   C      -5.4754400348   21.1812212833  -15.8083801298
   C      -9.1521745478   21.7016789214  -16.4533502579
   C      -6.8968710569   20.7262400175  -17.7605092496
   C      -9.2221728251   21.3708958827  -17.8076460996
   C      -8.0901276331   20.8404139820  -18.4529612817
   C      -3.7078999795   21.7640203818  -14.2543922649
   C      -6.7826439615   21.1264329338  -16.4150893731
   C      -7.9505274887   21.5881645853  -15.7631144059
   O      -2.7802896114   21.2741418267  -14.8858047255
   O     -10.3975351336   21.5804458722  -18.4526870704
   O      -8.1862360762   20.5548974194  -19.8014837827
   O      -7.8546003544   21.8907598561  -14.4360937845
   H     -10.2688642524   21.6691745450  -19.4195926851
   S      -3.4158636740   22.6341001552  -12.6894208093
   C      -1.6023890022   22.4698790472  -12.5904583333
   H      -1.1372553745   22.9358655405  -13.4608030882
   H      -1.2881759860   22.9816948547  -11.6787464742
   H      -1.3221952912   21.4161220391  -12.5433756543
   H      -8.4066029518   22.6825321002  -14.2129203309
198
Converged     Job 15: Energy -5.7121463072117913e+03 @ (3.413817)
   N      -9.4190005435   25.1719996362  -21.0809995099
   C      -8.0910131716   24.8839861686  -20.7660044589
   C      -7.4100101365   24.2140048945  -21.9690030337
   O      -7.9254352492   23.2247875295  -22.5093776495
   C      -7.9148659588   23.9530199412  -19.5260183908
   C      -6.5315004242   23.9559698161  -18.9358424235
   C      -6.2185933515   24.8302388652  -17.8859811237
   C      -5.5227541700   23.1163008924  -19.4272206580
   C      -4.9435133162   24.8526999158  -17.3192473460
   C      -4.2455853583   23.1389919067  -18.8670313349
   C      -3.9513759227   24.0005334503  -17.8078804318
   H      -7.5607766628   25.8216436172  -20.5457602358
   H      -8.2051813588   22.9481058508  -19.8369325638
   H      -8.6375611684   24.2893047216  -18.7734038592
   H      -6.9883255044   25.4979688323  -17.5080584147
   H      -5.7494641430   22.4239948763  -20.2336570476
   H      -4.7279410803   25.5274568405  -16.4950333841
   H      -3.4854452834   22.4670524313  -19.2454718811
   H      -2.9597863542   24.0005328943  -17.3640172473
   H      -9.8811425616   25.5897907172  -20.2744928493
   H      -9.9290636392   24.3080334554  -21.2671729492
   N      -6.2559975951   24.7379980692  -22.3669977200
   C      -5.6060013830   24.2539958978  -23.5729995376
   C      -4.2180020301   23.7269952346  -23.2119986934
   O      -3.3841029026   24.4900163316  -22.7144597833
   H      -5.8744093477   25.5545722566  -21.9097959741
   H      -6.2488118926   23.4899411489  -24.0074990799
   H      -5.4797732807   25.0757841108  -24.2856157887
   N      -3.9950001878   22.4249945372  -23.4089979709
   C      -2.6219975297   21.9929982889  -23.2750032060
   C      -2.2559994037   20.9290018607  -24.2930006629
   C      -2.2204276168   21.5881548240  -21.8395588733
   C      -2.9850805781   20.4575674238  -21.1770487794
   C      -3.9723361168   19.6930151718  -21.8109105703
   C      -2.6993850094   20.1607727658  -19.8351965070
   C      -4.6573268636   18.6839389892  -21.1335350851
   C      -3.3807652919   19.1645604237  -19.1391521760
   C      -4.3705611954   18.4215215146  -19.7920569713
   O      -5.0890684006   17.4355206629  -19.1704535807
   O      -3.0219781398   20.5091766207  -25.1388767412
   H      -4.6097464261   21.8822515324  -24.0050834335
   H      -1.9766343662   22.8503036207  -23.5150993850
   H      -2.3190080277   22.4934596120  -21.2310763270
   H      -1.1478181618   21.3519167231  -21.8552844823
   H      -4.2252052940   19.8663396533  -22.8497748745
   H      -1.9283822281   20.7254659178  -19.3163906029
   H      -5.4192593243   18.0991357890  -21.6382995596
   H      -3.1454980264   18.9614059918  -18.0970040065
   H      -4.8263943783   17.3775492681  -18.2360414260
   H      -1.2143961594   20.5627073395  -24.2161591670
   N     -10.2909999813   21.4870001576  -23.3370000315
   C     -11.4180000579   21.0959996659  -22.4820001622
   C     -11.9099996278   22.3050006505  -21.6720003584
   O     -11.1564136927   22.8780943509  -20.8617962886
   C     -11.2020672348   19.8689363336  -21.5441685974
   C     -10.8056202658   18.6483769565  -22.4034515246
   C     -12.4508845833   19.5835874262  -20.7020215898
   C     -10.7736500527   17.3008493179  -21.6726100391
   H     -12.2339114931   20.8034105653  -23.1593479204
   H     -10.3713514968   20.1085881893  -20.8712897913
   H      -9.8185272941   18.8264730236  -22.8466472555
   H     -11.5104465058   18.5696545916  -23.2446417233
   H     -13.3098266815   19.3522736841  -21.3468517238
   H     -12.7276609949   20.4290075130  -20.0693187662
   H     -12.2878075206   18.7275447862  -20.0426660417
   H     -11.7728512725   16.9878222386  -21.3547690120
   H     -10.1382757008   17.3326310463  -20.7816815990
   H     -10.3778093951   16.5224323272  -22.3345562757
   H      -9.9165536059   20.6622952981  -23.7994346912
   H      -9.5389666628   21.8758363072  -22.7646217981
   N     -13.2070002025   22.5949998989  -21.7439997719
   C     -13.9490000892   23.5529999194  -20.8579999876
   C     -13.7720001848   23.1629998736  -19.3720000551
   O     -14.0451237462   22.0272854580  -18.9638540301
   H     -13.7776142819   22.0562544921  -22.3821957440
   H     -13.6085839484   24.5733986784  -21.0511595415
   H     -15.0032625079   23.4680879142  -21.1236241848
   N     -13.3409997231   24.1269997953  -18.5820001843
   C     -12.8539993068   23.8290004406  -17.2500002892
   C     -14.0050009224   23.4660013950  -16.3049995976
   O     -13.7864581632   22.8702355979  -15.2463412339
   C     -12.0954866801   25.0843119656  -16.7335033609
   C     -10.9388752766   24.8064026467  -15.8278220878
   C     -10.7609493064   24.0653772021  -14.6837216415
   N      -9.6903418021   25.3410975679  -16.0999043599
   C      -8.8252341289   24.9154209026  -15.1492573907
   N      -9.4385613939   24.1346738378  -14.2702819132
   H     -13.0258748962   24.9870824756  -19.0129399531
   H     -12.1882345838   22.9632396389  -17.2876686090
   H     -12.8113419222   25.7684391470  -16.2629026581
   H     -11.6950784421   25.6123342178  -17.6060672956
   H      -9.4610924298   25.9377087595  -16.8854196033
   H     -11.4955583943   23.4607924839  -14.1732533284
   H      -7.7754363153   25.1707426131  -15.1478310262
   N     -15.2269999706   23.8479988936  -16.6620002796
   C     -16.3630001787   23.4180000242  -15.9420001720
   C     -16.5680000308   21.8990000587  -15.9979997798
   O     -17.1704589030   21.3605572060  -15.0594102958
   H     -15.3497791320   24.3204456004  -17.5479818155
   H     -16.2861922175   23.6701756096  -14.8821195707
   H     -17.2538315519   23.9022581429  -16.3505548504
   N     -16.1720001669   21.1950000163  -17.0630003033
   C     -16.3929997692   19.7329999774  -17.1390000217
   C     -15.5320000262   19.0089999077  -16.0969999128
   O     -15.9426447976   17.9829386783  -15.5474870595
   H     -15.5978279418   21.6244825062  -17.7864525780
   H     -17.4389778431   19.4938934838  -16.9463421877
   H     -16.1092461317   19.4046910961  -18.1413961802
   N     -14.3080000671   19.5120000025  -15.9010000293
   C     -13.4139999871   18.7560001297  -15.1219999600
   C     -12.1359997903   19.5319998997  -14.8500001820
   O     -11.9075242990   20.5635491089  -15.4877223213
   C     -13.0110323071   17.4047272671  -15.7866037406
   S     -11.9196418972   17.5611846081  -17.2568952293
   H     -13.9717370546   20.3616114026  -16.3386358452
   H     -13.8916827103   18.4874152696  -14.1708733733
   H     -13.9138006893   16.8993692475  -16.1269055664
   H     -12.5226347504   16.7614357764  -15.0519507889
   H     -10.7902870490   17.8573974341  -16.5781989752
   N     -11.2660001026   19.0339997200  -13.9459999666
   C      -9.9969997237   19.6750001199  -13.5650005511
   C      -8.8769993236   18.8249994846  -14.1420001611
   O      -9.1163570285   17.8491197187  -14.8658580050
   H     -11.5020433209   18.1803567583  -13.4570236505
   H      -9.9788265682   20.6869796515  -13.9666757889
   H      -9.9145049474   19.7218492135  -12.4760793239
   N      -7.6400005135   19.1360022723  -13.7359994945
   C      -6.4500009815   18.3769979233  -14.0490012265
   C      -6.6059985283   16.9180002150  -13.7169998452
   O      -6.2904806572   16.0445331852  -14.5314690789
   H      -7.5076454135   20.0656612679  -13.3508427974
   H      -5.6250154314   18.8082965556  -13.4766051623
   H      -6.1988821701   18.4475319842  -15.1125826164
   N      -7.0429997312   16.6470004309  -12.5000000907
   C      -6.9540002786   15.2350006613  -12.1039996737
   C      -8.0129999805   14.5059996437  -12.9029999112
   O      -7.9074003039   13.3146379884  -13.2142764723
   C      -7.1627203950   15.0456221008  -10.5992408748
   C      -6.1081355595   15.7262454164   -9.7070906617
   C      -6.4241185581   15.4376793045   -8.2342944236
   C      -4.6794375337   15.2923458034  -10.0565432887
   H      -7.1292335360   17.3803796764  -11.8070816756
   H      -5.9850966443   14.8381166957  -12.4113928013
   H      -7.1520717129   13.9650379853  -10.4101196292
   H      -8.1626999859   15.4075237690  -10.3273317937
   H      -6.1761905358   16.8139759605   -9.8557771996
   H      -6.3482290661   14.3623805589   -8.0291505568
   H      -7.4391823341   15.7595202902   -7.9737187531
   H      -5.7214149399   15.9572979099   -7.5733446390
   H      -4.3968118401   15.5907166847  -11.0716261146
   H      -4.5750005925   14.2021811970   -9.9829267493
   H      -3.9607940820   15.7464761866   -9.3651550614
   N      -9.0819996591   15.2379999685  -13.1510004871
   C     -10.2719999629   14.6660000236  -13.8400000918
   C      -9.9459999492   14.2889999705  -15.2640000125
   O     -10.2551130603   13.1926543639  -15.7444464847
   H      -9.0904144784   16.2180640688  -12.9158272189
   H     -11.0539935238   15.4283006978  -13.8151979212
   H     -10.6136394908   13.7723356529  -13.3157190626
   N      -9.3230000269   15.2380001130  -15.9660000692
   C      -8.8440000348   14.9340000195  -17.2510000363
   C      -7.8749999255   13.7870000809  -17.2000000474
   C      -8.0954642182   16.1494969140  -17.8339552860
   O      -7.6122364402   13.0815181775  -18.1536275786
   H      -9.0357314901   16.1005192193  -15.5102250352
   H      -9.6627330021   14.6566715323  -17.9261747825
   H      -7.2356836605   16.4059586199  -17.2051343636
   H      -8.7625122070   17.0150179723  -17.8757846818
   H      -7.7410298243   15.9256730334  -18.8422328842
   H      -7.3586905014   13.6635786187  -16.2242189553
   H      -5.8595072679   22.2267999049  -13.9471826225
   H      -4.6738637226   20.7966715055  -16.3939515962
   H      -6.0136400694   20.3998493383  -18.2779525846
   H     -10.0628751793   22.0385225235  -15.9570161543
   H      -7.0740265894   18.7866640567  -19.7114855546
   H      -8.0313083278   19.0881171025  -21.1893903145
   H      -8.8450001751   18.5897292676  -19.6745564067
   C      -8.0196480646   19.1672120902  -20.1017552098
   C      -5.1429685638   21.7701006453  -14.6102655517
   C      -5.4870180896   21.2013744305  -15.7936268629
   C      -9.1629981907   21.7029282043  -16.4495190465
   C      -6.8999890423   20.7364644621  -17.7510953924
   C      -9.2277359049   21.3736875254  -17.8044815809
   C      -8.0921899611   20.8465947574  -18.4463979732
   C      -3.7304000120   21.8051025300  -14.2356307406
   C      -6.7916235735   21.1364087507  -16.4051626001
   C      -7.9634211526   21.5911827502  -15.7560485822
   O      -2.7966858467   21.3205248840  -14.8620465049
   O     -10.4018801294   21.5794987312  -18.4530528085
   O      -8.1841802046   20.5603740576  -19.7950029924
   O      -7.8744461696   21.8865702504  -14.4263514302
   H     -10.2705159684   21.6705928969  -19.4193906634
   S      -3.4510317440   22.6814904081  -12.6718748151
   C      -1.6367390630   22.5313451848  -12.5656333289
   H      -1.1707653475   23.0087826662  -13.4293258613
   H      -1.3311475312   23.0374693579  -11.6478239716
   H      -1.3486934006   21.4793968864  -12.5266174519
   H      -8.4045220845   22.6942623421  -14.2073322101
198
Converged     Job 16: Energy -5.7121457713031523e+03 @ (3.386205)
   N      -9.4190001686   25.1719998087  -21.0809987899
   C      -8.0910125619   24.8839864951  -20.7660039239
   C      -7.4100098689   24.2140048309  -21.9690026293
   O      -7.9254431040   23.2248309870  -22.5094542083
   C      -7.9133165857   23.9532922824  -19.5261352710
   C      -6.5294512793   23.9590339201  -18.9369375676
   C      -6.2161925536   24.8377066437  -17.8908335628
   C      -5.5204953791   23.1180652223  -19.4256990416
   C      -4.9408580617   24.8628904784  -17.3247983795
   C      -4.2430314652   23.1434515762  -18.8661825514
   C      -3.9486043553   24.0091480209  -17.8104755234
   H      -7.5609262877   25.8218273966  -20.5461132619
   H      -8.2019733798   22.9478432871  -19.8367688236
   H      -8.6361359543   24.2884071208  -18.7731558905
   H      -6.9858420036   25.5069973358  -17.5155369403
   H      -5.7471629593   22.4225778014  -20.2293835236
   H      -4.7251487307   25.5410521290  -16.5034197790
   H      -3.4827248003   22.4705352262  -19.2426767944
   H      -2.9567986554   24.0113504952  -17.3670995270
   H      -9.8811901430   25.5896162230  -20.2744217925
   H      -9.9290467233   24.3080594514  -21.2673309696
   N      -6.2559975463   24.7379978654  -22.3669976609
   C      -5.6060014082   24.2539958043  -23.5729995392
   C      -4.2180019560   23.7269953737  -23.2119985977
   O      -3.3841549904   24.4900104211  -22.7143586528
   H      -5.8743265117   25.5544817566  -21.9097026243
   H      -6.2488176954   23.4899462945  -24.0075006084
   H      -5.4797754250   25.0757895678  -24.2856132260
   N      -3.9950000983   22.4249946811  -23.4089978642
   C      -2.6219974917   21.9929981628  -23.2750029652
   C      -2.2559997445   20.9290015778  -24.2930006079
   C      -2.2212122711   21.5875844468  -21.8395123539
   C      -2.9867568049   20.4570712236  -21.1778630891
   C      -3.9740323261   19.6932145325  -21.8125827574
   C      -2.7016428974   20.1593960430  -19.8360899890
   C      -4.6595566160   18.6839082096  -21.1360845778
   C      -3.3833871904   19.1627212160  -19.1410733035
   C      -4.3731131900   18.4203470265  -19.7947786761
   O      -5.0916538916   17.4338140796  -19.1740706068
   O      -3.0215963840   20.5089782912  -25.1391275570
   H      -4.6096235896   21.8824204298  -24.0053690126
   H      -1.9765228407   22.8503064730  -23.5147106259
   H      -2.3197649791   22.4927205766  -21.2307753849
   H      -1.1487023890   21.3508625156  -21.8547083617
   H      -4.2264770299   19.8672112634  -22.8514282360
   H      -1.9306046853   20.7234975305  -19.3166861306
   H      -5.4216209705   18.0997507018  -21.6414059594
   H      -3.1483633396   18.9584124429  -18.0991094678
   H      -4.8296869769   17.3757365400  -18.2394638332
   H      -1.2144449968   20.5626503410  -24.2158428657
   N     -10.2909999064   21.4870001154  -23.3370001123
   C     -11.4179998174   21.0960000290  -22.4820001446
   C     -11.9099998761   22.3050005312  -21.6720003487
   O     -11.1562677981   22.8781854461  -20.8620045990
   C     -11.2014496800   19.8694380036  -21.5435412513
   C     -10.8025280857   18.6489530425  -22.4017329684
   C     -12.4507976437   19.5829817117  -20.7025296791
   C     -10.7687451285   17.3021217769  -21.6696578177
   H     -12.2338677946   20.8029170641  -23.1591536845
   H     -10.3716625379   20.1103083134  -20.8699318375
   H      -9.8153695856   18.8283068647  -22.8442714160
   H     -11.5066359910   18.5684857270  -23.2433511653
   H     -13.3087952873   19.3506339415  -21.3482381678
   H     -12.7290984364   20.4282486547  -20.0702858721
   H     -12.2875507260   18.7272544245  -20.0428042656
   H     -11.7676105112   16.9875617034  -21.3522848064
   H     -10.1341340754   17.3360540666  -20.7782694352
   H     -10.3709443206   16.5238017533  -22.3305361578
   H      -9.9161402734   20.6622454383  -23.7989853561
   H      -9.5392249388   21.8764984322  -22.7647440333
   N     -13.2070002095   22.5949998285  -21.7439996623
   C     -13.9489999655   23.5529999805  -20.8580000111
   C     -13.7720001193   23.1629998734  -19.3720001283
   O     -14.0452245842   22.0273002705  -18.9638798637
   H     -13.7776434565   22.0561126926  -22.3820515039
   H     -13.6085830557   24.5733926581  -21.0511801261
   H     -15.0032638256   23.4680892491  -21.1236195260
   N     -13.3409998414   24.1269997864  -18.5820001146
   C     -12.8539999465   23.8290006242  -17.2500000321
   C     -14.0050006494   23.4660010844  -16.3049995153
   O     -13.7859710481   22.8709304207  -15.2460686667
   C     -12.0971771895   25.0857400453  -16.7334954589
   C     -10.9369014637   24.8110801285  -15.8314818382
   C     -10.7545706110   24.0759999277  -14.6842066396
   N      -9.6894407624   25.3447263367  -16.1106314564
   C      -8.8209105132   24.9244710492  -15.1606158332
   N      -9.4308556976   24.1483753440  -14.2753723289
   H     -13.0256513779   24.9869201583  -19.0130569061
   H     -12.1874941995   22.9638345460  -17.2873279838
   H     -12.8136437284   25.7669626242  -16.2597057513
   H     -11.7012272910   25.6165543637  -17.6064049759
   H      -9.4631431628   25.9378937912  -16.8995987795
   H     -11.4870924496   23.4737650540  -14.1677722904
   H      -7.7713443727   25.1806627723  -15.1636543641
   N     -15.2269999645   23.8479987829  -16.6620004097
   C     -16.3630001886   23.4180000340  -15.9420002471
   C     -16.5679999888   21.8990000688  -15.9979997785
   O     -17.1704531414   21.3605619462  -15.0593999489
   H     -15.3498101495   24.3198625664  -17.5482886597
   H     -16.2861588761   23.6701821086  -14.8821231236
   H     -17.2538441036   23.9022675140  -16.3505240513
   N     -16.1720001962   21.1950000183  -17.0630003143
   C     -16.3929997847   19.7329999677  -17.1390000436
   C     -15.5320000178   19.0089998966  -16.0969999547
   O     -15.9426529925   17.9829445980  -15.5474786377
   H     -15.5978351347   21.6244736870  -17.7864639950
   H     -17.4389803563   19.4938978382  -16.9463340604
   H     -16.1092545286   19.4046899026  -18.1414008996
   N     -14.3080000904   19.5120000235  -15.9009999986
   C     -13.4140000167   18.7560001016  -15.1219999930
   C     -12.1359998993   19.5319998605  -14.8500001524
   O     -11.9083671308   20.5640561743  -15.4871566264
   C     -13.0112372677   17.4046165906  -15.7864801404
   S     -11.9195906622   17.5608030059  -17.2566260141
   H     -13.9717124475   20.3616431981  -16.3385627967
   H     -13.8916463236   18.4875598103  -14.1708077686
   H     -13.9140364037   16.8993808795  -16.1268825064
   H     -12.5230598551   16.7612543069  -15.0517327356
   H     -10.7903392011   17.8570368102  -16.5777525601
   N     -11.2659999421   19.0339997535  -13.9460001131
   C      -9.9969996932   19.6749997844  -13.5650004874
   C      -8.8769990853   18.8249993113  -14.1420002937
   O      -9.1162290684   17.8493114193  -14.8662286863
   H     -11.5014720933   18.1795600081  -13.4581414702
   H      -9.9782018237   20.6869169745  -13.9665222693
   H      -9.9145022103   19.7217474518  -12.4760602474
   N      -7.6400004187   19.1360028820  -13.7359991279
   C      -6.4500012024   18.3769980272  -14.0490013684
   C      -6.6059989602   16.9180000517  -13.7169999559
   O      -6.2905083614   16.0445197074  -14.5314666559
   H      -7.5079434017   20.0652605413  -13.3497797525
   H      -5.6250268590   18.8085057601  -13.4767057051
   H      -6.1989939157   18.4473832629  -15.1126685974
   N      -7.0429997223   16.6470003916  -12.5000000282
   C      -6.9540002054   15.2350006816  -12.1039996540
   C      -8.0129999515   14.5059996248  -12.9029999425
   O      -7.9074010335   13.3146351358  -13.2142805043
   C      -7.1627340224   15.0456345979  -10.5992372071
   C      -6.1081526554   15.7262531413   -9.7070769491
   C      -6.4241614560   15.4377185108   -8.2342807160
   C      -4.6794555074   15.2923193104  -10.0564958907
   H      -7.1292932604   17.3803846308  -11.8070936883
   H      -5.9850941442   14.8381118680  -12.4113821200
   H      -7.1520961998   13.9650504737  -10.4101090018
   H      -8.1627145602   15.4075437444  -10.3273409410
   H      -6.1761824672   16.8139831924   -9.8557798992
   H      -6.3483118107   14.3624189807   -8.0291203477
   H      -7.4392155313   15.7595999934   -7.9737200885
   H      -5.7214461480   15.9573222332   -7.5733315335
   H      -4.3968087232   15.5906559948  -11.0715847807
   H      -4.5750381972   14.2021526085   -9.9828476315
   H      -3.9608116092   15.7464550937   -9.3651102501
   N      -9.0819996783   15.2379999847  -13.1510005080
   C     -10.2719999673   14.6660000073  -13.8400001058
   C      -9.9459999277   14.2889999792  -15.2640000354
   O     -10.2550870801   13.1926405408  -15.7444426362
   H      -9.0904400297   16.2180528755  -12.9157779308
   H     -11.0539959485   15.4283043714  -13.8152003273
   H     -10.6136492748   13.7723363894  -13.3157189764
   N      -9.3230000243   15.2380001174  -15.9660000595
   C      -8.8439999624   14.9340000908  -17.2510000387
   C      -7.8749998950   13.7870000630  -17.2000000506
   C      -8.0956211934   16.1494818251  -17.8340838949
   O      -7.6122310061   13.0815140395  -18.1536253170
   H      -9.0358359971   16.1005855960  -15.5102630820
   H      -9.6627484438   14.6565886057  -17.9261293292
   H      -7.2358581522   16.4061144965  -17.2053097955
   H      -8.7627946609   17.0148895822  -17.8759872861
   H      -7.7411925968   15.9256177464  -18.8423494377
   H      -7.3587074915   13.6635548842  -16.2242108556
   H      -5.8852582320   22.2527097045  -13.9392576793
   H      -4.6800326853   20.8204637743  -16.3753908894
   H      -6.0141414585   20.4139480273  -18.2668377506
   H     -10.0756821042   22.0352773456  -15.9542978311
   H      -7.0735148481   18.7910616953  -19.7012675498
   H      -8.0279323258   19.0918079752  -21.1812631482
   H      -8.8448159051   18.5955459813  -19.6674763133
   C      -8.0181466504   19.1719015654  -20.0936765179
   C      -5.1630237310   21.7986471796  -14.5978233098
   C      -5.4983146967   21.2215557959  -15.7796621560
   C      -9.1736764696   21.7037939005  -16.4455637067
   C      -6.9031017477   20.7465795876  -17.7417947474
   C      -9.2331919839   21.3760828715  -17.8011767187
   C      -8.0942542583   20.8524471040  -18.4399020673
   C      -3.7519622731   21.8461184302  -14.2183379444
   C      -6.8004977124   21.1463941100  -16.3954058615
   C      -7.9760878114   21.5940693915  -15.7489712713
   O      -2.8123388551   21.3667059142  -14.8397876675
   O     -10.4061007459   21.5782724672  -18.4531763943
   O      -8.1821404919   20.5655234514  -19.7885869316
   O      -7.8940674969   21.8826620555  -14.4167066141
   H     -10.2721911931   21.6711339480  -19.4190141291
   S      -3.4850836514   22.7295068774  -12.6563279123
   C      -1.6700049809   22.5943634690  -12.5433004365
   H      -1.2036496233   23.0856636158  -13.3990187605
   H      -1.3732384228   23.0925219666  -11.6182551842
   H      -1.3734732529   21.5444536296  -12.5149774110
   H      -8.4013015293   22.7059539521  -14.2019207431
198
Converged     Job 17: Energy -5.7121452192873985e+03 @ (3.358593)
   N      -9.4190002892   25.1719997006  -21.0809990218
   C      -8.0910128370   24.8839864185  -20.7660039829
   C      -7.4100099011   24.2140048444  -21.9690028209
   O      -7.9254871076   23.2248588744  -22.5095338823
   C      -7.9116933442   23.9538166978  -19.5261163305
   C      -6.5273130832   23.9625962898  -18.9379741018
   C      -6.2139395411   24.8454808118  -17.8954605542
   C      -5.5178955650   23.1208803554  -19.4245027621
   C      -4.9383153594   24.8737296669  -17.3302840805
   C      -4.2400694716   23.1493169895  -18.8658755961
   C      -3.9457038906   24.0189712693  -17.8134192743
   H      -7.5611135470   25.8220668626  -20.5466171348
   H      -8.1986658244   22.9477554862  -19.8362644045
   H      -8.6346710925   24.2878760466  -18.7728557590
   H      -6.9837031327   25.5159122551  -17.5225511580
   H      -5.7443481060   22.4223522983  -20.2256091978
   H      -4.7226282670   25.5551029972  -16.5115998095
   H      -3.4793512629   22.4758909885  -19.2407120413
   H      -2.9536567679   24.0236158047  -17.3706568089
   H      -9.8811952796   25.5896362911  -20.2744089365
   H      -9.9291083698   24.3080471437  -21.2672694260
   N      -6.2559976073   24.7379978092  -22.3669976628
   C      -5.6060014764   24.2539958232  -23.5729996180
   C      -4.2180019829   23.7269954181  -23.2119986512
   O      -3.3841779142   24.4899992909  -22.7143042390
   H      -5.8742316884   25.5543660434  -21.9095771726
   H      -6.2488237976   23.4899549395  -24.0075167565
   H      -5.4797729208   25.0758030111  -24.2855930335
   N      -3.9950001172   22.4249946610  -23.4089978860
   C      -2.6219975088   21.9929982601  -23.2750029987
   C      -2.2559996750   20.9290016141  -24.2930007189
   C      -2.2218069224   21.5871499007  -21.8394764170
   C      -2.9885283013   20.4571614312  -21.1782570802
   C      -3.9752706969   19.6931691552  -21.8136812352
   C      -2.7046991615   20.1597154785  -19.8361750122
   C      -4.6613820917   18.6839364245  -21.1376446302
   C      -3.3868795450   19.1629838742  -19.1416802067
   C      -4.3759157402   18.4203907600  -19.7961317545
   O      -5.0945586580   17.4336204032  -19.1759287108
   O      -3.0215344248   20.5091519642  -25.1392932295
   H      -4.6095952862   21.8824830664  -24.0054618737
   H      -1.9764299857   22.8503117296  -23.5144080149
   H      -2.3197931130   22.4922746609  -21.2306424197
   H      -1.1494939550   21.3495196186  -21.8543969197
   H      -4.2268476029   19.8669710867  -22.8527758413
   H      -1.9340692359   20.7238418296  -19.3162164513
   H      -5.4231423590   18.0997858086  -21.6434906855
   H      -3.1526470760   18.9585624334  -18.0995742856
   H      -4.8337660937   17.3762109905  -18.2409502647
   H      -1.2145203084   20.5624397453  -24.2156910697
   N     -10.2909998829   21.4870001565  -23.3370001435
   C     -11.4179996038   21.0960003138  -22.4820001236
   C     -11.9100001744   22.3050002595  -21.6720003174
   O     -11.1561916835   22.8783487086  -20.8621508274
   C     -11.2010389597   19.8698176767  -21.5430613630
   C     -10.8001407680   18.6493503990  -22.4003052975
   C     -12.4508315032   19.5825957413  -20.7029648760
   C     -10.7648016354   17.3031562162  -21.6671188829
   H     -12.2338429689   20.8025569435  -23.1590459146
   H     -10.3719699216   20.1116536350  -20.8688898919
   H      -9.8129439147   18.8297050559  -22.8423744130
   H     -11.5037082009   18.5674045503  -23.2422509553
   H     -13.3081657059   19.3497787911  -21.3493995252
   H     -12.7301437144   20.4276904370  -20.0709168430
   H     -12.2876388408   18.7269292440  -20.0431445442
   H     -11.7633873281   16.9872659765  -21.3501710890
   H     -10.1308730769   17.3389793278  -20.7753165496
   H     -10.3652748257   16.5249009768  -22.3270452388
   H      -9.9156813182   20.6621676806  -23.7985011707
   H      -9.5394660193   21.8771495648  -22.7648258431
   N     -13.2070001321   22.5949997633  -21.7439996042
   C     -13.9489997767   23.5530000356  -20.8580001321
   C     -13.7720000264   23.1629998456  -19.3720003153
   O     -14.0453161033   22.0273158678  -18.9639172999
   H     -13.7776500118   22.0560130711  -22.3819899540
   H     -13.6085750635   24.5734006668  -21.0512368563
   H     -15.0032640314   23.4680864457  -21.1236311587
   N     -13.3410001030   24.1269997330  -18.5820001292
   C     -12.8540011883   23.8290011284  -17.2499998308
   C     -14.0050000769   23.4660006246  -16.3049992918
   O     -13.7856267556   22.8714246103  -15.2458996034
   C     -12.0983343054   25.0868297299  -16.7335573038
   C     -10.9344396705   24.8150504531  -15.8352451392
   C     -10.7475560725   24.0848988119  -14.6855232322
   N      -9.6882839865   25.3484825614  -16.1207857497
   C      -8.8162668368   24.9331348915  -15.1717400457
   N      -9.4225761091   24.1604938434  -14.2811974258
   H     -13.0253952842   24.9867474944  -19.0131887880
   H     -12.1869574310   22.9642661311  -17.2871147342
   H     -12.8150797941   25.7655845324  -16.2567342675
   H     -11.7065722197   25.6200712653  -17.6068828238
   H      -9.4651305826   25.9389977657  -16.9126101043
   H     -11.4777438877   23.4842501595  -14.1637711286
   H      -7.7670946371   25.1906926359  -15.1788176655
   N     -15.2269999545   23.8479986438  -16.6620004185
   C     -16.3630002253   23.4180000171  -15.9420002890
   C     -16.5679999737   21.8990000687  -15.9979998240
   O     -17.1704425197   21.3605596896  -15.0594048678
   H     -15.3498101518   24.3195310519  -17.5484511274
   H     -16.2861276522   23.6701790895  -14.8821339084
   H     -17.2538381309   23.9022654311  -16.3504860022
   N     -16.1720002428   21.1950000238  -17.0630003254
   C     -16.3929997825   19.7329999690  -17.1390001130
   C     -15.5320000213   19.0089998399  -16.0970000534
   O     -15.9426614214   17.9829443508  -15.5475105466
   H     -15.5978678358   21.6244758077  -17.7864717541
   H     -17.4389668693   19.4939090666  -16.9463312020
   H     -16.1092673983   19.4046953991  -18.1413854599
   N     -14.3080001807   19.5120000605  -15.9009998814
   C     -13.4139999957   18.7559999855  -15.1220001782
   C     -12.1360001158   19.5319998307  -14.8500000854
   O     -11.9090341643   20.5645167814  -15.4865878159
   C     -13.0114366538   17.4045051829  -15.7863365860
   S     -11.9195660642   17.5603948073  -17.2563562398
   H     -13.9716991313   20.3616735528  -16.3384790183
   H     -13.8916159909   18.4877048714  -14.1707661459
   H     -13.9142563028   16.8993917491  -16.1268141623
   H     -12.5234653026   16.7611064594  -15.0515071798
   H     -10.7904090306   17.8566532303  -16.5773276234
   N     -11.2659997731   19.0339999814  -13.9460002898
   C      -9.9969996201   19.6749994072  -13.5650004562
   C      -8.8769987761   18.8249990903  -14.1420004882
   O      -9.1160655368   17.8495915546  -14.8667197738
   H     -11.5010785496   18.1789897238  -13.4589894263
   H      -9.9775340498   20.6868531036  -13.9663465915
   H      -9.9144980001   19.7216545143  -12.4760550798
   N      -7.6400003855   19.1360037399  -13.7359987853
   C      -6.4500015182   18.3769979316  -14.0490015443
   C      -6.6059992251   16.9179999634  -13.7170000210
   O      -6.2905850379   16.0445112920  -14.5314698846
   H      -7.5082458821   20.0646099871  -13.3481893441
   H      -5.6250155654   18.8087353841  -13.4768535750
   H      -6.1991510753   18.4472569189  -15.1127665978
   N      -7.0429998267   16.6470004608  -12.5000001160
   C      -6.9540001993   15.2350010541  -12.1039994958
   C      -8.0129998334   14.5059994216  -12.9029998796
   O      -7.9073597435   13.3146794757  -13.2143611276
   C      -7.1627395734   15.0456483589  -10.5992381601
   C      -6.1081867106   15.7263097559   -9.7070826862
   C      -6.4241988058   15.4378053823   -8.2342804419
   C      -4.6794791086   15.2924043349  -10.0564866070
   H      -7.1292441185   17.3803790684  -11.8070840643
   H      -5.9851016016   14.8381072756  -12.4113750467
   H      -7.1520708173   13.9650771192  -10.4100918899
   H      -8.1627330725   15.4075356382  -10.3273527082
   H      -6.1762506185   16.8140399554   -9.8558013081
   H      -6.3483453920   14.3625223070   -8.0290818352
   H      -7.4392597472   15.7596957910   -7.9737287530
   H      -5.7214926197   15.9574416445   -7.5733382511
   H      -4.3968421821   15.5907370195  -11.0715700641
   H      -4.5750332835   14.2022577888   -9.9828177515
   H      -3.9608561353   15.7465781379   -9.3651041702
   N      -9.0819996403   15.2380000216  -13.1510006459
   C     -10.2719999823   14.6660000171  -13.8400001209
   C      -9.9459998976   14.2889999718  -15.2640000432
   O     -10.2550366258   13.1926323509  -15.7444264860
   H      -9.0905568476   16.2179735667  -12.9154829863
   H     -11.0539703861   15.4283100831  -13.8152155402
   H     -10.6136720082   13.7723519212  -13.3157280084
   N      -9.3230000263   15.2380001311  -15.9660000286
   C      -8.8439998503   14.9340002224  -17.2510000291
   C      -7.8749998415   13.7870000541  -17.2000000187
   C      -8.0957652360   16.1494693084  -17.8342084874
   O      -7.6122948841   13.0815289815  -18.1536509540
   H      -9.0359757069   16.1006721492  -15.5103285162
   H      -9.6627535854   14.6565191783  -17.9260960905
   H      -7.2360549344   16.4062952117  -17.2054334725
   H      -8.7630559293   17.0147739759  -17.8762751331
   H      -7.7412661545   15.9255320246  -18.8424393091
   H      -7.3586911629   13.6635386030  -16.2242296691
   H      -5.9081349367   22.2768801087  -13.9342565159
   H      -4.6847566271   20.8440436784  -16.3614753806
   H      -6.0142986810   20.4274887686  -18.2590992081
   H     -10.0865938591   22.0309990839  -15.9523078893
   H      -7.0733537055   18.7951135763  -19.6934628811
   H      -8.0252610752   19.0952396954  -21.1753261279
   H      -8.8449640830   18.6009302002  -19.6624297907
   C      -8.0171005530   19.1762399474  -20.0877720225
   C      -5.1806579174   21.8261011660  -14.5891807793
   C      -5.5076725850   21.2409528821  -15.7693721404
   C      -9.1827864167   21.7035502617  -16.4428250973
   C      -6.9054982623   20.7560364271  -17.7352194942
   C      -9.2380040705   21.3776344273  -17.7990878514
   C      -8.0960137081   20.8577073322  -18.4353750583
   C      -3.7708347221   21.8876430393  -14.2066140876
   C      -6.8077370604   21.1554921614  -16.3884094931
   C      -7.9866981153   21.5959840814  -15.7439442200
   O      -2.8256215073   21.4139285967  -14.8238659429
   O     -10.4100441325   21.5765336268  -18.4537381821
   O      -8.1804678064   20.5702914231  -19.7841488217
   O      -7.9108308302   21.8783244047  -14.4093288287
   H     -10.2741059201   21.6715980975  -19.4191049633
   S      -3.5156388175   22.7799716084  -12.6477753410
   C      -1.6994942783   22.6637014144  -12.5307082931
   H      -1.2350822634   23.1736589194  -13.3765484115
   H      -1.4114688572   23.1502047109  -11.5967610211
   H      -1.3920811654   21.6166584345  -12.5181313665
   H      -8.3955675992   22.7159166209  -14.1983654889
198
Converged     Job 18: Energy -5.7121446518208686e+03 @ (3.330980)
   N      -9.4190002647   25.1719996867  -21.0809988110
   C      -8.0910121766   24.8839868143  -20.7660043170
   C      -7.4100102416   24.2140044252  -21.9690027557
   O      -7.9254924314   23.2249475700  -22.5096239223
   C      -7.9099626127   23.9537233176  -19.5265746809
   C      -6.5250677087   23.9656471415  -18.9395580217
   C      -6.2106724635   24.8544498948  -17.9023653363
   C      -5.5158882461   23.1215257117  -19.4223267081
   C      -4.9347027419   24.8856288002  -17.3381143861
   C      -4.2376339879   23.1527879485  -18.8646887712
   C      -3.9425042892   24.0279661671  -17.8170296848
   H      -7.5612556201   25.8222141104  -20.5468204939
   H      -8.1948412783   22.9471719102  -19.8368396241
   H      -8.6332172990   24.2859300022  -18.7728480445
   H      -6.9798668191   25.5276483761  -17.5332754966
   H      -5.7427997413   22.4188419411  -20.2196160864
   H      -4.7183727374   25.5716498445  -16.5234610993
   H      -3.4771789480   22.4774161365  -19.2366479938
   H      -2.9501918510   24.0349106883  -17.3748545802
   H      -9.8813345350   25.5890752232  -20.2742061923
   H      -9.9289592954   24.3081107266  -21.2678128960
   N      -6.2559978758   24.7379982913  -22.3669979798
   C      -5.6060013873   24.2539959144  -23.5729994453
   C      -4.2180019587   23.7269953624  -23.2119986395
   O      -3.3842027577   24.4899953707  -22.7142468428
   H      -5.8741129981   25.5542396098  -21.9094516377
   H      -6.2488271248   23.4899610049  -24.0075061118
   H      -5.4797737122   25.0757990906  -24.2856049622
   N      -3.9950001887   22.4249946599  -23.4089979141
   C      -2.6219976083   21.9929979858  -23.2750033304
   C      -2.2559996255   20.9290017847  -24.2930007826
   C      -2.2222119103   21.5870126163  -21.8394096875
   C      -2.9893647185   20.4571121974  -21.1785279386
   C      -3.9760107947   19.6932683348  -21.8142867342
   C      -2.7059591323   20.1595233941  -19.8364014473
   C      -4.6624276705   18.6840525026  -21.1385473089
   C      -3.3884020311   19.1627549572  -19.1422242809
   C      -4.3773011686   18.4203220908  -19.7970146657
   O      -5.0959656647   17.4334068437  -19.1770860404
   O      -3.0215562371   20.5090991843  -25.1392209708
   H      -4.6095293725   21.8825639558  -24.0055965182
   H      -1.9763767329   22.8502952712  -23.5142700498
   H      -2.3202932307   22.4920943487  -21.2305225551
   H      -1.1499277193   21.3492114952  -21.8540004131
   H      -4.2272383838   19.8671520733  -22.8534307117
   H      -1.9353021603   20.7234394195  -19.3162338166
   H      -5.4241240489   18.1000618018  -21.6446235227
   H      -3.1544167258   18.9580409665  -18.1001214222
   H      -4.8360188525   17.3766052831  -18.2418358533
   H      -1.2145144540   20.5624854040  -24.2157081806
   N     -10.2910000299   21.4869998752  -23.3369998692
   C     -11.4180004023   21.0959993296  -22.4820002356
   C     -11.9099996201   22.3050000856  -21.6720000686
   O     -11.1560897604   22.8784201246  -20.8622954297
   C     -11.2013436749   19.8696946203  -21.5430945259
   C     -10.7985146194   18.6496610190  -22.4000099954
   C     -12.4522136316   19.5814331471  -20.7048962248
   C     -10.7626661033   17.3035770469  -21.6666381853
   H     -12.2337996605   20.8026283281  -23.1590921014
   H     -10.3733802794   20.1117044027  -20.8676757686
   H      -9.8110308819   18.8309005133  -22.8410241286
   H     -11.5011663850   18.5670859977  -23.2426301506
   H     -13.3081150436   19.3473449508  -21.3527425970
   H     -12.7335633562   20.4264140369  -20.0736029252
   H     -12.2891768320   18.7262051489  -20.0444555524
   H     -11.7612470001   16.9868214682  -21.3505787540
   H     -10.1296411053   17.3401886513  -20.7742258430
   H     -10.3617880243   16.5255852990  -22.3260339110
   H      -9.9161112926   20.6622830898  -23.7989894705
   H      -9.5392418982   21.8766801061  -22.7648575504
   N     -13.2070000835   22.5949999220  -21.7439997523
   C     -13.9490000162   23.5530000689  -20.8579999567
   C     -13.7720004095   23.1629999058  -19.3719999006
   O     -14.0452707633   22.0272910371  -18.9639411242
   H     -13.7776608173   22.0559057607  -22.3818621359
   H     -13.6085883368   24.5733813464  -21.0512231302
   H     -15.0032603654   23.4680843185  -21.1236249571
   N     -13.3409994124   24.1269997751  -18.5820001274
   C     -12.8539979151   23.8289997267  -17.2500005467
   C     -14.0050008013   23.4660014818  -16.3050000981
   O     -13.7851996843   22.8721298441  -15.2456096318
   C     -12.1005845942   25.0882898382  -16.7323892946
   C     -10.9308833552   24.8192616373  -15.8407503541
   C     -10.7374504582   24.0950893130  -14.6882429536
   N      -9.6862556537   25.3510295516  -16.1360529164
   C      -8.8090133435   24.9406917621  -15.1895397600
   N      -9.4103120043   24.1731044556  -14.2914727436
   H     -13.0253721990   24.9866858175  -19.0132254461
   H     -12.1860968903   22.9649643002  -17.2867111496
   H     -12.8177475075   25.7617974344  -16.2489285863
   H     -11.7162123689   25.6273121460  -17.6054338548
   H      -9.4674761047   25.9379066285  -16.9318093446
   H     -11.4645812077   23.4973533666  -14.1586849753
   H      -7.7600152631   25.1985827081  -15.2032867333
   N     -15.2269996769   23.8479993104  -16.6620002152
   C     -16.3629998286   23.4180001530  -15.9420001062
   C     -16.5679998171   21.8990002084  -15.9979997595
   O     -17.1704442915   21.3605528048  -15.0593968088
   H     -15.3498636070   24.3188191410  -17.5488334318
   H     -16.2861003211   23.6701896016  -14.8821302385
   H     -17.2538672960   23.9022808275  -16.3504634163
   N     -16.1720000789   21.1950000970  -17.0630002840
   C     -16.3929997566   19.7330000842  -17.1389999207
   C     -15.5320000124   19.0090000401  -16.0969997876
   O     -15.9427193601   17.9829765105  -15.5474570353
   H     -15.5978281865   21.6244553074  -17.7864673561
   H     -17.4389828841   19.4939112407  -16.9463192811
   H     -16.1092749156   19.4046912255  -18.1414083801
   N     -14.3079999602   19.5120000420  -15.9010000391
   C     -13.4139999633   18.7560001971  -15.1219997866
   C     -12.1359995820   19.5319999282  -14.8500002159
   O     -11.9097913505   20.5650445571  -15.4859887485
   C     -13.0117045813   17.4043450041  -15.7861078596
   S     -11.9197655984   17.5597758501  -17.2561268613
   H     -13.9716666084   20.3616775033  -16.3384658067
   H     -13.8915865419   18.4879011132  -14.1706655587
   H     -13.9146004082   16.8992990437  -16.1265237296
   H     -12.5238670757   16.7609441275  -15.0511562083
   H     -10.7906414348   17.8562371893  -16.5771298956
   N     -11.2660001023   19.0339995036  -13.9459998621
   C      -9.9969995692   19.6749999563  -13.5650006889
   C      -8.8769988960   18.8249991609  -14.1420003301
   O      -9.1160576932   17.8494219015  -14.8665582996
   H     -11.5004440837   18.1781339708  -13.4601596133
   H      -9.9769551453   20.6869004968  -13.9660018865
   H      -9.9144685068   19.7213490665  -12.4760178298
   N      -7.6400002523   19.1360031951  -13.7359991373
   C      -6.4500013083   18.3769974102  -14.0490014722
   C      -6.6059988751   16.9179999363  -13.7169997686
   O      -6.2905216828   16.0444900082  -14.5314396360
   H      -7.5083307307   20.0650019339  -13.3490565577
   H      -5.6251328163   18.8087225321  -13.4766196029
   H      -6.1989605974   18.4473004550  -15.1127431737
   N      -7.0429994332   16.6470001427  -12.4999997109
   C      -6.9540001172   15.2349998259  -12.1039999309
   C      -8.0130001525   14.5059999420  -12.9030000880
   O      -7.9074137331   13.3146226840  -13.2142453707
   C      -7.1627361562   15.0456408841  -10.5992396556
   C      -6.1080643172   15.7261325269   -9.7070950141
   C      -6.4241176687   15.4376938583   -8.2342901812
   C      -4.6794357902   15.2919562750  -10.0564987507
   H      -7.1295344169   17.3804050772  -11.8071456064
   H      -5.9850912360   14.8381207165  -12.4113876223
   H      -7.1522133186   13.9650527413  -10.4101206796
   H      -8.1626736779   15.4076566348  -10.3273316246
   H      -6.1759268596   16.8138644988   -9.8558439217
   H      -6.3484450535   14.3623870003   -8.0290982860
   H      -7.4391161343   15.7597502735   -7.9737339460
   H      -5.7213164502   15.9572019711   -7.5733585304
   H      -4.3967496732   15.5901988770  -11.0716053651
   H      -4.5751920710   14.2017745357   -9.9827996680
   H      -3.9607148469   15.7460096111   -9.3651391040
   N      -9.0819998097   15.2379999069  -13.1510001633
   C     -10.2719999860   14.6659999931  -13.8400000196
   C      -9.9459999987   14.2889999875  -15.2639999196
   O     -10.2550490968   13.1926210623  -15.7444324960
   H      -9.0903938506   16.2180905301  -12.9159269042
   H     -11.0540036270   15.4283028248  -13.8152036330
   H     -10.6136429711   13.7723365281  -13.3157133374
   N      -9.3230000340   15.2380000693  -15.9660000554
   C      -8.8440001950   14.9339997165  -17.2510000190
   C      -7.8750001298   13.7869997992  -17.1999998865
   C      -8.0959020345   16.1494650545  -17.8343514981
   O      -7.6122138793   13.0815720414  -18.1536645472
   H      -9.0359620241   16.1006676917  -15.5103049667
   H      -9.6627860420   14.6564296097  -17.9260302297
   H      -7.2361671477   16.4063959200  -17.2056662706
   H      -8.7632652003   17.0147057079  -17.8764388064
   H      -7.7414746518   15.9254709601  -18.8425811949
   H      -7.3587635957   13.6634640010  -16.2241913378
   H      -5.9293979598   22.2967516647  -13.9324785106
   H      -4.6902456093   20.8619888052  -16.3508082340
   H      -6.0157774132   20.4375054296  -18.2548815134
   H     -10.0971681953   22.0264122576  -15.9534672916
   H      -7.0736307149   18.7971727279  -19.6886643563
   H      -8.0235204110   19.0958453443  -21.1721737647
   H      -8.8453959237   18.6036998380  -19.6597867989
   C      -8.0167147722   19.1781190546  -20.0847224635
   C      -5.1975870657   21.8480283713  -14.5838912549
   C      -5.5173322764   21.2561521396  -15.7627239954
   C      -9.1919196974   21.7024021618  -16.4435121294
   C      -6.9088250582   20.7629966643  -17.7322308031
   C      -9.2434710723   21.3776275969  -17.8002416573
   C      -8.0987455388   20.8609112855  -18.4342324906
   C      -3.7892714852   21.9185522300  -14.1968578302
   C      -6.8152941094   21.1623736184  -16.3851629657
   C      -7.9971853909   21.5966605821  -15.7426044230
   O      -2.8393738533   21.4490485922  -14.8100604019
   O     -10.4150555946   21.5726118791  -18.4569934789
   O      -8.1799174025   20.5726296344  -19.7829520703
   O      -7.9269813818   21.8735313416  -14.4058818311
   H     -10.2777116904   21.6720837502  -19.4217636519
   S      -3.5445602016   22.8148839691  -12.6386304274
   C      -1.7282389108   22.7088674950  -12.5148333646
   H      -1.2632468267   23.2245231447  -13.3569411022
   H      -1.4467544386   23.1936897296  -11.5779919578
   H      -1.4150497429   21.6635134623  -12.5048223924
   H      -8.3877758099   22.7254440693  -14.1988157874
198
Converged     Job 19: Energy -5.7121440718725135e+03 @ (3.303368)
   N      -9.4190003048   25.1719997224  -21.0809990036
   C      -8.0910127456   24.8839866064  -20.7660039708
   C      -7.4100099232   24.2140047528  -21.9690027339
   O      -7.9255398553   23.2250081834  -22.5096979605
   C      -7.9079758035   23.9541376263  -19.5266901386
   C      -6.5224700996   23.9696424624  -18.9410232497
   C      -6.2075228055   24.8643175587  -17.9090354730
   C      -5.5131616639   23.1237644928  -19.4203950449
   C      -4.9312087776   24.8990451095  -17.3458202864
   C      -4.2345147110   23.1584703903  -18.8637364132
   C      -3.9390674401   24.0391009993  -17.8207589722
   H      -7.5614567070   25.8224625845  -20.5473128761
   H      -8.1907603182   22.9468896136  -19.8364724138
   H      -8.6314116773   24.2848256227  -18.7725451557
   H      -6.9765138014   25.5396764681  -17.5435482049
   H      -5.7401890989   22.4169467931  -20.2139913215
   H      -4.7145856125   25.5895427121  -16.5350544125
   H      -3.4739604643   22.4816392336  -19.2328904945
   H      -2.9466053148   24.0484935354  -17.3789995577
   H      -9.8813603987   25.5889869916  -20.2741608906
   H      -9.9289930972   24.3081431357  -21.2679245182
   N      -6.2559976634   24.7379979551  -22.3669976537
   C      -5.6060014702   24.2539959207  -23.5729995232
   C      -4.2180019420   23.7269954768  -23.2119986466
   O      -3.3841923968   24.4899930756  -22.7142485653
   H      -5.8740093546   25.5541211203  -21.9093308749
   H      -6.2488354335   23.4899741881  -24.0075179278
   H      -5.4797592978   25.0758052843  -24.2855969990
   N      -3.9950001553   22.4249946956  -23.4089978317
   C      -2.6219975423   21.9929983464  -23.2750031554
   C      -2.2559995868   20.9290017035  -24.2930007118
   C      -2.2225692459   21.5868032926  -21.8393697598
   C      -2.9906513289   20.4574618499  -21.1786111119
   C      -3.9765423009   19.6931948841  -21.8150698095
   C      -2.7086269303   20.1605700357  -19.8360515342
   C      -4.6634949916   18.6841579483  -21.1395927459
   C      -3.3915858404   19.1639253966  -19.1422252865
   C      -4.3795879479   18.4209484302  -19.7977031688
   O      -5.0984282942   17.4339746138  -19.1780825601
   O      -3.0215542350   20.5092102684  -25.1392809739
   H      -4.6095305902   21.8825734730  -24.0056049083
   H      -1.9763059069   22.8502777196  -23.5141137923
   H      -2.3201148937   22.4919314566  -21.2304820918
   H      -1.1504482814   21.3482371355  -21.8538416006
   H      -4.2267687711   19.8666051245  -22.8545388127
   H      -1.9384897724   20.7247101504  -19.3153665779
   H      -5.4246724472   18.0998906527  -21.6461536469
   H      -3.1586100277   18.9595755938  -18.0998354057
   H      -4.8399250771   17.3782571958  -18.2423679998
   H      -1.2145312531   20.5624268710  -24.2156891789
   N     -10.2909998666   21.4869999955  -23.3370001507
   C     -11.4179996311   21.0960004009  -22.4820001021
   C     -11.9100002561   22.3049999386  -21.6720001144
   O     -11.1560841902   22.8784034012  -20.8622589322
   C     -11.2015516071   19.8695897380  -21.5431489720
   C     -10.7972127484   18.6498999662  -22.3998120150
   C     -12.4531906747   19.5806211165  -20.7063059818
   C     -10.7609427828   17.3038882665  -21.6663229036
   H     -12.2337797099   20.8026750968  -23.1591485519
   H     -10.3743398558   20.1117731521  -20.8668926602
   H      -9.8094691492   18.8318423881  -22.8399503079
   H     -11.4991052445   18.5668553020  -23.2430211214
   H     -13.3083152752   19.3465703585  -21.3551961456
   H     -12.7354785483   20.4252405180  -20.0749383619
   H     -12.2906477666   18.7251283587  -20.0460801346
   H     -11.7595615904   16.9862442947  -21.3512791270
   H     -10.1289007672   17.3412168956  -20.7732339787
   H     -10.3586470351   16.5262032964  -22.3252194701
   H      -9.9159893084   20.6622617374  -23.7988574071
   H      -9.5392977359   21.8768464685  -22.7648784637
   N     -13.2070000024   22.5949999015  -21.7439996739
   C     -13.9489997568   23.5530001804  -20.8580001531
   C     -13.7720002157   23.1629998536  -19.3720002170
   O     -14.0453510384   22.0273083733  -18.9639594127
   H     -13.7776482381   22.0559335096  -22.3819036782
   H     -13.6086082208   24.5733887304  -21.0512524818
   H     -15.0032628619   23.4680672579  -21.1236115331
   N     -13.3409999932   24.1269997206  -18.5820000072
   C     -12.8540003615   23.8290008319  -17.2499999254
   C     -14.0049998214   23.4660004571  -16.3049996791
   O     -13.7848238399   22.8726383205  -15.2454321370
   C     -12.1020614805   25.0893776081  -16.7317113969
   C     -10.9269009802   24.8228280705  -15.8464185185
   C     -10.7268172240   24.1038203059  -14.6917502957
   N      -9.6839677262   25.3534945759  -16.1509220955
   C      -8.8014782645   24.9477865397  -15.2072044888
   N      -9.3976169707   24.1843687829  -14.3024027692
   H     -13.0249754585   24.9864497404  -19.0133704889
   H     -12.1854742102   22.9654602394  -17.2864449310
   H     -12.8191491067   25.7587505327  -16.2425382805
   H     -11.7242625874   25.6330037030  -17.6047602840
   H      -9.4697799272   25.9375482769  -16.9499904936
   H     -11.4506461496   23.5084004901  -14.1549240195
   H      -7.7527806919   25.2062820894  -15.2273695746
   N     -15.2269999706   23.8479990754  -16.6620005442
   C     -16.3630000938   23.4180001986  -15.9420000929
   C     -16.5679998642   21.8990001342  -15.9979997999
   O     -17.1704382130   21.3605451419  -15.0593994189
   H     -15.3498790937   24.3185221614  -17.5489838070
   H     -16.2861004554   23.6701976502  -14.8821352973
   H     -17.2538703916   23.9022743529  -16.3504523417
   N     -16.1720002511   21.1950000731  -17.0630003371
   C     -16.3929997552   19.7330000128  -17.1390000686
   C     -15.5319999988   19.0089999087  -16.0969999690
   O     -15.9427380325   17.9829834299  -15.5474574546
   H     -15.5978494010   21.6244572039  -17.7864782722
   H     -17.4389793905   19.4939140976  -16.9463200455
   H     -16.1092808102   19.4046963867  -18.1414057495
   N     -14.3080001305   19.5120001064  -15.9009998446
   C     -13.4139999514   18.7560000927  -15.1220000825
   C     -12.1359998737   19.5319998841  -14.8500001022
   O     -11.9104840178   20.5654956746  -15.4854634142
   C     -13.0119279273   17.4041958865  -15.7858947872
   S     -11.9198945084   17.5592119663  -17.2558778612
   H     -13.9716655669   20.3617117108  -16.3383956825
   H     -13.8915562907   18.4880655331  -14.1706026615
   H     -13.9148749249   16.8992295172  -16.1262695997
   H     -12.5242346056   16.7608184476  -15.0508303028
   H     -10.7908305922   17.8558587884  -16.5768552910
   N     -11.2659997417   19.0339994437  -13.9460003581
   C      -9.9969995480   19.6749991014  -13.5650005790
   C      -8.8769981098   18.8249988614  -14.1420010523
   O      -9.1159304828   17.8495395567  -14.8668053818
   H     -11.5000987118   18.1776315091  -13.4608938760
   H      -9.9763994987   20.6868951395  -13.9657240817
   H      -9.9144609055   19.7211576785  -12.4759993204
   N      -7.6400003086   19.1360056018  -13.7359984239
   C      -6.4500022898   18.3769965815  -14.0490019937
   C      -6.6059990635   16.9179998460  -13.7169996934
   O      -6.2905546150   16.0444987071  -14.5314563210
   H      -7.5084559484   20.0647235521  -13.3483995489
   H      -5.6251739564   18.8088134324  -13.4765647465
   H      -6.1989954608   18.4473387596  -15.1127913454
   N      -7.0429995529   16.6470003825  -12.4999998833
   C      -6.9540001516   15.2350006286  -12.1039996445
   C      -8.0129999554   14.5059995050  -12.9030001141
   O      -7.9073803459   13.3146491964  -13.2143214894
   C      -7.1627853268   15.0456213219  -10.5992434334
   C      -6.1081533585   15.7260712120   -9.7070218172
   C      -6.4242931451   15.4375911395   -8.2342439024
   C      -4.6795146434   15.2918724717  -10.0563570551
   H      -7.1295073966   17.3803994832  -11.8071353834
   H      -5.9850930060   14.8381104391  -12.4113685702
   H      -7.1522701684   13.9650303488  -10.4101552373
   H      -8.1627367934   15.4076253380  -10.3273687798
   H      -6.1759893167   16.8138110586   -9.8557382903
   H      -6.3486708563   14.3622768223   -8.0290858836
   H      -7.4392947081   15.7596759261   -7.9737290656
   H      -5.7215068369   15.9570505291   -7.5732561329
   H      -4.3967707227   15.5901289384  -11.0714406160
   H      -4.5753007567   14.2016906665   -9.9826785986
   H      -3.9608185752   15.7458918643   -9.3649497423
   N      -9.0819997292   15.2380001133  -13.1510005310
   C     -10.2719999649   14.6659999271  -13.8400000621
   C      -9.9459999015   14.2890000203  -15.2640000223
   O     -10.2550275396   13.1926107183  -15.7444212823
   H      -9.0905274453   16.2180124824  -12.9156087680
   H     -11.0539800398   15.4283246596  -13.8152341779
   H     -10.6136843355   13.7723548953  -13.3157131922
   N      -9.3230000457   15.2380001299  -15.9660000432
   C      -8.8439999080   14.9340000844  -17.2510000356
   C      -7.8749999555   13.7869999373  -17.2000000154
   C      -8.0960282820   16.1494685713  -17.8344594479
   O      -7.6122077345   13.0815592680  -18.1536524044
   H      -9.0360576105   16.1007244946  -15.5103327417
   H      -9.6627961229   14.6563645091  -17.9259945527
   H      -7.2363213486   16.4065344890  -17.2057898715
   H      -8.7634784898   17.0146371187  -17.8766438646
   H      -7.7415814020   15.9254124410  -18.8426671237
   H      -7.3587721453   13.6634625144  -16.2241893584
   H      -5.9473929081   22.3208377392  -13.9346939172
   H      -4.6930275216   20.8889394059  -16.3473810493
   H      -6.0160588347   20.4491367479  -18.2529702969
   H     -10.1063139299   22.0196009158  -15.9541066479
   H      -7.0738141408   18.7993930370  -19.6857305565
   H      -8.0215700478   19.0974646544  -21.1708152794
   H      -8.8457402794   18.6065562735  -19.6592855910
   C      -8.0162131329   19.1803755732  -20.0833982108
   C      -5.2111330616   21.8774421133  -14.5846873286
   C      -5.5242108168   21.2764353732  -15.7606961812
   C      -9.1996612267   21.6994503617  -16.4439789561
   C      -6.9109850408   20.7702828646  -17.7308196294
   C      -9.2481162161   21.3763364340  -17.8012649571
   C      -8.1008197410   20.8636432049  -18.4338564312
   C      -3.8031677778   21.9688329548  -14.2004055563
   C      -6.8210102990   21.1697177452  -16.3835833621
   C      -8.0056597869   21.5966950511  -15.7418995866
   O      -2.8481457818   21.5084116368  -14.8124371776
   O     -10.4194068441   21.5679645666  -18.4595983177
   O      -8.1792634758   20.5751632209  -19.7826669582
   O      -7.9400786170   21.8696220992  -14.4034734171
   H     -10.2808243425   21.6711536124  -19.4238362368
   S      -3.5683529518   22.8790109638  -12.6486221490
   C      -1.7501037471   22.8049279819  -12.5298080384
   H      -1.2955323933   23.3465179294  -13.3613502621
   H      -1.4759385264   23.2751771777  -11.5834261369
   H      -1.4184254006   21.7653711384  -12.5422916900
   H      -8.3782073086   22.7344153149  -14.2006571411
198
Converged     Job 20: Energy -5.7121434809960847e+03 @ (3.275756)
   N      -9.4190002726   25.1719996428  -21.0809987197
   C      -8.0910121262   24.8839868324  -20.7660042953
   C      -7.4100102467   24.2140044230  -21.9690026954
   O      -7.9255743961   23.2250796777  -22.5097905990
   C      -7.9057725304   23.9537982975  -19.5274380894
   C      -6.5195381745   23.9727354583  -18.9434263985
   C      -6.2030804039   24.8745231589  -17.9180829831
   C      -5.5108564923   23.1236376044  -19.4182955458
   C      -4.9263693928   24.9123302174  -17.3559989055
   C      -4.2317226559   23.1614177513  -18.8628281200
   C      -3.9350855597   24.0485109453  -17.8257093070
   H      -7.5616170570   25.8226132440  -20.5475094180
   H      -8.1862228550   22.9460260858  -19.8374655979
   H      -8.6293641173   24.2821041483  -18.7725505192
   H      -6.9710813954   25.5535650087  -17.5574384677
   H      -5.7386747387   22.4119016318  -20.2072315827
   H      -4.7087327237   25.6083874097  -16.5502771087
   H      -3.4717252273   22.4819984439  -19.2284127185
   H      -2.9423155533   24.0603028553  -17.3847023592
   H      -9.8815850428   25.5881669331  -20.2738518029
   H      -9.9287900348   24.3081743375  -21.2686313908
   N      -6.2559978445   24.7379984097  -22.3669980452
   C      -5.6060013586   24.2539958540  -23.5729994557
   C      -4.2180019906   23.7269952998  -23.2119987246
   O      -3.3842183948   24.4899923545  -22.7142092939
   H      -5.8738946677   25.5539912568  -21.9091934551
   H      -6.2488402703   23.4899800244  -24.0075184580
   H      -5.4797644721   25.0758095382  -24.2855944621
   N      -3.9950001742   22.4249946657  -23.4089979714
   C      -2.6219975958   21.9929980075  -23.2750033666
   C      -2.2559996777   20.9290017840  -24.2930007061
   C      -2.2227991518   21.5867437167  -21.8393366183
   C      -2.9912822714   20.4576207774  -21.1786706225
   C      -3.9773991190   19.6936052929  -21.8150840993
   C      -2.7093179919   20.1606196729  -19.8361288126
   C      -4.6646626500   18.6847874632  -21.1395969949
   C      -3.3925346135   19.1641861756  -19.1422529749
   C      -4.3807568779   18.4215183954  -19.7977233750
   O      -5.0996812276   17.4346359475  -19.1780686201
   O      -3.0215757700   20.5092599054  -25.1392850314
   H      -4.6094785336   21.8826419063  -24.0057219306
   H      -1.9762736602   22.8502667263  -23.5140595483
   H      -2.3202249832   22.4918832658  -21.2304432403
   H      -1.1507366448   21.3479025975  -21.8536623950
   H      -4.2275613822   19.8670402965  -22.8545576968
   H      -1.9388750320   20.7244380318  -19.3155402950
   H      -5.4260312818   18.1007414280  -21.6461176656
   H      -3.1595353834   18.9596445905  -18.0999059994
   H      -4.8415385911   17.3793262063  -18.2422301854
   H      -1.2145545391   20.5623704149  -24.2156673325
   N     -10.2909999755   21.4869998307  -23.3369999393
   C     -11.4180003853   21.0959993618  -22.4820002901
   C     -11.9099995193   22.3050001400  -21.6720000302
   O     -11.1560215843   22.8785365745  -20.8623786509
   C     -11.2017617323   19.8694943198  -21.5431844556
   C     -10.7960723136   18.6500996302  -22.3995890688
   C     -12.4541308611   19.5797887577  -20.7076506547
   C     -10.7591908804   17.3042397323  -21.6658492799
   H     -12.2337419348   20.8027223121  -23.1592121376
   H     -10.3752768488   20.1117859176  -20.8660973237
   H      -9.8082001283   18.8327354538  -22.8391373522
   H     -11.4974443387   18.5664849458  -23.2431695844
   H     -13.3082437712   19.3448135214  -21.3575300599
   H     -12.7378852819   20.4243370116  -20.0768412835
   H     -12.2916770563   18.7246163928  -20.0469749408
   H     -11.7577196600   16.9859234564  -21.3512075984
   H     -10.1276035485   17.3422683508  -20.7724673985
   H     -10.3560027121   16.5267167460  -22.3243871373
   H      -9.9163099674   20.6623391565  -23.7992349331
   H      -9.5391143033   21.8764800627  -22.7648828454
   N     -13.2070001879   22.5950000270  -21.7439999004
   C     -13.9490000912   23.5530000051  -20.8579998230
   C     -13.7720005494   23.1629999054  -19.3719997306
   O     -14.0454613568   22.0273224703  -18.9640068237
   H     -13.7776541909   22.0558382431  -22.3818175493
   H     -13.6086311068   24.5733849350  -21.0512821179
   H     -15.0032632382   23.4680474464  -21.1236009412
   N     -13.3409988161   24.1269998031  -18.5820002635
   C     -12.8539968230   23.8289991241  -17.2500007821
   C     -14.0050015284   23.4660021561  -16.3050001153
   O     -13.7843592172   22.8734050045  -15.2451398246
   C     -12.1052609951   25.0911599756  -16.7294463377
   C     -10.9219403480   24.8277218118  -15.8540854606
   C     -10.7127888944   24.1174088450  -14.6955428867
   N      -9.6808219225   25.3539542560  -16.1734340252
   C      -8.7908672401   24.9544066819  -15.2339603435
   N      -9.3802895707   24.1993261779  -14.3181082632
   H     -13.0243620765   24.9861001669  -19.0135641181
   H     -12.1842986268   22.9664089397  -17.2859312904
   H     -12.8226065073   25.7527411363  -16.2303587630
   H     -11.7381875164   25.6435535660  -17.6015262894
   H      -9.4729882322   25.9329505121  -16.9778418002
   H     -11.4324082679   23.5273600557  -14.1470311327
   H      -7.7421447240   25.2114611871  -15.2647216021
   N     -15.2269997538   23.8479994785  -16.6619999854
   C     -16.3629999218   23.4180000267  -15.9420002844
   C     -16.5679999012   21.8990001110  -15.9979997006
   O     -17.1704439752   21.3605371413  -15.0594017065
   H     -15.3499353357   24.3178015659  -17.5493570594
   H     -16.2860761683   23.6702017498  -14.8821392223
   H     -17.2538853906   23.9022834275  -16.3504190628
   N     -16.1720000093   21.1950000523  -17.0630002426
   C     -16.3929997236   19.7330000667  -17.1389998740
   C     -15.5320000004   19.0090000351  -16.0969997470
   O     -15.9427467388   17.9829880724  -15.5474505154
   H     -15.5978253490   21.6244412849  -17.7864663233
   H     -17.4389816231   19.4939189913  -16.9463112443
   H     -16.1092887489   19.4046918534  -18.1414095339
   N     -14.3079998969   19.5119999621  -15.9010001413
   C     -13.4140000027   18.7560001576  -15.1219996975
   C     -12.1359995726   19.5319998835  -14.8500002901
   O     -11.9111745103   20.5660734420  -15.4847457667
   C     -13.0121984688   17.4040457099  -15.7857096994
   S     -11.9200736641   17.5586344337  -17.2556804028
   H     -13.9716733930   20.3617823024  -16.3382729787
   H     -13.8915093330   18.4882635695  -14.1705134078
   H     -13.9152184846   16.8991910460  -16.1260580057
   H     -12.5246738267   16.7606291543  -15.0505575772
   H     -10.7910229718   17.8553992406  -16.5766831011
   N     -11.2660001061   19.0339995315  -13.9459998528
   C      -9.9969994439   19.6749997989  -13.5650007020
   C      -8.8769987662   18.8249990298  -14.1420003510
   O      -9.1158663158   17.8495084824  -14.8668299198
   H     -11.4993301945   18.1766678065  -13.4622304691
   H      -9.9758575212   20.6869478797  -13.9653342469
   H      -9.9144342218   19.7208465925  -12.4759693266
   N      -7.6400001296   19.1360034558  -13.7359989634
   C      -6.4500014637   18.3769972402  -14.0490015188
   C      -6.6059990160   16.9179998931  -13.7169997181
   O      -6.2905096402   16.0444894006  -14.5314306919
   H      -7.5085363066   20.0646893036  -13.3483026439
   H      -5.6252683184   18.8087431893  -13.4763311953
   H      -6.1988362542   18.4474332866  -15.1127691235
   N      -7.0429991415   16.6469999726  -12.4999993718
   C      -6.9540001828   15.2349990964  -12.1040002271
   C      -8.0130003000   14.5060005315  -12.9030001313
   O      -7.9074072693   13.3146220731  -13.2142363235
   C      -7.1627690255   15.0456250712  -10.5992447927
   C      -6.1080559273   15.7259845274   -9.7070507481
   C      -6.4242173297   15.4375875919   -8.2342610615
   C      -4.6794696817   15.2916042572  -10.0563797780
   H      -7.1297412106   17.3804108830  -11.8071773107
   H      -5.9850883745   14.8381280055  -12.4113806629
   H      -7.1523400933   13.9650309447  -10.4101603908
   H      -8.1626835908   15.4077120265  -10.3273481556
   H      -6.1757653786   16.8137242754   -9.8558104091
   H      -6.3487291559   14.3622677675   -8.0290745497
   H      -7.4391742524   15.7598067256   -7.9737418150
   H      -5.7213580029   15.9569752636   -7.5732956832
   H      -4.3966981417   15.5897862183  -11.0714790519
   H      -4.5753821492   14.2014106177   -9.9826585051
   H      -3.9607143560   15.7455664595   -9.3649959337
   N      -9.0819998540   15.2379996455  -13.1509998092
   C     -10.2719999326   14.6660000890  -13.8400001273
   C      -9.9460000693   14.2889999260  -15.2639999570
   O     -10.2550111284   13.1926054869  -15.7444259436
   H      -9.0903931852   16.2181002339  -12.9159690628
   H     -11.0540079201   15.4282995378  -13.8152089039
   H     -10.6136434712   13.7723397867  -13.3157116003
   N      -9.3229999527   15.2379999887  -15.9660000914
   C      -8.8440003336   14.9339995436  -17.2510000500
   C      -7.8750001556   13.7869998695  -17.1999999412
   C      -8.0961476270   16.1494673388  -17.8345633954
   O      -7.6121356412   13.0815782620  -18.1536485210
   H      -9.0360838291   16.1007425156  -15.5103465787
   H      -9.6628123216   14.6562977835  -17.9259532054
   H      -7.2364555506   16.4066662348  -17.2059324829
   H      -8.7636802962   17.0145635312  -17.8768297556
   H      -7.7416936828   15.9253547632  -18.8427533033
   H      -7.3588441587   13.6634083361  -16.2241570820
   H      -5.9647709088   22.3389363343  -13.9339213455
   H      -4.6978033049   20.9052553558  -16.3392755048
   H      -6.0172358280   20.4581453640  -18.2495281583
   H     -10.1154900578   22.0147204538  -15.9549414264
   H      -7.0741979639   18.8009280767  -19.6812028714
   H      -8.0199375449   19.0976016950  -21.1679312433
   H      -8.8462753717   18.6086502846  -19.6569704198
   C      -8.0159623643   19.1816936287  -20.0806001748
   C      -5.2251558123   21.8973188298  -14.5812528917
   C      -5.5322907762   21.2905313493  -15.7558432515
   C      -9.2075320881   21.6978578026  -16.4444577960
   C      -6.9137535193   20.7766699706  -17.7284737263
   C      -9.2529412779   21.3758059850  -17.8021588161
   C      -8.1032181800   20.8662845805  -18.4329007894
   C      -3.8185084668   21.9957600920  -14.1933201500
   C      -6.8273606168   21.1764254374  -16.3811487079
   C      -8.0144876192   21.5976043997  -15.7408901872
   O      -2.8599644212   21.5384249092  -14.8020915537
   O     -10.4238415213   21.5640228113  -18.4622392552
   O      -8.1789800559   20.5768926828  -19.7816094772
   O      -7.9539893059   21.8669314785  -14.4007713120
   H     -10.2840782491   21.6705836728  -19.4259777925
   S      -3.5919169402   22.9090978463  -12.6422209333
   C      -1.7738008856   22.8416401742  -12.5175984358
   H      -1.3185425513   23.3829704741  -13.3489328963
   H      -1.5042539558   23.3149228104  -11.5713985894
   H      -1.4385402140   21.8032043482  -12.5268128961
   H      -8.3665183421   22.7454207408  -14.2029324760
198
Converged     Job 21: Energy -5.7121429163976100e+03 @ (3.248144)
   N      -9.4190000381   25.1719997056  -21.0809986904
   C      -8.0910115688   24.8839872514  -20.7660031509
   C      -7.4100108914   24.2140042582  -21.9690029751
   O      -7.9255318925   23.2249863417  -22.5096317082
   C      -7.8969757843   23.9509807096  -19.5315017774
   C      -6.5054537519   23.9720110357  -18.9593520942
   C      -6.1700707673   24.8996938545  -17.9633736751
   C      -5.5108622469   23.0967880240  -19.4150714307
   C      -4.8924066756   24.9304449495  -17.4030239409
   C      -4.2309176016   23.1263640746  -18.8606443137
   C      -3.9185059245   24.0333132342  -17.8458219889
   H      -7.5619708598   25.8228002541  -20.5473929480
   H      -8.1764647782   22.9427275173  -19.8409289041
   H      -8.6152398155   24.2735372681  -18.7696815604
   H      -6.9241222866   25.6052151142  -17.6247613179
   H      -5.7517752564   22.3697020095  -20.1858779802
   H      -4.6616657356   25.6451224159  -16.6175467976
   H      -3.4842344196   22.4224627096  -19.2066782754
   H      -2.9286554784   24.0318603995  -17.3984124245
   H      -9.8825097849   25.5850170754  -20.2726728324
   H      -9.9279233972   24.3081753210  -21.2712340279
   N      -6.2559976999   24.7379986892  -22.3669977617
   C      -5.6060010272   24.2539963178  -23.5729992041
   C      -4.2180021159   23.7269951662  -23.2119984742
   O      -3.3844467095   24.4898630650  -22.7136634715
   H      -5.8738938404   25.5539892941  -21.9091785169
   H      -6.2488548009   23.4899896784  -24.0075190434
   H      -5.4797962427   25.0758399048  -24.2855714855
   N      -3.9950000519   22.4249948466  -23.4089979882
   C      -2.6219976818   21.9929978260  -23.2750031793
   C      -2.2559997159   20.9290018698  -24.2930005829
   C      -2.2243918406   21.5844019965  -21.8395981688
   C      -2.9893240095   20.4495434990  -21.1846990892
   C      -3.9827879837   19.6945748507  -21.8204607962
   C      -2.6984884197   20.1394604694  -19.8469680212
   C      -4.6697697727   18.6832494013  -21.1484588437
   C      -3.3817297730   19.1408150204  -19.1563175552
   C      -4.3787145140   18.4086696341  -19.8104304193
   O      -5.0991510735   17.4213621198  -19.1933079187
   O      -3.0214871384   20.5094304698  -25.1394478290
   H      -4.6086647773   21.8837118532  -24.0075749183
   H      -1.9760146260   22.8503901316  -23.5126907847
   H      -2.3279551899   22.4871628328  -21.2280247306
   H      -1.1512529013   21.3506268171  -21.8516114655
   H      -4.2392937173   19.8770335697  -22.8567589481
   H      -1.9217982091   20.6956076846  -19.3273505566
   H      -5.4365961648   18.1062760990  -21.6547986936
   H      -3.1423028441   18.9265132880  -18.1174374342
   H      -4.8353377442   17.3577845330  -18.2595762751
   H      -1.2147513482   20.5619045588  -24.2152592721
   N     -10.2909998452   21.4869998292  -23.3370000869
   C     -11.4179997929   21.0959998820  -22.4819999882
   C     -11.9099998123   22.3050001050  -21.6720000721
   O     -11.1562543980   22.8777855047  -20.8614055601
   C     -11.2062539781   19.8661086516  -21.5470582588
   C     -10.8048999816   18.6486019036  -22.4083789365
   C     -12.4604452817   19.5775822527  -20.7137778213
   C     -10.7776181868   17.2986342318  -21.6819534340
   H     -12.2338549463   20.8056929913  -23.1605344967
   H     -10.3792288213   20.1027792215  -20.8688370350
   H      -9.8151387143   18.8281292527  -22.8449094789
   H     -11.5046988070   18.5728908681  -23.2540404541
   H     -13.3142605360   19.3461752596  -21.3653552419
   H     -12.7432463822   20.4212436255  -20.0813617267
   H     -12.3009414160   18.7203228836  -20.0550427283
   H     -11.7788441055   16.9846162586  -21.3715753274
   H     -10.1480222299   17.3272520851  -20.7867670423
   H     -10.3775915303   16.5224502594  -22.3440084158
   H      -9.9185136684   20.6626389569  -23.8016167392
   H      -9.5377182036   21.8730744218  -22.7643517934
   N     -13.2070003321   22.5950001813  -21.7440001137
   C     -13.9489997306   23.5529999697  -20.8579997107
   C     -13.7720006694   23.1630000299  -19.3719996471
   O     -14.0468726037   22.0276862599  -18.9640301080
   H     -13.7774904979   22.0567999254  -22.3827796871
   H     -13.6089452875   24.5734678691  -21.0514133998
   H     -15.0032966338   23.4678048238  -21.1233788163
   N     -13.3409972259   24.1269999856  -18.5820009075
   C     -12.8539981292   23.8289989317  -17.2500006733
   C     -14.0050015342   23.4660027467  -16.3049990110
   O     -13.7826471402   22.8779443921  -15.2431347046
   C     -12.1191136260   25.0951464960  -16.7120287922
   C     -10.8980342082   24.8334000273  -15.8901335250
   C     -10.6498451106   24.1532529448  -14.7211136047
   N      -9.6634503752   25.3272339343  -16.2787022845
   C      -8.7400716533   24.9397153003  -15.3663764383
   N      -9.3017372052   24.2232193256  -14.4038512455
   H     -13.0170154022   24.9823791764  -19.0154683089
   H     -12.1801351875   22.9697181850  -17.2840604332
   H     -12.8324968248   25.7138744520  -16.1565444236
   H     -11.8066003325   25.6975607670  -17.5718554338
   H      -9.4835149587   25.8854759679  -17.1040960468
   H     -11.3520535011   23.5919690901  -14.1219688346
   H      -7.6896932354   25.1758406964  -15.4500535914
   N     -15.2269998203   23.8479999433  -16.6619992672
   C     -16.3630001939   23.4179993180  -15.9420010039
   C     -16.5680000507   21.8989998368  -15.9979995826
   O     -17.1703386536   21.3604607785  -15.0593646269
   H     -15.3501491613   24.3141375936  -17.5512535145
   H     -16.2859585232   23.6702349607  -14.8821745624
   H     -17.2539461042   23.9023183529  -16.3502535245
   N     -16.1719998984   21.1949999575  -17.0630001741
   C     -16.3929996115   19.7330000250  -17.1389998159
   C     -15.5319999909   19.0089999949  -16.0969997349
   O     -15.9428271598   17.9830976341  -15.5473199297
   H     -15.5980443327   21.6244329073  -17.7866281005
   H     -17.4389736157   19.4939030902  -16.9462944990
   H     -16.1092969797   19.4046977472  -18.1414116730
   N     -14.3079998431   19.5119998481  -15.9010002312
   C     -13.4140001654   18.7560000449  -15.1219995289
   C     -12.1359997707   19.5319998452  -14.8500003365
   O     -11.9122309277   20.5670879851  -15.4834132561
   C     -13.0126494599   17.4037107075  -15.7852224804
   S     -11.9210456300   17.5574193533  -17.2556351773
   H     -13.9715418081   20.3614980607  -16.3387152821
   H     -13.8914418641   18.4886647973  -14.1703611977
   H     -13.9158515008   16.8988386853  -16.1250436524
   H     -12.5250257843   16.7605095038  -15.0499446765
   H     -10.7918692925   17.8552315567  -16.5773079984
   N     -11.2659997495   19.0339996731  -13.9460001912
   C      -9.9969992517   19.6749989880  -13.5650005434
   C      -8.8769983743   18.8249989078  -14.1420005937
   O      -9.1160576261   17.8487924712  -14.8657524037
   H     -11.4982426986   18.1755707100  -13.4636824623
   H      -9.9753781565   20.6873541043  -13.9645660910
   H      -9.9143944045   19.7200427847  -12.4759171223
   N      -7.6400000483   19.1360048626  -13.7359986875
   C      -6.4500020593   18.3769962322  -14.0490016304
   C      -6.6059986722   16.9180000790  -13.7169992519
   O      -6.2903681485   16.0444821002  -14.5313593382
   H      -7.5081414948   20.0661493777  -13.3518333145
   H      -5.6256325441   18.8078905045  -13.4749676155
   H      -6.1982174218   18.4484087244  -15.1126069566
   N      -7.0429988099   16.6469997103  -12.4999987477
   C      -6.9540006259   15.2349977308  -12.1040008433
   C      -8.0130002375   14.5060019262  -12.9030002099
   O      -7.9073666198   13.3146240117  -13.2142179726
   C      -7.1628517949   15.0455858156  -10.5992599116
   C      -6.1080016772   15.7255783699   -9.7069568919
   C      -6.4244147519   15.4372820387   -8.2342014495
   C      -4.6795406271   15.2906540582  -10.0561359200
   H      -7.1300316905   17.3804094405  -11.8072086009
   H      -5.9850804655   14.8381361522  -12.4113551368
   H      -7.1526976974   13.9649743914  -10.4102673080
   H      -8.1626934327   15.4078861226  -10.3273772019
   H      -6.1752990524   16.8133419990   -9.8557344450
   H      -6.3494000416   14.3619265327   -8.0290351221
   H      -7.4392592489   15.7599195406   -7.9737546489
   H      -5.7213928625   15.9563554979   -7.5731614781
   H      -4.3965638750   15.5887082496  -11.0712143370
   H      -4.5758757424   14.2004239181   -9.9823900854
   H      -3.9606779567   15.7443512881   -9.3646901601
   N      -9.0819998401   15.2379988912  -13.1509988946
   C     -10.2719997513   14.6660004939  -13.8400005884
   C      -9.9460002544   14.2889996281  -15.2640000002
   O     -10.2550066448   13.1925971118  -15.7444053803
   H      -9.0904142153   16.2181174009  -12.9160484817
   H     -11.0540075303   15.4282975466  -13.8152254920
   H     -10.6136537185   13.7723502283  -13.3157056625
   N      -9.3229997085   15.2379997789  -15.9660000821
   C      -8.8440004461   14.9339994479  -17.2510000603
   C      -7.8750001093   13.7870001315  -17.2000000367
   C      -8.0959274785   16.1494900298  -17.8342950897
   O      -7.6120578802   13.0815495407  -18.1536046100
   H      -9.0360956279   16.1007335250  -15.5103452894
   H      -9.6627853378   14.6564601466  -17.9260449398
   H      -7.2359628520   16.4061458913  -17.2057865744
   H      -8.7631300415   17.0148943915  -17.8759558343
   H      -7.7418735506   15.9256514329  -18.8426810391
   H      -7.3588466633   13.6634836845  -16.2241452227
   H      -5.9458617614   22.3431604100  -13.9715046329
   H      -4.6885464447   20.9860993138  -16.4253850344
   H      -6.0267036658   20.4482573599  -18.2836978784
   H     -10.1160645106   21.9872314183  -15.9630425003
   H      -7.0820583229   18.7850137924  -19.7033621645
   H      -8.0303051622   19.0774794995  -21.1891710629
   H      -8.8529540564   18.5828561290  -19.6780022619
   C      -8.0262677059   19.1609085645  -20.1018150818
   C      -5.2074434919   21.9478445389  -14.6497630680
   C      -5.5225575166   21.3285666134  -15.8156037347
   C      -9.2103479602   21.6720102167  -16.4580335414
   C      -6.9213653612   20.7619193631  -17.7569258722
   C      -9.2630756181   21.3516548193  -17.8160317009
   C      -8.1158826447   20.8443711787  -18.4533011691
   C      -3.7948716951   22.1410348813  -14.3247896758
   C      -6.8263036394   21.1681414766  -16.4121255595
   C      -8.0116590204   21.5797294692  -15.7626484195
   O      -2.8354156176   21.7802287752  -14.9942170702
   O     -10.4370409852   21.5409724193  -18.4705511956
   O      -8.1968258172   20.5548493721  -19.8016827448
   O      -7.9445447230   21.8617645120  -14.4247196184
   H     -10.3000127372   21.6566858442  -19.4337007724
   S      -3.5612791865   23.0323613464  -12.7620641854
   C      -1.7395728616   23.1143804051  -12.7331417788
   H      -1.3760482121   23.7066605023  -13.5748504081
   H      -1.4595459875   23.5911432827  -11.7917826453
   H      -1.3211680375   22.1079013692  -12.7839413573
   H      -8.3261829312   22.7599668313  -14.2443712916
198
Converged     Job 22: Energy -5.7121423533632224e+03 @ (3.220532)
   N      -9.4190000654   25.1720002535  -21.0809985875
   C      -8.0910128578   24.8839856194  -20.7660033784
   C      -7.4100098363   24.2140050949  -21.9690026926
   O      -7.9256536806   23.2251285395  -22.5097661734
   C      -7.8918827771   23.9507443984  -19.5329902308
   C      -6.4971383145   23.9753331242  -18.9686016224
   C      -6.1523175536   24.9196375337  -17.9916321948
   C      -5.5087481258   23.0878483122  -19.4134258874
   C      -4.8726175518   24.9530410837  -17.4361403325
   C      -4.2266815915   23.1197861511  -18.8638104794
   C      -3.9057471136   24.0418307742  -17.8654964350
   H      -7.5623039413   25.8231468441  -20.5479974083
   H      -8.1707300206   22.9418881450  -19.8408837877
   H      -8.6066726985   24.2713549585  -18.7673164694
   H      -6.9003149498   25.6372764626  -17.6650978174
   H      -5.7560099262   22.3497938634  -20.1716204661
   H      -4.6348974809   25.6809766635  -16.6650667002
   H      -3.4852852705   22.4057579579  -19.2003048098
   H      -2.9144805114   24.0422183230  -17.4212556197
   H      -9.8827692952   25.5842068477  -20.2723610324
   H      -9.9278145891   24.3082771836  -21.2720388587
   N      -6.2559970980   24.7379975069  -22.3669971464
   C      -5.6060010361   24.2539962644  -23.5729994068
   C      -4.2180021161   23.7269952646  -23.2119980329
   O      -3.3845466555   24.4898416204  -22.7134687708
   H      -5.8734136667   25.5534583548  -21.9086338275
   H      -6.2488731529   23.4900209703  -24.0075349556
   H      -5.4797890553   25.0758657755  -24.2855466344
   N      -3.9950000245   22.4249949338  -23.4089984638
   C      -2.6219978129   21.9929974458  -23.2750020492
   C      -2.2559995381   20.9290018306  -24.2930007983
   C      -2.2249675387   21.5832107154  -21.8397574718
   C      -2.9895696279   20.4471467474  -21.1865184338
   C      -3.9857644295   19.6955235562  -21.8219679305
   C      -2.6960314015   20.1328576432  -19.8503447961
   C      -4.6731775598   18.6838460567  -21.1509254454
   C      -3.3797398278   19.1338579749  -19.1606717879
   C      -4.3798469723   18.4054668949  -19.8141914923
   O      -5.1008940523   17.4181403620  -19.1978387689
   O      -3.0214509982   20.5093011557  -25.1394102250
   H      -4.6083921613   21.8840596810  -24.0081787804
   H      -1.9759300491   22.8504698727  -23.5120299624
   H      -2.3294818742   22.4852316762  -21.2272149516
   H      -1.1517072416   21.3500474506  -21.8513149977
   H      -4.2441910542   19.8809099889  -22.8572394746
   H      -1.9169681163   20.6861415054  -19.3311946692
   H      -5.4421130794   18.1095287873  -21.6570564389
   H      -3.1381890009   18.9161944677  -18.1229898248
   H      -4.8352635807   17.3518965033  -18.2648044426
   H      -1.2148158120   20.5617749856  -24.2151054003
   N     -10.2909998319   21.4869996391  -23.3369999927
   C     -11.4179996367   21.0959996199  -22.4819996287
   C     -11.9099997715   22.3050000767  -21.6720000804
   O     -11.1562961744   22.8777875877  -20.8613100163
   C     -11.2068511340   19.8657247411  -21.5474633324
   C     -10.8050924245   18.6485750809  -22.4091071737
   C     -12.4616819055   19.5769356362  -20.7152227546
   C     -10.7788233262   17.2982013149  -21.6834201205
   H     -12.2338353076   20.8060314589  -23.1607183734
   H     -10.3801875493   20.1019414277  -20.8686725278
   H      -9.8149125581   18.8280877541  -22.8446848311
   H     -11.5041803460   18.5734930067  -23.2554091983
   H     -13.3150083988   19.3459342598  -21.3675845447
   H     -12.7449399470   20.4202966270  -20.0826165866
   H     -12.3027957037   18.7193083957  -20.0568146769
   H     -11.7804315217   16.9842507943  -21.3742175149
   H     -10.1501086898   17.3261007507  -20.7875874093
   H     -10.3783473375   16.5223110731  -22.3455439198
   H      -9.9185546057   20.6626432803  -23.8016480927
   H      -9.5376890900   21.8729844568  -22.7643345949
   N     -13.2070003212   22.5949999886  -21.7439997783
   C     -13.9489993391   23.5530001329  -20.8579994608
   C     -13.7720005271   23.1630002956  -19.3719992048
   O     -14.0477839639   22.0279197183  -18.9640292474
   H     -13.7774663522   22.0568525691  -22.3828393600
   H     -13.6091082162   24.5734994794  -21.0514923884
   H     -15.0033159443   23.4676855226  -21.1232470199
   N     -13.3409966866   24.1270008806  -18.5820010669
   C     -12.8539986159   23.8289976820  -17.2500002818
   C     -14.0050007108   23.4660015087  -16.3049992465
   O     -13.7813343346   22.8809040461  -15.2418690942
   C     -12.1255078965   25.0966577963  -16.7032084701
   C     -10.8865966511   24.8383493871  -15.9073873457
   C     -10.6191865393   24.1815082781  -14.7291892438
   N      -9.6567354804   25.3145836759  -16.3313039581
   C      -8.7177447129   24.9397380349  -15.4293182565
   N      -9.2648515407   24.2486463711  -14.4404114771
   H     -13.0126803296   24.9802009543  -19.0165337675
   H     -12.1784365988   22.9711127026  -17.2833262345
   H     -12.8355540740   25.6928575995  -16.1200073818
   H     -11.8406610004   25.7230149040  -17.5554006974
   H      -9.4902934774   25.8545765061  -17.1715002157
   H     -11.3119376420   23.6394268261  -14.1020189785
   H      -7.6677993209   25.1663685413  -15.5384539866
   N     -15.2269991405   23.8479998866  -16.6619996001
   C     -16.3629996689   23.4179998709  -15.9420004683
   C     -16.5679996755   21.8990003672  -15.9979993711
   O     -17.1702749154   21.3604165998  -15.0593365050
   H     -15.3502874063   24.3116906316  -17.5525171814
   H     -16.2858145014   23.6702276013  -14.8821896978
   H     -17.2539940952   23.9023734680  -16.3501043476
   N     -16.1720001123   21.1950001420  -17.0630003656
   C     -16.3929997601   19.7330000933  -17.1389997879
   C     -15.5319998673   19.0090000455  -16.0969997083
   O     -15.9428614307   17.9831783333  -15.5471936927
   H     -15.5981729947   21.6244273254  -17.7867300244
   H     -17.4389738758   19.4938938767  -16.9462742666
   H     -16.1093101366   19.4047013737  -18.1414236028
   N     -14.3079997606   19.5119998242  -15.9010001474
   C     -13.4140003053   18.7559998119  -15.1219993289
   C     -12.1360002431   19.5319995936  -14.8500002321
   O     -11.9125277110   20.5670349297  -15.4835299496
   C     -13.0126783279   17.4036646060  -15.7851759812
   S     -11.9211084854   17.5572706265  -17.2556243163
   H     -13.9713254850   20.3611320016  -16.3392562874
   H     -13.8914855042   18.4886796298  -14.1703798388
   H     -13.9158913480   16.8987673047  -16.1249482132
   H     -12.5250257428   16.7605105321  -15.0498677392
   H     -10.7919789255   17.8553984603  -16.5773488858
   N     -11.2659992200   19.0340007427  -13.9460004393
   C      -9.9969990999   19.6749986641  -13.5650001277
   C      -8.8769988312   18.8249988384  -14.1419999618
   O      -9.1158059021   17.8491392959  -14.8663056471
   H     -11.4983190925   18.1755669948  -13.4637177968
   H      -9.9746618747   20.6875086044  -13.9640772185
   H      -9.9144158316   19.7196692618  -12.4758737917
   N      -7.6399998826   19.1360031397  -13.7359987869
   C      -6.4500012219   18.3769973249  -14.0490013154
   C      -6.6059991062   16.9179997279  -13.7169992929
   O      -6.2903247408   16.0444744971  -14.5313314000
   H      -7.5082584670   20.0651729674  -13.3495035044
   H      -5.6256845404   18.8076565047  -13.4746910053
   H      -6.1981236114   18.4485701528  -15.1125779435
   N      -7.0429988509   16.6469991704  -12.4999982040
   C      -6.9540003991   15.2349964852  -12.1040011287
   C      -8.0130003219   14.5060019198  -12.9030009031
   O      -7.9073741847   13.3146385068  -13.2142746178
   C      -7.1628849819   15.0455754875  -10.5992592782
   C      -6.1080607334   15.7255484739   -9.7069132069
   C      -6.4245200085   15.4372334397   -8.2341726059
   C      -4.6795924871   15.2906165942  -10.0560624591
   H      -7.1300629696   17.3803896484  -11.8071916459
   H      -5.9850771310   14.8381286185  -12.4113412421
   H      -7.1527327255   13.9649580106  -10.4102849577
   H      -8.1627353521   15.4078648444  -10.3273962561
   H      -6.1753436765   16.8133140604   -9.8556756910
   H      -6.3495403169   14.3618702376   -8.0290226306
   H      -7.4393605916   15.7598942646   -7.9737448627
   H      -5.7215033536   15.9562771077   -7.5731056917
   H      -4.3965906167   15.5886883213  -11.0711314629
   H      -4.5759400082   14.2003806121   -9.9823333185
   H      -3.9607416665   15.7442960926   -9.3645925700
   N      -9.0820002538   15.2379990404  -13.1509987048
   C     -10.2719999510   14.6660002377  -13.8400005152
   C      -9.9460000753   14.2889995749  -15.2639997076
   O     -10.2549634378   13.1925906477  -15.7444192057
   H      -9.0905007961   16.2180642578  -12.9158277397
   H     -11.0540053722   15.4283078134  -13.8152224595
   H     -10.6136643262   13.7723455960  -13.3157107763
   N      -9.3229999259   15.2380000188  -15.9660001304
   C      -8.8440005922   14.9339992133  -17.2510001060
   C      -7.8750002076   13.7869997222  -17.1999999304
   C      -8.0959790161   16.1494727677  -17.8343095654
   O      -7.6122982745   13.0817349541  -18.1538067317
   H      -9.0362303378   16.1008155152  -15.5104046284
   H      -9.6627967548   14.6564539511  -17.9260349629
   H      -7.2359752222   16.4061454415  -17.2058646845
   H      -8.7632048422   17.0148502414  -17.8758875522
   H      -7.7420144253   15.9256747003  -18.8427285668
   H      -7.3587215985   13.6633988784  -16.2242165380
   H      -5.9553323693   22.3593685547  -13.9762109566
   H      -4.6939214820   21.0004098570  -16.4271362546
   H      -6.0309633994   20.4507274393  -18.2826345045
   H     -10.1243859912   21.9816392728  -15.9633833437
   H      -7.0846612415   18.7833208670  -19.7006808919
   H      -8.0315761530   19.0739645161  -21.1876832145
   H      -8.8555174050   18.5800421187  -19.6769969684
   C      -8.0287407578   19.1582485070  -20.1004008713
   C      -5.2158606656   21.9662247545  -14.6546516349
   C      -5.5290192876   21.3407863673  -15.8176629276
   C      -9.2181486750   21.6685186814  -16.4589100307
   C      -6.9263077301   20.7638317145  -17.7567138991
   C      -9.2694342086   21.3485052439  -17.8171085000
   C      -8.1209209020   20.8430645843  -18.4534509048
   C      -3.8038210494   22.1668832523  -14.3312179638
   C      -6.8326500713   21.1724636744  -16.4125900187
   C      -8.0194523808   21.5798830292  -15.7634636560
   O      -2.8433779179   21.8100581886  -15.0013169843
   O     -10.4430543639   21.5360719306  -18.4727168252
   O      -8.2005756800   20.5523365724  -19.8016006958
   O      -7.9560311764   21.8639843440  -14.4249433233
   H     -10.3049410017   21.6542256171  -19.4354360925
   S      -3.5729134618   23.0606548110  -12.7696428203
   C      -1.7515308099   23.1506647430  -12.7424599607
   H      -1.3913838933   23.7434340628  -13.5852796136
   H      -1.4727502558   23.6298346747  -11.8019486675
   H      -1.3288583461   22.1459354098  -12.7924250456
   H      -8.3068979588   22.7772414896  -14.2552328152
198
Converged     Job 23: Energy -5.7121417846559052e+03 @ (3.192919)
   N      -9.4190001032   25.1719999216  -21.0809991350
   C      -8.0910117713   24.8839870505  -20.7660038928
   C      -7.4100107869   24.2140043950  -21.9690026893
   O      -7.9257486419   23.2252287956  -22.5098829396
   C      -7.8891941639   23.9512230247  -19.5334504269
   C      -6.4927103982   23.9783288597  -18.9733579773
   C      -6.1434079564   24.9313600190  -18.0065379251
   C      -5.5070727264   23.0851892864  -19.4125982592
   C      -4.8625289030   24.9669940038  -17.4539805156
   C      -4.2237592250   23.1190979885  -18.8658844843
   C      -3.8988110531   24.0492208021  -17.8764687065
   H      -7.5625708820   25.8234659776  -20.5486242612
   H      -8.1676722638   22.9419211332  -19.8401173862
   H      -8.6020802356   24.2711945384  -18.7658107299
   H      -6.8888402996   25.6543596334  -17.6859205139
   H      -5.7573201283   22.3413830705  -20.1641441330
   H      -4.6214212565   25.7019065140  -16.6906493600
   H      -3.4847403678   22.4003440398  -19.1975081965
   H      -2.9066519336   24.0514349299  -17.4342661099
   H      -9.8829807338   25.5836082918  -20.2721405967
   H      -9.9276805070   24.3082946784  -21.2725999249
   N      -6.2559978430   24.7379985689  -22.3669977724
   C      -5.6060009461   24.2539964653  -23.5729991222
   C      -4.2180019329   23.7269952130  -23.2119981836
   O      -3.3845801580   24.4898378584  -22.7134070068
   H      -5.8730106461   25.5530075108  -21.9081700630
   H      -6.2488809849   23.4900192798  -24.0075302169
   H      -5.4797994059   25.0758636896  -24.2855536637
   N      -3.9950001304   22.4249948205  -23.4089982900
   C      -2.6219978779   21.9929972963  -23.2750028989
   C      -2.2559993168   20.9290020892  -24.2930004310
   C      -2.2252654105   21.5826974286  -21.8398304500
   C      -2.9897161764   20.4460975179  -21.1873296034
   C      -3.9871009376   19.6957607689  -21.8224612905
   C      -2.6950012698   20.1301597351  -19.8517962637
   C      -4.6746336280   18.6839845050  -21.1516563564
   C      -3.3788069707   19.1311090333  -19.1623143995
   C      -4.3802439438   18.4042091999  -19.8154430479
   O      -5.1013646157   17.4168422957  -19.1992529537
   O      -3.0213929112   20.5090596868  -25.1393554175
   H      -4.6082506007   21.8842212829  -24.0084848638
   H      -1.9758476490   22.8504821014  -23.5117301967
   H      -2.3302938847   22.4844133381  -21.2269163476
   H      -1.1519335421   21.3498918272  -21.8511185497
   H      -4.2464267460   19.8822448396  -22.8573090324
   H      -1.9148767458   20.6822824336  -19.3330057489
   H      -5.4444882920   18.1106886259  -21.6575798376
   H      -3.1362334356   18.9120883497  -18.1251632821
   H      -4.8354798787   17.3502297420  -18.2663158720
   H      -1.2147486137   20.5619324491  -24.2151664304
   N     -10.2909999082   21.4869998820  -23.3369999611
   C     -11.4180003091   21.0959993182  -22.4820003465
   C     -11.9099994544   22.3050000953  -21.6719998460
   O     -11.1562161630   22.8777257192  -20.8612444531
   C     -11.2077849069   19.8651605106  -21.5480091777
   C     -10.8042017756   18.6487843913  -22.4098744018
   C     -12.4641088318   19.5753893795  -20.7182875806
   C     -10.7787139099   17.2979766161  -21.6849901417
   H     -12.2338246009   20.8064943515  -23.1609731951
   H     -10.3823975992   20.1009370352  -20.8675583442
   H      -9.8133498662   18.8289448574  -22.8436386649
   H     -11.5018683155   18.5740486965  -23.2573962722
   H     -13.3158624210   19.3438017585  -21.3724998278
   H     -12.7492865458   20.4184440942  -20.0861048125
   H     -12.3059714942   18.7177647347  -20.0596701194
   H     -11.7807435436   16.9835223050  -21.3776644059
   H     -10.1515564180   17.3255590734  -20.7880434758
   H     -10.3768605349   16.5226048113  -22.3468986186
   H      -9.9193209161   20.6627857686  -23.8025307833
   H      -9.5372116543   21.8720052230  -22.7642793745
   N     -13.2070002509   22.5950001827  -21.7440001110
   C     -13.9489998553   23.5530000254  -20.8579997299
   C     -13.7720007740   23.1630000045  -19.3719995031
   O     -14.0477088808   22.0278716031  -18.9640943388
   H     -13.7774452785   22.0569231497  -22.3829369439
   H     -13.6090752068   24.5734974413  -21.0515087119
   H     -15.0033089320   23.4677036848  -21.1232946474
   N     -13.3409975253   24.1270001415  -18.5820007636
   C     -12.8539973529   23.8289982580  -17.2500010053
   C     -14.0050012239   23.4660021110  -16.3049998517
   O     -13.7807339448   22.8819690977  -15.2414618965
   C     -12.1268889535   25.0970320166  -16.7005974059
   C     -10.8795448102   24.8414703684  -15.9169989588
   C     -10.6016221221   24.1945982264  -14.7356704075
   N      -9.6532131333   25.3133179770  -16.3559495288
   C      -8.7063007815   24.9456564773  -15.4590900571
   N      -9.2448771123   24.2636476314  -14.4594203418
   H     -13.0128908680   24.9803141177  -19.0164526323
   H     -12.1782970478   22.9712311832  -17.2833241709
   H     -12.8344414162   25.6841947415  -16.1055099594
   H     -11.8543806178   25.7323374144  -17.5501568141
   H      -9.4941385373   25.8466222025  -17.2018408123
   H     -11.2886023370   23.6592541110  -14.0964988353
   H      -7.6573793061   25.1711277239  -15.5788937611
   N     -15.2269997463   23.8480006925  -16.6619993734
   C     -16.3630000278   23.4179996809  -15.9420006246
   C     -16.5680000342   21.8989999721  -15.9979996568
   O     -17.1702834793   21.3604138540  -15.0593480934
   H     -15.3503198039   24.3110441325  -17.5528386218
   H     -16.2858053271   23.6702508211  -14.8822045292
   H     -17.2540021180   23.9023508174  -16.3500865161
   N     -16.1719999301   21.1949999850  -17.0630001423
   C     -16.3929996198   19.7330000251  -17.1389997700
   C     -15.5319999704   19.0090000216  -16.0969996708
   O     -15.9428739068   17.9831895194  -15.5471906938
   H     -15.5981255979   21.6244098394  -17.7866955935
   H     -17.4389645831   19.4939035027  -16.9462688295
   H     -16.1093266049   19.4047114011  -18.1414181653
   N     -14.3079997549   19.5119998257  -15.9010002913
   C     -13.4140001684   18.7560000063  -15.1219994796
   C     -12.1359995809   19.5319998433  -14.8500003888
   O     -11.9130878951   20.5673581301  -15.4831248452
   C     -13.0128810206   17.4035721561  -15.7850561042
   S     -11.9213700364   17.5569026864  -17.2555814010
   H     -13.9712978582   20.3611106674  -16.3392639662
   H     -13.8914572369   18.4888228058  -14.1703313267
   H     -13.9161476510   16.8987414646  -16.1247516449
   H     -12.5252901757   16.7604009875  -15.0497360153
   H     -10.7922384275   17.8553110951  -16.5774382680
   N     -11.2660000134   19.0339996888  -13.9459999336
   C      -9.9969992978   19.6749995095  -13.5650006057
   C      -8.8769987511   18.8249989797  -14.1420002540
   O      -9.1157632781   17.8490086123  -14.8661591310
   H     -11.4978019667   18.1749103517  -13.4646684637
   H      -9.9741475765   20.6876540156  -13.9635080673
   H      -9.9143746535   19.7192077731  -12.4758461206
   N      -7.6399999758   19.1360034971  -13.7359988959
   C      -6.4500014698   18.3769969581  -14.0490013878
   C      -6.6059989633   16.9179999110  -13.7169993968
   O      -6.2902570818   16.0444815557  -14.5313092455
   H      -7.5081759200   20.0653317735  -13.3498944238
   H      -5.6257994599   18.8073536740  -13.4742556948
   H      -6.1978138682   18.4487354323  -15.1125125764
   N      -7.0429989029   16.6469995023  -12.4999986882
   C      -6.9540003841   15.2349973374  -12.1040009824
   C      -8.0130004014   14.5060019476  -12.9030004512
   O      -7.9073854200   13.3146373789  -13.2142430398
   C      -7.1628225911   15.0456013437  -10.5992560321
   C      -6.1078984001   15.7255246111   -9.7069883290
   C      -6.4243154598   15.4373002167   -8.2342189410
   C      -4.6794813247   15.2904561547  -10.0561698114
   H      -7.1302936114   17.3804000565  -11.8072302268
   H      -5.9850828257   14.8381540180  -12.4113740860
   H      -7.1527383633   13.9649928666  -10.4102608227
   H      -8.1626322756   15.4079708823  -10.3273471223
   H      -6.1751008144   16.8132896218   -9.8557991227
   H      -6.3494027064   14.3619469294   -8.0290197463
   H      -7.4391251429   15.7600466519   -7.9737620994
   H      -5.7212323544   15.9563280045   -7.5732052231
   H      -4.3964948937   15.5884302686  -11.0712664994
   H      -4.5759085959   14.2002262130   -9.9823654538
   H      -3.9605707460   15.7441308076   -9.3647590641
   N      -9.0820000908   15.2379991262  -13.1509988270
   C     -10.2719997967   14.6660002985  -13.8400003107
   C      -9.9460002547   14.2889998283  -15.2639999413
   O     -10.2549498047   13.1925890711  -15.7444118560
   H      -9.0904076620   16.2181245713  -12.9160820335
   H     -11.0540159050   15.4282816103  -13.8152091173
   H     -10.6136307487   13.7723445733  -13.3157083191
   N      -9.3229997859   15.2379997605  -15.9660001168
   C      -8.8440004815   14.9339992291  -17.2510000660
   C      -7.8750002590   13.7869999649  -17.2000000896
   C      -8.0961162893   16.1494816912  -17.8344125287
   O      -7.6120670770   13.0816745325  -18.1536991715
   H      -9.0362212621   16.1008086869  -15.5104006081
   H      -9.6628072890   14.6563757598  -17.9259909165
   H      -7.2360522503   16.4062306199  -17.2060720703
   H      -8.7634022435   17.0148161623  -17.8759614303
   H      -7.7422446353   15.9256599472  -18.8428645439
   H      -7.3588901578   13.6633766532  -16.2241369017
   H      -5.9705253278   22.3742662774  -13.9776117725
   H      -4.6997334837   21.0155271609  -16.4239067318
   H      -6.0332177386   20.4576174839  -18.2814474422
   H     -10.1342307125   21.9743331703  -15.9659380583
   H      -7.0859444787   18.7831649465  -19.6982465818
   H      -8.0309093569   19.0723132188  -21.1868541194
   H      -8.8569731932   18.5804616783  -19.6766381384
   C      -8.0294341082   19.1578554869  -20.0996605513
   C      -5.2286981974   21.9834054166  -14.6547341153
   C      -5.5373026911   21.3534172643  -15.8164585673
   C      -9.2266170708   21.6650920332  -16.4613169638
   C      -6.9299899247   20.7686709884  -17.7567149489
   C      -9.2752085421   21.3458519773  -17.8198444711
   C      -8.1242785643   20.8439934194  -18.4546453096
   C      -3.8178796374   22.1899515613  -14.3289261631
   C      -6.8394825917   21.1782068227  -16.4127126547
   C      -8.0285760219   21.5800704318  -15.7647684766
   O      -2.8551041968   21.8369757382  -14.9976766842
   O     -10.4487548219   21.5293736601  -18.4769058740
   O      -8.2011526525   20.5523810686  -19.8027080368
   O      -7.9697616562   21.8630945622  -14.4250708522
   H     -10.3095589847   21.6532105321  -19.4388292090
   S      -3.5929691673   23.0841611261  -12.7668550272
   C      -1.7719322249   23.1796139364  -12.7360770952
   H      -1.4119448436   23.7741982423  -13.5776604469
   H      -1.4963877005   23.6586664844  -11.7945760366
   H      -1.3463337349   22.1761452697  -12.7862485742
   H      -8.2935707188   22.7876581853  -14.2617012519
198
Converged     Job 24: Energy -5.7121412121120375e+03 @ (3.165307)
   N      -9.4189999463   25.1720000247  -21.0809985832
   C      -8.0910112498   24.8839874814  -20.7660036586
   C      -7.4100107575   24.2140041540  -21.9690024449
   O      -7.9258491481   23.2253444562  -22.5099889742
   C      -7.8868525093   23.9515668809  -19.5338817379
   C      -6.4889619003   23.9812981493  -18.9773294233
   C      -6.1363150866   24.9416969717  -18.0190497960
   C      -5.5051992011   23.0839797838  -19.4120165894
   C      -4.8543537654   24.9799020555  -17.4691889373
   C      -4.2207943842   23.1202875197  -18.8679217026
   C      -3.8927884728   24.0572967189  -17.8860914929
   H      -7.5627884694   25.8237232157  -20.5491369076
   H      -8.1646303317   22.9418258721  -19.8396211068
   H      -8.5983919383   24.2707055881  -18.7647277638
   H      -6.8799751042   25.6686774313  -17.7032176349
   H      -5.7576439570   22.3352330623  -20.1578721956
   H      -4.6107151199   25.7207098410  -16.7123810477
   H      -3.4833976574   22.3980535705  -19.1955862649
   H      -2.8997950933   24.0616189328  -17.4457942947
   H      -9.8830680743   25.5832761157  -20.2720053495
   H      -9.9276518506   24.3083579725  -21.2729457516
   N      -6.2559979277   24.7379986459  -22.3669978430
   C      -5.6060010261   24.2539964471  -23.5729990331
   C      -4.2180018979   23.7269953179  -23.2119982114
   O      -3.3846019647   24.4898354599  -22.7133659833
   H      -5.8726934217   25.5526532066  -21.9078085961
   H      -6.2488939023   23.4900366255  -24.0075325558
   H      -5.4797901122   25.0758700592  -24.2855493813
   N      -3.9950001452   22.4249948601  -23.4089980673
   C      -2.6219978166   21.9929974127  -23.2750030353
   C      -2.2559995205   20.9290020099  -24.2930005379
   C      -2.2255233172   21.5824331495  -21.8398412166
   C      -2.9901951046   20.4457885329  -21.1876668608
   C      -3.9883777462   19.6963675314  -21.8226217602
   C      -2.6950084755   20.1290312731  -19.8524336581
   C      -4.6763261007   18.6848330090  -21.1518798682
   C      -3.3792300577   19.1302252558  -19.1630164639
   C      -4.3815307517   18.4043340458  -19.8159165416
   O      -5.1029093745   17.4171366058  -19.1997679409
   O      -3.0214734268   20.5090649987  -25.1392776307
   H      -4.6081447361   21.8843501771  -24.0087120156
   H      -1.9757982683   22.8504792262  -23.5115657216
   H      -2.3306913418   22.4840459364  -21.2267969170
   H      -1.1521986449   21.3495990052  -21.8509073693
   H      -4.2480367490   19.8834046960  -22.8572731744
   H      -1.9141596811   20.6803376347  -19.3338529241
   H      -5.4468073541   18.1122752766  -21.6576628867
   H      -3.1362067153   18.9104394148  -18.1261328343
   H      -4.8369621967   17.3503801607  -18.2668591577
   H      -1.2147546371   20.5619203308  -24.2152056318
   N     -10.2909999118   21.4870000131  -23.3369999515
   C     -11.4180002991   21.0959993423  -22.4820003926
   C     -11.9099994577   22.3050001228  -21.6719998806
   O     -11.1561826927   22.8777092132  -20.8612315408
   C     -11.2080797168   19.8650049129  -21.5481299437
   C     -10.8029011886   18.6490439647  -22.4098089931
   C     -12.4652800651   19.5744426572  -20.7199781440
   C     -10.7773805256   17.2981872579  -21.6850198704
   H     -12.2337949724   20.8065945807  -23.1610503019
   H     -10.3835537144   20.1008797966  -20.8667009328
   H      -9.8116649078   18.8298557955  -22.8423992292
   H     -11.4995879841   18.5740396708  -23.2581037060
   H     -13.3160682141   19.3426226482  -21.3753586143
   H     -12.7516480657   20.4171881406  -20.0879195959
   H     -12.3076091111   18.7166925933  -20.0614056678
   H     -11.7795567856   16.9830351567  -21.3789043616
   H     -10.1513252780   17.3261728820  -20.7873090153
   H     -10.3742102940   16.5231331293  -22.3464920033
   H      -9.9194004643   20.6628102544  -23.8026120619
   H      -9.5371664034   21.8719333446  -22.7643042216
   N     -13.2070002012   22.5950001086  -21.7440000408
   C     -13.9489999383   23.5530000005  -20.8579998263
   C     -13.7720006802   23.1629999745  -19.3719996331
   O     -14.0478515290   22.0278916873  -18.9641301154
   H     -13.7774314002   22.0569536098  -22.3829676964
   H     -13.6091131616   24.5734980196  -21.0515287956
   H     -15.0033084989   23.4676719593  -21.1232781758
   N     -13.3409980623   24.1270000601  -18.5820006108
   C     -12.8539976948   23.8289986826  -17.2500008717
   C     -14.0050010152   23.4660018210  -16.3049998854
   O     -13.7802767840   22.8828280222  -15.2411159110
   C     -12.1279195165   25.0973578973  -16.6985604432
   C     -10.8736606779   24.8445491919  -15.9249327844
   C     -10.5868585711   24.2065265856  -14.7408352924
   N      -9.6505779895   25.3134588558  -16.3761033215
   C      -8.6971282673   24.9526521532  -15.4831683805
   N      -9.2282994217   24.2781846507  -14.4746127110
   H     -13.0122291024   24.9799752343  -19.0166056645
   H     -12.1781993619   22.9713230395  -17.2833034376
   H     -12.8333201682   25.6770997779  -16.0938764532
   H     -11.8655049206   25.7397194926  -17.5459573903
   H      -9.4977618426   25.8412618318  -17.2266163674
   H     -11.2688742746   23.6767261441  -14.0918048254
   H      -7.6492426920   25.1778605085  -15.6115915821
   N     -15.2269998060   23.8480004254  -16.6619996255
   C     -16.3630000409   23.4179997728  -15.9420005291
   C     -16.5680000037   21.8990000065  -15.9979996864
   O     -17.1702737003   21.3604035856  -15.0593406242
   H     -15.3503478941   24.3103837495  -17.5531796591
   H     -16.2857564868   23.6702496558  -14.8822052414
   H     -17.2540246885   23.9023650954  -16.3500395386
   N     -16.1720000090   21.1949999958  -17.0630001935
   C     -16.3929996691   19.7330000124  -17.1389998246
   C     -15.5319999725   19.0089999990  -16.0969997273
   O     -15.9429162867   17.9832186762  -15.5471587328
   H     -15.5981257983   21.6243998639  -17.7867049474
   H     -17.4389689534   19.4939047724  -16.9462595487
   H     -16.1093334129   19.4047067077  -18.1414254082
   N     -14.3079998145   19.5119998628  -15.9010002329
   C     -13.4140001447   18.7559999892  -15.1219995995
   C     -12.1359996611   19.5319998383  -14.8500003536
   O     -11.9135651229   20.5675294422  -15.4829388963
   C     -13.0129687153   17.4035231647  -15.7849959604
   S     -11.9214431328   17.5567450672  -17.2555237732
   H     -13.9712381360   20.3610382104  -16.3393611670
   H     -13.8914582605   18.4888733424  -14.1703102981
   H     -13.9162523301   16.8987038539  -16.1246773388
   H     -12.5254039890   16.7603543873  -15.0496444981
   H     -10.7923642459   17.8553922923  -16.5773924283
   N     -11.2659999512   19.0339997322  -13.9459999799
   C      -9.9969993863   19.6749994710  -13.5650005767
   C      -8.8769987929   18.8249990060  -14.1420002697
   O      -9.1156163612   17.8491520357  -14.8664113258
   H     -11.4976577617   18.1746390894  -13.4650738031
   H      -9.9736929361   20.6878065316  -13.9629686528
   H      -9.9143740777   19.7188155320  -12.4758063851
   N      -7.6400000310   19.1360034573  -13.7359989403
   C      -6.4500014399   18.3769971630  -14.0490014175
   C      -6.6059990447   16.9179998844  -13.7169995050
   O      -6.2901934483   16.0444813646  -14.5312862984
   H      -7.5082085104   20.0648881795  -13.3488351869
   H      -5.6258771586   18.8070844766  -13.4739127053
   H      -6.1976261082   18.4488915366  -15.1124669806
   N      -7.0429990453   16.6469996548  -12.4999989268
   C      -6.9540003290   15.2349979664  -12.1040007113
   C      -8.0130003483   14.5060014389  -12.9030003677
   O      -7.9073764882   13.3146381746  -13.2142627698
   C      -7.1628215926   15.0456052713  -10.5992539219
   C      -6.1078756981   15.7254986565   -9.7069912148
   C      -6.4242993103   15.4372941944   -8.2342194219
   C      -4.6794768392   15.2903713276  -10.0561760387
   H      -7.1303718776   17.3803911122  -11.8072312052
   H      -5.9850811693   14.8381518070  -12.4113714979
   H      -7.1527577043   13.9649928863  -10.4102628551
   H      -8.1626220630   15.4079925748  -10.3273365889
   H      -6.1750369220   16.8132636544   -9.8558106430
   H      -6.3494394585   14.3619346223   -8.0290207371
   H      -7.4390888836   15.7600914780   -7.9737568534
   H      -5.7211858032   15.9562856003   -7.5732123648
   H      -4.3964836578   15.5883237377  -11.0712805464
   H      -4.5759476417   14.2001327983   -9.9823638839
   H      -3.9605425158   15.7440206873   -9.3647731279
   N      -9.0820000391   15.2379993284  -13.1509991791
   C     -10.2719998430   14.6660002154  -13.8400002553
   C      -9.9460001680   14.2889998557  -15.2639999448
   O     -10.2549444649   13.1925748611  -15.7443934531
   H      -9.0904701987   16.2180906281  -12.9159405976
   H     -11.0540139950   15.4282931396  -13.8152165246
   H     -10.6136472613   13.7723455761  -13.3157072452
   N      -9.3229998533   15.2379998504  -15.9660001225
   C      -8.8440004089   14.9339993554  -17.2510000773
   C      -7.8750001964   13.7869999676  -17.2000000754
   C      -8.0962366502   16.1494756342  -17.8345137603
   O      -7.6120513167   13.0816870401  -18.1537052003
   H      -9.0362912326   16.1008485788  -15.5104242755
   H      -9.6628232651   14.6563120824  -17.9259508976
   H      -7.2361622194   16.4063421622  -17.2062437831
   H      -8.7636051601   17.0147351816  -17.8760912548
   H      -7.7424073126   15.9256207789  -18.8429674348
   H      -7.3589065254   13.6633514587  -16.2241288528
   H      -5.9849027825   22.3915442701  -13.9771385334
   H      -4.7050526921   21.0337671416  -16.4195512920
   H      -6.0349328486   20.4660876791  -18.2785117100
   H     -10.1434447291   21.9686756890  -15.9666223584
   H      -7.0869923426   18.7840285169  -19.6936100886
   H      -8.0298318245   19.0715422751  -21.1839420272
   H      -8.8581864432   18.5818800572  -19.6742868755
   C      -8.0298285699   19.1584305324  -20.0968614369
   C      -5.2410369938   22.0033659680  -14.6535116633
   C      -5.5450774609   21.3684197913  -15.8137254030
   C      -9.2345380951   21.6630074054  -16.4617809988
   C      -6.9331325760   20.7748794924  -17.7548562693
   C      -9.2803484786   21.3444969449  -17.8206369450
   C      -8.1271254189   20.8460715920  -18.4539345666
   C      -3.8314357012   22.2178265863  -14.3268420250
   C      -6.8457542993   21.1854615618  -16.4110025639
   C      -8.0371518138   21.5816799290  -15.7642246453
   O      -2.8664220029   21.8686902947  -14.9943435525
   O     -10.4535286092   21.5247049725  -18.4793026988
   O      -8.2014758441   20.5534111703  -19.8018643500
   O      -7.9827183817   21.8636075335  -14.4234018776
   H     -10.3130593482   21.6523794266  -19.4405741856
   S      -3.6122066656   23.1157418299  -12.7661682896
   C      -1.7916304684   23.2194740188  -12.7339742150
   H      -1.4336463904   23.8152234244  -13.5755966016
   H      -1.5189827743   23.7001966958  -11.7924757730
   H      -1.3616431956   22.2178510959  -12.7834070060
   H      -8.2803328717   22.7979454211  -14.2655745399
198
Converged     Job 25: Energy -5.7121406327716286e+03 @ (3.137695)
   N      -9.4189994313   25.1719999695  -21.0809966847
   C      -8.0910106426   24.8839866161  -20.7660030299
   C      -7.4100097662   24.2140042054  -21.9690019720
   O      -7.9258387688   23.2253665523  -22.5100522241
   C      -7.8853487644   23.9519564242  -19.5341060898
   C      -6.4862744837   23.9826241972  -18.9805811560
   C      -6.1313812041   24.9472766325  -18.0274290785
   C      -5.5039337357   23.0828705246  -19.4133817085
   C      -4.8485398164   24.9868280486  -17.4797873626
   C      -4.2187054214   23.1204541777  -18.8712992258
   C      -3.8885409214   24.0613614617  -17.8939586784
   H      -7.5629258868   25.8239058602  -20.5495354203
   H      -8.1634661774   22.9420717332  -19.8389460012
   H      -8.5954656560   24.2711926932  -18.7637248803
   H      -6.8738998051   25.6765026792  -17.7141048561
   H      -5.7580584776   22.3314238173  -20.1559532978
   H      -4.6030071805   25.7309491841  -16.7268653330
   H      -3.4823946016   22.3962324394  -19.1969916675
   H      -2.8948599692   24.0668308840  -17.4552508748
   H      -9.8830876171   25.5831864754  -20.2719544523
   H      -9.9276617476   24.3083796500  -21.2730519609
   N      -6.2559977320   24.7379981475  -22.3669976251
   C      -5.6060014629   24.2539958463  -23.5729992562
   C      -4.2180020245   23.7269956289  -23.2119981284
   O      -3.3845984068   24.4898142296  -22.7133410083
   H      -5.8726085705   25.5525429669  -21.9076846702
   H      -6.2489036738   23.4900542824  -24.0075538716
   H      -5.4797683825   25.0758865538  -24.2855269171
   N      -3.9950000354   22.4249951839  -23.4089980433
   C      -2.6219977172   21.9929972535  -23.2750032332
   C      -2.2560002841   20.9290017575  -24.2930012663
   C      -2.2257817541   21.5819955008  -21.8399040576
   C      -2.9909761543   20.4454550866  -21.1881437052
   C      -3.9894373377   19.6966047397  -21.8233534432
   C      -2.6960795486   20.1282490510  -19.8529543781
   C      -4.6779561165   18.6852632199  -21.1529028154
   C      -3.3808692375   19.1296619877  -19.1637913535
   C      -4.3834358961   18.4043881507  -19.8169579572
   O      -5.1052537424   17.4173515572  -19.2010893957
   O      -3.0216756404   20.5093573929  -25.1392433900
   H      -4.6081040513   21.8844240019  -24.0088249683
   H      -1.9757407969   22.8504880163  -23.5113150537
   H      -2.3307748674   22.4834764420  -21.2266434718
   H      -1.1525272046   21.3488346824  -21.8508548207
   H      -4.2489046311   19.8839374926  -22.8579968857
   H      -1.9149912464   20.6790524091  -19.3342028682
   H      -5.4486571448   18.1131681357  -21.6588896788
   H      -3.1380160981   18.9094566589  -18.1269590357
   H      -4.8395923076   17.3504705717  -18.2681059266
   H      -1.2148282386   20.5616973105  -24.2152114944
   N     -10.2909999021   21.4870000529  -23.3370000366
   C     -11.4179996689   21.0959998874  -22.4820000445
   C     -11.9100000090   22.3050000035  -21.6720001573
   O     -11.1562316025   22.8778763045  -20.8612544757
   C     -11.2088389678   19.8644920355  -21.5486850463
   C     -10.8027261605   18.6490884226  -22.4107051925
   C     -12.4670035565   19.5734067806  -20.7221523273
   C     -10.7777270628   17.2978425573  -21.6866308283
   H     -12.2337765745   20.8070111863  -23.1612846332
   H     -10.3850021140   20.0998420062  -20.8662912593
   H      -9.8110879149   18.8302628761  -22.8422184217
   H     -11.4985946095   18.5744924974  -23.2597132290
   H     -13.3169204578   19.3418233769  -21.3787553916
   H     -12.7542867955   20.4157845247  -20.0900133537
   H     -12.3100962871   18.7152988439  -20.0638587360
   H     -11.7801577429   16.9823544902  -21.3817014566
   H     -10.1525902034   17.3254531098  -20.7882568937
   H     -10.3737547631   16.5232093188  -22.3481119446
   H      -9.9196466906   20.6628419430  -23.8028751101
   H      -9.5369902904   21.8715683477  -22.7642705656
   N     -13.2070000443   22.5949999756  -21.7439996954
   C     -13.9489997279   23.5530002129  -20.8579999675
   C     -13.7720002968   23.1629998487  -19.3720000023
   O     -14.0478776976   22.0278831801  -18.9641690474
   H     -13.7774161126   22.0569178795  -22.3829570485
   H     -13.6091114080   24.5734964042  -21.0515639399
   H     -15.0033055749   23.4676670650  -21.1232878544
   N     -13.3409992386   24.1269996493  -18.5819999050
   C     -12.8539990376   23.8289994963  -17.2499999011
   C     -14.0050004530   23.4660008450  -16.3050002965
   O     -13.7800767265   22.8831323493  -15.2410142083
   C     -12.1274638601   25.0973144144  -16.6983604720
   C     -10.8686873423   24.8468179823  -15.9309513433
   C     -10.5745322511   24.2122161549  -14.7467539978
   N      -9.6488536852   25.3182017285  -16.3885348144
   C      -8.6903595519   24.9623919057  -15.4988124429
   N      -9.2150413085   24.2888272225  -14.4864697905
   H     -13.0122180097   24.9799350145  -19.0166605980
   H     -12.1784426492   22.9711217164  -17.2835745514
   H     -12.8311291593   25.6741147430  -16.0889070920
   H     -11.8705709154   25.7424135826  -17.5453471323
   H      -9.5013713520   25.8452363454  -17.2404697014
   H     -11.2520010980   23.6824556914  -14.0929404879
   H      -7.6438622118   25.1911197234  -15.6317890833
   N     -15.2269999190   23.8479999978  -16.6619999864
   C     -16.3630000261   23.4180000368  -15.9420000474
   C     -16.5679999576   21.8990000180  -15.9979999295
   O     -17.1702697443   21.3603795820  -15.0593536101
   H     -15.3503311786   24.3102744109  -17.5532332674
   H     -16.2857298761   23.6702426490  -14.8822064143
   H     -17.2540283862   23.9023679568  -16.3500123358
   N     -16.1720001589   21.1949999850  -17.0630003306
   C     -16.3929996474   19.7329999443  -17.1389999409
   C     -15.5319999837   19.0089999076  -16.0969998107
   O     -15.9429293769   17.9832234731  -15.5471630315
   H     -15.5981190426   21.6243979776  -17.7866973202
   H     -17.4389652185   19.4939079782  -16.9462564874
   H     -16.1093401616   19.4047070572  -18.1414220812
   N     -14.3079999442   19.5119999647  -15.9009999878
   C     -13.4140000046   18.7559999883  -15.1219997986
   C     -12.1359996374   19.5319998657  -14.8500002136
   O     -11.9140408546   20.5677953458  -15.4826133947
   C     -13.0130189678   17.4034939217  -15.7849518362
   S     -11.9214643339   17.5567111085  -17.2554617799
   H     -13.9712234908   20.3610364139  -16.3393487969
   H     -13.8914483783   18.4889174774  -14.1702974920
   H     -13.9162924916   16.8986653476  -16.1246315359
   H     -12.5254501016   16.7603411996  -15.0495946974
   H     -10.7924356373   17.8555037788  -16.5773069290
   N     -11.2660000091   19.0339993411  -13.9460000111
   C      -9.9969995732   19.6749995345  -13.5650006279
   C      -8.8769986334   18.8249989267  -14.1420004910
   O      -9.1155564817   17.8491214503  -14.8664034197
   H     -11.4975498764   18.1744298706  -13.4654069050
   H      -9.9733021121   20.6879650912  -13.9624575341
   H      -9.9143545238   19.7184166055  -12.4757788673
   N      -7.6400002077   19.1360039556  -13.7359988272
   C      -6.4500015679   18.3769970846  -14.0490014651
   C      -6.6059989253   16.9179998838  -13.7169994733
   O      -6.2901577499   16.0444540356  -14.5312419219
   H      -7.5081312459   20.0648848437  -13.3488790102
   H      -5.6259394116   18.8068637447  -13.4736306061
   H      -6.1974270605   18.4489840320  -15.1124254789
   N      -7.0429994663   16.6469998379  -12.4999992608
   C      -6.9540001676   15.2349988301  -12.1040003129
   C      -8.0130001616   14.5060005355  -12.9030005949
   O      -7.9073589833   13.3146386362  -13.2142517330
   C      -7.1628629599   15.0455955516  -10.5992562597
   C      -6.1079893507   15.7255227749   -9.7069281343
   C      -6.4244674646   15.4372777650   -8.2341783343
   C      -4.6795479103   15.2904777260  -10.0560483759
   H      -7.1304383000   17.3803924990  -11.8072419728
   H      -5.9850790375   14.8381536112  -12.4113523207
   H      -7.1527605511   13.9649835228  -10.4102797850
   H      -8.1626922439   15.4079371819  -10.3273859004
   H      -6.1752008942   16.8132887596   -9.8557287161
   H      -6.3495520061   14.3619227342   -8.0289874398
   H      -7.4392909501   15.7600110631   -7.9737650859
   H      -5.7214202798   15.9563053061   -7.5731269952
   H      -4.3965121632   15.5884891381  -11.0711209460
   H      -4.5759744591   14.2002445916   -9.9822815500
   H      -3.9606716437   15.7441276922   -9.3645855466
   N      -9.0820000690   15.2379997660  -13.1509997434
   C     -10.2719999126   14.6659999054  -13.8400000951
   C      -9.9460000117   14.2890000077  -15.2640000034
   O     -10.2549143251   13.1925743425  -15.7444080709
   H      -9.0904805868   16.2180882271  -12.9159396912
   H     -11.0540097532   15.4282919244  -13.8152159955
   H     -10.6136492684   13.7723481717  -13.3157099193
   N      -9.3229999555   15.2379999758  -15.9660000823
   C      -8.8439999981   14.9339997165  -17.2510000233
   C      -7.8750001240   13.7869998100  -17.2000000745
   C      -8.0963459421   16.1494791770  -17.8346063247
   O      -7.6120675815   13.0816535158  -18.1536851528
   H      -9.0363495864   16.1008790953  -15.5104429736
   H      -9.6628311169   14.6562568802  -17.9259210642
   H      -7.2362634594   16.4064507603  -17.2063870864
   H      -8.7637871815   17.0146806816  -17.8762224757
   H      -7.7425438618   15.9255874910  -18.8430615696
   H      -7.3589030904   13.6633595189  -16.2241306886
   H      -5.9970608420   22.4033365342  -13.9773145759
   H      -4.7100138488   21.0455857305  -16.4163507363
   H      -6.0366084514   20.4721770595  -18.2783629533
   H     -10.1517554549   21.9615529907  -15.9694497984
   H      -7.0881578433   18.7839523445  -19.6924145659
   H      -8.0288075776   19.0706294232  -21.1843487092
   H      -8.8595121485   18.5825229360  -19.6754902312
   C      -8.0302882643   19.1583780633  -20.0973337166
   C      -5.2521842144   22.0164362536  -14.6531600596
   C      -5.5523106334   21.3782265071  -15.8126053594
   C      -9.2416004615   21.6593528153  -16.4642968944
   C      -6.9360048664   20.7789461064  -17.7555417558
   C      -9.2849897841   21.3418861624  -17.8234964813
   C      -8.1297034733   20.8468294992  -18.4556842743
   C      -3.8433056011   22.2344277004  -14.3248746700
   C      -6.8514000681   21.1900422917  -16.4117047577
   C      -8.0447804068   21.5812875734  -15.7660155037
   O      -2.8769478195   21.8867747002  -14.9911813277
   O     -10.4579325566   21.5194434732  -18.4833034106
   O      -8.2017546691   20.5536867001  -19.8036084502
   O      -7.9942236102   21.8619700628  -14.4241170683
   H     -10.3164693802   21.6520356536  -19.4438066436
   S      -3.6273818454   23.1338654137  -12.7647634801
   C      -1.8069300192   23.2393622371  -12.7302503391
   H      -1.4484385597   23.8352198031  -13.5715670769
   H      -1.5358986929   23.7204893140  -11.7885038701
   H      -1.3760653915   22.2380879891  -12.7789971237
   H      -8.2650185103   22.8049960771  -14.2709597767
198
Converged     Job 26: Energy -5.7121400492384382e+03 @ (3.110083)
   N      -9.4190001268   25.1719997164  -21.0809990248
   C      -8.0910122120   24.8839875202  -20.7660031092
   C      -7.4100102971   24.2140044117  -21.9690030304
   O      -7.9259400390   23.2255395758  -22.5102702615
   C      -7.8825256192   23.9529853301  -19.5341021131
   C      -6.4823888052   23.9895944870  -18.9835197537
   C      -6.1264337041   24.9618318070  -18.0384943136
   C      -5.4993281452   23.0891125399  -19.4129355718
   C      -4.8420997934   25.0079616264  -17.4948513990
   C      -4.2125856088   23.1331254088  -18.8748332893
   C      -3.8813817354   24.0814847435  -17.9051169457
   H      -7.5632969322   25.8243489442  -20.5504601458
   H      -8.1578111243   22.9420689932  -19.8379238582
   H      -8.5925018876   24.2703442802  -18.7629099386
   H      -6.8692417472   25.6922938885  -17.7286215281
   H      -5.7537934460   22.3322692453  -20.1498695758
   H      -4.5958603319   25.7582193889  -16.7482649240
   H      -3.4757283819   22.4082597787  -19.1978793864
   H      -2.8863484298   24.0924788028  -17.4696505199
   H      -9.8830779083   25.5831390198  -20.2719101693
   H      -9.9277697366   24.3084621232  -21.2731532984
   N      -6.2559974588   24.7379982576  -22.3669976282
   C      -5.6060012874   24.2539960416  -23.5729993753
   C      -4.2180019358   23.7269954657  -23.2119988076
   O      -3.3845541695   24.4898696584  -22.7134881628
   H      -5.8721523334   25.5520255279  -21.9071577843
   H      -6.2489183329   23.4900708023  -24.0075516762
   H      -5.4797471445   25.0758853381  -24.2855298305
   N      -3.9950000293   22.4249946988  -23.4089972948
   C      -2.6219972515   21.9929988127  -23.2750029749
   C      -2.2559997293   20.9290014678  -24.2930005966
   C      -2.2255042577   21.5825068626  -21.8398434661
   C      -2.9915703504   20.4472382966  -21.1869357938
   C      -3.9888682983   19.6969337427  -21.8222542776
   C      -2.6982475090   20.1323858625  -19.8508514552
   C      -4.6777283815   18.6862194027  -21.1512067822
   C      -3.3833795847   19.1344010793  -19.1611721856
   C      -4.3845262479   18.4073945566  -19.8145489723
   O      -5.1060504103   17.4204619929  -19.1981592998
   O      -3.0215672929   20.5091380691  -25.1392287986
   H      -4.6082077616   21.8842782372  -24.0085750878
   H      -1.9757897777   22.8504575747  -23.5116279733
   H      -2.3292021498   22.4844812031  -21.2271291780
   H      -1.1524897733   21.3481992879  -21.8512259036
   H      -4.2470910228   19.8826326010  -22.8575109149
   H      -1.9179673605   20.6842208930  -19.3319771538
   H      -5.4475399091   18.1129859808  -21.6572475034
   H      -3.1416648903   18.9157406805  -18.1237470256
   H      -4.8419669845   17.3557510183  -18.2645781847
   H      -1.2147616014   20.5618862115  -24.2152540802
   N     -10.2909998787   21.4869999661  -23.3370001181
   C     -11.4179997219   21.0960002575  -22.4820001978
   C     -11.9100002215   22.3049998921  -21.6720001399
   O     -11.1562020793   22.8776105350  -20.8610708632
   C     -11.2086513831   19.8646205418  -21.5484464988
   C     -10.8003451445   18.6494805839  -22.4097416193
   C     -12.4675601485   19.5724854923  -20.7233953643
   C     -10.7739342695   17.2987024275  -21.6848213992
   H     -12.2337406077   20.8067944823  -23.1612108997
   H     -10.3857785862   20.1005728425  -20.8651058011
   H      -9.8085921014   18.8318031403  -22.8404827819
   H     -11.4954671968   18.5735764065  -23.2592301278
   H     -13.3164714876   19.3404119312  -21.3811153713
   H     -12.7561765771   20.4145466916  -20.0914396542
   H     -12.3108851337   18.7143482296  -20.0650778608
   H     -11.7761378822   16.9818112416  -21.3806143486
   H     -10.1497090867   17.3280414110  -20.7858711786
   H     -10.3680775688   16.5242723377  -22.3453766106
   H      -9.9194419549   20.6628464036  -23.8026830288
   H      -9.5371239251   21.8718975354  -22.7643308051
   N     -13.2069999443   22.5949999027  -21.7439996430
   C     -13.9489996830   23.5530002614  -20.8580002225
   C     -13.7720002528   23.1629998243  -19.3720003618
   O     -14.0478907811   22.0278597513  -18.9642346872
   H     -13.7773874801   22.0570623053  -22.3830962544
   H     -13.6091292832   24.5734970316  -21.0515561411
   H     -15.0033036086   23.4676574927  -21.1232865562
   N     -13.3410002156   24.1269995126  -18.5819998761
   C     -12.8540003392   23.8290008598  -17.2499999779
   C     -14.0049997155   23.4660003179  -16.3049998598
   O     -13.7796801545   22.8836217561  -15.2408465786
   C     -12.1281320442   25.0975642591  -16.6969061735
   C     -10.8641140324   24.8493779258  -15.9371947125
   C     -10.5632771088   24.2213021520  -14.7511272453
   N      -9.6469375635   25.3190007129  -16.4037270987
   C      -8.6836328820   24.9683669818  -15.5169515137
   N      -9.2025964301   24.3002019472  -14.4982091128
   H     -13.0119564644   24.9798062436  -19.0167042226
   H     -12.1784235168   22.9711295061  -17.2835833875
   H     -12.8300128854   25.6686175848  -16.0801454727
   H     -11.8790083275   25.7478937731  -17.5421781353
   H      -9.5043128471   25.8426140630  -17.2586176352
   H     -11.2369682862   23.6955313725  -14.0902284063
   H      -7.6379593282   25.1968690326  -15.6563526186
   N     -15.2269999191   23.8479989052  -16.6620005039
   C     -16.3630000760   23.4180003971  -15.9419998826
   C     -16.5679998718   21.8990001605  -15.9979999150
   O     -17.1702677257   21.3603844458  -15.0593453727
   H     -15.3503540222   24.3098746945  -17.5534401141
   H     -16.2857005219   23.6702400545  -14.8822040560
   H     -17.2540451830   23.9023783341  -16.3499839424
   N     -16.1720002593   21.1950000551  -17.0630004062
   C     -16.3929997347   19.7329999875  -17.1390000761
   C     -15.5320000122   19.0089998965  -16.0969999413
   O     -15.9429305710   17.9832389636  -15.5471291414
   H     -15.5981213991   21.6243930174  -17.7867050261
   H     -17.4389692105   19.4939059475  -16.9462499729
   H     -16.1093431921   19.4047050481  -18.1414297462
   N     -14.3080001429   19.5120001058  -15.9009998215
   C     -13.4139999368   18.7560000967  -15.1220000957
   C     -12.1359998399   19.5319998628  -14.8500001130
   O     -11.9146987069   20.5680665194  -15.4823156264
   C     -13.0132026564   17.4033765320  -15.7848012561
   S     -11.9215850236   17.5562541376  -17.2552950907
   H     -13.9712057643   20.3610224441  -16.3393662722
   H     -13.8914287174   18.4890414790  -14.1702409155
   H     -13.9165315683   16.8986250964  -16.1244624419
   H     -12.5257675498   16.7602178227  -15.0493468921
   H     -10.7925954357   17.8552825338  -16.5771752270
   N     -11.2659997926   19.0339994195  -13.9460002529
   C      -9.9969996709   19.6749993079  -13.5650006372
   C      -8.8769983854   18.8249989489  -14.1420007924
   O      -9.1153985751   17.8492538284  -14.8666289323
   H     -11.4973357003   18.1740959244  -13.4658921988
   H      -9.9729989504   20.6881599050  -13.9618122349
   H      -9.9143569261   19.7179696114  -12.4757346919
   N      -7.6400003460   19.1360048723  -13.7359986922
   C      -6.4500019492   18.3769969589  -14.0490018438
   C      -6.6059990397   16.9179998437  -13.7169997527
   O      -6.2900680196   16.0444682899  -14.5312205293
   H      -7.5082166163   20.0644869818  -13.3478410952
   H      -5.6260603288   18.8063570394  -13.4730258256
   H      -6.1971204973   18.4492961710  -15.1123518952
   N      -7.0429996550   16.6470003708  -12.4999999653
   C      -6.9540000503   15.2350006909  -12.1039996199
   C      -8.0129999954   14.5059993203  -12.9030002160
   O      -7.9073413052   13.3146544310  -13.2143165867
   C      -7.1628657379   15.0456051856  -10.5992545427
   C      -6.1079181760   15.7254117705   -9.7069271410
   C      -6.4244574294   15.4372256691   -8.2341771458
   C      -4.6795334196   15.2901571903  -10.0560204984
   H      -7.1305306526   17.3803762808  -11.8072344946
   H      -5.9850770809   14.8381513163  -12.4113502933
   H      -7.1528663621   13.9649880048  -10.4102857632
   H      -8.1626578699   15.4080344608  -10.3273619525
   H      -6.1749784107   16.8131835527   -9.8557458431
   H      -6.3497392472   14.3618537513   -8.0289887869
   H      -7.4392214959   15.7601418702   -7.9737649223
   H      -5.7213186354   15.9561237027   -7.5731242664
   H      -4.3964443461   15.5880903738  -11.0711051487
   H      -4.5761104993   14.1999073968   -9.9822106455
   H      -3.9606015434   15.7437325600   -9.3645656740
   N      -9.0819997977   15.2380002378  -13.1510006409
   C     -10.2720000002   14.6659998019  -13.8399999498
   C      -9.9459998660   14.2890000983  -15.2640000239
   O     -10.2549125992   13.1925703046  -15.7444062938
   H      -9.0906015384   16.2180211602  -12.9156607026
   H     -11.0540022263   15.4283109099  -13.8152324778
   H     -10.6136777452   13.7723519263  -13.3157107748
   N      -9.3230000880   15.2380001621  -15.9660000667
   C      -8.8439998381   14.9340000745  -17.2510000320
   C      -7.8750000007   13.7869998299  -17.2000000148
   C      -8.0965005640   16.1494782873  -17.8347468965
   O      -7.6120135604   13.0816347035  -18.1536565484
   H      -9.0363979702   16.1009016090  -15.5104537097
   H      -9.6628481241   14.6561706914  -17.9258696019
   H      -7.2364762781   16.4066720895  -17.2065505955
   H      -8.7640810782   17.0145556805  -17.8765454236
   H      -7.7426304762   15.9254885014  -18.8431530104
   H      -7.3589257093   13.6633572600  -16.2241164008
   H      -6.0126526312   22.4326990858  -13.9774826287
   H      -4.7123426714   21.0822911188  -16.4138713757
   H      -6.0343808841   20.4896310282  -18.2749610571
   H     -10.1603936696   21.9534962422  -15.9685002014
   H      -7.0871367332   18.7872037689  -19.6854047172
   H      -8.0252659218   19.0719811659  -21.1794422447
   H      -8.8587864653   18.5875141168  -19.6709790761
   C      -8.0282683523   19.1616873565  -20.0925885441
   C      -5.2645605861   22.0526700952  -14.6536851852
   C      -5.5581176717   21.4063884358  -15.8103707697
   C      -9.2483154543   21.6570104542  -16.4632008611
   C      -6.9359103720   20.7912689005  -17.7527694380
   C      -9.2882137887   21.3408762683  -17.8228724967
   C      -8.1296390689   20.8519771203  -18.4537192993
   C      -3.8581338921   22.2913306118  -14.3287342364
   C      -6.8552561268   21.2033817932  -16.4089900039
   C      -8.0519245181   21.5850507242  -15.7639687567
   O      -2.8880830143   21.9522329874  -14.9940214021
   O     -10.4610305641   21.5131227142  -18.4844408455
   O      -8.1985798110   20.5577374342  -19.8015456839
   O      -8.0060514760   21.8640277023  -14.4209798794
   H     -10.3182473633   21.6500237784  -19.4441702760
   S      -3.6524366628   23.2053747251  -12.7756390553
   C      -1.8335972144   23.3373542638  -12.7454778505
   H      -1.4854887291   23.9353456797  -13.5896584206
   H      -1.5674628164   23.8256020980  -11.8059978221
   H      -1.3887681016   22.3421368822  -12.7919177247
   H      -8.2558036057   22.8136282738  -14.2715449634
198
Converged     Job 27: Energy -5.7121394579565167e+03 @ (3.082471)
   N      -9.4190001347   25.1719994706  -21.0809977947
   C      -8.0910118079   24.8839863370  -20.7660041496
   C      -7.4100099068   24.2140043402  -21.9690025351
   O      -7.9259720201   23.2255848820  -22.5103228996
   C      -7.8812195667   23.9533245666  -19.5343328865
   C      -6.4801015743   23.9909480191  -18.9862908977
   C      -6.1218073909   24.9671600657  -18.0462696212
   C      -5.4984508287   23.0879575863  -19.4135376561
   C      -4.8367386433   25.0143686531  -17.5045000487
   C      -4.2110175516   23.1329405728  -18.8771489056
   C      -3.8776082028   24.0849368799  -17.9117902095
   H      -7.5634158510   25.8245118983  -20.5508242965
   H      -8.1566811698   22.9422632862  -19.8374053311
   H      -8.5900705849   24.2706694554  -18.7621665227
   H      -6.8633586586   25.6999880638  -17.7390007603
   H      -5.7545207543   22.3285485106  -20.1472702431
   H      -4.5886892605   25.7678242830  -16.7617487291
   H      -3.4753208585   22.4059891727  -19.1981193527
   H      -2.8819851800   24.0968174722  -17.4777058015
   H      -9.8831658199   25.5828399332  -20.2717957355
   H      -9.9277086541   24.3084936526  -21.2734603203
   N      -6.2559979378   24.7379983483  -22.3669979871
   C      -5.6060017444   24.2539955124  -23.5729994998
   C      -4.2180021662   23.7269955670  -23.2119986573
   O      -3.3845550952   24.4898572413  -22.7134734303
   H      -5.8720103718   25.5518584425  -21.9069838394
   H      -6.2489275497   23.4900879459  -24.0075663729
   H      -5.4797309488   25.0758967824  -24.2855145456
   N      -3.9950002130   22.4249949342  -23.4089981248
   C      -2.6219976787   21.9929979380  -23.2750038931
   C      -2.2560000197   20.9290018886  -24.2930013069
   C      -2.2256945557   21.5821964459  -21.8398881256
   C      -2.9920206809   20.4468856719  -21.1873507320
   C      -3.9894668937   19.6969803040  -21.8229074957
   C      -2.6989259299   20.1316757614  -19.8513029691
   C      -4.6786681312   18.6863679369  -21.1520681353
   C      -3.3844436344   19.1338522259  -19.1617809741
   C      -4.3857238350   18.4072759240  -19.8154108352
   O      -5.1075563560   17.4204263653  -19.1992702794
   O      -3.0215625918   20.5092012329  -25.1392644098
   H      -4.6081839286   21.8843268010  -24.0086450633
   H      -1.9757566929   22.8504655610  -23.5114573333
   H      -2.3294441657   22.4840444125  -21.2270019334
   H      -1.1526974907   21.3478111537  -21.8511249270
   H      -4.2475414552   19.8828927192  -22.8581579132
   H      -1.9184877811   20.6831647022  -19.3323002938
   H      -5.4485821533   18.1134242783  -21.6582820049
   H      -3.1428837077   18.9149169084  -18.1243781431
   H      -4.8437682389   17.3556687295  -18.2656088399
   H      -1.2147905363   20.5618117574  -24.2152024735
   N     -10.2909998813   21.4869997422  -23.3370000081
   C     -11.4179998487   21.0959997497  -22.4820000822
   C     -11.9099999727   22.3049998733  -21.6720000497
   O     -11.1561649898   22.8777012152  -20.8611213617
   C     -11.2093322119   19.8642126740  -21.5488785518
   C     -10.7998653585   18.6495972820  -22.4103427386
   C     -12.4692256175   19.5714830739  -20.7255044963
   C     -10.7736300112   17.2985761006  -21.6858813335
   H     -12.2337046916   20.8071416755  -23.1614284958
   H     -10.3872605592   20.0997988314  -20.8645009966
   H      -9.8077769569   18.8324345903  -22.8400779589
   H     -11.4941946698   18.5738035240  -23.2604920776
   H     -13.3171572920   19.3393396955  -21.3844674620
   H     -12.7589527419   20.4132549430  -20.0936659318
   H     -12.3132018714   18.7131610282  -20.0672685678
   H     -11.7759923977   16.9811875061  -21.3827278356
   H     -10.1502698559   17.3278614501  -20.7863136449
   H     -10.3668412646   16.5245269783  -22.3463105620
   H      -9.9198806210   20.6629225625  -23.8031656146
   H      -9.5368478499   21.8713242540  -22.7643045110
   N     -13.2069999983   22.5949999808  -21.7439996945
   C     -13.9489995642   23.5530003393  -20.8579999775
   C     -13.7720004512   23.1629999120  -19.3719999584
   O     -14.0478776216   22.0278478558  -18.9642548773
   H     -13.7773721340   22.0570767903  -22.3831243017
   H     -13.6091347026   24.5734937861  -21.0515810131
   H     -15.0032998310   23.4676451409  -21.1232964692
   N     -13.3409991651   24.1269997186  -18.5820000004
   C     -12.8539988726   23.8289994152  -17.2500002082
   C     -14.0049998986   23.4660006183  -16.3050003812
   O     -13.7795110899   22.8838447601  -15.2407803202
   C     -12.1277064298   25.0973991282  -16.6964306490
   C     -10.8594274359   24.8512734719  -15.9427813217
   C     -10.5517778965   24.2264809400  -14.7566381763
   N      -9.6453809848   25.3231892970  -16.4152885522
   C      -8.6774888027   24.9772409329  -15.5314609308
   N      -9.1903352607   24.3100865026  -14.5091674813
   H     -13.0121063271   24.9798656146  -19.0166894389
   H     -12.1787406328   22.9708703866  -17.2838411536
   H     -12.8278225830   25.6652050634  -16.0747355163
   H     -11.8840799197   25.7507219663  -17.5409704445
   H      -9.5077371399   25.8461483729  -17.2713972371
   H     -11.2212787087   23.7008427234  -14.0913796854
   H      -7.6331631817   25.2090024547  -15.6751210345
   N     -15.2269997157   23.8480000643  -16.6619999380
   C     -16.3629998453   23.4180002244  -15.9419999527
   C     -16.5679998340   21.8990001803  -15.9979998972
   O     -17.1702715217   21.3603739396  -15.0593523425
   H     -15.3503421186   24.3097973209  -17.5534778137
   H     -16.2856854262   23.6702379117  -14.8822048488
   H     -17.2540516357   23.9023764956  -16.3499662611
   N     -16.1720000901   21.1950000629  -17.0630003181
   C     -16.3929996385   19.7330000289  -17.1389999104
   C     -15.5319999995   19.0090000113  -16.0969997397
   O     -15.9429388341   17.9832231078  -15.5471606767
   H     -15.5980864344   21.6243851014  -17.7866819395
   H     -17.4389683607   19.4939116286  -16.9462486578
   H     -16.1093481484   19.4047025883  -18.1414273895
   N     -14.3079999156   19.5120000315  -15.9009999727
   C     -13.4139999909   18.7560001309  -15.1219996987
   C     -12.1359994945   19.5319998864  -14.8500002132
   O     -11.9152312648   20.5684153918  -15.4818704626
   C     -13.0132206866   17.4033996594  -15.7848493501
   S     -11.9216072725   17.5564436130  -17.2553414215
   H     -13.9712275215   20.3610946277  -16.3392410006
   H     -13.8914015682   18.4890519457  -14.1702264971
   H     -13.9165246317   16.8986293319  -16.1245408731
   H     -12.5257472356   16.7602019994  -15.0494553074
   H     -10.7926534287   17.8555781596  -16.5772109724
   N     -11.2660000405   19.0339992222  -13.9459999380
   C      -9.9969995273   19.6749996451  -13.5650006961
   C      -8.8769985618   18.8249988971  -14.1420005091
   O      -9.1153841335   17.8491410568  -14.8664958283
   H     -11.4969436253   18.1735818060  -13.4666336448
   H      -9.9727231618   20.6883322654  -13.9612881767
   H      -9.9143277053   19.7175660933  -12.4757055128
   N      -7.6400001569   19.1360039935  -13.7359988016
   C      -6.4500015487   18.3769969683  -14.0490015402
   C      -6.6059989534   16.9179997871  -13.7169995059
   O      -6.2900263434   16.0444620116  -14.5311974364
   H      -7.5081031115   20.0646544269  -13.3482823052
   H      -5.6261230878   18.8061588846  -13.4727659239
   H      -6.1969197922   18.4493747569  -15.1123072570
   N      -7.0429994118   16.6469997868  -12.4999992799
   C      -6.9540000155   15.2349987691  -12.1040003147
   C      -8.0130002333   14.5060003875  -12.9030006539
   O      -7.9073471809   13.3146437927  -13.2142774994
   C      -7.1628855129   15.0455880324  -10.5992593107
   C      -6.1079567670   15.7253822188   -9.7069003423
   C      -6.4245169100   15.4371715020   -8.2341613055
   C      -4.6795646889   15.2901365260  -10.0559770864
   H      -7.1306564326   17.3803804448  -11.8072562369
   H      -5.9850747360   14.8381581955  -12.4113442194
   H      -7.1528822868   13.9649680878  -10.4103117677
   H      -8.1626853461   15.4080056827  -10.3273851176
   H      -6.1750182167   16.8131550194   -9.8557071139
   H      -6.3497727923   14.3618000425   -8.0289835789
   H      -7.4392954116   15.7600550321   -7.9737674553
   H      -5.7214065342   15.9560799051   -7.5730864931
   H      -4.3964561678   15.5881014271  -11.0710455315
   H      -4.5761474954   14.1998848383   -9.9822050648
   H      -3.9606423535   15.7436829808   -9.3644942537
   N      -9.0820001296   15.2379998803  -13.1509997816
   C     -10.2719999605   14.6659998621  -13.8400000142
   C      -9.9460000098   14.2890000487  -15.2639999584
   O     -10.2549056013   13.1925628669  -15.7443937445
   H      -9.0905481062   16.2180578547  -12.9158193955
   H     -11.0540147791   15.4282944926  -13.8152175732
   H     -10.6136574399   13.7723467907  -13.3157103734
   N      -9.3229999974   15.2380000094  -15.9660000741
   C      -8.8440000510   14.9339996248  -17.2510000167
   C      -7.8750002401   13.7869996434  -17.1999999856
   C      -8.0966391687   16.1494934010  -17.8348659334
   O      -7.6120229605   13.0816685007  -18.1536837999
   H      -9.0364116579   16.1009073021  -15.5104565340
   H      -9.6628646310   14.6560983873  -17.9258235665
   H      -7.2366151014   16.4068216737  -17.2067253764
   H      -8.7643129754   17.0144976172  -17.8767206067
   H      -7.7427901204   15.9254496558  -18.8432651705
   H      -7.3589554599   13.6633016829  -16.2241081878
   H      -6.0243440131   22.4416217833  -13.9758296642
   H      -4.7173870025   21.0935636954  -16.4105316050
   H      -6.0356558039   20.4958399529  -18.2747025417
   H     -10.1681607789   21.9471962109  -15.9715788867
   H      -7.0880264110   18.7873461049  -19.6844242482
   H      -8.0237880226   19.0715587890  -21.1801112865
   H      -8.8598315782   18.5885105373  -19.6726088003
   C      -8.0283625907   19.1619774030  -20.0933206957
   C      -5.2756380969   22.0633699612  -14.6521991724
   C      -5.5653465568   21.4153777941  -15.8089017996
   C      -9.2549941608   21.6537697839  -16.4659568252
   C      -6.9384334969   20.7955222574  -17.7535139339
   C      -9.2924091033   21.3384984171  -17.8259329114
   C      -8.1317800413   20.8529597454  -18.4555981984
   C      -3.8698401167   22.3040590105  -14.3250852875
   C      -6.8607023228   21.2079593431  -16.4097033873
   C      -8.0592664517   21.5849095282  -15.7659017515
   O      -2.8985846310   21.9671886801  -14.9897261260
   O     -10.4649449894   21.5079970805  -18.4886760624
   O      -8.1984127388   20.5583192965  -19.8034166214
   O      -8.0172113962   21.8627934396  -14.4219675810
   H     -10.3213108210   21.6494494431  -19.4476654385
   S      -3.6670520687   23.2161256109  -12.7706238002
   C      -1.8482691033   23.3483135944  -12.7375888738
   H      -1.4990007231   23.9472038863  -13.5806410416
   H      -1.5835901165   23.8355486819  -11.7971806765
   H      -1.4033127528   22.3531710447  -12.7844639401
   H      -8.2402537246   22.8192863764  -14.2763875578
198
Converged     Job 28: Energy -5.7121388585736458e+03 @ (3.054859)
   N      -9.4189997726   25.1719998114  -21.0809986326
   C      -8.0910115177   24.8839878742  -20.7660025508
   C      -7.4100102296   24.2140042853  -21.9690024720
   O      -7.9260892882   23.2257517809  -22.5104848275
   C      -7.8787116860   23.9538608984  -19.5345960813
   C      -6.4769296962   23.9969843216  -18.9885712953
   C      -6.1184235094   24.9802562750  -18.0559971138
   C      -5.4944582365   23.0930347131  -19.4117087194
   C      -4.8324586542   25.0331443511  -17.5168540469
   C      -4.2060782541   23.1435932921  -18.8780069319
   C      -3.8725686941   24.1024443477  -17.9195277843
   H      -7.5637169322   25.8248554547  -20.5515187499
   H      -8.1510532270   22.9419069447  -19.8373193638
   H      -8.5879059518   24.2687936688  -18.7618628713
   H      -6.8603142175   25.7144475305  -17.7526554845
   H      -5.7504219329   22.3286416109  -20.1402597088
   H      -4.5842108739   25.7922637932  -16.7799298122
   H      -3.4697318189   22.4158875783  -19.1958316531
   H      -2.8761047085   24.1192192478  -17.4875574243
   H      -9.8832037206   25.5825812552  -20.2716795874
   H      -9.9277378766   24.3085926307  -21.2737511737
   N      -6.2559974650   24.7379982806  -22.3669976340
   C      -5.6060011427   24.2539962030  -23.5729992142
   C      -4.2180018431   23.7269955163  -23.2119986337
   O      -3.3845187288   24.4898964122  -22.7135835550
   H      -5.8716565768   25.5514572205  -21.9065789485
   H      -6.2489397538   23.4901165336  -24.0075765561
   H      -5.4797040090   25.0759024763  -24.2855082831
   N      -3.9949999466   22.4249947963  -23.4089972361
   C      -2.6219971209   21.9929987335  -23.2750027786
   C      -2.2559999664   20.9290014480  -24.2930004711
   C      -2.2254592001   21.5827829282  -21.8397983848
   C      -2.9926512008   20.4487584141  -21.1860744009
   C      -3.9892846412   19.6976715389  -21.8214857313
   C      -2.7008460972   20.1357465642  -19.8492428525
   C      -4.6788243819   18.6878994164  -21.1497259008
   C      -3.3866899251   19.1387395509  -19.1588754731
   C      -4.3869320438   18.4107295711  -19.8124437810
   O      -5.1085496526   17.4241425704  -19.1956160223
   O      -3.0215410070   20.5091764513  -25.1392540211
   H      -4.6082839804   21.8841929487  -24.0084032314
   H      -1.9758066976   22.8504297067  -23.5117891017
   H      -2.3280097508   22.4851348457  -21.2274821355
   H      -1.1526928754   21.3472983117  -21.8514051238
   H      -4.2463730503   19.8820118712  -22.8572654550
   H      -1.9209226427   20.6880955399  -19.3303762056
   H      -5.4481397353   18.1140032306  -21.6557336618
   H      -3.1460127993   18.9213685781  -18.1209346249
   H      -4.8458936286   17.3612432259  -18.2615126166
   H      -1.2147652997   20.5618950615  -24.2152384858
   N     -10.2909999059   21.4870002546  -23.3370002299
   C     -11.4179992614   21.0960007075  -22.4819998212
   C     -11.9100004053   22.3050005493  -21.6720005382
   O     -11.1560693520   22.8775810957  -20.8611481414
   C     -11.2087856678   19.8645685054  -21.5484111505
   C     -10.7974343026   18.6499934737  -22.4089943642
   C     -12.4690335892   19.5710021706  -20.7258723933
   C     -10.7693188372   17.2996228283  -21.6833454697
   H     -12.2336495865   20.8067177248  -23.1612589025
   H     -10.3873632310   20.1009879906  -20.8635353431
   H      -9.8054451882   18.8339404364  -22.8384661722
   H     -11.4913991107   18.5726060134  -23.2592702364
   H     -13.3163191812   19.3384107734  -21.3854932189
   H     -12.7596998712   20.4125523088  -20.0941795289
   H     -12.3130107713   18.7127119060  -20.0676058340
   H     -11.7712804549   16.9807465140  -21.3804588270
   H     -10.1465375041   17.3309722731  -20.7834590989
   H     -10.3607761350   16.5256784883  -22.3427956675
   H      -9.9194945371   20.6628977308  -23.8027564139
   H      -9.5371086080   21.8719548281  -22.7644300910
   N     -13.2070001743   22.5949995677  -21.7439993461
   C     -13.9490000034   23.5529999095  -20.8580001533
   C     -13.7719995431   23.1629998856  -19.3720004420
   O     -14.0479480633   22.0278453078  -18.9642942398
   H     -13.7773716631   22.0570612347  -22.3830913681
   H     -13.6091651296   24.5734878434  -21.0515666031
   H     -15.0033009144   23.4676269779  -21.1232763152
   N     -13.3410009845   24.1269998154  -18.5819997804
   C     -12.8540019018   23.8290019732  -17.2499991202
   C     -14.0050003968   23.4660005766  -16.3049991579
   O     -13.7792791833   22.8841398804  -15.2406730219
   C     -12.1284640767   25.0977023031  -16.6950266900
   C     -10.8559222747   24.8540795221  -15.9475149734
   C     -10.5425443688   24.2367528280  -14.7588718041
   N      -9.6440982908   25.3234823821  -16.4282772864
   C      -8.6721313662   24.9832759564  -15.5464798812
   N      -9.1801387800   24.3226134437  -14.5176715818
   H     -13.0117461034   24.9796855531  -19.0167565452
   H     -12.1786679981   22.9709453553  -17.2838609338
   H     -12.8272645079   25.6604847301  -16.0674167977
   H     -11.8913239651   25.7553899675  -17.5379975525
   H      -9.5106192079   25.8427227775  -17.2873171291
   H     -11.2088755826   23.7159675227  -14.0866449063
   H      -7.6285223612   25.2144172178  -15.6960807620
   N     -15.2270000196   23.8479977714  -16.6620009839
   C     -16.3630002062   23.4179999354  -15.9420002799
   C     -16.5679999432   21.8990001474  -15.9979996762
   O     -17.1702711303   21.3603662946  -15.0593435440
   H     -15.3503617849   24.3094335246  -17.5536727076
   H     -16.2856530741   23.6702278662  -14.8821969637
   H     -17.2540750675   23.9023970185  -16.3499360275
   N     -16.1720003421   21.1950000836  -17.0630003444
   C     -16.3929998377   19.7329999969  -17.1390002443
   C     -15.5320000431   19.0089997797  -16.0970001989
   O     -15.9429601095   17.9832207935  -15.5471528432
   H     -15.5980737025   21.6243815317  -17.7866857356
   H     -17.4389799782   19.4939073163  -16.9462474244
   H     -16.1093422457   19.4046987496  -18.1414407435
   N     -14.3080003493   19.5120001697  -15.9009997085
   C     -13.4139999639   18.7559999665  -15.1220004078
   C     -12.1360004046   19.5319998897  -14.8499999363
   O     -11.9158157525   20.5686405777  -15.4816188657
   C     -13.0133570976   17.4033117893  -15.7847325240
   S     -11.9216593066   17.5561166649  -17.2551820035
   H     -13.9712360284   20.3611504721  -16.3391533446
   H     -13.8913880431   18.4891357333  -14.1701759807
   H     -13.9166973616   16.8985935115  -16.1244349799
   H     -12.5259993690   16.7600947027  -15.0492520533
   H     -10.7927544174   17.8554507479  -16.5770572597
   N     -11.2659995081   19.0340001634  -13.9460006113
   C      -9.9969997134   19.6749991633  -13.5650002367
   C      -8.8769987145   18.8249991747  -14.1420007235
   O      -9.1152052657   17.8493933271  -14.8668950729
   H     -11.4966007061   18.1731007906  -13.4673106746
   H      -9.9725389414   20.6885185380  -13.9606791245
   H      -9.9143354515   19.7171868008  -12.4756555791
   N      -7.6400005742   19.1360041902  -13.7359987420
   C      -6.4500017074   18.3769979540  -14.0490016607
   C      -6.6059991102   16.9180001056  -13.7170001134
   O      -6.2899458731   16.0444828012  -14.5311920303
   H      -7.5082745044   20.0639735742  -13.3465390272
   H      -5.6261971490   18.8058001272  -13.4723618098
   H      -6.1967342529   18.4495934678  -15.1122578220
   N      -7.0430001674   16.6470008451  -12.5000006158
   C      -6.9540002978   15.2350023984  -12.1039989771
   C      -8.0129994969   14.5059985680  -12.9029996031
   O      -7.9073259744   13.3146472709  -13.2143332809
   C      -7.1628975057   15.0456009688  -10.5992539675
   C      -6.1079221586   15.7253090663   -9.7068840104
   C      -6.4245413561   15.4371472919   -8.2341487720
   C      -4.6795667144   15.2899078749  -10.0559254949
   H      -7.1307139664   17.3803636682  -11.8072423959
   H      -5.9850699857   14.8381536024  -12.4113346438
   H      -7.1529663747   13.9649701867  -10.4103179863
   H      -8.1626746213   15.4080755807  -10.3273731251
   H      -6.1748654619   16.8130837173   -9.8557112869
   H      -6.3499576120   14.3617562643   -8.0289768931
   H      -7.4392716380   15.7601762311   -7.9737637171
   H      -5.7213601147   15.9559460669   -7.5730695428
   H      -4.3964131079   15.5877987444  -11.0710099199
   H      -4.5762611525   14.1996362893   -9.9821080999
   H      -3.9606037284   15.7434054264   -9.3644527607
   N      -9.0819993840   15.2380002439  -13.1510012330
   C     -10.2720000254   14.6660000144  -13.8400002040
   C      -9.9459997581   14.2889998796  -15.2640000099
   O     -10.2549102893   13.1925493849  -15.7443814643
   H      -9.0906765419   16.2179843705  -12.9155028655
   H     -11.0540157818   15.4283161486  -13.8152319386
   H     -10.6136854172   13.7723469502  -13.3157074785
   N      -9.3230001173   15.2380003162  -15.9659999921
   C      -8.8439997006   14.9340006399  -17.2510000242
   C      -7.8749996254   13.7870001787  -17.1999999433
   C      -8.0967637181   16.1494800309  -17.8349802931
   O      -7.6120107452   13.0816548444  -18.1536717302
   H      -9.0364823904   16.1009443689  -15.5104733056
   H      -9.6628858495   14.6560302763  -17.9257760944
   H      -7.2368303308   16.4070407551  -17.2068312128
   H      -8.7645827115   17.0143443735  -17.8770406605
   H      -7.7428112936   15.9253395791  -18.8433139763
   H      -7.3589531948   13.6632975096  -16.2241040771
   H      -6.0404951442   22.4656560200  -13.9703734707
   H      -4.7206470010   21.1252631021  -16.4027112028
   H      -6.0336682021   20.5115816916  -18.2682686285
   H     -10.1764040187   21.9429265835  -15.9703554481
   H      -7.0871446051   18.7903632987  -19.6748252241
   H      -8.0198774929   19.0726959117  -21.1729066950
   H      -8.8593303733   18.5939585166  -19.6659556350
   C      -8.0262189848   19.1653109854  -20.0863156516
   C      -5.2891412969   22.0932713408  -14.6469940817
   C      -5.5721925602   21.4398420223  -15.8023528858
   C      -9.2615305933   21.6536077202  -16.4639354689
   C      -6.9384752146   20.8073231743  -17.7482891301
   C      -9.2951697236   21.3391370571  -17.8242175180
   C      -8.1313861542   20.8585833086  -18.4517992446
   C      -3.8856683540   22.3485470355  -14.3201902825
   C      -6.8650055857   21.2207627210  -16.4045227070
   C      -8.0667278916   21.5896860895  -15.7623353504
   O      -2.9110272097   22.0186385549  -14.9833331411
   O     -10.4670559054   21.5042844303  -18.4892187466
   O      -8.1946951067   20.5625112503  -19.7994298095
   O      -8.0297789647   21.8659998804  -14.4174285455
   H     -10.3218533076   21.6484386346  -19.4475711501
   S      -3.6923478127   23.2689757455  -12.7694109400
   C      -1.8749187207   23.4189244300  -12.7365169381
   H      -1.5312394761   24.0165022243  -13.5828087515
   H      -1.6152913436   23.9138817877  -11.7987179692
   H      -1.4204241694   22.4278733886  -12.7778690845
   H      -8.2309795764   22.8277539334  -14.2751319306
198
Converged     Job 29: Energy -5.7121382467416952e+03 @ (3.027246)
   N      -9.4189996707   25.1719994953  -21.0809973896
   C      -8.0910108361   24.8839870658  -20.7660037062
   C      -7.4100098307   24.2140040959  -21.9690021575
   O      -7.9260963716   23.2257688287  -22.5105523839
   C      -7.8773836817   23.9543723517  -19.5347241822
   C      -6.4746319992   23.9986906452  -18.9912524780
   C      -6.1140049939   24.9857933219  -18.0635659688
   C      -5.4933589134   23.0926070902  -19.4124846875
   C      -4.8272294795   25.0400280436  -17.5265501449
   C      -4.2042138315   23.1444236443  -18.8807269877
   C      -3.8686520282   24.1068327108  -17.9265669288
   H      -7.5638768486   25.8250587543  -20.5519645118
   H      -8.1498500755   22.9422172950  -19.8365976296
   H      -8.5854947890   24.2693622870  -18.7610902726
   H      -6.8548233992   25.7219910870  -17.7625303177
   H      -5.7508003768   22.3257365276  -20.1379232070
   H      -4.5772935522   25.8022346250  -16.7934235980
   H      -3.4688491217   22.4149364727  -19.1967038413
   H      -2.8715235503   24.1247747123  -17.4962092042
   H      -9.8832780232   25.5823639980  -20.2715874128
   H      -9.9277126966   24.3085971279  -21.2739575301
   N      -6.2559979916   24.7379983835  -22.3669980859
   C      -5.6060016375   24.2539954656  -23.5729994634
   C      -4.2180020108   23.7269957043  -23.2119985447
   O      -3.3845157506   24.4898907974  -22.7135779464
   H      -5.8715214874   25.5512966923  -21.9064058684
   H      -6.2489461734   23.4901189498  -24.0075877089
   H      -5.4796978399   25.0759102566  -24.2854983251
   N      -3.9950000592   22.4249950931  -23.4089979925
   C      -2.6219975972   21.9929976395  -23.2750035687
   C      -2.2560003174   20.9290015619  -24.2930010919
   C      -2.2256688857   21.5824201949  -21.8398492293
   C      -2.9930578461   20.4482687290  -21.1865687985
   C      -3.9896621630   19.6973829162  -21.8222921189
   C      -2.7015431937   20.1349518045  -19.8497415225
   C      -4.6794287169   18.6875104325  -21.1509025974
   C      -3.3876741874   19.1379272056  -19.1596917336
   C      -4.3878224547   18.4100993849  -19.8136027486
   O      -5.1095397586   17.4233769745  -19.1971170267
   O      -3.0215484960   20.5091390342  -25.1392490423
   H      -4.6082458117   21.8842465950  -24.0085034788
   H      -1.9757524444   22.8504360485  -23.5115833131
   H      -2.3283191969   22.4846228864  -21.2273348520
   H      -1.1529089287   21.3469154701  -21.8512971824
   H      -4.2465674897   19.8819273757  -22.8580873373
   H      -1.9216267515   20.6870849485  -19.3306427902
   H      -5.4486922795   18.1137629440  -21.6571984752
   H      -3.1472323759   18.9203131817  -18.1217497958
   H      -4.8473610368   17.3605837628  -18.2628696689
   H      -1.2147594578   20.5618854035  -24.2152462742
   N     -10.2909998907   21.4870000603  -23.3370000478
   C     -11.4179996620   21.0959999652  -22.4820000960
   C     -11.9100000709   22.3050000286  -21.6720001677
   O     -11.1560824206   22.8776476999  -20.8610911033
   C     -11.2096504114   19.8640277024  -21.5489669727
   C     -10.7967653852   18.6501339889  -22.4097361647
   C     -12.4711496512   19.5696776486  -20.7285813798
   C     -10.7691319916   17.2994482151  -21.6846852415
   H     -12.2336358899   20.8071726606  -23.1615282777
   H     -10.3893046101   20.0999769080  -20.8626878061
   H      -9.8042535556   18.8346759791  -22.8377377574
   H     -11.4895744756   18.5729739188  -23.2609950982
   H     -13.3171900980   19.3369573745  -21.3897671228
   H     -12.7632055992   20.4108852131  -20.0970475383
   H     -12.3159175034   18.7111755389  -20.0703847611
   H     -11.7713814337   16.9800774307  -21.3832591899
   H     -10.1475616516   17.3306445205  -20.7839319398
   H     -10.3594289479   16.5259367857  -22.3439381442
   H      -9.9200434732   20.6629848400  -23.8033760890
   H      -9.5367423805   21.8712106318  -22.7643731758
   N     -13.2070000120   22.5949999355  -21.7439996563
   C     -13.9489996866   23.5530002502  -20.8580000683
   C     -13.7720002548   23.1629998426  -19.3720001461
   O     -14.0478256094   22.0277982667  -18.9643400664
   H     -13.7773454758   22.0571177242  -22.3831847906
   H     -13.6091387138   24.5734899547  -21.0516025012
   H     -15.0032944310   23.4676358395  -21.1233164172
   N     -13.3409996148   24.1269996013  -18.5819998737
   C     -12.8539996010   23.8289999538  -17.2499999400
   C     -14.0050000747   23.4660006547  -16.3050002722
   O     -13.7791280898   22.8842182098  -15.2406923706
   C     -12.1278643307   25.0974065671  -16.6946263131
   C     -10.8515122291   24.8554878728  -15.9526891597
   C     -10.5319376498   24.2406589664  -14.7643225847
   N      -9.6426657807   25.3276509063  -16.4383441614
   C      -8.6665941349   24.9915785234  -15.5592804099
   N      -9.1689757594   24.3311052965  -14.5277902736
   H     -13.0122094199   24.9799148750  -19.0166587684
   H     -12.1790912542   22.9705775581  -17.2841220285
   H     -12.8248696828   25.6572839928  -16.0624889124
   H     -11.8957005963   25.7577489469  -17.5368802789
   H      -9.5137382868   25.8466696710  -17.2982004382
   H     -11.1944129533   23.7193658567  -14.0886785219
   H      -7.6243156195   25.2261224801  -15.7124461854
   N     -15.2269999605   23.8479998567  -16.6619999765
   C     -16.3630001012   23.4180000689  -15.9420000876
   C     -16.5679999786   21.8990000491  -15.9979999229
   O     -17.1702800806   21.3603622329  -15.0593590753
   H     -15.3503405152   24.3095560970  -17.5535998331
   H     -16.2856533458   23.6702262734  -14.8822026628
   H     -17.2540680201   23.9023808926  -16.3499284813
   N     -16.1720001436   21.1949999912  -17.0630003197
   C     -16.3929996400   19.7329999410  -17.1389999799
   C     -15.5320000125   19.0089999136  -16.0969998246
   O     -15.9429362107   17.9831959673  -15.5471978813
   H     -15.5980427350   21.6243764468  -17.7866529192
   H     -17.4389700276   19.4939177669  -16.9462457299
   H     -16.1093519478   19.4046972538  -18.1414266492
   N     -14.3079999909   19.5120000160  -15.9009999577
   C     -13.4140000010   18.7560000882  -15.1219998262
   C     -12.1359995827   19.5319998856  -14.8500001855
   O     -11.9163559639   20.5690288217  -15.4811061721
   C     -13.0133516024   17.4033717163  -15.7848476995
   S     -11.9216617431   17.5564538464  -17.2552991485
   H     -13.9712701304   20.3612299910  -16.3390161758
   H     -13.8913487647   18.4891286731  -14.1701753558
   H     -13.9166511443   16.8986463540  -16.1246149619
   H     -12.5259436710   16.7600869637  -15.0494808459
   H     -10.7927848381   17.8558500464  -16.5771534712
   N     -11.2660000521   19.0339991998  -13.9460000236
   C      -9.9969996195   19.6749996357  -13.5650006525
   C      -8.8769986058   18.8249989732  -14.1420005675
   O      -9.1151997090   17.8492460342  -14.8667029492
   H     -11.4962589412   18.1726702459  -13.4679506978
   H      -9.9723234563   20.6886831478  -13.9601476764
   H      -9.9142954201   19.7167590239  -12.4756359852
   N      -7.6400002677   19.1360040475  -13.7359987833
   C      -6.4500015985   18.3769971424  -14.0490014921
   C      -6.6059989270   16.9179999145  -13.7169995877
   O      -6.2899180613   16.0444690064  -14.5311599308
   H      -7.5081502402   20.0641943715  -13.3471161587
   H      -5.6262537160   18.8056206381  -13.4721237094
   H      -6.1965423931   18.4496577927  -15.1122239904
   N      -7.0429996017   16.6469999915  -12.4999995288
   C      -6.9540001013   15.2349994038  -12.1040001147
   C      -8.0130000821   14.5060002301  -12.9030004488
   O      -7.9073243169   13.3146550183  -13.2143125355
   C      -7.1628810200   15.0455965114  -10.5992572304
   C      -6.1078961211   15.7253132802   -9.7069064764
   C      -6.4244864120   15.4371571117   -8.2341635683
   C      -4.6795441731   15.2899215023  -10.0559700587
   H      -7.1308213000   17.3803670679  -11.8072607517
   H      -5.9850745737   14.8381641103  -12.4113465286
   H      -7.1529421763   13.9649738166  -10.4103210912
   H      -8.1626568297   15.4080703544  -10.3273690464
   H      -6.1748556715   16.8130894197   -9.8557366972
   H      -6.3498607607   14.3617798072   -8.0289729053
   H      -7.4392284768   15.7601561035   -7.9737711590
   H      -5.7213168885   15.9559963294   -7.5730972076
   H      -4.3964066512   15.5878283159  -11.0710483143
   H      -4.5762322879   14.1996616111   -9.9821679375
   H      -3.9605776614   15.7434169966   -9.3644993806
   N      -9.0820000141   15.2379998981  -13.1509999532
   C     -10.2719999214   14.6659999162  -13.8400000757
   C      -9.9459999919   14.2890000218  -15.2640000138
   O     -10.2548964494   13.1925565226  -15.7443877490
   H      -9.0906279266   16.2180151201  -12.9156491838
   H     -11.0540182475   15.4282926757  -13.8152147046
   H     -10.6136612548   13.7723450071  -13.3157138454
   N      -9.3229999677   15.2379999994  -15.9660000622
   C      -8.8439999130   14.9339998431  -17.2510000188
   C      -7.8750000957   13.7869998361  -17.2000000685
   C      -8.0969328136   16.1495014111  -17.8351202251
   O      -7.6120089826   13.0817046508  -18.1537075254
   H      -9.0364672019   16.1009331403  -15.5104709911
   H      -9.6628979369   14.6559407103  -17.9257272245
   H      -7.2369690238   16.4072058578  -17.2070596708
   H      -8.7648503887   17.0142955649  -17.8772187456
   H      -7.7430280886   15.9253078073  -18.8434658116
   H      -7.3590018043   13.6632269214  -16.2240923523
   H      -6.0521872306   22.4733177576  -13.9684187698
   H      -4.7250546663   21.1384197300  -16.4003780055
   H      -6.0341699079   20.5182369200  -18.2690310878
   H     -10.1835778955   21.9361249770  -15.9743498806
   H      -7.0877289782   18.7900238903  -19.6746832293
   H      -8.0181887348   19.0718282286  -21.1743508301
   H      -8.8601280848   18.5949474638  -19.6681959016
   C      -8.0259588395   19.1653124471  -20.0878295060
   C      -5.3002688754   22.1039251772  -14.6458293268
   C      -5.5790408317   21.4494936869  -15.8016862226
   C      -9.2676312733   21.6498289981  -16.4675702449
   C      -6.9402847535   20.8117309625  -17.7500097934
   C      -9.2987995419   21.3360787636  -17.8280858501
   C      -8.1328512150   20.8593269994  -18.4545849797
   C      -3.8975597292   22.3620051055  -14.3169007830
   C      -6.8698049699   21.2254384101  -16.4061893913
   C      -8.0734379402   21.5892944291  -15.7651924046
   O      -2.9216464297   22.0354361269  -14.9798036124
   O     -10.4705881790   21.4979720260  -18.4941098918
   O      -8.1936836763   20.5628949154  -19.8022333649
   O      -8.0401260195   21.8649387763  -14.4195796362
   H     -10.3247498529   21.6477270250  -19.4515703858
   S      -3.7075276282   23.2795820683  -12.7642029286
   C      -1.8902674601   23.4310002945  -12.7286259238
   H      -1.5460086274   24.0304123854  -13.5733509285
   H      -1.6322644142   23.9243221846  -11.7895443167
   H      -1.4349830765   22.4403735982  -12.7713150307
   H      -8.2159243722   22.8317909168  -14.2806781253
198
Converged     Job 30: Energy -5.7121376221865175e+03 @ (2.999634)
   N      -9.4190002439   25.1719997257  -21.0809987889
   C      -8.0910123598   24.8839870567  -20.7660036034
   C      -7.4100102684   24.2140044435  -21.9690032510
   O      -7.9262022768   23.2259058913  -22.5107364982
   C      -7.8746266994   23.9554800082  -19.5346445611
   C      -6.4711848754   24.0062435197  -18.9934441949
   C      -6.1110572124   25.0003097011  -18.0730321393
   C      -5.4882222196   23.1006686611  -19.4116483169
   C      -4.8230884501   25.0617246484  -17.5396814827
   C      -4.1978161671   23.1596050022  -18.8836262480
   C      -3.8627389096   24.1289115374  -17.9363337011
   H      -7.5642626425   25.8255250758  -20.5529936592
   H      -8.1436164494   22.9422267234  -19.8357709625
   H      -8.5831730631   24.2681739465  -18.7605782759
   H      -6.8529497842   25.7367029618  -17.7750662480
   H      -5.7450101872   22.3288567052  -20.1320706027
   H      -4.5734696974   25.8295208949  -16.8123223853
   H      -3.4609685078   22.4306643040  -19.1974354989
   H      -2.8644343278   24.1530464232  -17.5090884503
   H      -9.8832836186   25.5822883945  -20.2715288243
   H      -9.9278321179   24.3086610928  -21.2740613144
   N      -6.2559974662   24.7379982101  -22.3669976898
   C      -5.6060013982   24.2539958524  -23.5729994805
   C      -4.2180020049   23.7269954101  -23.2119988296
   O      -3.3844343939   24.4899493559  -22.7137912040
   H      -5.8711308261   25.5508456014  -21.9059472076
   H      -6.2489574483   23.4901345925  -24.0075970370
   H      -5.4796740550   25.0759102175  -24.2854938075
   N      -3.9950000984   22.4249946913  -23.4089975034
   C      -2.6219974311   21.9929985488  -23.2750031825
   C      -2.2559997382   20.9290015228  -24.2930008019
   C      -2.2252704407   21.5831294767  -21.8397634400
   C      -2.9938545367   20.4507156723  -21.1849286165
   C      -3.9884585309   19.6974586872  -21.8209814652
   C      -2.7049104642   20.1409412296  -19.8467333826
   C      -4.6785327025   18.6883820925  -21.1486929421
   C      -3.3913611204   19.1447196082  -19.1558618464
   C      -4.3891135160   18.4141012741  -19.8102657514
   O      -5.1104580657   17.4274886117  -19.1931437671
   O      -3.0215785819   20.5090785248  -25.1392019380
   H      -4.6084611518   21.8839698283  -24.0080201949
   H      -1.9757999392   22.8503822121  -23.5120129123
   H      -2.3261497064   22.4859961459  -21.2279887294
   H      -1.1528429114   21.3460707158  -21.8518238679
   H      -4.2434631716   19.8795076433  -22.8577155943
   H      -1.9264666522   20.6948543356  -19.3273400056
   H      -5.4462800211   18.1127385231  -21.6551694525
   H      -3.1528282375   18.9297158772  -18.1169369961
   H      -4.8505284024   17.3676210688  -18.2580790327
   H      -1.2146904594   20.5620289442  -24.2153809668
   N     -10.2909998948   21.4869999367  -23.3370001039
   C     -11.4179998145   21.0960001517  -22.4820001543
   C     -11.9100000875   22.3049999940  -21.6720000862
   O     -11.1560307946   22.8774182817  -20.8609360138
   C     -11.2094751442   19.8641260681  -21.5487649282
   C     -10.7944188795   18.6505105517  -22.4087985345
   C     -12.4716816085   19.5687588578  -20.7298113394
   C     -10.7649287442   17.3003998478  -21.6827241101
   H     -12.2335981664   20.8069688536  -23.1614875560
   H     -10.3900848781   20.1006015196  -20.8615225346
   H      -9.8019360304   18.8363424961  -22.8363089807
   H     -11.4867017912   18.5718497946  -23.2603500876
   H     -13.3167620627   19.3356095881  -21.3920725525
   H     -12.7649805720   20.4096515397  -20.0984208386
   H     -12.3166833503   18.7102029409  -20.0716239245
   H     -11.7668069582   16.9794282140  -21.3817631714
   H     -10.1440980148   17.3336213135  -20.7815355781
   H     -10.3532912027   16.5270969854  -22.3410185386
   H      -9.9199944404   20.6630089971  -23.8033774512
   H      -9.5367592910   21.8713547853  -22.7644328114
   N     -13.2069999942   22.5949999588  -21.7439997240
   C     -13.9489998036   23.5530001839  -20.8580001201
   C     -13.7720002924   23.1629998417  -19.3720001415
   O     -14.0477145695   22.0277604883  -18.9643709910
   H     -13.7773187943   22.0572367771  -22.3833196418
   H     -13.6091233175   24.5734945251  -21.0516047868
   H     -15.0032906131   23.4676513780  -21.1233407357
   N     -13.3409998284   24.1269997336  -18.5820000175
   C     -12.8539998044   23.8290004963  -17.2500001309
   C     -14.0049999491   23.4660005778  -16.3049998569
   O     -13.7789698116   22.8842896716  -15.2407150281
   C     -12.1280991282   25.0974413863  -16.6935937920
   C     -10.8479837011   24.8574043871  -15.9572983833
   C     -10.5231757675   24.2478866129  -14.7675480031
   N      -9.6413823638   25.3285505979  -16.4495481963
   C      -8.6616664724   24.9969846351  -15.5726428174
   N      -9.1594925775   24.3407754615  -14.5363461943
   H     -13.0123985896   24.9800244997  -19.0165888675
   H     -12.1792160911   22.9704532006  -17.2841897441
   H     -12.8235991227   25.6531645917  -16.0562513370
   H     -11.9015725772   25.7613937927  -17.5345178753
   H      -9.5163666513   25.8453196818  -17.3113219961
   H     -11.1826449639   23.7296491377  -14.0866420063
   H      -7.6201724509   25.2316607364  -15.7306649711
   N     -15.2269999490   23.8479993338  -16.6620003738
   C     -16.3630000587   23.4180002303  -15.9420000390
   C     -16.5679998948   21.8990001104  -15.9979998662
   O     -17.1702813104   21.3603660962  -15.0593665385
   H     -15.3503354395   24.3095536358  -17.5535915582
   H     -16.2856529499   23.6702212696  -14.8822070365
   H     -17.2540653336   23.9023719432  -16.3499166944
   N     -16.1720001884   21.1950000551  -17.0630003083
   C     -16.3929997219   19.7330000148  -17.1390000064
   C     -15.5320000128   19.0089999397  -16.0969998886
   O     -15.9429276439   17.9831740406  -15.5472456786
   H     -15.5980284980   21.6243755456  -17.7866328726
   H     -17.4389638600   19.4939273449  -16.9462468057
   H     -16.1093576742   19.4046970914  -18.1414163397
   N     -14.3080000723   19.5120000788  -15.9009999092
   C     -13.4139999339   18.7560001485  -15.1220000040
   C     -12.1359997092   19.5319998902  -14.8500001458
   O     -11.9169998188   20.5693722047  -15.4806729923
   C     -13.0134542017   17.4033210874  -15.7847903444
   S     -11.9216836104   17.5562953559  -17.2551929901
   H     -13.9713227189   20.3613392139  -16.3388353755
   H     -13.8913124096   18.4892044910  -14.1701442652
   H     -13.9167616888   16.8986590491  -16.1245985082
   H     -12.5261506186   16.7599963561  -15.0494026771
   H     -10.7928488279   17.8558223624  -16.5770414487
   N     -11.2659999272   19.0339993703  -13.9460001022
   C      -9.9969996400   19.6749994998  -13.5650006764
   C      -8.8769984989   18.8249990177  -14.1420006741
   O      -9.1150673956   17.8494101146  -14.8669532605
   H     -11.4958544947   18.1721684754  -13.4686882113
   H      -9.9721988140   20.6888380727  -13.9595687222
   H      -9.9142878621   19.7163857126  -12.4756086740
   N      -7.6400003207   19.1360045046  -13.7359988183
   C      -6.4500018111   18.3769969556  -14.0490017128
   C      -6.6059989098   16.9179999112  -13.7169997032
   O      -6.2898788016   16.0444943048  -14.5311568707
   H      -7.5083532025   20.0636759752  -13.3457769335
   H      -5.6263196804   18.8052859195  -13.4717486947
   H      -6.1963565027   18.4498445238  -15.1121877444
   N      -7.0429995742   16.6470002727  -12.4999998412
   C      -6.9540001045   15.2350002616  -12.1039997998
   C      -8.0130000624   14.5059996878  -12.9030002057
   O      -7.9072908235   13.3146900457  -13.2143819375
   C      -7.1628899251   15.0456027757  -10.5992587374
   C      -6.1078541665   15.7252197152   -9.7068978595
   C      -6.4245116217   15.4371173155   -8.2341580182
   C      -4.6795432896   15.2896602010  -10.0559185498
   H      -7.1308941441   17.3803486866  -11.8072519327
   H      -5.9850784089   14.8381697786  -12.4113447486
   H      -7.1530401826   13.9649841090  -10.4103332508
   H      -8.1626360131   15.4081515386  -10.3273628196
   H      -6.1746917099   16.8130016466   -9.8557450097
   H      -6.3500394756   14.3617380698   -8.0289545401
   H      -7.4392141587   15.7602597821   -7.9737823409
   H      -5.7212846821   15.9558685526   -7.5730819596
   H      -4.3963573514   15.5874960286  -11.0709990165
   H      -4.5763456937   14.1994020872   -9.9820668983
   H      -3.9605463573   15.7431134979   -9.3644530631
   N      -9.0819998141   15.2380000743  -13.1510003819
   C     -10.2719999623   14.6659998996  -13.8399999951
   C      -9.9459999491   14.2890000798  -15.2640000353
   O     -10.2548907114   13.1925589572  -15.7443735409
   H      -9.0907308563   16.2179493894  -12.9154055091
   H     -11.0540091618   15.4282879705  -13.8152175854
   H     -10.6136660845   13.7723499481  -13.3157216049
   N      -9.3230000253   15.2380000773  -15.9660000502
   C      -8.8439999473   14.9339999631  -17.2510000244
   C      -7.8750000392   13.7869998914  -17.2000000269
   C      -8.0971124068   16.1495104766  -17.8352816592
   O      -7.6120261188   13.0817976542  -18.1537766327
   H      -9.0364836642   16.1009396393  -15.5104829627
   H      -9.6629134592   14.6558437124  -17.9256686833
   H      -7.2372431750   16.4075019896  -17.2072127031
   H      -8.7651946013   17.0141600594  -17.8776477109
   H      -7.7430692640   15.9251816125  -18.8435534763
   H      -7.3590380533   13.6631351479  -16.2240896606
   H      -6.0677422056   22.4967868604  -13.9648916316
   H      -4.7266999856   21.1751319989  -16.3967514834
   H      -6.0304082619   20.5363171047  -18.2657758334
   H     -10.1904360190   21.9294009247  -15.9744177683
   H      -7.0857651018   18.7935625068  -19.6679078260
   H      -8.0132959490   19.0738927741  -21.1698598415
   H      -8.8585461598   18.6011338582  -19.6642643953
   C      -8.0227071720   19.1693679386  -20.0835079473
   C      -5.3129829344   22.1359361894  -14.6435733417
   C      -5.5843769770   21.4764285756  -15.7983616230
   C      -9.2727294699   21.6479894096  -16.4671047510
   C      -6.9386553070   20.8246158297  -17.7474856333
   C      -9.3003257881   21.3354978021  -17.8279857229
   C      -8.1310355254   20.8651058952  -18.4530138731
   C      -3.9132411173   22.4124050969  -14.3161708322
   C      -6.8723722068   21.2388368521  -16.4035902936
   C      -8.0791649428   21.5932336484  -15.7635959350
   O      -2.9335752992   22.0946975494  -14.9778002349
   O     -10.4718695239   21.4923479621  -18.4957623695
   O      -8.1885073225   20.5677609072  -19.8006039871
   O      -8.0505004854   21.8675520626  -14.4172250259
   H     -10.3249079945   21.6465525542  -19.4523728395
   S      -3.7344140969   23.3408509187  -12.7685673523
   C      -1.9192054312   23.5156549113  -12.7347640619
   H      -1.5829426260   24.1126715917  -13.5843671756
   H      -1.6672590675   24.0196350750  -11.7997242435
   H      -1.4513699680   22.5306245829  -12.7698379574
   H      -8.2066452865   22.8381380859  -14.2810331128
198
Converged     Job 31: Energy -5.7121369849283692e+03 @ (2.972022)
   N      -9.4189995892   25.1719995076  -21.0809970898
   C      -8.0910105486   24.8839871119  -20.7660038219
   C      -7.4100097988   24.2140039730  -21.9690020567
   O      -7.9262172409   23.2259502507  -22.5107864104
   C      -7.8733378141   23.9558082814  -19.5348736718
   C      -6.4690451144   24.0077914800  -18.9959567219
   C      -6.1070086274   25.0055183110  -18.0802411554
   C      -5.4871582529   23.1001590570  -19.4121321911
   C      -4.8183021516   25.0682099675  -17.5488218739
   C      -4.1960727992   23.1603088497  -18.8858861891
   C      -3.8591306173   24.1330268119  -17.9427835049
   H      -7.5643968661   25.8256931151  -20.5533354499
   H      -8.1422488685   22.9423930077  -19.8353904832
   H      -8.5809810239   24.2682999934  -18.7599770014
   H      -6.8479069903   25.7438431096  -17.7845460384
   H      -5.7452653282   22.3259777135  -20.1295285004
   H      -4.5671557604   25.8389855437  -16.8251318976
   H      -3.4601261304   22.4296655284  -19.1978209559
   H      -2.8602253395   24.1582862070  -17.5169920851
   H      -9.8833419249   25.5820540672  -20.2714369665
   H      -9.9277957507   24.3087158892  -21.2743338588
   N      -6.2559981116   24.7379983831  -22.3669982064
   C      -5.6060016866   24.2539953726  -23.5729994812
   C      -4.2180020098   23.7269957352  -23.2119985170
   O      -3.3844379544   24.4899465162  -22.7137815746
   H      -5.8710309754   25.5507289500  -21.9058252615
   H      -6.2489650932   23.4901495557  -24.0076075791
   H      -5.4796592218   25.0759204549  -24.2854833398
   N      -3.9950000688   22.4249951261  -23.4089980511
   C      -2.6219976449   21.9929974465  -23.2750036185
   C      -2.2560004754   20.9290014761  -24.2930011482
   C      -2.2254485809   21.5828326952  -21.8398091948
   C      -2.9942927131   20.4503974185  -21.1852990657
   C      -3.9890434415   19.6974569496  -21.8215015562
   C      -2.7055435993   20.1403509757  -19.8471259345
   C      -4.6794419038   18.6884685480  -21.1494262652
   C      -3.3923721734   19.1442739623  -19.1564167914
   C      -4.3902282213   18.4139718105  -19.8110050714
   O      -5.1117711233   17.4273924431  -19.1940754918
   O      -3.0214048427   20.5090095369  -25.1393208070
   H      -4.6084190427   21.8840291412  -24.0081170431
   H      -1.9757728944   22.8503933666  -23.5118452711
   H      -2.3263246434   22.4855899923  -21.2278772536
   H      -1.1530425662   21.3456619332  -21.8517574264
   H      -4.2439089474   19.8796734904  -22.8582283888
   H      -1.9269601852   20.6939657162  -19.3276140992
   H      -5.4472672499   18.1130768680  -21.6560497327
   H      -3.1539974749   18.9290776113  -18.1174927208
   H      -4.8520345059   17.3674664394  -18.2589596979
   H      -1.2147133446   20.5620107456  -24.2152429422
   N     -10.2909998749   21.4869997159  -23.3370000355
   C     -11.4179997898   21.0959997854  -22.4820000811
   C     -11.9100000349   22.3049998894  -21.6720000546
   O     -11.1559951006   22.8775368973  -20.8610236302
   C     -11.2099840781   19.8638188979  -21.5490819931
   C     -10.7937878868   18.6506356707  -22.4091621301
   C     -12.4730286429   19.5678958140  -20.7315968766
   C     -10.7643480668   17.3003770117  -21.6833666422
   H     -12.2335650942   20.8072196837  -23.1616385813
   H     -10.3913338124   20.1000640257  -20.8609319295
   H      -9.8010100520   18.8369708916  -22.8357446335
   H     -11.4853212471   18.5719467015  -23.2613104562
   H     -13.3172511629   19.3346929721  -21.3949321398
   H     -12.7672812442   20.4085287255  -20.1003046247
   H     -12.3185862384   18.7091707373  -20.0734988634
   H     -11.7663359563   16.9789043865  -21.3833232709
   H     -10.1443052779   17.3337081509  -20.7816263718
   H     -10.3518060465   16.5273868293  -22.3414553898
   H      -9.9202997759   20.6630696389  -23.8037043620
   H      -9.5365789597   21.8709689092  -22.7644292802
   N     -13.2069999759   22.5949999417  -21.7439996298
   C     -13.9489995550   23.5530003445  -20.8580000199
   C     -13.7720003657   23.1629998965  -19.3720000244
   O     -14.0477022153   22.0277374439  -18.9644122120
   H     -13.7773093197   22.0572240668  -22.3833086125
   H     -13.6091374650   24.5734868902  -21.0516173954
   H     -15.0032880414   23.4676328426  -21.1233423170
   N     -13.3409993766   24.1269997246  -18.5819999105
   C     -12.8539992556   23.8289995373  -17.2500000622
   C     -14.0049998529   23.4660004781  -16.3050003977
   O     -13.7788958779   22.8842247789  -15.2407736303
   C     -12.1275892846   25.0971957722  -16.6931772472
   C     -10.8442066360   24.8589210418  -15.9616044240
   C     -10.5139566680   24.2531987482  -14.7712963293
   N      -9.6401645415   25.3313434631  -16.4590053846
   C      -8.6568910606   25.0042322656  -15.5841746286
   N      -9.1497606409   24.3499401645  -14.5444797479
   H     -13.0125257904   24.9800777667  -19.0165704352
   H     -12.1795646340   22.9701670249  -17.2844426559
   H     -12.8215942392   25.6504435350  -16.0520966642
   H     -11.9052783244   25.7633571554  -17.5334642999
   H      -9.5191254636   25.8469017756  -17.3220645675
   H     -11.1701403200   23.7359678956  -14.0864295387
   H      -7.6165196350   25.2412555476  -15.7458895890
   N     -15.2269997246   23.8479999950  -16.6619998450
   C     -16.3629998894   23.4180001636  -15.9420000203
   C     -16.5679998552   21.8990001621  -15.9979999331
   O     -17.1702934063   21.3603541492  -15.0593698574
   H     -15.3503237238   24.3096197167  -17.5535645865
   H     -16.2856438002   23.6702139497  -14.8821979537
   H     -17.2540781344   23.9023786337  -16.3499080858
   N     -16.1720000785   21.1950000411  -17.0630003132
   C     -16.3929996423   19.7330000030  -17.1389999268
   C     -15.5320000231   19.0089999974  -16.0969997527
   O     -15.9429146947   17.9831487440  -15.5472628556
   H     -15.5979909577   21.6243718605  -17.7866143076
   H     -17.4389711060   19.4939239832  -16.9462465982
   H     -16.1093520028   19.4046902723  -18.1414226251
   N     -14.3079999381   19.5120000344  -15.9009999618
   C     -13.4140000233   18.7560001035  -15.1219997228
   C     -12.1359995471   19.5319998463  -14.8500002010
   O     -11.9174214200   20.5696489852  -15.4803134087
   C     -13.0134239716   17.4033885946  -15.7849115241
   S     -11.9216839395   17.5566560386  -17.2553295883
   H     -13.9713549479   20.3614280253  -16.3387020605
   H     -13.8912863628   18.4891676127  -14.1701324686
   H     -13.9166985857   16.8986851138  -16.1247721935
   H     -12.5260399321   16.7600022977  -15.0496144975
   H     -10.7928726262   17.8562807989  -16.5771757564
   N     -11.2660000127   19.0339992739  -13.9459999837
   C      -9.9969995798   19.6749996765  -13.5650006384
   C      -8.8769986855   18.8249989760  -14.1420004352
   O      -9.1150216417   17.8493956596  -14.8669547100
   H     -11.4955502753   18.1717684478  -13.4692470423
   H      -9.9721130725   20.6889942979  -13.9590852629
   H      -9.9142712092   19.7160211653  -12.4755713645
   N      -7.6400002067   19.1360036906  -13.7359988796
   C      -6.4500014067   18.3769971751  -14.0490014504
   C      -6.6059989210   16.9179997981  -13.7169995289
   O      -6.2898358107   16.0444852799  -14.5311366727
   H      -7.5083222401   20.0636028019  -13.3456094010
   H      -5.6263662535   18.8051662071  -13.4715760387
   H      -6.1962349990   18.4498982299  -15.1121569502
   N      -7.0429995412   16.6469997985  -12.4999993528
   C      -6.9540000186   15.2349988871  -12.1040002710
   C      -8.0130001829   14.5060002644  -12.9030007022
   O      -7.9072981653   13.3146724113  -13.2143579623
   C      -7.1628853782   15.0455983872  -10.5992573808
   C      -6.1078485237   15.7252181391   -9.7068949263
   C      -6.4244975971   15.4371072740   -8.2341560167
   C      -4.6795356024   15.2896659694  -10.0559227192
   H      -7.1309553241   17.3803471460  -11.8072551628
   H      -5.9850742408   14.8381695365  -12.4113478849
   H      -7.1530249775   13.9649727665  -10.4103389278
   H      -8.1626355023   15.4081368314  -10.3273618149
   H      -6.1746910564   16.8129997497   -9.8557394249
   H      -6.3500022876   14.3617227677   -8.0289595943
   H      -7.4392056532   15.7602266629   -7.9737808024
   H      -5.7212781496   15.9558670931   -7.5730806944
   H      -4.3963459508   15.5875180069  -11.0710024269
   H      -4.5763428314   14.1993973105   -9.9820950330
   H      -3.9605333616   15.7430982350   -9.3644478527
   N      -9.0820001285   15.2379999019  -13.1509998555
   C     -10.2719999607   14.6659998258  -13.8400000253
   C      -9.9459999839   14.2890000479  -15.2639999798
   O     -10.2548878749   13.1925534806  -15.7443821005
   H      -9.0907180539   16.2179643351  -12.9154516444
   H     -11.0540241874   15.4282860229  -13.8152060583
   H     -10.6136597087   13.7723407665  -13.3157193747
   N      -9.3229999996   15.2380000215  -15.9660000635
   C      -8.8440000072   14.9339996782  -17.2510000197
   C      -7.8750002165   13.7869996565  -17.1999999797
   C      -8.0972583142   16.1495242715  -17.8354092727
   O      -7.6119947188   13.0817705752  -18.1537516961
   H      -9.0365053390   16.1009481560  -15.5104812234
   H      -9.6629340480   14.6557628401  -17.9256193790
   H      -7.2373964567   16.4076746986  -17.2074002981
   H      -8.7654511467   17.0140852752  -17.8778389167
   H      -7.7432343584   15.9251370136  -18.8436699454
   H      -7.3590664699   13.6631194300  -16.2240717626
   H      -6.0789433754   22.5024654911  -13.9604572686
   H      -4.7308963003   21.1888757433  -16.3933301233
   H      -6.0310141126   20.5427473633  -18.2652761965
   H     -10.1967001180   21.9254399358  -15.9773832569
   H      -7.0866071030   18.7934596971  -19.6661528336
   H      -8.0118886442   19.0731015922  -21.1696684808
   H      -8.8595792895   18.6023949087  -19.6648271054
   C      -8.0226870358   19.1695676547  -20.0834218619
   C      -5.3238473696   22.1454858243  -14.6405269467
   C      -5.5909948689   21.4859665008  -15.7963517985
   C      -9.2782080676   21.6458725836  -16.4695638846
   C      -6.9403981235   20.8291898014  -17.7479261897
   C      -9.3035814293   21.3336824502  -17.8305630160
   C      -8.1324254439   20.8663231017  -18.4544317521
   C      -3.9248523843   22.4245985788  -14.3111052614
   C      -6.8768298842   21.2437963749  -16.4040257498
   C      -8.0852966821   21.5938276248  -15.7653050708
   O      -2.9440582664   22.1105616844  -14.9728176390
   O     -10.4748207654   21.4879719900  -18.4994099339
   O      -8.1877644411   20.5683689945  -19.8019457598
   O      -8.0600011445   21.8676557587  -14.4183343042
   H     -10.3272519392   21.6461657315  -19.4553143220
   S      -3.7489404692   23.3494758991  -12.7611958455
   C      -1.9339052259   23.5257224124  -12.7250922738
   H      -1.5972603393   24.1244488482  -13.5733455310
   H      -1.6833772747   24.0282576770  -11.7888861821
   H      -1.4652649648   22.5411101074  -12.7614132527
   H      -8.1911766518   22.8418347103  -14.2849967191
198
Converged     Job 32: Energy -5.7121363296228410e+03 @ (2.944410)
   N      -9.4189998998   25.1719991419  -21.0809988164
   C      -8.0910112615   24.8839882904  -20.7660039772
   C      -7.4100101359   24.2140040760  -21.9690018865
   O      -7.9262808568   23.2259945511  -22.5108325069
   C      -7.8717740809   23.9560807754  -19.5351656424
   C      -6.4669199287   24.0107963157  -18.9979080423
   C      -6.1035545987   25.0134086962  -18.0880774693
   C      -5.4855601136   23.1010339675  -19.4104418251
   C      -4.8143117116   25.0785130196  -17.5582638050
   C      -4.1938832909   23.1634491500  -18.8858486406
   C      -3.8557914715   24.1408897849  -17.9480774267
   H      -7.5646000205   25.8259129672  -20.5537706253
   H      -8.1393471753   22.9422432793  -19.8353713264
   H      -8.5792207143   24.2673692192  -18.7597107894
   H      -6.8437282865   25.7538197057  -17.7957675340
   H      -5.7444546456   22.3234806428  -20.1238964714
   H      -4.5621475803   25.8532799257  -16.8392157400
   H      -3.4584724516   22.4310470908  -19.1949082559
   H      -2.8564137046   24.1682912914  -17.5235390894
   H      -9.8834453296   25.5817062299  -20.2712989677
   H      -9.9277592668   24.3087537128  -21.2746620316
   N      -6.2559985905   24.7379982105  -22.3669985256
   C      -5.6060017623   24.2539954526  -23.5729997023
   C      -4.2180018671   23.7269958023  -23.2119988795
   O      -3.3844272027   24.4899628400  -22.7138223171
   H      -5.8708676691   25.5505373190  -21.9056285699
   H      -6.2489692677   23.4901560111  -24.0076144257
   H      -5.4796557647   25.0759216820  -24.2854828056
   N      -3.9950001650   22.4249949865  -23.4089979610
   C      -2.6219977923   21.9929977931  -23.2750031532
   C      -2.2560005600   20.9290009285  -24.2930003242
   C      -2.2254340515   21.5828361554  -21.8398289702
   C      -2.9944873851   20.4506175535  -21.1851888376
   C      -3.9893606690   19.6976446826  -21.8211824921
   C      -2.7057978871   20.1408340147  -19.8469463120
   C      -4.6799470479   18.6889463633  -21.1488379965
   C      -3.3927786522   19.1451055215  -19.1559142510
   C      -4.3906994090   18.4147821394  -19.8103506553
   O      -5.1121662311   17.4282918298  -19.1931914630
   O      -3.0213548621   20.5089470069  -25.1393416647
   H      -4.6084045607   21.8840365251  -24.0081417496
   H      -1.9757412857   22.8503701811  -23.5118844175
   H      -2.3261100883   22.4856399518  -21.2279376466
   H      -1.1530752584   21.3454631634  -21.8518413095
   H      -4.2442092127   19.8796443658  -22.8579582185
   H      -1.9270288092   20.6943787933  -19.3276445347
   H      -5.4478920368   18.1135348849  -21.6552806716
   H      -3.1544193673   18.9301332678  -18.1169406741
   H      -4.8526134931   17.3688203944  -18.2579959047
   H      -1.2146834372   20.5620777189  -24.2152659463
   N     -10.2909998483   21.4870003741  -23.3370000560
   C     -11.4179997625   21.0959999397  -22.4820003364
   C     -11.9099998841   22.3050001519  -21.6720001814
   O     -11.1559407751   22.8774288617  -20.8609605477
   C     -11.2101347539   19.8637315035  -21.5491098403
   C     -10.7924136607   18.6508509551  -22.4088257803
   C     -12.4738820177   19.5671061447  -20.7329558216
   C     -10.7624288414   17.3007770634  -21.6827197018
   H     -12.2335308653   20.8072462433  -23.1617008448
   H     -10.3922716012   20.1001429209  -20.8600904167
   H      -9.7994282405   18.8379113987  -22.8346039864
   H     -11.4832474450   18.5715554440  -23.2614889861
   H     -13.3172722918   19.3336423494  -21.3972591875
   H     -12.7691476570   20.4075093932  -20.1018129982
   H     -12.3197765132   18.7083117658  -20.0748630560
   H     -11.7643873218   16.9784859792  -21.3834491901
   H     -10.1432025279   17.3349491369  -20.7804455891
   H     -10.3486201775   16.5279893270  -22.3402537786
   H      -9.9204270331   20.6631161835  -23.8038849422
   H      -9.5364914295   21.8708652651  -22.7644675941
   N     -13.2070001671   22.5949998364  -21.7439998455
   C     -13.9489999304   23.5529999190  -20.8580000837
   C     -13.7720001996   23.1629998534  -19.3720001213
   O     -14.0476255192   22.0277052722  -18.9644492165
   H     -13.7773001157   22.0571882822  -22.3832965692
   H     -13.6091385017   24.5734897862  -21.0516313391
   H     -15.0032854618   23.4676274404  -21.1233581810
   N     -13.3409994724   24.1269998008  -18.5820002084
   C     -12.8539998051   23.8290001595  -17.2500001938
   C     -14.0050007854   23.4660009082  -16.3049995926
   O     -13.7787589006   22.8840864846  -15.2409005787
   C     -12.1277140182   25.0971796099  -16.6921999822
   C     -10.8409495746   24.8609872413  -15.9655644536
   C     -10.5055983106   24.2612870016  -14.7735263618
   N      -9.6390839478   25.3321021059  -16.4694504396
   C      -8.6523668696   25.0100824044  -15.5963689550
   N      -9.1408037773   24.3609211741  -14.5515255052
   H     -13.0126849387   24.9801675947  -19.0165192305
   H     -12.1797670507   22.9700115751  -17.2845502258
   H     -12.8203937340   25.6467907855  -16.0466489095
   H     -11.9104091330   25.7664390494  -17.5313169087
   H      -9.5217319720   25.8447833331  -17.3347050782
   H     -11.1589381208   23.7476087306  -14.0832747879
   H      -7.6128587830   25.2474924670  -15.7627850711
   N     -15.2270002779   23.8479994355  -16.6620000481
   C     -16.3630003613   23.4179998426  -15.9420003170
   C     -16.5680000893   21.8989998510  -15.9979998713
   O     -17.1703085502   21.3603468182  -15.0593862728
   H     -15.3503102104   24.3097322325  -17.5535043426
   H     -16.2856476600   23.6702020179  -14.8821972619
   H     -17.2540802978   23.9023705480  -16.3499011115
   N     -16.1720001520   21.1949999127  -17.0630003339
   C     -16.3929997521   19.7329998725  -17.1390000379
   C     -15.5320000276   19.0089998577  -16.0969999230
   O     -15.9428895780   17.9831103688  -15.5473142022
   H     -15.5979509073   21.6243717331  -17.7865806914
   H     -17.4389699171   19.4939318003  -16.9462510506
   H     -16.1093525513   19.4046910159  -18.1414173338
   N     -14.3080000276   19.5119999250  -15.9010000947
   C     -13.4140000649   18.7559999855  -15.1219999654
   C     -12.1359997926   19.5319997813  -14.8500002586
   O     -11.9178786854   20.5698841738  -15.4800053055
   C     -13.0134389032   17.4034289122  -15.7849960620
   S     -11.9217033548   17.5568434402  -17.2554187214
   H     -13.9714055366   20.3615445819  -16.3385147001
   H     -13.8912596330   18.4891512528  -14.1701289868
   H     -13.9166928056   16.8987314996  -16.1249087868
   H     -12.5260400965   16.7599790228  -15.0497734739
   H     -10.7929002033   17.8565270600  -16.5772823168
   N     -11.2659999679   19.0339994465  -13.9460001194
   C      -9.9969997279   19.6749995870  -13.5650005362
   C      -8.8769989096   18.8249991724  -14.1420004301
   O      -9.1148786046   17.8495474282  -14.8672022300
   H     -11.4952345464   18.1713658484  -13.4698397416
   H      -9.9721263148   20.6891322560  -13.9585651371
   H      -9.9142537553   19.7156768630  -12.4755428484
   N      -7.6400003928   19.1360034805  -13.7359990281
   C      -6.4500014577   18.3769975377  -14.0490014331
   C      -6.6059988408   16.9180000224  -13.7169997014
   O      -6.2898112873   16.0445252412  -14.5311606560
   H      -7.5084425384   20.0630954642  -13.3443738996
   H      -5.6263945482   18.8050668119  -13.4714478777
   H      -6.1961687508   18.4499563218  -15.1121465549
   N      -7.0429996216   16.6470001958  -12.4999996950
   C      -6.9540003759   15.2349999389  -12.1039998699
   C      -8.0130001218   14.5059999796  -12.9030001932
   O      -7.9072819533   13.3146923622  -13.2143925327
   C      -7.1628651436   15.0456167482  -10.5992580808
   C      -6.1077194886   15.7251279678   -9.7069499973
   C      -6.4243694720   15.4371102460   -8.2341922767
   C      -4.6794792184   15.2893649552  -10.0560111555
   H      -7.1309840574   17.3803359421  -11.8072435372
   H      -5.9850756234   14.8381792378  -12.4113610393
   H      -7.1531166153   13.9649923605  -10.4103404194
   H      -8.1625654293   15.4082666610  -10.3273248820
   H      -6.1744196887   16.8129128513   -9.8558388498
   H      -6.3500351806   14.3617232562   -8.0289631914
   H      -7.4390209642   15.7603951796   -7.9737906734
   H      -5.7210493674   15.9557850028   -7.5731551013
   H      -4.3962842999   15.5871562004  -11.0711056992
   H      -4.5764343750   14.1990884472   -9.9821605138
   H      -3.9603961110   15.7427178334   -9.3645683534
   N      -9.0819997971   15.2379998293  -13.1510002630
   C     -10.2719998980   14.6659999204  -13.8400001535
   C      -9.9459999570   14.2890000012  -15.2640001493
   O     -10.2548752980   13.1925625199  -15.7443936207
   H      -9.0907582362   16.2179371850  -12.9153392628
   H     -11.0540224574   15.4282799252  -13.8151975002
   H     -10.6136506119   13.7723392370  -13.3157237044
   N      -9.3229999499   15.2380000165  -15.9660001065
   C      -8.8439999839   14.9339999144  -17.2510000675
   C      -7.8749999189   13.7870000745  -17.2000001010
   C      -8.0973771360   16.1495312419  -17.8355031393
   O      -7.6119574460   13.0818096891  -18.1537695269
   H      -9.0365185120   16.1009561222  -15.5104891985
   H      -9.6629460172   14.6557025827  -17.9255823705
   H      -7.2375516144   16.4078415800  -17.2075080162
   H      -8.7656701195   17.0140059303  -17.8780506101
   H      -7.7433040652   15.9250819366  -18.8437367535
   H      -7.3591118584   13.6630745253  -16.2240562832
   H      -6.0921014013   22.5098386012  -13.9531273245
   H      -4.7350796508   21.2084104766  -16.3879605022
   H      -6.0305175271   20.5522750264  -18.2619778127
   H     -10.2032303480   21.9235261704  -15.9793096258
   H      -7.0861994695   18.7948583898  -19.6609947344
   H      -8.0093001889   19.0728187521  -21.1662512553
   H      -8.8593998307   18.6051586486  -19.6618359279
   C      -8.0214448573   19.1709816304  -20.0801623022
   C      -5.3358634967   22.1588374668  -14.6347396131
   C      -5.5978558520   21.4995508982  -15.7919344071
   C      -9.2837474872   21.6457188489  -16.4705456012
   C      -6.9414287934   20.8364628602  -17.7460174409
   C      -9.3063850784   21.3336440842  -17.8316248171
   C      -8.1329746813   20.8695511548  -18.4536895498
   C      -3.9382931607   22.4435885791  -14.3030620284
   C      -6.8812374829   21.2514279516  -16.4020942247
   C      -8.0917687642   21.5965304688  -15.7649794728
   O      -2.9556750580   22.1354447329  -14.9648463963
   O     -10.4770568786   21.4851200308  -18.5020947011
   O      -8.1856806277   20.5703844116  -19.8009938959
   O      -8.0704502339   21.8697615647  -14.4174134874
   H     -10.3284534213   21.6468010941  -19.4572833870
   S      -3.7677261965   23.3652627786  -12.7507715822
   C      -1.9533596585   23.5477064056  -12.7120933746
   H      -1.6176910992   24.1473528601  -13.5600580329
   H      -1.7058826714   24.0512802514  -11.7756448416
   H      -1.4812739701   22.5647119396  -12.7475459444
   H      -8.1775249519   22.8468093538  -14.2865846463
198
Converged     Job 33: Energy -5.7121356571052929e+03 @ (2.916798)
   N      -9.4190002461   25.1719999227  -21.0809991343
   C      -8.0910110778   24.8839879528  -20.7660038033
   C      -7.4100117505   24.2140038487  -21.9690028756
   O      -7.9264000243   23.2261383577  -22.5109710148
   C      -7.8693682841   23.9563101720  -19.5356713906
   C      -6.4639758510   24.0156927645  -19.0002030919
   C      -6.1005946528   25.0239883619  -18.0966476375
   C      -5.4819060531   23.1052014942  -19.4093047898
   C      -4.8107139587   25.0936532152  -17.5689414896
   C      -4.1895403380   23.1722569548  -18.8869052739
   C      -3.8514645482   24.1551255514  -17.9548472999
   H      -7.5648363769   25.8261917834  -20.5543774222
   H      -8.1339643359   22.9417854297  -19.8359976421
   H      -8.5771662063   24.2649588595  -18.7596071586
   H      -6.8410552862   25.7654553778  -17.8076060158
   H      -5.7405842219   22.3237097750  -20.1185165060
   H      -4.5585134061   25.8729846294  -16.8548429073
   H      -3.4535034154   22.4393921437  -19.1934174657
   H      -2.8514391137   24.1865242212  -17.5321164869
   H      -9.8835570663   25.5812575471  -20.2711233512
   H      -9.9277411891   24.3088480446  -21.2751292933
   N      -6.2559980355   24.7379994023  -22.3669980615
   C      -5.6060008295   24.2539967532  -23.5729987078
   C      -4.2180020068   23.7269950176  -23.2119983744
   O      -3.3843984475   24.4899933192  -22.7139094614
   H      -5.8705940497   25.5502304826  -21.9053189666
   H      -6.2489766136   23.4901752896  -24.0076236966
   H      -5.4796396346   25.0759274886  -24.2854764785
   N      -3.9950002494   22.4249946663  -23.4089979115
   C      -2.6219977628   21.9929977134  -23.2750036368
   C      -2.2559992410   20.9290023976  -24.2930004400
   C      -2.2251908696   21.5834285288  -21.8397266759
   C      -2.9950353102   20.4524738428  -21.1838854886
   C      -3.9889056368   19.6981827180  -21.8198622976
   C      -2.7077622509   20.1450131321  -19.8448149702
   C      -4.6797882904   18.6902194541  -21.1467134236
   C      -3.3951320155   19.1500243440  -19.1531072198
   C      -4.3918144240   18.4180521471  -19.8075468380
   O      -5.1130454073   17.4317516008  -19.1897769170
   O      -3.0215390761   20.5089025913  -25.1391443053
   H      -4.6085310631   21.8838661666  -24.0078466705
   H      -1.9757998258   22.8503414455  -23.5121867147
   H      -2.3247123196   22.4867368275  -21.2284204860
   H      -1.1530508459   21.3450166709  -21.8520835430
   H      -4.2426576980   19.8785797313  -22.8571979602
   H      -1.9296725175   20.6995336316  -19.3255299503
   H      -5.4469669282   18.1137340962  -21.6530789697
   H      -3.1578536854   18.9367457612  -18.1135342564
   H      -4.8548088510   17.3742236965  -18.2540977760
   H      -1.2146263139   20.5622004943  -24.2154634463
   N     -10.2909999080   21.4869998495  -23.3370000187
   C     -11.4180003341   21.0959994701  -22.4820003490
   C     -11.9099994965   22.3050002479  -21.6719998873
   O     -11.1558602689   22.8774866071  -20.8610725803
   C     -11.2096005382   19.8641156509  -21.5485994376
   C     -10.7894758005   18.6513871644  -22.4072916923
   C     -12.4738701498   19.5664246619  -20.7336133099
   C     -10.7574945498   17.3020491153  -21.6798706122
   H     -12.2334844156   20.8068116922  -23.1615368797
   H     -10.3926953543   20.1014802902  -20.8587644841
   H      -9.7965169126   18.8398070366  -22.8325153494
   H     -11.4796754763   18.5703103342  -23.2602840978
   H     -13.3163781851   19.3322387337  -21.3987705482
   H     -12.7703873122   20.4066101719  -20.1027627325
   H     -12.3197337542   18.7077725275  -20.0753424678
   H     -11.7590515735   16.9780577513  -21.3811097424
   H     -10.1391341219   17.3385582144  -20.7770958131
   H     -10.3415491083   16.5294059397  -22.3362146604
   H      -9.9202942504   20.6631249083  -23.8037576984
   H      -9.5365913088   21.8711862462  -22.7645820258
   N     -13.2070001887   22.5950000236  -21.7440000050
   C     -13.9490000396   23.5529999983  -20.8579999584
   C     -13.7720006779   23.1629999779  -19.3719997975
   O     -14.0475691355   22.0276644027  -18.9645120503
   H     -13.7773023184   22.0571738996  -22.3832747517
   H     -13.6091292286   24.5734806074  -21.0516202656
   H     -15.0032819743   23.4676386282  -21.1233720968
   N     -13.3409987488   24.1269999399  -18.5820005800
   C     -12.8539979408   23.8289997330  -17.2500010916
   C     -14.0050003784   23.4660017490  -16.3049997027
   O     -13.7786413895   22.8839961032  -15.2409866770
   C     -12.1285743411   25.0975030156  -16.6908291705
   C     -10.8383328610   24.8639480321  -15.9692779786
   C     -10.4983017699   24.2725745360  -14.7742879200
   N      -9.6384576385   25.3318671244  -16.4808548750
   C      -8.6483684354   25.0158312170  -15.6091860473
   N      -9.1326916732   24.3737844855  -14.5581319121
   H     -13.0128814481   24.9803005966  -19.0164067821
   H     -12.1797239419   22.9700552773  -17.2845007611
   H     -12.8201377649   25.6424460796  -16.0402521795
   H     -11.9169959399   25.7705588317  -17.5283651265
   H      -9.5247355236   25.8404957387  -17.3489598191
   H     -11.1491381680   23.7646605216  -14.0774032179
   H      -7.6095202796   25.2521439777  -15.7811394607
   N     -15.2269997467   23.8479996707  -16.6619999675
   C     -16.3630000176   23.4180000198  -15.9420006318
   C     -16.5679998240   21.8990001903  -15.9979995483
   O     -17.1703290826   21.3603639864  -15.0593823039
   H     -15.3503050968   24.3098502405  -17.5534441156
   H     -16.2856729225   23.6702087209  -14.8821914069
   H     -17.2540903105   23.9023582531  -16.3499137563
   N     -16.1720000061   21.1950001028  -17.0630001778
   C     -16.3929997335   19.7330001258  -17.1389998888
   C     -15.5319999811   19.0090000771  -16.0969998150
   O     -15.9428978444   17.9830777594  -15.5473681231
   H     -15.5978945972   21.6243664630  -17.7865434558
   H     -17.4389755240   19.4939351478  -16.9462505789
   H     -16.1093495668   19.4046812984  -18.1414188093
   N     -14.3079998940   19.5120000204  -15.9010001429
   C     -13.4140000395   18.7560001618  -15.1219997392
   C     -12.1359996635   19.5319999650  -14.8500002941
   O     -11.9182997921   20.5701248392  -15.4796678157
   C     -13.0135141217   17.4034103345  -15.7849977254
   S     -11.9217495172   17.5567993619  -17.2554113868
   H     -13.9714740214   20.3617150757  -16.3382493953
   H     -13.8912310145   18.4891738529  -14.1700984647
   H     -13.9167806709   16.8987465045  -16.1249367203
   H     -12.5261602452   16.7599086953  -15.0497772322
   H     -10.7929704169   17.8565999601  -16.5772824028
   N     -11.2659999849   19.0339997797  -13.9459999511
   C      -9.9969994156   19.6749996643  -13.5650005978
   C      -8.8769987560   18.8249990867  -14.1420003910
   O      -9.1146850715   17.8499838178  -14.8678419977
   H     -11.4948628657   18.1708766250  -13.4705379601
   H      -9.9722438575   20.6892550856  -13.9580512916
   H      -9.9142705615   19.7154027887  -12.4755028062
   N      -7.6400000578   19.1360034560  -13.7359989126
   C      -6.4500014515   18.3769974951  -14.0490015362
   C      -6.6059992860   16.9179998386  -13.7169998648
   O      -6.2897950433   16.0445345768  -14.5311597084
   H      -7.5088274895   20.0618672943  -13.3413836959
   H      -5.6264000218   18.8049846056  -13.4713724981
   H      -6.1962024823   18.4500274548  -15.1121500493
   N      -7.0429991541   16.6470000409  -12.4999995172
   C      -6.9540001310   15.2349994287  -12.1040001275
   C      -8.0130002282   14.5060005597  -12.9029998621
   O      -7.9072610474   13.3147167597  -13.2144890843
   C      -7.1628500646   15.0455995014  -10.5992546144
   C      -6.1077155646   15.7251098801   -9.7069330912
   C      -6.4243629779   15.4370484102   -8.2341824316
   C      -4.6794693845   15.2893729153  -10.0560000969
   H      -7.1309648933   17.3803071296  -11.8072113290
   H      -5.9850789839   14.8381719476  -12.4113707661
   H      -7.1530716869   13.9649700049  -10.4103525004
   H      -8.1625587098   15.4082137287  -10.3273051368
   H      -6.1744304335   16.8128977703   -9.8557887159
   H      -6.3500242748   14.3616522257   -8.0289900140
   H      -7.4390130637   15.7603212559   -7.9737702469
   H      -5.7210422470   15.9557021700   -7.5731323389
   H      -4.3962904240   15.5871309429  -11.0711119794
   H      -4.5763972975   14.1990965185   -9.9821110369
   H      -3.9603877736   15.7427652791   -9.3645816208
   N      -9.0819998220   15.2379996516  -13.1509997961
   C     -10.2719999283   14.6660002735  -13.8400001766
   C      -9.9460001041   14.2889998707  -15.2639999061
   O     -10.2548819817   13.1925487398  -15.7443661319
   H      -9.0909160431   16.2178355982  -12.9149316512
   H     -11.0540210187   15.4282920909  -13.8152072838
   H     -10.6136755094   13.7723399420  -13.3157276363
   N      -9.3229999331   15.2379999848  -15.9660000827
   C      -8.8440003269   14.9339996062  -17.2510000532
   C      -7.8750001457   13.7869999697  -17.1999999577
   C      -8.0975345553   16.1495279565  -17.8356452420
   O      -7.6119139289   13.0818570201  -18.1537930062
   H      -9.0365795713   16.1009910028  -15.5105152834
   H      -9.6629673975   14.6556098527  -17.9255248241
   H      -7.2378093985   16.4081164855  -17.2076396610
   H      -8.7659908742   17.0138506612  -17.8784283343
   H      -7.7433334343   15.9249598018  -18.8438046598
   H      -7.3591769756   13.6629917819  -16.2240306032
   H      -6.1076269500   22.5208701120  -13.9421580516
   H      -4.7386194079   21.2374612492  -16.3798922356
   H      -6.0282426493   20.5663541619  -18.2554504324
   H     -10.2100236864   21.9223696134  -15.9797160787
   H      -7.0853028998   18.7974307153  -19.6526169659
   H      -8.0049450584   19.0746744021  -21.1602538261
   H      -8.8589554231   18.6111718868  -19.6567876945
   C      -8.0189796031   19.1745780951  -20.0743465094
   C      -5.3492393590   22.1789072440  -14.6256867175
   C      -5.6047271208   21.5196323221  -15.7844145983
   C      -9.2891557314   21.6468211364  -16.4695595476
   C      -6.9410574860   20.8472505158  -17.7409870493
   C      -9.3081128937   21.3346512179  -17.8306646353
   C      -8.1317941790   20.8749198782  -18.4504552995
   C      -3.9541904762   22.4746727460  -14.2921710711
   C      -6.8851589934   21.2628248878  -16.3970213528
   C      -8.0984451766   21.6015711313  -15.7620586447
   O      -2.9683873863   22.1754584371  -14.9533058219
   O     -10.4780729815   21.4819462307  -18.5033125775
   O      -8.1808530045   20.5747762717  -19.7976525791
   O      -8.0822023812   21.8744573210  -14.4140226313
   H     -10.3282748230   21.6462795891  -19.4578865209
   S      -3.7931149910   23.3963323109  -12.7389121737
   C      -1.9803165903   23.5931210719  -12.6977897786
   H      -1.6479937887   24.1905849691  -13.5485948701
   H      -1.7386411961   24.1039430568  -11.7637447086
   H      -1.5002400910   22.6137827292  -12.7267329662
   H      -8.1664580770   22.8537518180  -14.2856799406
198
Converged     Job 34: Energy -5.7121349671318312e+03 @ (2.889185)
   N      -9.4189986998   25.1720019679  -21.0809965111
   C      -8.0910113203   24.8839843336  -20.7660002078
   C      -7.4100096482   24.2140055436  -21.9690014637
   O      -7.9264002542   23.2261195264  -22.5109421293
   C      -7.8683046811   23.9566931503  -19.5357769337
   C      -6.4620790645   24.0165410624  -19.0025905693
   C      -6.0976927619   25.0274232801  -18.1023391629
   C      -5.4807538765   23.1048975962  -19.4109775230
   C      -4.8071227555   25.0982712039  -17.5765430746
   C      -4.1877763664   23.1732135101  -18.8902917590
   C      -3.8485988270   24.1584987576  -17.9612034474
   H      -7.5649166590   25.8263174357  -20.5547196086
   H      -8.1332616127   22.9420914691  -19.8354165519
   H      -8.5751055914   24.2656083584  -18.7589637299
   H      -6.8376546351   25.7698737583  -17.8146016366
   H      -5.7403806759   22.3218237726  -20.1181172801
   H      -4.5538218187   25.8795598482  -16.8649886546
   H      -3.4521489067   22.4395451596  -19.1958233559
   H      -2.8480181703   24.1909883890  -17.5398996385
   H      -9.8835193093   25.5813876213  -20.2711570277
   H      -9.9278073598   24.3088727079  -21.2750633607
   N      -6.2559958878   24.7379971216  -22.3669950911
   C      -5.6060000212   24.2539979494  -23.5729981445
   C      -4.2180019088   23.7269948657  -23.2119961431
   O      -3.3843861235   24.4899765627  -22.7139014560
   H      -5.8705899437   25.5502166042  -21.9052959352
   H      -6.2489833998   23.4901956292  -24.0076445584
   H      -5.4796176197   25.0759489109  -24.2854485529
   N      -3.9949996787   22.4249951597  -23.4089981424
   C      -2.6219976440   21.9929962816  -23.2750009588
   C      -2.2559994116   20.9290024693  -24.2930004677
   C      -2.2254852996   21.5831017672  -21.8397425451
   C      -2.9958769538   20.4522749091  -21.1842791571
   C      -3.9898515802   19.6982522836  -21.8204170279
   C      -2.7091201372   20.1446499760  -19.8451410896
   C      -4.6811969250   18.6905108720  -21.1474043387
   C      -3.3969591551   19.1499216954  -19.1535152389
   C      -4.3936768815   18.4181967547  -19.8081704713
   O      -5.1152370041   17.4319983577  -19.1906188265
   O      -3.0211049371   20.5087294021  -25.1394578675
   H      -4.6084936554   21.8839294642  -24.0079423553
   H      -1.9757323783   22.8503374206  -23.5119774849
   H      -2.3248979723   22.4863361133  -21.2283153499
   H      -1.1534038736   21.3444146433  -21.8519044316
   H      -4.2433367293   19.8786756121  -22.8578069475
   H      -1.9309875560   20.6989216360  -19.3256634851
   H      -5.4484274910   18.1142602038  -21.6539691695
   H      -3.1599838905   18.9366003267  -18.1138823437
   H      -4.8572630861   17.3743875101  -18.2548723369
   H      -1.2146429316   20.5622151436  -24.2151799424
   N     -10.2909998203   21.4870016830  -23.3370002018
   C     -11.4179982610   21.0960010745  -22.4819998553
   C     -11.9100007116   22.3050008301  -21.6720008782
   O     -11.1558297735   22.8776598256  -20.8611877046
   C     -11.2102185373   19.8636692077  -21.5491012236
   C     -10.7896015341   18.6513713023  -22.4081694064
   C     -12.4751677749   19.5656973104  -20.7352581932
   C     -10.7580909631   17.3016647044  -21.6814106176
   H     -12.2334802375   20.8071650156  -23.1617139704
   H     -10.3937581964   20.1005051431  -20.8586024634
   H      -9.7963648039   18.8399894268  -22.8326593822
   H     -11.4792680214   18.5707407107  -23.2616392063
   H     -13.3170975396   19.3318373649  -21.4012700822
   H     -12.7722126200   20.4056140262  -20.1042990666
   H     -12.3216629375   18.7067263762  -20.0772582824
   H     -11.7598414990   16.9774831533  -21.3835136575
   H     -10.1403657595   17.3377420504  -20.7781784164
   H     -10.3416612237   16.5293599493  -22.3378504966
   H      -9.9204380568   20.6631398640  -23.8039037044
   H      -9.5364785247   21.8709691910  -22.7645683471
   N     -13.2070002435   22.5949994354  -21.7439992930
   C     -13.9490000531   23.5529996583  -20.8580003177
   C     -13.7719988419   23.1629996323  -19.3720008426
   O     -14.0476006974   22.0276784302  -18.9644952481
   H     -13.7772941676   22.0571314857  -22.3832509256
   H     -13.6091276142   24.5734770748  -21.0516563665
   H     -15.0032803803   23.4676311464  -21.1233782850
   N     -13.3410012732   24.1269994567  -18.5819992448
   C     -12.8540039753   23.8290015189  -17.2499979719
   C     -14.0050018268   23.4660003153  -16.3049995762
   O     -13.7787394787   22.8838698219  -15.2410518406
   C     -12.1279545733   25.0972254637  -16.6907555605
   C     -10.8357652142   24.8650830965  -15.9718497731
   C     -10.4918548560   24.2768571225  -14.7763364766
   N      -9.6377356324   25.3345204990  -16.4863916399
   C      -8.6452291557   25.0227909174  -15.6156381481
   N      -9.1261328769   24.3820846607  -14.5624041985
   H     -13.0129281169   24.9802888721  -19.0164517607
   H     -12.1800607652   22.9697915774  -17.2847336002
   H     -12.8186081536   25.6411515098  -16.0383715086
   H     -11.9186756247   25.7712169984  -17.5281092056
   H      -9.5267384373   25.8419391482  -17.3555272867
   H     -11.1404401388   23.7693963659  -14.0769843076
   H      -7.6073855544   25.2619416544  -15.7895698173
   N     -15.2270011479   23.8479992217  -16.6619999386
   C     -16.3630011695   23.4179991027  -15.9420000405
   C     -16.5680006546   21.8989992093  -15.9980002044
   O     -17.1703208960   21.3603252652  -15.0593999684
   H     -15.3502740529   24.3099295489  -17.5534015434
   H     -16.2856494754   23.6701894651  -14.8821892456
   H     -17.2540937186   23.9023664439  -16.3498835242
   N     -16.1720005550   21.1949995846  -17.0630004886
   C     -16.3929996902   19.7329994407  -17.1390004337
   C     -15.5320000543   19.0089992457  -16.0970004177
   O     -15.9428872657   17.9830607367  -15.5473933988
   H     -15.5978844796   21.6243667190  -17.7865322599
   H     -17.4389725502   19.4939349968  -16.9462533054
   H     -16.1093493512   19.4046799919  -18.1414142815
   N     -14.3080004194   19.5119997978  -15.9009998004
   C     -13.4139999171   18.7559994155  -15.1220007873
   C     -12.1360002265   19.5319998192  -14.8499999708
   O     -11.9184976967   20.5702796665  -15.4794257201
   C     -13.0134347376   17.4034865726  -15.7851220176
   S     -11.9216369331   17.5571815964  -17.2554973198
   H     -13.9714862873   20.3617477063  -16.3381922014
   H     -13.8912206812   18.4891146884  -14.1701189305
   H     -13.9166465542   16.8987902357  -16.1251505981
   H     -12.5260308708   16.7599380225  -15.0499814851
   H     -10.7929054593   17.8570164897  -16.5773031432
   N     -11.2660002138   19.0339994008  -13.9460002911
   C      -9.9970001025   19.6749994937  -13.5650004467
   C      -8.8769990430   18.8249991720  -14.1420006471
   O      -9.1146792830   17.8499891188  -14.8678278731
   H     -11.4948286520   18.1708025528  -13.4706647868
   H      -9.9723351460   20.6893923084  -13.9576135570
   H      -9.9142481827   19.7150806935  -12.4754830837
   N      -7.6400008909   19.1360037435  -13.7359988948
   C      -6.4500015891   18.3769980911  -14.0490010081
   C      -6.6059985327   16.9180004772  -13.7169995605
   O      -6.2897856710   16.0444885077  -14.5310986017
   H      -7.5088211303   20.0617879248  -13.3412021049
   H      -5.6264441163   18.8049056030  -13.4712385760
   H      -6.1960999117   18.4500616123  -15.1121256073
   N      -7.0430007311   16.6470006107  -12.5000001840
   C      -6.9540008424   15.2350013973  -12.1039993312
   C      -8.0129994007   14.5059995100  -12.9030001548
   O      -7.9072183635   13.3147200586  -13.2144783579
   C      -7.1628460106   15.0456417870  -10.5992469783
   C      -6.1077436394   15.7252340896   -9.7069369891
   C      -6.4243904055   15.4372309382   -8.2341767907
   C      -4.6794687918   15.2895529807  -10.0559612093
   H      -7.1309770659   17.3803050147  -11.8072113703
   H      -5.9850804259   14.8381753545  -12.4113626175
   H      -7.1530271292   13.9650209442  -10.4103153178
   H      -8.1625706919   15.4082268193  -10.3273214003
   H      -6.1745058306   16.8130142251   -9.8558387049
   H      -6.3499910001   14.3618533136   -8.0289234716
   H      -7.4390626083   15.7604606537   -7.9737977406
   H      -5.7211091535   15.9559629313   -7.5731448368
   H      -4.3962728354   15.5873157398  -11.0710644309
   H      -4.5763568917   14.1992852825   -9.9820644616
   H      -3.9604213735   15.7429761282   -9.3645276611
   N      -9.0819996534   15.2379998513  -13.1510006675
   C     -10.2719997503   14.6659998462  -13.8400004838
   C      -9.9459997875   14.2889998836  -15.2640003797
   O     -10.2548635177   13.1925546136  -15.7443847213
   H      -9.0909516130   16.2178162880  -12.9148678725
   H     -11.0540174124   15.4282893108  -13.8152008898
   H     -10.6136754460   13.7723407983  -13.3157317916
   N      -9.3229998823   15.2380000200  -15.9660000600
   C      -8.8439992032   14.9340008598  -17.2510000422
   C      -7.8749993216   13.7870006776  -17.2000004603
   C      -8.0976130621   16.1495382324  -17.8356999061
   O      -7.6119501972   13.0818215004  -18.1537760037
   H      -9.0366061524   16.1009989599  -15.5105244022
   H      -9.6629705212   14.6555752309  -17.9255051284
   H      -7.2378849722   16.4082038598  -17.2077272239
   H      -8.7661317787   17.0138107275  -17.8784968622
   H      -7.7434325174   15.9249629757  -18.8438646719
   H      -7.3591538585   13.6630137987  -16.2240406415
   H      -6.1151042317   22.5230105764  -13.9370585955
   H      -4.7422428881   21.2504249872  -16.3788794489
   H      -6.0291201555   20.5718981734  -18.2559801162
   H     -10.2150109420   21.9199089600  -15.9825749921
   H      -7.0862672275   18.7971154934  -19.6507435737
   H      -8.0041949600   19.0729399223  -21.1597272731
   H      -8.8600272054   18.6116025957  -19.6566399124
   C      -8.0193382101   19.1741388063  -20.0739546196
   C      -5.3576133114   22.1856800535  -14.6235327139
   C      -5.6101121586   21.5276861477  -15.7836908559
   C      -9.2936635512   21.6453588494  -16.4719844333
   C      -6.9427432446   20.8512233111  -17.7420777111
   C      -9.3111622307   21.3331012307  -17.8330814134
   C      -8.1333678428   20.8758412727  -18.4519827053
   C      -3.9630328874   22.4845992849  -14.2899445277
   C      -6.8887453127   21.2670964630  -16.3981416428
   C      -8.1033717080   21.6021984103  -15.7641992562
   O      -2.9768265500   22.1891919503  -14.9521692217
   O     -10.4809633436   21.4783466925  -18.5063469525
   O      -8.1809330792   20.5747454199  -19.7989798802
   O      -8.0900441258   21.8745119427  -14.4156488838
   H     -10.3309300173   21.6459798605  -19.4603465436
   S      -3.8033192085   23.4039916519  -12.7353982824
   C      -1.9908506669   23.6040647608  -12.6949777286
   H      -1.6600761363   24.2025908579  -13.5456298065
   H      -1.7496788218   24.1147733299  -11.7607533715
   H      -1.5090252653   22.6256140703  -12.7247595283
   H      -8.1481591373   22.8551985909  -14.2889405109
198
Converged     Job 35: Energy -5.7121342591880311e+03 @ (2.861573)
   N      -9.4189996077   25.1719994392  -21.0809991785
   C      -8.0910109484   24.8839890847  -20.7660018115
   C      -7.4100107289   24.2140041555  -21.9690024664
   O      -7.9263970468   23.2262230957  -22.5111287696
   C      -7.8658957918   23.9579359703  -19.5355384406
   C      -6.4593532785   24.0239889332  -19.0037927850
   C      -6.0961942074   25.0396132519  -18.1083799231
   C      -5.4755831649   23.1143510676  -19.4106173058
   C      -4.8047267609   25.1170494229  -17.5856719439
   C      -4.1815817180   23.1892233377  -18.8932644254
   C      -3.8436328723   24.1792533442  -17.9687829537
   H      -7.5652960443   25.8267868533  -20.5557407202
   H      -8.1273872513   22.9423288178  -19.8345580313
   H      -8.5733605996   24.2647305646  -18.7585786872
   H      -6.8377984073   25.7810209402  -17.8221197436
   H      -5.7337915494   22.3278384727  -20.1144368921
   H      -4.5525823628   25.9022578392  -16.8780091781
   H      -3.4439221344   22.4573412504  -19.1981810605
   H      -2.8420671216   24.2173880417  -17.5503100828
   H      -9.8834298439   25.5816003399  -20.2712097939
   H      -9.9280282321   24.3089833079  -21.2749802821
   N      -6.2559972800   24.7379987648  -22.3669975910
   C      -5.6060009732   24.2539961666  -23.5729990195
   C      -4.2180018560   23.7269955651  -23.2119988193
   O      -3.3842834611   24.4900364399  -22.7141546375
   H      -5.8703833260   25.5499715059  -21.9050542811
   H      -6.2489944437   23.4902067366  -24.0076434945
   H      -5.4795909048   25.0759388224  -24.2854562320
   N      -3.9949998462   22.4249950686  -23.4089969870
   C      -2.6219971364   21.9929989068  -23.2750025862
   C      -2.2560000267   20.9290013227  -24.2930000509
   C      -2.2249605369   21.5837765309  -21.8396839743
   C      -2.9966718504   20.4549245867  -21.1824205924
   C      -3.9881327273   19.6981240892  -21.8191848037
   C      -2.7129388399   20.1513567859  -19.8417235950
   C      -4.6797104210   18.6910262901  -21.1454623666
   C      -3.4010568933   19.1572779150  -19.1494702430
   C      -4.3946975718   18.4222135159  -19.8049918424
   O      -5.1155993109   17.4358430732  -19.1869482849
   O      -3.0215593163   20.5089941710  -25.1391671141
   H      -4.6087611547   21.8836010777  -24.0073471178
   H      -1.9758473769   22.8503194538  -23.5124152459
   H      -2.3221478135   22.4877298336  -21.2290330649
   H      -1.1532944876   21.3431716426  -21.8526841219
   H      -4.2392823068   19.8757924580  -22.8576365043
   H      -1.9367211777   20.7077938319  -19.3216998131
   H      -5.4449800043   18.1125016617  -21.6523856311
   H      -3.1664299211   18.9468653773  -18.1087094528
   H      -4.8601520574   17.3813711530  -18.2503250208
   H      -1.2146422446   20.5621608773  -24.2154646331
   N     -10.2909998844   21.4870000150  -23.3370000819
   C     -11.4179996320   21.0960002461  -22.4820002166
   C     -11.9100003469   22.3049998199  -21.6720002524
   O     -11.1558189988   22.8774447402  -20.8610363342
   C     -11.2098062853   19.8639655010  -21.5486817269
   C     -10.7872069190   18.6517369161  -22.4067847517
   C     -12.4751946643   19.5650816956  -20.7358429740
   C     -10.7531972780   17.3028984009  -21.6784831196
   H     -12.2334309911   20.8068220191  -23.1615942264
   H     -10.3941415148   20.1015417392  -20.8575036983
   H      -9.7942566142   18.8416783743  -22.8313354398
   H     -11.4767373971   18.5691633036  -23.2601560269
   H     -13.3163641826   19.3306811702  -21.4026129714
   H     -12.7732930639   20.4047688589  -20.1050803374
   H     -12.3217001993   18.7061642342  -20.0777722249
   H     -11.7543556553   16.9769514691  -21.3805364489
   H     -10.1358879410   17.3415539978  -20.7750814053
   H     -10.3348682998   16.5306770289  -22.3337979322
   H      -9.9202148364   20.6631421278  -23.8036899452
   H      -9.5366269382   21.8713493994  -22.7646559216
   N     -13.2069999297   22.5949997656  -21.7439994880
   C     -13.9489995480   23.5530002428  -20.8580001940
   C     -13.7720000419   23.1629998359  -19.3720003921
   O     -14.0474747660   22.0276061334  -18.9645946582
   H     -13.7772769604   22.0571707629  -22.3832852432
   H     -13.6091217121   24.5734694295  -21.0516284645
   H     -15.0032736550   23.4676450848  -21.1233934162
   N     -13.3410004681   24.1269996433  -18.5819998168
   C     -12.8540010885   23.8290007999  -17.2499996295
   C     -14.0049998745   23.4659998803  -16.3049997954
   O     -13.7784221774   22.8839000246  -15.2411046402
   C     -12.1279030649   25.0972354105  -16.6903659629
   C     -10.8333294093   24.8669427482  -15.9748985449
   C     -10.4859813449   24.2840021051  -14.7776652300
   N      -9.6370508704   25.3356473291  -16.4942120130
   C      -8.6423766495   25.0283589959  -15.6241269317
   N      -9.1199696345   24.3917755180  -14.5670188112
   H     -13.0130300437   24.9803528730  -19.0163985624
   H     -12.1801884200   22.9696581397  -17.2848171425
   H     -12.8175721399   25.6388973492  -16.0351084231
   H     -11.9220515941   25.7730481070  -17.5270995893
   H      -9.5287089391   25.8405799168  -17.3651101971
   H     -11.1326710091   23.7792577057  -14.0745446192
   H      -7.6051683930   25.2678926399  -15.8013597818
   N     -15.2269998698   23.8479984064  -16.6620007231
   C     -16.3630000386   23.4180004405  -15.9419997518
   C     -16.5679998476   21.8990002260  -15.9979998370
   O     -17.1703316313   21.3603443757  -15.0593908693
   H     -15.3502816471   24.3099370612  -17.5534013020
   H     -16.2856465623   23.6701875706  -14.8821815700
   H     -17.2541028044   23.9023722693  -16.3498813342
   N     -16.1720003210   21.1950000584  -17.0630004703
   C     -16.3929998214   19.7329999352  -17.1390001547
   C     -15.5320000298   19.0089998389  -16.0970000121
   O     -15.9428730173   17.9830444617  -15.5474019652
   H     -15.5978738753   21.6243672905  -17.7865300510
   H     -17.4389798497   19.4939374501  -16.9462470133
   H     -16.1093479670   19.4046693839  -18.1414197169
   N     -14.3080002075   19.5120000821  -15.9009997754
   C     -13.4139999481   18.7559999779  -15.1220002065
   C     -12.1360000339   19.5319997387  -14.8500000429
   O     -11.9190896143   20.5705854062  -15.4790719359
   C     -13.0134996608   17.4034550464  -15.7850848218
   S     -11.9216207354   17.5571126889  -17.2554126158
   H     -13.9715435509   20.3618597477  -16.3380294507
   H     -13.8911835462   18.4891702561  -14.1700715577
   H     -13.9167182076   16.8987889457  -16.1251576122
   H     -12.5261632138   16.7598698558  -15.0499140700
   H     -10.7929248932   17.8570507721  -16.5772006607
   N     -11.2659997247   19.0339996195  -13.9460003772
   C      -9.9969996896   19.6749993703  -13.5650005418
   C      -8.8769986063   18.8249989969  -14.1420007051
   O      -9.1144701093   17.8503316614  -14.8683465919
   H     -11.4945033955   18.1703846194  -13.4712491897
   H      -9.9725383270   20.6895222363  -13.9570996181
   H      -9.9142722886   19.7147837268  -12.4754419880
   N      -7.6400005104   19.1360043027  -13.7359988342
   C      -6.4500017230   18.3769972094  -14.0490017476
   C      -6.6059988311   16.9179998999  -13.7169997273
   O      -6.2897565789   16.0445668024  -14.5311683524
   H      -7.5092352872   20.0607998442  -13.3387874883
   H      -5.6264620319   18.8048194066  -13.4711358203
   H      -6.1961066630   18.4501154863  -15.1121225488
   N      -7.0429999016   16.6470004122  -12.5000000770
   C      -6.9540001657   15.2350009459  -12.1039994684
   C      -8.0129998743   14.5059989073  -12.9030003646
   O      -7.9072087795   13.3147447226  -13.2145873193
   C      -7.1628582161   15.0456154886  -10.5992477868
   C      -6.1077060306   15.7250751195   -9.7069024792
   C      -6.4244110199   15.4370456314   -8.2341596792
   C      -4.6794728306   15.2892499865  -10.0559195738
   H      -7.1309226302   17.3802744449  -11.8071707736
   H      -5.9850801122   14.8381631715  -12.4113613592
   H      -7.1531225332   13.9649834311  -10.4103502218
   H      -8.1625553559   15.4082626799  -10.3273017194
   H      -6.1743507341   16.8128666489   -9.8557645730
   H      -6.3501598397   14.3616431664   -8.0289618081
   H      -7.4390399255   15.7603976171   -7.9737745386
   H      -5.7210679789   15.9556476845   -7.5730960839
   H      -4.3962350399   15.5869859937  -11.0710239494
   H      -4.5764731666   14.1989640139   -9.9820249311
   H      -3.9603848413   15.7425954867   -9.3644773106
   N      -9.0819997663   15.2380003256  -13.1510008987
   C     -10.2720000526   14.6659996693  -13.8399999918
   C      -9.9459997532   14.2890000506  -15.2640000188
   O     -10.2548684191   13.1925485842  -15.7443771353
   H      -9.0911274955   16.2177091757  -12.9144238392
   H     -11.0540125030   15.4283098396  -13.8152153922
   H     -10.6137104524   13.7723413897  -13.3157354559
   N      -9.3230001486   15.2380002624  -15.9660000705
   C      -8.8439998126   14.9340001487  -17.2510000755
   C      -7.8749999099   13.7869997738  -17.1999999541
   C      -8.0977901543   16.1495418982  -17.8358583318
   O      -7.6119048297   13.0818023622  -18.1537497925
   H      -9.0366539067   16.1010227750  -15.5105360984
   H      -9.6629904821   14.6554749834  -17.9254462331
   H      -7.2382136711   16.4085361919  -17.2078307941
   H      -8.7664844640   17.0136528194  -17.8789941383
[truncated: 715,793 more chars]
